# Supplementary material for: Insights into the Regulatory Roles of miRNAs in the Salivary Glands of the Soft Ticks Ornithodoros moubata and Ornithodoros erraticus
Source: Pathogens. 2025 Jun 17;14(6):595. doi: 10.3390/pathogens14060595 (PMC12196249; doi:10.3390/pathogens14060595)
Supplement: Supplementary file 1 [file pathogens-14-00595-s001.zip › Table S10.xlsx]

## Sheet: Target consensus
Table S10. Target consensus of Ornithodoros moubata predicted by all four programs (Seed2-8, miRanda,TargetSpy and PITA).
Name	miRNA	Accession	3UTR_Sequence	Transcript_sequence	Description	Species
OM_10437	miR-128-3p	XP_015923935.2	CGTTTCATGCTTGCCAGTCGACATGTTCGGTTGTATGTATTAAGTGAAAAACACTGTGTTGTAATAAAGTACTATTACGGCTG	CAGCCGTAATAGTACTTTATTACAACACAGTGTTTTTCACTTAATACATACAACCGAACATGTCGACTGGCAAGCATGAAACGTCCTTATTTTAGACAATCTTTATACAAACTCAGGGCAAAATTACTCCAAGTCTTGGACAGAGCTGCTATCGCTGTAGTCTGCAGAGACCAGGGACACCCTGCCATCTGCTTCAGTTACTGCAGCTGTGCTGCTCACATTCAGTTCCTCTTGACGATTGCTGGTCGTTCTCACGATCCCCACTTTTTCTGCCTTCAGGGGCCTCAAGCGATTCATCTTTTCTTGCTGCACTGCCATTATCATTTTATTTTTTAGCTCTGCCACCGATGCAGTGCTGAAAAGTGGGCGATCCACAATTTCTGCCCTCTTCATGTTTTG…	coiled-coil domain-containing protein 130 homolog	Parasteatoda tepidariorum
OM_10625	miR-305-5p	XP_013781999.1	TGGACAAGTGGAAATGCATGACAGTACAAATTGCAAAAAAAAATAAAACAAAACTGACCTTGACTGTTTCTCTTGCGT	ACGCAAGAGAAACAGTCAAGGTCAGTTTTGTTTTATTTTTTTTTGCAATTTGTACTGTCATGCATTTCCACTTGTCCATAGTGTGACTACAGAAATTCGAAGCCAGGTCCGAGCCGATGGTGGGGCAAAGGTCCGAAGCGATTGAAGTGGGGCCTTGGAAATGCTGGGTCCGGCAGGATACGAGGGATCTCTGGTATGTTGGGTGGCAGGAGGCGTGGTGGCCGTGGGAAAAATCCACGCTGGTCAAACTCATCGAGGAATGGCATCGCTGGTGGGATGAAGGGCCGGGGACGGAGCAGATGCGGTGGCGGAGGCAGGAGACGCACAGTACACTCGCGATGCTCCTTGCGTTCCCTCCAGTCAACCACTTCCTCTGTTGGTGACAGCTCCGCTGTTGGA…	F-box only protein 7-like isoform X1	Limulus polyphemus
OM_12338	miR-10-3p	B7QIP7	ATTTTCCCTGTCCTCTAGGGCACTGCAGACATATTCAAAATGTCGAATTTTGCGATTATTAGTCTGAACTTCCTCGCGGAGTATTCGAGCTGTTGTTGGCCTGCCCCGTAGACAAGCTTCACCTGTTGCTCTTGTGCTGCAAACCCAAGCCAACTTTACAGCACAGCTGGGATGGACATGTTGCAGGCATGCCAAAGAAATAGCGTGTGGCTTTTTTGTATTTACTCGGCGAATATATTGTTTGGAA	TTCCAAACAATATATTCGCCGAGTAAATACAAAAAAGCCACACGCTATTTCTTTGGCATGCCTGCAACATGTCCATCCCAGCTGTGCTGTAAAGTTGGCTTGGGTTTGCAGCACAAGAGCAACAGGTGAAGCTTGTCTACGGGGCAGGCCAACAACAGCTCGAATACTCCGCGAGGAAGTTCAGACTAATAATCGCAAAATTCGACATTTTGAATATGTCTGCAGTGCCCTAGAGGACAGGGAAAATGTGAACTTGTTGCAAAAAAACAAATCTCTTTCACACGTACAGATGGGAAAGCCTGGTCATAAAATTCACGTTGCATGGTACACAAAATTCTTGGCCTGGAGGTCTTTACTGAGCGTGTTACATTCCAACTTGATGCTATTATCCTACAAAAA…	Tumor susceptibility protein, putative (Fragment)	Ixodes scapularis
OM_14991	miR-279	Q04669.1	CTACTGTGAGCATGAAGGAGAGGCCTTGAGATCTGAACAATGCCTCTACAACTTGTAATTCCATTCCTACTCTAGTCACCGTCTGAATTTGATTGATCTGGTTTTAATTGATGGGCATTTTGAAGTATT	AATACTTCAAAATGCCCATCAATTAAAACCAGATCAATCAAATTCAGACGGTGACTAGAGTAGGAATGGAATTACAAGTTGTAGAGGCATTGTTCAGATCTCAAGGCCTCTCCTTCATGCTCACAGTAGGTTAGACAAAACTTTTCAAACACAGCTAGAAAACACAACACTTAGTTAGGACATCTGTGTTTCAGACGCGTCAGGCAAAACCTCAGCATGGAAGTCCTAAATCGTTTACAAAAGTGGGTCTGGCTTTAACGCTGTTCGCTGTTCTTTCGATATGGGAGGTTATTTGTGCCTGTGTACCAATGCCATGTACCGATCAACATATCTTGAGACACTTACCTAAGGTTGCGACTATATTTGCGCCTTCCAAAGTAAATATCTTTACTTAACGCC…	RecName: Full=Moubatin; Flags: Precursor	Ornithodoros moubata
OM_18384	miR-745-5p	B7PHN3	AGGTTGCTGTGCAACCGCGTTCTCGTGCCCATGTGGCACCCATTGATTGGTGCATCACTGAGCTTCATTCTCTGTAAATAGAGGTATGAAATATAGAGGTTGTGAGCTATTTGGCCTGTTGTAAGTGGCAACACCATCAGCCATTGTAGGTTTCATATTCGTTGTATGCAAGGTTGATGGACTAGCCTAAATTGGACTGGCAAAACTCACACCTGGGCCTATAAATATCCAGTGTGAT	GACCTCTGTTTCTTCGTAGTTGGCGTATGTGTCGAACGTATTTGCTAGTTGCTGGGAGTTGCAGGACAATAGCTAGGTAAAATGTTGCGTTTAGACCTCATAACGAGACTCTGGAGACAAATACATGCCTCCCAGGGGTTTCTAGTCACGCATTGTAAACACAGCGCTGCGAGTGTTTTTGGAGCCCTCGACAAATTTCCAGCAAGATCTCTGCACTCAACATGTCTGCTCGCGAAAACGGAGGACAGGAAGGCCATGATGGCGTCTTTACCGAAGAAAGACGAAGGAACTCAGGGGCATCACTCGGTCGACATCGATTCAGCACATGTTGCGTAAGTTCAGCTCTGGTACTTCCCCTAGAGATTTGGAATGGCGGTCTTCCTGAAATCGAGTGCCCCT…	Ribosomal protein S11, putative	Ixodes scapularis
OM_19446	miR-279-3p	XP_025265653.1	GTGCACGTAGAATCATCTAGTCAGGCAAGTTTGCAGGTCAGGCAGAATGTGGATGGCTAAAGCTTGCGCTTCTACAAAGACAAAAGTGTTGTAATAGGAAATGAATGCCGTTGCTGATGACACACTTCATTGCTGTGGTGGGGAAATTGTACAGGGAGCTTAATAA	TTATTAAGCTCCCTGTACAATTTCCCCACCACAGCAATGAAGTGTGTCATCAGCAACGGCATTCATTTCCTATTACAACACTTTTGTCTTTGTAGAAGCGCAAGCTTTAGCCATCCACATTCTGCCTGACCTGCAAACTTGCCTGACTAGATGATTCTACGTGCACAAATATGAAACAACGATGATGCGTAAAACCAACTTTCTTCCATCTCGGCTGCAGGCGTATCTTATAAAGCTCCTCATCCTGACCCACAGCACCTGCCTAAGCCCAATCTTTGTTTTCTAAACTCTCATTAATTTCAGAGGGGGATTGGAAGCAGCCAGACGTACCCGACGTCGCTCACATGTAAGCGGTAAAGTCTTTGACTGCATTTCCGTCGTCTTTTCCTGCCGTCAATC…	tuberin	Camponotus floridanus
OM_19550	miR-275-5p	B7PN06	ACACCGACTGCAGCCAGCACGATGCTGAACACCTCAGACACGTGAAAGTTGTCCAGGGCGCGATCGGCCGCGCACAACGTGGCACCCATGGTAAAAATGAAGACGCCATAGATGCTGCTCAGCATAAGACTCATATAACGCCTTGGCCTGGGCTCCTCATCTTGTTTTTCCAGCACGGATTCGCTCCACCTGACGTCTTTCTCAGTCCCCATCCT	AGGATGGGGACTGAGAAAGACGTCAGGTGGAGCGAATCCGTGCTGGAAAAACAAGATGAGGAGCCCAGGCCAAGGCGTTATATGAGTCTTATGCTGAGCAGCATCTATGGCGTCTTCATTTTTACCATGGGTGCCACGTTGTGCGCGGCCGATCGCGCCCTGGACAACTTTCACGTGTCTGAGGTGTTCAGCATCGTGCTGGCTGCAGTCGGTGTCTTCTGGTTGGCGCTCCTGCACGTGGACATTCTGTGGCACAAGCACTCGGCCACACGCAGAGTTCGACCTTCGCAGAGTGGTCTGTACGCTCATAGCACTGCTAGTGTCTTTCGCATGCAGGCGAAAAAGACGTCCGAGCCCAGGCTGTGGTTCCTCATCGGCAGGCACAGCGGAAGCTTTTAC…	Otopetrin, putative	Ixodes scapularis
OM_21237	miR-276-3p	B7PND6	AGTTCTTGTTGCTTTCCTTTAAGTTCCTTCCTGCACTCGGTATAAGGACACTGTTTCTCACCGTTCGTGCTACTCTACGTGGTAAACTGTAGCAGAAACTGTTTGCTGAGCAACAATCAACAGTCACTCCTGTGCTCTTCTACTTGTGCAGCTACAAGCGCTGAAAGACTGAGAGGTATATATCAATAAATGGTGTC	GACACCATTTATTGATATATACCTCTCAGTCTTTCAGCGCTTGTAGCTGCACAAGTAGAAGAGCACAGGAGTGACTGTTGATTGTTGCTCAGCAAACAGTTTCTGCTACAGTTTACCACGTAGAGTAGCACGAACGGTGAGAAACAGTGTCCTTATACCGAGTGCAGGAAGGAACTTAAAGGAAAGCAACAAGAACTATCTCCCCTAATTCGTTTATCGTTTATGATTTTTCTGCGCTATTTCCGATCTCTCTATATTCATAACGACTGCAAAGTACATTTACGTCACGACAGTGATGATCACAAAGGTGAAGCCGTGTTCGACTGTGCATAACCATAAATTAAGTACAGATGCACGAAACGTGACACCAACTTGGAAATCTGGACATCGATCACGCTG…	Dystrophin, putative	Ixodes scapularis
OM_21448	miR-263a-3p	XP_015915736.1	AGATACACGTGAGAACGTCCTTACTTCATGGTGGCATTTTTTGGTGCCTCCACCAGGTGTCTGGCGAGTGTTTGTTTTCTGTACTGGATGCATAGACAAACATTTCAATTAAACAGAAACCTTTTCTC	GAGAAAAGGTTTCTGTTTAATTGAAATGTTTGTCTATGCATCCAGTACAGAAAACAAACACTCGCCAGACACCTGGTGGAGGCACCAAAAAATGCCACCATGAAGTAAGGACGTTCTCACGTGTATCTGAAGAGAGCTATGTACAAAAGTTTGTCCCCCTTTCTCTTTTTTGCATTCAAATGACCTATGTTACATAATGAATTAGATACAATAGGAGACACACCTCCCCAACCCCCCTTCCCGGAAGACAACCTGTGCATTGAATGGCACCAACTCAACGGCTGTCCGCCAACGGCTTGAGAAGAAAAAAAGGAACGAGAGAGAGAAAAAAGAAAAAAACAAAGAGAGAGATAAAGACAGAGAGACTTAAATTAAGACATGTCAAATCCACAAAAACAC…	single-stranded DNA-binding protein 3-like isoform X3	Parasteatoda tepidariorum
OM_21517	miR-317	B7QMC1	CAGAGAAACTTGGAGGATGTGTGTCTAAAATGAAGTATCTGTCTAAATCACTTGGAATGTGTTCTTTGAAGCTTTCAATTG	CAATTGAAAGCTTCAAAGAACACATTCCAAGTGATTTAGACAGATACTTCATTTTAGACACACATCCTCCAAGTTTCTCTGGAAGTCCCGGCTACAGCAAAGGTTTACTGGACAGCACAGCACAGACCTGGTCACCTACACGGACGGTGCCCTTTGCAAAGAGGAAATGTCGGACTCCGAAAAGGGGATGAAGCTCATATTTTGCTCTTCCTTTCTCTGATCGGTCCGTACGGTACTTTCGGAGGGTGCTCAGCGGCTCCTGGCCAGTTTTGATTCCGGTATCTGGGTTAACGGTCGTCAAGACGCACCTGGGGCAGCGCTCCTTATAGACCAGCGTTGCTTCCCCCAGCTGCACGTAAGACCACGTGTCCTCGGCGTAGGCATCACAACCAACGATGA…	Molybdopterin cofactor sulfurase, putative	Ixodes scapularis
OM_22661	miR-203a-3p	ISCW013112-PA	GGGCATTTCAACAGTGAACAGGCATAATCATCGTGTTCGTTTCCGATATTAGCAATTTCCTGTTTTATATAGTCCCCTATCTGCTCAATTGCCAGATGTCTCAGGTAGCAGACAATTCAAAATGTTCATATGGTCATAAATAAACTCACTGA	TCAGTGAGTTTATTTATGACCATATGAACATTTTGAATTGTCTGCTACCTGAGACATCTGGCAATTGAGCAGATAGGGGACTATATAAAACAGGAAATTGCTAATATCGGAAACGAACACGATGATTATGCCTGTTCACTGTTGAAATGCCCGAATCATACGGATAAAAGCGATAAATTATATCACTTCATGCCAGTGCCGAAATGCGAGGCATGCTCTGCGACCAGGTACGCGGAAAATCCGGAGTTCTGATATTGTAGGCAAGCGACCAATAGAGCCAATATCGTGAACCCTGTTTGCTAAGTACTGTGCGAATGATATTGATTGACACGACAAGAACAAATCTCCGGTTATCATTGCCTATGCCGCAATGCCAAACAAACAAAGCCAGCGCCAACA…	proclotting enzyme precursor, putative	Ixodes scapularis
OM_22662	miR-203a-3p	ISCW013112-PA	GGGCATTTCAACAGTGAACAGGCATAATCATCGTGTTCGTTTCCGATATTAGCAATTTCCTGTTTTATATAGTCCCCTATCTGCTCAATTGCCAGATGTCTCAGGTAGCAGACAATTCAAAATGTTCATATGGTCATAAATAAACTCACTGA	TCAGTGAGTTTATTTATGACCATATGAACATTTTGAATTGTCTGCTACCTGAGACATCTGGCAATTGAGCAGATAGGGGACTATATAAAACAGGAAATTGCTAATATCGGAAACGAACACGATGATTATGCCTGTTCACTGTTGAAATGCCCGAATCATACGGATAAAAGCGATAAATTATATCACTTCATGCCAGTGCCGAAATGCGAGGCATGCTCTGCGACCAGGTACGCGGAAAATCCGGAGTTCTGATATTGTAGGCAAGCGACCAATAGAGCCAATATCGTGAACCCTGTTTGCTAAGTACTGTGCGAATGATATTGATTGACACGACAAGAACAAATCTCCGGTTATCATTGCCTATGCCGCAATGCCAAACAAACAAAGCCAGCGCCAACA…	proclotting enzyme precursor, putative	Ixodes scapularis
OM_23405	miR-263a-3p	XP_022243738.1	AGATACACGTGAGAACGTCCTTACTTCATGGTGGCATTTTTTGGTGCCTCCACCAGGTGTCTGGCGAGTGTTTGTTTTCTGTACTGGATGCATAGACAAACATTTCAATTAAACAGAAACCTTTTCTC	GAGAAAAGGTTTCTGTTTAATTGAAATGTTTGTCTATGCATCCAGTACAGAAAACAAACACTCGCCAGACACCTGGTGGAGGCACCAAAAAATGCCACCATGAAGTAAGGACGTTCTCACGTGTATCTGAAGAGAGCTATGTACAAAAGTTTGTCCCCCTTTCTCTTTTTTGCATTCAAATGACCTATGTTACATAATGAATTAGATACAATAGGAGACACACCTCCCCAACCCCCCTTCCCGGAAGACAACCTGTGCATTGAATGGCACCAACTCAACGGCTGTCCGCCAACGGCTTGAGAAGAAAAAAAGGAACGAGAGAGAGAAAAAAGAAAAAAACAAAGAGAGAGATAAAGACAGAGAGACTTAAATTAAGACATGTCAAATCCACAAAAACAC…	single-stranded DNA-binding protein 3-like isoform X1	Limulus polyphemus
OM_23459	miR-2a	B7Q8U8	TACATTGTAATGTAGGTATCTTACGGATCACAAATTCAGTGATGAAACTTCATAGTTTGCAAGTCTGTGATCTTCAGTCAGTGGAGTTGTGTTGTTATTGTTGTCTAAATAAAGATAACTTAA	TTAAGTTATCTTTATTTAGACAACAATAACAACACAACTCCACTGACTGAAGATCACAGACTTGCAAACTATGAAGTTTCATCACTGAATTTGTGATCCGTAAGATACCTACATTACAATGTAGTGGCGGGATGGGGCAGTGACTAGCCTGTAGGCTCAGATGTCAAGCAACACTGGTTTCTTCAGTTTTGCACATTTCCAGGCAGAATTGATTAGCTTCACAAATCCTGTGTCCTTTGGCTTCTCCAGTCCGCGATGAAGTCGTTCCTTCATGACAGATACAAACTCCTTGTTGCTTAACTGCCCATCCATGTTCTCATCAAACAGCGTGAACACAACATCTATGACGTGATCACGGAGGTCGACGTGAGCAACAGTCTTGGCCACGTGCTTCAGTGT…	Putative uncharacterized protein (Fragment)	Ixodes scapularis
OM_28917	miR-155-5p	KFM72165.1	CAAACGAATCTGGCAATCTTATTTGTTGTTAATGTGGAAGTGCAAATTGCGAGCATTACATCAATGTCACGTAACACGGTTTGCTGCTCTGGGGGCTGTGCAAGGCTACTTG	CAAGTAGCCTTGCACAGCCCCCAGAGCAGCAAACCGTGTTACGTGACATTGATGTAATGCTCGCAATTTGCACTTCCACATTAACAACAAATAAGATTGCCAGATTCGTTTGGGATAAGCCCCTCAACCGAATGATGTAAAGCACCTCATGCCCACAGCATTTAGGTGAATAAGAAGAATTGTGCATGATCCACTGAATTGCAAGGTTAAAAGCAAATATGAAAAAACTGTACACATATCTCATCACACATTTCTGTGTCAGATGTAGTCCAAAGGTTCATAAATACATAGTCATCATTCATATGGTAAGCGGTGGTATTAAGCTGTTGGTGTCTTGATATACTTGATCCAGAAGGTTGTGACACACCGTACTCAACAACAAACAGCAATACGACGACA…	Remodeling and spacing factor 1, partial	Stegodyphus mimosarum
OM_28940	miR-128-3p	XP_015923935.2	CGTTTCATGCTTGCCAGTCGACATGTTCGGTTGTATGTATTAAGTGAAAAACACTGTGTTGTAATAAAGTACTATTACGGCTG	CAGCCGTAATAGTACTTTATTACAACACAGTGTTTTTCACTTAATACATACAACCGAACATGTCGACTGGCAAGCATGAAACGTCCTTATTTTAGACAATCTTTATACAAACTCAGGGCAAAATTACTCCAAGTCTTGGACAGAGCTGCTATCGCTGTAGTCTGCAGAGACCAGGGACACCCTGCCATCTGCTTCAGTTACTGCAGCTGTGCTGCTCACATTCAGTTCCTCTTGACGATTGCTGGTCGTTCTCACGATCCCCACTTTTTCTGCCTTCAGGGGCCTCAAGCGATTCATCTTTTCTTGCTGCACTGCCATTATCATTTTATTTTTTAGCTCTGCCACCGATGCAGTGCTGAAAAGTGGGCGATCCACAATTTCTGCCCTCTTCATGTTTTG…	coiled-coil domain-containing protein 130 homolog	Parasteatoda tepidariorum
OM_28960	miR-305-5p	B7Q7A7	ACGCCAGGAATGTGAGCTTTTTTATTTTATCTTTTATTTTTTCGTCACAGCAAGGAGAAGTGATCGTAAAATAACATTGACGTCTGGAATGTGAGATACAGAGAGCGGAAATTGTTGTTATTTTGTTACCTGCTGGGCCGCATAGGCCACCTCAGTACACATCAAGTACAAATAAAACAAGTTTTGC	GCAAAACTTGTTTTATTTGTACTTGATGTGTACTGAGGTGGCCTATGCGGCCCAGCAGGTAACAAAATAACAACAATTTCCGCTCTCTGTATCTCACATTCCAGACGTCAATGTTATTTTACGATCACTTCTCCTTGCTGTGACGAAAAAATAAAAGATAAAATAAAAAAGCTCACATTCCTGGCGTGCCACAAAGGCTTAGTCGTACACAAAATATAGTTTGGACGTCAGGTACTGTGGAACCGACTGCGTATCTTTGTATATTCTACAGCTGCAAGATAGGAAAACGGATCTGGAGTGGGCAATAAAAACGTACGGCTCCCGTTCCACCTTTTCCTCTATACTTTTGTGCTGGCGCTCCGTATCGAATGCATGAGAAGGAAACATGCTAAAACTACA…	Cytochrome P450, putative	Ixodes scapularis
OM_31434	miR-305-5p	XP_023239340.1	ACGCCAGGAATGTGAGCTTTTTTATTTTATCTTTTATTTTTTCGTCACAGCAAGGAGAAGTGATCGTAAAATAACATTGACGTCTGGAATGTGAGATACAGAGAGCGGAAATTGTTGTTATTTTGTTACCTGCTGGGCCGCATAGGCCACCTCAGTACACATCAAGTACAAATAAAACAAGTTTTGC	GCAAAACTTGTTTTATTTGTACTTGATGTGTACTGAGGTGGCCTATGCGGCCCAGCAGGTAACAAAATAACAACAATTTCCGCTCTCTGTATCTCACATTCCAGACGTCAATGTTATTTTACGATCACTTCTCCTTGCTGTGACGAAAAAATAAAAGATAAAATAAAAAAGCTCACATTCCTGGCGTGCCACAAAGGCTTAGTCGTACACAAAATATAGTTTGGACGTCAGGTACTGTGGAACCGACTGCGTATCTTTGTATATTCTACAGTTGCAAGATAGGAAAACGGATCTGGAGTGGGCAATAAAAACGTACGACTCCGTCCCACCTTTTCCTCTATACTTTTGTGCTGGCGCTCCGTATCGAATGCATGAGAAGGAAACATGCTAAAACTACAC…	cytochrome P450 302a1, mitochondrial-like isoform X4	Centruroides sculpturatus
OM_35675	miR-279	Q04669.1	CTACTGTGAGCATGAAGGAGAGGCCTTGAGATCTGAACAATGCCTCTACAACTTGTAATTCCATTCCTACTCTAGTCACCGTCTGAATTTGATTGATCTGGTTTTAATTGATGGGCATTTTGAAGTATT	AATACTTCAAAATGCCCATCAATTAAAACCAGATCAATCAAATTCAGACGGTGACTAGAGTAGGAATGGAATTACAAGTTGTAGAGGCATTGTTCAGATCTCAAGGCCTCTCCTTCATGCTCACAGTAGGTTAGACAAAACTTTTCAAACACAGCTAGAAAACACAACACTTAGTTAGGACATCTGTGTTTCAGACGCGTCAGGCAAAACCTCAGCATGGAAGTCCTAAATCGTTTACAAAAGTGGGTCTGGCTTTAACGCTGTTCGCTGTTCTTTCGATATGGGAGGTTATTTGTGCCTGTGTACCAATGCCATGTACCGATCAACATATCTTGAGACACTTACCTAAGGTTGCGACTATATTTGCGCCTTCCAAAGTAAATATCTTTACTTAACGCC…	RecName: Full=Moubatin; Flags: Precursor	Ornithodoros moubata
OM_35676	miR-279	Q04669.1	CTACTGTGAGCATGAAGGAGAGGCCTTGAGATCTGAACAATGCCTCTACAACTTGTAATTCCATTCCTACTCTAGTCACCGTCTGAATTTGATTGATCTGGTTTTAATTGATGGGCATTTTGAAGTATT	AATACTTCAAAATGCCCATCAATTAAAACCAGATCAATCAAATTCAGACGGTGACTAGAGTAGGAATGGAATTACAAGTTGTAGAGGCATTGTTCAGATCTCAAGGCCTCTCCTTCATGCTCACAGTAGGTTAGACAAAACTTTTCAAACACAGCTAGAAAACACAACACTTAGTTAGGACATCTGTGTTTCAGACGCGTCAGGCAAAACCTCAGCATGGAAGTCCTAAATCGTTTACAAAAGTGGGTCTGGCTTTAACGCTGTTCGCTGTTCTTTCGATATGGGAGGTTATTTGTGCCTGTGTACCAATGCCATGTACCGATCAACATATCTTGAGACACTTACCTAAGGTTGCGACTATATTTGCGCCTTCCAAAGTAAATATCCAAATCCGTTGAA…	RecName: Full=Moubatin; Flags: Precursor	Ornithodoros moubata
OM_37188	miR-190-3p	XP_015911816.1	AACTTCAACACTGAGCTTTTCCTGTGCATCCTGTCAAGAGTTGACATGTACATAAAGTGGTTCTCTAGGTAGTAGCCTCTAATATTTTCCGTGACAGAAAGTGTTTCTTGGACTCGTAAGAAACTGGAAAACCTTATTTTCTGCCAGATGCTCCATGCAGAAAGGAGATTCTAGGAAGTATGTGCATTCACTAATAAAGACATGGTGAACAGTTGCTCTGGTTGCCTACGT	ACGTAGGCAACCAGAGCAACTGTTCACCATGTCTTTATTAGTGAATGCACATACTTCCTAGAATCTCCTTTCTGCATGGAGCATCTGGCAGAAAATAAGGTTTTCCAGTTTCTTACGAGTCCAAGAAACACTTTCTGTCACGGAAAATATTAGAGGCTACTACCTAGAGAACCACTTTATGTACATGTCAACTCTTGACAGGATGCACAGGAAAAGCTCAGTGTTGAAGTTTCTGCAACTATGACAATCCCCATGGTTGGGGGTGTCTTCGTAATTGCCCCATTTTACTGGAGCTTTCCAGTACATAGCATGGAGTCACGAGGAACGCATAAATGCACAACAATATTTACAATGCCAGAGTCTGAATGGCTACAGCTGTCCCATTATAAGACACTTTGA…	protein kinase C and casein kinase substrate in neurons protein 1 isoform X2	Parasteatoda tepidariorum
OM_47246	miR-71	B7P977	GCATTGCTGTTGTTCTCCTGCTTTGTAGTCCTCTAAAAAAAGATGGAATAGTTGGCTGAAACCAATTGTCTTTCTAAGGATGTGATCTAACAAGGGACTATCCCATCAGGGATACGGTTGGAGATACTTGGGCGGCAGGGTTTCAGTGAATATGGTACAGTCATATCACCAGATTAGGTTTAAATCCCTGTTGTGTGATGAGAGCACAGCTGTAAAACAGGC	GCCTGTTTTACAGCTGTGCTCTCATCACACAACAGGGATTTAAACCTAATCTGGTGATATGACTGTACCATATTCACTGAAACCCTGCCGCCCAAGTATCTCCAACCGTATCCCTGATGGGATAGTCCCTTGTTAGATCACATCCTTAGAAAGACAATTGGTTTCAGCCAACTATTCCATCTTTTTTTAGAGGACTACAAAGCAGGAGAACAACAGCAATGCTCCAGCAACGCACTGCCTGAAAAATGACTCATTTCATGGCTAATTCAACATTTCTCACGGATGCCAGAATGGGAGCCACTCGTTATCCATAGCACCACGGTATATGTAAAAAAAAAAAAATAGAAAGGAATGCAACATGCCCATGAAATTCCCATGGTGCATAAATATTTAAAAATC…	Zinc finger protein, putative	Ixodes scapularis
OM_48754	bantam	XP_013789088.1	ACCAGGCCGTATTGCACTAGCGGTTGAATGGATTTTAATGCCACGCTGTGACTGAAGAAATAAAGCAGTCCTCCTATGTTGAGTCTGAGCACTCAGTTTTAGTCGAACTGTTTTATCATGGGTGACAGATACAAGTGCAGAGATGATTAAATGTTGAAAAACGTTGGATGAGATGTAATTGATCTCCTTTCTTTCCCACGTAAGGCCAATGGCCAGTCAATAAACTCTGGTTCTAAA	AATTGATACGACAACAACATCCGCTACGTCAGCAGGTACATAAGTCTGCTATTGGGAGAAAAGCACAGCGAATCGAGGCAGTAGAAGCAGACGGCACTCTGGGTTTGATTCAGATTTTAGTGTGAGCACACGCCCATGTGAAAGGCGAGCGCTGTGATCGCGCGCCGGCCAATCACGAGGGCGGGAGACTCCACATTTCCCGCCACTTCCAGCTTAAATCACTCCATGACGTTTTTTTCTGTAAGAAAGGAGGGAGATAATAAAAACACGTGACATCGTCGTCTGCTTTTACTTCTATTTTGTTAAATTTCTCGAAAACTATTGCGCTCCTGCCGATGGACTTTCGATGCGGTCTTACATTAGTGCTAACAATTCTTGTTTCACCACAATTTTGAAATG…	dnaJ homolog subfamily C member 2-like	Limulus polyphemus
OM_48756	bantam	RWS19250.1	ACCAGGCCGTATTGCACTAGCGGTTGAATGGATTTTAATGCCACGCTGTGACTGAAGAAATAAAGCAGTCCTCCTATGTTGAGTCTGAGCACTCAGTTTTAGTCGAACTGTTTTATCATGGGTGACAGATACAAGTGCAGAGATGATTAAATGTTGAAAAACGTTGGATGAGATGTAATTGATCTCCTTTCTTTCCCACGTAAGGCCAATGGCCAGTCAATAAACTCTGGTTCTAAA	GTTGGTTTATGTTTTTGTAAGCTTTTCTTGCTCTGCCCCAGAAACTATCAAACCCAAAAAATCTACAAAATGTCTCGATCTTTACAGGAGGCAAAATAGTTGTGGAAATGGTTTGTTGTTTGTTTTGGCAGCCTTTCTGTCAAATTCTTGTGTCTCGGAACCCAACAGGGAGCTTTCTCCCGAGGCAAAAACTCGCGTCGTGTGACCAAATGCGTTTTGACAGAGACAGATCTAAAGAAAACGTAAAATAAGATGGAAGTGTTGCGGCCTCAGTTTGAGCGTTCCCCTTGGGTGGTCCTAGCTCCTGCCGACCTCCAAGGTCTGAATCCGAACCCCTGGACCGCGGAGGAGCAACGGCTGCTGGAACAAGCCCTGAAGACGTATTCGACGGCGACGCCC…	dnaJ subfamily C member 2-like protein	Leptotrombidium deliense
OM_49022	miR-305-5p	XP_013781999.1	GTCACACTATGGACAAGTGGAAATCCATGACAGTACAAATTGCAAAAAAAAATAAAAC	ATTTCCTGTTTGCTCTATACACAATTGTTTCGTGCAAGTTCAGAATTACTTAGTTCTTTCTTCTCTCTATATAATTGCACTGAGCCGAAATGGAATCATTCCTCGTCATTTAAGTATGGCACTTACCTTGACCAGCACGCATAGCACAACATTAATTCATGGTGATTGAGATATCAACTGTTGTCTTGATGTAATTCTTGCTGTGTATGAGGTAGCAAATGCACACGGGACAGAAGGAGGCAGCAACTTCAGAAGGCAAGAAATAAATATGTGAGTAGGAACCTGACAGTTCCTTTGTCGTGGGCCACATGTGAAATTGGGTGGGGCTGGGAAACCTAGCTACGTGTGCATACTGCACATGCATATTTGTTGCCACCCAGCAGTCCTGTCCCAGTTCCT…	F-box only protein 7-like isoform X1	Limulus polyphemus
OM_49023	miR-305-5p	XP_013781999.1	GTCACACTATGGACAAGTGGAAATCCATGACAGTACAAATTGCAAAAAAAAATAAAAC	ATTTCCTGTTTGCTCTATACACAATTGTTTCGTGCAAGTTCAGAATTACTTAGTTCTTTCTTCTCTCTATATAATTGCACTGAGCCGAAATGGAATCATTCCTCGTCATTTAAGTATGGCACTTACCTTGACCAGCACGCATAGCACAACATTAATTCATGGTGATTGAGATATCAACTGTTGTCTTGATGTAATTCTTGCTGTGTATGAGGTAGCAAATGCACACGGGACAGAAGGAGGCAGCAACTTCAGAAGGCAAGAAATAAATATGTGAGTAGGAACCTGACAGTTCCTTTGTCGTGGGCCACATGTGAAATTGGGTGGGGCTGGGAAACCTAGCTACGTGTGCATACTGCACATGCATATTTGTTGCCACCCAGCAGTCCTGTCCCAGTTCCT…	F-box only protein 7-like isoform X1	Limulus polyphemus
OM_50295	miR-92b-3p	DAA34627.1	TGTGTGTGTGTGTGCAATGCCATGAGGTTGTTTTCACCCGAGTTTTGCCATTCCTGCAAATAAAAGTGCCATACCAAAGTCCAAGAAAAAGGGTGGATCCCTCAGGGGCAAGAAAT	ATTTCTTGCCCCTGAGGGATCCACCCTTTTTCTTGGACTTTGGTATGGCACTTTTATTTGCAGGAATGGCAAAACTCGGGTGAAAACAACCTCATGGCATTGCACACACACACACACAAAAAAAGACTGTACTCTTGACAGCAAAGTGCTGAGGCTTTTCTGCTTTCTGTAATTGGTATAATATATTGACTATAGTATGCTAACAATATGACTAGATGAAGCAAGCTGCAGGGCTTCGAGAGGTATGTCATTTCTTGCCCCTGAGGGATCCACCCTTTTTCTTGGACTTTGGGGATGTTGACTGAAAAACACTGGATGCCGACATAAGGTTCTCTATGTACTGGCCCAAAACTTGGTTTTCGGACTTCAGTTTGAGGTTTTCTTCCTTGACACTGTCCA…	coiled-coil protein	Amblyomma variegatum
OM_50296	miR-92b-3p	DAA34627.1	TGTGTGTGTGTGTGCAATGCCATGAGGTTGTTTTCACCCGAGTTTTGCCATTCCTGCAAATAAAAGTGCCATACCAAAGTCCAAGAAAAAGGGTGGATCCCTCAGGGGCAAGAAAT	ATTTCTTGCCCCTGAGGGATCCACCCTTTTTCTTGGACTTTGGTATGGCACTTTTATTTGCAGGAATGGCAAAACTCGGGTGAAAACAACCTCATGGCATTGCACACACACACACACAAAAAAAGACTGTACTCTTGACAGCAAAGTGCTGAGGCTTTTCTGCTTTCTGTAATTGGTATAATATATTGACTATAGTATGCTAACAATATGACTAGATGAAGCAAGCTGCAGGGCTTCGAGAGGTATGTCATTTCTTGCCCCTGAGGGATCCACCCTTTTTCTTGGACTTTGGGGATGTTGACTGAAAAACACTGGATGCCGACATAAGGTTCTCTATGTACTGGCCCAAAACTTGGTTTTCGGACTTCAGTTTGAGGTTTTCTTCCTTGACACTGTCCA…	coiled-coil protein	Amblyomma variegatum
OM_50298	miR-92b-3p	DAA34627.1	TGTGTGTGTGTGTGCAATGCCATGAGGTTGTTTTCACCCGAGTTTTGCCATTCCTGCAAATAAAAGTGCCATACCAAAGTCCAAGAAAAAGGGTGGATCCCTCAGGGGCAAGAAAT	ATTTCTTGCCCCTGAGGGATCCACCCTTTTTCTTGGACTTTGGTATGGCACTTTTATTTGCAGGAATGGCAAAACTCGGGTGAAAACAACCTCATGGCATTGCACACACACACACACAAAAAAAGACTGTACTCTTGACAGCAAAGTGCTGAGGCTTTTCTGCTTTCTGTAATTGGTATAATATATTGACTATAGTATGCTAACAATATGACTAGATGAAGCAAGCTGCAGGGCTTCGAGAGGTATGTCATTTCTTGCCCCTGAGGGATCCACCCCTGTTAGGAAAAAGAATGAACCATTTTTCTTGGACTTTGGGGATGTTGACTGAAAAACACTGGATGCCGACATAAGGTTCTCTATGTACTGGCCCAAAACTTGGTTTTCGGACTTCAGTTTGAG…	coiled-coil protein	Amblyomma variegatum
OM_50299	miR-92b-3p	DAA34627.1	TGTGTGTGTGTGTGCAATGCCATGAGGTTGTTTTCACCCGAGTTTTGCCATTCCTGCAAATAAAAGTGCCATACCAAAGTCCAAGAAAAAGGGTGGATCCCTCAGGGGCAAGAAAT	ATTTCTTGCCCCTGAGGGATCCACCCTTTTTCTTGGACTTTGGTATGGCACTTTTATTTGCAGGAATGGCAAAACTCGGGTGAAAACAACCTCATGGCATTGCACACACACACACACAAAAAAAGACTGTACTCTTGACAGCAAAGTGCTGAGGCTTTTCTGCTTTCTGTAATTGGTATAATATATTGACTATAGTATGCTAACAATATGACTAGATGAAGCAAGCTGCAGGGCTTCGAGAGGTATGTCATTTCTTGCCCCTGAGGGATCCACCCCTGTTAGGAAAAAGAATGAACCACTGTACATTTTTTAGCGATTCGTTTTGCAAAGAATAGCCATATACAAACTTTTTCTTGGACTTTGGGGATGTTGACTGAAAAACACTGGATGCCGACATAA…	coiled-coil protein	Amblyomma variegatum
OM_51227	miR-137-3p	ISCW005110-PA	ATTTTGTGTCTGCATATGCCAGCAAATGTGCCACCATCTGTGATATTTCATCATACATATTTGTGTTCACAGTACCTTTTTTTTCAAGTTCTTTCGTTTTATCAGCAACATTTTTATCAATGTCTATAGACAGGCTAGTCTTTTACTGTATTGCATGACACGACAAGTTTATTTAGAGAGACAGCAATAAAGCGTTAGTGAAACA	CCTCAAGCTGGTCAGTGATGTGTTTATTCAGGTTCTCATTCTTTTCAGATGAGGACATGGAACAGATCCATTTGCCCGATACAAGTGGCTGGGAAGGGGGGCATGGGGTCTGTTGCGTATCTGAAGCATCTGTAGTTTGAATTTTTCTTGGAACATCCGCAACTGTATCGGCTTCGCTGTTTAGCATCAACTCGTAGGGTCGCGTTGGAAGGAAAGAGCCCAGCTTCAGGCATTCACTTAACCATGTGGTCCTCACGATCACCGGTTTATGCATTATACTCTCCTTCTTCAGTATCTGGACAAGGCGCGAAACATCCATAGATTCCATGCATACGATATGCGTCGCGTCGTTTGCGGTGTCCATGATCTCACCACCACAATCCACAATCTTCGATTTAA…	uracil DNA glycosylase, putative	Ixodes scapularis
OM_51228	miR-137-3p	ISCW005110-PA	ATTTTGTGTCTGCATATGCCAGCAAATGTGCCACCATCTGTGATATTTCATCATACATATTTGTGTTCACAGTACCTTTTTTTTCAAGTTCTTTCGTTTTATCAGCAACATTTTTATCAATGTCTATAGACAGGCTAGTCTTTTACTGTATTGCATGACACGACAAGTTTATTTAGAGAGACAGCAATAAAGCGTTAGTGAAACA	CCGATACAAGTGGCTGGGAAGGGGGGCATGGGGTCTGTTGCGTATCTGAAGCATCTGTAGTTTGAATTTTTCTTGGAACATCCGCAACTGTATCGGCTTCGCTGTTTAGCATCAACTCGTAGGGTCGCGTTGGAAGGAAAGAGCCCAGCTTCAGGCATTCACTTAACCATGTGGTCCTCACGATCACCGGTTTATGCATTATACTCTCCTTCTTCAGTATCTGGACAAGGCGCGAAACATCCATAGATTCCATGCATACGATATGCGTCGCGTCGTTTGCGGTGTCCATGATCTCACCACCACAATCCACAATCTTCGATTTAAACAGCTTCACTCTAGGTGCTCCAATCCCCGTTGGCAAAACAAATATCTTCAAGCCGGTGAACATATCCTTCCCCA…	uracil DNA glycosylase, putative	Ixodes scapularis
OM_52283	miR-87-3p	XP_028967897.1	TATATATAAATTTGAAAATTTCCCACCTGTGTGCAGCACCTCCTGGTGGCAGGAAAAGACCGATGCGTAACGATGAATGTTTTTGTAGACTAATGGTTTGAGCTTGCTCATTTTAGGCAACTGTTTTTATAAGGGACATGTATATTTTGTGTATAACCCTTCTTGACCAACGCTCTCCAATCGGAGGACTGGGTCTCACATGGAGGCCTTGACGACTATAAAATAAATTTTT	AAAAATTTATTTTATAGTCGTCAAGGCCTCCATGTGAGACCCAGTCCTCCGATTGGAGAGCGTTGGTCAAGAAGGGTTATACACAAAATATACATGTCCCTTATAAAAACAGTTGCCTAAAATGAGCAAGCTCAAACCATTAGTCTACAAAAACATTCATCGTTACGCATCGGTCTTTTCCTGCCACCAGGAGGTGCTGCACACAGGTGGGAAATTTTCAAATTTATATATAATCTCCTTTTTGTCACGTAGTAAACGTTTGTCCATTTTCCCACCTGTTGTGAAACACATCCTGACATTGTAAGTAGTTGGTTTAAAAGCCGTCAATACTATCGTTGACAGTATCACTTCATGTTGCGGGAGAGGGTGACGTCCCGGGGTGCGTCTCCTTGTTGCGTT…	unconventional myosin-XV-like	Galendromus occidentalis
OM_52714	miR-2b	XP_023218941.1	GAAGAGACGCGGTCGTAAAGACAGGTGAAGGAAACATTTCTGTGATAAAAAAGAGAAAATGCTCACCTTGTGAAACTGTGGTTTACTATAACGGAATGATCTGCAATAAAAGTGGTTGTCA	GCAAGAAGTTCACTTTTGTCCTTTGCGCTGATTGGCTGTTGAAAGCGAAAACAACAAATATCGAATACGAAGGCGCGTGTTTCACTTGGGACGTGCGTGCTATTCCTACGTCTGATGTTCTATGACAGCGTTAAATGCTATTATCCTGACTGCCTATTAATTCTACTATTTTGTCAGCAGGTGATCAGTGCAGAACTTTATAGCTCGCCAGTATGCTGTACTTAGAGGATTACCTGGAAATGATTGAACACCTTCCGCAAGAGCTGCGTGACAGATTTACTGAAATGCGTGAAATGGATTTACAAGTTCAAAATGCGATGGACAGCTTGGATGAACGAGTCAAACAATTCTTTGCTAATGCGAAGAAGATGAAACCTGAACAAAGGGAGCAAGATTTTG…	inhibitor of growth protein 3-like isoform X2	Centruroides sculpturatus
OM_52715	miR-2b	XP_023218941.1	GAAGAGACGCGGTCGTAAAGACAGGTGAAGGAAACATTTCTGTGATAAAAAAGAGAAAATGCTCACCTTGTGAAACTGTGGTTTACTATAACGGAATGATCTGCAATAAAAGTGGTTGTCA	GCAAGAAGTTCACTTTTGTCCTTTGCGCTGATTGGCTGTTGAAAGCGAAAACAACAAATATCGAATACGAAGGCGCGTGTTTCACTTGGGACGTGCGTGCTATTCCTACGTCTGATGTTCTATGACAGCGTTAAATGCTATTATCCTGACTGCCTATTAATTCTACTATTTTGTCAGCAGGTGATCAGTGCAGAACTTTATAGCTCGCCAGTATGCTGTACTTAGAGGATTACCTGGAAATGATTGAACACCTTCCGCAAGAGCTGCGTGACAGATTTACTGAAATGCGTGAAATGGATTTACAAGTTCAAAATGCGATGGACAGCTTGGATGAACGAGTCAAACAATTCTTTGCTAATGCGAAGAAGATGAAACCTGAACAAAGGGAGCAAGATTTTG…	inhibitor of growth protein 3-like isoform X2	Centruroides sculpturatus
OM_5354	miR-71	B7P977	GCATTGCTGTTGTTCTCCTGCTTTGTAGTCCTCTAAAAAAAGATGGAATAGTTGGCTGAAACCAATTGTCTTTCTAAGGATGTGATCTAACAAGGGACTATCCCATCAGGGATACGGTTGGAGATACTTGGGCGGCAGGGTTTCAGTGAATATGGTACAGTCATATCACCAGATTAGGTTTAAATCCCTGTTGTGTGATGAGAGCACAGCTGTAAAACAGGC	GCCTGTTTTACAGCTGTGCTCTCATCACACAACAGGGATTTAAACCTAATCTGGTGATATGACTGTACCATATTCACTGAAACCCTGCCGCCCAAGTATCTCCAACCGTATCCCTGATGGGATAGTCCCTTGTTAGATCACATCCTTAGAAAGACAATTGGTTTCAGCCAACTATTCCATCTTTTTTTAGAGGACTACAAAGCAGGAGAACAACAGCAATGCTCCAGCAACGCACTGCCTGAAAAATGACTCATTTCATGGCTAATTCAACATTTCTCACGGATGCCAGAATGGGAGCCACTCGTTATCCATAGCACCACGGTATATGTAAAAAAAAAAAAATAGAAAGGAATGCAACATGCCCATGAAATTCCCATGGTGCATAAATATTTAAAAATC…	Zinc finger protein, putative	Ixodes scapularis
OM_60596	miR-317	KFM66541.1	AATAAAAGGTTAGCAAAAGTCAAACACTTTGAAAATGACGTTACATGCAGCATACATGCACAACCATGATAATCAAAGCGCGAGCCTGGGCAGAAAGGCGACGGTGTCTTTGTCCTTCACACAGATGTTATTGCTTCCCTGGCACGACTCCGTGCAAGTGTAACAAAAAAATGTGTTCCCATT	AATGGGAACACATTTTTTTGTTACACTTGCACGGAGTCGTGCCAGGGAAGCAATAACATCTGTGTGAAGGACAAAGACACCGTCGCCTTTCTGCCCAGGCTCGCGCTTTGATTATCATGGTTGTGCATGTATGCTGCATGTAACGTCATTTTCAAAGTGTTTGACTTTTGCTAACCTTTTATTAACGGTCCCAGAATAATTTACTAATGGTATACCGAAAGCACCTGGTGCTGGTCCTACTCTGCTGCATGATTGGATGGGAATTTATTCACTCTTAACCTATGCGGATATATAGGGCTGGATTCGTCACGTCCCATTCCACGCTCTGTCTGCAACACACAGAGTGACGCCAGTTGCGACGAAAGCCATTCCCATGTACGTGTCTGTGGATCCCAAGGC…	Transmembrane protein 234-like protein, partial	Stegodyphus mimosarum
OM_60628	miR-87a-5p	B7QGJ0	CAATGAGGATGCTCGTATTTCCAATAAAGACTTTCGAACGAGACAAATTTTACAAAGTACCTTTTTCAGTTCAGGTGAATTGGGTGTCCGT	ACGGACACCCAATTCACCTGAACTGAAAAAGGTACTTTGTAAAATTTGTCTCGTTCGAAAGTCTTTATTGGAAATACGAGCATCCTCATTGGACAGCCTCGGCTGTATCCCAGTGTCCATTTCCCTCCTCTGTACCCTCCTCACTCTTCTCGCCGACTTCCTTCGGCGTCTCGTGGGCCCAGACAGAAGTGTCCGATTTCGTCAGCTCGCGCACCGCCATGGTGGCGTACGTCGAAGACGGGAGCGAGAACTCTATCTTCAGACCCCTCATCTTGGAGCTGCGGTCTTCGTTTGCACTGCCTTCCGGAAGCTTGTGTCCCATGAGGACGTCGTAGTCGCTCAACATGACCGGTTCCTCAACGGTTGAGTAGTGCACTTCGGACCAGGTCAGGTCGCTGG…	tRNA pseudouridine synthase D, putative	Ixodes scapularis
OM_60629	miR-87a-5p	B7QGJ0	CAATGAGGATGCTCGTATTTCCAATAAAGACTTTCGAACGAGACAAATTTTACAAAGTACCTTTTTCAGTTCAGGTGAATTGGGTGTCCGT	ACGGACACCCAATTCACCTGAACTGAAAAAGGTACTTTGTAAAATTTGTCTCGTTCGAAAGTCTTTATTGGAAATACGAGCATCCTCATTGGACAGCCTCGGCTGTATCCCAGTGTCCATTTCCCTCCTCTGTACCCTCCTCACTCTTCTCGCCGACTTCCTTCGGCGTCTCGTGGGCCCAGACAGAAGTGTCCGATTTCGTCAGCTCGCGCACCGCCATGGTGGCGTACGTCGAAGACGGGAGCGAGAACTCTATCTTCAGACCCCTCATCTTGGAGCTGCGGTCTTCGTTTGCACTGCCTTCCGGAAGCTTGTGTCCCATGAGGACGTCGTAGTCGCTCAACATGACCGGTTCCTCAACGGTTGAGTAGTGCACTTCGGACCAGGTCAGGTCGCTGG…	tRNA pseudouridine synthase D, putative	Ixodes scapularis
OM_62610	miR-155-5p	KFM72165.1	CAAACGAATCTGGCAATCTTATTTGTTGTTAATGTGGAAGTGCAAATTGCGAGCATTACATCAATGTCACGTAACACGGTTTGCTGCTCTGGGGGCTGTGCAAGGCTACTTG	CAAGTAGCCTTGCACAGCCCCCAGAGCAGCAAACCGTGTTACGTGACATTGATGTAATGCTCGCAATTTGCACTTCCACATTAACAACAAATAAGATTGCCAGATTCGTTTGGGATAAGCCCCTCAACCGAATGATGTAAAGCACCTCATGCCCACAGCATTTAGGTGAATAAGAAGAATTGTGCATGATCCACTGAATTGCAAGGTTAAAAGCAAATATGAAAAAACTGTACACATATCTCATCACACATTTCTGTGTCAGATGTAGTCCAAAGGTTCATAAATACATAGTCATCATTCATATGGTAAGCGGTGGTATTAAGCTGTTGGTGTCTTGATATACTTGATCCAGAAGGTTGTGACACACCGTACTCAACAACAAACAGCAATACGACGACA…	Remodeling and spacing factor 1, partial	Stegodyphus mimosarum
OM_62939	miR-305-5p	XP_013781999.1	TGGACAAGTGGAAATGCATGACAGTACAAATTGCAAAAAAAAATAAAACAAAACTGACCTTGACTGTTTCTCTTGCGT	ACGCAAGAGAAACAGTCAAGGTCAGTTTTGTTTTATTTTTTTTTGCAATTTGTACTGTCATGCATTTCCACTTGTCCATAGTGTGACTACAGAAATTCGAAGCCAGGTCCGAGCCGATGGTGGGGCAAAGGTCCGAAGCGATTGAAGTGGGGCCTTGGAAATGCTGGGTCCGGCAGGATACGAGGGATCTCTGGTATGTTGGGTGGCAGGAGGCGTGGTGGCCGTGGGAAAAATCCACGCTGGTCAAACTCATCGAGGAATGGCATCGCTGGTGGGATGAAGGGCCGGGGACGGAGCAGATGCGGTGGCGGAGGCAGGAGACGCACAGTACACTCACGATGCTCCTTGCGCTGTAGATATTCAGTTTTGTACCTTTCCCTCCAGTCAACCACTTCCTCT…	F-box only protein 7-like isoform X1	Limulus polyphemus
OM_65055	miR-745-5p	B7PHN3	AGGTTGCTGTGCAACCGCGTTCTCGTGCCCATGTGGCACCCATTGATTGGTGCATCACTGAGCTTCATTCTCTGTAAATAGAGGTATGAAATATAGAGGTTGTGAGCTATTTGGCCTGTTGTAAGTGGCAACACCATCAGCCATTGTAGGTTTCATATTCGTTGTATGCAAGGTTGATGGACTAGCCTAAATTGGACTGGCAAAACTCACACCTGGGCCTATAAATATCCAGTGTGAT	GTTCAGAGAACTTGTTTTGGGTCTACGGTGATTCGTAGCTTCCCGTTTGAGCGCCCGGCGCAAAGTCTGCGGTGCCGAGTGAGGAGTGTAGGCCGACATTTTTCACGTTCCTCCCGGTCGTCCGGGAAGACGGCGCCTCTTGCCCTAACAGCAGACTCCATTTTGGGTTCTTCCTGCATTCGAACGTTCCAGTAGCTTTGTGGGAGCGAGTCCAACGAGCAGCCCTGCCATTTTGTGCTGACTTCCGTCACGACTGCAGGCTTTTCAGTTTTCTTCGTTATAGGCGTTTTTCGCCGCCTTTTTGGTAGTTTTCTTCTCTGCACTGTGTGTTCGTTTTTTATTGTATTTCGGGCGAATTTGGCTACTCCATCTCATGCTGAGGCAGCATGTTCCCGGATG…	Ribosomal protein S11, putative	Ixodes scapularis
OM_67550	miR-317	KFM66541.1	AATAAAAGGTTAGCAAAAGTCAAACACTTTGAAAATGACGTTACATGCAGCATACATGCACAACCATGATAATCAAAGCGCGAGCCTGGGCAGAAAGGCGACGGTGTCTTTGTCCTTCACACAGATGTTATTGCTTCCCTGGCACGACTCCGTGCAAGTGTAACAAAAAAATGTGTTCCCATT	AATGGGAACACATTTTTTTGTTACACTTGCACGGAGTCGTGCCAGGGAAGCAATAACATCTGTGTGAAGGACAAAGACACCGTCGCCTTTCTGCCCAGGCTCGCGCTTTGATTATCATGGTTGTGCATGTATGCTGCATGTAACGTCATTTTCAAAGTGTTTGACTTTTGCTAACCTTTTATTAACGGTCCCAGAATAATTTACTAATGGTATACCGAAAGCACCTGGTGCTGGTCCTACTCTGCTGCATGATTGGATGGGAATTTATTCACTCTTAACCTATGCGGATATATAGGGCTGGATTCGTCACGTCCCATTCCACGCTCTGTCTGCAACACACAGAGTGACGCCAGTTGCGACGAAAGCCATTCCCATGTACGTGTATGTGTTACCAACACT…	Transmembrane protein 234-like protein, partial	Stegodyphus mimosarum
OM_71788	miR-279-3p	XP_025265653.1	GTGCACGTAGAATCATCTAGTCAGGCAAGTTTGCAGGTCAGGCAGAATGTGGATGGCTAAAGCTTGCGCTTCTACAAAGACAAAAGTGTTGTAATAGGAAATGAATGCCGTTGCTGATGACACACTTCATTGCTGTGGTGGGGAAATTGTACAGGGAGCTTAATAA	TTATTAAGCTCCCTGTACAATTTCCCCACCACAGCAATGAAGTGTGTCATCAGCAACGGCATTCATTTCCTATTACAACACTTTTGTCTTTGTAGAAGCGCAAGCTTTAGCCATCCACATTCTGCCTGACCTGCAAACTTGCCTGACTAGATGATTCTACGTGCACAAATATGAAACAACGATGATGCGTAAAACCAACTTTCTTCCATCTCGGCTGCAGGCGTATCTTATAAAGCTCCTCATCCTGACCCACAGCACCTGCCTAAGCCCAATCTTTGTTTTCTAAACTCTCATTAATTTCAGAGGGGGATTGGAAGCAGCCAGACGTACCCGACGTCGCTCACATGTAAGCGGTAAAGTCTTTGACTGCATTTCCGTCGTCTTTTCCTGCCGTCAATC…	tuberin	Camponotus floridanus
OM_71908	miR-203a-3p	B7P369	AGAGCTGCAACCCATAGGACTCAATGTGGCTGTGGGTGGGAGGAGGGGAAGGAGTGCAGGTGGCTGAGTTGCCCTTCCCCCCCACACACACCGTAGTTTGTCTTCTCCCCCTCCTCCTTCCCGTGGGGGGGAGGAGGACACGGGAGAGTGACCCCCCTTTCTTCGTTTGATTGTTTCATGTTCTCATCCATTTCATGGTTTTAACAGGAGGAAAAAGAGAAACGACGGCAACGTAGGT	TTCATCGCCACAAGCTGAGCCTTCTCTGTTCTAGTGCCAGTCATCCGAGGTTTGAATACGTGTCTTTCCTAATGGATAGCTGTGAACCTTCGAATTGTGGAACTGGAAAGTGAAGTTCTTTCTGTGAGTCGCAGGTTCTCCGAACTCCAAAATTATAGCAGTAACAACCTGACTTCAAATACGTGGTGGACGCCATTTTCTCTTCTTTCTTGTGGTGGACGCGGATATTTCCTCCCTCTATTGAACTGCCCTAGCTGAGATCGTCGTTGCTGTTGTAGCACAGCATTACACAACCATCGTGCTGACGTCAAGGAACGGCACAAGTCGAATATCTGTTGTCTAAATTGTCAAAGGATTTGAGGCCTCTGGGTCGTGAGTAGTGGCCGGCAGGAGCCATGG…	Zinc finger protein, putative	Ixodes scapularis
OM_72035	miR-203a-3p	ISCW013112-PA	GGGCATTTCAACAGTGAACAGGCATAATCATCGTGTTCGTTTCCGATATTAGCAATTTCCTGTTTTATATAGTCCCCTATCTGCTCAATTGCCAGATGTCTCAGGTAGCAGACAATTCAAAATGTTCATATGGTCATAAATAAACTCACTGA	TCAGTGAGTTTATTTATGACCATATGAACATTTTGAATTGTCTGCTACCTGAGACATCTGGCAATTGAGCAGATAGGGGACTATATAAAACAGGAAATTGCTAATATCGGAAACGAACACGATGATTATGCCTGTTCACTGTTGAAATGCCCGAATCATACGGATAAAAGCGATAAATTATATCACTTCATGCCAGTGCCGAAATGCGAGGCATGCTCTGCGACCAGGTACGCGGAAAATCCGGAGTTCTGATATTGTAGGCAAGCGACCAATAGAGCCAATATCGTGAACCCTGTTTGCTAAGTACTGTGCGAATGATATTGATTGACACGACAAGAACAAATCTCCGGTTATCATTGCCTATGCCGCAATGCCAAACAAACAAAGCCAGCGCCAACA…	proclotting enzyme precursor, putative	Ixodes scapularis
OM_72883	miR-317	ISCW001035-PA	AAAGAAAAGTTGTATTATGCCAATGCTTATTAGTGCATTTAATAGTTCACATCAGTAGTGACATTTTCCAACCAGTCTACAAAATTTCAAGTCACAATGTGTTTTTGAGCTCATTTTTGTCTATTTTCCTGACGTGTCTTAAGGGCATACGTGCAGTACTCGAGCGAGGCGTTTGCTTTGTAATAAGGTTTTGTGTTCTTAGTTAAGTTGTGTAAATAAGTTATA	TATAACTTATTTACACAACTTAACTAAGAACACAAAACCTTATTACAAAGCAAACGCCTCGCTCGAGTACTGCACGTATGCCCTTAAGACACGTCAGGAAAATAGACAAAAATGAGCTCAAAAACACATTGTGACTTGAAATTTTGTAGACTGGTTGGAAAATGTCACTACTGATGTGAACTATTAAATGCACTAATAAGCATTGGCATAATACAACTTTTCTTTTTCTTTTCACCAGCACCAAGCCAGTTCCATTAAAGCACAACTAAATTTAAATCACCTGCTGACTTCCTTTTTTTTTTCAATGTTACGCATAATATTCTATAGATAATAGTAAAACAATACAGATACCAAACAGCTCTTCACATAGTTTGCAGCTTCCTTCTTACAGATTTGAAT…	RUN domaincontaining protein	Ixodes scapularis
OM_72955	miR-317	B7QMC1	CAGAGAAACTTGGAGGATGTGTGTCTAAAATGAAGTATCTGTCTAAATCACTTGGAATGTGTTCTTTGAAGCTTTCAATTG	CAATTGAAAGCTTCAAAGAACACATTCCAAGTGATTTAGACAGATACTTCATTTTAGACACACATCCTCCAAGTTTCTCTGGAAGTCCCGGCTACAGCAAAGGTTTACTGGACAGCACAGCACAGACCTGGTCACCTACACGGACGGTGCCCTTTGCAAAGAGGAAATGTCGGACTCCGAAAAGGGGATGAAGCTCATATTTTGCTCTTCCTTTCTCTGATCGGTCCGTACGGTACTTTCGGAGGGTGCTCAGCGGCTCCTGGCCAGTTTTGATTCCGGTATCTGGGTTAACGGTCGTCAAGACGCACCTGGGGCAGCGCTCCTTATAGACCAGCGTTGCTTCCCCCAGCTGCACGTAAGACCACGTGTCCTGCGCGGAAAATCAAGTAGCCAACGGCG…	Molybdopterin cofactor sulfurase, putative	Ixodes scapularis
OM_74488	miR-275-5p	B7PN06	ACACCGACTGCAGCCAGCACGATGCTGAACACCTCAGACACGTGAAAGTTGTCCAGGGCGCGATCGGCCGCGCACAACGTGGCACCCATGGTAAAAATGAAGACGCCATAGATGCTGCTCAGCATAAGACTCATATAACGCCTTGGCCTGGGCTCCTCATCTTGTTTTTCCAGCACGGATTCGCTCCACCTGACGTCTTTCTCAGTCCCCATCCT	AGGATGGGGACTGAGAAAGACGTCAGGTGGAGCGAATCCGTGCTGGAAAAACAAGATGAGGAGCCCAGGCCAAGGCGTTATATGAGTCTTATGCTGAGCAGCATCTATGGCGTCTTCATTTTTACCATGGGTGCCACGTTGTGCGCGGCCGATCGCGCCCTGGACAACTTTCACGTGTCTGAGGTGTTCAGCATCGTGCTGGCTGCAGTCGGTGTCTTCTGGTTGGCGCTCCTGCACGTGGACATTCTGTGGCACAAGCACTCGGCCACACGCAGAGTTCGACCTTCGCAGAGTGGTCTGTACGCTCATAGCACTGCTAGTGTCTTTCGCATGCAGGCGAAAAAGACGTCCGAGCCCAGGCTGTGGTTCCTCATCGGCAGGCACAGCGGAAGCTTTTAC…	Otopetrin, putative	Ixodes scapularis
OM_74634	miR-203a-3p	B7P369	AGAGCTGCAACCCATAGGACTCAATGTGGCTGTGGGTGGGAGGAGGGGAAGGAGTGCAGGTGGCTGAGTTGCCCTTCCCCCCCACACACACCGTAGTTTGTCTTCTCCCCCTCCTCCTTCCCGTGGGGGGGAGGAGGACACGGGAGAGTGACCCCCCTTTCTTCGTTTGATTGTTTCATGTTCTCATCCATTTCATGGTTTTAACAGGAGGAAAAAGAGAAACGACGGCAACGTAGGT	TTCATCGCCACAAGCTGAGCCTTCTCTGTTCTAGTGCCAGTCATCCGAGGTTTGAATACGTGTCTTTCCTAATGGATAGCTGTGAACCTTCGAATTGTGGAACTGGAAAGTGAAGTTCTTTCTGTGAGTCGCAGGTTCTCCGAACTCCAAAATTATAGCAGTAACAACCTGACTTCAAATACGTGGTGGACGCCATTTTCTCTTCTTTCTTGTGGTGGACGCGGATATTTCCTCCCTCTATTGAACTGCCCTAGCTGAGATCGTCGTTGCTGTTGTAGCACAGCATTACACAACCATCGTGCTGACGTCAAGGAACGGCACAAGTCGAATATCTGTTGTCTAAATTGTCAAAGGATTTGAGGCCTCTGGGTCGTGAGTAGTGGCCGGCAGGAGCCATGG…	Zinc finger protein, putative	Ixodes scapularis
OM_77731	miR-87a-5p	B7QMR7	AGCCAAGAGCAGTATTTTGATGGAGCGTTAAAGTTGAGGTGGTTTTGGGTATGTTTTTCCATTGTCCTCAGGTGCTTTATTTATGTCTCCAGGCTACAGGAGGGGGGGGAAGGAACGGCTAAAGAGTCTTGGATGTACAACCTGTTATGATCATGTACAAAAATAGAGAAATAAAAATGTTAAAAGTTTTGCGCCC	GGGCGCAAAACTTTTAACATTTTTATTTCTCTATTTTTGTACATGATCATAACAGGTTGTACATCCAAGACTCTTTAGCCGTTCCTTCCCCCCCCTCCTGTAGCCTGGAGACATAAATAAAGCACCTGAGGACAATGGAAAAACATACCCAAAACCACCTCAACTTTAACGCTCCATCAAAATACTGCTCTTGGCTTAATTCTCGGCGTGGTTTTTAGGCAAAAGTACGCGTACAAGACTAGAATCTTTTGCTCACTTTGGACAACAAATCAACGGCTTGTACGGGGGGCACGCACGCATCATCGTTACCCGCTCAACATTCTCACAGAACGGGTAGCTCCATTCCAACTTCCAACGCAGCCGCACGATGTTGCTACGGCAATGTTGATGCGTGCTGGA…	E3 ubiquitin ligase, putative	Ixodes scapularis
OM_77732	miR-87a-5p	B7QMR7	AGCCAAGAGCAGTATTTTGATGGAGCGTTAAAGTTGAGGTGGTTTTGGGTATGTTTTTCCATTGTCCTCAGGTGCTTTATTTATGTCTCCAGGCTACAGGAGGGGGGGGAAGGAACGGCTAAAGAGTCTTGGATGTACAACCTGTTATGATCATGTACAAAAATAGAGAAATAAAAATGTTAAAAGTTTTGCGCCC	GGGCGCAAAACTTTTAACATTTTTATTTCTCTATTTTTGTACATGATCATAACAGGTTGTACATCCAAGACTCTTTAGCCGTTCCTTCCCCCCCCTCCTGTAGCCTGGAGACATAAATAAAGCACCTGAGGACAATGGAAAAACATACCCAAAACCACCTCAACTTTAACGCTCCATCAAAATACTGCTCTTGGCTTAATTCTCGGCGTGGTTTTTAGGCAAAAGTACGCGTACAAGACTAGAATCTTTTGCTCACTTTGGACAACAAATCAACGGCTTGTACGGGGGGCACGCACGCATCATCGTTACCCGCTCAACATTCTCACAGAACGGGTAGCTCCATTCCAACTTCCAACGCAGCCGCACGATGTTGCTACGGCAATGTTGATGCGTGCTGGA…	E3 ubiquitin ligase, putative	Ixodes scapularis
OM_77766	miR-276-3p	B7PND6	AGTTCTTGTTGCTTTCCTTTAAGTTCCTTCCTGCACTCGGTATAAGGACACTGTTTCTCACCGTTCGTGCTACTCTACGTGGTAAACTGTAGCAGAAACTGTTTGCTGAGCAACAATCAACAGTCACTCCTGTGCTCTTCTACTTGTGCAGCTACAAGCGCTGAAAGACTGAGAGGTATATATCAATAAATGGTGTC	GACACCATTTATTGATATATACCTCTCAGTCTTTCAGCGCTTGTAGCTGCACAAGTAGAAGAGCACAGGAGTGACTGTTGATTGTTGCTCAGCAAACAGTTTCTGCTACAGTTTACCACGTAGAGTAGCACGAACGGTGAGAAACAGTGTCCTTATACCGAGTGCAGGAAGGAACTTAAAGGAAAGCAACAAGAACTATCTCCCCTAATTCGTTTATCGTTTATGATTTTTCTGCGCTATTTCCGATCTCTCTATATTCATAACGACTGCAAAGTACATTTACGTCACGACAGTGATGATCACAAAGGTGAAGCCGTGTTCGACTGTGCATAACCATAAATTAAGTACAGATGCACGAAACGTGACACCAACTTGGAAATCTGGACATCGATCACGCTG…	Dystrophin, putative	Ixodes scapularis
OM_77956	miR-317	ISCW001035-PA	AAAGAAAAGTTGTATTATGCCAATGCTTATTAGTGCATTTAATAGTTCACATCAGTAGTGACATTTTCCAACCAGTCTACAAAATTTCAAGTCACAATGTGTTTTTGAGCTCATTTTTGTCTATTTTCCTGACGTGTCTTAAGGGCATACGTGCAGTACTCGAGCGAGGCGTTTGCTTTGTAATAAGGTTTTGTGTTCTTAGTTAAGTTGTGTAAATAAGTTATA	TATAACTTATTTACACAACTTAACTAAGAACACAAAACCTTATTACAAAGCAAACGCCTCGCTCGAGTACTGCACGTATGCCCTTAAGACACGTCAGGAAAATAGACAAAAATGAGCTCAAAAACACATTGTGACTTGAAATTTTGTAGACTGGTTGGAAAATGTCACTACTGATGTGAACTATTAAATGCACTAATAAGCATTGGCATAATACAACTTTTCTTTTTCTTTTCACCAGCACCAAGCCAGTTCCATTAAAGCACAACTAAATTTAAATCACCTGCTGACTTCCTTTTTTTTTTCAATGTTACGCATAATATTCTATAGATAATAGTAAAACAATACAGATACCAAACAGCTCTTCACATAGTTTGCAGCTTCCTTCTTACAGATTTGAAT…	RUN domaincontaining protein	Ixodes scapularis
OM_78155	miR-263a-3p	XP_022243741.1	AGATACACGTGAGAACGTCCTTACTTCATGGTGGCATTTTTTGGTGCCTCCACCAGGTGTCTGGCGAGTGTTTGTTTTCTGTACTGGATGCATAGACAAACATTTCAATTAAACAGAAACCTTTTCTC	GAGAAAAGGTTTCTGTTTAATTGAAATGTTTGTCTATGCATCCAGTACAGAAAACAAACACTCGCCAGACACCTGGTGGAGGCACCAAAAAATGCCACCATGAAGTAAGGACGTTCTCACGTGTATCTGAAGAGAGCTATGTACAAAAGTTTGTCCCCCTTTCTCTTTTTTGCATTCAAATGACCTATGTTACATAATGAATTAGATACAATAGGAGACACACCTCCCCAACCCCCCTTCCCGGAAGACAACCTGTGCATTGAATGGCACCAACTCAACGGCTGTCCGCCAACGGCTTGAGAAGAAAAAAAGGAACGAGAGAGAGAAAAAAGAAAAAAACAAAGAGAGAGATAAAGACAGAGAGACTTAAATTAAGACATGTCAAATCCACAAAAACAC…	single-stranded DNA-binding protein 3-like isoform X4	Limulus polyphemus
OM_78326	miR-2a	B7Q8U8	TACATTGTAATGTAGGTATCTTACGGATCACAAATTCAGTGATGAAACTTCATAGTTTGCAAGTCTGTGATCTTCAGTCAGTGGAGTTGTGTTGTTATTGTTGTCTAAATAAAGATAACTTAA	TTAAGTTATCTTTATTTAGACAACAATAACAACACAACTCCACTGACTGAAGATCACAGACTTGCAAACTATGAAGTTTCATCACTGAATTTGTGATCCGTAAGATACCTACATTACAATGTAGTGGCGGGATGGGGCAGTGACTAGCCTGTAGGCTCAGATGTCAAGCAACACTGGTTTCTTCAGTTTTGCACATTTCCAGGCAGAATTGATTAGCTTCACAAATCCTGTGTCCTTTGGCTTCTCCAGTCCGCGATGAAGTCGTTCCTTCATGACAGATACAAACTCCTTGTTGCTTAACTGCCCATCCATGTTCTCATCAAACAGCGTGAACACAACATCTATGACGTGATCACGGAGGTCGACGTGAGCAACAGTCTTGGCCACGTGCTTCAATGT…	Putative uncharacterized protein (Fragment)	Ixodes scapularis
OM_7833	miR-190-3p	B7PNV7	AACTTCAACACTGAGCTTTTCCTGTGCATCCTGTCAAGAGTTGACATGTACATAAAGTGGTTCTCTAGGTAGTAGCCTCTAATATTTTCCGTGACAGAAAGTGTTTCTTGGACTCGTAAGAAACTGGAAAACCTTATTTTCTGCCAGATGCTCCATGCAGAAAGGAGATTCTAGGAAGTATGTGCATTCACTAATAAAGACATGGTGAACAGTTGCTCTGGTTGCCTACGT	ACGTAGGCAACCAGAGCAACTGTTCACCATGTCTTTATTAGTGAATGCACATACTTCCTAGAATCTCCTTTCTGCATGGAGCATCTGGCAGAAAATAAGGTTTTCCAGTTTCTTACGAGTCCAAGAAACACTTTCTGTCACGGAAAATATTAGAGGCTACTACCTAGAGAACCACTTTATGTACATGTCAACTCTTGACAGGATGCACAGGAAAAGCTCAGTGTTGAAGTTTCTGCAACTATGACAATCCCCATGGTTGGGGGTGTCTTCGTAATTGCCCCATTTTACTGGAGCTTTCCAGTACATAGCATGGAGTCACGAGGAACGCATAAATGCACAACAATATTTACAATGCCAGAGTCTGAATGGCTACAGCTGTCCCATTATAAGACACTTTGA…	Protein kinase C and casein kinase substrate in neurons protein, putative	Ixodes scapularis
OM_7834	miR-190-3p	XP_013779018.1	AACTTCAACACTGAGCTTTTCCTGTGCATCCTGTCAAGAGTTGACATGTACATAAAGTGGTTCTCTAGGTAGTAGCCTCTAATATTTTCCGTGACAGAAAGTGTTTCTTGGACTCGTAAGAAACTGGAAAACCTTATTTTCTGCCAGATGCTCCATGCAGAAAGGAGATTCTAGGAAGTATGTGCATTCACTAATAAAGACATGGTGAACAGTTGCTCTGGTTGCCTACGT	ACGTAGGCAACCAGAGCAACTGTTCACCATGTCTTTATTAGTGAATGCACATACTTCCTAGAATCTCCTTTCTGCATGGAGCATCTGGCAGAAAATAAGGTTTTCCAGTTTCTTACGAGTCCAAGAAACACTTTCTGTCACGGAAAATATTAGAGGCTACTACCTAGAGAACCACTTTATGTACATGTCAACTCTTGACAGGATGCACAGGAAAAGCTCAGTGTTGAAGTTTCTGCAACTATGACAATCCCCATGGTTGGGGGTGTCTTCGTAATTGCCCCATTTTACTGGAGCTTTCCAGTACATAGCATGGAGTCACGAGGAACGCATAAATGCACAACAATATTTACAATGCCAGAGTCTGAATGGCTACAGCTGTCCCATTATAAGACACTTTGA…	protein kinase C and casein kinase substrate in neurons protein 1-like isoform X1	Limulus polyphemus
OM_9059	miR-87-3p	XP_022668748.1	TATATATAAATTTGAAAATTTCCCACCTGTGTGCAGCACCTCCTGGTGGCAGGAAAAGACCGATGCGTAACGATGAATGTTTTTGTAGACTAATGGTTTGAGCTTGCTCATTTTAGGCAACTGTTTTTATAAGGGACATGTATATTTTGTGTATAACCCTTCTTGACCAACGCTCTCCAATCGGAGGACTGGGTCTCACATGGAGGCCTTGACGACTATAAAATAAATTTTT	AAAAATTTATTTTATAGTCGTCAAGGCCTCCATGTGAGACCCAGTCCTCCGATTGGAGAGCGTTGGTCAAGAAGGGTTATACACAAAATATACATGTCCCTTATAAAAACAGTTGCCTAAAATGAGCAAGCTCAAACCATTAGTCTACAAAAACATTCATCGTTACGCATCGGTCTTTTCCTGCCACCAGGAGGTGCTGCACACAGGTGGGAAATTTTCAAATTTATATATAATCTCCTTTTTGTCACGTAGTAAACGTTTGTCCATTTTCCCACCTGTTGTGAAACACATCCTGACATTGTAAGTAGTTGGTTTAAAAGCCGTCAATACTATCGTTGACAGTATCACTTCATGTTGCGGGAGAGGGTGACGTCCCGGGGTGCGTCTCCTTGTTGCGTT…	unconventional myosin-XV-like isoform X3	Varroa destructor
OM_9923	miR-10-3p	B7QIP7	ATTTTCCCTGTCCTCTAGGGCACTGCAGACATATTCAAAATGTCGAATTTTGCGATTATTAGTCTGAACTTCCTCGCGGAGTATTCGAGCTGTTGTTGGCCTGCCCCGTAGACAAGCTTCACCTGTTGCTCTTGTGCTGCAAACCCAAGCCAACTTTACAGCACAGCTGGGATGGACATGTTGCAGGCATGCCAAAGAAATAGCGTGTGGCTTTTTTGTATTTACTCGGCGAATATATTGTTTGGAA	TTCCAAACAATATATTCGCCGAGTAAATACAAAAAAGCCACACGCTATTTCTTTGGCATGCCTGCAACATGTCCATCCCAGCTGTGCTGTAAAGTTGGCTTGGGTTTGCAGCACAAGAGCAACAGGTGAAGCTTGTCTACGGGGCAGGCCAACAACAGCTCGAATACTCCGCGAGGAAGTTCAGACTAATAATCGCAAAATTCGACATTTTGAATATGTCTGCAGTGCCCTAGAGGACAGGGAAAATGTGAACTTGTTGCAAAAAAACAAATCTCTCTTTCACACGTACAGATGGGAAAGCCTCGTGATAAAATTCACGTTGCATGGTACACAAAATTCTTGGCCTGGAGGTCTTTACTGAGCGTGTTACATTCCAACTTGATGCTATTATCCTACAAA…	Tumor susceptibility protein, putative (Fragment)	Ixodes scapularis
OM_100	miR-315-5p	XP_026284061.1	TTTTTACTCATTGAGTCACCAAAGTGGCTCCTAAGTTAACTGCTTAACATGTAGCTAAGTATAGCAGACACTGTGCAACTCAGTTCATGTTCTATAATTTTCATCTACCCATGCTGTAGTGTTTACTGAATGCTGTCCACAGGTACTGATGCCACCTAAATCTACCTTGCGATTCACCAACACCTGTACTGTAAGCATCAGGAATCAAAAAGGTCTGTTTAGGAAAG	CTTTCCTAAACAGACCTTTTTGATTCCTGATGCTTACAGTACAGGTGTTGGTGAATCGCAAGGTAGATTTAGGTGGCATCAGTACCTGTGGACAGCATTCAGTAAACACTACAGCATGGGTAGATGAAAATTATAGAACATGAACTGAGTTGCACAGTGTCTGCTATACTTAGCTACATGTTAAGCAGTTAACTTAGGAGCCACTTTGGTGACTCAATGAGTAAAAAACTTGAGGCAAATTTTCTGGCATAAAAGGTTTTGCGTGTTGATGTGGATCAACATAGGACGAAAGTTAGAAGCTCCAATATTATAATACAATAAAGTAACCAACAGTTCAGCAATGAAAGTCCAATAAATGTAAGATAATTATGGTTATTGCCATCCTTTGATAACATAATC…	CCR4-NOT transcription complex subunit 1	Frankliniella occidentalis
OM_10000	miR-148a-3p	XP_015909526.1	ATAATATGATCGTTGACAGAAGACATGTAGTATATGGAGAAAATTACAAAAAAAGCAAATCGTGTTCTTGATTTGTGGCAATGCACTGTGAGTTTTTTTGTTGTATACAAAATAATATACTATTAAATATCAGCATGTAAGAAGTTACAT	ATGTAACTTCTTACATGCTGATATTTAATAGTATATTATTTTGTATACAACAAAAAAACTCACAGTGCATTGCCACAAATCAAGAACACGATTTGCTTTTTTTGTAATTTTCTCCATATACTACATGTCTTCTGTCAACGATCATATTATACAACAGTTCGAGGTTAAAGACTAACACCCCCTTCATGCTGGCTTCCAAAAACTCTCAGGATGGGGAGGCAAAACCTTACCTTCATAGTACTGTACAAGAAAGGGAAAACAAAAAGAGGGAAAGAGAGAGACAGAATAAGTGCTTTTGCTCCTATACACAAAAGTAACTCAACCTCGCTCCCGCCGGTTGCCCTAACAACCTTCCGAAAAGTCGCTCCGCACACATCAACGAAACAACGGCAGGTTGGG…	trafficking protein particle complex subunit 10-like	Parasteatoda tepidariorum
OM_10014	miR-285	XP_003738862.1	TGAGATTCATGTGTATGGTAGCAATAGCAATGTAGGTGATACCACTTCATTTGCGCAATTTGGTGCTGTCTCTCTCTCTGTGTGCAGCAAATAAAAAATTTATAT	ATATAAATTTTTTATTTGCTGCACACAGAGAGAGAGACAGCACCAAATTGCGCAAATGAAGTGGTATCACCTACATTGCTATTGCTACCATACACATGAATCTCAGGACGTGGACATTTCTTAGAGTCCAAGGCGACAGAAAGAAAGCACGTAAGACCTGAGAGGGAAGCTGTACAGCTGCGGCTGAAGCCTTTCTATGTGGCTGTAAAAAAAGGACACTGATAACAGAAGCACGCTGTTCAGGCATTTTACTGGCTGCAGTTCTATACATTACAATGGGGATAAATACTCTTATCTGTTCTCTCCGTGCTTCTCAGTAATGCAAATGACTTGTTTAAAATTCATTTTCATTGGAATCCTCTGTATCAACGGTCTCAGCTATGCGATTTGTTTTAACTG…	flotillin-1	Galendromus occidentalis
OM_10047	miR-1993	ISCW013696-PA	CATGTGCAATCTGTTATCTGCGTAGAACAGTAAACTTTATCTGTGTCATGCTGGTTGCCATCCAGGGCCTACTGGGCCATGGGGTATTGCATGTGCTGTCTTTCAGGGTCACATAAATAAAATCACATTCTGTCATCTGTGGCATAATTGTCTGCACTCCA	TGGAGTGCAGACAATTATGCCACAGATGACAGAATGTGATTTTATTTATGTGACCCTGAAAGACAGCACATGCAATACCCCATGGCCCAGTAGGCCCTGGATGGCAACCAGCATGACACAGATAAAGTTTACTGTTCTACGCAGATAACAGATTGCACATGGGTCTCTTGCCCTGGTAAAAGATAACATGGTGTACATTTTAAAAACAGCTAGAGGTTCTAAAAAACCTTGGAAGACTGAATATATCACCGCAGTATGnACAATGTCCACATAGCATACACTGCCCATTACTTCTATACCAGAACGCATGTGAACAAGCGGTCCGCTGTGTCTCCGCAGCAGATACACTTAAAAATTACGCGCTTTTACTTTCGGTAAGGTGAAGAACGCACATCCCTT…	innexin, putative	Ixodes scapularis
OM_10051	miR-137-3p	XP_023219328.1	GTATGAATGATAAGAACATGGAGAGCTTTATATTTGTCAGGGGTTGTTGCCCTTTGGTGTCACAACAGCTATTACTGTTTATTGAGCAAATGCAGCTATTAAGATATTTGTGATGCAGAGGAGAAAGTATAAGCAATAAAGTTATTTATT	AATAAATAACTTTATTGCTTATACTTTCTCCTCTGCATCACAAATATCTTAATAGCTGCATTTGCTCAATAAACAGTAATAGCTGTTGTGACACCAAAGGGCAACAACCCCTGACAAATATAAAGCTCTCCATGTTCTTATCATTCATACATTAAAGATCCTAAGTATGATATGAATAGGTACAAACAGGTCCAATTAAAAACTGCATACGTCTGAACAGCATTGAGCAGTGTATTTAATTTGGGGCTATACACAAATATTAACATGCTGGCAAAAAACAGTTGATAGTGGTCACATGACACACAGCGCATTTTTCCAGAACAGCAAAAGTGCTTGTTCAAAATAAATTTAACACCACTAATTCTGTCAAAGTTACAACAATGTAATAATATAACAGCA…	alsin-like	Centruroides sculpturatus
OM_10074	miR-263a-3p	XP_022698323.1	CCCGTGAGATCCGCCCACGTCGCGCCCGACCTCGAGCCCGACCTTCGCGAAGGGTGCAAAGGTTTACAAAGTGAGGGAATACAGGAGTGCACGGATTGACGTTGTTGTACAGAATGTGCCTGTCGACATCTCCCTGAGAAACTTGCTCCGTTCTTGTGGGATTTTCCCTCGGTGCGACACGAACCGAGCTCGTTCTCGACTTGATCGCTTGTTTTGCCCCCTCTAGGACGTGTTAGAGCCATCCTCTATCCTAATGGACGTATATAATATATTCTGAGAAAGAGAGAAAAATGCATTCCGCAGCCAGCATTGTCTCTCTTCACTAGCGAGCTAAGCCCCGAGGAGTCCCGCTCGTAAATACCCGCAAAACCCTTCTTGGAGGGGACTCTGCCAGTGGGA…	GAGACTCTTCATTGAATCTCAGGGCTGTTAGTGCAATGAGGAAGAATTATATCTTATCTCACAGTTATGATATTTAGTGCCTTAGTTTTGCGAGTCATCACCAGGTTATCGCACGAAAGCAAGCAGGTGATCCCTATGGCTTCGGTACAGCTTGGCGATATGCGCAAGGCGTACATTTCGCCGACCCTTTTAGAAGACGAGTTGCCGACGACGGATCCGATTGAGCTATTTAAAGAGTGGTTTACGACCGTCAAGGAAGCTGGTCTTATGTACGAACCGAACGCTGTGGCTGTGGCAACCACCACCAAAACGGGGCTTCCTTCGTGCCGCATGGTCCTTCTCAAGGGATTTGGCCCCGAAGGCTTTGTTTTCTTTACAAACTACAAGAGTCGCAAGGGA…	uncharacterized protein LOC111265699 isoform X1	Varroa jacobsoni
OM_10077	miR-155-5p	XP_022651038.1	AAACAAATGTACTTTCTGTACAAAGAAATGTATTTTCTTAGTTTTGTGTGGCATGCTTCCACCAGCTGCATGTACAGAGAATAGGTGGCTACTGGCAGCAGAACGAGGGTTCAAGCCCGACATCCTGTTGTGTCCTCATGTGATAGAGCATTATTGGTCAT	ATGACCAATAATGCTCTATCACATGAGGACACAACAGGATGTCGGGCTTGAACCCTCGTTCTGCTGCCAGTAGCCACCTATTCTCTGTACATGCAGCTGGTGGAAGCATGCCACACAAAACTAAGAAAATACATTTCTTTGTACAGAAAGTACATTTGTTTACACCTATTTACAGAGCACTCTTCAAGTCCACTCAGCAGTACTCTAGTGCTAGAGATTGGCCAACTATCTACCACAACATTTTGTTCTTCATGTAATCTGCTTTGAACAGGTGCAAGGCATAACACGGATGCATATACATGAGTGTGTGCTCATATATATAAATGCGGATAAACATTACATAAATAATGCTTTAATGAACCACGCTCCTGTGACTACTGTAACGGTCACACGTTGCGT…	FTS and Hook-interacting protein-like isoform X1	Varroa destructor
OM_10101	miR-10	KFM79332.1	AACGTCTGCGTCCAGTGAGGCTCCAGAGTCCTGACTTAGAAGAGAAGCCATTGCTGTCATGGCCCTTGCATTCCCTGTAATTCGCTAACAGGGTCGCAAGCGCTGCCCCAAGCAGTGTGCACTGTATAGTTTCTGCTACGTCTTAGGTGTTGATTACGAAGGATTTTGTTATCGACACTCGCAAATAAAAGTGATGT	TCAAAACACTGTTGGTCGGTCGATTCCTCTTGCCCTTGTAGCTGCACCGGGATAGAGCGAGGAAGATGCAGTCAAACTTATGGATTCGTGTTATTCCAGCGCTCAGGTCGACCACTCTACAGCGCTCTGCTTGCGCTGGTATCTCGGTGCCAGGAGTACAAACGTGCCATCACAGACGATATTCCAACGGCGCAGAGGAGCACGACTTAGTTGTGATCGGTGCGGGACCTGGCGGTTACGTTGCTGCCATCAAGGCAGCCCAACTAGGGTTGAAGACTGCATGTATAGAGAAGAATGACACACTTGGCGGCACATGTTTGAACGTGGGCTGTATTCCTTCCAAAGCGCTACTTCACAACTCTCACCTCTACCACTTGGCACATTCGAAAGACTTTGCAA…	Dihydrolipoyl dehydrogenase, mitochondrial, partial	Stegodyphus mimosarum
OM_10103	miR-27a-3p	XP_023230059.1	GTCCTGAACCTGTTGTGCTTGATAGTGTGCTGAACTGACTTTGTTGTGGTTGCTTGCAGAGGGTACAAGCACTGTACCCCTCCATTTTATTTCCTTTAAGCATTGCGCTTTTCCTGATGTTCTTTACATTTAGGAAACTGTGGCCTTCTAACTATCACGACTAGTGAACTTGTACATATGTTGCACTGGACTGAGAACTGTGAATTCGTGAAGAGAGACCCTTTTTTTACTGGTTCTTGTAAATTTAAGGGCTTGTAGGGTTTCTGATGGAGTGCACAATAAAATGATT	TACTTCTCAGGTTCCTGTATCTTTGAATCACCATGGTAGTCTAATTTCGTCCATATCATTTATGTCGCGCGATTATGAATACAGTTGATGAAAGGGACCCGTTGCGTCTAGAAAGAGAAGGGAAGGTGCGTGAGGTTGGTGTTCAAGCCGTTTGGTCGCTGTCGTCTTGTAAGCCAGGATTTGGCGTGGACCAGCTAAGGGATAACTGCCTGGACACCTACTGGCAATCGGACGGGCCCCAGCCACATTTGGTTAATATCCAATTTCGGCGAAAGACGAGTATTCAAGGAATCTGGATCTATGCGGATTACAAATTAGACGAAAGCTACACACCCAACAGAGTCTCTGTGAGGGTCGGGAGCAGTTTCCACGACCTGCAGGAGCTGGAGGCTGTAGACC…	anaphase-promoting complex subunit 10-like	Centruroides sculpturatus
OM_1013	miR-2001	RWS04060.1	ATGAGTATGCAAACGTCAAGAACAAGCCCCGTGTACAGAAGCAGGTCAATCAGAAACTGGCCTTTAGGGGGCATTCCAAAAAGGTCAAGTAGAGGTCACAAGACTGCCCTAACTTGTAAATAATTTTGAATAAATTTTGTTTGGGTAAGGGGGTTGGGACAGTTAACCCAACTGCTGCTTAATCAGTGAAAAATGTGC	GCACATTTTTCACTGATTAAGCAGCAGTTGGGTTAACTGTCCCAACCCCCTTACCCAAACAAAATTTATTCAAAATTATTTACAAGTTAGGGCAGTCTTGTGACCTCTACTTGACCTTTTTGGAATGCCCCCTAAAGGCCAGTTTCTGATTGACCTGCTTCTGTACACGGGGCTTGTTCTTGACGTTTGCATACTCATAGAAATGGTGGCCGATCTTCTTCACCTTTTGTGCATTCATCAGGCGACGTTTCTCCCTTCCAGTAAGCTTGGGTGCTTCATCGTCACTGCTGTCCCCTCGTGTTCTACGCTTCTTGGATGACCCTTGTCCACTTTTAATCTTGGTGATAACAAATGTTCCACTGGGACAAACCTTTTTTAGTGGCCTGGCACTCTGCACAT…	nucleolar GTP-binding protein 2-like protein	Dinothrombium tinctorium
OM_10132	miR-2a	B7QC84	TTACATATGAAGAGTATATTACAGATATATACAAACACACACAGGCACACACACATTAATATGAGTGCTTTGATGTTTTGTTGGAAAATGTTGTGGTTCTGTGATTATTTTTTTATTCAGATGCATCCACTGCAAGGAAGATCACCCGAAGTAATAAAGTGAGAAGCATTTTTGTAGCCATTTTGTTGCCTGTCTTATGTGGGAAAGTGCATTATGTTGCCAGAGAGGGTTGGGCCGGTGGGAGCCTTTTTCAAGCAGGCC	GGCCTGCTTGAAAAAGGCTCCCACCGGCCCAACCCTCTCTGGCAACATAATGCACTTTCCCACATAAGACAGGCAACAAAATGGCTACAAAAATGCTTCTCACTTTATTACTTCGGGTGATCTTCCTTGCAGTGGATGCATCTGAATAAAAAAATAATCACAGAACCACAACATTTTCCAACAAAACATCAAAGCACTCATATTAATGTGTGTGTGCCTGTGTGTGTTTGTATATATCTGTAATATACTCTTCATATGTAACAAATGTGCATGTGCAGGACTAACATTCTCTAAAATATGCTCACACACACATTCAAACAAAGCACACCCAGGGTGCAGCCGCGGGAAGAAACAAACAGCTCATCAGTGTGTGTGGCAGATGCCTTTCTCCAGGAATGC…	Copine, putative (Fragment)	Ixodes scapularis
OM_10136	miR-96	ISCW019551-PA	GAGGGTCCACCGACGCTTCACTCTCACCGAACAGACTCGTGCGCGATTACGACAGCAACACAAGAAAGCAGACGTCAAGGATCCCGTTCTCGTGCCTAGCAACGCTTGTGTGCAAACACTTCCGTGGTGCCTACGTACGTCTGCTTCTTTCCTTCAAGTGCCAAACTACACAGCTCTTTCTCGAGTGCGACACAAAAGCAAAGGACAAGGCGTTAGCAAGGACAACAGCACAGTGCGACAAGGAGGTGGTTCGGAAACAGCACAGTGCGTCGATGCGGGGTTGCAATCAAACGTGAACCTCGAGACTGGAAAACTGTCGGTATCGGATGGAGTTCCGGATATCATGTCTGCTGTCGCCGATTCGAAACTGCGCTTTCTACTCATCTTTATTATCGTGTG…	ACGCCCTTTCCATTTTCTTCGCTTCCTCCTCGGCCGCGAGGGGCAGAGAGGAGTCGAGGAGGCCAAAACTCGCGCACACCACGCCGTGAGCGGTTCATTCGCGGGAGCATACCCGATCGGTCAGTACACCAAAGAACATGACGGGTGACAAAAGGGATAACGCTTGCCGGAGTGACGTTCGCTTGATACGGTGACGGTTTCTTGGTGGTATAGCTCCGACTTTTTCGACCTGTGCTGGTGACTTTTGTTCGCGCCTCCTTCGTCTTTTGGAATATATGTACTTGTTTCCGTGCAAAAGACCTTATTTTCAATTTGAAACTATGGAGATGAAATTTGAGTCGACCTTCGCTGTGCGGTGGTTGTGTGTTTTATGCATGGCGCTGGTGTTGGCGTTGCCGA…	thyroglobulin type1 repeat-containing protein	Ixodes scapularis
OM_10140	miR-317	B7Q173	CTCGTGGTGACAATGCCAGGACATACGTGAAAGCAGTCGTGGGAATAAGCAGTTTGGATCATGTGTTCTGTTTGTGATCAGAGACTAATTTCTTGCTTGTTACAAAGTGTTTGTGGTGTTGTGTAATTTAAACCTTCTATACAAAGTAAATAAGACCAATAAAAAGAGCAAAAGTGC	GCACTTTTGCTCTTTTTATTGGTCTTATTTACTTTGTATAGAAGGTTTAAATTACACAACACCACAAACACTTTGTAACAAGCAAGAAATTAGTCTCTGATCACAAACAGAACACATGATCCAAACTGCTTATTCCCACGACTGCTTTCACGTATGTCCTGGCATTGTCACCACGAGGTCAATCACGCAGAAGCAATGAAGAACAGTCACTCCATGGGAAGCTGAATGCTGACTGCAAGGAGTGGGGCGAGGGCCACACAGTGACTACTCAGCCCACAAAGTACAAGAAAACACCTTCCAGAACGGAACCATGATTGACAAACACACTGGTACATCTAACATCACTAGAGACCTATTGAACCCGCAAACTAAACTCTGGTACTCACAACTGCACTTTCA…	Ubiquitin protein ligase, putative (Fragment)	Ixodes scapularis
OM_10169	bantam	B7PMW5	TGTTCCAAACGCACGACAACAGGGAGCACCTGGCCATGATGGAACGCATTCTGGGACCCATTCCTTATCGCATGTGTCGGAAGACGAAGACAAAGTACTTCTACCACGGCCACCTCGACTGGGATGAGAAAAGCTCTGCCGGGCGTTACGTCAAGGAGAACTGTAAACCGCTACGTCGTTACATGACACTTGATGACGAGGACAATCGGCAGCTGTTTGATCTCATCTCGCGCATGCTGGAGTACGAGCCTTCCCAACGCATCACGCTGCGAGAGGCCTTGGAGCATCCCTTCTTTGCATCTCTACCTAACAAGCTCCATGTGGAAAGCCCTCCTAGGGAGCACAGCCTCAGCAGGTGACACAACATGTACATCTGGCCCATGTAGATATGCCCTCAAA…	ATTTACAGTTCCTTGCGTCGGGTTACACGCTGAAAGCAGATAAAATAACATTTATTTGAGGGCATATCTACATGGGCCAGATGTACATGTTGTGTCACCTGCTGAGGCTGTGCTCCCTAGGAGGGCTTTCCACATGGAGCTTGTTAGGTAGAGATGCAAAGAAGGGATGCTCCAAGGCCTCTCGCAGCGTGATGCGTTGGGAAGGCTCGTACTCCAGCATGCGCGAGATGAGATCAAACAGCTGCCGATTGTCCTCGTCATCAAGTGTCATGTAACGACGTAGCGGTTTACAGTTCTCCTTGACGTAACGCCCGGCAGAGCTTTTCTCATCCCAGTCGAGGTGGCCGTGGTAGAAGTACTTTGTCTTCGTCTTCCGACACATGCGATAAGGAATGGGTC…	LAMMER dual specificity kinase, putative (Fragment)	Ixodes scapularis
OM_10178	miR-2001	XP_013777822.1	GGTCACAAGCTCAGGGACACATTTACGTGGAACAAGAACGAAGCACAGATCACGCCCGAACAGTTTGCGGAAATTCTGTGCGACGACTTGGACCTCCCTCCCCTCTCGTTCGTGCCCGCCATTTCGCAGTCGATACGACAACAGATCGAGGCCTTCCCGACGGATAACCTCTTGGACGACCAGACGGATCAGAGGGTCATCATTAAGTTGAACATCCACGTGGGGAACATCTCCCTGGTGGACCAGTTCGAGTGGGACATGTCCGAGAAGGAAAACAGCCCCGAGCAGTTTGCGCTCAAGCTCTGTTCCGAGCTGGGTCTCGGCGGAGAGTTTGTCACGGCCATAGCGTACAGCATCAGGGGTCAGCTCTCCTGGCACCAACGCACCTACGCGTTCAGC…	CAACATTTAGGTTTTATTTCATGGACCAATCAAAAGAATGGAGTGTACTGGTGAGGACAGCCATCAGGTTCACCAGGTAGGTGCAGTATTTGCCAGACGCCGCATCCGCCTGGTGTTTCTGTCCTGGTCTCGGATCTTCTTCTCCATCTCGGCATCCGTGAGAGTCTCCAGGAAGGGACACCACTGGTCCGCCTCCGTCTGGCTGCGGAAGGGAAGCTCCACGGTCGGCAGGGGGGCCTCGCTGAACGCGTAGGTGCGTTGGTGCCAGGAGAGCTGACCCCTGATGCTGTACGCTATGGCCGTGACAAACTCTCCGCCGAGACCCAGCTCGGAACAGAGCTTGAGCGCAAACTGCTCGGGGCTGTTTTCCTTCTCGGACATGTCCCACTCGAACTGGTC…	SWI/SNF-related matrix-associated actin-dependent regulator of chromatin subfamily B member 1-like	Limulus polyphemus
OM_10185	miR-1993	XP_015929246.1	GGCACAGGGTACAGTGGGGTCCGTGTTCTTTATCTGGAGTATGTTTTTAATGAACGGGGAGGAAGTCAAGTGCAGAAGAACACTTCTCTAAGAGGTGCAGAGCATAATATTGAACATGGTGGGTAATGCAAAAAACGGGCCAAAGGTCAAACACAGACATTGCCTGTGTTTGGTCCCTTTTTTTGCACTCTGTTTTTTTTTTCTACTCACAATGTCCTAAAAG	CTTTTAGGACATTGTGAGTAGAAAAAAAAAACAGAGTGCAAAAAAAGGGACCAAACACAGGCAATGTCTGTGTTTGACCTTTGGCCCGTTTTTTGCATTACCCACCATGTTCAATATTATGCTCTGCACCTCTTAGAGAAGTGTTCTTCTGCACTTGACTTCCTCCCCGTTCATTAAAAACATACTCCAGATAAAGAACACGGACCCCACTGTACCCTGTGCCACACCTGGAGCTTACTGCAACTGCTGAACAAGGTGATTTGGACCATTACTGAATCATTTCAGGGCAACAAGTTGGTGTGCACTTAGCTTATTGCATCCATGCCTCACAAGTTGCTAACAAGCATCTTTTCAGTGTCCATACTGCATTCTCTGTCTGCATGTACAATGCTTGCCTCA…	E3 ubiquitin-protein ligase MIB1	Parasteatoda tepidariorum
OM_10193	miR-21-5p	XP_023221598.1	ATAAGCTGATCAATAGCTCTATTGATATGCTAAGATGTTGCTTCCGTGCTGGTTCTTTTTAATTCATATTCATCTTTGTCCATCCGTGGAATAATCAAGTTGCAAGATGCTATGAAGGGTGTTTTCTCAATTAACCTTATCGATAGCCTCTCTAGGGCTCGGAGAATAGTGGAAAATGCCTTCGGAATACTTGCCAACCGGTGGCAAATATTCCAGCGCCCACTTCGTCACACGCCCAAAAGGGCAACGAAGATTGTGCTTGCAGCGGTGGCCCTGCACAACTTCCTGCGATCCAGGAACAGGACAAGAGCCCTGTACACTCCGCCAGAGAGCCTTGATGTGGAGGACGTGTTGACAGGCAAACTCAGGGAAGGAAGCTGGAGAAAAGGAGGAGGACTC…	TATCGGCTTCCCGTCGCATCGTGTACTTGAATGCCAGTGAATGCAAATGGCGGACGACGGATTATnTGCTTTAGCCGCGCTCGCTATATATGTTGTCGTTGATAGCAGCGATGACGAAACGGAGCAGCCAAGAAAGAAGAGGAAGTGGTCGCGATCGTGGTTACTTCGACGCAAGCGTCTCGGTTGCTACGAAAATCTCATGAAAGAACTGGCACTGGAGGACATCAATGGGTACCGACAGTGGATAAGGATGGACCCGGCGGCGTTTGAAGAACTTCTGTGCCGTGTTCGTCCTCTGATCGAAAAGAGCGACACAAATTTTCGGGAAGCCATTGATGCCGGCGAACGGTTGGCATTGACCCTTCGTTATCTTGCAGAAGGATCGAGCCAAGGGTCTAT…	protein ALP1-like	Centruroides sculpturatus
OM_10195	bantam	B7PCR9	ACTTGTCGCATGTGAAGTAAAAAAATAGAATAAAATGGTGGAGTAAACTATGAACAATGTGAAAGCGTGCCCCATATATCACAGCTGTTCTTCCAGGCTTTTTTGTATCCTCTTCAACTCTCGGAAGAAGATTCTATTTCCGTCTGTCGGGTTCCTCGATGCAGTGTTGGCATGTCGTCTGTGGCTCTGTTGCAATGGATATTCGGCTGCCTGGTCCATTTGTTGATTTACAAGCTTGTCCTGTATGTGTTTGATGAGCCAACGAGCTTTGCACTTGAGCGAGTGACGAGACTGTGGACGCTTGCTTTCCATCTGCTTCAGTAACTCTTCTCCTTGCAAGACCAGGTCCAAGAGCTCCTTTTCGTCAATGTTAGCATCCAAGTTGTTGTCACTTCTGCT…	CAAAACATACCCATGCGATGTTTCAGCAGGTTGAGGTCAAGGCTGGGGTTGCTGTCTGCTTTTAGCGCTTTGTTGAGCGCTGCTTGTGATTTTTAGCTGGCAATCAGTTCGAATCTAACATCCATGTTACCGAGACGCTTCCTGTCAGTTTCGCGTAACGCATTTCAGAAACGATGCGTTCACCGGACGCTACCACCCACTATGAAAGCTTGGCGGGCCCACAAGTTCGGGAGCTTACAAGAGCTTGCGCTAGAGGAAACTGCCCTGCCGCAGCTGCGCTCTCCTAGTGACGTTCTGGTCAAGATCCGCGCTGCCAGCGTTAATCCCCTGGACGTCGCAATGATAGATGGTTACGGCCGTCGCGTAATCGACGTCCTCCGAAGTCTCCACGACTTTCCT…	Quinone oxidoreductase, putative	Ixodes scapularis
OM_10199	miR-203a-3p	B7Q2T6	CAGTGTTTTGCACTGGGGCAAGCCAAAGGTTTGTGACCCCTGCGCCGGACCCGGGGAGCTGATTTGTGTAATTTTCATTTCATGGTAATAACACCTGTCATCGCTCATTTTGGCTTCCTCTGAAGAAATGTCATTTTGCCATATGCAAGCCCACTTGTGTTGTGCTCCCTCAGTTCAGTGTTTCCTCCACTTGTAAATGAGATGTAGACATTTGTGTGCAAATAAAGTATCACTGGAAGA	TCTTCCAGTGATACTTTATTTGCACACAAATGTCTACATCTCATTTACAAGTGGAGGAAACACTGAACTGAGGGAGCACAACACAAGTGGGCTTGCATATGGCAAAATGACATTTCTTCAGAGGAAGCCAAAATGAGCGATGACAGGTGTTATTACCATGAAATGAAAATTACACAAATCAGCTCCCCGGGTCCGGCGCAGGGGTCACAAACCTTTGGCTTGCCCCAGTGCAAAACACTGTTGTGCTTACGCAGGAAACAGCTTCCTCTCCCACGGGAACAAACCACATGTCCCGGCCAAGTCCACACGCAAAAAGTACACAGCTTCCCGCAAATGCCGGCAGATATCTCGTCGACACCGTCCTAGGAAAACCACATCAAAGCCTGCCCCGTGAGACAT…	Scaffold attachment factor B1, putative (Fragment)	Ixodes scapularis
OM_10210	miR-22-3p	B7QMW0	AGTCAGGTGGACTCCCACGCGAAGTCTACGCGTCAGGAGCTGTGGTGCAACACCCTTCTGTGCCGAGCGGTCACATAACGGAGGTTCCTGTTCCAACTCTTTTGTTCCAGCTTGTGTTTTGTTCTCGTTGTGGAACTTTGAAATGCCTCCATTTTACAAAGAATAGGCTTTGATTTTGCGGGCAGCTGTGACGGCGCACGGTATTGGNCGTGANAAAAAGTAAATGTTTTTTGATAATCGAGCACTGAAATAGCNGTTTTTTTTTGTTTTTTTTTTGCGTGTACTGTCTCATCAGAGAGAAATGTTTGAATAAAAATGGGTTCCATACGTCT	TGTGTCACTTTTAGCTTTGTTTACTTATTTTGCGTGCTCTTTCACTGCCCATTGTTTGAAAAATACGTCTGCTGAACGCGTGAAAACTTGTATAGCTGTTACGCTCTGCCCGTTCCGATGACTGTGGCGTGATGATTGACCTTGATGTCTTGATGTGAACGCTGTTTGACGTGTTCTGCCCCGACCACTCTCGCGATAAACATGGTTGACTGCCGGAGGTCTCCAAATAGAGAGTCCCTTGTGTTTACAGTGACTGTACGAATTCCCGCAAACTCCGATTTCGGTGTCAGCATGGCCTGGCGCAAGCTGGCGTCAACGTCAAAGCCCGTCGTTGAAATCAAGAACGAAGGCGAnGACTGGTCCATGAAGACGTCGACGCTTTTGAAAACCTCAGAGATA…	Fatty acid-binding protein FABP, putative	Ixodes scapularis
OM_10211	miR-22-3p	B7QMW0	TGTTCCAACTCTTTTGTTCCAGCTTGTGTTTTGTTCTCGTTGTGGAACTTTGAAATGCCTCCATTTTACAAAGAATAGGCTTTGATTTTGCGGGCAGCTGTGACGGCGCACGGTATTGGGCGTGGAAAAAGTAAATGTTTTTGATAATCGAGCACTGAAATAGCTGTTTTTTTTTGTTTTTTTTTTGCGTGTACTGTCTCATCAGAGAGAAATGTTTGAATAAAAATGGGTTCCATACGTC	GACGTATGGAACCCATTTTTATTCAAACATTTCTCTCTGATGAGACAGTACACGCAAAAAAAAAACAAAAAAAAACAGCTATTTCAGTGCTCGATTATCAAAAACATTTACTTTTTCCACGCCCAATACCGTGCGCCGTCACAGCTGCCCGCAAAATCAAAGCCTATTCTTTGTAAAATGGAGGCATTTCAAAGTTCCACAACGAGAACAAAACACAAGCTGGAACAAAAGAGTTGGAACAGGAACCTCCGTTATGTGACCGCTCGGCACAGAAGGGTGTTGCACCACAGCTCCTGACGCGTAGACTTCGCnTGGGAGTCCACCTGACTTACTGTTCCTTCACGTATTTGCGGACGGAGACTACGTCGCCTAGGGAGCAAGTCACTTTGAGTTCTCCGT…	Fatty acid-binding protein FABP, putative	Ixodes scapularis
OM_10234	miR-2a	XP_022242995.1	ACATCACTCACCACCAGATGGTGCAAACAGTGTCTCTGTTCGGCCGCACCGACCCCCGCATTGAACGTTTTTAACGGCACACGTGGGCTACTCTCAAACCGGTGCGCTCTGGAGCAGTCGTCCGTCTCCGAGCAAAAACGATGGAAATAACTGCCAGGACGCAGAGTTACGATAAATTAGCAGTTCTCGAATGCACTCTTTGAAGGGCGACGGTGGGCGTTCTCCTGGTTTCTGCCTTAATGGGAGGTGTGGGGTTTGGGGTACTGCCATTTAACCCCCATTTTGTGTGACGCGAAGCGGAAGTGAAATACAGACGGGATCGAGCCTCCAGTCTGCCATTCTTTTGCGATTAGCGTTCCATGCCGTTCGTCGCGTTCCTCTCTCGCGTCTGCAAGAATG…	GTGGAAGACAACATGnCGACGTGATGCTTCAAAGTTCCGAAAACTCTTTTACCGAAATACGCGGTGTGTCCTTTTTTATAACTTAAAGTATGGACATCCCTGATATGATTTTGCAGTCATGATGCAAGGATTCACAGAGAAAAGTGCCAACGATAGGACTGCATTTTGGAGGAAGAATGCAAAGACCTTGCCAGGAAGCATCAAGCCCGTTTACGGAGCATCGCATCCGCCCCGTAAGGACACTGTGCCCTTGACGCCAAAGCGAGAAGTGCACGTGGGCCGGCACAAGAGGAACGCGTCTTCGAGTTCCTTCAAGGACTTCCAGGAGAGCACGGATGATGCTTGGGATCTCGGGGACGACGAGTTTTGCGTCGTGTCGGACGTTAAGATCGTGTCCCG…	TBC1 domain family member 22B-like isoform X1	Limulus polyphemus
OM_10236	miR-317	XP_022668756.1	TCTGTTGGCGACATGCAACCTTTTAGATCCTGCTTGTTGGCAAAGATGAGCACAGCTGCCTTTGTCAAGTCCTCATGGGAGAGCATCTTCCAGAGCTCTTCCTTGGTCAAAGGCAGCTTCTCCCTGTCCATGCTATCAACTACAACTATAAGGAACTCCGTGTTACTATAGTATGTGTTCCACGTAGCCCGTAGCTTCTCCTGTCCTCCGAGGTCCCACATGATAAAGTGCACATTTTTCCAGACCACCTCTTCTACGTTGCTGCCAATTGTGGGTGATGTGTGTACCACTTCATTCATAAGAAATTGGTAGAGTATCGTAGTCTTGCCTGCATTACTGAGGCCAACGATGACGACTTTGTGTTCTTCATTAGTGAACAAGCTCCATAGT	ACTATGGAGCTTGTTCACTAATGAAGAACACAAAGTCGTCATCGTTGGCCTCAGTAATGCAGGCAAGACTACGATACTCTACCAATTTCTTATGAATGAAGTGGTACACACATCACCCACAATTGGCAGCAACGTAGAAGAGGTGGTCTGGAAAAATGTGCACTTTATCATGTGGGACCTCGGAGGACAGGAGAAGCTACGGGCTACGTGGAACACATACTATAGTAACACGGAGTTCCTTATAGTTGTAGTTGATAGCATGGACAGGGAGAAGCTGCCTTTGACCAAGGAAGAGCTCTGGAAGATGCTCTCCCATGAGGACTTGACAAAGGCAGCTGTGCTCATCTTTGCCAACAAGCAGGATCTAAAAGGTTGCATGTCGCCAACAGAAATATCGGA…	GPI ethanolamine phosphate transferase 2-like	Varroa destructor
OM_1024	miR-137-3p	XP_021003412.1	TCAGATTGCACAGGTGTAAAAGGTACAAAAGTAGACTAGCAATAGGGGAACCACATTGTGTTGGGTTCACCCTGTTTAGAATGATGTGCCATTCCTTCAAAAGCTTCAAAGCCCACTGGACATGTAAGACAATAGCAGAAAACTGTCTTCTAAAAGGTGCCTTCCATACATAATAAACATGCATCATGTATGTGAACTGCAAGAAACGAAAAAAAAAAAAAGTGGCTTTGCAAGCTATTAAACATACATTC	GAATGTATGTTTAATAGCTTGCAAAGCCACTTTTTTTTTTTTTCGTTTCTTGCAGTTCACATACATGATGCATGTTTATTATGTATGGAAGGCACCTTTTAGAAGACAGTTTTCTGCTATTGTCTTACATGTCCAGTGGGCTTTGAAGCTTTTGAAGGAATGGCACATCATTCTAAACAGGGTGAACCCAACACAATGTGGTTCCCCTATTGCTAGTCTACTTTTGTACCTTTTACACCTGTGCAATCTGACAAGAACTGCTCGGGTACCTGTTTGGAACACAGCATCATGATCAGTTCATTATCTATGACATACAGATAATGTGCCCAAAAGAGCAATTTGTTTGTTAAGTTCTGCAGCTCATCAACTGTCACAATAAGTCCTTGAGTCATTCTGTTG…	hepatocyte growth factor receptor	Parasteatoda tepidariorum
OM_10255	miR-263b-5p	B7PTK2	GTTCCGAAGCAAGTGCCAAGATTGCAAAGGTTTCAACCGCGGGCAAGCCGGTGTCACGCACCTACCCAGTTTNATTATTTTTTATTGCCAAAAAACCCACGTCGAGTCGAGCATTTAATGTTTTTTTGCGTCCGCTCAGCAGCCGGGNCGCCATTTTGTNGTCTNTCGAGGGGAGCACGAGTCGTTTGCATGTTTTTTTTATGTTTTTTTTAAATACCTGGTGATATCGTTGTTGAGTTTGCTCCCGGTGCGGGAGAAAAAGTCAGATTGTTTGTTTGTTTGTTCCCACCCGGATGCCGGAGTTTGTTTGCTGAGGAGAGCGGAGATTTTGTTTTATACGGTTTTTAAAGAAAAGTCCGGCGGACCCGGGCGGGTTCTAGAAGCAAAGTCCAGTCGGAC…	AAGAAGCTTTCGCTTTCGAGGGAGTCCGCATGAACACAAAGGTAGCGTGATTACGCACTACCTCTCGAGCTGGAGTTTACTCTTTCAAAAGTCCTCGTCAAATTTCCTGCTACTAGAAGACAAACGACAGCATGTCTGCCCATTCTCCGGAGCGCAAAATGAGTGACAGCTGTGCCATCCCAACGAGACGGATAGTCGTAAATGATTCAAATCAGCTGCCTGTGGACTACAGCTCTACGCCCGGGGGTACCATTTTCTCTACGACTCCTGGAGGTTCCAGAATCATCTACGACCGAGGCTTCCTGATGCAAATGCGCAACTCCCCAGTGGCACGGACTCCCCCAAAGAACCTCCCGGTCATCCCGGGTGTCACCGTACCCGGAGGCAGTCCCGACACCA…	Eukaryotic translation initiation factor 4E binding protein, putative	Ixodes scapularis
OM_10263	miR-3931	B7P278	TCATAAGATGCATATGGTTACTGTCAACTTAATATATATATGTAATCAAAGTGTCATTTTTATAATCAAAGCCAGCGGATTCAAAGAAATAAAAGATCGAAGA	TCTTCGATCTTTTATTTCTTTGAATCCGCTGGCTTTGATTATAAAAATGACACTTTGATTACATATATATATTAAGTTGACAGTAACCATATGCATCTTATGAATGTTACATTGTCAATGCAAGGCTAAACCACCAAAGCTCTTGCTCAAATTATCGCGATCTGAGACCATCCTGAATTCTCATAAAAAACACTCTTTCACAACAGTGAGGCTTGTGCACACACATCATGGGGGTCCTTATGGCAAAGTTTTGGCAAGTCTGGCCGACCGGAGCAACCCCCGAGTGAACACCACCACCCCGTCAAATGTATAACATGTGGTTGCATCAAAGTTTCAGGCACGCCATTAATGCCTCTTTGTCCAnTGTAAACTTnGTCCAnGTCGGAGnACTGAACAGAG…	mRNA-decapping enzyme, putative	Ixodes scapularis
OM_10270	miR-252-5p	XP_023713253.1	TTAGTCTACCAATCGCGAGCGGTGGTCCGGCCGACCCTAGCCGACTCCTCGGGGGTCACCTGACCAAAACAGCCACAGACTCATGATAGCTGTACTTAAGCAGATGTCCATCGATGAAGGATCTAACACTAACGATGCAAACTGGACAGGGGCTACGGATGCCCTTATTGGTGTCAAGTGTTTTCCCTTTGCTGCCCTATGAATGTGTAACATAAAATAAATAGTGCTGTTTGTTGAGGTAGTAAATCTTTTCATTGCACTCGCTTGCGTCCTTTCCACGACGCCACAAACGACGTTGCCGGAGCGTCTTGTGATGGACTAGAACAGTCGACAGTTGTTTTTAAGAGCCTCGGTTTTAAGTCTCTGCTCTTGGTAACCCTCTGACGACAGATAACCCAG…	CTTCCTTCGTTTTATACATGACACTACTCAGTCACACAAACCGCAGTGACAAGTGCAAGTCATCAGTTAACATGTTGAAATAGTATGTAGTGTCTTCCAAGCTTCTGGGTTATCTGTCGTCAGAGGGTTACCAAGAGCAGAGACTTAAAACCGAGGCTCTTAAAAACAACTGTCGACTGTTCTAGTCCATCACAAGACGCTCCGGCAACGTCGTTTGTGGCGTCGTGGAAAGGACGCAAGCGAGTGCAATGAAAAGATTTACTACCTCAACAAACAGCACTATTTATTTTATGTTACACATTCATAGGGCAGCAAAGGGAAAACACTTGACACCAATAAGGGCATCCGTAGCCCCTGTCCAGTTTGCATCGTTAGTGTTAGATCCTTCATCGATGGACA…	serine/threonine-protein phosphatase 2A 56 kDa regulatory subunit epsilon isoform-like	Cryptotermes secundus
OM_10316	miR-375-3p	XP_022250276.1	ACCGGCCTTTCTTCCCAAATTTCGGCCACGCGATCTTATCGTTTGGACTCGGCTCGTGCTGCATCGTCATATTTGGCTCTGATTCATCGTCTGTTACGTTTGCGATGCTTTGGGAGTCTCCTCTGGGGCAGAGAAAAGGGAGGACTTACGAAAGCATCGCGTATCCATTATCCTGCGGTAATTGTTGGCTCTTGCCACGGATGTGCCGCCGATTTTAGATCACCAACGGTCCTTAATGGTCTAGGAATATTGCGTATCTAATTGCTCGAATACTGATTTGTAAATTGTGGACAAAACCTAGTTTTGACAGCGTTTGTCTTTTTCGTTGATATATTTTAAATTTTACACACGTGAATGCAGCGAGACTGGAATGTTCGCATGAATTGTAATAGTCACGGA…	GCAGAGGGGCTTATTCCTTTGTTTGTGGTTGTTTGGAGCCCGGCGTAAAAGGAGTAAACAACACAATCGTGATGGGTGATCGAATGCCAGGCATGATAAGTAATCAAGCGGACAGGTGGAACGAACCTCGTAACATGGGTCGCGAGAACATACCTCCACCTCAGAAGCCCAGATGGGAAAGGGGACGTGGACCTGCTTCCGATCCCGTCCTAGAACAACTGTCGTACCTGCGGGGTCCTTCCACCGGTCTGGAGACTCGAAGCGTAGAGCCCAAAAAATTCACTGGGCGATGTCGTCTCTTCGTGGGCAATCTGCCGAGCAACTTTACGGAGGAACAGTTCACGAAACTTTTCCAAGACTTCGGCGAAACTGCAGAAATTTTTCTCAATGCTCAGAAAG…	paraspeckle component 1-like isoform X3	Limulus polyphemus
OM_10338	miR-148a-3p	XP_021184520.1	GATTTTGTGTCTCGTTCTTGGACTGCAGTAGCTTTTCATTTTGTGTCATCACGAAACATAAATGCACTGTACAGAAGGCATAGACTGTTGCAATTACATTTTTATCAACACTGTAA	TTACAGTGTTGATAAAAATGTAATTGCAACAGTCTATGCCTTCTGTACAGTGCATTTATGTTTCGTGATGACACAAAATGAAAAGCTACTGCAGTCCAAGAACGAGACACAAAATCAGGGATTTTGCTTCTTCTTATCCATTTTGCTTAGCACCGTACATATTCTTTTCTTGAGTTCCTTTTGACGTCGAAGTTGCCGCAACTCAGATTTCTTCATCTCCTTGCGGTGCTCACGTACCCTCTGGATCATCTTGTCTTTTATCTTTTTGTGTTTGTCCTCGTAAATAACTTTCATCTTCTTGACCAGGTCTATTCTCTCTTTTTCCTGCCCATCGAGCACGACAGCCACTCTCTGCAATGCATTGCCTCCTTCTGTTATGGATTTCGTTTTGGGCTTGTC…	ribosome biogenesis protein BMS1 homolog	Helicoverpa armigera
OM_10378	miR-252-5p	XP_023223365.1	TGCTTTGAAAACACAGCAGAAGTAAACCGAAATACTAAGCGGCGTAAATGTCTTTTGTACTTAGCCTCCAAACACCTCACAACCGTAAACAAGCACCAAAATAACGCTTACTCTCGACCCCGAAGTGTTTTGTGGTTGTTGCCGTTGTTG	CAACAACGGCAACAACCACAAAACACTTCGGGGTCGAGAGTAAGCGTTATTTTGGTGCTTGTTTACGGTTGTGAGGTGTTTGGAGGCTAAGTACAAAAGACATTTACGCCGCTTAGTATTTCGGTTTACTTCTGCTGTGTTTTCAAAGCAGAAGATCGCCCCTAAGGTAGTACGCCCCTGTGCACTGAATATTAGTTAGTAGTGAAATCGTCTGTAAGTGGTTAGCGTCGCCAGTTTACCCGAAAGCCGTACATCAACAGACGCCATTTGCTGGTCCAGATGAAAACAGCGATCAGCTGTTGCTACATCGTAATGAAAAATAGTTGCTTGTGCGAACTGTGTCAGAGTTCAAGTTTTGCAACAAGTCATTGGCGACCGAGAAGTTTCAGACAGAGCAGA…	ubiquitin carboxyl-terminal hydrolase CYLD-like	Centruroides sculpturatus
OM_10395	miR-2001	B7PTY9	AGGTTAAGCCTCGGTTCACAGCTTAACACAAGCTACAGCACGCTTGCTGCGGCATGTGAAGCTGGGTGAACCATAATTTGCGTGCACTTTCAGTAGCCCACTGCCAGCACTGGTCTAGCATGTATTTTAAATTGGGGTTGCGTACCGCAGTTGTTTAATGTCTGTAGCGCTTTTTATGACAAGGTATCAGCCTCTGTACTGATATGTAGCGAATTCCGGTTATAACAAACTCGACGGTCACATGCAACTAGTTAGTTATATCTAAAATTTGTTATAAATGGAGTTGCCAAAATTTTTTTCCCAGATCATAACACTCGTTCGTAACGCGTTCGTTATAACGAAAAATTCGTTATGAATGGAGTCGTCATAACCAGAATTCACTGTATTCAGTGTCACTTC…	GTTCGCAAGTGCATCGTCATCACTAGCCTTCAGGGGTGCTTTGGTTACTTTGCTTGTGCTCAGTCGCAATTTATCATGTTTAGCGCTTTTAAATTTTTACCCTGCGTAATCTGCTGAAGCCGACGACTCGTATACACTGTGGAAATGTCAGCGGAGCAGTTGTCAGATGACAGTTCGGGCGATGTGCTCAACTACATCACATCCAATGGCTGGTACATCACCTTGGCCCTGGTTGGAATATACTTTTTATACAAGAGATACGAATCTCATTTCCAAGGCTGGCAACAACAGCGTCCTTCTGCAGAGCAAGAAGATCCAGCTGCAGTGTTGAGCAGACAGGAGGCCATGGAGCTGGCAAGGCGGAAAATGCAAGATCACCAGGATCAGCTCAGTGAGCTA…	Selenoprotein, putative	Ixodes scapularis
OM_10405	miR-137-3p	XP_022246525.1	TGTTTTTGTACGCACGATTGGGATATATTTGTAAAGGAATTGATGTAGTCTGGTACTAAGGCTGTGTGTGAAAAAAAGAAGTTAGAATGCAAGCAATACTTTAGTATGTCTCAACATTTTGTTTTCTTTTTGGGTGCATTGTTGCTGACTTTTTTCTCATTAGTTCTACCTGGGAACTGTACAGCAACGGAGGCACTAGATCAATGAAGAGCCAATATGAAATTAGACTTGTGTGCTCTCTATTACATTCACAAAAAATAAAGGTTTGAACTTAT	ATAAGTTCAAACCTTTATTTTTTGTGAATGTAATAGAGAGCACACAAGTCTAATTTCATATTGGCTCTTCATTGATCTAGTGCCTCCGTTGCTGTACAGTTCCCAGGTAGAACTAATGAGAAAAAAGTCAGCAACAATGCACCCAAAAAGAAAACAAAATGTTGAGACATACTAAAGTATTGCTTGCATTCTAACTTCTTTTTTTCACACACAGCCTTAGTACCAGACTACATCAATTCCTTTACAAATATATCCCAATCGTGCGTACAAAAACAAAAATATCACAGCTCCTAACACTTGGAGTATAATGAACTTGCTCCACGTACTTAGTCATGTACAAAGAAAAACGTTAATCATTCATGCTTTTGATCACGGCAAGAACCGAGGCAAAAGGTACTG…	WD repeat-containing protein 81-like isoform X3	Limulus polyphemus
OM_10436	miR-26a-5p	B7Q873	AACAGCCATGGCTTTTTTTAGCAGTCGTTTCCCGCTGCTTCGTTCTTTGTACTTGATTTTGAAAAAAATAAACAGTTAGGTGTTGCTTCTTGTGTA	AAGATGCGCTTTTTATTGTGATGCTAACAACCATGCTAACAACTACCTTCATCGCACGTCAAGGGGGGGTAGTTTTTTAAAGTCAAATCGCTTCGGCGTACGTACACGACAGACGCACAGATCCCTCTTCTTCACATGACATCAGCTGCTTGGTCCACCATGTCCGAAGGAGCGCATCCGTCGGACGACAAAGACATCGAGATGGTGTTTGATTTCCCGTACCTGAGTGACGATGCTGCTGTGGGATTTCTCAAnGAGCACGGACGAGnGTTCTTCATAGTACGTGGCCTCCCAGGCACGGGCAAGAGCGTGTTGAGCACGATGCTCGGAGATCGGTACCCAGAGCACAAGGTATACTGGGCAGATAAAATGTTTATGAGCCCAGTGCCTGTTCAGAGG…	Putative uncharacterized protein	Ixodes scapularis
OM_10438	miR-203a-3p	ISCW001785-PA	AAACGTCAGGGTCAAAAACCATTTCAGCGAGAGCTGGGTGTAGAGACGTGC	GCACGTCTCTACACCCAGCTCTCGCTGAAATGGTTTTTGACCCTGACGTTTTACGTGTTTTACGTTCACGCATGAAGTCTATCAACACATGCTTGACTTGGCAATGTCTTTATGCTTTGCATAGCATTATTACATGTTCCACTTGCTCACAAAAAGCTTTGCAGCATTACGAATGAACACATTACGGAGAACGTCTGAACCTTACATGTATGTACATCTGAGGAAACATAAGAAAGAATAAGGGAGGAAAGAAGCTTGGAAATCCAAGCGCAACACATTGACAGTCGTTTCCAGATTTCTAGCGAGCGTATGCAGGTACACTAGAAACGACATGCTACAAAATATATTTACAGTTATCGCAGCTACTTGTTGCACAAAAAGCTGTGTCATGCTGTCAGC…	tetraspanin, putative	Ixodes scapularis
OM_1044	miR-1993	B7P8X3	ACACCATGTACTTAATATATATGGCTTGGTTGCCTGTATATAGTGGCTTACTTCTATGTATTTTGTAAATAGATTGTGAAAAGACATCAGTGCTCATAAATTGTTACAAGAGCTGCTGCATAATACTTTTTGTTAATTATATGCTGCAAGGGAATTAAAGGCAGACAATTGTTTCAGTG	TCTCCCTGCGGACGTCTTGCTTCGTCAGTGTAGGCTTGTGTGCCAAACGTTCCGAAACTTGATAGACGGCCATGCCCTGTGGAAGATCAAGAGCACACGCGAGCACAAAACGATTCCCAATTATCGTTTTGACGTGCCACCCCCGAGGTATTACCAGTTGATATGCAGATTCAATCCTTTTGGCGTCAACCTGCTGAAGAATGCTTnnGGACAAAGCGGGTCTAAAGAACGTGAGCGATTTCAGTGTTGTCGCCGGCAGTCTCACATGTGCCGCTAGAAAGTGTAGTTTTGCCGTAAAGGAATCCATCTATCACTAACATCTTCGTCGGCTGCTTTTTTCGCTGCTGTCAACAAAATAATTGAGATGCAAGCGCGTTTGGGAATTTTGAAATTGCTTTT…	Putative uncharacterized protein	Ixodes scapularis
OM_10506	miR-7-5p	KFM61850.1	TTTAAATCATCTGTATTGTCTACCATTATTGTTCCTGAAAATCTGAAATTTTGAAGATTTTCATAGGATTGCCATGTTTTTGCCATAAGTAAAAACCATAGTTTTCAGCTGTTTCTCGTGTGCAGTTACATGATCTGCTTTCAAGTTGTCTTCCATGGAACTTCCGTTGTGGTTTAAAATGTCCAGTGCTTTTGTACATTAAACTTTTCCTTACAGTGAAAAGCAGCTTGTGATCTTGGTACTGCTTTGAACAAAATGCCCTTTGTTGTGTGTAACATGCTTTATGTAATAAAGTATACAGGACAAGTCACCAGA	TCTGGTGACTTGTCCTGTATACTTTATTACATAAAGCATGTTACACACAACAAAGGGCATTTTGTTCAAAGCAGTACCAAGATCACAAGCTGCTTTTCACTGTAAGGAAAAGTTTAATGTACAAAAGCACTGGACATTTTAAACCACAACGGAAGTTCCATGGAAGACAACTTGAAAGCAGATCATGTAACTGCACACGAGAAACAGCTGAAAACTATGGTTTTTACTTATGGCAAAAACATGGCAATCCTATGAAAATCTTCAAAATTTCAGATTTTCAGGAACAATAATGGTAGACAATACAGATGATTTAAATGTTATTTAAAATTAGCAAACATGCTACGCAGGGGCATCGAAGGCAAGCGAAGGAAGCAATCCCCCTGTGGAAAGCACTGCTTT…	hypothetical protein X975_19349, partial	Stegodyphus mimosarum
OM_10519	miR-3931	B7PUN0	CTGCAAAAAGGTTTTCTACGCTACGCAGACGACAGGTTTCAACGTTGTCGAAGCAGCTGCATTGTGCTATCACCAAAACCTATTTGCGACATGAACTTGTTCAATGTCTAATGTGTGTATCGAGCTCCCCGTAAAAGATGTTACCGTCCGTTAGCGTCGATAGCGTCGTTTCACTAATGACGCTTGACGTGCCTTATCTGTATCGACCGCCGTGACGTCGGTAAAGCACACCTGTGTCCTTAATCCGGTCACCGCTAACGACAGTCTATTGACCGCAGCAACCATTAAGGGGTTTTCCTTCGGTGTCCGTGCAGGAACTCTCAGTGGACGGTATCTGCCGGCTCCAATGGAGCATCGATAACGTGTCGTCTGCTTTTCTAACTTTTTCTTTTTGCATGT…	TTTTCATTCGGCCGCTGGAGGGTGAGTGCAACGCTTTTAGTTCAACAGCTGCGCTCACGTAGGGGCCGTTGGCACCTGCATCTGCGTGGTTACAAACAACAGTTGAAACACTTGTAGCTGCTTTTTCAAAACCACTTTACGACTGGAAAATACGTTGGCGCCGTAAAAATAAAGCGTTTAGAATGAATGATACTCGTGGAAACGATTTCATTCGCGCGCTTTCTCTCCGCACACGACGGCTAAATCACTCAAGTTCTTTTCGTGAGCTTCCGTGTTTGGCAGACGAAACGAAGACTGTCGCTTCAGATAATTCGTTCTTATATACGAAAACACGCACACTGTGTACAGCTCCGACGGACTCAAATTCACATAGCGATCTTACATATTACACGATGTCAG…	Putative uncharacterized protein	Ixodes scapularis
OM_10577	miR-1246	B7Q4N9	ATGATGACATCCTGACTGGAATGATTCTATTGTGGATGAATATGGACTCGTATGAAAGGTGTGTTGAAGTTCTATGTTCTGACATTAGTTCTATGTTCTGATAGTAATCCATTTCTGTATGTGCATATGAATTGGGCATATGCTAAAGCAGTGCCCTAGAGTTTTTTTTTTTTTTTTTTG	CAAAAAAAAAAAAAAAAAACTCTAGGGCACTGCTTTAGCATATGCCCAATTCATATGCACATACAGAAATGGATTACTATCAGAACATAGAACTAATGTCAGAACATAGAACTTCAACACACCTTTCATACGAGTCCATATTCATCCACAATAGAATCATTCCAGTCAGGATGTCATCATGACTTCACTGTCACATATGTATATTAATGATATTTCAATCTCTAGGATTCGCAAGAAACTGTGATCTTTTACAATACAAACACATGTGTTGTAGGCATGTAGGTGTCATGTCCAGCATTCAACAAAAAGAAAAAAGTATCCAGGTACAGTAGGCTGCTTTTTGTTTCTGCATAATATGCTGTCATAGCCTGCCATTGCTATAGGTGCGAGATACAGGTG…	Putative uncharacterized protein	Ixodes scapularis
OM_10591	miR-275-5p	B7P8R0	GCATTTTGTGGCTCTGTAACGAAGGAATTATAATGTCCTACCAGTTTTAATTGCACAGTGAGAAAATTCAAAATTTCTAAATCGCAACCATCATGAAATCGCAAAGAATAAAACTTGTGGAGCAGCACGCA	TGCGTGCTGCTCCACAAGTTTTATTCTTTGCGATTTCATGATGGTTGCGATTTAGAAATTTTGAATTTTCTCACTGTGCAATTAAAACTGGTAGGACATTATAATTCCTTCGTTACAGAGCCACAAAATGCAGGGAAGGAGACGTGTCGTCGATAGCGCAAGCACGTGGATGCTTTTACGTTCTCTGCAGCAATCCTGGAGAGAGCACAGTGGTTGAAGATGGCTTCCTTCGCACCAAAATGTCCTTTAGGTTGACATGCACTTTTTCCTTGTTTGCAACAGGAACAGAGTTGAAGCAAAACCGTTTAAAGGCTTCGACTTCCCGTTCCAGTTCGTCCAGCTCTCCATTTTCCAGATCAATGTCTTTTGGCAAGAAAACATCATCTGGTGATGTGGCAT…	Putative uncharacterized protein	Ixodes scapularis
OM_10637	miR-317	XP_013791083.1	CTGTTCTAGTGTCGATTCAGGAAAGCAGAGAAATGGCAGAGATGTGTGACTAGTCTTGTAAATAACATTTATGTGTTCCCTTATTTATGTCGCAATTCAGAGGCAGTGGATTGCCCTGATTGCTTTGACACCTCTTAGAGACCTCTCCCTCGCTGAAGTGAACAGCCGTGTACATGCAGATCTGGTGACATGTACAAAGTACTTGCAGCTTGCTTACGTTTTGCATGTTGACACTTGTTTCACCTATACGTGTGTACAGCGTGGGATTGGAGTGTACTGTGTCGGTTTGTGACTTTGATGCACAAAAGTACAATGCCGTAATCCCAATTAAGCCGCAATAAA	TTTATTGCGGCTTAATTGGGATTACGGCATTGTACTTTTGTGCATCAAAGTCACAAACCGACACAGTACACTCCAATCCCACGCTGTACACACGTATAGGTGAAACAAGTGTCAACATGCAAAACGTAAGCAAGCTGCAAGTACTTTGTACATGTCACCAGATCTGCATGTACACGGCTGTTCACTTCAGCGAGGGAGAGGTCTCTAAGAGGTGTCAAAGCAATCAGGGCAATCCACTGCCTCTGAATTGCGACATAAATAAGGGAACACATAAATGTTATTTACAAGACTAGTCACACATCTCTGCCATTTCTCTGCTTTCCTGAATCGACACTAGAACAGCTATTAACAGAACTGCACGAGTAAGTAAATGCTTACCTCCGTACCTACAGCGAGACG…	transmembrane protein 185B-like	Limulus polyphemus
OM_10638	miR-252b	B7Q6W0	TTGTTTGTTTATAAACCGTTGCAATTTTTGTACATAATTTGTATAGGACATGGCTATTTTTCACTCTACTTAAAAATAACTGAAATTGCTTTTATAAATGAATAAAATAATTTGTACTTTGTACACTTCTGTGTGTGGCTGACAAGCTGACTGA	TCAGTCAGCTTGTCAGCCACACACAGAAGTGTACAAAGTACAAATTATTTTATTCATTTATAAAAGCAATTTCAGTTATTTTTAAGTAGAGTGAAAAATAGCCATGTCCTATACAAATTATGTACAAAAATTGCAACGGTTTATAAACAAACAACAAGAGAACAGAATGAACAGAAGTCTAGTCAGTTTTCAGCGCCTTCTTCTCCACTCGTCGTCCATAATAGTACAGGAAGAGGTGTCGTAGTGACAGCAGCACCGGTATACTGACCGGCAAGAAGAGTGGAATGTAGATGGCGTACTTTTGATCGTCCGGGAAGTATAAAAGAGCAAGCAGGGAGGGATCAAAGAAGGCTTTCTCTGATTTGATAAACGCAGATTCCGCCTCTTGAAACGCATTTA…	GPI transamidase component PIG-S, putative	Ixodes scapularis
OM_10647	miR-315-5p	B7PI78	TTAACATTCATGTAAGAGAAGTTAACATTCATCACACGACCTGCAGAGCTAACTCACCAGTGGTTCAAATATCGATAGGTATGTAGAATGAGCTTGGAAAGGAAACACAAGCAAAACTGGACAGAAGAAAGGACGATGTGCATACATTGAGGGCGCTGTTCTATAACTGGTACTTTTAATAGCATAAACAGCCATAAACTGGTCTGTTTTCCAATCTCTCCCTCTTATCTACTAACAACTTTTTTCTTTTTGTATTCCAGTTGTGCTACTGTATCTGCCCCATAAACTGTAACCCCTATCTGTTTGCTGCTCCTGTTCTATTTACGTTAATCAAAGTACCGGTTGCAGAACAGTGCTCACACTTTATGCCATGCTTCCTTTTGTAAATGTTGTTTGTGC…	TCAGTTTTCGTGCGTAAGGAGCACGTTTGGGACCAAATTCTTCTGTTATCCTGTCCACTGCGATGCCAAGACGTATAGCGCATGACGTGGACGTGAGATGGCGGTCCAACGACGTCAAAGCGACAGAAGACGTAACATTTGCAAATTTACTACTGTCAAGTGCGACGCTGTCTGGACTCAGAAGGGCTGGCTTCGAGAGACCATCCCCTGTTCAGTTGCAGGCTATTCCACTTGGTTTATGCGGTTTTGACCTTGTTGTTCAGGCCAAATCAGGTACTGGCAAGACGTGTGTCTTCGGTGTGATTAGCCTGGAAAGAGTATCGCTTGATGCTGGAAGGCTTCAGGTTCTTATACTGGCACCAACACGAGAAATTGCAGTCCAGTCATGCGACGTCTTGA…	Ribosomal DEAD box protein, putative (Fragment)	Ixodes scapularis
OM_10649	miR-317	AGM71680.1	TCTCTGTAGCCAAATGTACGGACTGACAAGAATAGGCGTTGCGTGTTATGTTTCGTGTTTAACGTGTTGTAATAAAGTGTCTGTGTGATATCATGGTAGGTTCATGTGTTCGTTATCTTAATTCTGCATGTTGGTTAGCAGCGAAGT	ACTTCGCTGCTAACCAACATGCAGAATTAAGATAACGAACACATGAACCTACCATGATATCACACAGACACTTTATTACAACACGTTAAACACGAAACATAACACGCAACGCCTATTCTTGTCAGTCCGTACATTTGGCTACAGAGAATTGTGGAAATGGCTTATTTACGAAGACTTCCCTGCGTGCTGGACTGCGATGGGAATGTTCCTCTCGGCCACTTTGGTCTCATCCCGCTTCCTTGGTGCCTCCAATACGAGAAATCCTCGAGGTGACATGTTGCATTTCACAGTGTCAGCTTCCACGTCTTCAGGCAACGCATAGCGCCGAGTGAACGCATGAAGCACGTAGCCATGTTCGTCAGACTTCTCTTCGTGCCTCGCGCTTATCTCAACGTGATT…	small heat shock protein I	Rhipicephalus annulatus
OM_10652	miR-275-3p	B7QFC1	AGTGGATTACTCCCCCTAGTCGGTCTTTCACTACGCTGCCTTCACATGCACCATCACGTGGGCTGGCACTATGATCTCACATGAACTCCAGGTTAGGTTCCGAACGGACCTCGCCGCAGAATGCAGAATACAACCCTTCGGCTGCACAGGTATATAAGTCGAACGTCACCATACCAGCACTGGACACCGGTCTCCGTCGCTCGACTACTTGGTCCTCGAACCCGGTGCTCACGTCGTCATAGCATTCCACGAGGCTGGCGACAACTGCCGTTGCTATGACAGCGAAACCTGTGTTCTACGTGGCTGACATGAGTGGCAGCTGTTGAGTACAGTGAAAGTGCATGTTTGAAGCGCGAGTACACGTGCCTTAGGAACACCGCCTTCAATGTGGCCCTGTGT…	TTGTTTCCCTGCTCGGCGCGATCAGTCCCAGAATGACGACGGTAGCGCAACTGCCTCAGCTGAGCTGGCTTGCCCCGAGTCTCTTGGGCCTCCTCCTGGCGATGCTTCTTTGTGCCGCGCCCCGGGACGCAGCTTCCGTGCCCATTGTTTCACCAGCCAAAGGCCGGACGCGTTTTGCCAACATCACAGTGCACAGGAATATTCCGCACCGCAAGTTGCTGCCAGTGCCTTCTGGATGTCTCGATGATGGGTCATTCTGCGATCACGTACCCGGATATCCGGAGGAAATGGTCTTGAAGTTGATGAAGACTTGGGGACCGGTGTATCGCAGCTATTTCGAGGATGAAAAGGAGGAAGAAGACGCAGAGGAAAAGAAAAAGGGCGAGCTTAAGGGGAAAG…	Spatzle alternatively spliced isoform 11.27, putative	Ixodes scapularis
OM_10666	miR-305-5p	XP_023219265.1	ATTGGTTTGTGTTTGTGCTTGTGACATTAATGATTTGTTGATAACCCACGCAACAGACAAATGTTTCATTCTAAACTTCTCGATTGGTTAGTCTGTGCTGAAAAGAAGTACCGTTTACCACATGCTGATAGCAATGATCTGATTCTACTTCCCTCAGTTGTGGATGTTACTCGTCTGAATGTTTACTTTACACGCAATAAAAGTAAGAACTTGATGCTAAGTGGAGTTCAAAAGGCATTTGCTTCCACACACATTATGTGCTCTCCAGATCGAAGTACCATTCCTTTGGTGTGCCTGTATATTCTCCATCCACGACGACGCTCCGTTAACACAGGAGAAAACCTAAACGCCTAAAACTCACACCTCACTGAATGTGCAAACTGAACCAGCAGTACACTA…	CGGTGAAACTTCTCGCTCACTAGACGGTGGTTGTGGTTATGGATTGTGATCTTCGAATGTATTTGCGCTTTATGTCATTGTGGTAGGTAGCGTGGTGGCTTCAACAACCGTGAAGATGATGACATCCTGAATGTGCAGGACATTTACGTCCATCATCTAAGATGCTGAAATCGTCGTCTGGAAAGACGAGCAAGATCATGGTTGTGGGCCACCGGGGCTGTGGCAAGACGGCCCTCTTGGAGCAGCTCATTTACGCACTGAGTCCAGCCAGGGAAATATTCCCCACGATTGAAGATATCTATTGTGCACAAATAGACAACGACCGCGGAGGCAAGGAACGGGTCCAGTTCTACGACTCGGCCGGTGTAGATTCCTCCTGTGCAGAAGTATCTAAAGCAT…	NF-kappa-B inhibitor-interacting Ras-like protein 1	Centruroides sculpturatus
OM_10705	miR-279-3p	XP_022244438.1	TCCGGCTCTGAAGAATCTTTGTCTTCGAACGAGTCGGAGAGCGAAAAAAGCATATCGTTATCGGGGACGACACAGCATTCCGAAGACCCCGACGATGATGACAAATATTGCTCCGGCGACAAAGCAGACATCGTGCCGTCGTCTGCCGACTTTCTCCCGGGCATGTTCCACTCCCAATGTCCGCCCGGCCTGCTGCCGTGTTACAGTTCGTGGTCGCTGGTGTGTTTGGGGCCCTCCAGTCTCTATTCACATAGCATCGGCATTCAAGACCAGCCGGGCTTCATCGCGGGGANCAACTTCCTTCTTCCATGGGACGTAGCCATGAAGTTCGAGAAGGACCGTTGGCCGGCCCTGTGGGAAGGAAAGAGGCCGCAGAATTGGAAAGGAAAGAAAAACGGC…	AATTATCCTTCCTTTATTTGTACGCCTTTTAACGCAGCACCATCACTGTCGTGACTAGAGAAATGGCACAAAGCAGTCATTTTGGGGGAAAAAGAGTTCGTCCCACCTTCTCGCCTCTCACAAGGCAGCATTCCTTTGGCGAGATACACTCCGACAGACCTCTGCGGAAATAAAGACGTAAnCAGTACCnAnnAAACTTTGGGGnGCAGCGCAnCCTCTCTGTCGCGCACGTTCCTCGGnCACCACGnCCnAACAnAATACAGCAAGAAGGAACAACATCTTTTGCAGTTCATCGCCAACGGAGAGGTCGTCAGTCTGCGGAAAACGCAGACGCCACCCTTCATCTCGTCGAGCTCTGCTCCACGACGCCGTAGACCCCGCACAGGAGCCTCGCGACGT…	protein SMG8-like isoform X1	Limulus polyphemus
OM_10718	miR-148a-3p	B7PY73	TTAGGCAGGTGTAGCACCAGATATCTGTGGCAAGTGATATAGTAGGACACTAACCTATTGTCGTCGACACCTCTATGGCTACGTGATGTGCACTGGAGGCATTACCAGCCCATTGCAGCATTAAGCTGCTCGTTTTAGTGAGCTGTACTCCGTCCAGGTGTCTGGCCCGTGCTACGCAGAGTTTATACAATGTTGTGCATGGTAGAAATAAAGTAAGAGTCTG	CAGACTCTTACTTTATTTCTACCATGCACAACATTGTATAAACTCTGCGTAGCACGGGCCAGACACCTGGACGGAGTACAGCTCACTAAAACGAGCAGCTTAATGCTGCAATGGGCTGGTAATGCCTCCAGTGCACATCACGTAGCCATAGAGGTGTCGACGACAATAGGTTAGTGTCCTACTATATCACTTGCCACAGATATCTGGTGCTACACCTGCCTAACCCAACGTTGCAGGCACACTGCTCTGCTGCTGATCAGGCAnGAATTTAGGTTGCCAATGnGCCACATGCAnnCATGCAGnnATGGAACTTTCGGCACCAGTGACCGGACTAGAAGTACGAACAGTTCTGCACTCAACAGTACAAAGGTTCACAAACTCATTCAAGGCAGCGCACTT…	Solute carrier protein, putative (Fragment)	Ixodes scapularis
OM_10722	miR-2b	XP_023222788.1	GTAACAGTACCTGTCATTTCATTCTTCTGTACATCTCTTGGCATAGTCACCTCCCATACGTTGAGTGACACCACACCTTCGGGGTGTACGATACCGAGCACGTAGCTCGTGAGAAGACGTATGGGCCTTGCCCATCAAGCGCAGGGGCCGACTATACCGGGGACAACCTTTTTGTGCTTGTGGAAATGCACTGTTGGTGCATGTTTCCTGTTGTACATACTTTTATAGGCCCATTTCCTCGCACCTGTTAATGTTTTTAGGTGCAAGATGTTTAGAATTAAGTGAGCAGTCTTTTTTACCACAAGGAGCAGATTCTAGTGCAGTTTTCTGTGCCATAACGTGTGAAATCTCCTCGGCGCTGTCTTCATTCCTTGTTATCCGACTGCTGTACATTGTTGC…	TTTTTTTTTTTTTTGTAAAAATAAACACGTTTGACTTGCCACACTTCCTCAGCCTTTTGTTGAATCACGATTACGAGCATGAGGTTATGCTTGCAGAAGCTATTAAAGCACAACCATTTCTACTGAAAGTTCACAGGAGACCTCTGCTTATATAGAGGATACAAAGTACTCAATAACTTGCAAATTTATCATGTAAAGAATCTCACGTCAATACAGCAGAATTTGCATTCATCGTACGTCGACGGGTTCGTCCATTATTCGCCATTTTAAAATAATCACAGGGACTGCGCCAGCGTATCAAGTAACCCTAAGCAGTTAGCTCAAGAGCAGGATCCAAGTAGTGTACTACAAGATGAGACATGTCTTACCAACAAGCAGAAATGCCGTTCTGCAGGTCAA…	inositol-trisphosphate 3-kinase B-like isoform X3	Centruroides sculpturatus
OM_10760	miR-745-5p	XP_002431190.1	AAAGTGGTGTGCATTTATACATTGCCACGAGAGGCTTATCACTTCGAAGATTATGATGGACAGACTCTTGTCGCAACTGTGTAATGTAACTGTCGGTGTGCCGCATGACTTGCCAAGGCAAACACTTGCTCCTTTTCATTATAAAAGGGAACAGTCCGTCAGACCGCTACATGTATGCATACGCGGAAATGCGTTGGCTTAGAAGACTCTCACCAACGGATAAAAATAAATACTTTTCATTACTTTACTGACC	TAACnAAGTTAAAAGATTGTTAGCTGCAGGAAAAGGAAAGCCAGAAAAGCTAGTGCACATAGCGCACAGTGAAAAGATAAGAAGTGAACATCAAAGGCCAGGTAGCGCATCCTACTTTGTGCTGCCCACCGGAGTCGAGGGAGAAGCCACGAAATCGCCATCACCGAAGTCAATTGGTCAAAATCCAGAAGGCATCGGAGGTAGGAAATnTTACnGTGTGAAAACAACAATGGCnTTTAAAGTGACGCCAGAAGTGAAGGAGAATCCACTAGGAATTTCCTGGCATGACACCGCATGGATTCAAGCCCTTGACCCCTGCAACGTTATGGACTACTTCTCCGAAAGAAGCAACCCGTTTTACGACCGCACTTGCAACAATGAAATAGTGAAAATGCAAAG…	conserved hypothetical protein	Pediculus humanus corporis
OM_10771	miR-203a-3p	B7Q9F3	ATAATCTCTGCACGGACAGTGTTTTGTGACAGACTCTTTCTCGATTGGCGTTCGAGAGCTTCCCCGGGACAGCTTGTGGCAAGACAGTGGGAGGCAATACTGGTGGGTCCCCTTTTGCAAATATGTACATGCTAATAAACATTTCACTC	GCTTTTATTTTGTGGTGACGTCAATGTCTCTGTTGGATGGTGTTGAAAACAGAGGTGTCTTCGCAAGGTGCATGAAAAAAACGTTATGGATTCCCTTCGAGAGCAAGTGATGATCAACCAGTTCGTTTTGGCAGCTGGATGTGCGCGAGATCAAGCGAAGCAGCTTTTACAAGCCGCTCACTGGCAGTTTGAGACGGCGCTCAGTATATTTTTCCAGGAAGCGACGGTGCCCAGTTGTCACCCCCATGCTGGACATTTTAATGCGATGTGTACCCCAGCCAACACTCCAGCAACGCCTCCCAATTTCCCAGACACCCTGATGGCATTCTCAAAGATGACGACGAGTCCAGCCGGCACGTCTGGGACGTCTCCCCATCGTGGCACGTTTCGTGGGGGAGG…	Putative uncharacterized protein (Fragment)	Ixodes scapularis
OM_10821	miR-745-5p	B7PL25	GATAGCTTTCTTGACAATTAATGCTAATGCTGGCATACTTCGCGCTTCATGAAGATCTTTTTCAACTCTGAGACACTTGCAATAGTCGATGGACTCTTCTGCATTTTGTGAAGTTATGTATGCGGTATTTTATGACACTGCATAAAGTGCGTTCA	TGAACGCACTTTATGCAGTGTCATAAAATACCGCATACATAACTTCACAAAATGCAGAAGAGTCCATCGACTATTGCAAGTGTCTCAGAGTTGAAAAAGATCTTCATGAAGCGCGAAGTATGCCAGCATTAGCATTAATTGTCAAGAAAGCTATCTACCTCGCACTTAGTGGAGAAAGTTTAAGTACTAGGAAAAGTGTGTTTGGAGAATGTGGCGCTGAATGCAAAGGTACCGGAGAACACTAAATAAAACAAAACAAAACATTTTGTACAAGCAGACATGTTAATGCCTATATAATAGCTCTCGCTTTTCTTTTAGTGTAACCAGTGCACATCAGGGCTATGCTCATGATGGATGGCTAGAACGTAACAAACTACAGCATGTATATACAATGTCTTA…	Double-stranded RNA-specific editase B2, putative	Ixodes scapularis
OM_10831	miR-203a-3p	ACO13172.1	GTGGGTGCCAGAAAGAAAAGCTTTTCTTTGCATTGAAAGCGAGCGTAGAGCAGAGTCAGGCTTTCATTTCACACTCCCTGGCCAAGTGGCCCACTTCTCCGCACTGGTAGCAGCGATTGTTGGAACGGGTCGATCGGCAGTTGCGTGCTATGTGGCCACGCTCGTTGCACC	GGTGCAACGAGCGTGGCCACATAGCACGCAACTGCCGATCGACCCGTTCCAACAATCGCTGCTACCAGTGCGGAGAAGTGGGCCACTTGGCCAGGGAGTGTGAAATGAAAGCCTGACTCTGCTCTACGCTCGCTTTCAATGCAAAGAAAAGCTTTTCTTTCTGGCACCCACACGAAAGAAACAATGTCAACCCCCCCTTCTTCAACTTGTTCTGTGGAAAACAAAAAAACTAAACAAAGCTGTTGTCATATTTCCACAGAGTCCCCCTTCCCATGTCCTTTTCGGGGGAAGTGCTCGTTTGTCGTTGGTGAGATACCCCCGCGTAAAATATGCCGACGGTGCAGTAGCCGCTTTTTCTCTTCGTCCCGTCAGGGTTAGGACTGCACACGTTTGGGTTCC…	RNA exonuclease 4	Lepeophtheirus salmonis
OM_10844	miR-203a-3p	XP_023217992.1	TTGGAGGCAGCTTCGTTGCATCCGGCCGAAGTCATGGGGATACAGAAGAAGAAGGGAACGCTCGACTTCGGAGCGGATGCCGATTTTGTTCTGTTGGACAGCGACCTGCACGTGCTCTCCACTTGGATTGCGGGTGAATGTGTGTGGGAGAAGGATCCAGGAAAATTACGTTTTATGGAGACCAACTGATCCACAATTTATGTTTATGTTGGGCACTGTTTCTTGAAGGTTCAAAGAGAGTAGTGTGTTGCAAGGCAGAACATGCAGGTGTGTACATTTCAAAAAGCCTGAAGCGATTACTAAAAAAAATTTTACCAAGATTGTGCAAATTCCCTCACTT	AAGTGAGGGAATTTGCACAATCTTGGTAAAATTTTTTTTAGTAATCGCTTCAGGCTTTTTGAAATGTACACACCTGCATGTTCTGCCTTGCAACACACTACTCTCTTTGAACCTTCAAGAAACAGTGCCCAACATAAACATAAATTGTGGATCAGTTGGTCTCCATAAAACGTAATTTTCCTGGATCCTTCTCCCACACACATTCACCCGCAATCCAAGTGGAGAGCACGTGCAGGTCGCTGTCCAACAGAACAAAATCGGCATCCGCTCCGAAGTCGAGCGTTCCCTTCTTCTTCTGTATCCCCATGACTTCGGCCGGATGCAACGAAGCTGCCTCCAACGCCTCCACTTTTGTGCACCCTGTTGACTTCATTAGGAACCGCACACAGAAGTCCATCG…	N-acetylglucosamine-6-phosphate deacetylase-like	Centruroides sculpturatus
OM_10854	miR-87-3p	B7Q798	TGCACGGATGTTGAGCTGTCTCACTCTCCAGTTACGGTGACTGTACATAATGTTTTTTTTTTTGCTCAGTTGATATGCACATGTTGAGAAGTGCTTTTTCTCGCAAAACTGCGGGTGGTAAATTTATAATAAACGTTGTTTCTATTACAATCTCGTCTTTGCAGTGTTCTAATTAAGGTGCGGAAATAAAGCGACAAACACGGATAAAGGTAATGTTCCACGACATCTTGTTCTTGGAACAGAAA	TTTCTGTTCCAAGAACAAGATGTCGTGGAACATTACCTTTATCCGTGTTTGTCGCTTTATTTCCGCACCTTAATTAGAACACTGCAAAGACGAGATTGTAATAGAAACAACGTTTATTATAAATTTACCACCCGCAGTTTTGCGAGAAAAAGCACTTCTCAACATGTGCATATCAACTGAGCAAAAAAAAAAACATTATGTACAGTCACCGTAACTGGAGAGTGAGACAGCTCAACATCCGTGCACTTCACTTATCCAGTCGTCCACACAAAGCCCGTTGTAGCGTTGCTCGACCTGCATCGGCAGTCTATGGTCTCGAGCGTTCGACAGCATCTGAGGAGCAGGCTTCGTCTCGGGnnGAATTTCAAACTCTTCAGCGTTTCGAAACTTTTTGTAGTT…	Putative uncharacterized protein	Ixodes scapularis
OM_10858	miR-200c-3p	B7QLI8	AACTGGGATGTGCATGTGTTGCTGGTATCTTGGTACTGAAATTTGTCTTTCTNTCTCCGCTGAGTCACACTGACAGCGTCAATAAGCAAAAGGGAAAGGGAGATCGACCAGTATTGTTGCTAGATGTCATCGAGAGNTAAAAATAAAAGTAATGCTCACTAAAG	CTTTAGTGAGCATTACTTTTATTTTTAnCTCTCGATGACATCTAGCAACAATACTGGTCGATCTCCCTTTCCCTTTTGCTTATTGACGCTGTCAGTGTGACTCAGCGGAGAnAGAAAGACAAATTTCAGTACCAAGATACCAGCAACACATGCACATCCCAGTTATTGCGTCGTATTCCTGATCACTGCAGTTGACTAAGAATCTGTATTCACAACACATAACTTCACTTATCAGATGAAGTTTCTTCAATCATGTCTTCAAGAGnGACAnTCAATAATAGACAAACGTGTAAACACCTCATCAATCCAGCTGAGTCAATGTCTTATTACTTGTACTGCAGCCTAGATGCGATATATGTGCACTCCAATTTAGGACAATATCCTCCACCTCAAATGCAC…	Tyrosine aminotransferase, putative (Fragment)	Ixodes scapularis
OM_10932	miR-128-3p	B7PGT5	GTGACATGGAGATCATCCTCTAGTTAGGTCTTTGACACTGTGTACAATAAATTTAGAGTTGTAGTTTGGTTCTCTT	AAGAGAACCAAACTACAACTCTAAATTTATTGTACACAGTGTCAAAGACCTAACTAGAGGATGATCTCCATGTCACCCAGCTCCTCTTCGGAGGGCAAGACGATGCGGTCGAGGCTGACGAGGTTTTTGTCCACCTTGGGCAGGCCGAGCTTCTCCCTCCTCGCGAGTTCCAGCCAAGCCTCTCGTGCTACCCAGTCTTTTCGCCTGAAATCTGGTATGTACATGACGATGAAGATGAAACCGCACATGGTCACACTGATGCCCATGAACATTATGATTCTGGCATAATCCCGGTCTGTGTGGTAATCCTCCGTGCTAAACCCGTAACTTATCCAGTTCTTTTTCTTAACATCAGCGAAATCCGCAGCCGTCTCCGGCGCCTTCGGAACAGCACTCTCC…	Putative uncharacterized protein	Ixodes scapularis
OM_10987	miR-128-3p	KFM62734.1	GGAGTGGTTTCTGTTTCATTGCCACTGTGTGTAAAGCACGTCACATTAAATTTTG	GGCGGGAGCGGAACGTAGCAGACGGGAGACCTGCAAAAAAGTTAAGGATGTCCAAGAGGAAAGGCGTGAGTGCCGAAGAGAAACGTCAACGCATGCTGCAGCTTTTCTACGAGAAGAAAGACGTGTTCCAGCTGAAAGAGCTGGAAAAACTGGGGCCTAAAGAGAAGGGCGTCATCGCCCAGGCCGTGAAAGACGTGGTGCAAGCACTGGTCGACGACGGCCTCGTGGACTCGGAAAAGATCGGAACGTCCGTGTACTTCTGGTCGTTCCCCAGCAAGGCTGCAAACGTGAGGAAACGCAAGATAGAACAACTGGCGGCCGAAGTGAAAGCTTGCGAGAAGAAACTCAAAACTACAGAGGAACAAGTGGTGAAAGCTCAAGTCGGCAGGGAGGAGTCGG…	Meiotic nuclear division protein 1-like protein, partial	Stegodyphus mimosarum
OM_10996	miR-92a-3p	B7P6T5	AGGTCCGAGTCAAACTCTAATGAAGGGCTAACAGCCTCTTCATGTTGTAAGTTATTTTTACAGCGTTGTATAGTATCTGTGCTGTGTTCGCTGAGAAATGGTACCTTGTTATTTGTTATATAATATGCAGTTTTAAAATAAATATTAAAATTATTGACAGCACCTTTGCAAAGTAACGCTGAATGTTTAATTTTGAGACGTTGTTAGTTTTTTAGTTCATACCATACAACCCCGCTTTGACGTGCAATACGAACCCTAATCTCATACGAAGGACGATTTCCGAGGCGAAATAATATGGAATATAAGCTTTCACCAAAGGATAATGCGAGTAGATGCGGTAATACTAAGATATTCGATTNCAGGTATCTTATTAGTTACTCATACTTACGTATCGATATT…	TCACAGCCATACGTGCCGCATGCCAGCGCACAGGCAACCGAAAATGCTTTTTCCAGAAATTTATTCGGAAAGGCTCGCACTATACAATTCCTGATGTAATGTACGGTCTGACGGCGGACCAACAAGAGTTACGACAAGCAGCTTTCAACTTTGCACAGAAGGAACTGGCACCACATGCCCAAGACATCGACAAAGCCAATCACTTCCCTGGATTCAGAGACTTTTGGAAGAAACTGGGTGACATGGGATTCATGGGTGTCACAGTACCAGGAGAATATGGAGGTCTCGAAGCCGGATATCTAGAGCACTGCCTAATTCAAGAGGAACTTAGCCGCGCTTCTGGATCAATTGCTCTCAGCTATGGTGCACATTCAAATCTTTGCATAAATCAGATTTATC…	Medium-chain acyl-CoA dehydrogenase, putative (Fragment)	Ixodes scapularis
OM_1105	miR-263b-5p	XP_013771924.1	ACCTTTATCTGTATAAAGGTGATGTACAGTAGACGCTTTGGTTTTTTGAACAGCTGGTTGCAGGGTAGGGCTGAACTGGTAATATAATAATAATAAAAAAGGCATNAGGTAAGACTTATCGTGCCAAAGACAAATTGTAACCGGAGGATA	TATCCTCCGGTTACAATTTGTCTTTGGCACGATAAGTCTTACCTnATGCCTTTTTTATTATTATTATATTACCAGTTCAGCCCTACCCTGCAACCAGCTGTTCAAAAAACCAAAGCGTCTACTGTACATCACCTTTATACAGATAAAGGTGCATAATGGTGAATAACAAATACACAAAACACTGCAGCCGAAGCAGAAAAGTATTTGTACACACCCAGTGCGGGCACTTTCACGAAGAACGTTATTTTACAAAGGCATACTTGAAAAAGAAATGAAATGCTGCCCTAAAAATCCTAAAAACTGTCACAAACACAAGAAAAAGTGAATTCTTTTCGTATCCCACTCCAAAGAAAGCGACGGGCAAAACAATAAAGGTCATGGGCATAAGCAATTAGGAAC…	E3 ubiquitin-protein ligase CHIP-like	Limulus polyphemus
OM_11108	miR-27a-3p	B7P813	AGTGACAAAGGGAGTTGACACTTTACTGTTGTTCTATGCTTCCTCCATGATGGCGATATACTTTCAATACTTTGCGATTCAAGCTGTACTGTGAATGTGTGACTACTGTACAATAAATGACAACCAAGCA	TGCTTGGTTGTCATTTATTGTACAGTAGTCACACATTCACAGTACAGCTTGAATCGCAAAGTATTGAAAGTATATCGCCATCATGGAGGAAGCATAGAACAACAGTAAAGTGTCAACTCCCTTTGTCACTTTTGACGATGGCATCCAACTCTCTGTGTCTACGTAGGTCAAACATTACTTTGTCAAACTTGGCTACGCGCCTCTGTGCACTATTCGGTGGCGCTGCCCTCCTCCTTAAAGCACCCGGAGTAATTTTAGGAGTGCACTTCGGTTCCATGACTTCATCATCAAAGTCAAACTCATTAGGTTCCACAGTTTTCTTTTCATCCTCCTCTGCTGGCCGCCTCTCCGTATTCTCACTCTCACTGGAGTGCACGCTCGGAGACCGTCTTCCAGGAC…	PAXIP1-associated protein, putative	Ixodes scapularis
OM_11118	miR-8	XP_013777447.1	ATACAAGTGCTAGTAGCTTTGTCTCGAGCAGTATTTGTTGTTGTAGTACATCATACTATGAAATGCAAAAGTCAGCTCAGTGTACTGGAATGGATGTACCTCATGTAGAGAAAATAAAATTGTGTGAGAT	AAGATATGTTTATnTCTGAAAGGCCCTTTCCAGTGATAACTCTATAAACCTATCACGCTCTGTGAAGTCAGGATGGATCTTGACAAGCTTCAGTTCCTGGTATTCTATGGTTTTCAAAATATCTCTGATGATGTGAGGGTGCGACAACCCAACTTCTAAAAATATCTGCCCTTTGCTCTTGAGGTGACTCAAGGAGAACTTCAAAATGCTTCGTATTGCATCCAACCCATCAATGCCCCCAAATAGGGCAGCAGGATCTTCAAACCTGCAAACTTCTGGGTCAAGCGTTTCTTGTTCGTCCATTCGTATGTACGGAGGATTACTGACTATAATGTCCACTTGCTGCTCGTnAACGTTACAATGACCTTCCATTGCAAAGAGAGAGCCATCCGATAAAAC…	glucose-6-phosphate isomerase	Limulus polyphemus
OM_11161	miR-21-5p	ISCW000555-PA	ATTTGGCACAATTTTTTTAATGAGCTGCAGCAACAGAGGCATAGCTGTGGACCCAAAAGGATGTCTAGAGCAGTCTGTGTCACATGTACATAGAGCTAACAAGGTTCTCGAGCAAAGTCACGCTTTTCTCAGAAAAGGTATGAGCAGAATAAAGTGCCTGTTTATTGTTCTTCAGCAAGGATAAGCTGTTTGTGTCTCGGTTTGGGTTTGGGTATCGATCCTGGCTTGCTGTGAGCTCTGCGATTGGCTTCCTTTCGCATACGAGACTCCATCATTATTCGCTTCTCCTTCTGAGCATTGTAGATGTGCTTAGGTACATGACGATGGGTTGCTATCCTCCTCACTTGGGGATGCTGCGCAAACTTCTCCTTGAGCTTCTCTTGGTAACGGAACGCCATT…	GCTCTGCATAACAGATGTGGGTTTCGTTTCTCTTTGGAGTGGCCTACTTCGCTGGGAAAAGGATAGCTTGCAGTGATGGCGACCTTGTGTAGGGCATATCAATGGTTAAAGAAGCCGGCATTTCAGAGCCCTAATTATGCACAGGTCTGCAGGGCAGTCTTGGGAAGCAGGAACTTTCATGCGTCACAAGCGAGAGATCAGAAGCTTGCCGGATCGTACGAGGTCGTCGACCACACGTTTGACGCCGTTGTCGTTGGAGCCGGAGGAGCAGGCTTGCGTGCAGCCTCTGGCTTGGTTGAGGCCGGCTTCAAAACAGCGTGTATAACTAAGTTATTTCCCACACGATCTCACACnGTTGCTGCGCAGGGnGGAATCAATGCAGCACTTGGCAACATTGAG…	succinate dehydrogenase, putative	Ixodes scapularis
OM_1118	miR-148a-3p	AIT40218.1	ATGGGTGTTTTCGAGAAGAGAGTATTCTTAGGGACCTTTCCGCTGCTTCCTTCTACGTAAAGTGGCAATTGCTATTGCAGCAGCTGTGGAAGCTTTCTTTTTATTGCACTGTAATAAAGAACAATCAATGTCAGGGAACATTATCATCAATTCAGTGCGCTGGCAGAAAAGTAACCGGAGAAAGTACAAGAAAGACAGCGGCAACAAAAAGATTATAGAAAATTTGGATGACGGCACGTCTGTAAGCACCCACGCAATATATTTTTACACACATCCAGCATAT	CGGCAGCAACTTCCGCTACTGGGGTGGAAGTGACGTTACTGACAGCCAGGGATAGCATTGGGAGTGCAGCGACTGTTGTGTGTACAGTGATGTTATGAGCAGTAGAGTTTGTTAATTTTGATTGCTGTGAGCGAAGCTGCTTGAGAAACATTGTAGCTTTCTCAGTACAAAAGTATGCCGTTTCTCGGGACAAGCTCATTGTTCCAGCAAGACGTGGACAAAGCCACCAGTGAGAGGAACACATCCGAAGACTGGGCCCTCATATTGGACATCTGCGACCGCGTTGGTACTCAACCTGGTGGACCAAAAGATTGTCTGCAATGTATAATGCGCCGCATGAATCATGCCATTCCCCAAGTGGCACTTCAAGCCCTTGTGCTGTTAGACGCATGCGTGAAA…	Signal transducing adaptor molecule	Rhipicephalus microplus
OM_11188	miR-745-3p	KFM71520.1	GTGTAGCCTGTGTTAAGTTTTGTTCCTGGCAGCTAC	GTAGCTGCCAGGAACAAAACTTAACACAGGCTACACAGAACATGCATGTTTTATTAAATTTCCCCCTCGTTCTACTCTACTCATGCATATCCACAAAGCAGCTTCAACTTCTCAGGTCCCACTGCATACCAGCGGAGACATTGACAATTTTTAAATCGGTTTGTCGCACATCTCCGGCTTGGAGACTAAGAAGAAATCATTTACAGGTTGAAAAAAACATGGTAGTCAAGGCGACCGCCCGGCTGCTCTTTAAATATACACAGAATAAATGGAGCTGGATGATCTTCAATGACATCTGGGAACGACAGACTGAACAGGACAAAGTGAAGCACCAACGCAGCACCGTCTTATCTTCGTTCTCGATACCTCCTTTCCATACGACTGGGGGGCCGAGCTGTT…	YTH domain-containing protein 1, partial	Stegodyphus mimosarum
OM_11285	miR-26a-5p	ISCW010016-PA	TAGTTCATGTTGGACACAATTCTCTTCCATTTTGTTAGTTTTATCAGTGGAGTACTTGAAAGCAGTATATGGAGAAAAAGACCACTATTGTTCACTCGTGTGGCTTGTTCTACAAACATTTACGGAAGCTGCCAACTCTCGCAGAATCCTCTTCTTTTGTGGTACAGTTGAGTTACGTTGAAATTTTGTCTCTTTTTTGGTGTATTTGTGC	GCACAAATACACCAAAAAAGAGACAAAATTTCAACGTAACTCAACTGTACCACAAAAGAAGAGGATTCTGCGAGAGTTGGCAGCTTCCGTAAATGTTTGTAGAACAAGCCACACGAGTGAACAATAGTGGTCTTTTTCTCCATATACTGCTTTCAAGTACTCCACTGATAAAACTAACAAAATGGAAGAGAATTGTGTCCAACATGAACTACCATTTTCAGTGTCCAACAAGAGGTTATTGGGCAAACACCTGCTACCATCTCAAAACGCAACAAAGTCTCACTCCTTTCAACATTATCAAAGCTATGCATTCCCACTGCACCGCCTTTTAGCAGGTAGCCTTTCCAATAATCATCTCGCGCATAAAAATGTTGATGTACTAAAACTTCCCACGGCACT…	enoyl-CoA hydratase, putative	Ixodes scapularis
OM_11288	miR-4488	XP_023237621.1	CGCTGGCCTGCGGAAGACGGTGTCGTTCAACGATGTCATTCGGTCCGTGTACCACTACCCGCCGGAGGAAGGGCCGCCGACGCCTCATTCTGCGGACTTGGATTACGCAAGTTTTCAAGACTGGGAGTTTCAGTCGTCCCCGGAAGAGGAATTCGGACCCGCAGAAGAAATGGAGAGCAGCGATGAGGAGAGTGGGGATGTAAGGGATGCGCAGCCCTACGTTCCTCATCAGCTCGATGGAATTGATAACGAATGCCTGGATGGGGACGGCAACCTCCTGACGCAAGAACGCCCCCCGTGGGATTCAATGAGCGACCTCTCCTGCCTGGACGGGGAGAGCGAGG	CCTCGCTCTCCCCGTCCAGGCAGGAGAGGTCGCTCATTGAATCCCACGGGGGGCGTTCTTGCGTCAGGAGGTTGCCGTCCCCATCCAGGCATTCGTTATCAATTCCATCGAGCTGATGAGGAACGTAGGGCTGCGCATCCCTTACATCCCCACTCTCCTCATCGCTGCTCTCCATTTCTTCTGCGGGTCCGAATTCCTCTTCCGGGGACGACTGAAACTCCCAGTCTTGAAAACTTGCGTAATCCAAGTCCGCAGAATGAGGCGTCGGCGGCCCTTCCTCCGGCGGGTAGTGGTACACGGACCGAATGACATCGTTGAACGACACCGTCTTCCGCAGGCCAGCGCTCGATGCGGATGACTTTTGCTTATTCTCACACAGCGAAGACTTGAGTACACTCT…	serine/threonine-protein kinase LMTK3-like isoform X1	Centruroides sculpturatus
OM_11294	miR-96	B7P7C0	CAATCTTCAAACAGAGGAAGAAAGATTTGGTTTTGGTTTCGATTTTCATCCTTTTTTCCGGCCCTTTTAAATCTTCAGACCGGAACGTGTGATCAGCGATGCTAAGTGACTTTTACTACAGTGACTCTTACCACGATTGTTCTCCATTAATCTATAGACAATCATAAGTCGTGACGTGGGTATCACCGTACGATAAAGCATTGTTGCCGGTAAAGATCATTACACTATTTTGGTCTGGGAAGGAACTTTGGCATACACTGATATCACATTAGCAGGGGCTTATGCTGGCAGCATTTCGCATCATGTACTCATGATAATTATTGGAACGTGACTTTTGTTGTGCCAACACTGTAGCTCTTATTGATGAAGTTTTCCAGTGCCTCCTATTGGTCATTTTTC…	TTATTTATTCTCATAAATAACAGATTGATCCGGACAAACAGTCTCACCGAGCTCGCGTACGCACCGGACACATCAGCGTCACAGGCGCTGTTATATCACAAAGACGAATGAAGCAAGCGATATCGCAGCTGGTTGCAAAATGAATGTCGTAAACCTCCACATCGGATCTCGAAGATAGAATAAGGTGTATACATGAATGATCCATATGTACAAAAGAAAACGTATTGGAAACTAGGCCGCCAGGGCTTTCTGGGTGAGATATGATGAATCTTCTCCTTCCGACGTCGAACGGTTTGGTGTTATCAAGAGGTAAAAATATAAAACGCATGATATAAAACCTCAGTGATTTGAAAAATGACCAATAGGAGGCACTGGAAAACTTCATCAATAAGAGCTACA…	Fasciclin, putative	Ixodes scapularis
OM_1130	miR-1993	XP_022252079.1	AACTTTGAAAGAGATCAGAAATTCCAGATCTAAGCCTTCTCCACTACAGCTCTTGCAGTGTGGGTGTTGTGATTCAGAACCTGCATATATGCTTGCGTGTGAACATTACATGTGCAGAACATGCTTGACAAAGAGTGTGACGAATGGTAAAGGACAGTGCAACTGTGGACAGCAGTTTGTTTCTTCGGAAGTTGTGAGAATCCACACACCTACGTTCAATTGCTGATTTGGAAGTGTGACGGATAAAATAAAGTTGTTTCGTATGGAGAAGAACATGTCCTTGTACACAAAATGCATAATTAACAGCACATGTCCCAGCAATATATGTACATGA	TCATGTACATATATTGCTGGGACATGTGCTGTTAATTATGCATTTTGTGTACAAGGACATGTTCTTCTCCATACGAAACAACTTTATTTTATCCGTCACACTTCCAAATCAGCAATTGAACGTAGGTGTGTGGATTCTCACAACTTCCGAAGAAACAAACTGCTGTCCACAGTTGCACTGTCCTTTACCATTCGTCACACTCTTTGTCAAGCATGTTCTGCACATGTAATGTTCACACGCAAGCATATATGCAGGTTCTGAATCACAACACCCACACTGCAAGAGCTGTAGTGGAGAAGGCTTAGATCTGGAATTTCTGATCTCTTTCAAAGTTTCTTCGAGTGACGACTGAAGACTAAATGCCACCCTATCTTCGTGACTTCCACCCTCCTGCTGTTG…	RING finger protein 37-like	Limulus polyphemus
OM_11320	miR-7-5p	KFM62928.1	TGTTTCAAAGGCAGTGAGTGTGTGCTGTTTCCAGACAGCAAAAACAAATAATTTCCTGCAATCCCTTCCCCCTTTTTTGTTCCTGTAATGTAGGACGTTGAGCATTCCTAATTTTCATCTTTGTGGCAAATTTACAAATGTTGGAACCTGTCTTCCTGTCATATTTTGTGCATATACACAAACAAAATAAAGTCT	AGACTTTATTTTGTTTGTGTATATGCACAAAATATGACAGGAAGACAGGTTCCAACATTTGTAAATTTGCCACAAAGATGAAAATTAGGAATGCTCAACGTCCTACATTACAGGAACAAAAAAGGGGGAAGGGATTGCAGGAAATTATTTGTTTTTGCTGTCTGGAAACAGCACACACTCACTGCCTTTGAAACAAGAGTCAGATACAGAGCAATATAGCCTGATCTATCTTGGTATCAGTCTGTGTATATCACTTGTTCTTCTTGGTCATATTCAATAATGTCTAGTTTGAACTACATTTAAGGTATGTCGCCTGTAAGTTATAAGCCATGTTTTATAAGGACCATAAGTTATAAGGAATGTAGATTTATTATCACCAGTCCCTCAAGCTCTTCATCT…	Formimidoyltransferase-cyclodeaminase, partial	Stegodyphus mimosarum
OM_11322	miR-1290	XP_013777946.1	CTCTTAAGCTACTTCTAAGCTCATGTTACCACCTTCAGTATGTGCTGTAGCTCACTGTTTGTAAAGAGCTCACAGGGCTCTTCAGCTAGTGGACATTGTTGTCAGCTGTCTTAAAGGATGCATGACGGGTCTTTGACTGCACGGGTAGTGACAAGCAGCATGGAGCTGAAACCCAACTGTGGAAGTGACAAGGCTTGGGTATGGAGCACACCGGCTGACTTTGCAGATGAGGAAGCAAAGCCAGAGCTGCTGGCTATACGTTTCGCCACAGTCGAGAATGCACACAAGTTCAGGGACGCCTTTGAGACTGCCAAGCAAATCTTGCAAAATCCAAAAGGTGAAGTGTCTGCGAGTGAGGAGGAACTAA	TTAGTTCCTCCTCACTCGCAGACACTTCACCTTTTGGATTTTGCAAGATTTGCTTGGCAGTCTCAAAGGCGTCCCTGAACTTGTGTGCATTCTCGACTGTGGCGAAACGTATAGCCAGCAGCTCTGGCTTTGCTTCCTCATCTGCAAAGTCAGCCGGTGTGCTCCATACCCAAGCCTTGTCACTTCCACAGTTGGGTTTCAGCTCCATGCTGCTTGTCACTACCCGTGCAGTCAAAGACCCGTCATGCATCCTTTAAGACAGCTGACAACAATGTCCACTAGCTGAAGAGCCCTGTGAGCTCTTTACAAACAGTGAGCTACAGCACATACTGAAGGTGGTAACATGAGCTTAGAAGTAGCTTAAGAGTTCACCATAGTGATTGGCGCAGATCTTGATCG…	ran-specific GTPase-activating protein-like	Limulus polyphemus
OM_11323	miR-305-5p	B7Q2D8	GAGAAAGGGAGAGATGTGGTCATGGCACCTTGTCGTTTTTCATGAGCAGCTTGACGTAATTACACTGTACAGGCTTGGACACTGCCAGCACTCGTAGCGCCTCCTCCACGCTGAACCACTTGCGCTTGCGACCTATGCTTTTTGAATCTTCCCACTCTTCAAGCTCCTCCATGACTTCCAGTACAAACACCATAGTGCGGTGCTTTCTTTCAATGTTCTCAAATGTGCCGACAAAGCGTCCGAGGTGGCCACGGACACCGGCCTCTTCCATGACCTCTCGCGTAGCGGCTGCGCTCGCCTCCTCCTCTGGCTCCAGTCCACCGCCAGGAACAATCCAGCGGTCCGGGGCACTACTGCTTGACACCAGCAGAATCTCGCTTTCGTCCCGCCGCACACACA…	AAGTCGGTGAGAATCTTCGATGCCGCCCCTCTGAAGGCGCCCACTGAGTCGTCCACTATTGTGGGATACTCGGATTACGATGCATCTCCCAAGCAGTGTTACAGCGATCATTTGGTTGTGCTTCCTCCAAACACTTTGCGCTGGCAACGAGAGGCGACAACACGTGCGGAGGCTGCATTCGATGCTTTTCAACAAGACGAGGTACGACCCTTGGACCCCTCCCATTCCCAGCTTTAAACAGCCTTTTGTCATGGATGTTCATCTACACCTGACTCAAGCGCCCGTGTTGGACACAGCTAAAAACCTGTTTCATGCTGACATCATCTTATGTACGGATTGGAAAGATATTCACATGACATGGGACCCATCCCAGTATGGTGGAACACAACGACTGTCGGT…	Diphosphoinositol polyphosphate phosphohydrolase, putative	Ixodes scapularis
OM_11331	miR-22-3p	B7Q4G2	CTTGGCTGCCCCTGCCTTGGCCGTGGCTGTGGTTAGCTACGCTATCACCATTTCCCTCGCCAAGTTATTTGCACGGCAGCTAAATTACAAGGTTGATGCCAATCAGG	CCTGATTGGCATCAACCTTGTAATTTAGCTGCCGTGCAAATAACTTGGCGAGGGAAATGGTGATAGCGTAGCTAACCACAGCCACGGCCAAGGCAGGGGCAGCCAAGTTGGACAGGAGACGAGGAGAAAAGGTAGGCAAATGTGGTTTCGGGCTCTCGTGAGAAATGTCTTCCATGACACTGATGTTGTAGCTGTCTAGGTTGAGGTGATTAGAAAGTAGCGTTCCTGCGATGACAACGGCCATTTCAATTGGCACTGGGATGCCGATCTTAGAGACGACGAATGGATCCAGGAATAGCTTCACTAGTCCCATGACAAACAGGGCACTTGCTGAGAGTGCTAACGTCGGGAGGTGAGTTTCTTTCAGCCTACTCAGAAACTCTGTGAAAGTCTTGACTA…	Sulfate transporter, putative (Fragment)	Ixodes scapularis
OM_11356	miR-27a-3p	B7Q817	ATGCACACACTTTTATGCAAGTAAGCAGCAAAACATGAACCAGTGTGGACGTTTTAACTAGAATATAAACAAAGATAATTTGTTGCAGTGTTTCTATAATTTAGGAAAGGGGGGATGCCTGAAAGCACATTAGCATGGCATAGGTGGGGGCATTCACTGTGTAGTAGCCTACGGCTTCAGTGCAAGACAGTTCAAACAGTGCTAAGATGCTTTTCAACTGTGAAGCGCATGTTTACAGAGCTCCACTGGGTTGTATTTCTCTTAAGGTTATTAATTAAAATTATATTCGAAT	ATTCGAATATAATTTTAATTAATAACCTTAAGAGAAATACAACCCAGTGGAGCTCTGTAAACATGCGCTTCACAGTTGAAAAGCATCTTAGCACTGTTTGAACTGTCTTGCACTGAAGCCGTAGGCTACTACACAGTGAATGCCCCCACCTATGCCATGCTAATGTGCTTTCAGGCATCCCCCCTTTCCTAAATTATAGAAACACTGCAACAAATTATCTTTGTTTATATTCTAGTTAAAACGTCCACACTGGTTCATGTTTTGCTGCTTACTTGCATAAAAGTGTGTGCATGTGTCTGTATATAGTATTTACAAATATTGATAGCAAGCTGGTACTCTTCGGCTCGCCTCAGCCTAATATATCTACAGGATTGTGCAGTCCTTCTTTGATGACGGACT…	Putative uncharacterized protein	Ixodes scapularis
OM_11360	miR-745-5p	XP_022688952.1	ACAAAATTTTTCCACAGTTCACTTGTCTATGCTTGTCTAGGGTCCTGAGGCATTTTTCCAGGCTCAGCAGGAAATGTATAAAATCCTAGAAGAGCGATATTATCACTCGTTCCTACTGAGCGAGGCCTATCACAATCTGGTGCTTGAAACCAAAAAATGTCGCATGGACCTTGGCCGTGGCAGAGATGAGGCAGAACGTGATTCCCTGTGTGAGCGTACGGAACACGTGGTCTTAGTTCCCGACCAGCCCTACAAGACTGTCACCGAAAGCTGCGACCAGGCCAGGTCCCAACTCAAACTGCTGGAATCTAAACTGGACAAAAAGAAAAAGGCCCTTCATGCTCTACATGCAACACTCAATTCGGATCCTAAGATGGTGCACGTGCTGGAAAAGGAGAT…	ACAAGATGTTGCAACAGGTGTTTGAGGAGAAACTGAAGGAGTACCGTAGAGTAATATGTCCTGTCCAGGCAAAGCACCCTCCCGTCGTTTTCTCTAGAGCGATCGATGCCAAGCTCACTGAAATTATGGACCTTGTTGTACGGGACTTTGTTGTTCCTTGGTACAAAACTCTTGTTCCAGACGAGAGATACTTCTGCACTCTTTTACGAGACGAGATGTGGCGAATCCTGTGGAAGATCAAAGAACGCTGTTGCAAGATGGACGACGTCAAGTTCTTCACGGAAGAAGTTGTCAAAAAGATTCATGTCCACTTCCAGAAAGTGAGACTCGCAAATTCTGGGAATGGCGAAAGGCAGCCGTACGAATTGAGCTCCTTTCTGAGGAGCGAGGAGAGCGAAC…	sorting nexin-25-like isoform X4	Varroa jacobsoni
OM_11398	miR-275-3p	XP_013772739.1	CCTGCGCCCATTATTTCAGATTTTTCAGAAATGATGTTAGAAGCACCGCGTATGATGTTATGACATAAGCAAATGTGTAACATAAGTACCTGTTTATGAATTTAAAATAAAAGTTAAGGGCAGTCATTGTCCACCCTGCGAACATCTGTAACAGGCATGTCGTACTGTGCCCTGTGATACATGCAGTTCTTCCTTTTTGTAT	ATACAAAAAGGAAGAACTGCATGTATCACAGGGCACAGTACGACATGCCTGTTACAGATGTTCGCAGGGTGGACAATGACTGCCCTTAACTTTTATTTTAAATTCATAAACAGGTACTTATGTTACACATTTGCTTATGTCATAACATCATACGCGGTGCTTCTAACATCATTTCTGAAAAATCTGAAATAATGGGCGCAGGCGCCCAGTGATTTTGAAGAAAGTATAGAAAATGAGAGAATGGAATTGCAACCAATGCAAATTGTACTATGACAACACTTGATGCCATGATGTTGAAATTTGCATCTGTAAGGTCAAAATTACAAGTTCTGAACAAAAGCAGACTGGAAGTGTTTCCCAGGGTACCCAACACATGGTGCAAGAAGTGGCCTAGACGAC…	GTP-binding protein Rit1-like	Limulus polyphemus
OM_11421	miR-3931	B7PPL3	AGGCCTTTNGGGGAGGCACGTCGCTCTTTTTCCCTTACCCTCTCCCTACCCTTTACTTATTATAATTTTTAAAGTTACCTTCCACTTGGTACTGGATGATAAGTTCCGAAGTTAGGGAGACGTGGTTGCACCACCTCTCGCTTACTTGACGGGGCATTGGAATCTTTTGAAGCAGGGGAACTGAAGTAGCCGGGAGATTTTAATCTGTTCTGTCTCGTAAGTGTTGCATTGTAAAATCATTTCTGTGTTAATTATAATAGTTGTAACCACCTAATTATGCTGTTGGCCTTCATTTTAGAAGACTTCAGAATATAAATTTACGGCTGACGTGTATAGAGGCCGAGGCAAGGATCCAGGATCAGTTACCCCTCCCTTACTTTAAAGATTTTGTCACAGGAA…	GGTGTGTCAACCCAAGCAGGGGACGGGGTAGTGTCAAGTGAAAGTTAATTTGCTTTTATTACAAAAAATCAGGTTGTGAAGAAGCCTTGTTGCTTTTCGTTACCCTGTTTTAGTCCCAAACATAGAAGGCTCAATGGGTGATTCAGCGCCATTGTGTGTCAATGTGCACTCAACCAGTGCAACAACAGACAACCTCAGTCGGCATGACATGCTGAACTGGGTAAATGGCTCTCTCAAGACACGATACACAAAAATTGAGGAGCTCTGTTCTGGAGCAGCTTACTGTCAATTTATGGACCTGCTTTTTCCAGGAACTGTCAACCTGAGGAAAGTGAAGTTTAGAACAAACTTGGAACATGAGTACATCCAAAACTTCAAGGTCCTGCAAGCAGTATTCAA…	Microtubule-binding protein, putative	Ixodes scapularis
OM_11431	miR-317	XP_023224343.1	CGTAAATGAGAATAAATAAGAGTTCAGAAATCATGGTTGAGCTTTCAGTGTGAATGTGCACTCCTTTTTTTTTTTTTTTTTTATCAGTGTCGGACATANTGTAACAAAGAATTCAGAAAGTGCTTGTGTGATCTGTTTAACGTGTGATTAATACCNGTTTGTCGATTGTATTCAAAGCCTAAACCTCTGTGTTCTATCATTCTGTCCATACTTACCACTNCNCTCTCTAATGCCTTANGGCCCTGAGAGTATGTGAAATAAATAAATAAA	TTTATTTATTTATTTCACATACTCTCAGGGCCnTAAGGCATTAGAGAGnGnAGTGGTAAGTATGGACAGAATGATAGAACACAGAGGTTTAGGCTTTGAATACAATCGACAAACnGGTATTAATCACACGTTAAACAGATCACACAAGCACTTTCTGAATTCTTTGTTACAnTATGTCCGACACTGATAAAAAAAAAAAAAAAAAAGGAGTGCACATTCACACTGAAAGCTCAACCATGATTTCTGAACTCTTATTTATTCTCATTTACGATCAGTTACACGATGAGTAGACACTTCACAGCTTTATGCTTTGGCTTCTGCAATGAATCACTAGAGTAAAAAGGCACTTGTAACCAAAATCTCTATTAATGTCCAGTCGAAGATGCATCATGTACAAAC…	titin-like isoform X6	Centruroides sculpturatus
OM_11454	miR-96	XP_015905137.1	ACCCAGTTTTCACCATCTACAGCAGTCCTTTCAAATGTCACCATTATACAGCAACACATGGGGCGTGGAGACCTATTTTTCATCCTTGTAAATGTTGCAGGAACTTTTGGTCGAAAACAGATATGGTTTCTTTTCGTAGATCCAATGCAAAATGGGTTTGGGTCTACATTTTGCTTTACTTTAATCTGCTTTACAGTGCATGTGCTAGGTGGAGCAAGTGTCGCAAAACAAGTGCCAAAAACATGAAAGCTACTTTGAGTGATGAAGGGGGGATGAAACTAATAGAGCGGTTATTGCAGAGTGCCTTGAAGGGGCTTCTTTGCTAATTTATAAATTAACATGTTAAAGTGTAACATTATGTCCATGTACAGCAAAGGGCCAACGAGATTGATGAATGAA…	TTGCTGCTCACGTTGCTCGGCTTGTGGCGCTAGCTGCAGCTGTTGCCAGTGGTGTCGCATCAGTTGTGCATGTGTTAATTTTCGCTTTTCTGTTTACGTAATGAAGAAAGGTTTCTCGTGTGACTGGTGTGATCGCGAGTGCGTAATTTAGCCATGTATAAAGACATGTCnTCAGACATGTCTCCAGAGAGTACAATGCTGGAGTGCAAGATTCAGAAAATGGACCTTGGAAAATCTCAACACAGCTTGGTGGAACGACCTCCCTACAGAAGCCAACTCCACACTCAAAAGGCGTTTGAAACACTTAACATACTAAGGAAACAAAGTCTACTATGCGACGTTACGCTAGTAGCTGGCGGAACTGTGGTTTCCGCTCACAAAACTGTTCTGGCGTCCTGT…	kelch-like protein 3	Parasteatoda tepidariorum
OM_11525	miR-190-3p	XP_018497113.2	CCTTCCATTGAAATGAATGTGCTTACATGGCGCTGTGCAGCCTTTCTTTCTTGGCTTTCCTCCGAGGTCGGCATCCCGTCCAGAGCTGGTGCCACTTTGAGAATTGTGATGATGTATATACTCCGTGCCAAATTGGGAAGGAGAGTAACGAGCCTGTGCTGCAGGTGATGATACAGCGCATCTGCGCGAAGCCGCGTTGTTCCCGTTGGTTCTGCACTGGTAAAAAAAAGAAAAATGAGAGTAAGATTCCGATTATGTTGTTTGGAATTAATAAGATGCTTCAAATGTTGAACCGTCTGTTCCTGTACCACGCGTCTGACAGAAAAAGACGCAGTGCGTGTCATAGCGGTATTTTGTGCGTTCTTTACCGAGACCCTTTCACTGTTATTTTCCCCTGGG…	CGCAAACCCAGGGGAAAATAACAGTGAAAGGGTCTCGGTAAAGAACGCACAAAATACCGCTATGACACGCACTGCGTCTTTTTCTGTCAGACGCGTGGTACAGGAACAGACGGTTCAACATTTGAAGCATCTTATTAATTCCAAACAACATAATCGGAATCTTACTCTCATTTTTCTTTTTTTTACCAGTGCAGAACCAACGGGAACAACGCGGCTTCGCGCAGATGCGCTGTATCATCACCTGCAGCACAGGCTCGTTACTCTCCTTCCCAATTTGGCACGGAGTATATACATCATCACAATTCTCAAAGTGGCACCAGCTCTGGACGGGATGCCGACCTCGGAGGAAAGCCAAGAAAGAAAGGCTGCACAGCGCCATGTAAGCACATTCATTTCAAT…	Kv channel-interacting protein 1	Galendromus occidentalis
OM_11532	miR-190-3p	B7QBQ0	AGTTCACAAGCAGCATGCCAAATACTACAAGCTTGCCACTTGGCCTAATTGCTGCATTTGTGGTGAAATTACTATCTTCAGTCTCTCTAGGATGTATTTCAAAATAACAGGGCACATGGGATTTATACATATGGAACATGGCTTGTTTAATAAACATCCATCATGGTTAACTGTCGTCTGTACAAGGTTAGATGTGGTCAGAAATTGTTCCTCACCTAGATTTGTGATAAACTGGTTAGGTTTGTTTCTTGGGGAAAATGGGTTTGCATGACCCCAATCCTATTCATAATGTCACCTGTGG	CCACAGGTGACATTATGAATAGGATTGGGGTCATGCAAACCCATTTTCCCCAAGAAACAAACCTAACCAGTTTATCACAAATCTAGGTGAGGAACAATTTCTGACCACATCTAACCTTGTACAGACGACAGTTAACCATGATGGATGTTTATTAAACAAGCCATGTTCCATATGTATAAATCCCATGTGCCCTGTTATTTTGAAATACATCCTAGAGAGACTGAAGATAGTAATTTCACCACAAATGCAGCAATTAGGCCAAGTGGCAAGCTTGTAGTATTTGGCATGCTGCTTGTGAACTGGACCAACTCAAAGGGATGTTCAACTGGAATGGTCAATTCCCAACTTGAATAAACATTTTGTGTTTGACTCTATGGTCAACACCTTTTTCTCTGAGCT…	Integral membrane protein, putative	Ixodes scapularis
OM_11615	miR-190-3p	B7PX78	CCCGGGCGTCATTCTCGAACGACTGCTGCCATATGTTACCAAATCTTATATGAATAGAATAATTTTCTTGGGTTGCAGCAGTCGTATTCAACCAGTTCAGCGTTCAATGGAAGCGTCAACGAAGAGTACAGTGTACAATCCGGTACAATCATATAGTGCCACGGC	GCCGTGGCACTATATGATTGTACCGGATTGTACACTGTACTCTTCGTTGACGCTTCCATTGAACGCTGAACTGGTTGAATACGACTGCTGCAACCCAAGAAAATTATTCTATTCATATAAGATTTGGTAACATATGGCAGCAGTCGTTCGAGAATGACGCCCGGGTTATTTTAAGTAGACCGAATGCAGCACTTACTTAAAACCAGCAATGAAAGCTAATTACATTAGTTCGAAAGAGTTGGTCGTAGAGATCTTGACACGTGCAGTTTTATTGCTGCTCTACTTCATAGTTGATTTCACGGAGCCGTTTCAGCGAAAAGTTCAACCTGAGGAGGAATGGTTGTACAAGTTTCCAAGAACAGAAAGCTATGTAACAAGGACAACACTTTGGGTCATTGT…	Dactylin, putative (Fragment)	Ixodes scapularis
OM_11623	miR-12	PCG71490.1	ACACCTCAGTTTAGGGCACTATTTATGGGAATCACTTTTTTAAGTTTACTTCTGGGAGTATTGTAGGGAGTAATTTGCATTGAATGGTACCCAATAAATGCTTGCAAACATTTGATAAATGTAGGCAACAGAAATGTAGAGTTTGTAAGAATGCCCTCTTGCATGAAATACTCGGTTCCACATTGAACTGAGGTTTAGGTCTACTCACCAAATGTCCCCTACATGGAGGATTTG	TGGAGGATATCGTGGAGCGAATTTTACACCATGTTGATAAAAATGGTCCCGTCGATTCGCTGGACCTTGCCAGGCTCTTTTCAGTGGATCATCAGAAGATAGTTGGTGCTGTAAAGAGTATCCAGTCATTCGGAGAGGTAATTGTAGCAGATTTGCGGAGCAATAAGGCATGGGAACTCACTGGAGAAGGCTTAGACGTGGCAGAGAAAGGCAGCCACGAAGCTGTGGTGTTCAATGCTGTACCTCAAGACGGTGTGAAGCAACAGGATCTCATGAAAGGGCTTCCCAATGCCAAGATAGGCTTCAGCAAAGCCATGTCTCTGGGTTGGATAAGGCTGGATAAGAACTGTAATGACGGACCAAAAGTTTTTAGAAAGGTTGACAGTATTGAAGATGAGG…	hypothetical protein B5V51_1799	Heliothis virescens
OM_11648	miR-5310	ABI52781.1	ACATTAACAAAAAATGGAACACTTATTGTCTTTTGACAGTAGTATTCACACATTTTTGATGTGTAATACAGATGCAATTCTTTCTTTTTGTACTTTTATGTTTGGAGAGTTTCTAGAATGTTACCACTTTCTTCGTGCCACTCAATTAGACTACTGTGCTGGTTTAGAATTAGTCTCATGAAA	TTTCATGAGACTAATTCTAAACCAGCACAGTAGTCTAATTGAGTGGCACGAAGAAAGTGGTAACATTCTAGAAACTCTCCAAACATAAAAGTACAAAAAGAAAGAATTGCATCTGTATTACACATCAAAAATGTGTGAATACTACTGTCAAAAGACAATAAGTGTTCCATTTTTTGTTAATGTCTTCGCATTTTTCTTTCCAATTTTCGTTGTTTCTTATCATCAGCCTCAGGTGGAGATGGCTGGAAAAACCATGGCCCAAGGATATTCACCCACAGGAGGTAAAATGCCCGACCAGGTGCGAGCAGCCATAAGAACCAGAAGTAGTTGGAGATAAGTGAAATGGATTGCACAGCAGCTGTGAGTATAACTAGATCTTTCAGGTGCTCAGCTATCCCT…	DUF788 membrane protein	Argas monolakensis
OM_11674	miR-4488	XP_028967975.1	GAGGGGGCAAGGAAGGAAGAAAAAATACGACGCCCCCCGGGGGGGGGGGGGGG	CCCCCCCCCCCCCCCGGGGGGCGTCGTATTTTTTCTTCCTTCCTTGCCCCCTCTCCCTTTCTGTCTCTCTCTCTTTTTTTGTCAAGGAGGAGGTGCGGTGAGGAGGAGAGGGAAAGGGGGTGCGTCGGGGAGTCACGTGGGACGCGGCGTCGATCTTCGATTGGTGCAACGTCACCAGACTGGCGTTTCGCTGATTGGAGGGTGGGTGAGAGGGGCGAAGCCGTTGTCCTGCCTCGGTGGAGCGCCATAGGGCTCCGCCCCAGGTAGGCTGAGCACGGAGTCGGGACTCGAACGCGGTGGGTCGTGGCCGCCCGCCGGCTGCAGGTACGGCGCGTCCGCGCCGAGGTTCACGCTCCATCTACCTGGTCCGTTCGGGTGTTGGTCCATGGACTGGGCCGT…	LIM/homeobox protein Lhx1-like	Galendromus occidentalis
OM_11698	miR-745-5p	ISCW021751-PA	GATGCAACCTTCAGAAGAACCTCTGCCTAAAAACGTCTGCCGTACCAAGTAACATAACGTTGCAAATCTTTGGAGCTTTTTACGTGTCTGGCATGACGGATACCTTCCAATGTGTTCAGCTGCACTTTTTGTGTGCTTCTGGTCGTAGACGGTTATGGTTGCGAAAATTGGGAAAAAAGGAGTGGGTTTGTGTTCAGAAGGAAGACACTAGGGCGGACACTGTTTCCATTCTTGGCTTGTCTCACATCTAGACCTACAATAAAATGTGACATCAGAACCATTTTTGCATTGATTCTGCAAAGTGGATACTGTTACTAAGCTGAAACCAAAGAACAGTTTTTATACGGCCAACTCTAGCATCCAAGATAATGTAATCTGTGAAATTTCTATCCGCGACCG…	AAAAAAAAAAGCTAGAAAATGCAGCAGCACTTTCTCAGAGTCATACTCCAAGCCCCCAACTCCATGCTCCACATTACCAGACACAAAGATGACAAACAAGGGAAACTTCATTTCAGTTGTACTCATCCGGCTCnGCCTTGATATAGGACGACGTGTACATGGACTGCCGGTTGGAATCCATGCTTTGACTACTTTCCTCATTGTAGTTACCATAnGCAGTTGGATCATAATCCTCTGCATTGGGAGCCTCCTGCTTGATGTCCATACGGTCCCCACCGTTCCTGTCCGAACGGCGATCCCCCCTGTCAGACCTACGCTTGTGCTCCCTGCTCCTACTTCGGCTCTTGCGGCGCTTACGATCTCTGCTACGGCTGCGCCTACGCTTTTCTGGTCGCTCCC…	U1 small nuclear ribonucleoprotein 70K	Ixodes scapularis
OM_1170	miR-263a-3p	XP_013786420.1	GTTTTGTTGTGGATATGTATATGTTCTACATATTAGATGTAGTATTTGTAGTGATATACATACACAGAAACCTATTCTGCTGTGATGTGTCTATGGACGGAACCTATATCACACTTCGCTGTATGAACCTGTTTTGCTAGTCAGTCTATTAGCCAAATAAAGACGGAATAATTGAGTTTGAATTTCATGGCAGT	ACTGCCATGAAATTCAAACTCAATTATTCCGTCTTTATTTGGCTAATAGACTGACTAGCAAAACAGGTTCATACAGCGAAGTGTGATATAGGTTCCGTCCATAGACACATCACAGCAGAATAGGTTTCTGTGTATGTATATCACTACAAATACTACATCTAATATGTAGAACATATACATATCCACAACAAAACAAAACAGTGCTGTACAATTTTCTCTAAATCTATTATTCAGATCATATATCTTATCAACTTACTTGTTCAGGAATCAAGGAGCTAGGGAACAGCAGTAACTAGTACAAGCAATATGGTGCGTGTGTTCGGCATTCAGTTGCTTATGTGTGCAGCGGTAAAAGACGAAAAAGAAGGAAAGGCAAGTAATACCGCATCTATTCATTTC…	protein SSXT-like	Limulus polyphemus
OM_11715	miR-203a-3p	ABI52768.1	TGCATGCAAAGTGGTCATTTCATCTCATATGCTGTCATTTGGTGCAAAATAAATGGTTGTA	TACAACCATTTATTTTGCACCAAATGACAGCATATGAGATGAAATGACCACTTTGCATGCAAGCATATTGTGAGAACACTAGAATCCCGACTGCCTCCCTCTCCTGGATGCCACCGGACCACCACGAAGAGGCGGTGTGGAAATGGCGATGTCCAGGTAATCCCCGATCTGAAAACGAGCGGCGTTCAAGGTTTTGTTGTCATCAGCTCCCTTCTGTCCCGAGCACGTCGTCCCGATGTCCCGCATTCGATACCCAGGCCCTCTGACATCGGGAAATACCAGGGCGAAGTCAAAGTAGGTnCCCTTCCTGCGGGCATCACGGTTTACTTCTTTCACGAGGCTCGTCAGTTCTTTCAATGTGGCGTCCATCCATGTGTATATTTGAAGCTCGTTTGACGG…	transcriptional co-repressor component	Argas monolakensis
OM_11719	miR-3931	B7PZC2	CAGGGGTGGAGTGTTGGGGCTGATGTTGCACCAGACAATATCACATAACACCATGTACGATATGCAACCGCCACCACCTATTCAGGGGAGCGGATGAAACAAGTATTTGTACACATTCTCGTGGCACTCAAAGTTTGTTCATAAAAGAATTTGGCTACGAAGT	ACTTCGTAGCCAAATTCTTTTATGAACAAACTTTGAGTGCCACGAGAATGTGTACAAATACTTGTTTCATCCGCTCCCCTGAATAGGTGGTGGCGGTTGCATATCGTACATGGTGTTATGTGATATTGTCTGGTGCAACATCAGCCCCAACACTCCACCCCTGTTCGTCATGGCCATGCACATATTCCTCTCCTGCTCGTACAGCTCGTCCAATCTCAGCCACTGTCGTACAATCTCCTGGTCCATCTCTGCACGACGGAACTTGTCCCAGCAGTAGTGCTTGGCACACGCTTTCTTCCTCGCGTTGCAGAAGTCCCCAGTGTGGCGGAACACGTCTGTGACGAGCGGAAAACCGCACACTTCGTCGTCGGACACCTTGGGCTCCTTGGAATGCTCGGG…	Cpg binding protein, putative (Fragment)	Ixodes scapularis
OM_11723	miR-320a-3p	B7P3H7	AGACGCGTCCGGCGTCAGAAATTTAATATATGTATTGCTGCCAGTAGGACACTGTTTCTCCTTCGTACTCGCAGCTTTGCAGACTGCTGCCGTCTTTTGTAATTANNTTTCTTATCGCGAAAATAAGTTTNCCAGTAGCCACTTTGTAGGCTCTTATGCGAGATGTATATTTCCTTCTTTTTTTTTTTGTATCGTCCAGCTGGTTCTGTGGGGTCCGGATACGGTGGAAATAAATTGCGATTGTTCGTAAGTCCNGCCGAACGATTTNCGAGACCTTAAATCTACGTGCAGCACTCTTTACTGCGGACGAAAAATATTAATATCCCTGCTGAGAATGAAAAAAAAAAAAAAAACTTTATTTCCGGAGATGAGTCTCGTATCACTGCATAGGACAGAACA…	TAAACGTTGGACGATGTCGGACGTCGGGAAAAATCCGTTTTTTGACCACGATACGGAGGACGTCGATGACTTTACGTTTCTAAACCACCCGAGACATGGTTCCGCGGGTTATATGCTCGGTAATGGAGTCAGTCCGGCAGCAGACGAGTACGAGCAAAGATGCGAACAGCTACTTCAAGAACGACGTCAACTCGAAGACAGCATGTTACAAAGCTCAGACTCCGCTGTACGAGTCCTATACGACACGGAGCAGGTCGGAATAGCCACAGCTGAGGAACTCGTCCGTCAAGGAGAGCAGCTCACGAGTGTGGATCGGAAGCTGGATAACATAAATTCTAGCATGAAAACCAGCCAGAAACATnTGAACTCCATGAAGAGCATTTTCGGTGGCATCAAAAG…	SNAP-25 (Synaptosome-associated protein) component of SNARE complex, putative	Ixodes scapularis
OM_11755	bantam	B7QDS0	AAGTGCTGTTGTGCGGGGCTGGGTTCATCCCATCAAGTGGACAGATACGTCATTGGGCTGTTCAGTTAGAATCGTCAACCGTGCACAAGTGTACATATAAGACTGCCTGATTCTTTTCTTTTTTTTTAAGCTTGTAGTGCTGATGGGACTGCTTGATCTCTTGCAATTAAGCAGTCTGCTGTGTACAAGGTTCTGTTCATCAGATGTTCATAGACAGTAATAAAAAAATTGAAATCTTTTCAGCAAGTAATAACTTAAGCCAATGATCACCTGGGCACAGAATGCATGAGATAATGCAAGCTCATGCAGTGTGCAAAGGTGAAACCATTATCAACTCAATGTCGGGTTTTATTGCTCAGTTCATTTTTCTTTTTTTAAGCTAACCTCTCTAACATGGCT…	AAATGATCGCTGAGTTTTCTTAATACCTCGCAAATGCATAAAAATATGCCGTTATTTCTACGATCTATCAACTGCGTTAAGCTCCACGGATTACGTTGTAGCACTATTGATGCTGCCTTGAGGAGACGGACTCTGTCCGCTTCGACGACCACTGGAAGCTCCTCACTTTCTTTCGACACGATTCTGTCTGAACGAAGAAGACAAGCTGGGTGnTGTGTACTTGTGGAAGTCGATCAnAGGCACnGTATTCCTGACCTGTGCCACCTGTGCCAGCGCTTTGGTCCACTACAGAAGGTCTATTATTTCCAGAATAnAAAGCAGAAGTGCCAAGTGCTTGTGGAGTTTGTAGATTCTGAAGCCTCATCAAGCCTTTTGCGGGAATGCAAACCCTTGCACGCT…	Putative uncharacterized protein	Ixodes scapularis
OM_1176	miR-184-5p	XP_023213727.1	CCCCAGACCATTGGGTAGACCAGGACCTGGCCCACCAAGATACTGAAACCCGTCAACAGCATTTTGGTCATTGCTTTTAAGTGAACAGGTTCTCAATGTCGTGTGCCCATCCCTTTTCTCAACTTTGACCTTTGGTAGCTGTTTGTGAGACCCATCGAGAATAACGTGTACAGTTAATTAAAGGTCATATGTAGCTTTCTCTCTCTGTTTTGTTTGTTTGTTTTCGTGAATTGATAAGGTCATTCCATCATGTCTGTAATTGTGCTCCAATAAAACGTATTGCATGCCATGATTATGAATGTCTGTATCTTTGTTATCAACTACCGTGTGCATCCACAAAAGAGCAAACCTATTTTGTGCACTCGTTATGCCTTTGAAGCACAGAAAGGTTATTGCTCC…	AGAGCACCGCAACATGCCATTGGATGATGCTTTGAAGCTGGTCTCGCGAAACTTCCGTGAGCACATGGAGAACCGGCGAGCAGGAAACCAGGATGAGCTTGGACCAGACAGAGAACTGCAGTTTCTGTTCAAACTACTATTGGATGGCAAATACCTGAGTGTCCCTGAGCTAGACCGCATCATCCAGTACCTGACGGAACGTCGAGACAAACAGCTTCTTCAAGAACGCGGTGAACCGATACCTCAGCGTGTTGACCGACCAAAGCCTGAAGAAGAGAAACCTTCACAACAAGAGCTCCAACAACGCATTCTTAGTATGATTGGTCAGCCTGGCCCTGTTAGCCCCTTAGCCAGCCAAGCTTCAGCCATAGTTCAAGGGCAAACACCGGCCGCAGCTGC…	putative uncharacterized protein DDB_G0286901	Centruroides sculpturatus
OM_11821	miR-1993	B7Q8U4	AAGTTGTAGTTTCAAGAGTTTTGCATTTGGGGTTACTATTTGCTGTACAGTGGCATATGCTGTACCCAGAGCCAGAGGAGAAGCACTTATAAATTCTTGCTGAGACTGACAAATGAAACATGAAGTTTGAAATTCTTAGAAACAAAAAGTTATGTAACAAGTAGCACCCATTCATGGAAGGACAATGTATATTGTTGCATAATTTGTTATTAGTTCTTTGGAAGCTGAGGATTGTTCACTGCATGATCTCTAAATGTGTAAAATCTGAATGAGATATAAGTGCCTTTCATAGGAAAGTGCGATATCAGCAATGGATGGAATCGGAACTTGTTCTCTGTGTGTTGCATGACAGGCGTCTGGTGTACGGGTGGAAAGCATTCATGTGTGCAAAGCATAGCC…	TTTTAGAAAACATTAGGAACGCGGCAAATTTTCTATCCACTGAAATGGCGTCGTTACAGGCGCTGTTACCCGCTCCAACGCAGCATGTTTACGACAGAGATGAAGAGAGAACAAGAAGACGTGCGTCTTCATCGCTTCAGCTGGCATCAACATCCAGGACATGTCCGCAGTATGGAAAACGCAAGGGGTGGGTGCCTCGGAGCACTGAAGATTTCAATGATGGAGGCGCCTTCCCAGAGATTCATGTTGCACAGTACCCTCTGGACATGGGAAAGAAAAAGGAGAAAACAAATTCAAACGCGCTTCCTGTCCAATTAGACGCCCAAGGGAAGATAAAGTACGACGTTATTGTTCGACAAGGTCAGTCCAAAGATAAAGTGGTCTACCATCGATTCCAAG…	Ski interacting protein, putative	Ixodes scapularis
OM_11826	miR-315-5p	B7QFX6	GAAGCTTGTAGTGGGCACTGGAAATTCCTACGCAGCTTGCCACAAGTATAGTGAGTCTGACTAGTGTACTTGACATGCTTATTACTGTGATATCGGCGTTATATTTTGAGATTCACTCTCAATCAAAATGAGAACACTAACGACATTTTAATCCTGCGCTTCGCAATCCTGCGTCTCTTATTCAAAACGAACGTAA	TTACGTTCGTTTTGAATAAGAGACGCAGGATTGCGAAGCGCAGGATTAAAATGTCGTTAGTGTTCTCATTTTGATTGAGAGTGAATCTCAAAATATAACGCCGATATCACAGTAATAAGCATGTCAAGTACACTAGTCAGACTCACTATACTTGTGGCAAGCTGCGTAGGAATTTCCAGTGCCCACTACAAGCTTCAAAGGTTTAGAGGACTTGGCGAAGATGAACTGTACTACGAGACCGTACCGAGCGGGGACCTCAAAGTTTATTGCTATCACGGCGAGCCGCTTGCTTTCTTTTCGTTATTCAGAACACTGCACGTAGAATTCAAGGTAATACCAGAGAAGTACACCTTGTTCGAGGGCGAAGACGCAACGAAAGTCTACGAACAGTATGATGCT…	OTU domain-containing protein, putative (Fragment)	Ixodes scapularis
OM_11828	miR-200c-3p	XP_023220441.1	GACGAAATTTCAGCGTGGCCTTCGAGGCTGCCGAGTCCGTGGGAATCTGCAGCACTCTGCTGGTGAACGATCTGATTGCCCTGGAACGTCCAGACTGGCAGTCGATCATGGCCTACGTGACCTCCATCTACAAACACTTTGAAGCCTAGGCTTTGAGGTGCTCCACAGATTCAGTATTATTCCACTGTCATCCTCCCTCTACACTTGCACCAGAGCATGGTTTTAATGCTGCCGTCTTACGTGGCGGGATTTTAAAAGATACGACGAAACTTTGTTTGATATTTTGGCAGTATNGCTACGCGTTGGCCCATCCCCGTCGGACGACTTTTGATGCATTTAGTATAGGAGCGAGAACGGGTCGTGCTGGGCGAGGAAATGGAGTTTGTTTCTCGTGCTCAA…	TGTGCCCGGCCGGCCGGGAnGCTAGCCTGGTCnGACGGAGTCATTTATTTAnCTACTGTAGGGCAGACAACAAAGAGAGAGCAAAAGTAGAAGAAACCTGGCAGAAAATGCGCATAGCTCGCAGCAGCCGAGCACTTAAGTAGTCGTCACGAGCTGCCCAAATATGCCTCCAACGTTTACCTTCAGTTCTCCCTACATTCACAGCACAATTTTAGACACGATAAAATACTCAATACTGCAGGTTGGTACAACACGTGCCAAAATAACAGGCACGACGTCTCTCGTTCCACTCACGCTAACATTTTTTTACAATAAAAATGCTTTTCATTAAGTATTACTAAAATTTGTACCTTGAAGTGAAACACAACACCTTGAGGACAAGTATATCTACACACATAA…	cytospin-A-like	Centruroides sculpturatus
OM_11850	miR-2001	B7P1A4	GCACCGTTTTGTTTTTCTTTTACTGTCGCTGCGCCATATGATCATTCCCTCATTGTCATTAGCATTTGGGTCACATAAAGTTGTTTGGGTATGCAAGAAAAGAAATAAAACTCTCT	AGAGAGTTTTATTTCTTTTCTTGCATACCCAAACAACTTTATGTGACCCAAATGCTAATGACAATGAGGGAATGATCATATGGCGCAGCGACAGTAAAAGAAAAACAAAACGGTGCAACCCACAATTCACCAGAACACACAGTCCATCCTAAAACAATGGCAGAAGACAAACGCAAAAGATTGTAGCCTCATAGGATCTGTTACATTGCGACTAGTCCCAAACTGCACGGGGGAAGACATCAGCTGGGCCGTGGATCCCCATGTATTGCAAGGTGATACAAGAAAGCATGCACAGGATGCAGATTAATGTCTCTTGTGCCAGGCCTCAACAGCTTTCCAACAAAGTGTACTTGGTCACACATATATAAAATTGTTTACCTCACTTTGCACATCACAAGC…	Putative uncharacterized protein	Ixodes scapularis
OM_11870	miR-203a-3p	XP_013780784.1	TTTGGTTACGCATCTACTGTTATCTGAAGCTGGTCTTTAACAAGCACTACTCCACTGTCTGTGTATTTCTGCTTGATTTTTAGAAGCAATTTCAGGTTTATGCGCCTGTCTTTACTGTTACAATAAGTCCAGCTAGATTGTGCCTAGTCTTCGATGTATTTTTATACTTGTCCATGTATTCCCAGTGTATGAGATCGCCAAGTGCCTTCCATATCTATTTTGCCTCAGTGGCGTAACGCATGCAATTTTGAAAACCTTGCATTTCATGTAGCCTTCTACTGCAAAATGGAAAATAAAGTTGTAACATTCCA	TGGAATGTTACAACTTTATTTTCCATTTTGCAGTAGAAGGCTACATGAAATGCAAGGTTTTCAAAATTGCATGCGTTACGCCACTGAGGCAAAATAGATATGGAAGGCACTTGGCGATCTCATACACTGGGAATACATGGACAAGTATAAAAATACATCGAAGACTAGGCACAATCTAGCTGGACTTATTGTAACAGTAAAGACAGGCGCATAAACCTGAAATTGCTTCTAAAAATCAAGCAGAAATACACAGACAGTGGAGTAGTGCTTGTTAAAGACCAGCTTCAGATAACAGTAGATGCGTAACCAAAAAACATAGCCGCATTGCTCCAGCATTAAGCCGGGAAGCCTGCTGTTGTAGGATTGTTGAGATTTATTGTTTTCTGCCACCATATTTTA…	RNA-binding protein fusilli-like isoform X4	Limulus polyphemus
OM_1188	miR-275-5p	B7P354	GATGAAGAAAGTAGATAGCCAGTAAGCATCACGCGACCTCTTCAAGTTGCTGCATGCATCTCACTCTACAATGAAGAGGGCTTCGCCGCTATGTGCTTCATCTTAACAAGAATACCTCGTTAACTGGTTGAACCTTCATTGCTCTCGTTATCAACGTTGTAGACTCGTTTCACACATGCGAATTTCCTATCCGTTAAACACGGAACATGGCTGTTCATGTAAGAATGTGGGAATAGTGCCACAGACTTCGGTGAATTCGTTTTCAGTTCGATGAAGACAGGGACGTGAGAAATGACTGTGTGAACTGCAGTCTCAGCACCGGTGTGCGCCGTTTTCCGATAATTTAAGGGCTCTCTGACACTTTCTAATGTCTTAACACGTATACCAGACTTATCAGAT…	CCCGCACCTTGCGACTACAGTCCAGAAAAAGCAGATCCATTTGTAAGACCTACCTCACCTTCGTTTTCCTTCGGGATAAAGACACAAGCTCCTGTGCTGAAAGAGGAACTGCCCGCACCTTGCGACTACAGTCCAGAGAAGGCCGACAGTATTGTGTATCCCACTACACCACGTTTTTCGTTCCGGCGAAAATTTCGCTGCCACCCCGAAGCTGTCTTCCAAAAGTGTCTCACTCCTGGAGCCTACTGTCCCGAGAAAGCAGATGCGGTGCTCGCCCCAACACCTGCTTACACCTTTGGCCAGAAGCCAAAAGATGCTAAACCTGATGACATTCCTGCACCTGGCACGTATTCCCCCGAGAAAGCAGATAGCGTGCTTGCAGCTACGCCAGCTTACACC…	Putative uncharacterized protein	Ixodes scapularis
OM_1189	miR-275-5p	B7P354	GATGAAGAAAGTAGATAGCCAGTAAGCATCACGCGACCTCTTCAAGTTGCTGCATGCATCTCACTCTACAATGAAGAGGGCTTCGCCGCTATGTGCTTCATCTTAACAAGAATACCTCGTTAACTGGTTGAACCTTCATTGCTCTCGTTATCAACGTTGTAGACTCGTTTCACACATGCGAATTTCCTATCCGTTAAACACGGAACATGGCTGTTCATGTAAGAATGTGGGAATAGTGCCACAGACTTCGGTGAATTCGTTTTCAGTTCGATGAAGACAGGGACGTGAGAAATGACTGTGTGAACTGCAGTCTCAGCACCGGTGTGCGCCGTTTTCCGATAATTTAAGGGCTCTCTGACACTTTCTAATGTCTTAACACGTATACCAGACTTATCAGAT…	CCCGCACCTTGCGACTACAGTCCAGAAAAAGCAGATCCATTTGTAAGACCTACCTCACCTTCGTTTTCCTTCGGGATAAAGACACAAGCTCCTGTGCTGAAAGAGGAACTGCCCGGTTCGTATATCGTTTATCCTTTCTCCCACTCGTCACAGCATGACCCTGAAACCAAGATCGTAAAAAACTGCCCGGTTTTTCAGCACCTTGCGACTACAGTCCAGAGAAGGCCGACAGTATTGTGTATCCCACTACACCACGTTTTTCGTTCCGGCGAAAATTTCGCTGCCACCCCGAAGCTGTCTTCCAAAAGTGTCTCACGCCAGGTGCCTACGACCCAGATAAAGCCGATCACAGTGTACGCGCTCTGGAACCGAGTTACACCTTCGGTTCAAAACTGAAAG…	Putative uncharacterized protein	Ixodes scapularis
OM_1190	miR-275-5p	B7P354	GATGAAGAAAGTAGATAGCCAGTAAGCATCACGCGACCTCTTCAAGTTGCTGCATGCATCTCACTCTACAATGAAGAGGGCTTCGCCGCTATGTGCTTCATCTTAACAAGAATACCTCGTTAACTGGTTGAACCTTCATTGCTCTCGTTATCAACGTTGTAGACTCGTTTCACACATGCGAATTTCCTATCCGTTAAACACGGAACATGGCTGTTCATGTAAGAATGTGGGAATAGTGCCACAGACTTCGGTGAATTCGTTTTCAGTTCGATGAAGACAGGGACGTGAGAAATGACTGTGTGAACTGCAGTCTCAGCACCGGTGTGCGCCGTTTTCCGATAATTTAAGGGCTCTCTGACACTTTCTAATGTCTTAACACGTATACCAGACTTATCAGAT…	GCGAGGGAGGAAACGTGTCGGGATCGTCTGTTGGAAACCCTTCAGTCTCTTTCCTGGACTGTACGACTGTGGAGTGCTTCTTCAGGCCGGCCACAATGGTGATCAAGAGCGAGTTTGCATCTGGGTACTATGTCCAACAAAGACCATGGACACCAACCAAGAGGCGTGGCCCTATCTCCTCCGACTTCAAAACTCCCGGACCTGGTGCCTTCACCATCCCTTCCACCTTTGGTGATCGAACCAGCACGAATGTTACGAAAGGAGCGAAGGCCCCATCATTCACTTTTGGTGCAAAAATCGAAGAGAAGCAAGATTTGTTCGTGCCCGGACCAGGAGCCTACAACATCTCCGGGCTCTCCGAAAAGGGCAAAGATACCGTAAACGCTCCGACCATCGCCA…	Putative uncharacterized protein	Ixodes scapularis
OM_11901	miR-87-3p	B7PV12	CATATTTGTAATTAGTAGCTGTGTTCACCTTTGAGAATGTAGGCTTGGCTGCATGGTTGCTAAAGCTTTCTCTTTTGTAGCATTTTAACAGTTAGCTTGTGAGGGCTAGTTCCAATGCTGTTGTTTTTCTGTTGTGTAGTGCATATTTATTTTTGTGTTTCATTGTAACTACCAGAAATAGTAAAGTGTTTGCTCATACTACAGATCTTGTTGGTAGCTGTGTTTCTGTTTGCACAGATGTATAATAATAAAAGAGGGAAAGT	ACTTTCCCTCTTTTATTATTATACATCTGTGCAAACAGAAACACAGCTACCAACAAGATCTGTAGTATGAGCAAACACTTTACTATTTCTGGTAGTTACAATGAAACACAAAAATAAATATGCACTACACAACAGAAAAACAACAGCATTGGAACTAGCCCTCACAAGCTAACTGTTAAAATGCTACAAAAGAGAAAGCTTTAGCAACCATGCAGCCAAGCCTACATTCTCAAAGGTGAACACAGCTACTAATTACAAATATGAGTCGCGGCGTGAAATGAGACGCCACTGCAACATCATCTCAAAGCACAGCTATTTACAAAGACTGCCACTGGCAGTTAAGTACAATTTATGTTGTAAAAGAAGTAGGTTTCTTTAGCCCCAAAGGTCCTCTGTTCT…	Membrane protein, putative	Ixodes scapularis
OM_11913	miR-137-3p	EEC15207.1	AAGAGTTCTATACTGTTCTGGCAACGTAAGACACCATCAGCACAGTACACCTGGGGTACGTGACCCGTGTACTGAAATACGTCAGTACGTTCTTCAAGGTGCGCGATACACAATAACTCATATTTAAGCAATAAAAGA	TCTTTTATTGCTTAAATATGAGTTATTGTGTATCGCGCACCTTGAAGAACGTACTGACGTATTTCAGTACACGGGTCACGTACCCCAGGTGTACTGTGCTGATGGTGTCTTACGTTGCCAGAACAGTATAGAACTCTTTACATAGCAATTCTTTTTTGTTTGTTTGTTCCTTGATAGGCTGTAGTACGGAGCTATGTAGCCGTGATCAACTCGACATAGGGGGATGAGGCGAGGTTCGTCCTTTTCCTGTAGGTCTGTGGTGTCTCATCGGATTTCTCTGATCCATGCTTTTCTTTCTGCGTTGTCTGATGACATCGGTGTAGCCAGGTGATGTGAATTCATGACCAAGCAATAGTGAAGTTCTCATTCATTGGCAGAACGGGATCCAGTTCTATAGAC…	glycosyl hydralase, sucrase-isomaltase, putative, partial	Ixodes scapularis
OM_11926	miR-5307	B7PU93	TGTAGAAAAAGACTCCTAAGATTGAGTGCAAGTTTTTATTTTGTACATTTATTGAGATTTACTATGGAGATTGCCATTTTGCAAATCGGTTTAGTGCAAAATATGCGGGCATGTTTTGGATGTCTGTCGCTTTGTCTGTGTATACTATATACCCATTAAAATTGTGAAGAGGT	ACCTCTTCACAATTTTAATGGGTATATAGTATACACAGACAAAGCGACAGACATCCAAAACATGCCCGCATATTTTGCACTAAACCGATTTGCAAAATGGCAATCTCCATAGTAAATCTCAATAAATGTACAAAATAAAAACTTGCACTCAATCTTAGGAGTCTTTTTCTACAATGGAAAGTGCACGTAnCGCTGCCAGGCGTGAGGTGGATCTTGCTTTGGTCGCAGGGATGTCCGGAAACGCTTCTGCTGCAGCCGCAGCTGCTGCACCCCAGTGCAGTACCTGAGTGTGGAGGAGGGCCTCAAGGGATGGTCGAAAGGCAGCTAnGCAACCCTGATGAAGTTGAGGCAGATCGTGCTCCAGAAGCATCCCCTGCGTCACTTCTGCGGTTTGTGCCG…	Amphiphysin, putative (Fragment)	Ixodes scapularis
OM_11930	miR-252-5p	B7P8H5	AGAGGAGGGTATTCTTTCTGAAAGTGCAGCTCCAGAGGGGAGCTTAAACCCCTGACGCAGCACCTAGCTAGACGTTCAGCAACGTTCGGCGCCGGGTAGGCCTTTTTGGAGACCTGTGGCGCACGAGGTGTCTGGCCATTGGTGGAGTTTGGCAGAGTCGCGCCCACTCTCTAAGGCTCCTCTCCAATCAAGAGTGCAAGCATTGCATTTGGCTCTTGCCTGGGCCTGGCAGCACATCGTCTGCATCACCTCAAAGGCGGTTGGAGTCGGAACGCGACAGGACAGTGGCCTCTCAGTGTGAGAAGCACAGCTTGTACTTATTTGAAACTCCAGCATTCGTGAACATGATGTGTGAAGAAGAAAATAAATTTATTGGTGGCAAAGTGCATGTAT	AGCATACCAACATGGCGGCTCTCACAGTTTTGAGTTTCTCTACAGTGGTCTAGAAAACTGTCTTCTAGATAACTGTAGTTTCTCGCTACGCACGCTGTCGTTTCAAAGGACTTCTGCACTGGATTATCCTGTGAAGGAACACTCTGCTGACAAAAACTTCTTGCTGCACAAGCGCTCATGGTGATGTAGGTTTCCAGACATGGAGCAGATGACACTGAGCTCCTCCTCGCAGATCACAAGTTTTGCTCCTCATCCGGTCAGCCCGGCCCAAATAAGTTTTACCCGTTCCATTGGAACCCAGAAGCAGCCAAAGACCCTGTCTAGAGCCACCCAGACATGTGCAGTTGAGTCATGGAAAGAAGTTTACCTGAAGGACCACTTCATGTGTGTCCTCTGTGG…	Zinc finger protein, putative	Ixodes scapularis
OM_11991	miR-317	XP_013794881.1	GGCATCTCGGCTGAAACGTACGCATTGTATAGATTTTGTGTTCGGAAGATTAGCATATTTTAACAATTTAGGTTTTTCAAACGTGAAGGAGAAGAAAAGCTCCTTCNTGCAGCACAAATAAAGATTTTTTGT	ACAAAAAATCTTTATTTGTGCTGCAnGAAGGAGCTTTTCTTCTCCTTCACGTTTGAAAAACCTAAATTGTTAAAATATGCTAATCTTCCGAACACAAAATCTATACAATGCGTACGTTTCAGCCGAGATGCCCAAATGACCGTTGTACAGGATCTCGACAAATTGGTCTGTGCCAGCGGCACACAAACGCAATGCCCAGGCAGGCTTTGAACCTAACAAACAAACTTTTAAGCCCTTCCTCGTACTTCCAAACGACAGTAACAAACATTACTCTGTTGTACGCACTAGTATGTACACAGTAAGATCAGCAGTTTCGCGTCAGTGGGTGAATAATGCCGTACATTTTGTCTTTACATATCTGTTCTGCCACCTTCTGCTTCAGTATCATCACTCCAGTAT…	acyl-CoA dehydrogenase family member 9, mitochondrial-like	Limulus polyphemus
OM_11996	miR-2a	ISCW013214-PA	TACATCTCCAGCATCTGTCAAACTCGAGCAATCTGTGATTTACTAAACNTTTTAGATT	AATCTAAAAnGTTTAGTAAATCACAGATTGCTCGAGTTTGACAGATGCTGGAGATGTAAACAGTAGTGGCCATCACCCCAGGTATATGATACATACACTATAAACAGTTTGTAAAGAGTAATGTGTAAAGGGTAATATAAACATCTCAAAAAAGTGGAACACCATCACATCTTGCATGATAAACAGATCATGAGTGCAGTAATAAAATTAAAAACTAAAATCTTGCAACAGTCTCCAAAACCTGGGCCTACAATTTCGCTAAGAGTGAACCCATTAGGGGCTTGTCCAGGAACTCTTTCCACCACGGGGCTCTTTGCATGTTCCCCGGGGAGTGAAGGAAGGATTGGTGCAGTTTCTTGTACACCTGCCCATCnGAGCACCCCAGAATCGAGTTGAGCG…	acyl-coenzyme A oxidase, putative	Ixodes scapularis
OM_12020	miR-200c-3p	XP_015435639.1	TAATGTCACAGTGCACCAGACATGATTGAACTCAGACAGTATTAAACATCATTTCATGTTAGGTCATCTCACATCTTATGCGACCATATATGCGATGACAATAATTATGCCACTGCAAGAGATCTGTACCTGGAAGATCTTCTGATTTATATGACGAATTAGGCATTTGTTTCCACGG	CCGTGGAAACAAATGCCTAATTCGTCATATAAATCAGAAGATCTTCCAGGTACAGATCTCTTGCAGTGGCATAATTATTGTCATCGCATATATGGTCGCATAAGATGTGAGATGACCTAACATGAAATGATGTTTAATACTGTCTGAGTTCAATCATGTCTGGTGCACTGTGACATTATCTTCGGTTCCTTGATGCATCGTGGTTTCTTGGTGGTCTAAAAAACAGGAGTCTTTGGACGTTCTGGAATCTGTGAACATTCGCTGTGTGGGATACACGGTCCACTGGCATTTCGTGATCTTATGTATCCCTCTTGACATTGACACTCAGGGGTGCAAGTGTCCGGACAATGAGTAGGAGCAGGCTGATCACAAACAAGTTGACAGGAATCTCCACATCCC…	PREDICTED: chymotrypsin inhibitor-like	Dufourea novaeangliae
OM_12042	miR-27a-3p	B7PE35	GATTACTACCTGCCAAAACTGGGCGATCTTTTGGACATGCTGAAATGATCAGGCTGTTTGCCGCCATTTGTGTCATGGCATCATAAGTAAAAAAAGAGGAGATTGTCAGTGATCCATTCAATGGAAAATGTGTAGTGTTGTGACTCACTGTGATCTATTTATTGCATGTAGCCTACAATTTTTGTTTACATCAGAAGGGTTGCTTCTAGACACA	TGTGTCTAGAAGCAACCCTTCTGATGTAAACAAAAATTGTAGGCTACATGCAATAAATAGATCACAGTGAGTCACAACACTACACATTTTCCATTGAATGGATCACTGACAATCTCCTCTTTTTTTACTTATGATGCCATGACACAAATGGCGGCAAACAGCCTGATCATTTCAGCATGTCCAAAAGATCGCCCAGTTTTGGCAGGTAGTAATCGGGAACAAGGTCGTTTTTCCCGTCACGTACATTCTGCTGAATGCTCTCCAAGCCTTCTATACCCGTTCCAACCAGGATGGTTGTTAGGCCGGCTCTCTTCCCCATGAGAATATCTGTGTTCATCCTGTCTCCAACCATGACTGTCTTGGAAGGGTCCAGGTCTGGACACTGATATCGAATACACT…	4-nitrophenylphosphatase, putative	Ixodes scapularis
OM_12049	miR-1290	XP_013783315.1	ACAGCACGGACAAGAGTAAAAAATCCAAACNTGGACCCGGTCTTTATTTGT	TGGCAGACGGAAACAGTGAAGAAGCACCTGTTCATGTTAGAAACATCTCCCAGATAAAAAATAAACAGCGTAGGTTAGAACAGTACCTAAAACTTAAACAGTTGAAGCAGAAGGCCAAGAGGTTAGCCCAGAAGAAACGAAGGAAAGAGGCAGCAAGGCTTGGAGATGCTGCACCACCGAAACAAGTCCCGAGAACGCTGGAAAATACTCGGGAGCCCGACGATACCTTAGTCGATCCCGAAGATGAAGAGGTACAACTTGATGAGGCCATGGACGAAATGTCGTCGTATTTCAGGAAGGAATACGTCCCTAAACTACTCATCACAACCAGCGATAACCCACACAGGCACACCATTCAGTTCTGCAGGGAACTCAAGCAGACGATTCCAAACGCAGAAC…	ribosome production factor 1-like	Limulus polyphemus
OM_12156	miR-22-3p	XP_018914222.1	GTATGGAAGAATGGGAATTTTATGCAGCATTTGCTCGCAACCACTGCACCAGACCGCTGTTCAGAGGAACATTTGCACGTGATGAGATAGCGAGAGAAAAGCCAGAAAGGGGGATATACATCGTCAATACTGCACCTCGAAGCTCTCCCGGAGAACACTGGACACTGTTCTTCGTGTCTAACAGCGTAACATACTTCGACAGTTACGGGATACGCCCGTTTCACAGAGAGTATTACGACTTCATCCATCCGGCGGAGACATTCTTTTACAACAGCAAGCGGCTCCAAGGAGACTTTTCCGCCACCTGTGGTCACTACTGTCTGTACGCGGCGGCGCTACTGTCCTGCGGCTTCTCGCTGGAAGACTGCACTCGGAAATTCTCGTCAGCAAATTTCNCGT…	TTGCCATCAAGAACGCAACAGACACTGTTAATGAAATATCGGAGACGACACTAACTCCAGACACGTTCACGACGGAGGACGTGAAATTTAGTCAGGGAGAAAGCATTCTGCCGCCCCTGCGCCAGTTCTTGTCAAAACACTTTAAGAATCAGGCGAAGATAAGTAGAGCCAGCGGCCATTATGAAATACAATTGCCGCTCAATACCGGGCTCGAGCTGTCGGCAAGCTTCGCTAGCAAGCTAGGCCTTCCACAAAAAATTCTCGGCTCGGGAGAATGTGACGAAGGCGCTCCCGTCAAGGTGCTCAAATACCAAGCCGACACTGAGGAGAAGGTAACTCTGATCACATATCGGGCGCGTACGACAAAATTTGAAATTCCCGACGGATATTATGAGTCGG…	PREDICTED: uncharacterized protein F54H12.2-like	Bemisia tabaci
OM_12177	miR-315-5p	XP_023235075.1	AACGCAACACTGAATGTATAAGCCAGTTGTAAATCAAAACTTTGACCCTTAAGGGTAAGACGAAACGAAGTCTATTCATGATTCCA	TGGAATCATGAATAGACTTCGTTTCGTCTTACCCTTAAGGGTCAAAGTTTTGATTTACAACTGGCTTATACATTCAGTGTTGCGTTATTGTCATTTGGTTTGGGGCACTGCAAATCAGGGGAATTTGGCTAGTCTGCTCGTCTTACAAAAAnGnGCnATTCGAGCTATTGCGAATGTCCCTAGCACCAGTCATACGCAAACGTTATTTCGTACGnTnnGTATTATGAATATTACGTCCTTCnATCAATAnCTTTTGTTGAAAATATACCTTTTGGnAGTnAAGCTCAATAACAACACATTTTTGTCCCCGTTTTCGTTGGTGAAACGCCCCCCACAACGCATTCGTCATCCTGATCGCTGGAATGTCCCTACTCCCAGAACTAACTATGGATATCAATC…	beta-arrestin-1-like isoform X2	Centruroides sculpturatus
OM_12195	miR-5310	XP_015926304.1	CCAACACACCTCCTCCAAACGATGTACTATGTCCTTTCCACCATCACCACCAGCAGAGTACAAAGAGTAGCGCAGCCACCGTAGTGGTGAATGGAACTTGTGCCCCGCTTCATCACCACCATCACCACCCATGCTACACCAACGGGCATCATCATCATCACCACCACAATGGTGGTCCAACCGATTTGAGCGTCAAGAAGTGTGCGAGCACCCCGCTCAAGTATTCGCTCAGTTCGAGCGAAGTGAGTGCCGTGCGCCAACTGATAGCTGGTTACAGAGAATCAGCTGCGTTCCTTCTCAGGTCAGCCGACGAATTGGAGCAGCTGCTTTTGCAGCACAATTGACCTGGACCACCCAACATATCTCTCTCCCATAAAAGGGAAGGCTTTTCAGCCTCTC…	TAGTATTTCAACATTTTATTCCATATTCTGTAGAGAGAGAAGAAGAAATGAAAATATTTGGCCCTTAGATATCACAAAGAGCACCCAATGAAACAAGTGCCACAGATATGTCAAGTTTAATGGCTCAGAGCCACAAGATATGTCATATTCCAAGCCAATGGAAAACAAAAAGCGTACACAGCAAATAGTGAGAAAATAATGGTAGATATGTACATGAGTTGTCTGCATTGCACGATGTCCAATGGCCAAAATACCCTGACTAGCCCCAAAATTTGAGAAAAATAAGCTTACCTATGTGTGAAAGATTGTAGTCTGAAAACAAGAACAATTCATTGGCCCCAGAGCGATTTTCTTGGATTACAAAGTGAGAGGCTGAAAAGCCTTCCCTTTTATGGGAGA…	nucleolar protein 4-like	Parasteatoda tepidariorum
OM_12220	miR-285	AHN53432.1	ACCCCCCCGACTGTGTACGTGTAGTGTGTGTGTGTGTGTGTGTGCAGTGCTACGGCCGTGTGCTACGCATCGCGTCTTTTGGTGCTAGTCAGTGTATCGGCTTCGGCCAAATGTGCCGCTGTTGTGAGCGTTATCACGTAGCCTCTTGTCCGGACACCGGAAGCCCTGGTGTCCGGCACTGAGTTCTTAATTCCTAACTTTTTTATTGTTTATTTATTTATTTATTCATCACCTCACCCCCTCTTCTCTCTCTCTTTTTCTCTTCATCCCCCTTCCCCTCTTCATCCAACGGGTGCAACAT	GACCGTCAACATGCGCGACTTTCTCGTTGTTCTCTTTCTCGTTGCTACATTGGCTGCACTGGGCAATGCTGGTGAGTACCGTTCCGCATGTCAAAGAATGATGTGTGATGTGTGCTTTGCGCTAGTTTTTTTATTATTATTATTTTTTTTCTCCTTTAGCGCTCTGGAGTAGCCGGTTCCAGTTCTCTGGGACTTCCGTCTGTATTTTTTTCTTTCTCAATTTCAATTTCAAGAACGTGGGATGGAATCCCTACGGCCAGCTGTGCTCTAAAAGATTTTTCCTGTTTTTTTTTTTTTCTTTAGAATCTAAGGCGTATGCTGGTACAGGTCCCTGCGAAATTAGCCCAGGATGTACGTGTCCCACCTTGCGTCAGTCGTGACGGTTCCCGCACTCAGCGA…	exonuclease-endonuclease-phosphatase domain superfamily, partial	Nuttalliella namaqua
OM_12246	miR-2a	XP_013789232.1	AACTCCTCCAACGCTTTGGCTACACTGTTTATATATACTCAGGCAATACCCCAAGGGTTGTGGAACAGACAGGGCATGTAAAGAGGAAAAGAGAGAAATAACCGAGAAAGTGAGGCTGCTGCACATGCTGTCACACTAACAAACCTTGGTTGTTCCGGAGACTTCTCCACGGGCATATCAACGAGCAGCGGTGTATGTGTGAAGAGAGTGAGAGATGCTGTGATTTTTCTTATCCCCTCCCCTTTCTGGCACGCCGAGGTTGAGACAGTGAGAACTGNATNTTTTTNTTATTATTATTATTTTGTTCGCTGGCTATGAGCCTCCTTTGGTGTTAAGTTATTTTGATCTTTTGTCATGTTGCACCAAAACAGAAGTCAGAACATTATT	TGAGTAGTAATGGCGGTGAGAAAATTACTCACTTGAAGAAGATTGACTCGCACGTGTACGTTTTTTGGGATGTTGTGAATCTGTGGCACCTTCCCGGATACAACCAAGTGAATGACTTTAACGAGGAATCGTGTAAATGGTGTGGAGTTAAGGAGGCGACTTGCCCTGAATGTGAACTTTCACTCTATAGGCACTGACGAATGAGTCTGCCAGAGGCCATCCCAGAATGGCAACTCCACTCGGGGGGCGACGCAGAGGGGTTGTTAAACTCTACAGTGTGGAAGATCAGGCACTGGACCAAATCGCTAAAGAGGCAGAAGCCCGATTGGCTCAGCGCAGGCAGGCCAGAGCTGAAGCCAGAGCTATACGACTGCGAGAACTAGAAAAGCAAGCCAGGGA…	leucine-rich repeat flightless-interacting protein 2-like isoform X2	Limulus polyphemus
OM_12294	miR-9-5p	DAA34047.1	AACTGTACTGCGTTAACAAGAAATTGAAATTTGATGTCGTGAGGAACCAAAGCTGCAAGGATGCTAGCACGTGTAACACAAGTTCGGGGGCTCATGATCTATGAATGTCATCGTAGGGAAAAAGCTGAACAGCGCTGATATCACAGCTGAGCATTGTTGGAATAGAGCTGGATCCAAATTGTGGTTTGTCTTAAACATTGCCGGAGTGCATTCGTAGGAATCTGTTCCGACTCCTTCGTTCAGTGAGGAACAGCAAAGCTTGCTTTCACTGCACAAAGTCCTTTGAAACCTACATTTGTTTTCAAGACAGCCACCAGTAAGGCATCTGTAAACATTTTGCACCCTGAAATGTGTTTTTGTGGGGCGCATGCAGGTGAAGTGGTGGCTCAGTTCAAGTAC…	GAAACAACGGTTTATTGTTCTAGAAGCCACCGGCTGCAGGCGATGCGTGCTGAATGATCGATGGAATAAAACCAAACACACTGTTCCTACTGTGTCATATAAAAGGAATATAAAAATAGTCCTTTTGAGGGACAATTTGTTGCTGCACAGCTGCCGGTGTCTTCACCCCAAACAACATGACTCATGCTGCCTCTTCCTTTTCCCCATCAGCATGTACCCCATCGCCTAGAACTGCTTTCTCTGCCTTCTTTTTCTTCTTCTTGGCCGACTTGGGGATGACAGGGCGATTGAGGAGTGCACACAGTGCCTCGTCATCCACCTTGTACTCAGACTCAAACATGTCCAAGTCCAGGGACCCACAAGTGATGCGGTGAGAGCCGGATGGCATCAGCAGCACCG…	metallopeptidase	Amblyomma variegatum
OM_12305	miR-305-5p	XP_013776592.1	GCGAGCGTCTTCGGCGTTGCTGTCCATTGAGGCCATCATTTACTAAATATTCTCCTCGATTTCACGAGAAAAATCCCGGCAAATTGGCTAAGTACAACATAGTTAACAAGTACACTCCGCCATGATAGGTAAAC	GTTTACCTATCATGGCGGAGTGTACTTGTTAACTATGTTGTACTTAGCCAATTTGCCGGGATTTTTCTCGTGAAATCGAGGAGAATATTTAGTAAATGATGGCCTCAATGGACAGCAACGCCGAAGACGCTCGCAGAAGGGCGTTATTTTCTGCCACATGTTCCATTTGTATAGAGACAGGCTTCGCTATGGCTGAGAGAGTTGCAGTGGAAAGTTTGGTGGAGATGTTGCAAAGTTGCTTGACAGAAATAGCCCGCAGCAGCCGAGCTTTCTGCGAGCTAACGGGACGTACGGAAGTTTTGTCCGGAGACGTGTTTATGGCTCTGGTGGAAATGGGTACGCATTGGAGCTGAGCGATTATCGTGACTAAGTCTGAACTTCTCTTTGAAACAGGCATCA…	importin-13-like	Limulus polyphemus
OM_12353	bantam	ISCW006613-PA	TGACATATTCATCGATGAACATATGGGAGATGAGTTCAATTTGTTCATCTGAGAATGCTGATGAATACACCTTGAATGTGAGCATCCGCTTGGCTTTTCCTCCCTGGTGGTAATCATCATTTCTCCAGCTGCGAATCTTTTTCTTTATAATTCCTTCCATCTCTGGCATGCATTTGTAGAAGAGATACTTTATATGCCTGTCATCAAGATCCTTCACGTTTCTGGACGACTTGATCTCCTCTTCTAA	TTAGAAGAGGAGATCAAGTCGTCCAGAAACGTGAAGGATCTTGATGACAGGCATATAAAGTATCTCTTCTACAAATGCATGCCAGAGATGGAAGGAATTATAAAGAAAAAGATTCGCAGCTGGAGAAATGATGATTACCACCAGGGAGGAAAAGCCAAGCGGATGCTCACATTCAAGGTGTATTCATCAGCATTCTCAGATGAACAAATTGAACTCATCTCCCATATGTTCATCGATGAATATGTCATGAGAAAAAATCTGACAGGCGACTACCTAAACCAGGTCCTAATACCAGAATTCCTCATCAGAGTCTACACGGCGGCAAATGGCACAACTCATGAAGAGAGCGACCAACTCATGGCCGCTACAACACCCTTTGATGTGCCCACTCGTCTGTGA…	isoform 2 of vps33binteracting protein	Ixodes scapularis
OM_1240	miR-128-3p	B7PYH1	CAAGCGCAGCAAGCCGAGCAGACACAGGTCTCGTTCTGCATCACGCTCTCGATCCCACTCGAGGTCACGGAGGAGGTCTCGCAGCCCGAGGTCCCGTTCGGAGTCTCGTTCAAAGTCCCGCTCCCGGTCAAAGTCCAGATCCCCTTCGAGGTCTCCTCGACAGAGACCCTCCCGTTCGCCCAGGAACAACAGCCCCGGCAGGTCACGGTCCCCGAGGAAAGGCACGTCAAGATCTCCCTCGCCCAATGATGACCGGGACAGTTGAGCTAACTTGAGAAACCATCACTTTTTCCTCTTACTCTAAATGTGGAACATAGTTGACAACTGTACTCTGCGGTGTGCATTTGTAACATTTTCTATGCATGAGACAGTAGAATAAAGTCACTGTGGTG	GCACATAACCACTTCTGTAGCTGAATGGTGGTTGGTCCGGAAGTGAACGCTTTCGAAGTGGGATTTTGTGATCAATAATTAGCTGCGGTCAGGGAATGCTAAATTCCATTGTAAATAGTTTGCAGCAGTGACTTATAACGAATAGATATCATGACGATTCGTGTTTTCATCGGACACTTAAGCTACCAGGTCCGAGAAAAGGATTTGGACCGATTTTTCAAAGGCTATGGCCGCGTCGGAGACATCCACCTGAAGAACGGCTTCGGTTTTGTGGAGTTCGACGACCAGCGCGATGCAGAGGATGCGATAGCTGATTTAAATGGCAAAGATTTATTGGGTGAAAGGGTTACTGTTGAACTGGCCTATGGCAGCCGACGCAGCCTGGGTGAGAAGTTCATT…	Alternative splicing factor SRp55/B52/SRp75, putative	Ixodes scapularis
OM_12441	miR-203a-3p	XP_023215628.1	CACCTAAAGGTGATTGCACAATTTTCCTTTGTCACAAATAAATGTTGAGGGGCAAACTTCTCACACAAGTTGCAGTGTTGTCCTAAAGTTCTCGTTTGGAGCACTTTGTTGTTGCTGATCGATTATACATATGCACTTGCATTTCATATAAAACTACATGGTGTTCATTTCAAGACTCAGCAATTTGCATTTCATGTGGTATTCTAGTTACTGTTTTTCATCATTCCGTTACTGGTTTNCATGTCAAGGACATCCACGGCAGTGAAATTTTTACTTAGCAACACTAACTTGGTTATTAGGA	TCCTAATAACCAAGTTAGTGTTGCTAAGTAAAAATTTCACTGCCGTGGATGTCCTTGACATGnAAACCAGTAACGGAATGATGAAAAACAGTAACTAGAATACCACATGAAATGCAAATTGCTGAGTCTTGAAATGAACACCATGTAGTTTTATATGAAATGCAAGTGCATATGTATAATCGATCAGCAACAACAAAGTGCTCCAAACGAGAACTTTAGGACAACACTGCAACTTGTGTGAGAAGTTTGCCCCTCAACATTTATTTGTGACAAAGGAAAATTGTGCAATCACCTTTAGGTGTTCTCATAAAACACCGGTTAAAAACTTTCAATCTCTGCCCTTGTGGTTAGGGTGACACCTATATATTAAATATGTGTAGAAAGGAACAGTAAAAGTTC…	alpha-tubulin N-acetyltransferase-like	Centruroides sculpturatus
OM_12449	miR-12	B7PH01	TTTATGATGTCTGGACGAGGTGTTGCTGCTCTCGCTGGAAGAGCGCTGCCCCTCCGTGCTGGATGTCCCTCTGTCCCTGGGCTACGGCAGTCCCTTCTCGTCAAGCCTCACCCTAGTGTTTGACGCAGCCTGTACATAGACCTTTTATGCTGCACTTGTAAATACTCCTGTGCCAAGGGTTCTCACAGCCATCTTTTGCACTGTCTTCACTAAAGTCTTGACTGCTCCATCATGCACCTAAGCCAGACCAGGAAGGCTTTTGTTTTTACCTTTTTCCCTTATACAAAAAAGAAAGAATTATTGCGCAGTGTTGATTAAATCATAAGTTAAGGTATGTACAGTTGTAGTCCTAACCAGCATCGCATGCATGTAGTTTGAAAAAGATGTTTGTTTTCTGTG…	TTTTCTTTTTTAATTATTATTATTATTTTTTCTTTATTGAGGATGTTGTTTTCTATCCTTTCTAGTCTGAAGTCATTCCGAGGCTCTCCAAGCACTTTGAGAACTTGCACCAATTTTTTTAGTCTTCCACCTAGTATGTATCTGGGCGATGGTGCTGTAGTTATTGAAGTCCGAGCGCTTCCCACTTCATTTATAGACTAATTTAATGCTACCTTCCTGCCAGTCTTCCGGGATGTGGTCAGCGCCTAGGATGTCATTGAGGTTCTTGCAAAGTTGGTCCGTCATGGTTTAGCCGGGATTCCATCTATTCCTGCAGCTGTTGACCCTCTGTAATTTGTGGGTTTACGTCGCGAGGCAACTGCGATCACCTTTTGTACTGCCTGAGGAGTACTTTCCTCC…	Ankyrin repeat containing protein	Ixodes scapularis
OM_12460	miR-315-5p	XP_021000716.1	TTCATTTGCGCTCCTGAAACTCAAGTTTCTCTGCTCTGCATGTGTTTTCTATTGTTTCCGTGCGCACCGACTTACGGCTTAAAGAATCTAGCACGTCCATTCCACCAGCTCTAGTGAGACTATCCCCTGCTGTGTACAAAGATATTCAGCCGTGTTTCTCTTCTTTCCTTTTGTATTACAAGTGTCGTCATAAGTTTTGTCTCGTCACTCTCCTGTTGATGATAAAATGAGTGATCTTAATATATTCTGTACTATTTAAATCAAATCAACGGATGTAGGTTTCACTGCGAACTCTGTACATACTGGTGTATATTGCATGTAAAATCTTAGGCTGGAAATATAAAGCGTCGTCT	AGACGACGCTTTATATTTCCAGCCTAAGATTTTACATGCAATATACACCAGTATGTACAGAGTTCGCAGTGAAACCTACATCCGTTGATTTGATTTAAATAGTACAGAATATATTAAGATCACTCATTTTATCATCAACAGGAGAGTGACGAGACAAAACTTATGACGACACTTGTAATACAAAAGGAAAGAAGAGAAACACGGCTGAATATCTTTGTACACAGCAGGGGATAGTCTCACTAGAGCTGGTGGAATGGACGTGCTAGATTCTTTAAGCCGTAAGTCGGTGCGCACGGAAACAATAGAAAACACATGCAGAGCAGAGAAACTTGAGTTTCAGGAGCGCAAATGAAAAGTTTTCCACTCTTCATCCACTTGACACAATTATTGTTTTGATTT…	uncharacterized protein LOC107436447	Parasteatoda tepidariorum
OM_12474	miR-87a-5p	XP_023217636.1	TGAGTCAGGTGCTGGATTTGAATTGAGCTAGTACTTGGATTTCATCCTTGCAATGTTCAGGTGGTGGATAGTGTGACGCAAAACTGTGCTGGACAAGTTAACAGTGACCACTTGTGTAAGAATGGAATTGAAGAGGCGTAATATATATGTGTACATAACTGGTATTTCACGGTGTC	GACACCGTGAAATACCAGTTATGTACACATATATATTACGCCTCTTCAATTCCATTCTTACACAAGTGGTCACTGTTAACTTGTCCAGCACAGTTTTGCGTCACACTATCCACCACCTGAACATTGCAAGGATGAAATCCAAGTACTAGCTCAATTCAAATCCAGCACCTGACTCAATGGCATACAGAAGTTTTTCTCGGAGTGCGTTTTCGTCACTGATTTCGGGAAGTTTGAGTAGGTTCATGCACGTGGACGCTGTCGGCAGACGACTGGGTTCACTGCCTGCAGACTGTATGCAGAAGCCCGGTACCAGTTCCCTGAATCCAAGCAGAGGAGGCCTGGAGCAACTGGTAACGAACTTGAGCAGGAGCCGTTTGCGTCGTTCATCAAATTCACTGA…	ubiquitin-protein ligase E3C-like	Centruroides sculpturatus
OM_1249	miR-275-3p	B7PRH6	ATGGACGACTTCCCTGCTTGTTACCTACCACAATGACGTTATCGCACCAATTGCCTTAAAGCAAAAGTACTAGAATATGCTATTTTTCTTTGTCGTACTCAACTGTACTATTGAAGCACATAAGGGTATGTGCGGGTTGTGACTTCTGGGCATTTACATATAAAAATCTGACTGCATTTATCAAACTTGCCACTTTCTCCAAAATTATGATTTCTTTGGAGGGTTAAGGAAGCACAAAGACGGATAGCACTATCATTTCCTGGGAGGAAAAACCTTTAATGAGGCTATCACATTCAGCTTATTTTTGTATTCCACTTCTGCTGCCTCCGACTTGCCCCGTAGTGCACAAAGAAGATCAACAAAGCAATGGGGTACAGTTTAAACGCATGGAGCAAAGCA…	AGCAGAGCCTGTCGGTATGACCACTGTGTCGGCTCTCGGTCAATTTATACATCTGCGACTGTTGCGGTCTTTGGTGTGGAGTTCGATACTGCTCTGTGCAAAGAGATCAAGCAGCAGACAGCTGCGAGCCAGTAGGACGGTTTCTGCCAACCTACGTAGTCCCTATACATCGACTGCCTGCACCATGACAACTGCACAGTTCCTCTTTCGTCAACTGTTCGATGAGAAAAGCTGGACCTACACTTATCTGCTGGCTGATCAGAACAGCAAAGAGGCACTTCTTATCGACCCTGTCGTAGATCAAGTAGACAGGGATGTGAAACTCCTTCTAGAACTGGGACTGAAGCTTGTCTATGCAGTGAACACCCACGTTCACGCCGACCACATCACAGGAAGCGG…	Glyoxylase, putative	Ixodes scapularis
OM_12490	miR-285	XP_023242751.1	ATATCAGAAGTTTCGGTCACTCTCTGAACTTAAAGCAAAGAAGCTTTCTCTTTTGGCTGTGGTGCTGGTTGGCCACGANTGTTGAGCTCTGATCATGGGAGTCACC	GGTGACTCCCATGATCAGAGCTCAACAnTCGTGGCCAACCAGCACCACAGCCAAAAGAGAAAGCTTCTTTGCTTTAAGTTCAGAGAGTGACCGAAACTTCTGATATTTTCCCATTTATTTCTACAGCAGGCCTTCTCAACTGGTTAATGGACACACTGACTGAGACGCTCAGTATATTCTTTGTACAGAACAATCATGTTTCATCTGTGAGCCCCATGTTGCACATACTGTTACTTAAAAAAGAAAAAAAGCGACAAGAAGAAGACTTGTACAATGTTTCAAGGTCAGCATGTGCACAGATCTCCCAAAAACAAAAAAAAAAAAAGAAGAAGAAAATAAATAACACACAATTTTTTTGTTCCCCCACAAATTGATTCCTTCGCTTCCATCTTTTGCCCA…	mitogen-activated protein kinase kinase kinase kinase 5-like isoform X7	Centruroides sculpturatus
OM_1250	miR-275-3p	B7PRH6	ATGGACGACTTCCCTGCTTGTTACCTACCACAATGACGTTATCGCACCAATTGCCTTAAAGCAAAAGTACTAGAATATGCTATTTTTCTTTGTCGTACTCAACTGTACTATTGAAGCACATAAGGGTATGTGCGGGTTGTGACTTCTGGGCATTTACATATAAAAATCTGACTGCATTTATCAAACTTGCCACTTTCTCCAAAATTATGATTTCTTTGGAGGGTTAAGGAAGCACAAAGACGGATAGCACTATCATTTCCTGGGAGGAAAAACCTTTAATGAGGCTATCACATTCAGCTTATTTTTGTATTCCACTTCTGCTGCCTCCGACTTGCCCCGTAGTGCACAAAGAAGATCAACAAAGCAATGGGGTACAGTTTAAACGCATGGAGCAAAGCA…	AAGCGGTGAGAAGGCGCTAGATCCCGTTATATGCCATTATATGCTGAGAGGTTTTCTTTCTACGCGCGTGTCACGTATATTTTCTTTCACGTTTCTATTTTCTCCTTTCCAGCCTCAAACCAATAAAATGTAAGAACTACATTTTTGCGCGCATGCTTGGTGCCTTCGTGCACTTGGTGTGATGCTGCCATTTTAGTGTGTTTCTTCTTTTGCCATTCTCATTGTGGTTTGTGTTTTTGTTCTTGGTGTCTTTGTCCTCTGTTTTTCCATCTTTTTCCATCATTCTCATGTCTCACATTTCTGACTTTCATATTTCTTTACTTCATTAGCATTGTTTGCTAGGATTTTATGCATACTGATACTTTTTTGATCTTATTTGATCGAGCGAAGCCACCGGCA…	Glyoxylase, putative	Ixodes scapularis
OM_12512	miR-7-5p	B7P0R6	GAATGACCGTTGATAAACTTCCCAACCAGGATAGGTTCCAGAGACTCACTCCAATACTGATCCAGGGCCCTGGCGGTCGCAGCAACAAGGTGGCAGCAGCGAGCAGGATCCACCAGCGCCTGGACATGAACCCAGTAGCATCAAGTTCCAGACCTGCCGTGCTGACGGAACCGGCGGAGGGAGCCTCGGTGTTGGTGTCCAACCTCCATCCGCAAGTGACCGAGAGCGATATTCGTGATTTGTTCCAGGACATCGGGCCGATGCAGGACGCCAGGATGGTGTCTACGGGAACAGCCCTGGCTACGTTTTACCGCCGGGCTACGGCCATCCAGGCGTGCGACACGTACCACGGCCGCTTACTCGATGGCCAGCCGATGAACCTCACGCTGCTGACAGTGG…	GTCAGTTACAACCGTACCTTTAATTTGCTTATTATAGTACAACAGAAAGTGCCAAGTACTGTTGGTTCTTCAAAGATACTTGGATGCAAAGTAGGAAGACATGTTTGCTTGTGTTGGCCTTGGGGCTCTGGATGCTGTTGTACCCACTGTCAGCAGCGTGAGGTTCATCGGCTGGCCATCGAGTAAGCGGCCGTGGTACGTGTCGCACGCCTGGATGGCCGTAGCCCGGCGGTAAAACGTAGCCAGGGCTGTTCCCGTAGACACCATCCTGGCGTCCTGCATCGGCCCGATGTCCTGGAACAAATCACGAATATCGCTCTCGGTCACTTGCGGATGGAGGTTGGACACCAACACCGAGGCTCCCTCCGCCGGTTCCGTCAGCACGGCAGGTCTGGAACT…	Putative uncharacterized protein (Fragment)	Ixodes scapularis
OM_12543	miR-2b	XP_015912039.1	GTAAGCTATTGTATATAAAGTCTGCATCCTGTCAAACAGGTTTCTGTGAAAGCTAGGATTGACTGCACTTTTTTTTAGTTGTGTGTTGTCTCTAAATGCAGGGACTGCCTGGTTGTCAGCTGTGAATGTTGTAGAATCGGGTGCAGAGCAAAAGTGTGTAGCTGTGATGCAACGGGTTTATCAGTGTAAAAATGTAAGCAGGGTGGGAAAAGGGACAGCACAACTATATGTGAGGACAGGTGATGTTACACCTACTTCCTGTTTATACCCTGGACGCATTTTTTTTTTTTTTTTTTTTTTTTTATAAT	ATTATAAAAAAAAAAAAAAAAAAAAAAAAATGCGTCCAGGGTATAAACAGGAAGTAGGTGTAACATCACCTGTCCTCACATATAGTTGTGCTGTCCCTTTTCCCACCCTGCTTACATTTTTACACTGATAAACCCGTTGCATCACAGCTACACACTTTTGCTCTGCACCCGATTCTACAACATTCACAGCTGACAACCAGGCAGTCCCTGCATTTAGAGACAACACACAACTAAAAAAAAGTGCAGTCAATCCTAGCTTTCACAGAAACCTGTTTGACAGGATGCAGACTTTATATACAATAGCTTACGCCTATTATACACAACGTGAAGTTCTCAGCGTACAAATCAAGCAGACCTTTGCCTAAAGAACAGAGCACACATTGTGAAAAGAAAAGGAGA…	dentin sialophosphoprotein	Parasteatoda tepidariorum
OM_12584	miR-317	AAM93650.1	ATCTTATTTTTTATTTTGTATATGTACTGTGATCATGAGGGGCCCCGTAACGCACCTTTATGCAAAGTCACTGGACTATTTACAAGTAGCGACAACCTTTGATGCGCCGACTGGGAAGTTCATGGCGGATGGGTGGTGGGGAGAACGAAAATGAAGGACGGTGAGAGAAAGATGTCGCTACTTCCTAATGAGTAATCCAGGGACGGTACCTTTACGGGTTCTTGAATGCGTGCCAAATTCTTGACAGAAGGCACACCCTATTTTTCCGACCATCGTGAAACATAACGAAGGAAGGAAGTTACTGAAAGAAGCTAGCCCGCGTCCACTGGATGGCGGGTCCAGGGCTCTACCAACCCAGCTAAGCTGATACGCGACGCCAGCGACCTTCGGCAGGATGTC…	GACCGAGAACGTACTGAATCATCCATCATGGAACTGAAAGCGTGCATTCAGACCGACAGGGTGCACCGCTGAACACGCAGCTGTCGTAAACGACAGAACGTATTTTATTATCGTGTATGACGTGTGAAGTGTACTTTGGTTCCTTTTGCCGCTTTAAAAGGACGTCGTCCGCAGAAACCCGTCGTAGTCGTGTACCACGATGTTTGTGTTTGTACTACTGTCTGTTACCATGCTGGTCCGTGCGGCGGACGACAACTTCATAAATAACAATAACGGTGCACAGCCTGGTGATCAGCCCCTGTTTCTGTCACCACTGATCGCGGAACAACGGCTAGAAGAAGCCAGAAAACAAAGTCGCGTGGACAATCTGACGTCATTCGGAGTGGAGGCCTTCTCGGG…	putative secreted carboxypeptidase	Ixodes scapularis
OM_1261	miR-9-5p	B7PXK7	TTTTCACAATATTGACTTCCGTGTCAATATGACATTAAAGGAAGGTACTGATGATGACGTTACCGGGAAGGTGCGTCACTTAATGATACGCGACCGATGCAGCAACTTTAAAAGCCTTAGTAAGACGATGTACATCTTGATTGGGAAAGATTCTGATATAGTAGAAGAAATTGAAGGGGAAGAACAGTTCGTCTACCTACTGGACCAGAGTTCNCTCCTCTTTCCAGCGGAGTGGAAACCGCTGCGAGAGAAACGTCTGGTGAAATGGTTCGTGACAGAATTTCGGAAAACTGGTGACGCACCGTGCCGCTCGTAAGTTTGACCGCCTGATCGACGAACCACTCCACGGTGACTACCAATGATTAGAAAGACGGTGCAAATCCGACTAAAACAAAAATA…	TATGACGATATATCGTGTATAAATCTCCGCACTCGTTTGGTGATGAGATCGATATATTTGTTTTTCTATCCACTTTATATCTGCAGGAATGAATCAAAAGCCTGCAACATTGTGCATCGTCTTTTATTCCATTATTTGTACACATTTTGCGAAGCGTGAGGCTCAGGACnAATTGAACGTTGACATTGCCCCAGGTATGAGGCTTTGGAAATGAGTGTGGGCTGATCTTTCATAGATCTTAGTACTGGCATCGAATCTTGCACAGAACTTGAGCACTAATCTCGTACTCTGAACATCACTCAATACGCTCACAACATCACTCAACATATGCTGAACGCTGCTCGCAGATCATATGGACACTGCTGCCAAAGCTACTGAGGAAACAAAAGTCGCATTTTC…	Alpha-macroglobulin, putative	Ixodes scapularis
OM_12639	miR-3931	AGJ90347.1	TAATCCTGTGTGAATGAATATGTGGTATATATTTGATTGTCAAAGTAAAATAAAAGTGTGAAC	GTTCACACTTTTATTTTACTTTGACAATCAAATATATACCACATATTCATTCACACAGGATTATCCTGGACAGACTCCAAGCTTTAATAATTACCCTCTTTTGCTAGGCCCTGATCATTTATCTGCTTGCGGCTGCTCATGATAGAAAATACGCAACAAACAAAATTCGAGCACAGACTAGTAAATTTTTAATTTAACACAACACACAAAAAAACATGGATGAGTTTTTGTACAGTGATGACAAGCAGGTGGAATGCTACACTTTACAGGACATTTAGTCTACTTCCTCCATGCGAGATGCATCTTCGTCGTCACCTTCGAGTGGGGGCATTTCTTCTGTGACTGCTGCAGAGCTTGTAGTATCTCCTCCACCAGCAACTTCATCCTCATCAATGCCAA…	Heat shock protein 90	Ornithodoros moubata
OM_12670	miR-27a-3p	B7Q817	ATGCACACACTTTTATGCAAGTAAGCAGCAAAACATGAACCAGTGTGGACGTTTTAACTAGAATATAAACAAAGATAATTTGTTGCAGTGTTTCTATAATTTAGGAAAGGGGGGATGCCTGAAAGCACATTAGCATGGCATAGGTGGGGGCATTCACTGTGTAGTAGCCTACGGCTTCAGTGCAAGACAGTTCAAACAGTGCTAAGATGCTTTTCAACTGTGAAGCGCATGTTTACAGAGCTCCACTGGGTTGTATTTCTCTTAAGGTTATTAATTAAAATTATATTCGAAT	ATTCGAATATAATTTTAATTAATAACCTTAAGAGAAATACAACCCAGTGGAGCTCTGTAAACATGCGCTTCACAGTTGAAAAGCATCTTAGCACTGTTTGAACTGTCTTGCACTGAAGCCGTAGGCTACTACACAGTGAATGCCCCCACCTATGCCATGCTAATGTGCTTTCAGGCATCCCCCCTTTCCTAAATTATAGAAACACTGCAACAAATTATCTTTGTTTATATTCTAGTTAAAACGTCCACACTGGTTCATGTTTTGCTGCTTACTTGCATAAAAGTGTGTGCATGTGTCTGTATATAGTATTTACAAATATTGATAGCAAGCTGGTACTCTTCGGCTCGCCTCAGCCTAATATATCTACAGGATTGTGCAGTCCTTCTTTGATGACGGACT…	Putative uncharacterized protein	Ixodes scapularis
OM_12680	miR-750	B7PN73	ACCGACGCACATATCCTCGATATGGTTATTGTAGATCTTCCACCAGATCCATATTTTCTAGATCACATCAAGAGTCTCCAAGACCTACGTATTCATGTTGCTGTTCTGAACTTCTACGGGTATTGGTCATTTGTACAGATTTACCGATAGAGCCTGCATGATATTAATGAACCCGTAAAGTCCTGAACTGCAGTATGCATAGCAGATACGTAGAAGCTGTTGTGTGCTCCAAAAGTAGTAGATCTGCTTCCTAAAATTATTGATAAGGAACTTGCAGGCAGTGTTTATTATCATGAAGTTATACTGTACGTGTATCTTGTGAGAAATAAAGAAAGCTTATTGTGCAC	CAACATGGCCGACGTTTCTAGTTTCTCAAGCAGCGTTGGCATATCGCCTTCGATAAATATGTCAACAGATGAAATTCGCATGGAATTTACGCCGTCACGTCAAGAGATAAACATTAAGTCCAGCGCAGCAGACACGTTTGCAGAGGTTCCCCTCTGTACAGCAGAAAATGGGGTAAAAAGGAAAGCCCCTCGTCGGATTTTGCATTTCAGCGATGGAATACTCGAAGAGTACAGCTCCGAAGAAGAATCAACTGACATTAATCCAAACAACAGCCTTGTTGATCCGAGAACCCTAACATGGTTCCCATATATAATTCACCTGGCACTTCAAGTAGGCACAAAAACACTGGCAGTTTGTGACTACCTCGGTGAACACCTGGCTTACTTTTTTGGTATCAC…	Putative uncharacterized protein	Ixodes scapularis
OM_12689	miR-190-3p	B7Q4S5	TCCCGAGGACGTCCCTGTGCGAAATTATCGCCGGCTCGCTGCCTGAGACATCTTGCTTCGATTGATGTCGAGGGCAGGGCGTTTCCGCCGCAGCCATCCGGTCCCTTTGTGCCCCTCACCCTTCCCGAAGAGAGCTATGTCGTTGCCCGTCCCGTAGGTCCCTGTTCAGGCTATGGATATGGCACATGGCTTCCGGGCTCCGTTAAGCCTGTGCTCCGTGGAGTGGTCTGTCACTTTGTGCTAAGCGTTTCTTGGAGCACTCTTGTTTCCTCGTAGTACCTGGGGTCTACGCTAGTCAAGGAACTCAAGGGCACGGAGTCAACGCGGAAATCGATCCAGAAATTGAAGGCTTCCACGAAAACTATAGGGAAAATACCAAGCGTTCTCCTGTCTGTCTCT…	AAAAAAAAAAAAAAAAAAAGACGATCTCAAAACGnACCGGCCAACCTCTTGAGTGCTGTAGACATACCCATTGAAAAATTACCnTGTAGAGAAAGAAAAATCAGGAGCGCAGGTACGTGAAGCCCAGCCAAGAAAAGCGCnCTGCCTCCGnGATTAGCTGCGTCAGCACAGTCCTGACTAGTAACACCGCCTATAATCTGGCGGTTCTCTCTCTATAGAGAGCCGACGCAATGGAGGTCGCTGACTTCGCACGTCGGCGGGACTTTCTGGAAAAGGGCCCGGTCGCCCGGAGGATGCAGATGCCACGAGACCTGAACTTTGGCGGGTCGCTCAGAACCGGGTGGACAATTGTCATGTCCTGTCGCGGATGTCGTCACTGTTGCTCACTAGATGAGTTTT…	Ankyrin repeat containing protein (Fragment)	Ixodes scapularis
OM_12790	miR-148a-3p	KPL97089.1	ACGCTCACTGAGCTTATCAAGGTGACGTGCAGGTTGTCGTCTGTTACCATAATTTCTTGCTCCGTAATGTACGCGTTGCACAAAATGCATTAGACTGGCGACGTAAACGCAAGTAGCGGCCCGCCGAAATCGTCTTCGTTTTCAAAGAATCGAATTTCGGGTATTGCACTGTACGTCATAGCGTCAGGACGCGTGCTGTCTTGCACTGGTTGGATTGTCGGGTGGATTCCGTTGGCTTTCCTTCGACTTCTTGGTTTGGCAGATGGCACGGTCATCTTTTAGGCTACAGTTAACTGAAGCAATCTACAGATGATTGTATTAGCTAATTCTGAACAAGCAAAGTATATTTATAACACAATTTCGTGCCCGCCGTTTCTCTTTTTGGACATCTGGGATCGC…	CCTACCTTCGTGTCAGCGTAGCTAAGTATGCCGTAGACTGTGTTTTCAGCGTTGGTGAACTCTGTGACAAAAGAGCTAGCAAGGACAGCCAGGAAGAGACCCGGGTATGGTCCCACTTGCGCGTCCTTTATGTATTCCATGCTGTTGTCGAAGAGTGAACTTTTCTGCAATGCGAGCACGGCATTCAAGCCCCGATTGCAGCGATCCCAGATGTCCAAAAAGAGAAACGGCGGGCACGAAATTGTGTTATAAATATACTTTGCTTGTTCAGAATTAGCTAATACAATCATCTGTAGATTGCTTCAGTTAACTGTAGCCTAAAAGATGACCGTGCCATCTGCCAAACCAAGAAGTCGAAGGAAAGCCAACGGAATCCACCCGACAATCCAACCAGTGCAA…	solute carrier family 13-like protein 1	Sarcoptes scabiei
OM_12847	miR-5307	KFM79551.1	TCTGCTTCGGAACCGGCTCATAGACTAAGTTTTAGAGTGCGCAAGCTTTGTATGTATATTGTATTGAGATTGGTCAAGAACAGATTTTGTGTCCACCGACCATGTTACTGAAAATTAATATATTGCACTTTGAGTGTGTATTCTGGTGTCAACTCCGAAGTGATGTGCATTGAGCATGAAAATAAACTAGTTTTG	CAAAACTAGTTTATTTTCATGCTCAATGCACATCACTTCGGAGTTGACACCAGAATACACACTCAAAGTGCAATATATTAATTTTCAGTAACATGGTCGGTGGACACAAAATCTGTTCTTGACCAATCTCAATACAATATACATACAAAGCTTGCGCACTCTAAAACTTAGTCTATGAGCCGGTTCCGAAGCAGAAACAAATTATGAGTAGCAAAATGCAGTTTCTCTATACAAACACATATTTACATTCTTTAATTTCAAGTATTTCCCGTCGCTAAAGATAAAATTGGCGTCTTATTTAGGGCTACCCTGTAAGAGGTAAAATTGAAATAATTCCAGTCGAGTCCGAAGGCGTCGAATGCCTGTCCTCAAGCGTGATGGTCCCGAGGACCATCTTCA…	E3 ubiquitin-protein ligase Mdm2, partial	Stegodyphus mimosarum
OM_12896	miR-203a-3p	ACB70344.1	CCGAAGATTTCACCCTGGAGGACGGCATACTATGCAAAGTTCGTCTGAAAGGGCCCGGCCGGTCACTTTTCGACGTAAAAGTCGTCGGCGCTTGAGCCGTCTGAAACTTGCTTCGTCCAGCAGAGGGCGACTCTGCTCTTCATTTCAATTAATAAAAGTTTCGTA	TACGAAACTTTTATTAATTGAAATGAAGAGCAGAGTCGCCCTCTGCTGGACGAAGCAAGTTTCAGACGGCTCAAGCGCCGACGACTTTTACGTCGAAAAGTGACCGGCCGGGCCCTTTCAGACGAACTTTGCATAGTATGCCGTCCTCCAGGGTGAAATCTTCGGCTTCCTCGCAACCGGTGCCTCCCTTTTCGAATTCGTCTTTGCTGGCTTCTTCTTCTTCTTGCCCTTTGACTTAGACACGCATTCTCCACGTATGCACACCATGTTTTCTCCCGTACAAnGTGTTCCGTCTAGTGCGTTTGCTACCCCTGAACTGTACTGTTGTCCATTGGGTCCCTGGAAAAGTGGACTCCTGCATGGTACTGTACAACCTTCCATCGGCACGGCCTTGTCAAA…	zinc-dependent metalloprotease, partial	Ornithodoros coriaceus
OM_1290	miR-87	XP_975330.1	ACCGTTCAAGGTATAAAAGGGATAGCTTCTGATTGTAGCTAAAAGGCGGTTTCGTTTTCAGTTATCAGAATTTTGTCTTCGATGACAGTCGGGCAGGGGCTCACCACGAAAAAGTAGAACTTTGTAATCACGCTAAAAGGAAATAAAAGACTGCTTGAACACTGAAGGATACATCGGCACACGTATTCTTTGCTGAAAGTTTACATGGCTGCCTTTATTGCGTCTAATTCTTTGTGAATAAATTGTTAAAAGTAATAATAATAATAATTAAAATTGCTCATT	AATGAGCAATTTTAATTATTATTATTATTACTTTTAACAATTTATTCACAAAGAATTAGACGCAATAAAGGCAGCCATGTAAACTTTCAGCAAAGAATACGTGTGCCGATGTATCCTTCAGTGTTCAAGCAGTCTTTTATTTCCTTTTAGCGTGATTACAAAGTTCTACTTTTTCGTGGTGAGCCCCTGCCCGACTGTCATCGAAGACAAAATTCTGATAACTGAAAACGAAACCGCCTTTTAGCTACAATCAGAAGCTATCCCTTTTATACCTTGAACGGTTTTTGGATATTCTATCCCAGCAGTACACACCAAATGGTATAGGCATGTTGAACATGCTGGATGAACAGCTGTTCAGCAGCTCACAATATAATTGCACGTAATAAGTGCACTTAGCCT…	PREDICTED: ESF1 homolog	Tribolium castaneum
OM_12950	miR-9-5p	AAN10129.1	TCGGGCATCCAGAGTATCCATCCCACAGTGACTAGCATGTACATGATCCTGCCCAATGCACTCATCAAGAAAAATCATTTCTTATCACTTCCAAAAACACTTACCAAAGATTTCCAGATACATTTCTAAAAAAAAAAAAAAAAGAGAGAGAGA	TCTCTCTCTCTTTTTTTTTTTTTTTTAGAAATGTATCTGGAAATCTTTGGTAAGTGTTTTTGGAAGTGATAAGAAATGATTTTTCTTGATGAGTGCATTGGGCAGGATCATGTACATGCTAGTCACTGTGGGATGGATACTCTGGATGCCCGAAGAAATGTTTTATGTACTCGAAACACGCTCGAAATAACACATTGTGAAATCAAATCATGTCCTTCCAAGGTGCACTGCAAGCATTGAAAACTCATAAAGCGAGTTCCCAGAAAATTACATCCAAAACAACGTTTAGTCCTACCCTGTTCCATCCTATCGAAAACTAGGCACATCTGTGTGATGTAGCTTTAGTGCATTTTTTGTACTTTGTTTTATGCGTTATTGAATGTATAGCTATATGTCTGC…	alpha-2-macroglobulin precursor splice variant 1	Ornithodoros moubata
OM_12961	miR-1-3p	B7P2H6	GGTTTGGCTGCTGTTTCTAAGTTGGACAAAACCCCGTTTATAGCTTATAAGACCCTCTCTGTATTTAATTACATTGTACACTGCTTGAAATGTTATTCAATAAAGTCGTTTATGTTTCAAAAAAGAAATAACGAAGGAAAAAACATTCCAGTTCCCCTTCGCATCCCGAGTGGCCT	AGGCCACTCGGGATGCGAAGGGGAACTGGAATGTTTTTTCCTTCGTTATTTCTTTTTTGAAACATAAACGACTTTATTGAATAACATTTCAAGCAGTGTACAATGTAATTAAATACAGAGAGGGTCTTATAAGCTATAAACGGGGTTTTGTCCAACTTAGAAACAGCAGCCAAACCTCGGTAAAAGAAAGACTGnGGCTTAGAGTGGGTTGTATGAACTTATGGGTCAACAGTATTTGCCAATAAAAGGTTGnGGTACTGACAGTGTGAATAAACAAACTGTATGCTGAAACAGCTGTAACnTTCAGATGTGACAACnAAAAATGTTTTTTCTGCTCCGGCAGTGCTATTTGAGCCTCACTGTATCGAGTTTTGGCTGCTGCATCTTCAACTCGTTCAA…	Zinc finger protein, putative (Fragment)	Ixodes scapularis
OM_12985	miR-285	B7QMU4	CGCCAATGCCAGCCGCCGGAATGGGCATGGGAGGCATGGGCAACATGGGCGGCGGCGCCGGCCTGCCCACAGGCACGGGCATGGGTGCCATGGGCTCTATGGGTGGTATGAGCAACATGGGAGGTATGGGTACAATGGGCAGCATGGGTTCCATGAACTCCATGGGTAGCATGGGAGGTATGGGCAACATTGGAGGGCTGGGAGGCATGGGCGGCCTTCCCGAAAGATCACTCATGGGCACGGCGGGAGGCATGGGCTCTCAGGGCTCGGCCATCAACTCGCTGGGAGCAGGAGGGGCCGGGGCTGGCATGAACATGTCCGGCATATCTGGTCTGGCCGCAAATCCAATTCAGGGTCTGGGACCTCTGGAGTACGATCGCCCCGTGGACGTCCCAGAGT…	GTAGCAATATGTCACCGGGAACTTTGGAACAGAAACTACTTACGGCATGCGCAATAGCAGAGGAAACATAAGAAGCTCCTGGCGTGCTTTAGCAACAAAAATTCTAAAATCTAGAACAAGAATAACACTTTTGTGTCATTATAAAGAGACAGGAAGGTAACATGGAAGGCTGCCAAAGATAACGGATCTTATCTGAACTTTGTGCCACTAAAACTGATAACAGATAATTGAGGTAAAGGGATCATAGTATGACATCTATTGAAGACAACTGAACTGCAAAACGTAACAATTGCCAGTGTTAAGATTAATACTACCAATGCGATATCACAATCCACTGACGATGATGCACCGCAGACTTCTTTCATAGGACTTGACACGAAACATGTATCATCCCCCATC…	29 kDa ribonucleoprotein B, putative	Ixodes scapularis
OM_12988	miR-315-5p	ASL06789.1	ATCAGGCTGTTATAGTTTGCATTTTGTGATATGATTGTGGGGCACAGAGAACTATAAATTTGCACCCTATACTTCTCAACTAACTCAAATATGTGCGGGTGCCCTGGGTTTGCTAATATTGAGCCATAGCTCAAGTTCCCATTTTTTTTCCTTTTTATTTTAAATCTCTGTTATATGCACTTAATCAAAAAGGACAGCTATGGCCTGCAGTGCAGTTTAATGTTTTGACAATTTAATTAACGTGAGCAGAAGAGCCTCAGCGAGCATACAACCTCACTCATGTATTGTTTTCTGACAAAGCCAGTTTAAAATTTTTAGGCCCTGAAGTTTTATGCTAGCATCATGACAGACTGAAGAAATTCACACCACCACCATACTTGGAACCAGATTGCATTCATA…	AGCCTGACACATTACCACTGTGCTGCAGAGGGCGGCTCTATTACAGACAGACCCTAGATGACTGATAATGAAAACACCACAGATACACCAGAAAAATATAGAATTTTATGCCACCAAAATGCACACAACGATGTGAATGTTGAGCAACCTGCATCACACTTTCCTCGCTGTTCACCATGCTGCATGCACTGTTCAACAGTGTTAGAGTACGTGTAACTATGCACACAGAAGTGTACTCAAAATTGCTTAGGCATCCCTCTGATATCAAATAAATGTTGCCTAAAGTCTGACACAGTTTGTGGACCATCACCAACCTGAAACAAACAGTAATTTTATGTTTAGCTTTCAAATTTTTCCATGTAGCCGATAATGCCTTTCCAAGGCACCACTCATGATACA…	putative diphosphomevalonate decarboxylase	Ornithodoros turicata
OM_12993	miR-7-5p	B7PPF5	TCCAAACTGTTCCAACTGCACCAAGTAACCTGCAGGGCATTTTATTAAAAGCACATTTGCTCGCGGGTCCCACTCTTCCTGTGACTTTTCATCTATGGATCTGTGTTGGATGTTGTAAAGATCGTGATCTGGAAAGAGTGAAGGAGATTGATGGCTATCACTGAATGAGCTCTTGTAAAATGTGTGTTTGAAAAGGGTGTATGTGGAAATAAAAGTGAGTTCTCTGTTGATTATGTTGTCTTCCATGGGCTCTGAGTTTGCCCATG	CATGGGCAAACTCAGAGCCCATGGAAGACAACATAATCAACAGAGAACTCACTTTTATTTCCACATACACCCTTTTCAAACACACATTTTACAAGAGCTCATTCAGTGATAGCCATCAATCTCCTTCACTCTTTCCAGATCACGATCTTTACAACATCCAACACAGATCCATAGATGAAAAGTCACAGGAAGAGTGGGACCCGCGAGCAAATGTGCTTTTAATAAAATGCCCTGCAGGTTACTTGGTGCAGTTGGAACAGTTTGGAAGTGAACACTGCACACAGAACTTGCGTAAAGAAAGCGAAACAAAGGCAGAAGGAACATGCGGTGTGCTGTGAGCTCTAAGCTGACCGCTGCCCCCGTTTCACTGGATCGACCACGAATTGTAAGAATTACGTA…	Niemann-Pick type C1 domain-containing protein, putative	Ixodes scapularis
OM_12994	miR-7-5p	B7PPF5	TCCAAACTGTTCCAACTGCACCAAGTAACCTGCAGGGCATTTTATTAAAAGCACATTTGCTCGCGGGTCCCACTCTTCCTGTGACTTTTCATCTATGGATCTGTGTTGGATGTTGTAAAGATCGTGATCTGGAAAGAGTGAAGGAGATTGATGGCTATCACTGAATGAGCTCTTGTAAAATGTGTGTTTGAAAAGGGTGTATGTGGAAATAAAAGTGAGTTCTCTGTTGATTATGTTGTCTTCCATGGGCTCTGAGTTTGCCCATG	CATGGGCAAACTCAGAGCCCATGGAAGACAACATAATCAACAGAGAACTCACTTTTATTTCCACATACACCCTTTTCAAACACACATTTTACAAGAGCTCATTCAGTGATAGCCATCAATCTCCTTCACTCTTTCCAGATCACGATCTTTACAACATCCAACACAGATCCATAGATGAAAAGTCACAGGAAGAGTGGGACCCGCGAGCAAATGTGCTTTTAATAAAATGCCCTGCAGGTTACTTGGTGCAGTTGGAACAGTTTGGAAGTGAACACTGCACACAGAACTTGCGTAAAGAAAGCGAAACAAAGGCAGAAGGAACATGCGGTGTGCTGTGAGCTCTAAGCTGACCGCTGCCCCCGTTTCACTGGATCGACCACGAATTGTAAGAATTACGTA…	Niemann-Pick type C1 domain-containing protein, putative	Ixodes scapularis
OM_13062	miR-263a-3p	ISCW011206-PA	AGCAGCTACATTGCTTGGATATGTCAAGTCACAAGCTTGTGCTAGTTATGCAAGGGTGCAGAATAAACGACCTCCACAACTTATTTGACTAGCGCACGAGAATAGGAGGTCGAAGCTCCACGTGCAGCTGGGCATTTTACGATTGCGATTCCAACATCACAAACGGGTGACACTGGGGCAGGGCTGGAGGGAGTGAAACAGCCCTTCCTGCTGAGAATTGCCCGCTTATTCCAAACAAAGATGTCGCAGAGGTACTTCTCAATTTAGGGACCTGTTTAGAATTTTTCTACCCCAGGGTTCCGTGGGTTGGTGTCAAATGGTGGCGCCAGGCATTTAGCCAATGCTACGCAGTCTCCTTTTTTTTCTGCAATCTCGCCCAGCACTTTGGTGGGCTCTTCA…	TAGAGATTATCCACTTTCCCCCAGTGTGTGTTTTTCTTTGAGGGCTCACTTTCCCTAACTGTGTTTCCACATTCATTGCCGGCTTCCTCCTCCATTGTGTTGTCTCCTGCCACACTCCTCATACTCAAGGAAATGTTTGTAACCACAATTTCTCCTTTTTCTTTGGAAAACAAGATCATTTTCACAGGAAGTGAAGCGTAGAAACTTTTCACCGAAGGCGTTTTATTCAGCCTCGCTCTCGAATTCGGACACCTCTAATTAACGAGTTATAATTATGTATTTTAGTTGATTACTCCTCAAACAGATTTGCACGTGTCGGACAGAACACTCGCTGGCATGCGTGCATGTCTTTTGATAGGATAAATTTCTTACATACATACTTTATGCTTGTTTGAATCC…	proclotting enzyme precursor, putative	Ixodes scapularis
OM_13150	miR-87a-5p	ISCW016520-PA	AGACAGTACTGTGTATGCATTTTTTTGCATATCAGGTTCAGGTGTGCACAG	CTGTGCACACCTGAACCTGATATGCAAAAAAATGCATACACAGTACTGTCTTTACTGGAAAATATACAACACACAGGGCCCTTCATCACGAGTTGTCCTCCGATTCTTCCTGTGGCACCCACCACAnTCTCAAAGAATTGTCACACTTGTGCCTGTCGGGTTTCATGAAAAAATCTTCACTCTCTTCTTTCGCCAAnTCACAAAATTTTCTTTCCCCAGAAGATGTTGCGTACATGGGAAGTGTTGGGTGCAGGCTCACTCCATTAACnCAATCCTTGTGGTACTTAAAAAATAAGCCAGGCTTCATGACTGCACCCAAGTCTTCCAAATAAAAGGGTGGGGTACACAGGTCCCATACAGTCACAATTCCATTGGTATTGCCnGAGATCATGTAGTTTC…	WD-repeat protein, putative	Ixodes scapularis
OM_13172	miR-148a-3p	XP_023211818.1	CTGAATTAGAAGGTCCTCTGCTTCTGGATCAGCACGTGCCCTTCAACTTAACCTTGCCCAACCCAGGGACGTCAATCCTCAACGTACACTACATTTGTGAAAGTGCCTCTCGCCTACTTTTCCTTTCTATTCACTGGGCGCGCTCCATCCCTGCCTTCCAGCTATTGCCGTCCGAGGTGCAGGTGGCACTAGTTAGAGGTGGCTGGAGTGAGCTGTTCAGCTTGGGGCTGGCGCAGTGTGCTCAGCCGCTGTCACTGTCGACCATCCTGGGAGTGATTGCGAGTCACCTGCAGGGCAGCAGTTTACAACAGAAACGCACACCGACAAGCCGTCTCTGGCAAGTCGCGGAACATGTCAGCAAGCTGCAGGAGTTTGTGAGGTCCCTGCAGAGGCTGCAGG…	ACCCGCTTCCAACACATACTCGCTCGAATCCATCTTGAGGATGTACGGAATGATGCTATCTATCTGCACATTGCCAATGAGACCGGCAAAAAATAACTCTTCCGTCACACTCGACTGCAACGTGCGCAGCGCAGGAAGCCTGAGCAGCAGCTTTGGAAACCTATCACAATTGTCAGGAAACGTCTCACTGATGTAGTTTCGAAGCTCGTGGTAGGCCTTCTCTTGAAACTTCTCCACCTGGCGAGCACTCGGCAACGAGGGCTGGTCTGGGCTAAACAGTGCAATAGCTTTCAGAAAGGCATACTCTCTATCATCCACCTGCAGCCTCTGCAGGGACCTCACAAACTCCTGCAGCTTGCTGACATGTTCCGCGACTTGCCAGAGACGGCTTGTCGGTGT…	nuclear receptor subfamily 2 group C member 1-A-like	Centruroides sculpturatus
OM_13191	miR-745-5p	B7PD50	AAGATGCAGAAGTGGAATCAAGCTCTCACGTGTGAAGGAAATGAAGCAAATACACAAAAGATTGTGTGCCCTCATATAACTCATAGCATACACCCATGTTCATTGAACTTCCAATTGATATGAAAACAGAAAGGCAAGTTTTACCGTATTCACCTGAGAGTAAGTTTGCCCAAATGTAAGTCGTCGTCGTCGTCCCCTCTCCCCTCCACTTTTGGATGGACAAAAATGTAAAAAAAAAAAAAGAAAAAAACTTTGAGACAGAAAGACATTGGTCTCCTGCTCCATTGTATTGCAGTGCTCCTCGTCTAAACGGAGTCCGCATGTTCTTAAGTGCACGCACATCAAGGTTACGGGAAGGGACTGCATCGTGACCCGTGGAGTTTTATACTGCAATCGAAG…	CAGAACATTCCATTGGAGTAGCAGATAATGACATGGTCGTAATAATGCTGTAGGTTGTGGTCCGAAGAGCTTTATGTTGTGTACGGCCGGGTTTATGTTGGCGACAGCGTCAATTGCATGGTCGCCGCTGGACAACTGCTCTCGGCTGGCAGCGCTCGAAGGAACGCATGTTTTGCCCCGTGGCAGGCAGCCCAATGTCCTCGGACCGGGTGTTCGGTCTTCCGCAAGGGTTCGGGAACGTCATGTTTCGGACGCGGTTCCACTCCTTGGGTCGTTCTGACTGTTGTGCACTTGTGTGCTTCCAGGGTGCCATACAGCTTGGGGACGTGCGTTGCCTGCTGCACTACAGCATTCCCAAGGATGGGCCGTTTGGAATGGACAGGGGCGGGGGTCTGGCTA…	RNA-binding protein, putative (Fragment)	Ixodes scapularis
OM_1321	miR-27a-3p	AHN53432.1	AACAGAACAATTTCTTTTTCTTTTAAAATATCAAGTTCATTCCATTTTTAAGCGCACTTGTGAGAGAACGGCTGGGCATCGATAGAACAGTTGGGTGAAGTTCGTGCCTTAACTTTACCCTCAACCGTTCATTGTACAAATACCTGCTAATAATGCATGCCTATATCTATGTCTCTCCTTGTTGCATAACTTGCAGGAGGCTCGCGTCTCACTGAAGAACCACAGTAAGCTCCTGACAGTTGCGTTGCCCGTGTGGGCAAGGTACATAAACCAGAGCTACAATGACACTGCTACTGTGAAGAGCATAACTGATGCCGTCGACTTTGCCAGCTTGATGGCATACGACTACAATGTCTACAGTCACCCCTGGCGTAGATTCACGGGCCCCAATGCACCTCT…	GACGTGTCGTTGACTTTCATCCTTTGTACGGTACGACCACCTGAAAAGAGGTGCATTGGGGCCCGTGAATCTACGCCAGGGGTGACTGTAGACATTGTAGTCGTATGCCATCAAGCTGGCAAAGTCGACGGCATCAGTTATGCTCTTCACAGTAGCAGTGTCATTGTAGCTCTGGTTTATGTACCTTGCCCACACGGGCAACGCAACTGTCAGGAGCTTACTGTGGTTCTTCAGTGAGACGCGAGCCTCCTGCAAGTTATGCAACAAGGAGAGACATAGATATAGGCATGCATTATTAGCAGGTATTTGTACAATGAACGGTTGAGGGTAAAGTTAAGGCACGAACTTCACCCAACTGTTCTATCGATGCCCAGCCGTTCTCTCACAAGTGCGCTTAAA…	exonuclease-endonuclease-phosphatase domain superfamily, partial	Nuttalliella namaqua
OM_13222	miR-155-5p	ISCW020846-PA	ATGTACTGTACTGAAACCATGTCCGAGCTTATGGACCTTGTTTATTGCGTGATGACAGGCCAAGTGGAAATCTGATATGNGAGCATTAGTGNGAGAAGGAGAAAGCCCAACAGTGCATAGGGATCATCTAGCCAAACTAAAAGGTGGTAAAAAGAAGCAAAGACTAAAGAATTTTTCACATTTTTTTTCAAAATGAGGCAATAAACATGAAAGGCTCTCAAATGTTGATGACCCGACTGAGCTTCTGTATCCTATTCAGTAGGATATCTCCTTGCTTGATGCATCCCTGGTACTGGTAATTTTTGCTGTCC	GGACAGCAAAAATTACCAGTACCAGGGATGCATCAAGCAAGGAGATATCCTACTGAATAGGATACAGAAGCTCAGTCGGGTCATCAACATTTGAGAGCCTTTCATGTTTATTGCCTCATTTTGAAAAAAAATGTGAAAAATTCTTTAGTCTTTGCTTCTTTTTACCACCTTTTAGTTTGGCTAGATGATCCCTATGCACTGTTGGGCTTTCTCCTTCTCnCACTAATGCTCnCATATCAGATTTCCACTTGGCCTGTCATCACGCAATAAACAAGGTCCATAAGCTCGGACATGGTTTCAGTACAGTACATATTGCTCTATGTAGTGAAAAGAGTTGAGCAGTGCCACTTTCATTACGCAGGTGTTTTTCCTCGGCnAAAATGTATTAGGAATCTCATG…	Cytosolic sulfotransferase	Ixodes scapularis
OM_13230	miR-252-5p	KFM77786.1	AACAGACTTTTAAATGTGTGTGAAGGTAACAAGGTTATTTCTCATTAGGCATGTGCAGCATTAGTAAAAGCACATTTTTTCAGTAAAGGAACTCCTGATAAAAGAAACAATCTTTTGTCGTCCCTTTAGGTTCAATTTAAAGAGATTCCACTGTATTAGTCATCAGGTACCTCTGTTACTGGCACCCCTAGTACCAACATGGGATATGGGCTAAAATGGTGCAAGCAAGCTGGTACAGTGCAAAGTAAATATTACTAACAGAACAGCATCGATGGTTTCAATCTCCTATAAAAATTTTTCCTTTTTTGTATAGGATGCTGTTTTTGTACTTATTAAGTTTGACAATGAATCTGAAGATAATGTCACACCAGTATGCCTATACTCTATGATGTCAAGTTT…	TGCTAAAAAAAAAAAAAAAAAAAAAAGATGCATTGGATGGAAACTGAAGAAACATGTAAAAAAAGAAAAGCCACTCCCCGTACTAGCTTTTCCATGAATTTCTCCAGTTTCAGTGCTGCTGTGCGTTTGTGTACATCCTTGTTTGTTGTGGCAAAATGTTTCCCATCACTAAATTTGTTGTGTGTGTGTAGCAGAGTGTCAAGGTTTGCGGCTTGCGACGTCCAGTATTGGAGGATCCGAGCGTTATCTTTGTAATTCCAGTGGAATCTCGGTAAACGGAAATCCCTTAAACATAATTGCCATTTAAACGAGACAGAATGCACAGAATTGTTTGGTTTTGCATTCATACTATGTTAGCAAAGTTCCATTTACCGGAACCAACATTTTCGTTCCTCTGGA…	Tigger transposable element-derived protein 6, partial	Stegodyphus mimosarum
OM_13234	miR-279-3p	XP_022239927.1	AACGGGCAAAACACTGTGGCCGAGGCTTCTCCCGACTGCAGCCCCAAAATTCTGACTGGTCTTGATCCCTGTTCCCCTGGTACTGTTTGTTAACAGTTGTTTTTTTTTGGCAGTTGCTTGTTAGAGCCATCTTGGAAACATTTTTGAATTACTCCTGCAAATGTTAAGTCAGTCTCAGTGCTTTGACGGTTTTTGGAAAAATGCTTCTCGGCGTCGGGAGAAGCCTGCCAAGTAAAAGGAAAAGAGTTTCTCAGTCTGTGTCAAATATCTGTCTGTGTAACCTTTATTTCTCTCTAGTCACACGTGGAGAAGGGATTTAGAAAGCCACATTTTTAGTCCTATATATGTATACCAAAGTGTACATCTTTGCATTTGACAGTTCGAAAACAACAAACGGTG…	TGGACGTCAGATGTCGGCATGCAGGCTCAGTCAACGAGCTCAAGCACGACAGAGCCATTAAATGCGCCCCGCTATGGCACCGTGGTCCCCAAGAGGATATTTGTTGGAGGAATCTCTGCCAGCGTGAGTGCTTTCCTGGTATCTTGTGCTGTGGCAGGCAGGACCTTGTAGATTTCTTGCAGACGACCGAAGCGGAACTGCAGGATCTCTTCTCACGTTTTGGGCCCGTAACGAATGCCAAGATAATTTTGGACAGGGCTGGGGTTTCCAAAGGATATGGTTTTGTGACCTTTGACACTGAAGAAGATGCGCAACGAGCTCAGGCCACTGGAAGAAACTTGACATTGAGAGACCGGCGGCTCAACATTGCCCCAGCCATAAAAAAACAGCCATTCAGAA…	protein boule-like isoform X3	Limulus polyphemus
OM_13236	miR-128-3p	XP_023239273.1	TGAAGCAACACGGAGAGCAGTTGACTCGCAAAGTTGGGACTACCGATGGCAGCGTGTGCCAAAAAGATTACTTGACCATCAGGACAACCTTCATGGTGACACATCACTGATGACCTATCGTGGTCATACCGTCCTCCAGACACTGATTCGATGTCATTTCTCCCCTGAAACTACAACAGGGCAGCAGTATATCTATACTGGCTGTGCCTCTGGGAGGGTTGTGATATATGACGTATTAACTGGCAAAGTGGTCTCCACACTCAGTGGCCATAGAGGATGTGTGAGGGATGTATCTTGGCACCCGTACCTGCCAACGCTTGCAAGTACATCGTGGGATGGTACAGTTTCTGAGTGGGTTTACAGCAGTACCTGTAGCTTCACTGGTGATGCAGTACTGCG…	ACTATTTCACTTTCATGACGAAAAAAAAAAAAAAAAAAATGCACGAAAAAGTGGCAACAATGCAATGTGCAATGCTCACTTTTCTTAACAGCACTCTGCATACATACTGCAACAATAATAAATTTATAAATAAAACCACGCTATGAGTAAGCAGCAAGGTATGACATTTCATTTATCCCTGAAAGCAACAAATTTCACACACAAACAAACTGTGTTTAGGCTGATAGAAACAGTCAATTACAAAAATGAAAAGTGACGTCAATCTTGTCTTGACCTCAAGTCACACCACAGTGTTCCTTAGCCGAAGCCTAAAAACGAAGGCGCCTGGCACGTTCCCAAAGCGATGAAAATGGTGGAGCGCGAACTTTTTCACGCAGTACTGCATCACCAGTGAAGCTA…	DDB1- and CUL4-associated factor 11-like	Centruroides sculpturatus
OM_13248	miR-263a-3p	XP_028969093.1	GTTGGCAGGAGGTCCAGCAGACGCGCTCAAAGATGTCGTCTGGAAACACTGGATAGCGTCGTCTGATCGGAAAGAATTCCACGATGAACTGGATAGCAAGAAAGTTCGGTTCTTGTCTGAGTTGCTTCAGCCCAGTAGAGTTCCTGCGGAGAAACCGCGACCGCTTCACAAGATCGCGTCCCTCAAGGATATTGTCGTCTGCCACTTGTGAGAAAGCAGACGATGGCGTTTTCGCTTGGAGTCGTCTGTTTTCGGCACCCCAGTGGCACAGAAGCCCACCATATGATCTCATATCTAGACGTGGACCGCGAGGTTGTTGATGAGATGTAAGATGACAGTTTCGAATTTGGAGACCACCGCT	AGCGGTGGTCTCCAAATTCGAAACTGTCATCTTACATCTCATCAACAACCTCGCGGTCCACGTCTAGATATGAGATCATATGGTGGGCTTCTGTGCCACTGGGGTGCCGAAAACAGACGACTCCAAGCGAAAACGCCATCGTCTGCTTTCTCACAAGTGGCAGACGACAATATCCTTGAGGGACGCGATCTTGTGAAGCGGTCGCGGTTTCTCCGCAGGAACTCTACTGGGCTGAAGCAACTCAGACAAGAACCGAACTTTCTTGCTATCCAGTTCATCGTGGAATTCTTTCCGATCAGACGACGCTATCCAGTGTTTCCAGACGACATCTTTGAGCGCGTCTGCTGGACCTCCTGCCAACAAGTAGAAAACGTAGGCAAGCACGAAACTCGTGATGGA…	nose resistant to fluoxetine protein 6	Galendromus occidentalis
OM_13276	miR-12	ISCW008176-PA	GGCATTTGTCTTGTCTGTGTCGTGAAGTGCTGCACTGCAAGACGTGGAAATACTCAAGAAATCATTATGGGGTGAGGATGCA	TGCATCCTCACCCCATAATGATTTCTTGAGTATTTCCACGTCTTGCAGTGCAGCACTTCACGACACAGACAAGACAAATGCCCACCGTTTACAACTGAGGTGTTTTATCTTGCCTTTAATGTTCTCGTTCCTGAAATATTAAGTTTCTGGCAAGGTTCATGAAATGAAGTGTAATCTTCGGTACATAACTATATGTACCATGAACAGGAATTGAGATTCAAATGCAGACTTTTCTACCTAAGACTTACTGCAGGAAAACGGTGGGCCTGATAGAACGGAAAAAAACATAATAATGTACACTTCATTCCTCCTTTGGTGGAACATACGGCACGACAAGATGGCGCGAAAAACTCTTCACTTGTTCCGCACCTCGGACCTCCCTGTCCAGCAGTGGAAGAC…	arsenite-translocating ATPase, putative	Ixodes scapularis
OM_13284	miR-317	XP_023231948.1	ATTACTCTCCAATTATGTATGCCAAACTTTTTGCTGCTGTCCCTAGGACCTATATGATGAAACTAAAGTTAGCAGAGAACTCATCTGTTTGTTGGAGCGAGGTTTCACAGCAGTGAGACGGAAGAAGCAGTGTAGGAACACACGTGTCATATTATGACATTTGTTTCTAGGTGAACTGCTTGGAACCTCATCCCACCTGTCCCATCCTTGCAACGAGCGGTCTCGATGAAGACGTCAAGATATGGGTGCCTTCCTGCGAGACCCCACCGGACATGTCGGGCCTCAAGAAGAAAATTTGCCAGAACATGAAGGAGCGAGAAGATGAGAGGAAGCGAGAGGGACGAGACACCATTGACAGCCAAATGCTGTGGTATCTTATGCAGCAGCTTCACCGCTCAG…	CTAGTCCTGGTCAAAGAGAACGACAAGAAGATTCCTCTGTATACCATATTTATAAACCCTGGAAACACCAACGAGTTTGCAGTTGGTGGCAGAGACCATTTTGTCAGAGTGTACGACAGGCGGTATACCGGGAACGGCACCGCTACATTAAAGAAGTTTTGCCCTCATCATTTGCTTGGCAACGACATTCGGGCCAGTGTGTCCTGCCTAATGTACAACTATGATGGCACAGAAATTCTGTCGTCTTACAATGATGAAGATATTTACATCTTCAACAGTGCTCATTCGGATGGAGCAGACTTTGTACACCGATATAAGGGGCACCGGAATAGTCAAACTGTGAAAGGTGTGAATTACTTTGGCCTACGGAGCGAGTATGTTGTGAGCGGTAGTGACTGT…	DDB1- and CUL4-associated factor 8-like	Centruroides sculpturatus
OM_13350	miR-87	B7PIM8	TCCTGTGACGCTTAACAAAGGTTCGTGCGTCACCGAGGGACAGACGACATACGTCGTCTACATGTAACCAGCTATCGTGAACTCCGCACAGTGCTTCACAGTGCCCGTGCCAAATGCCGTTCGTACATGACAGTACACGAGCTGTTTGTGAACGATCGAGGCTGGGTCTTGTCGTCACGTCTGGATACGTGCAACTAGAACTTGACGTAGAAAGACAAATTTTTATTAAACCTCGTTCAATGCTTTGCTTTGTGGCGTCTCGTTTGAGATGTGTCGGAGTAGAAGGTCGACATACGAACAGTCAATCAGGTCTTTTGTGTCCACCCCCAGCTGGGAACGCAAGCTATCTGCAATCCGTTCCCCTTCTTCTGCTGTTTGGTTCTCCTTCAGCACAACCTC…	GAGGGGTCnTGGCTGAACGGAGAGCTCATCTTCTACGACAGAGCAAATGTCGACGGTCCCAAGTTGAGCAAGTACGAAAAGCAGACGTTTCGAGATCGAAGTGAGGCTCTAGGACTCAAAAnGATACTCGAAAAGTCCTTAGGAATCAAGGCGGTCGTAACAAAGACGAGACATGTnCTCATGGTTGGACAGACCAGAGTTCATGTGGACACAGTGAAGGACTTGGGAAACTTCATGGAGCTGGAGGTTGTGCTGAAGGAGAACCAAACAGCAGAAGAAGGGGAACGGATTGCAGATAGCTTGCGTTCCCAGCTGGGGGTGGACACAAAAGACCTGATTGACTGTTCGTATGTCGACCTTCTACTCCGACACATCTCAAACGAGACGCCACAAAGCAAA…	Probable methylthioribulose-1-phosphate dehydratase	Ixodes scapularis
OM_13363	miR-279-3p	XP_003736975.1	AGAAGATGAGATTATCCAACCTGCTGAGGCCGAATCTCACTTTTGTGTACATACTAAGTTATGTCTAGTCATTGTGG	TACCTTACGAAACGATGGAAGCATGCGAATGCGTTTGCCTCTAACGAAGCGTCCACCAAACGGAGAAATGCCGGCCGACGTAACTGCTGTGAGCGCCATCTCGCAAGTGCTATCCGGAATTCTCGCGTGGTTCACTGGTGCGCCCGAGGCGTTTTCAGTCTCCATCTCCTGTCGGCGCCTCGTATAGCGAAGTGTGTGCATTTCGTTGTGCTGAAAATGCTCCAGCGGTCTCTTCGTTGTGCCTCCTTTCGCCAGCAAACCGTACGGCTGGTTTGGAACACTGCTGAGAAACAAAAGCAAGATGCCCCTGAAGCTGCAAGTTCATTCATGTTTGAAGACCTTCAAGTGGAACTGGTGCCAGAATCCCGCCAGAACCCGAAGCCCGATCCTTCAAAGTTG…	branched-chain-amino-acid aminotransferase, cytosolic	Galendromus occidentalis
OM_1349	miR-92b-3p	XP_013776303.1	AAAATAGTGAAGTGGATGGACAGGTGATACGAGGGTACATGATGATGAAGTTCAGTGCGTTGTCACACACTCGGTTGGTAAATGGCAGGCAAAAGCCTTACGGGGGTCCAGCAACATTGCAAGCAACGCTTAATCTGCAAAATCGATTGGAGCGATACCACGGGTGTATTGTAGTCTGTTTGCATCACTTTATTGCGTCTCATTTTTCGTTCATTTCTGTGCAATATTAGTGCCTTATTTACGCTCGGATGCTTAACTCGACTTTAACGGGACTCTCGGATCACAAAGAAATCACTCTGAAGTAACGTAACAGTGTCACGCAATGCTTTTGAACCTTGTCCTGGGTCCTTGACTATCATTGCCGCTTGTATGGTGTCGCACTCAGAGCTACTCTGGTAT…	CAACAAAAAAGAAAAGATGAAGGTAGAAAAGACGAAAACGTTTGCGAGAGGGCGCGGCAATCGGCTTTGTGTGTGGTCGGAAATGCTGTTCGCCGGAGGTGACGTCGCACTGTGAACAACGGGAGTGAGCGAGTGTTTCGAAGGTGCGGCCGAGAGAAGCTCTTGAGTGCAATAGTTGGGGCAAGTTCTCACCGCGTGTCCACTAAAACCAGGTAACCATGTTCAGCTGGCTCAACAATGACGACGGCCGCAAGAAGGGCCCGGAGATATACAACACGGTCGTCGAGGGCCTCAAGAAAATCTACAAGACTAAGATCCTCCCCCTGGAGGAGCACTACCTGTTCCATGACTTCCACTCGCCGCCGCTGGACGACCCGGACTTCGAGTCGAAACCCATGA…	EH domain-containing protein 3-like	Limulus polyphemus
OM_13515	miR-148a-3p	ISCW006539-PA	GGTATAAGCATTTACCTGTTTGTGTTATCAGGAAGTGAAGTGTCGCACTGTAAATAGCATGTGTTGCACTGTAGGTGTTGTTGCTTTTTTTTTT	AAAAAAAAAAGCAACAACACCTACAGTGCAACACATGCTATTTACAGTGCGACACTTCACTTCCTGATAACACAAACAGGTAAATGCTTATACCATGTACATACATACAGAGAAAGCAGCCTCGTACGTAACATGAAAATATACAAACATTACCATCACACACACTTTGTGAGTCCCTAAAAAAAAAGCAAAGAAAAAAACCATTAAAACTGTCCACAGCTCTTATAATGGGACCAATACATTGCCTCAGCTGCAAAAAGCGATCTACCAGAATTATTCACAATCACACAAAATCTAAACCAGGAATGCGCACAGTATCTTCCTTTGAACCTCCTCCCCAAGAGAACGTAAACGCATTGCCTCTATCGGGACTTTGCTCTCCAGTATCAGCCCTTGTTG…	zinc finger, c2h2 type domaincontaining protein	Ixodes scapularis
OM_13571	miR-317	XP_022249032.1	CTGCCACCTCCCGTCCACGTAGACTACAGGGCCGCGTGTTTTTGCCACAGGAATCTCATCGAAATCGGCTACGTGTGTTCCGTCTGTCTCTCGATCTTCTGCACATTTAGC	GCTAAATGTGCAGAAGATCGAGAGACAGACGGAACACACGTAGCCGATTTCGATGAGATTCCTGTGGCAAAAACACGCGGCCCTGTAGTCTACGTGGACGGGAGGTGGCAGCACCAGACATTTTCTGCACTCCTTGTCCGGCAGAAACACCCACAGAAGGTACTGCAGGGTGGCCGCGACATTTGCTACTTTCAGATACTGGCCTCCGGTTATGTCGCAGCCCTGCTGCAATAAACCCGAATCCTTTTCGAGGACACACGCGTCGATCACTATGTTCTTGATCTGGGCGGTGAAAAATATGTTCATGAAACTCAAATACTGCGAGGCACTTCACCCGAGCCCGTGAACACCTGCGCAACCAAACGGTCATCATGTAAACACAAAAATGAGGATGCGTCC…	general transcription factor IIH subunit 3-like	Limulus polyphemus
OM_1359	miR-203a-3p	ISCW020197-PA	ACTCTACTCCTGCCAGTCCTTTGGGGAGCTTGGTAACTAATGTCCGCACATGTTCTAGTTGCACANGAGTTACTTGCCTGGTTATACATTTCAGATGCAAGTCCAGACAGCAAGGTTAGCCCAGAGCATGCTGGAGATAGCAAAGCAAGTAACAGCTGTGGCTATGTATATTTCGTAAAATATATTT	AAATATATTTTACGAAATATACATAGCCACAGCTGTTACTTGCTTTGCTATCTCCAGCATGCTCTGGGCTAACCTTGCTGTCTGGACTTGCATCTGAAATGTATAACCAGGCAAGTAACTCnTGTGCAACTAGAACATGTGCGGACATTAGTTACCAAGCTCCCCAAAGGACTGGCAGGAGTAGAGTACAGAGAGAGAAGCAGTAGGTGAAAACAATTTTTTTATTAATTTATGTACGAGGACTTACAGAAGAGGACAAAGAAACAGGACAGCAGACAGAAAAGGCCAGCACAGAGACAGACCGACACAACCTATCAAGAAGTGATGACGAGCTAGCATACAAAATCACAGCACCTCAATTACCTGGTTCCACGCTCCTGTTTCTGGAACCACCTTCCG…	pyruvate kinase, putative	Ixodes scapularis
OM_1362	miR-1-3p	RWS02437.1	CCTCTGACTGTGTGTCCTGCGATGCGCTGTGATTCTACTTCTACTGCTGGTAGCTCATCTGCCTGAAGATATTTATGAGGCCACTTAGGAAACTGCAGGCGTTTATGGTGGCGATGGAAGTCAAACGATTTCGCAGGCGGCGAAAATTGCTTCAAGGCAGTATGGAATATACTCGCTTGGGTAGCAGAGCAAACTGCGTTTACTAGTACTTTTCGCTTGCATAGCTTCGAAAATATAAATGTTGCTCTTGCTATGTCACTCAAAACATTCCTGTGACCTAATTCCATCAAGACGTTTCCCTCTCGCACGTTAAACCACAAGCTGCCGGTCATCACAAGTTCTCCTCAGTGATGCAGGAATAAATGAAGTCAATGGAGACTCGTCTCACTTTTCTATTGC…	GGTGCCCGGAAGCCGTGGGCAACTCCTGCTTTCTCTCTTCTACCAACCGACACAACATCGACTGTCTGTAGTCGTGATGACAGCCCGTTTGAATGGCAGAGATGGCGACAGGAGTGCAAAAAAGCTATGTAGTGAGAAGTCAGCACTCGCCGAATGCTATGCCAAAGTAACACTCATGTGTGGCGGCCAAAAGGTGAAACGTGTTCGCACCAGCCCCGTTCAGGTTTCTGGCTCTGCTGTCTTCAATCAAGCATTCCACTTCGTCCTCCCCGTATCATTTTTAGACGAGTCCAGTGTCGTCATCACCCTTCTCGAGCCTTCACGTCTCGCACGAGATGTCGTCCTGGGACGCGTCATCTCTGGACCTTACGTGCACCATAGTGGCGGTGAACGACTCAC…	synaptotagmin-15-like protein	Dinothrombium tinctorium
OM_13621	miR-317	ISCW001785-PA	TGGAAACGACTGTCAATGTGTTGCGCTTGGATTTCCAAGCTTCTTTCCTCCCTTATTCTTTCTTATGTTTCCTCAGATGTACATACATGTAAGGTTCAGACGTTCTCCGTAATGTGTTCATTCGTAATGCTGCAAAGCTTTTTGTGAGCAAGTGGAACATGTAATAATGCTATGCAAAGCATAAAGACATTGCC	GGCAATGTCTTTATGCTTTGCATAGCATTATTACATGTTCCACTTGCTCACAAAAAGCTTTGCAGCATTACGAATGAACACATTACGGAGAACGTCTGAACCTTACATGTATGTACATCTGAGGAAACATAAGAAAGAATAAGGGAGGAAAGAAGCTTGGAAATCCAAGCGCAACACATTGACAGTCGTTTCCAGATTTCTAGCGAGCGTATGCAGGTACACTAGAAACGACATGCTACAAAATATATTTACAGTTATCGCAGCTACTTGTTGCACAAAAAGCTGTGTCATGCTGTCAGCAATAAATAACATGAAAATTCGTGGCACACGTCACATTATCTACAGTTTCTCGTCGACTGCACTGGGCACACACGCGTCTCAGCTCAGTAGTACTGGGGG…	tetraspanin, putative	Ixodes scapularis
OM_13654	miR-263a-3p	PNF13710.1	GCTTGGAATAATAACACGAATCACGAAGGAGTTTGATAACTACGATTGTTTACTGCGTCTATATTGTTCCTTGATCCGCTCTAAGCTAGAATTTGCATCTGTGGTATGGAATGGTGTAAGTAACTATGCAAAGTCTAAACTAGAAACCATACAGAAGAAATTTATCAGGATCTGCTATGACAGGCACATTGGCCGCTCTGTTTATTATGATTATGATAGGCTGCTTAACAGGCTTCATTGCTGCAGATTGAGCTCTCGAAGAAACAGAATTGACCTGATTTTTTTGCATAAATGTTTACATGGCGTCCTTGATTGTTCAGACATGGTATCTTTGATAAATTTANGGGTTCCAATCAAGTGTTTGCGTAATAATCTTGTATTAGATGTTGCTGTGCATCC…	TTATTTTCACGTGCCCATAAACAGCCGGAGCCTTAATAATGGTGCACAAACAGGATAATACAGAGAATAAAAGTAACAAAGCTGCCAGTACAAGAGGAAATAGTTAAATCGAGTACATGAAAGGTTGAAAAATGTTATGAATATTCAGAGCAACAGAGCAACACGCTTCCTAAATAACTTAGATTAGAGTTAAAAATGTCAATACTAGGGTCACAGTGAGACAATGCACGGACAATTCTAGCTAACGGTGATGAATGAACACATTTTGGATGCACAGCAACATCTAATACAAGATTATTACGCAAACACTTGATTGGAACCCnTAAATTTATCAAAGATACCATGTCTGAACAATCAAGGACGCCATGTAAACATTTATGCAAAAAAATCAGGTCAATT…	hypothetical protein B7P43_G14994	Cryptotermes secundus
OM_1367	miR-252b	XP_023216251.1	TAGCCTTTCCCTAGTGAAATACTAGCCACTGGATAAAAATCGCCAAAGTTGAACATGCTTATCGCAGTCAAGGTTTTAAACGTACCACATGCCCATGAGATAAAAGAAAGGAAAATGGCTGCCAAGGTCCGCAAAACAGGGAAATTATCAGTCTGTGTCTACTTACCATATGAACGAAAAGGCCGATCTG	CAGATCGGCCTTTTCGTTCATATGGTAAGTAGACACAGACTGATAATTTCCCTGTTTTGCGGACCTTGGCAGCCATTTTCCTTTCTTTTATCTCATGGGCATGTGGTACGTTTAAAACCTTGACTGCGATAAGCATGTTCAACTTTGGCGATTTTTATCCAGTGGCTAGTATTTCACTAGGGAAAGGCTAGGCATCTGTATTCTCAGCTTTCCCAAAAAGCTCCAATAAAAGGTGCCTGCATTCCAGCTAAGTAGTCATTGAACTAATTGAACACTGTGTCTCATAACATCTGCCAGGTCTCATAGCATGCTATGGGTGAGAACGACATGTTTTAAAATTTTCTTCTAAAAAAAAGAAGACACCTTATTTAGAGAGTGCAGCTTGTTAGGAAGATTTAT…	deoxynucleotidyltransferase terminal-interacting protein 1-like	Centruroides sculpturatus
OM_1372	miR-275-3p	XP_022652566.1	AGCTTCGTCCTACGAAGACCTTGATGACTGGCGAAGAATTATGTGCTCTTGAATTCCGTACCTGGGATCCCAACGCCAGACTTTTTTTGGCAACAAAAGCGGAGACACTCCTGAGGTGCCGGCGCCTCTTTTTGGACAACAAAAGAAAGGATGTGGGAGACACGAACGTACATGCCACTTCAAAACCAGGTGAAGCGGAAAAAGGCATTCCAGACAAGAATCCGAGCACATCTCTGCTGCATAAGGTGATGGTGGGCCTGCTGTTAACGGTTTTATCGCTGTCTTGTGGAGCATGTTCAAAACGTGTCCGCAATTTATTAACACGACTGAGGCAAGGCAAGTTGTGAATATACGACGTCACACGTGCCACTAGTATCAACTCTCTCAACGCATTTTGCT…	GGAAGCCGTGTGGAAAGTTGTGCTCCAAGAGCTTACCCTCACCGCCAGGTCCAACCTCGGGGAACAGTTGCCTTTCTTCCGTCGTCTGTACGCGGCCTTGGAAGTCCTACTACACTTTTTCCACGGTGATGACAAGGGGCTGTCGTTGAAGTCATTGCACAGTGTTGCTTATCAAGACCTCGAGCGCCTTCTGCGGCTTCACAAATCAGACACCTGTTACCTCATCGAGACGTATTACATGCAAAGGTTGGAGGAACAGCGTAAGAAGCAACAAGAACAGACnATGAACCCTAACGGCTACCTGACAGTGTTnCTnTGTTATAACAGCGnCGCGGAAAGCCTTCGCGTTGACGTGGTTCGTGCCCGCGACCTCCAACCGTTAGACCCGAACGGCTTCAG…	BAI1-associated protein 3-like isoform X8	Varroa destructor
OM_13720	miR-87a-5p	ISCW014737-PA	AGTTACTGCTCCAGAGCTTTAGGGTAGCTGAGCCTTGTTGAAACATGTAGCTCAGCTGCTTTGACAAGCAGCACTCTCTTATGCTTTCAGGTGGAGCAGATAATGCAAAAAGCAGATAAACGTCTACGTACACGCTTGTACAGTGTAATACAGCCCTACAACGGTTCCTGTTTCCCCATTACTCAAGGCTGCTGCGTATGCTTGTCTTCACCAATTAGTGACGAGCCTCGTGTGAGAGTCTGCCCTGGTGACCAGGTGCTTGTCAGCCGGTGGAAAACGCATTGGCTCTATGGGGAAGTGGAAACACGATATGGAAAGAAAAAGAAACGTAAAGGATGGTTCCCAAGAAAATGCGTTGCAGAGGTCAGCACAGGACCCGTATCGCTGAGCAAAGACTTC…	TTTTTTTTTAACGAAATTTTTTTGAGCTGTCCGCATGATCATCCGTGAAGTCTTTGCTCAGCGATACGGGTCCTGTGCTGACCTCTGCAACGCATTTTCTTGGGAACCATCCTTTACGTTTCTTTTTCTTTCCATATCGTGTTTCCACTTCCCCATAGAGCCAATGCGTTTTCCACCGGCTGACAAGCACCTGGTCACCAGGGCAGACTCTCACACGAGGCTCGTCACTAATTGGTGAAGACAAGCATACGCAGCAGCCTTGAGTAATGGGGAAACAGGAACCGTTGTAGGGCTGTATTACACTGTACAAGCGTGTACGTAGACGTTTATCTGCTTTTTGCATTATCTGCTCCACCTGAAAGCATAAGAGAGTGCTGCTTGTCAAAGCAGCTGAGCTAC…	zinc finger protein, putative	Ixodes scapularis
OM_1378	miR-10-3p	B7PKV6	ATTCAAATGTGTCTTTCCATGTTGCGGCAGGAATATAAGTGTTCGCTTTGCGGATTTAACTTGACAATTAAGCTGTAAGTGGCTTAGACGCGCTCGGCTGTGGTCCGGGTTCGTATGGCGCCAGTGACGCTGTGGAACAGGCAGCCATTTTGTTTTCGGCTGAGCTAGAGAACGTTCTGCAAACGAAAATAAATCGAATTTCTCAAAGGCGAACACAGT	ACTGTGTTCGCCTTTGAGAAATTCGATTTATTTTCGTTTGCAGAACGTTCTCTAGCTCAGCCGAAAACAAAATGGCTGCCTGTTCCACAGCGTCACTGGCGCCATACGAACCCGGACCACAGCCGAGCGCGTCTAAGCCACTTACAGCTTAATTGTCAAGTTAAATCCGCAAAGCGAACACTTATATTCCTGCCGCAACATGGAAAGACACATTTGAATCGCACATACAAAGTGTGGCCTGCGGATTACCAGACAAAAATAACGTTCCACAAGATATGACACAGCATAAAAGTCATTGACACCACAGTACCAGAAATAAGCTTCACCGATTTTAAAGAATTCTTACATAGCCCACACATACACACTACACCATCCATCATCTGTTTAACCACCACTGCT…	Ubiquilin 1,2, putative	Ixodes scapularis
OM_1399	miR-3931-3p	XP_022242008.1	TCCCGTCAGTAGTCTTGTTGTAGAGGCCACTAAGTCTTGACTTTGAGCTTGCCTCTGTTCTTATACCTAGGGGATTATGCTGCTATCAAAGTATACTAAGTTTCGCTTTGTTAATTGCTTTCAGTTGTCGAGTTTGAGACAGCTACTTCTCTTTTAGAAAAATTCTTATGGTGTGTCTTCTACTGTTTTCTGTGTCAGGCATTAAAACTTTGCAAAGGGTCTT	AAGACCCTTTGCAAAGTTTTAATGCCTGACACAGAAAACAGTAGAAGACACACCATAAGAATTTTTCTAAAAGAGAAGTAGCTGTCTCAAACTCGACAACTGAAAGCAATTAACAAAGCGAAACTTAGTATACTTTGATAGCAGCATAATCCCCTAGGTATAAGAACAGAGGCAAGCTCAAAGTCAAGACTTAGTGGCCTCTACAACAAGACTACTGACGGGACCACCAGAGCTGCTGGACTTGACTGTGCAGACAGTACTGCAGCAGATATTGTGAAACAAAATACTTCAGATACCAAAGTGAAGGTTGAAGGCAGAGAGATCATGCACAACACTCAACAAAACATAACTTTGGCTTGTCACTGAACTTCCATAGCTTTCTTTTGAATTGCAACATGT…	uncharacterized protein LOC106459746	Limulus polyphemus
OM_14039	miR-148a-3p	KFM64962.1	ACAGATCTTACCTTTTTTCATGATTTTACCTTATCACAATTTTTAACATAGTTTCATACTGAGACATATGGTTGGCGCACTATGGCCAGAGTTGCCGCTGCGCCATAAAACACCGAATCATCATCATCATCATCACTTACGTGACTGCTCCGGACTTGGTATGGAGAGATGCCCCACAAGAGGCAAGTTTCGGTTTTCCTCCTTTCCCTCCTTCGTTTGCGGCGATTAGTGCGCGCGGCGCTCACGCGATGGCGCTGCTGCATCGGTAGCGGTGTTTGCGAACGCGACCAGATGGCGCGGCGTGCATCATTGGCGTCACATGACGTGATCACCCCCGTCGCATTTGTCTTACAACTTGCTCATACATAACTAAAGTAAGGAAGGCACACATTTCTTTTT…	CCTACGAAACACATAGTTCTTTCCTTCAACCTCCATGCACTACCTGAGTCAATAAAAGCCGGCTACATCAACTGCCGCGTGAGGGCTTACATACCGAACCCACGACGCTGCTTCAAATGTCAGCGATTTGGACACAATTCACACGTTTGTCGTGGTCAGACAACATGCCCAAAGTGTGCCGGGAATGATCACTTACCTGAGTCCTGCACAAACGAATTGCAGTGCGTGAACTGCAAAGGAAACCACCCAGTGTATTCCCGGTCCTGCCCTCGTTGGAAGGACGAAAAACATATACTCCGAATAAAAACAGAACAGAATATAAGTTACAGAACAGCAAAGGCGCAACTAGACTTTTCAAAAAAAGGCACTTTTTCCGAAGTGGTGCGCAGGGGGTGGCGC…	putative RNA-directed DNA polymerase from transposon X-element, partial	Stegodyphus mimosarum
OM_14049	miR-1993	XP_002426890.1	ACAAAATTTCTCCTCCACGAGCATCCCTGGAGCTGCAACGTTTGCGAAGCTTAGAGCGACGGACAGCCGCAACCTTGACGTCAGTCAATTCTAGCGATGAAGAGCACAAGAAATCTTTCGGCTCGCTATTATGAGAACACATCAGGCTCTCCTGTCTGTTAACGCTAAACCTAAGTTTTGTGTGCAGTGAAGTGCACAGTTTTTGCATAATAAATATTAAACAAGGGTTGATGAGCGAAAAGCAAGACTCTAAAACACTTCCTCATCTGGCACTGGAGGTACCTGTCATGATACC	GGTATCATGACAGGTACCTCCAGTGCCAGATGAGGAAGTGTTTTAGAGTCTTGCTTTTCGCTCATCAACCCTTGTTTAATATTTATTATGCAAAAACTGTGCACTTCACTGCACACAAAACTTAGGTTTAGCGTTAACAGACAGGAGAGCCTGATGTGTTCTCATAATAGCGAGCCGAAAGATTTCTTGTGCTCTTCATCGCTAGAATTGACTGACGTCAAGGTTGCGGCTGTCCGTCGCTCTAAGCTTCGCAAACGTTGCAGCTCCAGGGATGCTCGTGGAGGAGAAATTTTGTTGGCCTCGGTCTTGAACGGTCCAAATATATCCTCGACGTCGGCAAACTGATCAGGCAGTTTTCTGTGCAGCGTTTCTGGTAGACGCAGTTGCAGAGATCCTCCG…	predicted protein	Pediculus humanus corporis
OM_14053	miR-87	XP_022243609.1	AATGGAAGAAGGAAGCTCCTTTCTCAGTGTATATGGAATATATATTTCAGATACTTGTTTATATGACAAGATGGNGAGTTGTTTTGTTACAAACNGTNTCACTGAGTTACATTTCTTGTAGCAAAGATCACTCCATTGACACTATACAGCACAAAAAAGGGAATTCAGTTCTGTAGGGCGGGCACATCGNTGTTTCAATAAGTACACTTGCGGAGGTTAGCATCACAGCCAGTCGCCACTGTGTTAAAAATAAGTACATATAAAATGCCANTGTATGGCTGAGGGATGTAAGTGCATATGTAAAAAGGTACAAACATCTTGTGCACCATAACGGAGCACAAAGGTAGGTGGCAACGCCTGCCAATAAAACAGTTCGGCAACAATATTGCTCACAGTTTG…	GCATCGAAAATCACAAGCCTGGAGACAGCTTTGGACCTGCTCACCCCAACTGAACTGAAAGCACTTGCAAAGTTTTTCAAGTTAAAGACGACCAGTGGAACGAAGACGGTGCTGGCAAAAGCCCTTATCGAGCATGGAAGTTGCCACAAATCTTTGTTTGGCGAGACGTCATCACATAGCATTGACAAAGTTGTCTTCAAGCAAGCACTGAAAGTCATGGGTGATGCGTACAGAGTCGCAGAGCAGCCTCGAAACATTTATCAAAGAGTGTTGATGCTTTTCTCACTTGGAACATCATGGGACGTAGACGATGAACGATCTGATGGCACGTCACAACTGTACTTCCTTTTGCTGATTTCCATTGGCAAGCTGTCGTTCCCACAATACCGCATCAACTGC…	fanconi-associated nuclease 1-like	Limulus polyphemus
OM_14135	miR-27a-3p	ODM89808.1	GAAACCCTGAAAGGGGCAAGCATTTGGGCACCTATTTTTAGTCTGGTCACGAGAGGTACACTGTGAAAAAGTTTTGTTTTTAAAAGCTTCAGCATGGTACTGATAAAACAGTCTAGAATGTTCTGTAAACGTTGGTGACAAGTGGCGAGGATCCTGCTGCATCCCTAGTCAGTTTTATCAAGCATATTAAGTTTTAGTCGTTTGTCTTGCTGTGCTTCGTACGTGTTAGCACACTAATGAAACAGTTGTCTCTACATTGATGAGGAGACCTCAGATTTTAGCTTCTTTAATTTCACTGTGCAACATTTAAAATCACACAAGTAGACATATTGTGCAAACTGTGGATGGAAAGCTGTACAATATCTCAGTGTCCTTGTGTTGTGTGTGCTCTTATGGATC…	CTCCCTGTGATGTACTAGTGTCGTTTGAGCTTTCTCCAGCTGTTGCTGCGCATGAATGACTGTCAAATATCATCCTGTTCTCGGGAAACGCAATGCGGTGTTTATAGGCAGATGACTTCTTCAAGCTACAAAGTGTTGTGTTCATCACGGTCTGTTGCTTAAAAGACGTTAGCTTTACTTTAGAGGTCATGTGTACACCTGTGTGTTTTTGTGAATGAATGCTCGTCCAAGCTATGTCTGTGTCGGGAAGTGAAGTTGACGTTGCGCACATTTCGACACATATAATCAAAAACAACAATGCAACGGAAAGAGTGTTCCGTGTTATTCTGTTCTAATTCGTACTATTTTTAATGATAGACTGATTGTATTAATGCACTGTTCCAAATGACAGGTAAGAAA…	putative zinc finger protein	Orchesella cincta
OM_14199	miR-252-5p	B7Q192	AGCCGGAGATGCCCGAACTCTGACGTGTTGCTTGTACAGGGATAACGTTGCCTCGAAACGGGAGCTGCTGCAGCATGAACTGACGCCATCTGTATCGCGGCACTGTCTTGTTTGTTGCTTATAGAAATTCGTTTTTTGGCTACAGTTTAGACTGCCTTTTTGTACAGCTGCTTGTTTGCTGTTAATGTGATGCTGTTGCTTCTGAGACTGCTTCATTTGCAAAGTTTGTGTCAAATTTAAGGGCTCTCCTTGACCCTCTTCATGCAGTAAGAGTGCGTTTTTTTTTTTCTGTGAACACGCAAGGAAAGGTGGTCCTTAAAATTGATGAAAACATGGTATTTCATTTGGGTTAGGGTTGTGCATGTATGTTGTTCACCTGTTGGGCTTGATTTTCAATGA…	ATGCGCAACAACAAAGAGGTGGCCTGCAACATCAGCAGACTTCCCGCAGGCACAGTCGTCTTCGAGGACACCAGTCCCGAGGTACTGACAGGCCACATAGTCACCCTGGCCGACAGGAGGCTCGCACCGTCGTCTGGAGCAAACGATCCCCTCCCTGGGCGGATTGCTTACACCGTAGATGGCAGCGAAACGGAGATTCCTTATGGCGAGAGGGACCCAAGGTGCGACTACACGCTTCAGGTGGGCGACCAGGTCCAGTTCAGCATTGCGACCGACCGCAGAGACGGTTTGCAGCGGGCCACTAACATCGAGCTGCTCGACCAAAACTTCACCAACGAGAACCGTCTCGTGGGCACAATTGCAACCCTGAAGGAAACTTTCGGATTCATCAGTTGTCCG…	Putative uncharacterized protein (Fragment)	Ixodes scapularis
OM_14204	miR-206	B7QB63	GCAGAAAGTTTGATCGTTTCAAACATTCCTGTAACATTTTCTCTATGCTTCTGACGCGGATATGGAGTATGGTCAGAACACTTCCAGTTGTTCGCTGTCCCGTTCGGCGCACCTCTTTGCAGCCCGCGTTCAGTCAGTTTTGTCGAGAGCAATGTAAATCACGCCAAGGTCAGTATGCGACGTACACACAACTTGTGCGCACACCTGTTGAGGAGAGAACCTTTCTCTGCCGGAGAAAACGGTACAAACATCTGTAGAGCCGCGTGACCGGGTGCTTCATGCCGATTAACTTTGTACGAAGG	AAAAAAAAAAAATGCGTTCTTGCCCTCCACCCATGACATCTGACCCGATGCGAGACGTCCTCAACGACTTCTATACCCACCACCATGTTTACCATTAACAAACACAAGCAGCAACACATGTACTCCCCGATGGACCCCGCCTTCTCCACGTCCTCGACCGCAATGGTACCTTCCCACTGCCACACTCACGAAACATGTTCTTTTTGTAAGGACGATAACAAGCCGAGCACTGGGACTGCTTCCTTCAAAGCATGCTTCAAAGCGACCGCCTGTGAACAAGTAGTACACTCGGCGACCGCAAGATGGAGACGGGAGAACTCCTACCGCAACATCCACGTGACAACCGGCAGCGAGAGTGAACCTCACTACTGACGACGTCCACTTCCATTCGCGTAGACG…	Putative uncharacterized protein	Ixodes scapularis
OM_14219	miR-21-5p	B7P8F8	TACATTTCTACAAAAGCTTTTTTAGAGCTACTTAAAGTTTGACATCTAAAACTGTCACTGCTGTGTATGTGTAGGACCTGGTAATATAATTTCAAACAAGCTTCACAATCTCACCATTGTACAAAAGGACCAGTTTAAATTTAGTTTGACACTGTTTCTGCAATTCTTTCTTACACAAGTTTTGCTATGCTTCCTATTATTCGCACGAGGCAGTTATTTTTAAAAACTTGCACATTGTGTGGACGTCATACTTTGTTAATATCTTGTGAACTGCTGGGTTCATAAAAGTGTGTTTGCATATTTTTGAACACGGAAGTAATGTGAAAAGAGCATTGAAAGGGATGTTTACTGGCTCAAAGCTGACCTTATGGTTTTGGTCTGAAGTAAAACATGAGCAGG…	CCCTGGTGGCCAGAGCGGTCTGGAAAGGAACATCTAGACCGAGAGGGAGATGAGGCTGTTGTAGTGGGTCATGTTGCGCTTCAGGATCTCCGCACAGGGACCGAGGACACGCTCAAACCGAGACCGGTCCAGCTTGACACACTTGAGGGGACCTCGGGAAACCACCGTTGCCGCTCGCGGACGGTCCAGCAGCAGTGCTATCTCACCAAAGTAATCCGAGGGTCCCAGCCTTCCCACCTCTTCTTGGGGTTCTCCTTCGGAGCGCCGCTGCAGCACGGACGCCTGGCCCTCTTCGATGATGTAGAAGTCGTCCCCGGGCATTCCTTGTTCCACTATGACGTCCCCGTCGTTGAAGGTCACCGGCTCCAGCGCGTCTGCCACCGTCAGCCGCTCCCACTT…	cAMP-dependent protein kinase type I-beta regulatory subunit, putative (Fragment)	Ixodes scapularis
OM_1430	miR-21-5p	XP_023224925.1	TAGAGACAGCTGGGAGTTGTCTGACCGCCGTACATGCTTGCAGGATGCAGCTGAATAATTTGGCGAGGTATTTAGAGAAGGGGCGGTAGGCTGTGCAGGCTTCAGGGATTGAAAGGGTGATGATAGCGGTGTCACTGCTGCACATTATTCATGCCATAAGCTTTTGGTTCTGTAACCTCGTCTAAGAAAGGTGTA	TACACCTTTCTTAGACGAGGTTACAGAACCAAAAGCTTATGGCATGAATAATGTGCAGCAGTGACACCGCTATCATCACCCTTTCAATCCCTGAAGCCTGCACAGCCTACCGCCCCTTCTCTAAATACCTCGCCAAATTATTCAGCTGCATCCTGCAAGCATGTACGGCGGTCAGACAACTCCCAGCTGTCTCTAGTTGGGGGGGGGGACCTTGTAGCAGCCAGCGAAAACGAAGTTGATCACAACTGCACGTCATGGCACGCTGCTCAAGGTGCTCCTGGCTATATATGTTCTGGGCAGCACCTTTGCCAAGTGTTCAATCCCTGACCCTAGCAGCCTGAAATAAACTTGTGCATCCCTACACTGCCTGGTGCTCTCCATAAATGTTACCCGAGAAGA…	cysteine dioxygenase type 1-like	Centruroides sculpturatus
OM_1433	miR-71-3p	B7PUX5	GAAACTTGCAGTGAACATTAAAAATAGATGTAGTGAGCTTTAATAAAGAGCAGTTAACGCTCGAAAACAGTGATTGGGCTCTATTTTGTGGGGTTTTAGATTTGCTTTAGATTTGTGTGAAGGCTTGTGGGGGTTTGGTTTATTGGTATTTTAAATATTTGA	TGCTTCCTACAGCGCGATGTTGAGGCACTATGCTCAACGTGCCTTTTTATTACAGAGCAAGCCTTTAATAACGACGCAAGTAAGAACATCCGTGTACCACAAAGGTTATATAGAACCCATCGTCGACCGCGAAAAACTAGAAGAGCTGGAAAAAAACGAGAAACTGCAAGAGCTAAAGTATTCGTCTATAAAGGCCGCGAAAAGTGAAGTGACTACCTCGGTTTTCTACGACGCACTCGTCCACAAGTTCATCAATATGCTCATGAGGGAAGGCAATAGGTCGCTGGCCAGCAGAATCGTCGGATTAGCCATGTACAACATGAAGAAGGAGCAACTGGCCAAGTACAACCGGGCGACTGACGACGAAACAAAGAATCAGATAGAGTGTAACCCCGTGAC…	Ribosomal protein S7, putative	Ixodes scapularis
OM_14363	miR-5307	XP_022254068.1	AGTATCCTAACGAGGAGACCGCATGCTCCATAGCAGTCATAACTTTTGTGTAGCAACCACCATTACCCTTTTTGATAACATTTGATTATGATCGGTACCTCATCCTGACTCGGATTACTAGTGAAAGCCCACCAGGCACCAACACCAATGCGGAAAACCGTGAATGTGGTTTTGTGCCGTAACACGCACTTTACCTATTCCTCCTCCGCAGTAGGAGAAGCCAACATGCAGAAGCCAACGAACTATCCTACTATCCTGTCCGTGTGACGAGGAACGACCTGATGTTTGAGATTAGAGGAGACTAGTTTTGTTCTGTCAGGCAGTTGAAAGAAATATTGCTATTCGTTAAAACTCTAAGAAGTTTAGAGTATACATTTAGGTATGTTTCAGAATTATATT…	CAGACTGCGTGACGCGCTCTGCAGACGTTCGCTGCCACAAACGTACATGGCACAAACATCATGCAGTACATGGACATGCAGCTTGAACCGGGAGAAACAGCTGACAACACGTGTCGCGTGACAGTCCGCATTATTATGTGTTGCCGTAATCCTACCGGACGGAATACTTACATCATCCGGCCTTATACACTCTGTTGTGTTCCCGTACGAGGAAGCAAAGCGAGAGGTGTGGGATATCTTCATTCTGGCTCACGCGAAGCTTAAGAAGCGAAATGTGTTTGCTGCTCTGCCGAATGACGGATGGGAGAGTCGAGATGTAGAATATTCTTCGAGATACAAGATTCTTCGAACTGCAAAAAAAAGGACGCCAATGACCGTGCTCCTATTCCTGCAATGGCA…	FYVE and coiled-coil domain-containing protein 1-like	Limulus polyphemus
OM_14385	miR-263b-5p	KZS06766.1	AATCGACGACTTCAACTCTATTGACCTCCAGGTGGGGTTGGTCTCTGTGCCTCAAGTGAGGTCACTGAAATATGTGGGCCTTTGGTACAATGACCAAATGTCCTGGCAACAGTACCTGAACTACACAGTTGCCAAAGCCGAACAAGCAGTGTTTTTCTGGCGTCAATGTGCCAACCCCAGAACTGGGATGTGGCACAGGGCTCTTATTTACCTA	CACATGCACAGGAGTGTTTGGCAGTACGGAGCTTGCTTCAGAAAAGCTACACATGCACGCACACATACAACTGACTGGACGTACATGCTAGGATTTAGAAAAGAAGAAAAAAGTTACTGGAATGCCTTAAGCTGAACCAGGCTTTCCAACTCTCAGCAGCTGCTGCTTGCATGCAGCCAATGATTAACAAATGCATCTTGATTTTGTAGTGGATAAAAACACACATCTGAAGGCTGCATACCTTTGGGGAAATAACAGTGAACACCAGTGATGCAAGCACTGCCATTAGTTAAGAGCAATCTTCAAGGTAACAGAGTTCACAATTTGGTACTTTCTTGACTCTCTTCTATTAGGACGACAACACCCTTTCACTCAACCCTCCCAGCCATTTTACACATC…	Pol-like protein, partial	Daphnia magna
OM_14410	miR-71-3p	B7PMR2	CCCCTTCTTTCATGACATATAGTGAGGTGAGGAATGTGTCAGGATTCCGGAACTGGGTATCCACTATACAGTTGCGCTACGTCCTTTATGATGCCTTTCAGCAAAGAGCTAACGCATACGGGAAACAGAAGACTTGCCTACAAGATGCACCAAATATGCATGTCACAAATGGAACAGCTGGGGCAGATGCATTACAGTGATAATGTAAAGTTGTGCAGCTAGCTCTAGCCCTACTGCAAATCCGTATTTCTGCAAGAAAGCTTCCACCAGCTGGCT	AGCCAGCTGGTGGAAGCTTTCTTGCAGAAATACGGATTTGCAGTAGGGCTAGAGCTAGCTGCACAACTTTACATTATCACTGTAATGCATCTGCCCCAGCTGTTCCATTTGTGACATGCATATTTGGTGCATCTTGTAGGCAAGTCTTCTGTTTCCCGTATGCGTTAGCTCTTTGCTGAAAGGCATCATAAAGGACGTAGCGCAACTGTATAGTGGATACCCAGTTCCGGAATCCTGACACATTCCTCACCTCACTATATGTCATGAAAGAAGGGGCTATAGAGAAAAGGACACATTATGTGTCTAGGATATTTTCTTAGTAACCAGTGGGTACTACTTTTTAGGAAAATGTTAATTTTCTATTACCGTACAGGTATGCCCCTAAGTTATATTGCCGCA…	Molecular chaperone DnaJ, putative (Fragment)	Ixodes scapularis
OM_14467	miR-71-3p	XP_013788891.1	AACTGTTTACGATTACAAAGGTGATTCTTAACCACATCAAAAGAGAGACTGGAAGATCCAAGCGGGAGACTTCCTACAATAATAACTTGTAAGAAACACTATCAAATGCTTTTTTGCAGTCCAGAGCTATATAGTGAGTACTGTAGCCAGATTGATATTTGAATGGACAGAATTAATTATGCTGATGGGGATTATGTTGTACAGTAATTTTCGGAAGAAATAAACCTGATGTGGGTAGAAGTCGCCGTACAGGGAAATAAAT	ATTTATTTCCCTGTACGGCGACTTCTACCCACATCAGGTTTATTTCTTCCGAAAATTACTGTACAACATAATCCCCATCAGCATAATTAATTCTGTCCATTCAAATATCAATCTGGCTACAGTACTCACTATATAGCTCTGGACTGCAAAAAAGCATTTGATAGTGTTTCTTACAAGTTATTATTGTAGGAAGTCTCCCGCTTGGATCTTCCAGTCTCTCTTTTGATGTGGTTAAGAATCACCTTTGTAATCGTAAACAGTTTGCTGTACCGTGTTCTCCTGAATTAGTCCCCGGTCCTGGGATCATTACTCTTTGTTGACTTTTATTAACAGCGTTGGATTTCAAGCGTTCGAGGATGGCTGCATTGTTGCACATAAATCCTGGAAATGCAGCAGCAA…	LYR motif-containing protein 1-like isoform X2	Limulus polyphemus
OM_1449	miR-137-3p	XP_015925434.1	CGTTGGTGGGATTCAAGCTGATGCCTGTCTGAGAAATTACCGATGGCGTACCAGCCTCGAGAAGCAGGAACACACACACCGTGCGCGAATAGTATCTCCTACAAAATTTCACGTCATGCTTCTGTACAGAGCCTGCATCGCCAAAAAGGTAGACCGGCCACCTAGACCATGAAACGAAGCTAAAAAAAAAGAAAATGTCAACGTGGAAACTTTACTGCTACGTTTAAGCCAGTTTACTCGTTCTGTGAGGTTCCGATTAACAAAATTCAGCAGACATATTGCGGGGACTCCACTGAAGCAATAAAAGTACACATCAGTAGCAGACAGAAACGTGATTCGCCACATTCGACAACATGTCTATCTTATTAAGGAGCCACTCTTCTGTGCGGCGGCAATCGC…	TGGCGGCTCCGGCGGGCTTAGATGTTCAACAAGCTGAACAAATCAAGCAGTTTAAGGATTTCCTGATATCCTACAATAAGCTTTCTCAATTGTGCTTCACTGACTGTGTTCATGACTTCACGGTGCGACACGTGCGAGATAAAGAAGATAAGTGTGCCATGAATTGCATGGAAAAATACATGAAGATGAACCAGCGTGTGTCGCAAAGATTTCAAGAGTTCCAAGTACAAACGAACGAAGCAGCGATTGCCGCCGCACAGAAGAGTGGCTCCTTAATAAGATAGACATGTTGTCGAATGTGGCGAATCACGTTTCTGTCTGCTACTGATGTGTACTTTTATTGCTTCAGTGGAGTCCCCGCAATATGTCTGCTGAATTTTGTTAATCGGAACCTCACAG…	uncharacterized protein LOC107453216 isoform X1	Parasteatoda tepidariorum
OM_1450	miR-252-5p	B7P794	GCGATTACATTTTACTTGATGGGCCGGGTTGAAGGGACACATTACAAGAGCCTCGCTTCTGTACTTAAATGTAGCCATACTCAAAACCCTGAAAAAG	CTTTTTCAGGGTTTTGAGTATGGCTACATTTAAGTACAGAAGCGAGGCTCTTGTAATGTGTCCCTTCAACCCGGCCCATCAAGTAAAATGTAATCGCCTTCAAATTCACATCACGAAGTGTCGAAAAAACTATCCAGAGAAAGACCTGAAGTCGTGTCCTTATTCAGCGGAGCACCTTGTCCCAGCTAGCGAACTCATGCACCACATAGACACCTGCCCCTTGAAAAGCACTGTTATTAGGTACATTACAGAGACTGAGGGTCCCAAGTGTAAAGGCGACTTGACAGTTCCCCCGTATAACATAGAGGGAGCCGTGCATCAGCCTGAAGAGGACTGGGATGCAGAAAGTGACGTGGTCGTTCCTCTGGAACGCAAGATACCCCGACCCAGCGAAAAGCC…	Microtubule-associated protein CP224, putative (Fragment)	Ixodes scapularis
OM_14512	miR-27a-3p	XP_012254430.1	ATGGTAGTAGTTTCTTAAATTATGTGTGTGTGTGTGTGTGATTTTGTGTTGCCATTTGAATGTTCAGAGTGCAGAAGAATGCAGCGTCCTTGAAATGCTGCCCACATATATATGTTTTTGTTTCCCCTTTCCCTCGATTTCGCGACTGCGGAATTTTTTGTCCAGGTTGGGATAAAGTTTTATATGTATTAGCATGCATATATATAATGTATACATTCACGTTAGTCAGCTGTTTCACTGTGAACATACTCATTTTTATAATGTGATCTGCCCATTTATTATTATATTATTCTTATCGAGCCGCAGTTTGATGTATTTTTCTTCTGGTGAGACAGCATAGGTAGCAGGATGCTTGCACAAGTTTTTCATTATTATTTTTGTAGCCTCCTCCCATCCTCA…	CAGTGTGCAGAGCAGAACCGAAAAAACTATCGGAAATTTTCGATATTGTCCAAAAACACAGAGCTAAGCATACAGACTAACCGTGCTAAGACACGTTCGGAGCAAGGTACGAAAGCACATGGAGCGCAAGCAGAACACGCGAATGAACATAAAGAGGCCCCGCTAGGTTGCGGAAAATATATTATAAAATGCTGGCGACAAAAACAGTCTGTTACTCAAAAAATAGGAATACTAAAAAGATGAGGATGGGAGGAGGCTACAAAAATAATAATGAAAAACTTGTGCAAGCATCCTGCTACCTATGCTGTCTCACCAGAAGAAAAATACATCAAACTGCGGCTCGATAAGAATAATATAATAATAAATGGGCAGATCACATTATAAAAATGAGTATGTTCA…	RNA-binding protein MEX3B	Athalia rosae
OM_14637	miR-128-3p	B7PPI3	CGTCGCTGGGTCCGACGGACATTGGCTTTGCATTCGGACAGTATAGAAGCTTCAGCTGGCGTTTTGCAGGTCGCAAGAGATGCCTTCTTTCGTGGAAAGCTTTGCTTTGGTGTTGGTTGCCTTGACCAGCACAGTTAGTGCATCGCCAACTAAGGGGAGCGTGCCTCTACAAACGTCGACCTTTGACAAGATCGTCCCCAAGTTCAAGGCAGCGTTAGTGAAGTTCGATGTGACCTACCCGTACGGAGAAAAGCACGACGAATTCGCCAAAGTCTCGGACGAATCTCAGAATACTGCGGAACTTCTAGTTGCAGAGGTTGGAGTGCAAGGTAAGTGTGGAGACGCACTGTGTTCGTTTGCACGTGGACGTTTTTCCCCCCAGATTACGGAGACAAGGAT…	ATGACTAAAGCTTAGTTATAACTCATCATGTTGAAAAGAACTGATAATGTTGAGTCTGCCCTGGAGCTCTTCTTTCTTTGCTGATGAGATCTTGCCTTCGCGGATATTCTTCACACGTTCTGCCTCACTTTTGACAAAGGCTTTGCCACGTTCGATGATGCGCTGCATCAATTTCACGTACACGTCACCAGACTTCTTGTCCGAATCTTTTTCTAGGCCTGCTTGCAGAGCCTTTGCTTCTTCCAACACCCTGGACTGGTAATCCTTGTCCTTAGCCTTCATCAACTTTTCTGCAAGTTCGTCGAACTTCGGCAGGCAGTGCTTCAGGTTGAGCTTCACGCCAGCGTGCCTCTTCAGAAATCCTTTGATATCATCAGCCTTGAATTCTCCCTCATAAGC…	Secreted protein, putative	Ixodes scapularis
OM_14661	miR-148a-3p	XP_013783118.1	AGTGTTAAAAGAAAGTTTTCTGACCCTATCCTGCCCCTGACGTTCACACAGTATGATGCTTGACGTGATTGTTTCTACCACCATTCGTAGCTAAGCATGCTGTAACTGCAGTGCAGTGTGTAACTGAGATGTGCCTGTTGCAAAAAAAGTCAAAGCTGCTGCTTTGAAAGCAACCGTGATATATCACTAAATGAGTTAGTGTAATTTTATTTTGATTTTAGTTGAACCAGGAGAAAAAAAAAAAAAAAAAAAATCTTCCATTGTGCTTTCGCATCAAAGCCATGCACTTTTTCAGTCATTTTGTACGACTCTGACTACAGAAGACTACATGTATGTGTAAAGCAACAATTATGTGCACTGTCACTTGGTGCCGGTTACGAAAAATTAAAAGTATCACGA…	CACCCCATGCAAAAAGTTTCAAGCCTTCGAGACTTGTTTCAAATTTGTTGCTCGAATGTCACAAGTGTTACCACTCTGTGATACCAAGTGATGGGTTTTTATTTGAACAAGGCTTTGGCTATCGTGATACTTTTAATTTTTCGTAACCGGCACCAAGTGACAGTGCACATAATTGTTGCTTTACACATACATGTAGTCTTCTGTAGTCAGAGTCGTACAAAATGACTGAAAAAGTGCATGGCTTTGATGCGAAAGCACAATGGAAGATTTTTTTTTTTTTTTTTTTTCTCCTGGTTCAACTAAAATCAAAATAAAATTACACTAACTCATTTAGTGATATATCACGGTTGCTTTCAAAGCAGCAGCTTTGACTTTTTTTGCAACAGGCACATCTCAGTT…	protoporphyrinogen oxidase-like	Limulus polyphemus
OM_14667	miR-275-5p	Q04669.1	AACGTACCTGTATCTCAGCACGCAGAATGCGTCAAGTAAAACGACCT	TGCAGCTAAAGTATCTAAAGCGAGCATTGCTTCGTCTGCATTCACCTCCAGAGCGCGGCCATGTTCACACCGTGGACAATTCTCAACATGAGGCTTGTTCTATTGACTGTGATTTTCTGGTTTTCTGCAAGCACTGCATATGCTGCTGGTCAAACTGAAGGAACCTGCGCTCAGAGCGCAGGTATCTCAGCCTTGGCAGCTTTTAATCTGGGCAGAGGGACGTTCTTGCTGGTGAACACGACAGATCCCTATGCAAAGGACTGCATGAGAAGGATCCCAATCGGAACGAGAGAGAACGGCACGTTGCCAATGAGAGTGAAGTACAAGATATCCGATCTATGGAGGTCAATGAACTGGAACTATTCTTTGAACGCCGAAAACATAAATGTAACCTTTGGA…	RecName: Full=Moubatin; Flags: Precursor	Ornithodoros moubata
OM_14685	miR-276a-3p	B7PZN4	CACATCAGGATTGACAGAAGTTTCAATTTCGGTTGATCTGGAACACTGAAAGTTCAACGCTGTTCAGACGAACATTTTCATTCGATATCTTTCATTCTGATGCTAATGCGAAAATCCGAGCCTTAAAAGCGAAACTTCACTCCAAACTATCGTACCAGACTGTGTCTCAAAATGATACAGATTAAACAGAATCAAGTCAGTCCGTACGGTGGTCGGTCGTCCGCGCACTATGCGGTGGAGTTCCTCTTTTAAACCAGGTAATGTTCATCCATCTCACGTACGAAACAATGGAGAAAGATGTTAGTTCCGTGCTGTAGATTTTTTTTTTTTTTTATCCTTTG	CAAAGGATAAAAAAAAAAAAAAATCTACAGCACGGAACTAACATCTTTCTCCATTGTTTCGTACGTGAGATGGATGAACATTACCTGGTTTAAAAGAGGAACTCCACCGCATAGTGCGCGGACGACCGACCACCGTACGGACTGACTTGATTCTGTTTAATCTGTATCATTTTGAGACACAGTCTGGTACGATAGTTTGGAGTGAAGTTTCGCTTTTAAGGCTCGGATTTTCGCATTAGCATCAGAATGAAAGATATCGAATGAAAATGTTCGTCTGAACAGCGTTGAACTTTCAGTGTTCCAGATCAACCGAAATTGAAACTTCTGTCAATCCTGATGTGACAAGCACGTTGAAAAGCAGATAGCAGCACTGACGGCAGTGCAGTGGTGAAGTGGCAA…	Putative uncharacterized protein	Ixodes scapularis
OM_14731	miR-200c-3p	XP_015930894.1	TGTAGTGCGCTACAGACAGAACTGCTAAGTGCCCGCACTGTAGCTAACCCCGAAAGTGACAGTGAGATTCAGTATTACACTGGTCTCCCCAACTGTTCCATGTTTTGGTCTCTGCTACAGTACAGTCATAGGCACTTCTGGCCGGTCTCCCGTTTCGGTGGCTTTGCTCCGGTGGGCGCCCGACTGGCGATCGGCGGG	CCCGCCGATCGCCAGTCGGGCGCCCACCGGAGCAAAGCCACCGAAACGGGAGACCGGCCAGAAGTGCCTATGACTGTACTGTAGCAGAGACCAAAACATGGAACAGTTGGGGAGACCAGTGTAATACTGAATCTCACTGTCACTTTCGGGGTTAGCTACAGTGCGGGCACTTAGCAGTTCTGTCTGTAGCGCACTACATCTTTCACGnnGCAGTCTGTTTTCTTTCACAAGGGACTCAATGTCAAGACCTGTCATGTCTGTTCnACATCCTTGATCTTTTATGGCGCTGTTGTCGAATGGGGGATCGCAGACACTTGTGTCCGCCTCTTCTTCGCACTGTTCCTCGCACTCCCGCCCCCTGCGTTACTGTGCTCCCTGCTGCTGCATGCTGACGGGCTT…	uncharacterized protein LOC107457278	Parasteatoda tepidariorum
OM_14793	miR-22-3p	B7P6P0	AGCAGTGGATGCTCCTACAAAGTTGCATCAAGAGATTTTTCCTGCTGCAGGATACAAGTTGACACTTTCCACATTGGTAGCAGTAGACATTTGACAGCAATTAGGGAGGCTATCTATCTACCATGATGCGCAGGTGTATGTGCATAGCAACTGCNCATGGATTTACAGATACTGCAAGTAGTTGCNCAGACGTCCAGTGTTTTGCNTTCTTGATGGGCCCCCAACTCTTAATCGCTTTCCAAAAATTGACATTCGGTGTAACATCCGCTGTTCTGTTACATTCACTCCTATAGTNGCGACTCACGANCAGCAGGTGTCAATGACTGCAAGTACTTTGTGTCCAANTTCTTTATTTTGCACGTAAATACAAGGAATAAAGGCCCACAAAGCTGCGATTAC…	TCAAACGTGGCGTTTCTCTCTTAGCCAGCCAAGnGAAAAGAGGCGTGTGGAAAGATGCGGCGTAGTGTGTGTCTCGCGTTCTTCATTTTCTTGTCTATTCTGCACATTGCTGTGGGCCTTTATTTTCACATTTCCGAAACAGAACGCAAGTGTTTCATAGAGGAAGTTCCGGAAGAAACATTAGTCGTCGGCAACTACAAATGCCAGCTGTACGACCCTAAGACGGGAGGTTTCATGCTCTCATCACCAGGCATTGGAATGCACGTGGAAATTCGAGATCCCGATGACAAAACGATTTTGTCCAAGGTGTACAGCTCCGAGGGACGTTTCACCTTTACCTCCCACTCTCCAGGGGAGCACATGATCTGCCTCTATTCAAACTCTTCCAAATGGTTTAGT…	Glycoprotein 25l, putative	Ixodes scapularis
OM_1481	miR-8	B7P2P0	GAGAGCCACAGTATTTGGAGCAGATGCAGAATGAATTCTTTCAAGAAGCCCAAGAGAAGGGAATCTTTGTACTTGGAGCTTGTGGCTTTGATAGCATTCCAGCGGAGATGCTCGTCACATATCTACGCAACAACTTGAAAGG	CCTTTCAAGTTGTTGCGTAGATATGTGACGAGCATCTCCGCTGGAATGCTATCAAAGCCACAAGCTCCAAGTACAAAGATTCCCTTCTCTTGGGCTTCTTGAAAGAATTCATTCTGCATCTGCTCCAAATACTGTGGCTCTCCGCTCACGTCCAGGTGGTGGGTGCTGTGCTCGATGCACGCTTTCACCACTGGCCGCCCCAAGAAACGGTACTAGATGCCACACAGCTCTCATTGACAGGCACAATCAACCTCAAGCGCAGCAATTACTCACAGGCCCAACTGTGTTCAGCACAATACTGCTTCGCTTGACCATCGCTGCGATAGAGTCCTCGTCTGCAACATCCGCAACGACTGTCGGGATCTTGTCCAGGGCACCCTCTGAAAGTTTGCGTGCCGC…	Membrane protein, putative	Ixodes scapularis
OM_14947	miR-137-3p	B7Q399	ATTCTATATAAGTGCACTTTCACAGTCTTTGAAATAACACGCAAAATCGTATCACTTGGTTTTGAGCAATACATGAAGATTTTGTCCTGTCTCCCATGTAGATGATTGGAACAAGTGATATCAGCTGTTTGTGATGGATGTAGAAAATTTAGTTTGGGGACAAATTCTTTACATAGATATGTCACTCTCAGCAATCTGCTGACATGTAAAGAGAGATCCCAGTGCAAGTTCAGAATCGGCCACCCACCTTATATGGTGCTGTCATATGTACAGGGTTCTTTTTTTTTTTTTTAGGCGCCAAAGATTTTTTTAAAAATCTGCGAGAGCCCCAGATGT	TACTTGTTCCAAACTCGTCGAGAAGTGCGATCACATTTGCAGTATGTCGGGTACACCTGTCCACTATGCAGGTATAAGAGCAACAAGACAGACAAAGACATTCCGAGCAGCTATGTCAAGCCCATTGCAGGAATCGGTCAATACACAACCACGAAGTTTAGGTTCTTTCTCAGTGGATACGACAAAATCCTTCAGAAGTTTCCTGTCGCTTACCGGCTGCATCAGATGTTTCTTGTCGGAACTCGAGACCTTCTGACAGGCATCAAGGACTACATGCGGATATCTCAAGAACTGCGGATGGGAAAGTCGGTTTGTCAGCTTTCCAGGAAGGAACTGGAATTGTATTATAGAATTCCCAAAGACATGATGAAGGTTGCACCTACGTTACTCATAATAGCT…	Leucine zipper EF-Hand containing transmembrane protein, putative	Ixodes scapularis
OM_14953	miR-87a-5p	B7Q363	AAGAAGAAACGTCCTTTAGCCGACTGCAGCGTATGTTGAAGACAAGACAAGAAAGATGCAAACAAGGGTATCTGCCACGTTTGCAACACACAGCTGGGACACCTGATGTTTGTTATTGAGCACACAGGGGAGAGGTCGGTTTTTACAGGGAAAGGAGAGAGAGAAGTTGGTTTCAAACTTTCAACACCAAATGAGCAGCACGCCCTGGTAGTGTACTGTTAAACTACTATATATACCGTATTTACCCGAATCTAAGACGAGCTTTTTTCCCAAAATCTGTAACTGCAAACTCGCGGGTGGTCTTAGATTCGAAGTTCGGCGCCAAGAGATAGGGAGGAGGAGGAGACCAATGGTGGGACACCGCCGTCATCACGTGGGTGAAACAAGCCACACCGTCGT…	GTCGACGCGTCACCGACTTCCACGCCGCGGGTTGTCGACTCTCTCTGCTCATCATCATGGCTGTGGGGAAGAAGTTAACCAAGGAAGAGGAACTTTTGCTTCAAGATTTCAGTCGGAATGTGTCGACGAAATCATCGGCACTCTTCTACGGAAATGCCTTCATTGTCTCCTCAATTCCTATATGGTTGTTTTGGAGAATTCATCAGATGGACTTGTACCAGTTTGCGATGATATTCGTTGTGATGACACTCATCAGTACATGGTTGATTGCTCTTGCCTACAAGAACGTTAAGTTTGTTCTGAAGCACAAGGTTGCACAAAAGCGAGAGGATGCTGTCAACAGGGAGATTATGAAGAAGTTGTCAGATGACAAGAAGATGCCAAAGAAAGAGAAAGATG…	Translocon-associated protein, gamma subunit, putative	Ixodes scapularis
OM_14967	miR-305-5p	XP_015929318.1	GCCAGCCTATGGTCGCGTTTCCGAAATTCGGGCACACGTTATACGGCTGCTTATATGGATGTTGCTGAAACATCACGCGATCAGAAGTCCTTAGAAAGTATCTCTCCAAGATGAAAGCAGACAAAGGAAGACAGTGGTGTGCAGTAGGTAAAATCTGTAGGAACAAGTGCAGGCTGAGGCGGTTTCCGAAGATCAAATATAGTAATGCGTCAACAGGACGCGGTTTTTCTCGCAGTCCTCGCCCCCAACAAAAATAGGGTAGGTTTATTTCTTATCCTCCGACTTCCTGCTCGGACAATATTTTGCAGCCGAAACGTGACTTACATTTCTTTGAAACTCGTGTGTTCCTCTTTTTTACTTTCTTTATTACTTGCGCATATCGTGAACGTTCAAACATCG…	CGTGTATGCAGGCTGGCATCGGCGGTGCCTATGTGTGACGTTGATCCTATTTGTACAACGGGTTCAGCTCAGCTGCTCTGCAATGCTACAAGGAGAACGTCCTTCACGGCCGTCCCATAGCTTTTCAGACCTTGATCCATGCTGGAACCTCACCGATGTTCACGTATGTCAGCnTCAAGACGCAAAGTCAATGCAGTTGGTCACCGCTTGGGCGACGATGTATCGTTTATATCGTCAGCnTCTGGATGTTGTTACGATAAGGTnACGGAAGAAACAAAGTTGGATTCTGGTGTCTTCTTGTGGACAGTCGTGGGTTGCGGAGTGGCAGTAGCCCTGCTGGTTCTTTTTCTAGTTGCCGCACTTCTGGTGCTCCTACGTCGAAAGGTTATCAAGAAGAGC…	synaptotagmin-15-like isoform X2	Parasteatoda tepidariorum
OM_1506	miR-190-5p	XP_022246259.1	GAGCAGCATTAGCCTTTCTAAGGAAACAATGCATTTTGTTGTGAGCACCGAACCTGTGTAGAGCACTCTCCACTAATATATATATATATACACATATCTATATATATATAGATATGTATATATATATCTGCTATAAATATCTCTCATGTCACATTTAAAACAATCGAGATTAGGTATTGTTTTTACACCCCAGGGCAGGGAAGGGAAATGGGATCGTTATCCAGCGGCCGGTTATGTGCTGTAGGGCGTTGTAGATGCACCACTGTGTTTCTGGTCTCTTTTACACATAATATATACATATATATATAGGTTGCCACTCGTGTTTAATGTCGTCTGTATTTATAAGTTTTTGTGGTATTAAAGTGATATTTGTGTCGCGAATGCTCTTCAGGCATATCT…	GAAGAGGTCCTTAAAAAGGCTTCCCCGCCGATGGGCCGGCCCATAAGGCAATCGnnGTTGCTGGCATATCCAGCTCGTCACGATCATCGTCTCTCTGGACGCGATTGTGCTCACTGGAAACGGATGTGCGCCAACGACAGCCTGAAATGAAGTTCTTCATCCTTCTTGTCGTGGCTGCCACTGCAGTGTCAGTACCACTTGATAAGAGTGGAACCTGTTCACGGCAATGCACAGGAAGCAGCAAATATGCATATCGGCCCGGCAGGATGTACACCTACGAATACAGAACACGGTCAGAGACGTCGATGCAAGGAACAACGAGCGAAAAGGCGGCCCTGAACCTTGATGCCCAAGTTGAGCTCCACTCCCTAGGTGGTTGCGAGTTCGCTATCCAGCTAG…	apolipophorins-like	Limulus polyphemus
OM_15073	miR-1993	ISCW021966-PA	ACACCTTTTCTGCCTCAGAGATGCTGTAGAACTATGCATAATATATATTGCTATGGTCGCACAGAATGCTAGAGAAGCTAATGCCCCAACGCGCATTGTGCTGTGCTTTATAGCAACTACTCCTGCCACCGGTTAAAACAGTGCTGCTGTCACTGATCTTTCAAAGCTTTTTCTTTTTTTGGCAAGGGTTGTGAACAACAGTGGGCAGAGGGTGTCACATTCTGTGTATTCTGCTTGTTGTAGCTCCACAAGATGCAATACCTGTTACAAATATATTTTTTGTTGCCTCACTTAAAGTGAGGAGGAATTTTTCCGCTTGTAGGATTACGACATGCTTTTAATTTTGTATACACGTTTATATGCAATGTGTTGTGTGCAGCAGGCTCGGTTACAAAACGC…	TTTGCAAAGGCTGACGTTTTGATCACGGTTTTGATATCGTCGCCGCGATGTATGCATGCGATCTAAAGGACAACGTATGACACAATAACACCCGGATTTGTGAGCATCTGCACGAGATGAAGCCTGGATTTCACAGGATCGAGCTCAATAGGACGGTATGGGAAGTTCCGACGCGGTATACCAATTTGGCACCCATCGGCGTCGGCGCCTATGGGCAAGTTTGCTCTGCCCTGGACACAGAACGCAAACAGAAAGTAGCAATAAAGAAACTTTCGAGGCCGTTCCAGTCAGCTATTCATGCAAAAAGGACTTATCGCGAGCTCCGCCTGCTCAAGCACATGGATCATGAAAACGTAATAGGGCTCCTGGATGTCTTCACGCCATCTACTACCCTGGAAG…	mitogen-activated protein kinase, putative	Ixodes scapularis
OM_15086	miR-1993	B7Q0L9	GGCAGCACGAGGGTGTCGTGGCCCCATCTGGGAGATGTTGCCATGACCAATCAGCATGCCGTGTTGTGTCACCCAATGTGCTCCCAGATCAGAGTTATTAGCAATTTTCAAGTCGCAGGCAGAATCTCGTTAGCGATTCCGTCACGGACACAAACATGAGCACAGAGCAAACATCAAGTTTTGTATCAAACTTGAGAAATCTGCAACAGACACGCTTCAGGTGACTCGGCAGGCCCACGACAATGGATCACTGAGCCCGACGTGTTTGGACTGGCACGCACGTTTTAGAAGTGGCAGGGCTTCACTGGACGACAGTGAACAGTCGGGAAGACCATCCACAAGCAGCACGTACGGCGGAAAGTGTGGAGAAAATCGAGGGCCTAGTGTGTGAGGATTGCC…	AAAAATCGACCCCGTTGTATATACGAGGGTCGATCAAAAAATTCCCGGACTAGCCCTCAAAAAGCAACCACGTCATTTATTCAAATTTCTGCCCTGTCCCCTTCAAAGTACCAAAGGCACCTACGCATCGCTTCCAGCGTCATTGCCATTGGGGGAATGCTTCCTGGAAGTGTTGTTCTTCCAGCTGCTGAAGCACCTTCAGAGATTCCACCCAGATCATCTGGATATCGTCAAAACGGCGGCCCTTCAGCCGCAACTTCACCTTGGGGAACAGGAAGAAGACGTAGGGGGTCAAGTCCAGCAAATACGGGGGATAGGGAGCGACGATTATGCCGTTACGTGTAGTGACCACCCCATGCTTCCAATGACGAGTGTGAGGGAGCATTCTCATGGTGGAGC…	Conserved oligomeric golgi complex subunit, putative	Ixodes scapularis
OM_15174	miR-184-5p	B7PJ55	GCCCNCACCTGCCGTTAGGCAAGACAAAGACGAGCCTCGAAGATGAGAAGCTTTTCATGCAGAACCTCCACGAGTTTATCAAAAGGTTGAACCTGGAGTGAGCTTTATTGAGGGTGGTAAGCAAGCATCCCCCACTTACCCTTCCTGTATGATAAGTCTGTANTCAGGGTACAAGGTGTGCTCGAAAATGTGCCTTACTGGTGTATTTTTCCTTTTATTTCCTTTTTTGTGACATAAAGGCATACATGTCAGATCCCTCATTACAAAGCCAGACGGCTGCTGACAGTAGTTATTTGCTCTGAT	ATCAGAGCAAATAACTACTGTCAGCAGCCGTCTGGCTTTGTAATGAGGGATCTGACATGTATGCCTTTATGTCACAAAAAAGGAAATAAAAGGAAAAATACACCAGTAAGGCACATTTTCGAGCACACCTTGTACCCTGAnTACAGACTTATCATACAGGAAGGGTAAGTGGGGGATGCTTGCTTACCACCCTCAATAAAGCTCACTCCAGGTTCAACCTTTTGATAAACTCGTGGAGGTTCTGCATGAAAAGCTTCTCATCTTCGAGGCTCGTCTTTGTCTTGCCTAACGGCAGGTGnGGGCAGGTCGTTTTCCGATCTTGGAAAAACATGCCACTGGAATGCTTCAGTGCAGCGTGTGATATTGCTAACCACAGTATCGTATCGACAGCCTCTTCAA…	Dehydrogenase, putative (Fragment)	Ixodes scapularis
OM_15228	miR-1246	AGJ90350.1	ATTGTCTGCAGCACAGAAATGACCCGTGGACACATTCATAAGTGGGACTAAGGAAGTTGGAAATCCATAAAAGGAGACTCNAANGAACTGAGCAGAATAAAAGGATGAGCTCGGAAAGTGTGCTTAACTTCACGGCTAAGACGGCAACCTGTGGGTTAGGTGTCATGATAGTGATGCCATGTCACCACGCGATGAAATTGTGGTAGTCATTATGTGTCCTCGTTTATCGTTATTTTTTTTTATTTCAGTGTACTGAAGCA	TCGTCCGTGGTCATTGTGTTCTTTCAGTGCGCGATACATGCAGTGAATGCGCGTTATTCGCACTTCTGTGCAACTTGCCAAAGTCAACACTAGCTATTCTTCGTGACATTTCACTTGAAGGGTTGCCCTATACGCAAACCTGTGGCATTTCCTCTGAGCGTTCTTCCAACACAGCTGTTTGTTCTGGCCGCAGTCATAGATAAAGCGCCATCACAGAGTCCGTGCTCAGAAAGTAACTTGTTGGTCGGAGAAAATGCGAAAACACTTCTTTCTCGCCTTCTCTCTTCTCTTGGCTGTCTCTAATGCTAAGCCTGCAACGACTCCGAAACCGAAATGCCCGAAGAAGGCGCCGGATGGTTTCACTTTGACCATACTTCATACGAATGATATTCACAGTCA…	apyrase	Ornithodoros moubata
OM_15251	miR-3931	XP_023215146.1	AACACCTAATTCGACTTAAAACCAGTTCTAAAGCACCTGCGTCACGAACGTGCACGGCGGAGACTTCAAAGTTCCGACTTGACGCGTGGTAACACTCGTTGATACGACAGGTACAACCGGGGCCAGTCCGTCTGTGTGGAGTCCAAAGACACGGGGCGATTCTTCGGCATCATTTCCACCTTCGGCACCTCCGAGGTGAGGCACGCGACATGATCCGCCGCGGAAGAATCCGCGTTGATGGGACGCGTTTCGTTCTTTTTAGATCCTGATAAAGAAGAGCCACGACAACGTGAAGGTGAAAGTTCATCTGTCGCAGCTGCACAGGGGGAAGGTGTTGCTCCGGAGGAAGTCCACCTAGGAAGTCCACTGGATTGATGGATGGAAGCCTCCGACGAGGA	TGGACGGTGTCACTAGTTATCATAGACGTCTCACGATGTACGAGAGTCCATCAGCCGACGTTCACGTTCTCGCCATCTTTGTCCACAGCCGCGGCATCTTCTGGCGCCGCTGCAAACTCCAAAGCTTTCGTTTCTACGCATGCTCGTACGGCCGCTGACGGGTTGTCATATGGATTTGGCTGCGACTGTGACTATTGGATTACGTTGTGGCTAGCTTGTGAGCGATAAACAAGTGTCTGCGTTCCTTACCATTTGTATGTGAAAGGCTGCAGTTTCGTCGAAATGTATTTGCAGGACTTAGCGAACTGCGCGTTCTTGCACAAAGACGGTACGAACGATGTCGACTGCAACGACGAGAGTTTGGACTGCGACAACTTTCTGGAACACGACGAAAGAGAG…	sin3 histone deacetylase corepressor complex component SDS3-like	Centruroides sculpturatus
OM_15303	miR-10	B7PIM0	ATGAATAGNAATCTGCACAGGGTCTTCATGTCCGGCCCGGGCTCAGGAGATAAAAGCTGTGCAGAAAATTACCCNTAACGTTGAAATTCCTCTTAACCTCGATCGAGTATTTATATTTTCATCATTAAAACCAATGAATTTTCCTCACTGAGTG	GTGGTCACTCTTAGACTTGTTATCTCTATCTGTGCTGCAGTTCCTGGAATGTTTTTATTTGGCTATAACATTGGTGTCATGAATGCTCCCGAAGAGATGCTGAAAGAGTTTATCGGAAATGTGTACAGTGAGAAAACTGGACAAAATCTGGAACCGGATAAGGTGAAnTGGGCGTACTCGCTTGCGGCGTCTATATTCGCTGTCGGTGGAATGGCAGGAGGTGTAACAGGTGGCGTAATTGCCGATCGCTTCGGAAGGAAAGGAGGGATGCTnATGAACTTGGTGCTGGGCATCATTGGCGGCACATGTATGGCTCTTGCGCGGTCGGTCAGAAGTATCGAACTGCTAATCATTGGTCGTCTCATCGACGGGGTCAGCTGCGGACTTAGCACGGGCCTC…	Sugar transporter, putative	Ixodes scapularis
OM_15383	miR-5307	XP_013779008.1	AAACACTTGCCTTTCAATAATGAACACTAGATGGTATGTTATGAGTAGCAACAACTTGGTTGCACTGCCACATATTCTTTGCTGTAAAGGTTGTACATATGTTAGCTATTTTTGGGTGCTAGCTTGTCGCAGCTGGAACACAAAAAGTGCACGGGGGTGGTATGTTTTAATTGAACAGGCACCTGGAGTTGTCAGGAGCGACCCCCCCGCATACCTATTTGAAGGCGTCACAACGAAAAGGACAATCAACGTTTATAGTATACATCTAGCTAATCAAATGCTGTTATAACTGTTATAACCTGGTCTGCGTTGTAACACGATGATCTGTCCATGTCCTGTTTTGAGACAGATAGTGATATGGGACCAGGGAGTTAACACCAATAAAAAATTTAGTTTTTT…	GGCGCCCAGnATGTGTTTGCCATGCGCCAGTCAACGAGAAGCTGCTATGGCCGCTGGGTCAGCTGCAAAGTTAACTGTGTTTGTGAGAAGATTGAAGGATTTCACTAGGTGTTTACGTGTGCCCAGGCCCAACGCACCACAGGAGAGGTGGGAACGAGCAACGTGGTTTAGCAATCGGCAGGCTCGTAGGTATCATCATGGTAGCAGCATATGCAGCCACTGTTGTAGACATATTAAGCCTGGCCTGGTCACGGCACCACACCTACACAGGAGTTTCCTGACATCTGCCCCAAGCCAACAAGCACCCCTGGTACAGCAGCCGGGAAGTCTTCCAGAGGCCACAACAGACCCTTTTGAACTGTGCAAACAGGATCTAGCAGACATATACGAAGCCATCAA…	decaprenyl-diphosphate synthase subunit 1-like	Limulus polyphemus
OM_1539	miR-5307	XP_003738558.1	ATGTGGGCCGTTCTGCGTCTGGGGTCGGGCGGGCGAGATTCTGCTTTGTCGTCTGCCATTACTTGAAAACGTAGGGAGGAAGTCTTTGTAACGCCGCGCTCTGCATTTTGCTGCAGTAGGGAGCCGAAGCTTATTGTGATTCTCCGAGATGGATGTTACCAAGGTGGCCGCCTCGCAAAAAGCTCGCTTGTTGTATTATGTATCTTATAGTCACATTGCACAATGAGAGGGCTGTCGTGGCCATCTAATTGTGTACTGAATATAAGGCCGAATATAAGCGAGTGTCCGCTGAAGTCGACTGTTGTGTAGTAAGGGCAGCTGGTAAACGATGTGGCTTTTTATTACGCCAAACACGATGAGATTTTTACACACTAATGTGCTAGTCCTTGTTCAGTTCTC…	ACCTATTAAATCGCCTCTTGCCGGTGGCGAGTTACGCGTGTGGGCGGTGCTTTTATCATTCGCGAAACGTTTCCTACGAGCAGACGATATTTTTTACCCGCGAAAATGCGTCGTTTCGGCGGAGCCCTTCGTCCAACTTTGACGTGCTTCCATTTCAAGACGTGCAATGATTCTCCTTCAGCCGCGCTTTCGCAGACGAAGAGGCTGTCTACCGAAGTGCGCGAACCGTCTAGTCCCAATGTGGTCACCGCCACATTTCCAGGCCCGAAGTCCATGGAGTTGAAGAAGGAACTTGGATCTATCCAGAACGTGGGTGCAGTACAGATGTTCATTGATTACGAGAAATCGGTAGGAAATTATATGTACGACGTGGACGGCAACGTTTTCTTAGACGTGTAC…	4-aminobutyrate aminotransferase, mitochondrial	Galendromus occidentalis
OM_15428	miR-305-5p	XP_023232004.1	GTGTATGGCCCTGTCTACTGTGGTGCAGATGTATCTAAGTGCTCAAATAGGAACTGACAAGTTACTAGCATAACCGACTCGGGACAACTGTGCTTAATCTTGTGGTTTCTTAAACTGCTTTGTTAGGCTGATCAGCATACTTGTTGGAAAAACATTGCATACTTTCAGCACCTGGACAACCTTCCAATGGGTCTAAAGTGTTTTAGTTGCTATATAAACCCCCTTCTGACAGATTTGTCTCCAAAACCTCACGGAATTCTCAAGGAAATCCTCTTTTCCTTTAAAACACGAGTGATTTTATTTCTGTTGAAGATTTGCTGCACTAAGAAAAAGTACAAGCAGCAGAGACGTCTGTTTCTTTCATAGGTAGTTGAGGGGTTCGTGTTGGTGACCTCAACA…	GCGCTGCGCCGCTGTCCCAGTTGGCTGCCGTGGTTTTACGGGTGCTTTGCTCGAGTGGTAGTCACGCAGGTTTCAAAACCCAGGTTTCGAAGCTCTTTACCGAGCGTCTTGTAATGGGCGTGCCTGACGACTTTGCCGTACTCCGGTGATAGGAGAAGGTGTGCATACTCGATGACCATGCCAGTGAAAAGCATGTCGGGGGCAGTCGGGGGTGCAGCTCCCCCCACTACGGACCCCCTGAGCACGAGCAGCCGCCTGCAGCGCAACTTTGCTGAGAAGCAGCGGCGAGACAAGCTCAACAGTTACATCAACGAGCTGGCCAACATCGTCCCCATGGTGTCGATGGCATCCAAGCGCCTGGACAAGACGAGTATTTTGAGGCTGAGTGCTGCACACCTG…	protein cycle-like isoform X2	Centruroides sculpturatus
OM_15496	miR-190-3p	ISCW017297-PA	GGGGAAACAAGCATTGAAGCTCACATCAACAAGAAAGAACGGCAGCGCCTGGCCAAGGACGGCATTGTGTACAGAAACCCTTATGATTTTGGACCACGACAGAACTGGAAGCTGTTCCTTGGGCTTAGCCACAGCAGGTCATGGAAACGGGTGCTGCTCCCATCCTGCCACCTTCCAGAGGGGGATGGCCTCACGTGGCACAGATGATCTTTTCTTGGACACTTCCTTGTCATGAAACGTCTCCATTCCAGATGTCTCTCTGCTGCTTCACCTTCTCACGTCGCCGAT	ATCGGCGACGTGAGAAGGTGAAGCAGCAGAGAGACATCTGGAATGGAGACGTTTCATGACAAGGAAGTGTCCAAGAAAAGATCATCTGTGCCACGTGAGGCCATCCCCCTCTGGAAGGTGGCAGGATGGGAGCAGCACCCGTTTCCATGACCTGCTGTGGCTAAGCCCAAGGAACAGCTTCCAGTTCTGTCGTGGTCCAAAATCATAAGGGTTTCTGTACACAATGCCGTCCTTGGCCAGGCGCTGCCGTTCTTTCTTGTTGATGTGAGCTTCAATGCTTGTTTCCCCTTTGGTAATAAGCTGGGCGTGCCATGCCGTAAGTGCTCCCAGCGCGAAAAATACGCCAACACAGACGAGCACAGTGAAGGTGATGTAGTAGCGACGGGCCGCAGAAGAGGG…	zinc finger protein, putative	Ixodes scapularis
OM_15515	miR-275-3p	XP_003742921.1	ACTGGCGTACAAAATACAAATACAAATTGTACAAAACACGCAACTTGACAGTCTTTACGCTTCAGGAAAATAGGAAGTGTTCTTAGTATTTTTAACACAATGTACCTGTTCACGAAACACAGAATAAATGTTATATACCAGAGTGATGCTATCTTATTGGAAAATTGCAGCTGTGTATCCTGCTGTGTATGTGTTGTCTCAA	TTCCATAGGTTTCGATTTCGCACGTCGAGCGGCCGACTAGAGTCTTGACCTTTTAACTTACGTCTATGAATAATTATAGCTTCCCCAACATAAAATCTAAACGATTGACCTTAGATAATCTTCATTCATCAGTAGCGAGGGCTGCCTTGTGATAGGAGGAAAAGTGCGAGAACAAGAAAACCAAGTTTTCCTGGTTTGACGAGGTCGAGCGGCAATTTGCAGTCAGGTATGACGCAGGAGCACACAAGTAGGAGACGTTGCGCTGGGATGACATAAGTGTGACTCATAGTAAACAGAAAAAGTTCAGAGGCATAACAAGAAGTCAGAGAACCCCTGGAACCTGAGAGATCGAGCAACCATAACAAAGACTCCTGCAGACCGGAAAGATGCCCGACGTCG…	TNF receptor-associated factor 6	Galendromus occidentalis
OM_1555	miR-206	XP_015905729.1	GACGGGGAGCCCCAGCTGCAATTTTTGTTTTGTTTGCGGAATTGGAGCAAGCCGTGCTGTGTGCATTCTCTCGGGATCTCATCTGAAGAAGGCTCGTATCATCCACGTATGCGTGCGTTCAATATGCAATGGAGTCCACTTCCATAGCAGTTACTGCTGGACACATTCCACGGACCAGGGCTTTTTCTATCTTCAAAAGTCTACTGTCCTTGTTCTCATTGTGTGCATTCAACGTGTCTTTTTTGTCAATGCCTTTTTTAATGCCACTGTATTTTGTATGGAATAAAGAGGAAAAAAAGAT	ATCTTTTTTTCCTCTTTATTCCATACAAAATACAGTGGCATTAAAAAAGGCATTGACAAAAAAGACACGTTGAATGCACACAATGAGAACAAGGACAGTAGACTTTTGAAGATAGAAAAAGCCCTGGTCCGTGGAATGTGTCCAGCAGTAACTGCTATGGAAGTGGACTCCATTGCATATTGAACGCACGCATACGTGGATGATACGAGCCTTCTTCAGATGAGATCCCGAGAGAATGCACACAGCACGGCTTGCTCCAATTCCGCAAACAAAACAAAAATTGCAGCTGGGGCTCCCCGTCGTGATGGAAAGTAGAAAACAAGGCCTCCAGCAATGGGGTAAAGGAAATAAAATATAGACTAGCACAACTTGAAACAAGCAAAATATACGAGTGAACAA…	E3 ubiquitin-protein ligase SMURF2	Parasteatoda tepidariorum
OM_15564	miR-137-3p	B7Q9C4	CTGAAGGAGAGAATTTCGGCAGGCATCACTCCCCAGTCAACAACAAGCGACGACGAGAAAGTGGAAAGGAAGTACATGTTCAGCAATATGGCCCTTCAAGCCTAGAAATCGTGCACATAGGACAGCAGCTCATCATCACTACCAACATTGCACATAGATGGCATTGTATCTATGCATATCATGCTCATCCAACATATTTACTTCACTCAACCTATACCTGGGCCATTGCGACCACTGTAATTTATGCACACGGACCTCTTTTTTTTATAAAGGAGACCTTTTACATATG	CATATGTAAAAGGTCTCCTTTATAAAAAAAAGAGGTCCGTGTGCATAAATTACAGTGGTCGCAATGGCCCAGGTATAGGTTGAGTGAAGTAAATATGTTGGATGAGCATGATATGCATAGATACAATGCCATCTATGTGCAATGTTGGTAGTGATGATGAGCTGCTGTCCTATGTGCACGATTTCTAGGCTTGAAGGGCCATATTGCTGAACATGTACTTCCTTTCCACTTTCTCGTCGTCGCTTGTTGTTGACTGGGGAGTGATGCCTGCCGAAATTCTCTCCTTCAGGGACCCTGGAGTAGTGAAAATGTAGTAGGCCATGTAAAGAGGAATCATAAGCATCGAGACAAGAGCCATGAACCAACCAAGCATCTCGCCCCACCAGGGATACTCGTACG…	GABA transporter, putative (Fragment)	Ixodes scapularis
OM_1567	miR-71	KFM75641.1	TAGCAAAGATCTAAGGTGACCTCATAAATTCCAACATCCTTAATCTATTCTTTTGACTGTTTACTCTATAAGCAGAGCCATTTTTCAAACAGACCTTTGCAGGATGCATATAACCAGGGTCTTTCGCTTAGTACACCTGAGTTAACAAACCATACTGAGCACTGGGCACAAGAATACCTGTTGAATGTTACTGCTAACTATGTGGTGTGGTCAGCATTTCTTTAGTCTGGTAAGAAATGTGGAGTTAACATTGAGACTAAGAGTAAGGACTGAACATTGAACTGGAAATTTAAGAGCGATGCTGTAATGTACTTTAGGTAAAAAGAGAGATGACTGAATGCTTCTGTATGTGATCGCAAATTCTATGGCACATATTAAGACACCGCAGGCCACAAGCAT…	CAGTGTCCCATTCGCCCATGCTTATTTCAAGCATTCTTGGCTGATCAAGTTGCTTACTGnCCAACTACCAGTAATGGCCGATCATACGTAGGCAGTAAATTCCTTCTGGGTACGCAATCCATATGCTTGTGGCCTGCGGTGTCTTAATATGTGCCATAGAATTTGCGATCACATACAGAAGCATTCAGTCATCTCTCTTTTTACCTAAAGTACATTACAGCATCGCTCTTAAATTTCCAGTTCAATGTTCAGTCCTTACTCTTAGTCTCAATGTTAACTCCACATTTCTTACCAGACTAAAGAAATGCTGACCACACCACATAGTTAGCAGTAACATTCAACAGGTATTCTTGTGCCCAGTGCTCAGTATGGTTTGTTAACTCAGGTGTACTAAGCGAA…	ERO1-like protein beta, partial	Stegodyphus mimosarum
OM_15715	miR-275-5p	XP_023239036.1	TGGTGCTCAGTGCTGGCCAAGAGCTAGAGGAATCCTCAAAGGCCTTGGAGACCATGTCTGAACTGGTCAAGCAGGGAATCGAGGAAGCTAGCAGGGAACTGCAGCAGGAGAACAAGGAAAAGCAAGAGGGAATATTGAGGCACGTTCCGTTAGTTGGCAGTCTCTTCGGATGGTGGGCGGCGAAAGAAAGTGTACGCGGGCGTACGTTCAACATATCTTCAGGTAAAGTGTCGTGGAGAGCACAGAAAACATCTACAAGTACCACATGCAAGTTCAAGCTGAAGAGCCACGCTTGCAGGCAAAGCCAGAAGAGACGCTTCAGCAAGAACTGCAGCCGGTCCAGTAGCGGTAAGAATTAACTCCAGCAAGGTACGCATCAGTGTGACAGCACGGACTCAT…	ATAGCTTCGTGCTGGTCCCAGATTCTTCCCAAAAATGCCCAAATGTTAGATGCCAAATTGCTTCTGCTGACCCCCGTCACCCTCGTTCATGTCCTGGACAGGGAAAAGAGAAGTCATCAGAGCAGCACATGAAACCCTGCTCACTCTGCTGTAAATCTGGCGCGACTTTGCAAGGAATAAAGAGGGCTCATAATTTGATGACAGATAAAAACAGTCAAAGGCTGTGGCGGAATCCCCAACCGCTATCAGCCCTCATGAGTCCGTGCTGTCACACTGATGCGTACCTTGCTGGAGTTAATTCTTACCGCTACTGGACCGGCTGCAGTTCTTGCTGAAGCGTCTCTTCTGGCTTTGCCTGCAAGCGTGGCTCTTCAGCTTGAACTTGCATGTGGTACTTGT…	putative pyridoxal-dependent decarboxylase domain-containing protein 2 isoform X1	Centruroides sculpturatus
OM_1581	miR-275-5p	XP_022645968.1	ATCGACGAAAGACTCCTGCACAGGCCGTGAACCAGCACGTCAGACGCCCGCCCCCTGAGAGTGTCGTGATTGTTGTTCTTTCGACTGACCACCCTGTGCTTGGGCGCCATTTTGTTTCACCAGCGCCATTTTGTTTCACCAGCGCTTCGCTGGTCTGCGCGGACAGGATCAAGGAAAGTCCCCAGTGTTGCCAACGCCTATACTGAAACACCGTCTGACTTATTTTCATTTTTCTCCCCCCGCTTGTCGATATTTATCGGGCTGCGCCGGATGGCGATTCACACAATTTATGTTCCACTGGCGACGACTGGACCTTCTGGAAGACTGGAAGAAGGGACTGTGGCGCGGTATACGTCCAAAGGGTACCGGTTCAAAGGTTACCAAGAGGTACACCGGCAT…	TCAGAGCGCGGTGTGGTGGCCGTTATGTCGGATAAGAAGTCTTACGAGATGAATAACTTCAAGGGGGAAAGTGGTGGGGCCGATGCGAGCCCGCCCGCCACGCCCGGTGCCCCCCACCTGCCCGACCGAGGACAATGGGTCGGGAAGTTGGACTTCTTGATGTCGTGTGTGGGTTATGCCATCGGACTGGGGAATGTCTGGCGGTTTCCGTATCTCTGCTACAAAAATGGTGGAGGGGCGTTCTTGGTACCCTACTTGCTGACCCTGTTCTTTGCGGGTATTCCGACCTTTTTTCTGGAAACTTCCTTGGGCCAGTTCCTTAGTATCGGTGGTTTAGGGGTGTGGAAAATATGTCCCATCTTCAAAGGAGTGGGCTACGCAGCGGCTGTGATGTCCTTC…	sodium- and chloride-dependent GABA transporter 1-like isoform X2	Varroa destructor
OM_15819	miR-137-3p	KNC26029.1	GTAGCGACGGGCGGTGTGTACAAAGGGCAGGGACGTAGTCAACGCGAGCTGATGACTCGCGCTTACTAGGAATTCCTCGTTGAAGAGCAATAATTGCAATGCTCTATCCCCAGCACGACGAAGTTTCACAAGATTACCCAGTCCTTCCGGACAAGGAAAAGACTCGTTGGCTCCGTCAGTGTAGCGCGCGTGCGGCCCAGAACATCTAAGGGCATCACAGACCTGTTATTGCCTCAAACTTCCATTGGCTAAACGCCAATAGTCCCTCTAAGAAGCCAGCAGCCAACCATAGTCGACTGGGCTATTTAGCAGGTTAAGGTCTCGTTCGTTATCGGAATTAACCAGACAAATCGCTCCACCAACTAAGAACGGCCATGCACCACCACCCATAGAATCAAG…	ACCGCCTCTACTCCTCACGGCACAGTCGAGAGCGACGGCTGCACGCGGGGGAGTTGCGTTGTTTCACCCCCCGCGACGTGTCTGCAAATCCGTCGCGGCTCGTGCCGTCTGTCGTGCCGTCCGTCTCTGAGGAGTCCGTCTTGGGCGTCCGACTTGCCGCGGGCTTTCGTGGCTGTCGCCnnTCGTGTnTCnnTAATGATCCTTCCGCAGGTTCACCTACGGAAACCTTGTTACGACTTTTACTTCCTCTAAATGATCAAGTTCGGTCATCTTCTCAGCACTCCGGCGCTCCCCGAAGGTCGCGGGCCGGGCGCCGATCCGAAGACCTCACTAAATCATCCAATCGGTAGTAGCGACGGGCGGTGTGTACAAAGGGCAGGGACGTAGTCAACGCGAGCT…	hypothetical protein FF38_03792, partial	Lucilia cuprina
OM_1582	miR-263b-5p	ABG48665.1	TTACCTTGGCAACATGAATGAAATCAGTGGATTGAAAAAGGTTATTTGTGCACCCTTGATTTCTTATCACATGCAGGACAAGACATAGCTGATACAATGGTGCCAAAATGTGCCTGAGCATGAACATGT	ACATGTTCATGCTCAGGCACATTTTGGCACCATTGTATCAGCTATGTCTTGTCCTGCATGTGATAAGAAATCAAGGGTGCACAAATAACCTTTTTCAATCCACTGATTTCATTCATGTTGCCAAGGTAACACCAGAATGTACATAGAGGATGCATTGGAGGCCTATGTCTAAAATAGAAACACTGGGnGnATTCACnAAGGACCTTTAACAGTGGTGTGnCACATCTGAGTGTGGCAGTAAATCCAAGGCTATATAGCAGCAAAACGCATCAGCCCTTCACAATGGACACATTCGTGGTATGGTGTCTCCATCAATTGGCAGTGAGGTACTTAATTTGTGGCACTCATGGTTAACTATCGTGTGTTTTATAATGTTTGCTACAATGGCACACACACATT…	caspase-2	Haemaphysalis longicornis
OM_1583	miR-137-3p	B7QH06	AAAAGCAACACTGGTATGCAGTAGCAATATGCGTTTCATTTAAAGAAATACTGATGACGGTTACGAGCCTTTGGCTCTAGAGTTGGCATCGATTGTCATAAGCACAACAGTTGAAACAGTGCTATGTATGTGGACAAATTATCCACTGAAGAAACAGATATAGTCCTTTATAGGTGGCTGCAGGGTTCGAATTGTGAACTATGCAGCAAATACGAGTATAAATAAAATGCATTGTCTCCCACTTGTTCAGTTTCTAATA	GAAGCCTGACAATAAACGTAATTTCCGGCTCGCAGCGCACACGCTACGTCACTTCCGCCCTAGACCGGATGTGACGTTTGATGTATTATACGTCACTTCCGCCCGGATGTGACGTTTGGTGTGGCAGCAGCCATCGCCAGCTTGCGAGCGTCCGGTGTCGAGAATCGCCATGTCACGAAGCGGAGAGGAGGTCGGCGGTGCCGTTGCGCAAATTGTGCATTGCTCGCCATCTGCCGTGCTTCGTCTCCCGACGAAGAGAAGTTGACGATCACGAACGACGGCGGCGAATGACGTTGTGACGATATGGCTAGCAACGCGCCCCTAGTAGGTCTCGCTCACGCTCGATTATGCCACATAAAACGATCTTACGATACGGCTAGAGCCGTTTATAAAACGTCT…	WD-repeat protein, putative (Fragment)	Ixodes scapularis
OM_1589	miR-203a-3p	B7P704	ACGTTCCGGGCGCTCTGGTCTGGGCGTGCCATGCCCTGGTCGTTAGTTTAGTCCTAACTATTTTTTAATACTGATATAGGCTGTAAAGAATACATAAAACGACGTTCTCGGCTGTCCCTTTTACTAACGGCTGTCGTGGTTGCAATGTGGAGCTCTAGATCTTTATCTATTATTGTTTTCAATTTATGCACGTAACTGACACACGTGCTGTTGGGCACATAACCTTTTTTTTTATGCGCTCGCGGCATTTTTATTTTTTATTCCAGAGGAAGGCATTTCATGTAAATACTTTGGGCGGAGGTTGTTATAGGCAGCGTCATGTTTAGGTAGCTTTTCTCGATTCACTACCACAAGAATCACGTGAATGGCTGTCATGTGATACAGTTCTGCCAAATGTAT…	TCGCTTTCCGGTTTATTTCGTTTAATGTCCACATACAAATAAACGGACTGAACCCGTGAGGCATGGTTGAAAACGAGCGGTGTCATTGGCGGTGACTGTCGAAGACTAAACACCGCTTACGAGAAGACAGAAGAGCACGAAAGAAGCTTGATGACGGTCCATAACGCTCACGAAGTCCGAAGATGCTAGGCCTTGTGCATGGTCTTTGATGTGCGAATACAGAGCATAACCATCATCAAATTCGTTGGACCCAGCCCATTATGGATACCGACTATGATCCGGACCCAGTGGAGCTATGCCCGATGGAGGAATACGACTTGGCGAAGGCCAAGCAACGAGCGTCCGTGCTGTGGCTGGTGTCCAAGGCCCACAACAACAGAGTTCCCAGTGATCTGCGGG…	Putative uncharacterized protein (Fragment)	Ixodes scapularis
OM_15917	miR-206	B7PL32	AGTCCCGTTTCCTGGAGATGAAATACGAGCGATACATTCCACTGAGAGCTTCACCATCTTTCCCTGTTTTTGCGTAAGTGGACATGCCAAAGAAACAAAACTCTGGTCCAGTGCTCTTTTCATTTTTGGAAGCTGCTCCTGCTGCTTGGAGCTCAAATAATGATTAAGGCAGTGCCAGCACAAGGTTTGTGAAAGGGGCAGAGGGTCGCACTTCGGAGTGAAGAAGTCGTTTAGGAATAAACCAAGCAGCAAGTTTTCATCCCAGTCTCACGTGATATCGTGATATCATGCAGGCAAGTTCATCCGGTCGACGCTAGGAATATATGAAAGCCCAACCGTTCCAAACATTTTTTTCTGCTAGAATTACCTTACGTAGAATTGAAGGAGCACTAACGTGTT…	GTTTTATGAGTATGGACTTCCATTGTAAGTATATGGTTCTCTCTTACTCCCTGGTTGTAGAGGGTTTCACATCGCACGTTAGCACCATGTTGTTCGTGTCACACTTTGCCTCCTGTCTCGGGATTTTGAGAAGCATTTATTGTTTGACCTTCCGGGCGGATTTTTTAAAACGAAAGAGTCTCGTATAAGTATTCTGATCTGAAAGCTTTTTGGGTGGACTGCGTAAAACTGGTAACAGAAAGGGTCCACAACAAGTCGAGAACACAATAAACTTTCATTAACACTCCAGTCTTCTGTAACTGTTCAGTCTTCAATCGCTTGCACTGGTAATAACGAAACTTTTTCAGGTCGTTCAACATGGGCGGAATAGGAGCAACTATTGGCCACGAAGTCACCCAC…	Neprilysin, putative (Fragment)	Ixodes scapularis
OM_15947	miR-190-3p	XP_015840160.1	AATATTAACTAGAAACATCTCANTTCAATCAAGACATGGCCCATCGCCTATCTGGCTAATGGCCAAGGAGGTTGAGGAAGAAGAAGAAGAAGAGATGGAGCACGTATATACGGACATCCCATACCACACTGAAGTCCGCTGGCTGAGCCGTGGCAGTGTTCTGAGTCGCTTTGTCGGGCTCAAGGATGATATCATCGCTTTCTTGGAAGAAGAAGGACAAACTATTCCAGAGCTAGAAGATGAGCAATGGTTATTGGATTTGGCATTCCTTACGGATATTTCAAGCCACTTGAACACGCTGAACACAGTCCTCCAAGGGAAGGACCATCTCATTACAGACATGGTGAGCGCGGTATACGCTTTCCAAGAAAAGTTGCGATTGTTCAAGTTGCAGCTGGA…	TAGATGAGGACCTACAAGATAGAAAGGCCTTGCTCATTCCACTTCTACAAGCTTTTTCGGTGCGGCATGGTCTTTGCTATCCTGGCTCCAGATGAATGTAAATCCAATCCAATGAAGGGACTAGAGCCCTGCATTCTGCAAGCTGCTGGGACAAGAACTGATCCATCTTCGGCAAAGGACTGCAAGCAGGAATGAAACATGTGCCCCGCGCTTTTAATAGAAGCCGACACTGGATTAGGGCTAACTCTGGCATACAGCGGGGGCAGTGTGCTTGTCACAAGGAAAAAATCACTCGGTTCCGACTTGTGGTTTGTCGTTAAAATGTATGGGCTGAATTGGGAAAGTCGTCCATTTACTGAAGGAGACTTCGTCAAGGAATGCCTCATGGTCGCTTCTGAG…	PREDICTED: general transcription factor II-I repeat domain-containing protein 2	Tribolium castaneum
OM_15960	miR-305-5p	XP_023220311.1	AACGACTGTAATTTCTGTTCATATTTTCGTATAATAATAGCATTTGTATTGAAGGAGGCTCGTGATATCTGTAACCAAGAAAAGAAGCTGCCGAGGTGTCTTCAATAAAACTACCTTTGTTAAGAAAACAAAAATTAACCCCAGTCAGTGCTAGTACAAGTCTTACAAGCATATGACGTAGATTACATTATAATAGAGGCTCGTGAGGACACTTCGGAGAAAGTCTGTTTGGATTGCTAATAAATG	TTGAGACACACTGGGCACTTTTGGTCTGCAAAACCGGGTATGGTTCATAGGTGGTGGCATTAGATGTCCCAGTACAGTTGCTAAGAAATCCATAGGCAATGGAGAAGTAAGAAGGGGCCTCCCACCCCTAATGCACCCGACTATCGGTGCATTGTGCTGCTAGGTCTCTCTTTTTGCAGGATTGGTAAGCTTATTGATGTTATCATGAGTGTAAAGTGTACAAAATCCAGGCATCTGATATGTATTCATGTAAGATTAACGAGCATGGTGCAAGGCAATTTTCTTTGAACACAGCGTCAAAATTTTGGGGGAACTCGAGACAGCCAGCGCGCAGCAAGTGTCAAGGCGTGTCCACATACCAGAATAGTGATTCTGAAGTCTTTTTAGAGAATCTGTAGC…	biogenesis of lysosome-related organelles complex-1 subunit 2-like	Centruroides sculpturatus
OM_16001	miR-5307	XP_022237537.1	AGAAAGCAGAATCTCAAGTCCGGGTCTGGAGTGTGTGACCCGTTGGTGTATTGCTGGGGCAGCGGCAAAAATAACACTAAGTCCTGGCCTGATTTCGAAATCTCTGGGTAGCGGCCCATTGTCAAGGAATCCTTGCCGAATGCCATCACGTCAGCCGCGATTTCTGTCGCGAAATTCGCAGAAATTCTACACTCACGTATTCCTTTGGTTGGGAACCGGTGTTTCGACCGTTCTGACAATGGAGGGGACGCTCAAGTGACTCTGCGATAATCCTTTTTGCGAAAGTCGGTGACATTCTTTTATTGACTCTGAAACATTCGCATGAGGCAGTACGATTTGCAGCCAGTAGAGAGCAATCCACGACTCCTGCCAAACGATAAGAGAAAGATAGTGAGATAG…	ACCTCGGCATTGTCGTAATGGCAGCTGAGGTCCTCTTCCTTTCCGTGCTCGTACCGGACAGTGAAGGCTTTGTGCGAGTCGAGCTTCGAGCCGGTCCACTCCGGAAACAACACTTTTGAAATGGGAGTTAAATAGTTCTCACGAAGGGGGTTCAGGAAGTGCTCGTCGAAGCCCAGGTCGGACAGTAAAACCTGCACGAGTGGGTTGCTGATAATTTTGACTCCTTGTAGCACACGATGTCCCAGCTGACGAGAACCTGAGAAAGGACCTTTTTCTTCCGAAAACAAGGAAGAAAAGACAGTGCCTGGCACGAATGAGACCCCTGAATTTCGTTACTGTAATCGTGTTACGACAAGTATTTCTCACAAAGTAAGTAGCGAGAAAATGGAATTTTCCGTT…	putative zinc metalloproteinase C607.06c	Limulus polyphemus
OM_16005	miR-263b-5p	B7PLU8	TCAGATCCGCAGGAGGCGTTCTGCCTCTCAGAGCCAGAGCCAATCTTCAGTTGGCGCTGTGGCCACAACTGCCCCGACAGTAAAGGTGCCAAAGGCAGCCACAAAGGCCCCAGCAGCCCAAAAGGCAGTGCCGGCCAAAGCCTCAGCTCCAGTGAAGGAGACCAAGCCTAAGTCCAAGGCTAAGCCGAAGGGAAAATAAGTTGAGAGAGGAATAAATGATTAATTCTGGTTCACTCCATGTTTGCCAATTTTCTTCTTGCTGGAGCATAAAGGGTAGCATCTGTCACCCAAAGCCTGTGTAGATGTATTTCAGTTCTCATTAGGTTTTATCCTGTCCTACTAGATGTTTTTGTATTTACCATTTACACTCTTGTGACCTCAGTCAGAATGTCTGCTCAA…	AAGCGTATGGGCCAGGAAGTCGAGGCGGACGCGCTCGGTGATGAATGGAAGGGCTATGTTGTGCGCATCTCTGGAGGCAATGACAAACAAGGATTCCCGATGAAGCAGGGCATCTTGACCACTGGTCGTGTGCGCTTGCTGCTTTCCAAGGGCCACTCCTGCTATCGGCCACGCCGTACGGGCGAGCGCAAGCGCAAGTCGGTCCGTGGCTGCATCGTGGATTCTAACCTCAGCGTTATAAGTTTAGTGATAAAAAAAAAGGGTAAGTCGAAATAAGGGCATCACTCCCGCCTTTCTTACCTGTAGGCCAACCTCCATGGAGCGATTGTGCGGCGAAAAACTGGCGTTTGACACTCGTCATCCACCGTCAAAAAAGATTGTGATAGCCGTCAATCTGTT…	40S ribosomal protein S6, putative (Fragment)	Ixodes scapularis
OM_16028	miR-29b-3p	KFM74942.1	AAACGGGACCTTGTCGTGACTCCGAAGGCACTGTTCTTGATTGGTAGGGAAAAGGTAAAGAAAGGTGCTGACAAAGGCCTCATCAAAGAAGTTGTGAAGAGGAGGATAGACCTTGAAAACATCTTGCAGATCACGGTCAGCACCCGGCAGGACGACTTCTTTGTGCTGCANGTGAAGAATGAGTANGACAGCTTCTTGGAGTCNGTTTTCAAAACTGAGCTTTTCCTTGTCCTGANCAAGNTGCTGCAGGACAAATGTAAACGGGCTCTCAACCTGGTCTTCTCCGACAGGCTGGAGTTTAAGGTGAAGAAAGAAGGATTATTTGGTGCTGGAGCAACGAAGGTTGTCAATGTAGTGAACGGAGAAAGCGACCAAGCTGTGCTGAAGGCATTGGGTGGT…	CCCGCATCTTCGACCGATTCGTTGAGATTATCAACAATGCCATGCAAACAGATATTGGAGACCTCAGCATCGGTATTTTGGACATATACGGCTTCGAAATCTTCCAGAATAACGGCTTCGAGCAGTTCTGCATCAATTACGTGAACGAAAAACTGCAACAGATTTTCATAGAGTTAACGCTGAAGGCCGAACAGGAAGAATATGTTCAAGAAGGCATCCAGTGGACACCCATCAGCTACTTCGACAATAAAGTCGTATGCGATTTGATCGAGAGCAAATCACCGCCAGGGATTATGTCAGTGCTGGATGATGTCTGTGCCACGATGCACGCCACTGGCGAGGGTGTAGACGCGCAGCTCTGCAAGAAACTCAGTGCACAAGTAGGTACAAACAAGCACT…	Unconventional myosin-Ie, partial	Stegodyphus mimosarum
OM_1604	miR-2001	AGJ90350.1	ACGAAGCCGGCAGGCGGCCAATCGGCAGCTCGAAAGTCGTGCTTTCCGCGGATAACAAAACTTGCCGGCTAAACGAATGTAACATGATGAACATGGTCACAGATTCATTCCTTGCTTATTATGCGGATCAAGACTCCCCGGAAACCATGTGGTCTAATGTGGCTGCTGCCGTTGTCAACTCCGGATTCGCGAGGTCGTCGCTTCCTAAAAGCGACAAACTCACTATGTTCGACATCATGAGGGCTCTCCCATACGAAAGCAGCCTTGTCGTTCTCACACTAAAGGGCACTGACCTTCGCAAGATGTTCGAGCATTCAGTGGCACAATTTACGGTAACAGCCGACCCAAGAGGTGAATTCCTCGCAGTGTCAGGAATGAAAGTTAAGTACGACCTT	TCCCTTGGAAACCACGAGTTCGACGACGGCCCAGACGGTCTGGCTCCCTTTCTGGGTAATATGTCGGAAGCCGGTGTCAAGGTGATCGCAACCAATGTCGACACCAAGGATGAACCGATATTAAAGGACAAGGTCTTATTGAAATCGCACACATTCTGCGTGGAAGGGAGACGAGTAGGTGTGATTGGAGCTGTCACTGAAGAAACACGAACCATCGCAAAACCTGGAAATGCATTAATCAAGGATGTGATCCCGTCTCTCCAAGAAGAAGCGAAAAGACTCAAGGCAAAAGGTGTAGAGATCATCGTAGCGATCACACACACTGGGTACGATGTGGACCCTTATATCGTGGGGAATATTACCGAGTTGGACATCTTGGTAGGGGGGCATACAAACACC…	apyrase	Ornithodoros moubata
OM_16064	miR-9-5p	ABR23456.1	AAATCGCTGAGGGTCTTGTCCATTGGAGCAGCAGCAAGTTTAATCTGCACTCCTTTAGGTACTTCAGGTCTTTGTCAAGCAAGCACTTCTGCATTAGTTCTGTAATAAAAGTGTTGAAGACTTACTCTGTACAATTAAATATGCACACACCAAAGAGGAGAGACAGGCCTTGTTCTGATAAGATAAC	CAGCCTTCAGAACCTAAATCATGTGGTATGCATAAGAAACCGTCTGTATTTATATGAGTATTAAGTATGGCACAGCCATAGCGGTAATCTTTTATATATCGCTAACTTGTATTTTGCCTCGCGCCGAGATCGGCGTCAGCGTCGTCGAACACCTCTCTGCTTTCTTCTGCTGTCGTCTTGCTGAGGCTTGGCTTTTCTTGATTATCGCTCGGAAGTGGTGGCGGTGCTGCGTCCCGTGTGTTCCGTCTGCGCCCCAGTGCACCTCAGTGAGCATGGCTAACCACCTATTGAAATTGGCGGGGAAGACCGTGAGGGTGAGCCCCATGATTGTACAAGTTCAGCCGATAGCTGCTTACCATGGACGTCAGCGTATTGGAAAGCGTGAAGTGGTGGGCTTTG…	cytochrome c oxidase polyprotein IV	Ornithodoros parkeri
OM_16075	miR-10	DAA34367.1	ACACACATTTGATATGAAGGGTGAATGGGTGGGCATGTTTACCCTAAGAGCCTATAGAAGAATGTATACATATATATATAGTAGCCCCAGTTACTTCTAAGTGTACCCCACAAGATGATGACAGGGTTTTGACAAGTGACCATATATGCACATGGAGTTGTGACACCTTGCAATAAAACTCCCATGCTTTTTAGTGTGTTTCATGCATCGTATCGTATGAAGTGCAGGCGT	TGGGCAAGACGTAATGGCGGTTTTGATACATGCGACCGCCAGAGGGGTCCCACTGCTTTTTGATCTTGCGCCGCCTTCTTTCTTTCTTACCTCCATGGTGCGCGGCGCCTCAGGATGTAGGCTACGGATCTAGCGCCCACTAGCGTCATCCTTTCTCTGGTGACATTTGTTTTCGCTTGGCCGGTGTGGATCGCGGAGCAAAGTTGATTCGTCATGCCGCTCGAAAACCTGCAAGAAGAAAGCTTGGAGAAAAACCCGAATCTTGATTTAGCCCAGATCAAATTTTTACTAGCGCATCACGAACCTACAAATGACCAGCTTAAACAGGACCTTATGGCTGCTATCACCGAGCACAATATGGCACCCTTCTACGAAGAAGTTTGTCGTGACTTGGGCTGG…	26S proteasome subunit RPN7	Amblyomma variegatum
OM_16147	miR-317	XP_022255889.1	AAAGTGCCAAAAATTTAGGATACACACACACACAGCAAAGAGCCCAGTGTTGTCTGTGTTCGCGTGTGTGTCCTCTGTTTTTAAAGCTTTTAGTATACAGGGCTCCGTTCCAGTTATTCGACTTGTTGGCATTGGGTATACGCTGGCACGTTTTCTATCTAGGTATTCCAACAGC	GAGGGACATGATAGAGGTGGTCGGGTTTGCTTCTCGTAGTAGTTGTGGGGTAGCTGTTTGGAAAGTTTGTTTTGATTTGACTATAATTGTTTTTCTCGTTGCAAGAGAGTACCGTTAATCCACGCGGCGTTACTACAGGCACTGAATCACTGCATGTGCCAGGTGTCACAGGAGAAGGGAAAGATATGCCCGGCGACCCTCCAAAAGTCACCGGGCTCTCTCCAGTGGAAGGCCCACCGGGAACCAAAGTGACCATTCGCGGGGAAAACCTTGGAATAAGCCAAAATGACGTCGTCAGTGTTACCATCTGCGGTGCGGATTGTTCAATTTACGCCGAGTGGAAGTCGTCGAGCAAGATTGTGGCACGGACAAGGGCTTGCACGGGCCGCGGTGAAGTTA…	exocyst complex component 2-like, partial	Limulus polyphemus
OM_16159	miR-148a-3p	AAY66856.1	TTTCCCAAATCCGATCCAGCAGTATAATGTGCATGTGCACTGCTGGCAACACTGCAGTCACATCCCGTAAACCCTGCAGATAATGTCACTGAAACAATCTAAAAGTCCTTGAGCATCCGAGGTCCTTGCAGCTTAATCCCGCAGCAAATAATCCTGCACGATTTCTAATTCTCGAACGCTTATCTCTCTCCAGATTACTTCTTCCCTCCGATGNTCCCGGAGCCAGACTACAGCGACACCGAACCAGAAGAGCGTCCTAGAGAAGTGCACGTGAGCGAATACAAAGGCAAGAGCAGCAGCAGCAGGATGCCAGGCATGGCCCTGAGCAGCAGCAGGCATTCAGGGGAGGGTCTAGGCTCCAGGGGAAGACAGCCCTCGCTGGTTGGGGAAGAAGGGCTC…	TTTTGTATGTGGGCTATATTTTATTCCCAGGAAACAACACAGGCAGAACACTGTTTGCCCTAAAAATCCAGCCAACCCCAGGCATCAAACTAAAGCTATCCATATGAATGAAAATGACAAGCCTTATACTTTATTAGTATGATACATAATCGTACACAACACTCGTCCAAAACTACTTGGCTGCACATTCACACTTCTCATCCACAAGGAGCCATTGTCTCGCGCACAAAAATATCGTCCCCTTTGGTCAATAAAGGGTGAACTTCCTCAACTGTATATGTACAATTATGTCCTCTGCGCATGTGCACCTTATATATAATCTTTTGTCGTAATGGACAACTATCGCAGCTGTGAAGCAGGCAGGAGAAAAATGATGTTGCTATGACTTAGATCCGACAG…	unknown	Ixodes scapularis
OM_16170	miR-26a-5p	AIW65715.1	ATAACTTCTTCCATTATAGCATTATCATCTGGGACGTCAGGGTAGACATGAAGTGACTTGGATGCCTTGGGGGTAACCCTTGCTGTGGCAGTTTTGCGCCCCCCTATTTGTGAACGCTTTTTGCAAACTGATTTGCAAATCCACAGCAGTCTGCCAATATTGTGATACTTGACTAAATTTTCAAATTTCCTTGGTATCTCTAAAAGCTATGATATGCATTTTGTTTTTATTCTATGCATACTCACAAGTGTCACAATGGCATCATCAAGAGACACTGTTCTCATAAAATTCCTGTGTTGTGCAGCTCAGAAACTGTAAGAGAGTTCCCGGTACAAGTGGCCGACTCCATAGGACAGAAACTGGTGACTGGGTTTGGTCTGACGGAGAGGAAGAAGATTC…	ATTTTGGTGTAAGTTCTTGGCTTGCCACGGGTGGTGACCTCTCCAGGCAGAAATCCAGGCACACGTTTGTGGGTACACCATGTTGGATGGCACCAGAGGTTATGGAACAGGTAACAGGGTACGACTTCAAGGCTGACATCTGGAGCTTCGGAATCACTGCGATCGAACTCGTGACAGGAACAGCCCCTTATCACAAGTATCCCCCCATGAAGGTCCTGATGCTGACCTTGCAAAATGACCCTCCTACATTGGAGACAGTCAGTGAAGACAAGGAACAGTACAAGAACTATGGAAAATCTATACGAAAAATGATCCAGGAGTGCCTGCAGAAGGACCCATCAAAGCGGCCAACTGCCACGGAACTGTTGAAACACCAATTTTTCAAGAAAGCAAAAGATA…	phosphoenolpiruvate carboxikinase	Rhipicephalus microplus
OM_1618	miR-252b	B7PHJ5	ATAACTGTGAGCACAGATGACTACTCTTGGGCTTTCAAAACTACTTACCTGTGACTATGCAGCATTTTTTTATACACCACCATCTCAAGTGTGTGTCCAGAGACTTCCGCATTTTACACAACGGTGTTTCGTTTTTGGTTGCTACAGTGCTTTGATAGAAAGTTACGTACTAACTGCGCTCTCGTCTAAATTCCTGTTTTCAGTAGGGTTACCATGGCGTCCATATTGTGGGTCACAAACAGGCAGTGATGCAGAGCCCGACATCTTTCTTATGATTTGTGTGGCTCGAGAACTTTTTACAATAAAAGGGTTTAACATTGTGCGATC	AAGAAGAGAAGGAACGGAGGAAACGCAACATGGCAGCCTTTAGTTTGAGAACGTTTTCCTATGTTGCTGTGTCTGTTGCACTCCTCTCTGTTGCACTGGTGCATTTGGATCCAGCGTTAAAGGCCACCTTTCCGCAAGCGCACATGGCATTTAGGAGAATTAAGTTAAAAGTTTACGATGTAGTTTACGATGTATTTTCGCGTACACCGAGTCACCTCGGCGACGGTGTATTCAGTCCCGCAATGCTCGCAGAATATGATGGCACCAGTGACAGTCGAGGATTATATCTGGCCGTTCTCGGACGTATTTTCGACGTGGAAAAGGGAGCCGAGCACTACCGGCCAGGAGGAGGGTATTCACAATTCGCAGGGCGTGACGCTTCTCGAGCGTATATCACAG…	Cytochrome b5 domain-containing protein, putative (Fragment)	Ixodes scapularis
OM_16184	miR-3931-3p	XP_015915562.1	TGTGTTGTGGAGTAGACAAGGCCTCCATTATGAGATTGAAAGAACTGTCCCTTGTCTCGGTATATTTTCATCAAAGTCTAGGCATTACTTTGTTTGGACAGCGTAGTGTCGCCGTGAACTGTACAATTTGTTACGTTACGTATCGCTTCTAGGTGCGTGTCCCGCATAAGCCAGCCTGTGACCTGCAGCGTTGTTGAAAGTTGAACTAGGCATTAGGTCGAAATAAAGTTTGCAAAAT	ATTTTGCAAACTTTATTTCGACCTAATGCCTAGTTCAACTTTCAACAACGCTGCAGGTCACAGGCTGGCTTATGCGGGACACGCACCTAGAAGCGATACGTAACGTAACAAATTGTACAGTTCACGGCGACACTACGCTGTCCAAACAAAGTAATGCCTAGACTTTGATGAAAATATACCGAGACAAGGGACAGTTCTTTCAATCTCATAATGGAGGCCTTGTCTACTCCACAACACACAAATCAGAGCACGTATTTACATAACAGTGCACGGGAACAGAGGCGGGAGAGAAACTGGAAAGACGGTTCTACGAAGAAAAATACGAAGCTGCACGAAGAGCTACCGCAATCCCTTTTCCGTTGCCGCCTGTTCACGAGAATTCGTAGTCCTCTCCAGCGA…	putative RNA-binding protein EEED8.10	Parasteatoda tepidariorum
OM_16190	miR-203a-3p	B7PHT7	GTTACAGTTGCACATCATTTCAATTTCTCGGCTCTTTTACGTGTTTCATGCCAATATAATAAAAAGCCCGAAGGCACTCGTAATA	TATTACGAGTGCCTTCGGGCTTTTTATTATATTGGCATGAAACACGTAAAAGAGCCGAGAAATTGAAATGATGTGCAACTGTAACTACTCTCTTACACAGGGTCACGTCCGTGCACAGCTATGGGGCTTTACTGTGGGGGTCAGTTGAGAGATATGGCTGCTCCTTAACCTGCATTGTAGTTGCCGCAGCTCATTTGGCAGCTCTCTTTTGCATGCGAAAACAGCGACACCTTTTCTTTATGTTTAATGAGGGTGTGTGGAAAGTTGAGACTCGGAGTAATGCCTCTTGCACCCTTCCCTTCGAGATCGCGGTACGTTTCCATTTCCGAGGCGGTTTTGCTGTTGCTGGTGCAGAAGGTCCTGAATTGTTTGCACAATCAGGTCGATCGCAAGGTCAAG…	Uridine cytidine kinase I, putative	Ixodes scapularis
OM_16206	miR-203a-3p	B7Q0P6	TTTTTCTTCTCTCTTATTTATGACACAAGATATTTACCAGTCAGGCCAGATCGCATTCGTTTCATGTTGTAGGAGAACTGTTTCAGTCATTTCATATTGCCTCATCTGCCCAGCTTACTGAAACTGTTTACACAGATGCGAGAGAGCCTGTTGGCTTCACCCTGCAGAAGTGTCAATAGTAAAAGTATATCAAGAGTCTAGCATTTTGAAAGCCACACCTATGCAGTGTTGAAATATGAAGGGGTGACACAGCAGTATTTACAATTAAATTTATGGTGTGTAGGATACTAGAATAGCTTTTGTGCTTGAATGAAACTCGTCCATTACATCTTTAGGAAATAAATATTTTCAATCAGTTATCTACACA	TGTGTAGATAACTGATTGAAAATATTTATTTCCTAAAGATGTAATGGACGAGTTTCATTCAAGCACAAAAGCTATTCTAGTATCCTACACACCATAAATTTAATTGTAAATACTGCTGTGTCACCCCTTCATATTTCAACACTGCATAGGTGTGGCTTTCAAAATGCTAGACTCTTGATATACTTTTACTATTGACACTTCTGCAGGGTGAAGCCAACAGGCTCTCTCGCATCTGTGTAAACAGTTTCAGTAAGCTGGGCAGATGAGGCAATATGAAATGACTGAAACAGTTCTCCTACAACATGAAACGAATGCGATCTGGCCTGACTGGTAAATATCTTGTGTCATAAATAAGAGAGAAGAAAAAGATCTGTACATATTAAACCGAAGATTGATTTT…	RAS family protein, putative (Fragment)	Ixodes scapularis
OM_1622	miR-87	KFM74056.1	GTTTTAATGCCCCTGTTTCCTAGAAGGTTGCATAGTGGCATGACATGCTACCCGTAGTGTCGTCCTGCTGTGATGGTAACGTCTTCGTGCTTTTTCTTCCTTGCTTCTTGCTGCATTTCTTACAGAGGCAGTGATGCCTTGAAAGAAGCTAGTGCTTCAGTTAAAATTAGAAGAAAACTACTACTATAAAAAGTATAATTGTTGGTGTTATTATTTTGTCTTCTTTTCTAGGTTCCCTCTAAAATCCTGCTGTAACTACCTATTTTGCTTACAAAATTTAATCTTGTTTTAGCGTTGACAGAAAAGAGTATGCACTTGATTCCTTGTGTTTGACACCCTTAATTTTGCTTAGTGCATAACACACTGCTGCAATTCCCCTTGCACACAGGGGCATGGATA…	CGTTAGACAGGGGCAACGTAAAAGTTCCTAGCCATGTAGACTTCCAAAATCCTCACAGTTTTGAGATTGACGACCTGAAGAAGCTGATCGTCCAGGCGACAAAAGACTTGGAAAAGTTGGATGAGATGCGTTCCAAGGAATTCAAACAGTACGAGATGGAGAAGGAGATTCAGTACAGGGAGCACTTGAAGAACATGACAGAAGAGGAGAGGCAGAAAGAGCAGAAGCACCACGAAGAGATGGTCAAGAAACATAAAGAACACCCTAAGATACACGAACCAGGAAGTAAGCAACAGCTGGAACAAGTATGGGAAGAGCAGGATCATATGGCAAAAGAGGACTTCAACCCTAACACCTTCTTTGCCATGCATGATTTGAATGGAGATGGCCACTTAGACG…	Nucleobindin-1, partial	Stegodyphus mimosarum
OM_16248	miR-745-5p	B7PQ17	AGGCCTGATAATGCTGTACAGCTCATTTCCATCAAGAAATCATGTGATGTCACTCCCATCGTCAGAGGTTGTATATTTTGAAGCACAGTTAAAGGGGTTGCAGCATTTTCTGGCAGGTTGAGCAGAATACACATGCTGCAACCCCTTCCCTTTATTTAATGAACATTAAAGGTGCTGTTGTCAGTCACTAGCTCGTCGTGTACAGGGTGGCTAACAAAGTCAGCAGAAGGCTCGTTGGGGAGAAGACTGCAGACAACATTCCACCGCAATACATTCCTTCGTGGCTTACTGAGAACTTTATCTGCTGTGGGCTCCGGCACAGACCTTGGCAGGGTACGTTTGCCTGTGCCAGAGCTCTCTCGTGCCTCTTCCCAACAACTGCGTACTTCAAGGGCTCAC…	GGATGCTCAGGAAGCTCGAGCTGGAAGCATACGCATCTGTGGTCTCTGCTTTCAGGGCTCAGGGAGAACTTACAAAGGACAAGAAAAAGATGCTGCAGGAGCTGTGCAATATTCTCTGCATCTCCCTGGAGAGGCACAAGGCGGAGGTACGACGAGCAGTGAATGATGAGCGACTTAACACCATTGCAGACCGCGTCATTGGCCCCCACAGCATGGCTGACTGGGCAATAGAGGGTCGTCGTCTGATCCCCCTGATGCCTCGTCTCGTGCCACAAACCGCCCTTACTTCAATAGCAAACAATGCTGCCAACATTCAGGCTTCCAAGAACGCGGGCATGCCACCTCCTGCTGCCACCGGGGTCAAAGAAATGGGCAATGGGACTGCTCAGACGCCTCGAG…	Protein EMSY, putative	Ixodes scapularis
OM_16286	miR-148a-3p	B7PS88	TGCGGGTGAGGTTTGCACAGAAAGCCAGTTTCTTCGTGGCTGATAGTTTCCGTGGGTCCACCGCTGTTGCAGGCTATGACCGGTCGACGCATGTACATGGCTTCCAGTGGGACGATTCCGAAATGCTCTCGTTCTGGGGTGTAAATGACAGCTCGGCAGCTGTGGAGCAGCAGTTGTTTGGTCTTGTCGGAAGGAGACTTCAGAAATGTGACGTGGTCCTCAATTCCTAGACCCCTGGCTATCGAGCGCAGCTCTTCGTAATGTTGAACATTTTCTCTGCACTGTGGGTCGTAGCCTCCCGCAACGACTAGGTGAGACGGTACTTGCTCGTTAACTTTCCCT	AGGGAAAGTTAACGAGCAAGTACCGTCTCACCTAGTCGTTGCGGGAGGCTACGACCCACAGTGCAGAGAAAATGTTCAACATTACGAAGAGCTGCGCTCGATAGCCAGGGGTCTAGGAATTGAGGACCACGTCACATTTCTGAAGTCTCCTTCCGACAAGACCAAACAACTGCTGCTCCACAGCTGCCGAGCTGTCATTTACACCCCAGAACGAGAGCATTTCGGAATCGTCCCACTGGAAGCCATGTACATGCGTCGACCGGTCATAGCCTGCAACAGCGGTGGACCCACGGAAACTATCAGCCACGAAGAAACTGGCTTTCTGTGCAAACCTCACCCGCAAGATTTTGCCGAAGCTATGCTTAAACTAGCTCGTGACAAGAGTCTCGCGCAAGAAAT…	E3 ubiquitin protein ligase MARCH8, putative	Ixodes scapularis
OM_16348	miR-155-5p	XP_021001191.1	TCATGATGTCTCGAGCGCTCGTCTACTGGCTGTGGTGGTGGAAGATCGACCCAGACAACGCTGCTATCCCATTCATAACGGCTGCAGGCGACTTCACAGGAACAGGGCTCCTGACTGTGGCCTTCTTCATCTTGGCTGGCGTTGGTGACCACGTTGCATCTGTAGGCGTTTGATATTTGTCCACCCTGTAGACTCGAATGAAAAATGCCCCGAGATACATACATCAAACGCCCAAGCTGTTGGAAGGGCTGATGGCGAATGGCTAAGGGATAATGGCGACGTATAAATGATTTATCTTCTCACTGTACCCTGCTGTTATAGGCATTCGAGCAATGCTTGCCTTCAACGACTAGTCACCTGGTGAATTGGAACGTGTCGTGCATATATTGTGAAAGTGAT…	TTGATAAAACATTTATTCAGTTGCTTCTAGTCCTTTCTGTAACAGCCTTTTCACATACCAAAACCAAATGGCCACTCTGCCACTCGAGCATTTTATTGTGTAATGCTATTTGATCTCTTGGCCGACCGATCATTTGGAAATCGTTTAGTACAAGTACCGCAAGGAACAAATGGCTTAAAACAGCCGTCCACTTCACGAATGCGAACCATATACATTCAAGGAATCACTTTCACAATATATGCACGACACGTTCCAATTCACCAGGTGACTAGTCGTTGAAGGCAAGCATTGCTCGAATGCCTATAACAGCAGGGTACAGTGAGAAGATAAATCATTTATACGTCGCCATTATCCCTTAGCCATTCGCCATCAGCCCTTCCAACAGCTTGGGCGTTTGAT…	solute carrier family 41 member 1-like	Parasteatoda tepidariorum
OM_16352	miR-317	B7PPL2	ACGGTGTGCTCATGTTTGTGGACGTTAGTTTCTTGTATTTTCTAATCCAAGAGAACCACTTCTTTTCAAACAGTTCAATAATATCTGATGCTGTTCCTTCCACCTGAAAAAGTAGCGATGTTAATGGTACAAGAGCACAAAATAATGACAGGAACCTTTGTAATTTCTGTGCTGCAGTTTTGTGATGGAAGCTGATTGTGTGAATCAGGATCATTCGTCATTTCCTGCAAAAAAAAAGAGTTCTGAACCAGACCAGAACGTAATAAAACAAAGAAATAAAATGCTTACAATTTTAGCCAGTTCAGTAAACTCTTGAGGCACATCCAGCTCTTGCAGTAACCTCTGGATCTGNTTCTTGTTTTTGTAGATTTTCAATCCTAGCGAATGATCTGTGCCCCG…	CGCCCATATGGTCAGAAGCGCAGACAGCGTAGATTCTCGTTGTGGTCGGTTAAAATGACCAAGTGCAAGAATTGTAGCTCTGTTCAGAGCACAAATGACAGTAGTATACATAGTAAACTGTCAATGGTCAACATGGGTTACACGAAGGACGACTTTATACAGTTTTTCTGCTCAAAAAAGTCCCGTCGATCGCCACTTATTAACAGAGGCTACTACGTGAGAGCTAAAGCAATTTCATCAGTACTCGAAGCCTACTGTTCCAGTATGAAAAATAATAAGTGCCAGGTGTTGTCATTCGGAGCAGGATTTGACACGACGTTCTTCAGGTTGAAGGCTACCAATACACTTCCCTTCTCGTGTCGTTACTATGAAGTGGACCTACCACAAGTCGTCGAGAAT…	Carboxymethyl transferase, putative (Fragment)	Ixodes scapularis
OM_16355	miR-200c-3p	B7Q0L9	AAACCCGTTGTGCTGCATTGTCTTGTGGGTGTTGTTATCCTCAACTGGTTGCCACGCTGGAAAAGTTTTTCTGCACCTACTTGGAACGCTGTTCCTCAGTCCTGGAGAAGCTCAAAGGCAGATCAGATTGCTGGACCTTATTCCAGCATTCCCTTAAGTGCTTGCAATCTAGTGGAGAGATCCTACTTCAATTGGGAGCCTTTGAATGCACACTCGCTCACAACGTGAGGTCTACATTGAAGCAGCTGTCTGTCCAAGACCTTTTCTCAGANCACGTAAATTATCTGCTANCACCGCAGCTGCAACAGGAGTTTGCAAGCTTTGCTGCGCAGTTTCACCTCCGGGAGACCGCGTTATTCCCGCAGAGCAATGCCAAGGTCCGCCAGCTGTGCGTCACAT…	TGTTGAAATGGGCCTAGCGAACTGAACGCGTCGCGTACGTTAAACGGCCGTAGTGCGCCTGATATGAGCACAGAACTGCAGTGCCAATAATGTAGTCAATCGCTGCAAAGGGAACGGCCACCAATATAATCGGCAGATATACGCGAAGGCAGTACGTATATTCCTGAATATCGTAATAAGAAATACCACATTTCGTTGAGTGTGTTGCTTTCAAAGGGACGCCTGTACGTTGTTGTCAACAAAGACGCGATCACGAGCCTGACGGACAGTGGCATGAGTTCCGCAATGAATCTGTCAGCTTTTTCTAGCTGTAACTTTGATGTGAAGCAGTGGATCAGCTCTGCATTCCATGGTTCGGAGGCGCAAGTAAACAAGGAAGCTTATGCGTCTGAGGTTGCT…	Conserved oligomeric golgi complex subunit, putative	Ixodes scapularis
OM_1642	miR-5307	B7QL41	TACAGGGTGTCCCAGCTAACTGCGAACAAGTTTGTTTTCCTGTATTCAAGTGAGATTTCCNTGATTCCNCCGGTGG	CCACCGGnGGAATCAnGGAAATCTCACTTGAATACAGGAAAACAAACTTGTTCGCAGTTAGCTGGGACACCCTGTATATTAAACAGTGTTATTGTTGTGAGTGTAAGTTGTATGTGTTTTCGAACTTGCCAGTCACGACACGAGCAGCTAAGGTAGCAGAAGGATGGAACAAGTTATTGTTGGATTATGTATACAAGGCCCCTTTGCACAAACAGTAAAAGGCAATACATTCCCAAAAATGACAGACGGTTACATTGACAACTGGTGACAATTATGGGAAACGATAGGGAGCAAGTACATGTCTTAAGTTCTGGTGCATGTCAAAACAAGTGCATCACGACACGTTTCCTATGTCTCACAAACAGCTAGGTATCACAGTGAGTATTCGGCATATTCTGG…	Transmembrane protein, putative	Ixodes scapularis
OM_1643	miR-26a-5p	B7P962	CTTTCTAACAACACAAGAAGCCTATGAGCATTTACACAAACTTCCAAGTAGGATACTTACTCTTGGTACTTGACAGCAGCACACTCTAAGAAACAGANCTTCACCGCNTNNCNCGGTCGGTGACCNGTCGCCATTCCGAAAGATATCTTTTCCTGACCCCAC	GTGGGGTCAGGAAAAGATATCTTTCGGAATGGCGACnGGTCACCGACCGnGnnAnGCGGTGAAGnTCTGTTTCTTAGAGTGTGCTGCTGTCAAGTACCAAGAGTAAGTATCCTACTTGGAAGTTTGTGTAAATGCTCATAGGCTTCTTGTGTTGTTAGAAAGTAAGACTCCCTGCACTATCCATTCAACCAAATATCTCGGTGAAATCTTACTTATCTCAGAGCAAAGAAATTCACTGGCATAACATGTGCTGCACTTAAGAGGCAAAAGTTGTAGCAGTAGATACAGTTTAATACATGCGCAAGTTGCGAACAAGAAAAGAAACAAACAAACAAAAAAAAAAGCACTTCAGGGATGTTAACTGACGGATCTGTCCAGATCTCTGCAAACCACGCAGAC…	Sentrin/sumo-specific protease, putative	Ixodes scapularis
OM_16436	miR-263b-5p	XP_023723861.1	GGGAAGCAGATTTTGCAATAGCATGTCCTCCCCTNCCTCTTTATATGTAGCTGCCGAATGCCAGTCTAGACACACTAGTCTAGTTTTGTGTGAACTTTAGTGCCAAATAAATGACTTTACATTCACTCTGC	GCAGAGTGAATGTAAAGTCATTTATTTGGCACTAAAGTTCACACAAAACTAGACTAGTGTGTCTAGACTGGCATTCGGCAGCTACATATAAAGAGGnAGGGGAGGACATGCTATTGCAAAATCTGCTTCCCGCTCACTTTGCAAAAAAAACTACCTGCAATTAGGAGCTATCTTTCCCAAATTCCTTCAACAAACTGATCACATTCCGAATACTTCGGTGCTCCAACATTTTAATTCCTTCAACTGGAAAAACACTTGCAACACAGTGGTCACCCAGCCTCTTTGTAGTGTGTAACCTTGCAGTGCACTGGCACACACGCACAACAAAAATTTATATCTTGGCATTTAAATAAACGACAGATTACAAAGATGACTAGAAAGATTCTTGATCTACATAAA…	transforming growth factor beta regulator 1 isoform X1	Cryptotermes secundus
OM_16445	miR-263a-3p	B7PKS9	CGGGTAGGTGGGGGTGTTAAGGTAACGCCTTAAGGTACGTTAAGGTGTCAACCTGAAGAAAGTAGTTTTGTTATTGCTAGAATTTAAGAAGTGCATGGTAGTGCATGGTAGAAACCCGAGGCCGAGAAACAGGAGGACAGACACAAGNAATCTCNGAACTNGTAGCCTTTTAATGATATCCAGCATCTAGGTTCCGGCGGCCTCCTGGTGGGTGGCAGGGGTGGGGTAGATACCGC	GACGCGAGCCGGATCAATGCCAATAACCATGTTCACGCTAGCTCACGTGGCTCACGCTTCTTGGTTCGTGTCTCATAAACTTCCGATGCGTATATCACGTGAAGTCGCCTGTGTTGGTCGCTCCTGTACCTGTACCGTAGTTCTGCGCTCGACACGAAGCAGCTGAGGCAGCGTCCTGTGCCAACATGGGGGAGCCCCACATATCTGACTTTCCTCCAGAAGTGAAACTGCCTCCTCCGGACAGCAAATATGGAAGCCAAATCTGCATTGCACGTTCAGCGTTTCGCAAAGCTTACGGGCAGGACCCAGTTTTCTTCGCCTTGGCCCCTGGAAGGGTCAACCTGATTGGGGAACATATAGACTATTGTGGTTATGCCGTTCTTCCAATGGCCTTGCAAC…	Galactokinase, putative	Ixodes scapularis
OM_16459	miR-252-5p	KFM56724.1	AAACACACAAACACATGCAACAGTAATTTTTAGCAGAGTACACCACATGTTTGGTTGAATGCCCAGCTGTAGCCAGTGGCACAGACAAAACACAAAGAAAGAAAGATCTCGCCTTAGCTCTGCCATGTAAAGTCAAGCNTGTACTTACCGGAGTCAACAGTGCTTGAGATTGCGAGCTATTTGAGCCACGTTATAAACCAAGTGACGAAGCCGGCCAGTACGAGGNGCAGAGTTTTATGGACAGCCTCGAAAAGCTCCTGGACATGGCCGCAAAGAGAACACGCCATTTCGGTCTTGTGTGTTGCTTTCTCANATGATGTGATCTAATCTACCCNATAATTTATGATTTTTTGCGTTTGAAAGAGGTAGAGAAACACGTGTTTGACCTTGTAGTACTCT…	ACATCTTACGAGGCCGTATTTTGACACTTTAAGACTCGCAAGCACCAATGTAAAATATCACGAGGCAGCGGAAGTGATGCACCCCTTTTTTTATCCTCTTTTTGTTTTGACCCTCCTTCCTGCCCTCCCCTTGCACCTTCTTTTTTTTTTATCCCCTTTCCCCCTCCATCATTCCTTCCAAAAATTCCACCCTGCCTTCACATCTGCTTGACAAATGCAACATTTGTCAAACGGTTTGTGTGTGTGGACCACCAGAGTGGGCGCTTGAAGCGAAGCAGCTCGCTGGGGAAGCTACGGGCCACCATCCGACGGGGCAGCGCCAAGCTGGTTCAGAAGCTCAAGGGACAGGACTTGGTACCAGGTGACAGCGACCTAGCTGCCAGAATGAAACGTGCTAGT…	Kinesin light chain, partial	Stegodyphus mimosarum
OM_1646	miR-275-5p	XP_022667527.1	ATTCCTCNNTNTTCTCTGCTTGAATGNATTCTGCTCAGCAANGTGCCATAGTGTTGCTCCCGAGGACAGCACTTTTTTGTGTGTGGGATAGCTTTGCGTTAGGATGAGATTTACAAGGACCAAGTTGTATTTTCGTCATACTCTGTTATTGTTTAATGGCCANTTTTATTTGTTGACAGTATACAGCACGATAAATGAAATACAAGAATACTATATCCATTCTCATGTGTGTGTGCCTATAAATATCACATGCAGCGCTTTAAAGATGTCTATTAGCGGTTGCTTGTGTGTGGGGATCTTGGATTGTGTAGAGGTATCTGGGGACACTCAGTTTGGAACTGGCATCTTTGACTAGTATATATGATTGAAGTGTCATA	GAAAGCGTTTTCTGAATCACCTCACGCGCGCGGCTCGTGAGCACGTGTTTACTTTACAAACAATGCTAGTTTAGTTCTGAACTTTTGCAAAGACAATATAAAATGAAGGCAAGCTTGGTGTTGGAGGATGGGACCGTGTTCCCTGGCAAAGCATTTGGCGCTGTTAGAAGCCTGTCCGGTGAAGTTGTGTTCCAGACTGGAATGGTAGGGTACGTCGAATCGCTCACAGATCCATCGTACAATCGTCAAATCTTGGTCCTCACGTACCCACTAATCGGAAACTATGGGGTGCCAGCTGAAGTAAATGACAGCCATGGAGTTCCACTGCATTTTGAGTCTCATAAGATATGGGCAGCCGGTCTCATTGTCGGAGAGTATGTTGCAGAGTACAGCCACTGG…	CAD protein-like isoform X1	Varroa destructor
OM_16464	miR-21-5p	XP_013772287.1	ATGGCAGCTTCTGTAACAGTAGGCTAGTGCCAAATGTATGTTGTACCGTTGGTCATGGGATCGCAGTAATTGCCGAGATGATTGGTTTAATGGAACGTAGACATGAGATGCATGGTCGCATGCCTGTATTTTTAAAAATTTATATTTATATCAATAGCAATGGAATTACACCTTGATTGCACCAAATGGATTTGGGGGTAGGTATGGGCCAAGGTTAGGTGTAGCCCTCACGATATTGAGCCCTAAACATGGTGTCTGTGGTAAAATAAGCTTTAGCTTAGCCATTAAAGGGGGATGCAGAGATCAAATTGCAAAAATGGTAAAAAAGATTTTTTTAAAAAAAGTAACAGATTTCGGTTCTGCGACCCTTCTCCTATGTCATCTCAAGGCTTTATAGCT…	CTAAATCTACGATCATCACCGCAAAGCGCCTCCGGCGTTGGTGGAGAGGACGCTCTGGTGGTATTCCGTGAGAGCGTGCAGAGTAGTCGTAAGTTTCGTTCGTTCCGCTGTGTCAGCTTCAACTTGGCGCACGTGAACAACGCTCGTAGAATGCAGGATTTTTTGGAGACCCAGAAAAGTATAATGACTGTGTGGACATAAACCTTTCAAACCTTTCACTTTCACCTTGTGGTGCAAGAAATGATACAGTAGGATCTAAAGTGGGCCACCATGTTCTGCTCTACTCAAGTAGCCATTGCAGCCACAGTTGTCGGTGTCTTGCTGGCTGTCCTGGGCACTCTGGGGGTGTTACTCCTGCCATCCTTTTTCTATGAGCAAGTCCAGAAGAAACTTCCTCTT…	scavenger receptor class B member 1-like isoform X3	Limulus polyphemus
OM_16474	miR-2001	B7QNG0	ACTTTCGTTACTGCCGGCAAGGGCACCAAAACTATGTAAAGAGGATTGGCGGAATGTTCTACGTTGGCAGGGTCTTTGACAAAGCAAAAGAAATTGTTGAAGTCCGACAAAGGCTTAGGTTCACTGCTGTGGGTGGCCCTGCTCACTCTGCTGATGTGCACTTCGTTTTCTTCACACCACCACAAAGATTGTTATGACAGATGTTTCTGTACGTATCTGACGTGGGCTGCCAAGTGGAGACCTGTGTTCCAGATTCTGCAAATGCTGTGTACTGTTTTCACAGAAAATAAATTTACGTAAAGTGCATATGGTATGACACAGGAGCAGCTCTGTTTAATTTACTTTTGCATATGTTGCTGTGCCAGGGCACCATATGTAATAGCGCAACGAGAAGGTAAT…	AGCATGCTGTGAGATATTCACTGTGACCATGATTTTCAGTGGCTACACAGAAACTGTTGCCCACATTACCTTCTCGTTGCGCTATTACATATGGTGCCCTGGCACAGCAACATATGCAAAAGTAAATTAAACAGAGCTGCTCCTGTGTCATACCATATGCACTTTACGTAAATTTATTTTCTGTGAAAACAGTACACAGCATTTGCAGAATCTGGAACACAGGTCTCCACTTGGCAGCCCACGTCAGATACGTACAGAAACATCTGTCATAACAATCTTTGTGGTGGTGTGAAGAAAACGAAGTGCACATCAGCAGAGTGAGCAGGGCCACCCACAGCAGTGAACCTAAGCCTTTGTCGGACTTCAACAATTTCTTTTGCTTTGTCAAAGACCCTGCCA…	Upstream stimulatory factor 2, usf2, putative (Fragment)	Ixodes scapularis
OM_16490	miR-1993	XP_022244546.1	GTCTGCCTAATTTGTGCTCCTGGACTGTACAGTATGCATAATATGAGTAATTGTGTCCCGTGGGGA	TCCCCACGGGACACAATTACTCATATTATGCATACTGTACAGTCCAGGAGCACAAATTAGGCAGACGTCTCAAATATGGTAGTATGTACGCCATTGTTTGTCCATTTGACGTTTTCAGAACAAAAACAGAAAACAAAATTCACACTGTGCAAAAGTTGTCCTCCTTCATAACTCAACAGAGACACAGCGATTATCACTATGTATTTGTGCCCCAATTTTCATGTCTTTCAAATCAGAATATGAGAAAAAAGGGGGGAAGCTCCACTTCGAAGCTGGTGACAAAAGATGATGACTAGGCATGTGTACATATAAAAACAGCGCTGACATAGCAAACAAAAGGAAAAAAAAAACAGAGAGACATGCAAAAAAATCATGAAAAGCTGCATTTTCTAAGAAGGA…	ephrin type-B receptor 1-B-like isoform X1	Limulus polyphemus
OM_16499	miR-128-3p	XP_028967070.1	ACATAGAATAGGATTCCAAATATAAGTGCTTCAAAACTTATGGTTGGCCCAATTTGGGCCTTTCAGTCTGTGTTTTTCTGAAGAAACGCGAGAGTGTTTTGCGAGTTGTCTGCCTGAAGAACAGTCTTTTACATACTAGGGCTGCAATTTCAGTTGGAATGGAATTTTCATATTTTTTCTTGACAGTGTATATTACGAAAAAAATGCTGTTTTTGTTACACTGTGTATGTGCAGTTNTCGCTCNAAAATATAGAAAATAATCCTGCAGTAGCTATGGCATAGTACGAAAAATTAGCTTNATAACTTTAACCGTTGGGTAAAATGGAGAAAACACAACTTTTGTCCAAAATGCCAATATTGATCTTGAAATTTTTGCTATGGAGGTCTAGGTAGAGCGAT…	GCCTCGGGACAACGTTACTTTCTCAATCACCTGACTCAGACGACCACCTGGGAGGATCCCCGCAAGAAGACTCCTGGTGGACCCAAGCAACAGACTGCCCCACCACCCCCTCATACGGCTGCCCCGGTTCTGCCCAATTTCAAGGACCTGGGTCCCCTTCCAGACGGCTGGGAACAGGCGACAACTGCCGAAGGAGAAGTTTACTTCATCAACCACATTGAACGAACCACCAGCTGGTTTGACCCTCGAATACCGATCCACCTTCAAAAGCCATCCCTTCAAGGTACATCGGCTCAGCCAACTCAGGGCAATACAGACATCTCGGCTGTGGTGGCAGCTACCAGCTCCCTGACTCTACAGCAGCAGCGGCAGCAAAAATTGCGCCTTCAGCAGCTTCAG…	transcriptional coactivator YAP1-A	Galendromus occidentalis
OM_16507	miR-750	B7QLY2	AGAAGACATAATGAAGCTAAAAGTTCCTCGTTATCAACTGGATGCACTTACCAAAGAAGCAGCCTACCAGATGGTGATCAGTTCAGACAGCCTTCGAACGAAGCTGCAGAAGAGGCCAAGGTTCCAAGTAGCATTTGAACTCCATCCATCTTATAAGGCTGTTCTGAAGTTCACACCACAAGAAGACATAGTAACAAATTATTGAAGTGAAGAAAAATGTGTCTTGAGAGCTAGATCTGTTTGTATGGAGTTGTAGAAATTATAAAAAACAA	TTGTTTTTTATAATTTCTACAACTCCATACAAACAGATCTAGCTCTCAAGACACATTTTTCTTCACTTCAATAATTTGTTACTATGTCTTCTTGTGGTGTGAACTTCAGAACAGCCTTATAAGATGGATGGAGTTCAAATGCTACTTGGAACCTTGGCCTCTTCTGCAGCTTCGTTCGAAGGCTGTCTGAACTGATCACCATCTGGTAGGCTGCTTCTTTGGTAAGTGCATCCAGTTGATAACGAGGAACTTTTAGCTTCATTATGTCTTCTTCACCTTCCTTAACAAGCAGATCAAGGTTATAATTCATATCAACTTCAGGCCACCTTTGTTGCATGACAGGCCTTCCTAAATCATAGCCCAAGTCTCTGAACTCAGCAGCATCACTGAATCCAGCCC…	Leucyl-tRNA synthetase, putative (Fragment)	Ixodes scapularis
OM_1671	miR-275-3p	RWR99911.1	CCCTCAATTATGGGGAGAACGTAAGANGTAGAAACATCTTTATCTCACACAAACATTCTTGCTTTATGTACACAGACACACCCGTACTCAGAATAAATGCCTGCATGGTAAATTAAGGTGCGGATAACAGTGGCAGATGTTTATCACCAAGAAAGGTACCTGGCAAGCACCATTTGGCCTAATCTCACTTGTG	CACAAGTGAGATTAGGCCAAATGGTGCTTGCCAGGTACCTTTCTTGGTGATAAACATCTGCCACTGTTATCCGCACCTTAATTTACCATGCAGGCATTTATTCTGAGTACGGGTGTGTCTGTGTACATAAAGCAAGAATGTTTGTGTGAGATAAAGATGTTTCTACnTCTTACGTTCTCCCCATAATTGAGGGGAGCCCTCCCCAAAGATTACCTTCAGCCCTGTACAATGCGCAGGAGGTGGAAAAAGGATTCTGCCGAAACAAAGGAGAAGAAGGACAGTCCGGCCGCACTGACCCCCAATGAGGCAGCCAGACTATGCTCCTGCTGCGTCGAGGGCTCCGTTCTGGCTGCGATGGGCTTCCACAGCACAAGCTCTACGCTCAACGCTACACCCAAA…	UDP-N-acetylglucosamine--peptide N-acetylglucosaminyltransferase-like protein, partial	Dinothrombium tinctorium
OM_1676	miR-276a-3p	B7PBL1	GTGACCAAGCTCAGAAGCACACACGCCAATGAGCCCAGTCAGTTCCGGAAAGCCGTACGAGCTGTGCTTGTGCTCTTNCCATTGTTCGGGATGCATTTCCTAATGACNGTATACCGCAGTCCTGCCAACTGTGGACCNTGGGAGGTTTACCAGTANATCACTAAAGCCTCCGACGGATTACAGGGTTTCTTCGTAGCGGTGATATTCTGCTATCTAAACGGAGAGGTGCTNCATCTCGTGAAGCGCTCGTATGGCCGTTACAGGCTCCAGCGCGGCTTTGCCAGTCCACGTCGCCAGAGCATGGCTATGAAACGTATGTCGGTCTCAACGCACGTCTCATCTATGGGAGACAGTTACTACGCGGGCAACGCTTCTGGGAAGAAATACGCATGTGCACGA…	GCAAAGAGCGTCGCTATCAGGAAAGAAAAAACTTAGTATATGTATATATCTAAGCAGGAACTTTAGAATATATGACGCCCCTCTCCGGACACACAACGCGATACTATTTCCAGCTTTTATTTGCTGCGACTTTGGGACTGGTCCACGGTAACTTTTGTACGTACGATATCGTTACGTTATAGAATCCTAAGTATTGTGTGTATCGGTTGTTCATTACTTTTCTACTGCGTTTTAAAAGAGAGCATGTCTGTCTTCTTGTCCAGCTCATGGTAATTCATATCTCCCTTGCTGCGTCGTAGCTATAAGTCCTCATGAGCTTCAGTCTCTGGTACTGAACGTACCTACCTCCATTTTTCTCGGTGAGAAATTCTACGCCTACAAAGATAGAGCTCCTTGATT…	Calcitonin receptor, putative	Ixodes scapularis
OM_1682	miR-263a-3p	ISCW008476-PA	ACAGACATTGAATTGTTTATTGTTGCTTGTATTGTTACACATGAGCTTGTTGTGGTACTTGTACGACTCTTGCAAGGGATGGAAAGTCAGATGGTGCCGTTATGTGGGCTGCGCTGAAGGTTTTGCCCTCAACAGGAAACTTGATGCGGCACACACCATTCAATAAATTATTTACTGCAACCACAGTCTCTCGTGTCCTTTAATTTCATAACTGCATGTTTCTAGACTGGTATTTCTAAGCTTGAAAATTAACCTATCTCATATTGCTAGGAACAAAGTCTAAAAGTGGCATCCAGAGGACCTTGTCTTCTGTGGTAAAGTCCTGAAAAGTCATAATGTCAAACTTGTGGATGTGACTTCTGACGTAGTGAACCAAGGTTTCCAAGGCAGTGAGTTCAT…	AAAGCGACATGTGATATCCTCAACCCTTTAGTCGTTCTCAATTTATTCAAAAATATCCGAGACGAAGATGTTCCACTCCTGGTGATGAACACAAAGTGTGGTCGGCCGGAGGACCTCATCATCACCCGGATCCCCGTGCCTCCCCTCTGCATAAGGCCTTCTGTCGTGTCGGAACTCAAGTCAGGTACAAACGAGGATGATGTAACAATGAAACTGACAGAAATCATCTTCCTTAACGATGTCATTCAGCGTCATCGTGCATCTGGAGCCAAGATGCAGATGATAATGGAAGACTGGGACTTTCTGCAACTCCAGTGCGCTCTTTACATCAATAGCGAGACAAGTGGTATCCCTCTCAACATGCAGCCCAAGAAGCCGACGCGAGGCTTTGTCCAGCGA…	DNA-directed RNA polymerase II largest subunit, putative	Ixodes scapularis
OM_16959	miR-315-5p	AIZ58609.1	GCAATTTGGTCTTCCNAGGTTTCATTGTATGAGCACACCATATATTTACTGTTGGAATAGATGTTGATACCCGAGCTTATTATTTTACAGCAGCCAACTATAATTATTGCTGTTCCTACAGGAATCAAAATATTTTTAGATGATTAGCAACACTTCATGGAACCCATATACAACATGACACCCCCCTTTTATGATCTATAGGATTTGTTTTTTTATTTACAATTGGAGGATTAACTGGAATTATTTTAGCTAACTCATCAATTGATATCATTTTGCACGACACTTATTATGTAGTAGCACACTTTCATTATGTTTTATCAATAGGTGCCGTATTTGCCATTTTAGGAGGTATCACCCATTGATTCCCAATGTTTTTTGGGCTATCTCTTAACTCAATAA…	AGTATAAATGAATTAAATTCAAAAAAAAATTCAGGGTATTCATATGATCAATATCATTGATGCCCAATAATTTTGGTAGTAATGGAGGGAAAGAATGTCTCTTCTATTAAGTACAATAGTCGTAGGGATGGGAGGGCGATGTAAATAAGAATTATTGCTGGGATAATAGTTCAAAGAATTTCAATTTCTTGGCCTTCTATAAGATTGTGTCTTCTATAGAGATTATTTATGATGTTAAAAATCATGTATATGGTAATGACTGTGATAAGAATAATTACTGTTATTGAATGATCATGAAAAAAAATTAGTTGTTCTATGATGGGAGAATTTCTATTTGGAAATGAAATGGTAGTTCAGGTTATCATTGGTGGGGCTATTTGATTAAAATATTAATTTGGT…	cytochrome c oxidase subunit I (mitochondrion)	Ornithodoros moubata
OM_17149	miR-1993	PRD29927.1	GGGACGGGGGTTTCTCATGGCGCGAAGCTAGGGCATGCCCAACACGCGCTAACGGAAGCTCAGATCAGGGCTTTTTCTTTCCCGGGGGATGTTGTGTTGTTTTGTTGTATCAAACGTGTACATCGAGATGTGACCCATCATGCATTACAATGCTCTGCATAATAAAGACATGCCA	TTATGACGTGAATTTCCACCGTTTGAGCCATGGAGAACACGGCGGACAACAGTCAGACAAACCTCATCATCAACTACCTGCCCCAGACACTGACAGACGAAGAGTTCCGCCAACTGTTTGTCAGCATAGGCCCCCTCAAGTCGAGCAAGATCGTCCGGCACAAGGCCACCGGGTGCAGCTACGGCTTCGGCTTTGTCGACTACCAGAGCATCGCGGATGCTGCCCGAGCGGTGGAGACTCTGAACGGGCTCCAGCTCCAGAACAAGAAAATCAAGGTGGCATACGCGCGGCCAGGAGGAGAGACCATCAAGCACGCCAATCTCTACATCCGGGGCATTCCCAAGCATTACCCGGCnGATCAGGCGGAGAAACTGTTCTCGGACTTCGGGAAACTAATCC…	Elavl1	Nephila clavipes
OM_17169	let-7i-5p	B7PS00.2	TTAAAAAATGCGACGCTTGCGTAAAGCTTGCTGCCAATCGTACAATAGTGCATCGAGGCGCAAAAAAAAGCTACGTTTTGCGTGTGACTACCTCAGCAGCGTGAAGGATGAAAGGTAACGAATGTAACATTGCATACAACCCTTCCCCCTTGTAGGTCACGACCACAACGTGTCATCCGTCTG	CAGACGGATGACACGTTGTGGTCGTGACCTACAAGGGGGAAGGGTTGTATGCAATGTTACATTCGTTACCTTTCATCCTTCACGCTGCTGAGGTAGTCACACGCAAAACGTAGCTTTTTTTTGCGCCTCGATGCACTATTGTACGATTGGCAGCAAGCTTTACGCAAGCGTCGCATTTTTTAAGTAATTTTCTCGAGCGACTCATCTCGTACAAATCTATCAGTTTCGTTTCAACCTCCGTTTCGTGTAACTGTCTTTCGTCCTATCAAATGAACAAATTATTTGTGCTTAAAATCGAGCCTTAACCTTACACCCTCCAATTTAAGGGGCAACAAAAGAAAAGATGTCACGCAGACGTCGCATTACCACCGTCCTGTTTGCAACGGCTTACCACACATA…	RecName: Full=Lissencephaly-1 homolog	Ixodes scapularis
OM_17197	miR-190-5p	B7P7T1	CTAAACATGTACGCAATGCCAAACACACCAGACATAACCGCACAACCCTCCCAGAACAGTGGAATAGTCGTTTCGAGTCCCACACGAACACTGTGTGTCTTCTGTTGCACTGGACCCAAATTGACAAACACATAAATATAGCTTTACAAAGGTATTTGTTAGTATTTTTCAACACACAGAAATACGTTGAATAAGACGTGAGTTTACAACATATCCTTGAAAAAAAAAAAGTCCTGCAGGTAAACTATGCAGATTTTCTTGCTGACCCCGGTTGCCCATGGCCTGCCTGTCTCTCAAAGCATGGGCTGCAGTAAGCCTCACTTTTAACGCCTGCTTGCCTTTTTATGTGTGCTGAGGAAATCATTGGTTCCGTAAACTACATTGAGGCTACAGTGACAG…	GCCGGAATGACGGCAACAGATGCGATGACTGTGTGCGCTGTCTGTTCTTGCGCCCAGTTGCTATCCAGAGTCAACAAACGAATGGGAACGTATATATATGTTTCGTGCTGGTTTGAAATAAGGGTCACGCACGTACTGCGTGCGGCTATGCTGGCTTTCATGAGCCTTGCTGGTGCAGCTGGTGACGCTGGTGACGCTGGTTCAACCAAAGACGACGCGTAGTGAGCAGGTGGTGACGAGACATCAAGCCCTTCAATAGGCGTTCAATGAGATGTTGCCCTCATCACGACACAGCCTTACCCGACGAGACGAATACATAGGAGGTCGCAAGGTGCGGATCAAGCTCACATACGAAATGCTGTCATTGTCAGCTTATAAGTTCGCTGCTGTGACTGTGTG…	Putative uncharacterized protein	Ixodes scapularis
OM_17199	miR-206	XP_023228686.1	GTAAATACCGCCCTGGGCGTTGTAAGTGTAGGGTTCCGCATTTTCGGCGGGTGTTTTTCGGCGTTTTAGTGTTTTCTGAAGTTCCCCGCCCCGGAGGACAAAGAGGCGCTGTCTTTAAGCGTAGTTTTTCGGAATACGCCGAACTTCTGAAGAAAGTAAAATATTCGGTGGCTTTTTTCGGCATTTTCGCTGGTTATTTTCGGTATTTTTCGGCTAATACCCAAAACGCGGAACCCCAGCTTATCTGTGACCACCTGTACCTCATTGACGGGACATTCCAATTCTAAACCACCTTGCATATATTGCCTAATAAAGATATATGCCGT	TGGGCGACCATGAGGAAAAGATCAAAACAAGCTGATCAAAATACGTCGATTGTACGTTTGTTATATAATTAGTTATATTTAGTTCTTCCACTCATGGCGACGGGCAGCTCCGAGCAGGTGGGCGTCGTGCGCAGGAAGAAGGCTACGTTTCTCCTCTCTGGTGAAATAGTGTCGGCCGAGCGCTTCGTCGAAGACAACCTGTCCGTCTTTCTCTCCTTTGAAGTCGATAAAGGATGGACTCCGCTCTCTTCCGTCTCCTGGGTGACGCACACTTCnAAAGCTGCGGCCATTGGAACGGATGACGTTTGCTGCTTTGCTTATCCCTTCGAGCTGCTTCTGGAGCACCAAGACGTCGACGACAGTGTCAGTAGCATCGGGAGACTCTTCATCCAAGTGATC…	Meckel syndrome type 1 protein-like	Centruroides sculpturatus
OM_17208	miR-305-5p	AII16556.1	TAAGGAGCTTCAGGAGCAACCTCGCCGTCTGAAGTTGAAGGGAAAGCCAATCCAGGGAGCACCGCAAATGTTGCAGCTCAGTTTGGATGGCAAAAGACTCTATGCGACCACGTCCCTCTTTAGTGCCTGGGATAGAACTTTCTATCTAGAGATGATCGAGAAAGGTGCCATGATGATTCAAATGGACGTTGACACGGAGAAAGGGGGACTAAAAGTTAACGAAAATTTCTTGGTGGACTTCGGTGATGAGCCGGACGGCCCCGTGCTGGCTCACGAAATTCGCTTTCCAGGAGGCGACTCAACGTCTGATATATGGGTATAACATCCAGAAGCTTCCTACTTCTGCTAGGCGCGCATTCGAAATATTTAGCCATACTTCTGTTACACATTTGCACTAGC…	ACTGGCATATTTATTAGTGTATAAGGTACATTATTTTGAGAACTAATGTCGTGCGTGCGCCTTTTGTACTGCACCAACAGTACAGTGCACGCTACAGGTATAAACGAAAACTCCGGCTAGTGCAAATGTGTAACAGAAGTATGGCTAAATATTTCGAATGCGCGCCTAGCAGAAGTAGGAAGCTTCTGGATGTTATACCCATATATCAGACGTTGAGTCGCCTCCTGGAAAGCGAATTTCGTGAGCCAGCACGGGGCCGTCCGGCTCATCACCGAAGTCCACCAAGAAATTTTCGTTAACTTTTAGTCCCCCTTTCTCCGTGTCAACGTCCATTTGAATCATCATGGCACCTTTCTCGATCATCTCTAGATAGAAAGTTCTATCCCAGGCACTAAAGAG…	selenium-binding protein 1, partial	Paracyclopina nana
OM_17236	miR-263b-5p	AUJ88032.1	ATATATACACTGAGCACTTCAACGTTCCTCATTTTACGTACGGCTTGTATCAGCAGCTCCGCTAGATGTCGTTACTAAGTGCCAACATCATCAAGACGCTAAATTTTAGGGTAGCTCCAGTACTATGATGTCATTGGTATACGTGCCTGTTGCAAACATGCGGCATCGCAGGGCTTTTTGCACAGTTCGAGCAATCA	CGTCTTACCTGACCGACCAACTCACCTGTTACCAGCGGGCAGAGCGAAGGAGCAGGTCGCCCTGTGTGCATCTATCACCAAGCGCAGTGGATTTGACCCAACTACTTGATGGGCTGCAGTGGAACGCATGGAGTTGTTGTGATTCCCTGGTGATTACATGTGATAGAAGCGGTGTTTTTGAGCCTCTGACTTGTGGAAACAGTGATGTCTGCTTCATGGGTTATGCAGTGCACCTTGTGGATATATTTCAGTGCATTGCTACATCATGCTGTCATTTGCGAGCAAGGTCCTAAGTCGATGTCCACGACAAAACACCTGGAGAAGCAGAGGTACGATGGCTGGTACAACAACCTAGCGCACCAGGACTGGGGAACTGTCGAGGGGCAGTTGGTGCGCAAG…	dual oxidase A	Rhipicephalus microplus
OM_17237	miR-276a-3p	XP_013780467.1	GGTAGAAGCCTCGCTGAAAAGTTGTAAAGAGAAAAAAGTAATCAACGTGTACGAAGAGGAACTCTGCCCGATTTCTGCTAGTTCCTGTTCCTCATCGCAGACGTGCACATGGGCAGCAGAAGCGTGTGCATGCACGGGTGTTCACTTTGTTCATGTGTGCTCTCCTCAGCCAGCCGGTGGAATGCGTCAAACTGTTTGGAACGTGTTTTGCACCGCGTAGATTTGACAGTCGTGCGTGGGTCTTTCCGTTCACCGAGCGACAAACGTGTTGTAATGTACATCGTGTGAAAGTATAAAAATTTAGGCACATCTGGTCTGNGATNGTTACTGACTTTGTGGA	ATGGAGGAGTACGCACGTGAACCATGCCCCTGGAGAATAGTGGACGACTGTGGTGGTGCCTTCACAATGGGGGCCATAGGTGGAGCCGTATTTCAGAGTATAAAAGGATTTCGAAATGCACCCGTTGGGGTGAACCGTCGACTGCTGGGCAGTCTGGGTGCAATTAAGGAACGAGCTCCAATAATAGGTGGCAACTTTGCAGTCTGGGGTGGGTTGTTCTCCACCATCGATTGCACAATGGTACGCATTCGTAAAAAGGAGGATCCCTGGAACTCCATCACCAGCGGTGCTCTCACTGGGGCCATTCTGGCTGTCCGAAATGGTGCAGGGGCAATGGTTGGGTCTGCAGTCATCGGTGGCGTCCTGCTGGCACTGATTGAAGGTGTCGGGATTCTGTTC…	mitochondrial import inner membrane translocase subunit Tim17-A-like	Limulus polyphemus
OM_1726	bantam	XP_023230246.1	AGAGCATCTTGATCTCACGGTAGACCCTTTTACTGGAAACTAAGTTCTGGAACACGTTGGGCATCTTTTTCAGAGCAACGCGTTTGCCATCCCTGGGGTCTGTGACTGACCAGACAACTCCGAACGCTCCATATCCAATCGGTCTGTCAGGCTGGATATCCTGCACTGTGACGGGCGGGTGATAAAAAGGCTGGGCTGCCGTTAAAATCGCTTGCTGGGGACCTGCCGCCGTTGTTCCCGTGAAGGCAATCACAGGACGCCCCGAACGAGCCCCCACCACCGCCATGGTGTCACCAGACAAAGGCCGATACCCACAACAGTAGGCTACACCATCGTCTCCATTGTGAAATATCGGCGGCCTGGCGCTCGACCAACGGCACCCTGCAGGGATGGCGCAGA…	TCACTCTAATTTTTTGTCCGTGGTGTGTGGCTCTGTGAGGCTGTGGGATGGTGATTAAGAATTAATGTCTGAGTGATCTGGAGGTATTCTGCGCCATCCCTGCAGGGTGCCGTTGGTCGAGCGCCAGGCCGCCGATATTTCACAATGGAGACGATGGTGTAGCCTACTGTTGTGGGTATCGGCCTTTGTCTGGTGACACCATGGCGGTGGTGGGGGCTCGTTCGGGGCGTCCTGTGATTGCCTTCACGGGAACAACGGCGGCAGGTCCCCAGCAAGCGATTTTAACGGCAGCCCAGCCTTTTTATCACCCGCCCGTCACAGTGCAGGATATCCAGCCTGACAGACCGATTGGATATGGAGCGTTCGGAGTTGTCTGGTCAGTCACAGACCCCAGGGATG…	serine/threonine-protein kinase NLK-like	Centruroides sculpturatus
OM_17263	miR-279-3p	XP_003736975.1	AGAAGATGAGATTATCCAACCTGCTGAGGCCGAATCTCACTTTTGTGTACATACTAAGTTATGTCTAGTCATTGTGGCCCGAGTGCCACAAATGTGTACTAGAGCATTGGATACTGGAAGGACCGACGTCTGCACAAAAGAGCAAATAAATAT	CATCTCCTGTCGGCGCCTCGTATAGCGAAGTGTGTGCATTTCGTTGTGCTGAAAATGCTCCAGCGGTCTCTTCGTTGTGCCTCCTTTCGCCAGCAAACCGTACGGCTGGTTTGGAACACTGCTGAGAAACAAAAGCAAGATGCCCCTGAAGCTGCAAGTTCATTCATGTTTGAAGACCTTCAAGTGGAACTGGTGCCAGAATCCCGCCAGAACCCGAAGCCCGATCCTTCAAAGTTGGTTTTTGGTCGGACATTTAGTGACCACATGTTGAGGGTAGACTGGACAGAAGCCAAAGGCTGGGCAGTCCCCAAAATATCTGGTCTCCACAACATCGAACTGCATCCGGCAGCTAAGGTCTTTCACTACGCCCAGGAGCTCTTTGAAGGGATGAAGGCCTTC…	branched-chain-amino-acid aminotransferase, cytosolic	Galendromus occidentalis
OM_17274	miR-9-5p	XP_022258027.1	CTTACAGCAAAGGATCTCTCCTAAGCAATTGCGCCTCTGTTTTGTGCAGCCCAGCCCCACCGAGCATGATTGACCGCCGTGGTGTGGTCGTCCCTGAGGGCGCTTCTTCGGTGCTGAGGGACAGTTATGGCACGGTGAAGACGTTCCACTCACCACCACCCAGGGTGTGTAACACGTAGGGCAACGGCTCTGGGCTGCAAATACTTTCCCTTTTAAGATTTCTTATAAACTGTACAAACAATGCGGGTAGTACACGTGCCGAACGTGCCATATTTTGAAAAACTTTATGCTTTGTTGACGGTTGACGTAGTCCAAGTATTCTTACCAAAGAGTCTTTTAATAAAG	CTTTATTAAAAGACTCTTTGGTAAGAATACTTGGACTACGTCAACCGTCAACAAAGCATAAAGTTTTTCAAAATATGGCACGTTCGGCACGTGTACTACCCGCATTGTTTGTACAGTTTATAAGAAATCTTAAAAGGGAAAGTATTTGCAGCCCAGAGCCGTTGCCCTACGTGTTACACACCCTGGGTGGTGGTGAGTGGAACGTCTTCACCGTGCCATAACTGTCCCTCAGCACCGAAGAAGCGCCCTCAGGGACGACCACACCACGGCGGTCAATCATGCTCGGTGGGGCTGGGCTGCACAAAACAGAGGCGCAATTGCTTAGGAGAGATCCTTTGCTGTAAGGGTTATATACATCCTGCCCTCTCTTGGAAGAAAAGGAACCTTTTATATCTTCGT…	probable palmitoyltransferase ZDHHC14	Limulus polyphemus
OM_17275	miR-745-3p	B7PA47	TACCGAAGTCACGGACATTTTTTGTACAGTGTAGCGACTTATGGACAAAAAACTTGGGTGCACCGTGTACGTGTCTGTTTCAGTCTTGTCTGCTCCATGTCGTCTGTTTTGTCTCTTCATTGTTCTTTTTAAGTTGGCCAGTGAACTGAACTTGTGGTCTGTACATAAGCTGCAAAAAGATGGCGGCAGCTCTCCTGCTGTCCGATGGTTTACAAAAAAATTTAAAATAAAAGTATGAGGAGACACCTGAAT	ATTCAGGTGTCTCCTCATACTTTTATTTTAAATTTTTTTGTAAACCATCGGACAGCAGGAGAGCTGCCGCCATCTTTTTGCAGCTTATGTACAGACCACAAGTTCAGTTCACTGGCCAACTTAAAAAGAACAATGAAGAGACAAAACAGACGACATGGAGCAGACAAGACTGAAACAGACACGTACACGGTGCACCCAAGTTTTTTGTCCATAAGTCGCTACACTGTACAAAAAATGTCCGTGACTTCGGTATGAGCACATGTACACACAAATTCATGTTGCGATGGGGGACGTACACTGCCCCTGCGCCTCTCGTAAAAACTTTCGAACAACAGAATAAAAATGGGAGGGGAGTTCGGTTCTTGCTGATCCTTGCATCGTTGACTGTCGGAAGACGGA…	Putative uncharacterized protein (Fragment)	Ixodes scapularis
OM_1730	miR-206	XP_013780183.1	TGTTTGGCTCTTGGTATGTCGTTTTAAAAGTGTGATCCGTGTATGAGTATTTTTCGGTACATGTAGCAGAGAAGGAATGATGCACATTCCGCCTGCTTGAA	TTCAAGCAGGCGGAATGTGCATCATTCCTTCTCTGCTACATGTACCGAAAAATACTCATACACGGATCACACTTTTAAAACGACATACCAAGAGCCAAACACAGAAATACCACTTCAATGCAGTAAGAACGTCTCCACTCTGCGTACCTGTGTTCATACGTTTTTTCCCTTTTCGTTTTTAATGATTCCGTTTTAAGCGCTGTCTTCAGCGCGCTCTGCGGCCGCCACGTCGAGGGAGGCCTGCATTTCGGACTTCTTCAGGCGTTTCCTCGAAGGCCCTGTGAGGAAGTGTTCGGCTGTTTTGCGACGAAGTTCATCCACGTCGTCGTCATCGGTTGAAGCCCATTCCAATACCAGACGACGCCCGTACAGATGAGTGCTCTGACACAAAGTCTCGAA…	probable RNA-binding protein 19	Limulus polyphemus
OM_17470	miR-92b-3p	KFM81324.1	CCGCTCTCGGCAGCGTCATGTCTAGTCACATAAAATGTGCAATTGGAGTCATATATTATATTGTGATGTCGTTGTATGTGAATACGGTG	CACCGTATTCACATACAACGACATCACAATATAATATATGACTCCAATTGCACATTTTATGTGACTAGACATGACGCTGCCGAGAGCGGTGGTACCAGCAGGGCCAAACTATCTTTATCCGAAAAATCCTACACTACGCAACTTCAGGCTTGTACATTAACAAGAATAACCCACAACCTCCATCCGCGGGGGTTGCAACGAGCAAAGTTAAGGCTCCGGTCTCACTGGTTTCTTCGAAAACGGCCATTTTTGTACTGAGATTGTAGCGCTTCTATTTGTnGCATCCnnnnGTTTGAGGnGTCTATGAAAnGGnCnTTCCTnCGACTnAATACCnAnAATTACGGAATTnnCACAAAGCACAATGTCACGCCAGTATAAACCGCCCAAACAGGGCACGTT…	Neural proliferation differentiation and control protein 1, partial	Stegodyphus mimosarum
OM_17496	miR-12	B7P923	TACCGAAACTCAACTGGGATGCTCTTTACGAAGCGGCAGAAACTCTTGGCTGTGCCGAAGGCCTTCCAAAAACGCTTTCAGGAACCTACGAGCAAGACCAGGAATTTCTTCAACGCGCACACCACGTTCTTTTCGAGGTTGAAGTCGTTGCCGGTGAACTCGTATGCCCAGAAACAGGTCGCAAGTTTCCAATCACCAATGGGATTCCTAACATGTTACTGAATGAAGATGAAGTCTGAAAACATGTTGCCACATTGGTGTTATGTCACTACTCCCATGACTGCTATTTGATGCCTGTAAATAAATCTCTCAGAATATAAATACTCTGCTTAC	GTAAGCAGAGTATTTATATTCTGAGAGATTTATTTACAGGCATCAAATAGCAGTCATGGGAGTAGTGACATAACACCAATGTGGCAACATGTTTTCAGACTTCATCTTCATTCAGTAACATGTTAGGAATCCCATTGGTGATTGGAAACTTGCGACCTGTTTCTGGGCATACGAGTTCACCGGCAACGACTTCAACCTCGAAAAGAACGTGGTGTGCGCGTTGAAGAAATTCCTGGTCTTGCTCGTAGGTTCCTGAAAGCGTTTTTGGAAGGCCTTCGGCACAGCCAAGAGTTTCTGCCGCTTCGTAAAGAGCATCCCAGTTGAGTTTCGGTATCATGCGACACACGAACTCTGGATTGAAGTCGACTGACACCTGTTTTGTTTCTTTTGCAACAATTC…	Putative uncharacterized protein	Ixodes scapularis
OM_17535	miR-71	ISCW009099-PA	TGGCATTGTAGCCTTTACACTAATTTTCTTCCTGACAAAATACCGAGTTTTTATCGCAAAGCGTGAATGTTGCATTAATTGCGAGATGTGCAGCCCTGTCCGTTCCAACACTTTTTTCGTCTTTCAGCACACCGAGTGCAGTGTGTACAAGGCAATGTATGCGTTTGACGCCCAGCACCATGACGAGCTGTCGCTTAAGGTTGGCAGCATAGTGGAAGTCACTCAAAAGATCAACGATGACTGGTGGCAGGGGAGGCTGCTGGGCGACCCGACAGAGAAAGAGGGCTGCTTCCCTGCTTCCTTCGTACACAAGCTCAACTAGGCACAACTGGAATCTGTCAAAATGCTTCTTTAAGTGCGACAGTATGCAACCATTGTAAAAAACAAAATTGTTGCTTA…	GTTAAAAGACTATGCCGACACTAAAGATGTCCCGGCATTCAGAACACTGACATTCCAAGAACTTGTCAGCTCTGCTGTGCCCCTTGCAGATGAGAGTGGAGTCGAAACTTGGAGCAGTTTTGCTGCCAAACCCTTACAGCCCGGTTAAAGAGGTACAACTTTGCTAGCTCTCCGGCAATAAGGAAAAACAAACAACACCCGATCTAGGACATCTTTTTCATCTTTCTATACATAAGAAAACATTGACAATACATCCATTTTGTAGTGTTCATAAATACAAAAAATTTATGTAACGTAATAGTTGAGCTTTATTATGTCTGAAATAATTATATTATTCTATATGGCCTTCATGGAACAAAGACTTGGAAAGCAATTTTCAAAGATGGAGCAATTGTGTCA…	variant sh3 domaincontaining protein	Ixodes scapularis
OM_17548	miR-26a-5p	B7PMR9	GGTTTCTGCACGGAACGTACGGAGGAGGGCCCGAAGTGGTGCTGCAGGCAGCATTGCCGCCCCAGCTGGCGTCCGTGGCGGCCCGGGTGGCGTCCAGGGCCTCGCCCACGCCCGCAAAGAAGTTGTGCACCGGTGACGACGGCACGTGACGCCGTGGAGCTTCGGGACGCAGGCTCCCCCGGAGGGCATTATGTCCGCAGTCATCCAGAGACAGGTACCACTTGCTGAAACGGTGGCGCATTGGTCGAGAGGAGGGAAACACGTAACCGGCGTACAGGCGACCGTCCGAGATGTGGCTCTCTCGGGCCCCGTCGTCTGCCGGAGAAACCTGGAGAGGGTTTCTGAGAAAACGGAGCAAATTCTTGACGGAAACGTAGTAGTCGTCGTCGACAAACATAG…	GTCCGCAGCTGACCAATTTCTTCTTGGACTGTAGCAGCTTTGTTCGGTCGGACAGAAAGCCTGGCCTGGCCAAGAATTACATGCGCCTCGTTCGTGAGATCTGGCACAAGCGGAGGCCCAGCTACGTTGTTCCATCTGGCATTGCTTACGGCATCAAGATGGTGTGCCCAGTTTTCAGGGGATACAGTCAGCAGGATGCCCAAGAGTTTCTGCGCTGCTTCCTGGACCAGCTTCACGAGGAACTCAAGTGCGAATATCGGACGCCTCAGTCGATGCCCGTGGCGGAGGCGGAAGACGCGGGGGAGGAGTCGAGCCAGTCGGACGCGGAGTTTGAGACCTGCGACTCCGGTTTGAGCAGCGAGAAGAGCTCGTACAGCGAAGAAGCCTCGCCGGACCTCC…	Ubiquitinyl hydrolase 1	Ixodes scapularis
OM_17596	miR-5310	XP_022237638.1	AGCTACGTCGCCAGCGGAATCTCGTCATCGAAAGATACGAAGACTACGAAGACAGCTGAACCGGAGCTGGAATCGGATTCCGGCCGATGTCTCGCAATACATTATTAACCAATAAACTTTATT	AATAAAGTTTATTGGTTAATAATGTATTGCGAGACATCGGCCGGAATCCGATTCCAGCTCCGGTTCAGCTGTCTTCGTAGTCTTCGTATCTTTCGATGACGAGATTCCGCTGGCGACGTAGCTGGACCTTGAACTTCCCGCTGTCCGTCAGCTTGTCGGTGAACACTTTGAGCACTGTCACGCGATGCACTTGCATCAGGTTGGGATTTTCGGGCACGAATCCAACGATGTAGTCTACTTCGTCACCAATGTCGACCTGCTGGCTCTTCTTCAGCGGTTTACTGCCGTTGACTCGGATGCTGCCTTTGTAGAGCGCTTCTGCAGCTCTCGTTTTTGACATGTTGATTCCACCTTTCAAAATACTGTCGATACGCATGGACGAGACGTACGCTGAAATTT…	uncharacterized protein C6orf203 homolog	Limulus polyphemus
OM_1761	miR-155-5p	XP_027228875.1	AACATCTTAAGTCCTTACACACCACACAGCTACAGTCAAAAATAAAATTTTCTTACAGGGTACTATTTGGCAGCATGATCCTAACGGGGGCACTGTTACTTTTATTGTTCGTAGCAGCAAACATTGAAGCATTATCAAGCATTTGATTNAAGCACGTAAAAAAAGAAAAGAAAAGAAGAAG	CTTCTTCTTTTCTTTTCTTTTTTTACGTGCTTnAATCAAATGCTTGATAATGCTTCAATGTTTGCTGCTACGAACAATAAAAGTAACAGTGCCCCCGTTAGGATCATGCTGCCAAATAGTACCCTGTAAGAAAATTTTATTTTTGACTGTAGCTGTGTGGTGTGTAAGGACTTAAGATGTTTAAGATACAGAACCCTGAACGAAAGATCGAAAAAGAATCAGAAAAAGAGGCACGCAAATGCTCATGCCAGACACACCTGTACAACATTTCCTCACAAATTGATAAAATTGTTGAAAAAGCATTTCTAAGCATGTTGTCTCATGTTTCCATTTATAAGGTTTGTAAGCAGTATATGACAAAGGTATAACAACAAAGGTTCTCACCTGGACGGAATAACA…	DNA repair endonuclease XPF-like	Penaeus vannamei
OM_17656	miR-10-3p	B7P5D8	CAAAGCCGTCTGTTCACCCTGAAGACCTGTTCCGACCGTGCTGAAGAGTGTATTAAACTGGAACTGTGAAGTTATCTGTTGCTTTGTGTTGAACTGTTTAAAGCTGTCAACTGCGTCAAAGGAAAACATGAAGTGTTGCACTGACTATGGCGTCAGCAAATAAGCTGTCTACGAAATAGCCAAATTTAGCCAGCAATAGCCAACAGTAGCGAGCTTTAGCCAACAGTAGCCAACACTAGCCAGCAGTAGCCAACAGTAGCCAACTCTAGTAGACACTTTAGCCAACAGTAGCAGATGACGACTTTGTCCTCGGTGGCAACTCTCCAGCCTTTAAAACTGCCTATTTTTTTTTATTATTATTTTCCAACAAGTGCAACTTAACTAGTCATTATTAGTCAG…	TTGGCGCCTTTATTGTTTTGAAAAAAAAAAAAACGACAAAAAGTTACAACTGCAGCGTGCACGCTCTAGGACAAACAAGATTACAACGGAGGTACGATGACCTTCACCTCAAACGGAAAAAAGAGACATCATAAATACGGCAAAAATAGTTGAAGGATAACTCGAGTCGGAGTGTAACTTTTACAAGGACCGCATCCTTGTTATTGAGCGCAGAAATTCGCGAAAACGCTAGAAGAAATAAATTCAACATAAATTCGGAAAGGAAATCGTGGTCGGATCATCACATTAATTGTCACAATTGTCACTTGTATCATGTGTATCACTTTTTTCTTGTCCAATAAAATAAAATTCAAATTCAAATTAAATCACTGGCTCTCGTGCTCGTTCTGATTTTGTGTG…	Paramyosin, putative	Ixodes scapularis
OM_1768	miR-315-5p	ISCW015926-PA	CCACAATTATAGCATTGTTCTTTGTGGAATCAGGTTATTAAATCAAATCAGCAAATT	AATTTGCTGATTTGATTTAATAACCTGATTCCACAAAGAACAATGCTATAATTGTGGTCTCAGATTGAAGTCCTTATCAAAACTTCTTAGTGGATAAACTTCTGCGGAGTCACCAATGTCTATGCTGTGGAGAAAACACTCAAGATTCAACCAAATTTACTTATTTATGTACACAAACAGCAAAAATACCTTCACTTATCACAGACACTTCCATCAAACTCTCTACACCATTTTGTTTCTGAGGTTGATGCAACCAGTGCCCAAGGAGACTACACGACCCAACACTAACCGAGACGAAGGCGACTTCAGCTGGTCTTGAACGCCTGATAAAGTGGCTGACTTCAAAAAATTCATTGTGGTTTCGAAGGTCATCTGCTGGAGCGGTGATGCATTGTTCTC…	DNA-directed RNA polymerase I largest subunit, putative	Ixodes scapularis
OM_178	miR-317	XP_023243393.1	TAGGTATTGAATCTTCACAGTTCATGTTGTACAGATGTTTGCAGAAATCTCAAAACTCACATTGTGAAATGTCCTATGCAGTGTCCTATTTTTAGTTTTAGTACCTTTAAATTATCCCTACCTTAGGGCTGAGTGCTGTTGTCCATTTCCCTCTGCAGCAGGATCCTGTAGTATTCCGTCACAGGTGCCAGAGCCTGAAACATTAAAAGGAAAAGAGCTGTTTTACCGAGGCCTGTTCGCTTGCAGAACAAAATGTAGAGCGTTGTTGCTTCAGTACATGGATTTTGTGTTTGTTCTGTTCCATGCAACCTAATGTCTGGAACTAGCTACCATTGTTTTCATTCATTCTCCTTCCATGTTTACTGTGTTCTCGTTGTCATGGGTCTGTGTGTGTTTGTA…	AAGCTCAGCTCCTCCGACAAGTGTGTATCTTTATCATTAGCGTGACACAGAGAGACAAATTTGAATGAGATACGGTAGTAATATACTTTTTATCTCTCTTGCTAGCAAAAATAAGCAAAGTCACACACTTTGGCAGAGTTCACTGTACATACAAACACACACAGACCCATGACAACGAGAACACAGTAAACATGGAAGGAGAATGAATGAAAACAATGGTAGCTAGTTCCAGACATTAGGTTGCATGGAACAGAACAAACACAAAATCCATGTACTGAAGCAACAACGCTCTACATTTTGTTCTGCAAGCGAACAGGCCTCGGTAAAACAGCTCTTTTCCTTTTAATGTTTCAGGCTCTGGCACCTGTGACGGAATACTACAGGATCCTGCTGCAGAGG…	putative nuclease HARBI1 isoform X2	Centruroides sculpturatus
OM_1781	miR-87a-5p	XP_023218272.1	CTAGGATAAAATGCTCACTTGTTAGCAGTCCCTTGTCCTGGACACATGTCACTGTGAAACATGGATTTTGCAAAACAGCATCAGGTGTTTAGAAAGAAATCGTCCGACTTCCAGTCAGGTCGAGGTTAGCTCTGAGGGCTGCCTCCATTTGTCTGAGTTAGTGAAGTACATTAGTTAGAAGTAGAAGTTAGTGAATTTGAGCAGTTTTTATCATCCTCGCAGGTGAAACAGG	CCTGTTTCACCTGCGAGGATGATAAAAACTGCTCAAATTCACTAACTTCTACTTCTAACTAATGTACTTCACTAACTCAGACAAATGGAGGCAGCCCTCAGAGCTAACCTCGACCTGACTGGAAGTCGGACGATTTCTTTCTAAACACCTGATGCTGTTTTGCAAAATCCATGTTTCACAGTGACATGTGTCCAGGACAAGGGACTGCTAACAAGTGAGCATTTTATCCTAGTGCAATTTGTAGAGCCGTAATGAGAGCAAGCTATGGATTGGTAGGTACCTTAATCCAGTTGAGCAGAAAATTATGCTGATAGAACAGATTTACTCGCAGGTATGGCCTGGATGCATGCGCTAATCTGAACAGACCCAAACGATAGCCATGCGAGTGGTAAATTGAGA…	mitochondrial proton/calcium exchanger protein-like	Centruroides sculpturatus
OM_1788	miR-125a-3p	XP_013783772.1	TGATATATAGTCGACCCTTGTTAATATGACCAACATTGTTCCCACAGGTTCCAGTCATAAAGCGCATCATAGAATCAGTTCTGTATCAATGCTACGTTGCAAATGCATGACTGATCAGTAATTTAAGATGTCCTTTTAGTTTCGTAGAATGCTTATCCTTGGCTGGTGCTGTGGAGGAATGCTGGTTAAAGCTTCTCCGTATGAATAAAAGTGTATCCGTATGCTATGCTAGCAGCAATCATAATTGTAACCTGCAGTTTTACCCTTCCATTTATGTGTGT	ACACACATAAATGGAAGGGTAAAACTGCAGGTTACAATTATGATTGCTGCTAGCATAGCATACGGATACACTTTTATTCATACGGAGAAGCTTTAACCAGCATTCCTCCACAGCACCAGCCAAGGATAAGCATTCTACGAAACTAAAAGGACATCTTAAATTACTGATCAGTCATGCATTTGCAACGTAGCATTGATACAGAACTGATTCTATGATGCGCTTTATGACTGGAACCTGTGGGAACAATGTTGGTCATATTAACAAGGGTCGACTATATATCAAATAACCAAATGACAAAATTTATTTCAACAATGTGCACTGCTGTGCAATCTACTCGCGTGCTACTGATCGCAGCAGCGGTGCTGATGCTGCACACAGAAGCAGCACAACTAGTGTATT…	serine/threonine-protein phosphatase 2A activator-like	Limulus polyphemus
OM_17884	miR-190-5p	B7QC80	TCTTCCAATTTCAATGGATTCCAGGTGCCGGACGTCAAGTTTGCACTGACGTATGCTTCTATCATTTACCTCAAGAAGTTTCCATTCTGGGACCGCCTCGTATGCCACTTTGGGGACCAATACGAAGACGTTGACAATGCTTTTGTGGAGATGTCTTGTGCTCTGTTCCAGCAGGAGGTGACTGCTTGAAAGCGTGTCACCTGCCTCGTTTCGCCACATATCTTTATTAGACAGTGCTTTTTCTTTTGTTCACCAAGGTTTAATCGGTTTAGAGGAGTTGATTACATGGCTAACTGGGCTCAGTGATCTGATTTGGCAGTGTACGGATTTGAAGAAAACTCCGCTGTTTTGTACAGGCCCTTTTTAG	CTAAAAAGGGCCTGTACAAAACAGCGGAGTTTTCTTCAAATCCGTACACTGCCAAATCAGATCACTGAGCCCAGTTAGCCATGTAATCAACTCCTCTAAACCGATTAAACCTTGGTGAACAAAAGAAAAAGCACTGTCTAATAAAGATATGTGGCGAAACGAGGCAGGTGACACGCTTTCAAGCAGTCACCTCCTGCTGGAACAGAGCACAAGACATCTCCACAAAAGCATTGTCAACGTCTTCGTATTGGTCCCCAAAGTGGCATACGAGGCGGTCCCAGAATGGAAACTTCTTGAGGTAAATGATAGAAGCATACGTCAGTGCAAACTTGACGTCCGGCACCTGGAATCCATTGAAATTGGAAGAAGCGCAGAGGGTGTAGGCACCCATGTTCTCAA…	Ornithine decarboxylase, putative	Ixodes scapularis
OM_1790	miR-203a-3p	XP_013773839.1	GGACGTAAATTTTTGGTTGTGTGAAGAAACTAAAATGAAGACTGTACAAATATTTACGTTGTGGCCTGCAAGTGTGTGGAGGACACATTTCAGGAACCCTTTTCTACTGCTTGGTTTTTAAGAATTAAATCTGTTTCCGAGGAGCGCTACCGCTGGACTCGTCGGATGTGTTTGGGACTCGCAGCGACTCGTCGTGGAGAGCTTTGAAATGTGTAATTTCTCCACTAGTAGCAGAACTTTTTCCGAGAGCTTGCAAGGTATTTGCGGCTCTGAAGCAGGGCACAGTTGTTAAATTGGAAGAATATTGTTCGAAACATGCAGTGTTTTTTACCTGGGAGTGCATTTTGCAGTGAAACATTTTTTTTGCCGGAAAGTGCTTGCAAAAAATATACTGCGCAG…	AAAAAAAATCAAAACCTTGAAAAGTGCGGCGAACTACTGTCCAAGCTAAAGGTTGCCCTGACACAGTTACCCTTTCTTCCCACAACGAATACGGCGGTCACGAAAAGGGAATTACTTGTTGCTCGCGATATCTTGGAGATAGGAGCACAATGGAGCATCGCCACTCGCGACATTGCATCTTTTGAGAGATATATGGCCCAGCTGAAGTGCTACTACCTCGACTACCAGGATGACTTGCCGGAATCAGCATACAAGTACCAGCTGTTGGGCATCAACCTGTTGTGCCTTTTATCCCAAAACAGAGTGGCTGAATTTCATACAGAACTAGAACTTCTCCCTGCCAAAGAGATTCAGAGCAATGTTTACATCAGCCATCCCGTGTCTATGGAACAGTTTCTC…	LOW QUALITY PROTEIN: 26S proteasome non-ATPase regulatory subunit 8-like	Limulus polyphemus
OM_1792	miR-71	B7PZE3	AGTGAAGAAAACACTAAACGTCCAGTGAAGAAGACCTAGGCCCTTCTTTTTAACAACTGTTTGTCTTTCCTTTTCTTAGATGAGGTTGGAATGTTGATAGCACAAACAAAATATGTCCTTTTCTCCTCATTAG	CTAATGAGGAGAAAAGGACATATTTTGTTTGTGCTATCAACATTCCAACCTCATCTAAGAAAAGGAAAGACAAACAGTTGTTAAAAAGAAGGGCCTAGGTCTTCTTCACTGGACGTTTAGTGTTTTCTTCACTGCAAGGATCACGTCATCAGGTGTAGGCACTGCAACGTGCTCGAGTGAGGCCGTGTAAGGCATAGGCACGTCGGCACCGGTCACTCTGATGACAGGTGCATCAAGGTAGTCAAATGCGGGACTTTCGATAATCCCTGCACAGATCTCAGCCCCTATACCGAAGTGAGGCCAACCATTTTCTACAGTAACTAAATGGTTTGTCTTCATCACAGATTTCTGAATGGCTTCTTCATCCAATGGCCGTATACTGCGCAGGTTGATAACTTC…	Branched chain alpha-keto acid dehydrogenase, putative	Ixodes scapularis
OM_17922	miR-2b	XP_023239847.1	CGTATACCGTCTTTTGTTCTTATTGTGCAGTTGCGTTCGTTCACTGCAAGCAGAGTTTGTTTATTTAGTGCCAAATGTCGTGTTGTATTCTTTCTGTATAAAGTGTGACAAGGAAAAAACGAAAAAGAAAAGTCCCGAAAGAAAGGTTTCTGTGATAACGCGCGGCAAGAAGCGCCGCCATGTGCTAAGTTCAAAACCAATGCAAGGAGCCGTGACTGTGCCACTCGCTTGCGTCTAGTGTTCGAAGAAATTGTCATGGCTCTGCAGTTCGGCGCAAATAAACAGAGACGTTATTTTCCAATTTCGACATTGAGTGCATCGTGACCCCCCACCCTCTCTTTTTTTTTTCCGACGTGTCCGGGAAGGTTTATGAAACTGTCGCTGCATCATCAGCGATGG…	TATTTATTCACTTACAAATAGAACATAATCTGTAAAGTCAGATTATTACAAATATACTTACAATGACCGTCCCTGGCCATCGCTGATGATGCAGCGACAGTTTCATAAACCTTCCCGGACACGTCGGAAAAAAAAAAGAGAGGGTGGGGGGTCACGATGCACTCAATGTCGAAATTGGAAAATAACGTCTCTGTTTATTTGCGCCGAACTGCAGAGCCATGACAATTTCTTCGAACACTAGACGCAAGCGAGTGGCACAGTCACGGCTCCTTGCATTGGTTTTGAACTTAGCACATGGCGGCGCTTCTTGCCGCGCGTTATCACAGAAACCTTTCTTTCGGGACTTTTCTTTTTCGTTTTTTCCTTGTCACACTTTATACAGAAAGAATACAACACGAC…	receptor-type guanylate cyclase Gyc76C-like	Centruroides sculpturatus
OM_1794	miR-252b	ISCW011077-PA	ACGTCATGTCGGTTTCGTGGGAAGTGCACATTTTTGTTTTTTTTCTTTACATTAAGTACTGCCTCTACTTAACTTGTCTCGCAGTGGCATCACTGTTCGTGTGGAAATGCCCTGCCCACGAAAGGTTGCCCGGAACCCCAGCTGTGATGCCGATATAGCTCCTAGTCAAGTCTCATTTTTGTGCGATTCATTCAGAACTCGGTGTGCTTGGGACCACTCCTTGTGTTTGTGGAGCTACTGTGGCTTTTTGTGTTCGATATTACGGAGCGCATCAAGTGTCCTGCCAATATTACAACTGCATCTGTAAAGTACGCGCTGCTTGTTGTGATCAGTTTCTGTTGAACAGTGAGTCGTTCAATTGACTGAGTGTGGATGTGAGCGCGCGTGCTTGGAGGTGGC…	TGCGTGGACTGCAGAGATGGGTGACAGTGTTTAACTGTTGTGGCTGCGGAGTGGGTGTTCCCAGTGATACTGGAGTCGAGTCGTGAACTTGAGTGACGCTCGAGGTTGGTCCTGCCTCTGTGTGTGCGTGAAGACGACGGATGCCAAAAGTCTTCCAAGATCGCTCGCTTCATTCCAAAACCGCAAAAGGTGGCACCGAAGAAAACAGACTTCCATCACGTCTACACGTCCAAGGCAGATCCTGAGCGCCTATCCATTGATCCCGAACAGTACTGGCATCGGCAACAGCGGACATCACCGCGTGAGTTCAAAGGTGAAGGTACCCCTGAAGAGCGACCTCCACGGAGGAGCCTGAAGATTGGCGATAGGGTACTCATCAGCGGAACACGTTACGGGACC…	CAPGly domain-containing protein	Ixodes scapularis
OM_1795	miR-252b	XP_023234351.1	ACGTCATGTCGGTTTCGTGGGAAGTGCACATTTTTGTTTTTTTTCTTTACATTAAGTACTGCCTCTACTTAACTTGTCTCGCAGTGGCATCACTGTTCGTGTGGAAATGCCCTGCCCACGAAAGGTTGCCCGGAACCCCAGCTGTGATGCCGATATAGCTCCTAGTCAAGTCTCATTTTTGTGCGATTCATTCAGAACTCGGTGTGCTTGGGACCACTCCTTGTGTTTGTGGAGCTACTGTGGCTTTTTGTGTTCGATATTACGGAGCGCATCAAGTGTCCTGCCAATATTACAACTGCATCTGTAAAGTACGCGCTGCTTGTTGTGATCAGTTTCTGTTGAACAGTGAGTCGTTCAATTGACTGAGTGTGGATGTGAGCGCGCGTGCTTGGAGGTGGC…	CATTCGCTGCGTGGTCTTCTGTGTTCAACTTCAGAAGTGCTTCTAACGTCCAACCGCGAGCCAGCTGTCGTCGTTTGGCTGTGTGTGCATTCCGTGCCAGTGTGTGCGTCCATTGTTCCCCCTGATGGTTGTGCTTTGCTGGATTACTGCGACGGTAGCTATGGATCTTCAAGACGCTGTGCTGGTAATGTCGCGGTGTGGTTCAACAAGTGGCTCTGTGGACCTGGAGATCGCGCGCGCGAGTGCTAGTTGCATATCTACCTAATGGTATTCAGCGCGTGTTGAGAACCGGTCGTCAGAATGCCCAGCGTGCCACGGGGCCGGTTGTGAGATTCATATCTGAAGTGCCAGCGAAAAGCTCCAACGATGTCGTCTTGGAAGCGAAAGATGCGGGTGAAG…	restin homolog isoform X2	Centruroides sculpturatus
OM_1797	miR-1290	B7QDS2	TTTTTGTCATCTATCAGCGTCAGTGAAAAATTACAACCTATTTTGNGACATGTCTGGTGNCAACAGCAGAGAAGTGGAATGCCCCATCCTGCAAGTCCCTGCAGATACNTATTTAATTTTGAAAATCCNTCTTTGAAACTCTGCTAACATTTNCTAATTCNCTGCTACATTCTCCTGCAGGCTTGCTGCCTCAAACACTATGNACAGCCAATTTCCATGAGAGATTCAAAATAGGTTGGCACAGTTTGTGCCGAAGTACATCTAATGTTAACCAGCTGCATTGACCTTGTGATGCAAAGCACAGCACAGCAAAGC	GCTTTGCTGTGCTGTGCTTTGCATCACAAGGTCAATGCAGCTGGTTAACATTAGATGTACTTCGGCACAAACTGTGCCAACCTATTTTGAATCTCTCATGGAAATTGGCTGTnCATAGTGTTTGAGGCAGCAAGCCTGCAGGAGAATGTAGCAGnGAATTAGnAAATGTTAGCAGAGTTTCAAAGAnGGATTTTCAAAATTAAATAnGTATCTGCAGGGACTTGCAGGATGGGGCATTCCACTTCTCTGCTGTTGnCACCAGACATGTCnCAAAATAGGTTGTAATTTTTCACTGACGCTGATAGATGACAAAAATGGTTTTATGTACAAGGTCACGGCATCACGGCAAGGTGCTGTGGTCCTCTTATACGTCATTAATCTGTAGCGTACTTTTTTATT…	Matricellular protein osteonectin/SPARC/BM-40, putative	Ixodes scapularis
OM_17982	miR-203a-3p	XP_013780128.1	TCTCTTAATTTTTATACAATATACATATATTTTATATACATAGAGTTTGCTTATGACATCTTCTTTCACATGTTGATGTGTGCATCGTACATTTCATCCTTCAGAGTTGGCTTTGTTCACATCTAAGATTAGATCTAGCCAAGTCATAATGGACTTTTGTTTCATCGGTGCATTGGGGGCCTGCTGTGCAGCTTTTTGCATTTGCCAACAGCTGTGTTTTTTTT	AAAAAAAACACAGCTGTTGGCAAATGCAAAAAGCTGCACAGCAGGCCCCCAATGCACCGATGAAACAAAAGTCCATTATGACTTGGCTAGATCTAATCTTAGATGTGAACAAAGCCAACTCTGAAGGATGAAATGTACGATGCACACATCAACATGTGAAAGAAGATGTCATAAGCAAACTCTATGTATATAAAATATATGTATATTGTATAAAAATTAAGAGAGAATAGCAGGTGAAGACATGGTCCCACGAACCATCTTTTTTTCCCGTGACGCTACATTGTGCCGTGATCCCGACGTCGTATACTCATCCTGCATATCCTCGTGACGGGCAATGGCAGTTTCAAGCGTTTTTTTCCGCGGTTGATGAGGTGCGAGATTCTCAACCGACCACACGTG…	laminin subunit gamma-1-like isoform X2	Limulus polyphemus
OM_17996	miR-7-5p	XP_015923578.1	AAACTGCACCAGGCAGCACAAAGCCTAGTAGGGCTTCGAATCCATGTGCAGATACACAGAGCATGTTACAAAGCTCGATAAAAAAGGCGGACTTCACCTCATACCTCCTTGCCAGCCAATGAAAAACCTGAGCTTGTGAGCTGGCCACCCAAGAGAAGATTCTTCTCTTCACTGAGTCTTCTACCCGAGCGCTTTCCAATTTTCCCCACCACAATTTTTCTCTCCCCGATTTTGTTTCGCTCCTTCCAAATCTTCGGTGGCCGCATTTTCATAGACAGACGACGCTACTTTTCTTTTTTGCAGCAACCTTCAAACTTCGTCAAACTTCAACTTTAACTTCCCTTCTCTTCACAGTTTTCTGTCTTCCGAGCCCTTGTGAGGCT	AGCCTCACAAGGGCTCGGAAGACAGAAAACTGTGAAGAGAAGGGAAGTTAAAGTTGAAGTTTGACGAAGTTTGAAGGTTGCTGCAAAAAAGAAAAGTAGCGTCGTCTGTCTATGAAAATGCGGCCACCGAAGATTTGGAAGGAGCGAAACAAAATCGGGGAGAGAAAAATTGTGGTGGGGAAAATTGGAAAGCGCTCGGGTAGAAGACTCAGTGAAGAGAAGAATCTTCTCTTGGGTGGCCAGCTCACAAGCTCAGGTTTTTCATTGGCTGGCAAGGAGGTATGAGGTGAAGTCCGCCTTTTTTATCGAGCTTTGTAACATGCTCTGTGTATCTGCACATGGATTCGAAGCCCTACTAGGCTTTGTGCTGCCTGGTGCAGTTTTTTTGTCACTTTCTGC…	glycoprotein-N-acetylgalactosamine 3-beta-galactosyltransferase 1	Parasteatoda tepidariorum
OM_18020	miR-125a-3p	XP_013785734.1	AATAGTTTTATCTGACGAAATATATCAGTAAGTGAGCACAGAAGTATTTTTACGTACTCCACCGGATGCTACCAGATCAGCTGTGTAGACTCAGTTCGTCACAGCATTGTGTAACAGACCCAAACCTTGGAAAATACATTATGTCGTATCATATACCGTCTGTTTATATTCTCTATTCACATTTATGCATATTCTTGTCTATGAAAGCTCTAATTGTAAAAACTACAGAAGTCTTAACCTGAATTACAATTCAGTCTACATAAAATAGAAAGCATCTGATCGCAATGTTACAATGAATAGCACCAGGGTGAGCAATTCAAGCAAAACAAATGAAACAAACATAAGCAGGTACAGAACTGTCATGATCAGTAATACTGTTGAGACAGGCAGTGGAAACCG…	ACACGGTGCCAGTAGCAATGTTTACCTCCCCCACACTGCCTGTTCATTTATGTGGTTGTGTCTGAGTTTAGAATCGATTGCTCTCTTACTTCCGCAACGGTTTCCACTGCCTGTCTCAACAGTATTACTGATCATGACAGTTCTGTACCTGCTTATGTTTGTTTCATTTGTTTTGCTTGAATTGCTCACCCTGGTGCTATTCATTGTAACATTGCGATCAGATGCTTTCTATTTTATGTAGACTGAATTGTAATTCAGGTTAAGACTTCTGTAGTTTTTACAATTAGAGCTTTCATAGACAAGAATATGCATAAATGTGAATAGAGAATATAAACAGACGGTATATGATACGACATAATGTATTTTCCAAGGTTTGGGTCTGTTACACAATGCTGTGAC…	ester hydrolase C11orf54 homolog isoform X1	Limulus polyphemus
OM_18074	miR-184-5p	B7QNL3	GGTATTATCGAACTGTGATAAGTGTGGTTTTTGTCAGTCTAGAGATGAGGTTTATATTTATGGGGCATGCGTACTATAAGGCTTCCTTTCCCTCTGCAGTGCTTAGATAAGTACGGTTTTTTGTACTGCTTTTTTTTACTTATTTAGTTATATCTTTAGAGTGTTTTGGTTGGCTAATTTGAACAGTTTTCAAGGT	ACCTTGAAAACTGTTCAAATTAGCCAACCAAAACACTCTAAAGATATAACTAAATAAGTAAAAAAAAGCAGTACAAAAAACCGTACTTATCTAAGCACTGCAGAGGGAAAGGAAGCCTTATAGTACGCATGCCCCATAAATATAAACCTCATCTCTAGACTGACAAAAACCACACTTATCACAGTTCGATAATACCAACTGCTTCTAACAAAACCTGACCAGCATACCTGGCCATAAGAGGACTGGTAGTCCAACATAGTCAGGACGGTCTTCATAACGGTGACCTTGCAAGGAGCAGAAGCAGTGTTGAAGAAAGTCTAAGGCTGTGTATGTTATCACTGAGCTGCATACTCTGAGAGCCACTGCCCAATACTGGAAAATCATTCTGGGAATTGAGGA…	Aspartic protease, putative	Ixodes scapularis
OM_18152	miR-320c	B7QF53	CTTCATCCGGAGGAATGTTGACTGCTGAAGAAACCCTTTTGTCAAACAATTCGCGGGAGTAGGTAGACGGGAACAGCCTCTTTTTTACAGGTTTTTCAGGGTGCATTTTACGTTCCTGTAAGCGTTTCATCTTCGCTTCCAGCTTTTTCGCACTGCTGAGTACAGATTCTGAGTACCCCTGTGTTGCGTCTTCCTTGTCTCGCGATGGGCTGGTCTTTCGAGGAGTTTCTTGGATGGTCGATATGTTATCCATCGCAACTGTAGCGTGTAAATACGCACGATTATGCATGTGTAGCTTGAACGACACGCGGCAACTCGGCGGCGAACTTCTCGAAATCGAAC	GTTCGATTTCGAGAAGTTCGCCGCCGAGTTGCCGCGTGTCGTTCAAGCTACACATGCATAATCGTGCGTATTTACACGCTACAGTTGCGATGGATAACATATCGACCATCCAAGAAACTCCTCGAAAGACCAGCCCATCGCGAGACAAGGAAGACGCAACACAGGGGTACTCAGAATCTGTACTCAGCAGTGCGAAAAAGCTGGAAGCGAAGATGAAACGCTTACAGGAACGTAAAATGCACCCTGAAAAACCTGTAAAAAAGAGGCTGTTCCCGTCTACCTACTCCCGCGAATTGTTTGACAAAAGGGTTTCTTCAGCAGTCAACATTCCTCCGGATGAAGCAATTTATAAAAACCTTACTCCGCTAGAGTTTGACACTGAAGTTTTTATCAAGGAGA…	Putative uncharacterized protein	Ixodes scapularis
OM_1819	miR-276a-3p	ACB70344.1	GAGAAGAAGAAAGGTCACGGTCTCTACCTGGATTTGTGGTGACACAAAGCACACTTTGCAACATTACTTTTAGCCATCGAGGATACTCGTTCATCTACGACCCGACGCGACAACATGACGAATGCCAAATACCATGCAGAAGCAAACGGCCCTTGGCACGGGATCGGTACGACTTGGGTCTTATGAAGGCTGTGGACGGCACTAACTGCACACTTTCTGGGAGCAAGGTGGGCATGGCGCTGTGTTATGTATGTTTCTCATAGATGAGAGGGCTCCTCCCTCACTCCCTCATTTGTGCCATTGACTTGGAGGTTGATGCCGACTGTGTTCTCAGGGTCTTGCCCGGAACCCCTGAGAGTCTTGCTATGCGAGTCTTACCACTGACTTTTCAGAAGTACA…	AATTTCGTGCAACTATAGCTTCGAAATACAGCTGTGGGCAGTTGGAAAGAGAACAGAAGGATTAATAGTTCTAGGAAGATTTCAACAGGAACTGTACTTCTGAAAAGTCAGTGGTAAGACTCGCATAGCAAGACTCTCAGGGGTTCCGGGCAAGACCCTGAGAACACAGTCGGCATCAACCTCCAAGTCAATGGCACAAATGAGGGAGTGAGGGAGGAGCCCTCTCATCTATGAGAAACATACATAACACAGCGCCATGCCCACCTTGCTCCCAGAAAGTGTGCAGTTAGTGCCGTCCACAGCCTTCATAAGACCCAAGTCGTACCGATCCCGTGCCAAGGGCCGTTTGCTTCTGCATGGTATTTGGCATTCGTCATGTTGTCGCGTCGGGTCGTAGAT…	zinc-dependent metalloprotease, partial	Ornithodoros coriaceus
OM_18204	miR-1290	ISCW022216-PA	CGTAAAAAGTATTAATTTTTGTTTTAAGTGAAAATAAAAATCCTAGAATGGTTCATCGGAGTGTCGTTAATTTTGGGTTTTGCCAGTCTACTGCAGTGCGTGTCGAGGCGCGAAAATTCTCCGTCAATGATT	AATCATTGACGGAGAATTTTCGCGCCTCGACACGCACTGCAGTAGACTGGCAAAACCCAAAATTAACGACACTCCGATGAACCATTCTAGGATTTTTATTTTCACTTAAAACAAAAATTAATACTTTTTACGCTTAGTGTGGGCCAGCGTCTGGAAGCCAGGTTCATAAAAAAATAAAATGAAACTGGTGTTTTTAACACCATGTAACAGCTACGTCCTAAGAATTGAGCAAGAGGGTCTATCCATGTAAACCCTACTTTCATACTCTACGTAGCACCGAGCAGAATTCACTATAATTTCCGCAACTGTACACAGAGGGCATCGCAAAATGTTAGCTTAAGCGCTTACGCATATACAGGTCTTACATTTGCACACAATGACACTGAATGTGTTGTCTCT…	fatty acyl-CoA elongase, putative	Ixodes scapularis
OM_1823	miR-317	XP_021003578.1	ATGCTTTGGTTACATCCTTGTGTCGTACATTTAATCTGAATGCCCCATTCTGAGCCCAGGTTGCAACTCCATGCTGCTGGCTTTGCTCACCTTATAGCTTACGTCATCATCACATTTCTAGTGCATGTGTTCACTGATTTACAAATAAAAGGCATTGCAATTTCTAGTAAG	TCCCACCATGGTTCGCACCGTGTCGCCTTGCCGTCGTCCAGGAGCTTTGCGCAAATATTAAGTATTAACGCTTCGAGAGTACAACGTAAGCACTGTGCAATTCGCATAATCATTTTACATACAAATTCTGTAACGTGGAGTGTATCGGCCGTTTCATACTACGGTCAAAAATTGAAGACCAAAGTGCGGGCGGAGTGCAGTGTACGCTGCTCTTCGTTTGTATGTTACCTTAACGCTTCAAGTCTGTGAAAAAATGGTAAAACGTAAAGAACGAGGAAGTCGGAGGCAAATCTTGCAACTTCACGAGGAAACGAAGCACACGAAGGAGCAGCTGCAGGGTTTGACACATATTGGTTACAGCGACAGCAGCGAGGAATCCGACGATGAAGGGGCTCCTCG…	formin-binding protein 4	Parasteatoda tepidariorum
OM_18246	miR-750	XP_022649122.1	ACCATGGCTTCCCTACTGTAGTGACATGCTTTGTTCCTCTGAGATGCAACAAATAACATGTGGGAACTTTTACCTGGGCTTAGCAGAAAATGCTGCCCAACATATGCAGAGCCTACGGTGCATTTTAGTCACGCAGGGGGTACTGGCTAGGAACTGCTGTCACTAAAAAAGTTCACAGATCTGTGGAACATCGTCGCAATATATGAGCCCAGAGTAATCTTGAAACGGCAGTTGATGACAGCTACGGCAAAGCTGAGGTCGAAGAGAAACAGAAATGAGAAAGCGTCGTCCATAAAAAGCTCGAACTATTAGGTCATTTGAGTGTACACAGCAAAGAAATACATACAGTAAGAAATAAGATAATTAGATCGTAGAGAGAGAAAAAAAAAATCTGTCTGT…	CAGTCGACGTATGGCCCGTGTGTAATTCATTATTCTTTGCTGAAAAGCGTCGCGCAAAACGTGTACGCTAGCATTAGGTGACGAAAAAGGTAGAAAACATTGATCTATGTATCTTTGAGCTTCAATGTTTTAGAAGCTTGAGAATGGGCCCAGATACAGCGTAGTAACTCAGAATCATATGTTTGCTGGTTTTGAAGTGCTGTCTGTCTGGACATTTTGCGGTGGGAGCAAGAGTTTTGTAGTTTCGTCTATATTGTGCACGATTCTTGGTGACAGGCTAAGTTACGTAGATCTCGTTGTCGTTTTGGAGGCTTCCTGTCTCGTCCTGCACCAGGGAAGACATATGAACTGCGAAGACAAAAGACCCCAGTTTGGGCAGCGGTACCTCACCGACAAGGA…	methyltransferase-like protein 2-A isoform X2	Varroa destructor
OM_1828	miR-8	ISCW009187-PA	GCCATTCCAAAGTAATAACTCAGTGTTTCAGGCACAGATGCATTGTATGGAGCTTTAAATGCGACCAGTATTTTTTAAGATTTGTGGTCGAGAGCATTTATATATTTGTATCCGTACTGTATGTTTATATCTATATGCACACATACACGCACATTGTGGTGTTGTTGAAGAGAACATTGTTAGATTGTAAAGCCGAAGTGCAATTAAACATGTTTATAGATGATTGTAAAAAATGCTATGCTTCCTATCCATCCATTGCATCACATTATTTGTGCAAT	ATTGCACAAATAATGTGATGCAATGGATGGATAGGAAGCATAGCATTTTTTACAATCATCTATAAACATGTTTAATTGCACTTCGGCTTTACAATCTAACAATGTTCTCTTCAACAACACCACAATGTGCGTGTATGTGTGCATATAGATATAAACATACAGTACGGATACAAATATATAAATGCTCTCGACCACAAATCTTAAAAAATACTGGTCGCATTTAAAGCTCCATACAATGCATCTGTGCCTGAAACACTGAGTTATTACTTTGGAATGGCTAGCTTTAGGAACACAATCCACGACAACCAGATAGGTACTCTGAGTATCTCACTAAGTGACAGCTTTAGTGAAACTTGTTAATTATTAATAATACAACCCATTCTGAAGTCCAGGATCTTC…	CD151 antigen, putative	Ixodes scapularis
OM_18392	miR-87	XP_013785112.1	GGATAAAGAGGCATTTCAGCCTTTGTATCTGCTACATTCAATTAGCATCTAAGCAATTAGCATCTAAGGCAAATGGTTGCTCAAGGCAACCACTTTTTTTTTTTTTTTTTTTTTGT	ACAAAAAAAAAAAAAAAAAAAAAGTGGTTGCCTTGAGCAACCATTTGCCTTAGATGCTAATTGCTTAGATGCTAATTGAATGTAGCAGATACAAAGGCTGAAATGCCTCTTTATCCCAATGTGTGCACAATGCTGTTTTGTGCCTTTGAGGTGATTCCTGTGACACACTAAGAGCAGGTTTGCTTCAGCGATTGGAAGTGGGAAATTGGCTTCACTCTTGCCCTTGTAGAACCCTGCAGTTCCACATTAAGGGTCGCAAACTCGATAACAAAACGACACCGCAAGTAAAATTGAGACGGACACCTTCCGCTGATGTCGCAGCCGAGCCAATGAGAAAGCTGCGTATGGTCGCAAGAGTCGGTTTGCGATTTCTTGCCTCGCTTCACTTTTGCGTTGCTG…	tricarboxylate transport protein, mitochondrial-like	Limulus polyphemus
OM_18476	miR-203a-3p	XP_015925758.1	AATTTGACCTCTTTTNTNCGTCTGTGCTTCTTTCAGCCCGCGGTCCTTGTNACTTGGCTTTCCATGTGCCATGTCATGATTAAAGTTTCACATTGTACATGTTNCATGTTTAGANAGCTTGGGCATTATTTTNCCAAAGTAGCTCCAGTTGGGATATCGTGATGTGCGTCCAGGACATATCATGAATCATTTCAACCTTGCACATCTGTCAGCTGGAATCGCTCTGTTGTTAATACTGCTGAATTAAAAAATGCTTGTATGATCACGTTCATGTTCATGTTTGGTACTGTTCTTAACTGTTTACTCACAACTGGTGTCAGTGAATGTGATATTGTTTCTTCCCATTCCCCTTTTAAAATCTAATGGCCCGGATTGTACATAAATAAAGGAGATATCTAA…	CCCTTTCCCAAATTATTTTCCGACACCCTGTCCTCCTGACATCAGTTATATTGCATCGCTCCTTGTAAATTAGTTGGAATGTATTTACAATGTTTGATCGTTATCAATTTCTTTCTAACAAGCAATGGATTATCCACTGAAGCAGCTGGAGGACTACTGCACTCACGAAAGCTTGTTGCTCTCATAGAGATGTCCTCGGACACGGACCAGATGACACTGAGCTCCTCTTCGCAGACCACAACATTTCCTCCTCGTCCAGCCAGCCCTGCCCATATAACTCTTACCCATTCCATTGGAACCCTGGCATGGCCAAAGACTTTGTCTAGAACCACCCAAACGTGTGCATTCGAGCATGTGGTATCGTCAGAGTCCAGCACCAGCAGTCAAGGGCGAAGATAT…	histone-lysine N-methyltransferase PRDM9-like, partial	Parasteatoda tepidariorum
OM_18531	miR-5307	B7Q904	GAGGAACAGGCTATCGTGTACGAAAGGATGCTGATGACATTGGCACAGTGCGAATTCTCCATATCTAAGTCACAACAAGTGCTTGAAATGAACCAGAAGGAGATGAAAAATTATGAACAGTTGTACAGCGAAATTGAAGTCGGCATCACCAGTGCTCAAAAGAAAATAATGGAAAACAAGCAGGAATTGCAAAAGGCAAAGAGTATACGGAAAAACAAACAAGGTAAGGCATTTCTTACAAAATAAAAAGGTAAGATTCCTTTATAATATGAAGCCCATTTTTCATGAAATACCTGAATACACAGAGACCTCACTGTAGCTCTTCTGTAACTCTGTTTATTGTCTGTACACTGTTCAGTAATAGTAATCAGTTTCCTGCTGGTCAGTCTGGTCTGCTCA…	AAAAAAAATCTCAGTGAGCACAAGTAAGCAAAGGGAATAGTAAGGAGGGAATGAGCAGACCAGACTGACCAGCAGGAAACTGATTACTATTACTGAACAGTGTACAGACAATAAACAGAGTTACAGAAGAGCTACAGTGAGGTCTCTGTGTATTCAGGTATTTCATGAAAAATGGGCTTCATATTATAAAGGAATCTTACCTTTTTATTTTGTAAGAAATGCCTTACCTTGTTTGTTTTTCCGTATACTCTTTGCCTTTTGCAATTCCTGCTTGTTTTCCATTATTTTCTTTTGAGCACTGGTGATGCCGACTTCAATTTCGCTGTACAACTGTTCATAATTTTTCATCTCCTTCTGGTTCATTTCAAGCACTTGTTGTGACTTAGATATGGAGAATTC…	THO complex subunit, putative	Ixodes scapularis
OM_18580	miR-137-3p	XP_023224495.1	ACAGAGGAGTAGATGTTCTTCCCAATACATGCAGTGTTGCATTTTGTGGCCTGAATGGACATGATATTCTTAGTCGAGCGAGAATAGAGGCAAGCACGGGAGCAGCATGTCATCACTCTACGAAGCCGTCACCAACCCTTTTGTGCTCTGGCATATNGGAAGAAAATGCACGTGGGACATTACGGCTGACCACAGGTAGAGAAACATCATTCACTGACATTGACTTTGCTGTTAAAGAGATAAAAGCGGCTGTGGCTATGCTCTCCGAGGCCAAGTCTCCCGAGCAATAGCCACCTATATATACACACACACACGGTTTTCTCGTCTAT	ATAGACGAGAAAACCGTGTGTGTGTGTATATATAGGTGGCTATTGCTCGGGAGACTTGGCCTCGGAGAGCATAGCCACAGCCGCTTTTATCTCTTTAACAGCAAAGTCAATGTCAGTGAATGATGTTTCTCTACCTGTGGTCAGCCGTAATGTCCCACGTGCATTTTCTTCCnATATGCCAGAGCACAAAAGGGTTGGTGACGGCTTCGTAGAGTGATGACATGCTGCTCCCGTGCTTGCCTCTATTCTCGCTCGACTAAGAATATCATGTCCATTCAGGCCACAAAATGCAACACTGCATGTATTGGGAAGAACATCTACTCCTCTGTGATGATTGAAGATGGTGTTTACGGCTTCCTTCAGTTTCTTCTCAAGGTAATCTCGCATTAGCTTCATTGT…	selenocysteine lyase-like	Centruroides sculpturatus
OM_18581	miR-305-5p	XP_013777530.1	ATGGCACTTCTTGTGATAGCTTGAACAGGTCGATATTCTGCTATGCTAGCTATCCTGCCTTTTCATCCTTCTTTAGTCGACTATGAAGGTGCTGTGTTAAATGACATATCATAACTTAATATATTTAGTTTCAGTTTTAGTTTTTGTTTTGTAAAGTTCATAAGGTCTTGTTGCTATGCTTAGGAGAAAGATGATTCAAGTGCCATGGAGTCATCCTCATAGTGTGTTATAGTACAGAAGAGGATACTTCCTGAGCAACAGCATGATGTGTTTGCAGTCTAGAATTTTAGTACAACGCACAAATAAGGCATTGTATTTAATATAAAAAAAAAAGCAACATTGTGGCACATGACCCTAGTGTATGGATGAACTTTTTACGAATGTCAGCAGAAGTAGATA…	AGCAGTACAAGGCGAAGTTTCCGTATTTCGATGCCTAGTTTGGTTTTCACATTGGTGGGAGTGGGTTTTGTTTCCTGGTTTTCCTTTCGTCGTGCCCCTCGTGTGATTCGAATGAAAACTTCCTCTTCGATCGACGTGCCGTAATGTATTAGTAAGGAAAATAGTGACTGTGCACTCACCGCATATCATGCTGTCATAATGCAGCATGATTACCCAGGAAAACAAACCTGTTGATTTCGTCCGTCAATAACCTTCGTATTCGCAGAGAGGAATAAGCCGGGTGCAGTTTCAGTCCTGCCTGTGCCGACAGAGCCGAAAGGTTGTGAGTCTAACGAAAGATACTGTTGCTTCACATATCGTAGTTAACTTGCAGTAAAATGGAAGCTGACTCAGCGCTAA…	geranylgeranyl pyrophosphate synthase-like	Limulus polyphemus
OM_18593	bantam	B7QDS0	AAGTGCTGTTGTGCGGGGCTGGGTTCATCCCATCAAGTGGACAGATATGTCATTGGGCTGTTCAGTTAGAATCGTCAACCGTGCACAAGTGTACATATAAGACTGCCTGATTCTTTTCTTTTTTTTAAGCTTGTAGTGCTGNTGGGACTGCTTNATGTCTTGCAATTAAGCAGTCTGCTGTGTACAAGGTTCTGTTCATCAGATGTTCATAGACAGTAATAAAAAAATTGAAATCTTTTCAGCAAGTAATAACTTAAGCCAATGATCACCTGGGCACAGAATGCATGAGATAATGCAAGCTCATGCAGTGTGCAAAGGTGAAACCATTATCAACTCAATGTCGGGTTTTATTGCTCAGTTCATTTTTCTTTTTTTAAGCTAACCTCTCTAACATGGCTT…	GGTTTGGTTTCTGTTACATGGGTAAATGATCGCTGAGTTTTCTTAATACCTCGCAAATGCATAAAAATATGCCGTTATTTCTACGATCTATCAACTGCGTTAAGCTCCACGGATTACGTTGTAGCACTATTGATGCTGCCTTGAGGAGACGGACTCTGTCCGCTTCGACGACCACTGGAAGCTCCTCACTTTCTTTCGACACGATTCTGTCTGAACGAAGAAGACAAGCTGGGTGTTGTGTACTTGTGGAAGTCGATCACAGGCACAGTATTCCTGACCTGTGCCACCTGTGCCAGCGCTTTGGTCCACTACAGAAGGTCTATTATTTCCAGAATAAAAAGCAGAAGTGCCAAGTGCTTGTGGAGTTTGTAGATTCTGAAGCCTCATCAAGCCTTTTGC…	Putative uncharacterized protein	Ixodes scapularis
OM_18637	miR-203a-3p	XP_013780784.1	TTGGTTACGGCATCTACTGTTATCCGAAGCTGGTCTTTAACAAGCACTACTCCACTGTCTGTGTATTTCTGCTTGATTTTTAGAAGCAATTTCAGGTTTATGCGCCTGTCTTTACTGTTACAATAAGTCCAGCTAGATTGTGCCTAGTCTTCGATGTATTTTTATACTTGTCCATGTATTCCCAGTGTATGAGATCGCCAAGTGCCTTCCATATCTATTTTGCCTCAGTGGCGTAACGCATGCAATTTTGAAAACCTTGCATTTCATGTAGCCTTCTACTGCAAAATGGAAAATAAAGTTGTAACATTCCA	TGGAATGTTACAACTTTATTTTCCATTTTGCAGTAGAAGGCTACATGAAATGCAAGGTTTTCAAAATTGCATGCGTTACGCCACTGAGGCAAAATAGATATGGAAGGCACTTGGCGATCTCATACACTGGGAATACATGGACAAGTATAAAAATACATCGAAGACTAGGCACAATCTAGCTGGACTTATTGTAACAGTAAAGACAGGCGCATAAACCTGAAATTGCTTCTAAAAATCAAGCAGAAATACACAGACAGTGGAGTAGTGCTTGTTAAAGACCAGCTTCGGATAACAGTAGATGCCGTAACCAAAAAACATAGCCGCATTGCTCCAGCATTAAGCCGGGAAGCCTGCTGTTGTAGGATTGTTGAGATTTATTGTTTTCTGCCACCATATTTT…	RNA-binding protein fusilli-like isoform X4	Limulus polyphemus
OM_18691	miR-3931	ISCW009915-PA	CCAGTTGTGACAGTTCATTCGTACTGTTGTCTTATACATTCGGGGTTTTAGTGCATCACTGTATATACTGTTGTACCTCAAAGTAACAAGACGCGCGATATCCCAGGGCTCTTAACGGACAAAAATTTGTACAGATATTTCTTGACGCAACAAAGTTACGAGCAACATTGTGCATAACTGACTCNACCNTGTATAGAGCATGTTATCATGACATCATTAAAGCGTTCCGT	ACGGAACGCTTTAATGATGTCATGATAACATGCTCTATACAnGGTnGAGTCAGTTATGCACAATGTTGCTCGTAACTTTGTTGCGTCAAGAAATATCTGTACAAATTTTTGTCCGTTAAGAGCCCTGGGATATCGCGCGTCTTGTTACTTTGAGGTACAACAGTATATACAGTGATGCACTAAAACCCCGAATGTATAAGACAACAGTACGAATGAACTGTCACAACTGGGCGATGACATATGAAATGTACAAATCCCATAAGAACCACGCAATGGTTACTGCAAACAGTTCAGTGAATAGAGTCACAGAATAACCTCGGCTTCATAATATCGGCAAAGTTTTAAAGGAAAAAGTCGGACACAATTTTTTCCATACGATTCCTTAACACACTGTCAATA…	fatty acyl-CoA elongase, putative	Ixodes scapularis
OM_18694	miR-275-3p	XP_023224393.1	GGCTAGTGCAGCTGCTCATCAGACAACTACAGCAGCAGCTACGGCACCCACCACAACAGCTGTTGCACCAGCAGTCACAGCATCAGCATGATAGAAGCTTGTACATTCTGGACCATTTGAAGTCCAAGATGTCTATTTGAACACAAGTTTCACTAAAGAGAGCTATGGGGTTACAGTGTCACAGAATATGTGTCAGTTGTACCTGTCTGCACTGTTTTGTACCATAAAGGGTGACGGCGAGATTTTACAGCAATGAATACCTCCGTTTCACGGTGCTCCTGCCATTGGAATCCGTGAAGAAGATGCCATCGTTTTGTAGGTTACTTGTGAACCTGGAGACCACTTCGCGTCCCACCGCACTGTACCGTCTACTCCTGGAAGATGTCTCATGAGACAGAA…	ACAGTTTGGTATTGTGGTTTTGCTGCGCGAAATTTCGTCTGAAAGCCGTTCTATAACCCACATCTATGTTTACAAAATGGCTTAAAATCATTCGTTGTTTTGCTGCTGGCGTAAGTGCAGGTTCGAAACTTTTCCCAACAAGCTTTCGCTAGAAAGCATTATAAAATCTATGCCGGCTCCTCGCACTTAAATGTTTTGCAAAATGTTTTACCnTCGGnCGATGCATGCCTCGGCGTAAAAGAGCACAGTGAGCAGTGCAGTTTATCTTGTTTCTAAACCGGGAAGATACGAAGTCTTGGAATTGTGGTCCTGTATAAGGTGACAGGAGACATTTGAATGTAATCAGCAAGCGACCTGCAGGTGnTTAAAAATGGCATCAGGACGAGAACGCCGTGCTAC…	vacuolar protein sorting-associated protein 72 homolog	Centruroides sculpturatus
OM_18713	miR-1-3p	ABR23404.1	GCAGGACTATTTTTGCTGTTCTCTAGGGTAAATACGCCTCGCAAAGAAGGCGGTCTTGGCAGCATGAACATTCCTCTGTTGGCAGATAAGTCGTGCACAGTGTCACGGGCTTACGGCGTGCTCAAGGAAAACGAGGGAATTCCATTCAGAGGGCTCTTTATCATCGATGACAAACAACGCCTGCGCCAGATAACTGTTAATGATCTGCCTGTTGGCCGTTCTGTTGATGAGACTCTCCGTCTGGTCCAGGCATTTCAGTTCACCGACAAGCATGGAGAAGTGTGCCCCGCAAACTGGAAGCCAGGAGGTGACACAATGCGACCAGACCCAAAAGGCAGCAAGGCATATTTTGCCAAGCAGTAATCGTTTGCCTGCTGATTTTTTGTAAGCCATACGTTG…	TACAAACGAGTTTATTCAACGTATGGCTTACAAAAAATCAGCAGGCAAACGATTACTGCTTGGCAAAATATGCCTTGCTGCCTTTTGGGTCTGGTCGCATTGTGTCACCTCCTGGCTTCCAGTTTGCGGGGCACACTTCTCCATGCTTGTCGGTGAACTGAAATGCCTGGACCAGACGGAGAGTCTCATCAACAGAACGGCCAACAGGCAGATCATTAACAGTTATCTGGCGCAGGCGTTGTTTGTCATCGATGATAAAGAGCCCTCTGAATGGAATTCCCTCGTTTTCCTTGAGCACGCCGTAAGCCCGTGACACTGTGCACGACTTATCTGCCAACAGAGGAATGTTCATGCTGCCAAGACCGCCTTCTTTGCGAGGCGTATTTACCCTAGAGAACA…	thioredoxin peroxidase	Ornithodoros parkeri
OM_1873	miR-26a-5p	XP_022239940.1	AATGTGTTACGTGTTCTACAGGGGCAGCAATTTGTGATGTAGAAGGACATATAGGATCAGCGTGGGATATCTTATTCAGATGATTTGGTGAAAAATTTACTTGAGGAATTAAAACTTTTGAATAAATGTCGTCTCATGTGCTGACATGATGAAGTTGTCCAGTCATATTGCGAAAGGATATTTAAATATCCACCTAGTTCTTGACTGTAGCTTCAAATCATGGCACATACTGAGCTCAAGGCAGCCCACTGTCAAATCTA	ATTGTAGTACCGCTGTGTTGATGTTTTAAACGATTTTTGGATTTATTCACTATGTCTGACGCCTGTGAATTGTTGTTCTTCGACACTTTTTCTCATGAAAGCAACGAGGATACGAATCTAGACTTGGTTCAGTTTCCAAAGCCGGTGTACATCCATGAGATACGAATTATTCCTTTGGGTGCTCGAGTTCAAGCCGACTTTCCTGGTGGGCATAGGCTTGGGGCTACCAATCCTTCCCAGTTTCAAGTGGATTTCTTCGTGAACGACCTCAGCAAGAGAAACGCAAGTACTTTCGAGCGCCTCGGAAGCTTTGAATACCGACAAAATGCAGAGATTCAGTTCATCACAAAGAGAATACCGACAGACGGCCTCGTGCTCCGAGGCTGGTACAGTGCGATC…	protein virilizer homolog isoform X2	Limulus polyphemus
OM_18866	miR-1246	KZC15096.1	GAGTCAAGCTCAACAGGGTCTTCTTTCCCCGCTGATTTTGCCAAGCCCGTTCCCTTGGCTGTGGTTTCGCTAGATAGTAGATAGGGACAGTGGGAATCTCGTTAATCCATTCATGCGCGTCACTAATTAGATGACGAGGCATTTGGCTACCTTAAGAGAGTCATAGTTACTCCCGCCGTTTACCCGCGCTTGGTTGAATTTCTTCACTTTGACATTCAGAGCACTGGGCAGAAATCACATTGCGTCAACACC	AAGTCGTCTGCAAAGGATTCTACCCGCCGCCCGATAGGAATTGTACTTCAAGGCGGCCCCGCGCGGCTCGTCCGCCGCGAGGGCTTCACCAACGACACGTGCCTTTGGGGGCCGGGAGGCCCCTACTGCAGGTCGGCAAACAGGCGACGGGCGCATGCGTCGCTTCTTTAGCCTGGATTCTGACTTAGAGGCGTTCAGTCATAATCCGGCACACGGTAGCTTCGCGCCACTGGCTTTTCAACCAAGCGCGATGACCAATTGTGTGAATCAACGGTTCCTCTCGTACTAGGTTGAATTACTATCGCGACACTGTCATCAGTAGGGTAAAACTAACCTGTCTCACGACGGTCTAAACCCAGCTCACGTTCCCTATTGGTGGGTGAACAATCCAACACTTGG…	Putative uncharacterized protein ART2	Dufourea novaeangliae
OM_18985	miR-21-5p	AGJ90343.1	AAGTGTGAGCGCTGGAAGAACACGACAGAAAAGGAACGGACCCTAATTGATCCACCAAATTTCTATTANACCTTCCTGAGAGTGAACNATAACNNCACATATGAAGCTGCTAATGACATCTATTCCTGGAAGGAGGTCTGCAAACTTGACGAGACATTGGGCTGCGGGAATTNCACCTGGTTNAATTCCTCNACGCCGTTGAATNCCTCAATAAAGGCGACAACATAAGCTACGTGGATGACCATGACTAC	GAAAATGCTTnAGTGAAGAGGATATAAGAACGACGCCACGTATAAAGGACGAAATGAAAAGTGAATTCCGCGTAGGTCCACGCCAATTTTTGAAGATGGCACTGTCGGACATGCGCTACTACCTTGTCGCAGCTATGGTAGCTGCTACTGTGCTGGCTTGCAACGACAACGGTACGCCGAACTTTGAGGACAGGCTCAGCCCGGACCTGAAGAAGATATACCAAAATCTGACTGTAGAAAACAAGACCTTGCTGCAGCGCTACTTCAAGTGCAAAGACCTCGGCAACAGTGTTGAGGGAAAAATGATGCCTTTCTTACAAAGACTTGGCTATGCAGTGACCCTCGCGACTGGAAATACATTCGCCACACAGACCCAGAAGGATGCTGCGGATGAATATG…	phospholipase A2	Ornithodoros moubata
OM_19110	miR-71	B7PXK7	CATCTTGATTGGGGAAGATTCTGAAATAGAGGAAGAAATTGAAGGGGAAGAACAGTAAGTATTCTTCGTCAATGATTTTTCACGTTCATGTTCAAANTTGAGCTTCCCAGTTGGAGTCTTTCTTGCTCTGGTAATGTGCAGATGTGTATCGCATAGCAAATAAAGCGAATAACCGGGTGAATCTTGAAGGTAGGTTACNCCGCCCCAGCGATTCCCGCGTCACTTGAAGTCTTTGTTNCACCGNTTGCGCTTNAATGTAGCATTCACGCCGTTCTTCAGATATAAGTTGGGATACGTCAACACCATGTCTTGCTCGCACTGCGCTGCACCCGCGGACATCAATCACATCTTTATGGAGTGTGGGTTGTATAGAAGCGAAAGACAAGGTCCTTCAGTCCC…	GACCATAAGAATCCGAAGGGACAACAGCCACATAGTGAACCGAATCCAGATCCCGCACCAACCTGATGAGCAAGTATTCCTGCACGTGCGAGGCCATGGAACTGCTAATGTCCTCTTCACTACCACGTACCACGAGCGTCCAAATGAAGACAACCTCTGCAAGTTCGACCTTCACGTGAACTTCACGGAGCTGAGCGCTCAAGAAACATTGGAATACAGAAGGCAGTCTCCCGAGAAGCTGACCAAATTGAAGAAACCTTACAAGATGAAGGTTTGCGCAAGGACTCCGAACGCCAGAGACACTGGTATGGTCAACATTGACGTGGGCCTTCTTAGCGGTTTCACCGCGGACCAGAACGACCTCGACGAGCTCCAGAATCGGGGAATCATCGATGCTTA…	Alpha-macroglobulin, putative	Ixodes scapularis
OM_1914	miR-190-3p	XP_022258769.1	ATATCAAGAGGCAGTTCAACCTCCATTACATCCTTATGGTTGGAGGTTTCATATTCCTCAATGGGCAAGCTATTCTGGTGTACCGTAGCTTCACCTGCTGCAAGAAGATTTACAACAAGGTTCTCCACACCATCTTTTTTGTGCTGTCCATCTCTTCTATCACCATCGGCATCGTTTCTGCCTTCCAAGCGCACAATAGTGTTGCCGATCCAAGGCACTTCTACTCACTACATTCTTGGATCGGCCTGGGGACTATGGGTCTCTTTGCCCTCCAGTTTGTAGTTGGATTTATTTCATTCCTGGTTCTCCTGTGCTGTGACAAAGCCACGATGTCGTACAGACAACGCCTTGTCCCAATTCACACGAATTTTGGCCTCATCATCTTTGGAATGGCAGCTG…	AAAAAAAAGACTGAGCTATAAACACAAAAGCGCTAAACCAATGCAGTGCTTTCCAGAAGCAGGGCTATCCAAGCACAACCGCATAGCCACTCCATACTTACTTACGCTGGTCGATTTGCCCTTCAAGTCTTTTTCGATAGTGCGCTTGAGGCAACGTAATCAGAAGCACAGAGAATGTAATGTCCTGCCAGCACTAGTTGATCGAAAGAACTGTCTGTCCACCTCGCAGGTTGTTCCTCACCAATAGTGGTAGCAGAATAGTAAGTGCAATGATTGCTGCAGCAATGGTGTTGACAAAGATTGCTTGCTCTGGAAGTTCTCTATAGTCTGGAGCACCATCCTTGCCACTGAATCTGCTCTTTGCTGTTTGCATCAATCCTGTAACGCATGTGGCAGCTG…	cytochrome b reductase 1-like isoform X3	Limulus polyphemus
OM_19193	miR-745-5p	ACB70398.1	TGCCATAAATCAAGGAATCATGGCACCTCACGACACGACATAGAGATAAAAAGAAAGTAAAAAAAAAAAAGATAGGAATAAGAATAATTTAATGTTTATGAATGCTGTTGGCCAGAATCTCGCCATAGAAGTGTTTATATTTGTTATTTTTATGATGAATTTATTTTCTATACAAATGTTTTTTGGAGAAAGAAAACAAAGGAAAAAAAAAAGGACATGCGTTCTTGAATCCTTGCAAACATGGTAGGATGGACATTCTACGCGATGTGACGCACAGCAGGAAATGGACTACTTTACTAAACTTAATTATTTAGGGACACCCATGTTAGATGAACTCATACAAATAGCCTCTTTCCTATGTCTTTTCTACATTGTTTCCATACACAGTCATATTCACAG…	TTCCGCTCCCAAAACAATGTCCGCCCGTCCCCATAAGTCATTCGAGAAAACAACATATATATAAAAACCTGTGCCGACCAAAAATGATCACCCTGTATATGTATGTATACATGTATGTATGCGTATACATACTTACGTAACGTAAACCGGCAATGTTCAACTTGATGAGCCTATAGTCTTCACTCGTGAGACTATATAACCGTCCGTGTACAATACATTCATTTGAATACATACATGTTAGATGCGGTTACTTGATAAAGGAGCTGTCCGCCACGATTTTTTGTCTCTGTGAATATGACTGTGTATGGAAACAATGTAGAAAAGACATAGGAAAGAGGCTATTTGTATGAGTTCATCTAACATGGGTGTCCCTAAATAATTAAGTTTAGTAAAGTAGTC…	phospholipase A2, partial	Ornithodoros coriaceus
OM_19196	miR-128-3p	AAO92284.1	ATTGTCCTCCCCACTAAGGAAGTGATAGAACAGGAGAAGGCAGCCTGATTTGGTCCGGACTTACCAACCCTGATGCCAAAAGCTCCAATGCTTCCAGTCATGTTTCTTTTTTTCTCCCCGTTCTTCTGTACCTTTAGCGATGAAACCTTTTTGTCAGTGAGGCAGGTGACTTAAGCAATTGTGACGATGCACCGCAGTGTGCGTGTATGTGGAATTTCGGTTAAAATTGTAGTTTCTGATCAAATTTTTGGAGTGCATTTAAAATCTTTAAAAAGCTGCTGCCCAAAGGTATTTGTTCTTCCAACACACCCACCCACCATCACCCTTTTTGTACGTGAGCAATTTCTATGGGACTGAAGGATCGCTCTTGAGGTGTAGACATTTGTACTTTGCTTGGGA…	TTTAACAGTTTCCACAGCATTTTTATTTAAATAACCAGTCCAAAGACCTCCACTTAGAAAAAAATACAAATGGTAACCCACGTTTTTGTTCACAGTGAGGGTTATTCCCAAGCAAAGTACAAATGTCTACACCTCAAGAGCGATCCTTCAGTCCCATAGAAATTGCTCACGTACAAAAAGGGTGATGGTGGGTGGGTGTGTTGGAAGAACAAATACCTTTGGGCAGCAGCTTTTTAAAGATTTTAAATGCACTCCAAAAATTTGATCAGAAACTACAATTTTAACCGAAATTCCACATACACGCACACTGCGGTGCATCGTCACAATTGCTTAAGTCACCTGCCTCACTGACAAAAAGGTTTCATCGCTAAAGGTACAGAAGAACGGGGAGAAAAAAAG…	putative beta thymosin	Dermacentor variabilis
OM_1925	miR-275-5p	B7QIG3	ATCAAAGGCCCAAAACATTGTTCCAAGCAGAAAGGAAGAACTATCAGGCATCAATGCCTTCCAAGGAAAGCGATGCAGTCTTCCACCAGGCTTTTCTAGTCTGGGGATGTAACAGTTGCCTGATCATCAGTGTATATAAGCTGCCTGGCCAAAGCTCCTATAAAAGGATCTTTATTTGCCTTAACCACAGCACGTCTGTTTGTTTGTTGAGCACAGGGCATTGTGTTTTAAGGG	GTACACGTTCCCGAGAGTGGGTGAGCGCTGATTTAATCCCGGCGATTAATGCTAATAATTTTCATTTTGCTAGACAGTGGAAATTAGAGTTTTATCTGAGACATGTTATGCGCTGCGCGGCTCGCCCGTCGGGGTATTGCTCAGGGCTCCCACAGGCGTTACAACAGCACTTTAGTCCTAGTCGATCACAACGAAGGCAAACTTCTTCCATCAACACTCAGCGCGATCACTGCTGCCAAGAATATTGGCAGCGATATCACCTGCATAGTTCTAGGCAAGAATGTGGGAGGAGTGGCAGCTGAAGTGAGTAAAGCAGACGGTCTGAAGAAGCTGCTAGTAGCAGACAATGAAGCCTTGGAAGGTCTACTACCTGAACGGCTAGCACCTATAATATTGGCA…	Electron transfer flavoprotein, alpha subunit, putative (Fragment)	Ixodes scapularis
OM_19253	miR-375-3p	XP_023239183.1	ATTCTCAGGTGATGCCCTGTCGGACCTTGCACTGCACTTCCTCGCCAAAATGAAGATAATGGTGGTGAAAGATATCGAGCGAGAAGAGGTTGAATTTGTGTGTCGCAGCCTGGGCTGCCGTCCCGTGGCCTCCCTGGACCACTTCAACGCGGACACGTTGGGGTCTGCAGAGTTGGTCCAGGAGATCACGACGGGCAGTGCAAAGTACATAAAGGTGACGGGGGTGGCCAACCCTGGCAAGACGGTGACCATCCTGGTGCGAGGCTCGAACAAACTGGTCCTGGAAGAAGCGGAGCGGTCGTTGCACGACGCCCTCTGTGTGGTCAGGTGCCTGGTTAAGAACAGG	CCTGTTCTTAACCAGGCACCTGACCACACAGAGGGCGTCGTGCAACGACCGCTCCGCTTCTTCCAGGACCAGTTTGTTCGAGCCTCGCACCAGGATGGTCACCGTCTTGCCAGGGTTGGCCACCCCCGTCACCTTTATGTACTTTGCACTGCCCGTCGTGATCTCCTGGACCAACTCTGCAGACCCCAACGTGTCCGCGTTGAAGTGGTCCAGGGAGGCCACGGGACGGCAGCCCAGGCTGCGACACACAAATTCAACCTCTTCTCGCTCGATATCTTTCACCACCATTATCTTCATTTTGGCGAGGAAGTGCAGTGCAAGGTCCGACAGGGCATCACCTGAGAATCGACTTTTGCACGAGAAGGACGTTACAACCGGCCTTCTTTATCTGTTTCACAA…	T-complex protein 1 subunit delta-like	Centruroides sculpturatus
OM_19315	miR-320c	XP_023223651.1	ATGGCGACAGCTTTCAGACCGTTTCAGCATCAGGACCAAATGCAGCCAAACCGCATTATAGTCCCAGCTCTGCTTCAGACAGGAAATTGTCGAAGGAGGAAATGCTTCTCGTCGACACTGGAGGACAATATTTGTATGCGCAATTTGTGATGTTCTTTCACCACATGCTTGCAAAACGACAGCGAGGTTCTTCGAGCGGGTGCAAACGTATATATTCCTGATACGCAATCTGTCGCCTTGCCCAATTATTACTCAGTAGAAACTTCGTGCTGAACATGCCTGTAATGCCTTGAAGCAAACTGGCTGCCTGGGAATTCATACTCTCATTTCAGAGACGGCACAGTCGATATCACCCGGACGTGGCATTTTGGAGAACCTACGCATTTCCAGAAGGAAGCT…	ACCATCATGTACGCCGAGGTAGGACCCAACTCCATGACCCGTCCCGTGGTTGTACGCAAGGCCGACGTCAAACAGAGGTGCCCGCGCAATTACATCCAATTGGCCATCAGTAATGCCGTGTCGGAACACGAAGGTGAAGAGGTTAATGACGCCCATAAGGACCCTTGTATAAGCTTCCTTCTGGAAATGCGTAGGTTCTCCAAAATGCCACGTCCGGGTGATATCGACTGTGCCGTCTCTGAAATGAGAGTATGAATTCCCAGGCAGCCAGTTTGCTTCAAGGCATTACAGGCATGTTCAGCACGAAGTTTCTACTGAGTAATAATTGGGCAAGGCGACAGATTGCGTATCAGGAATATATACGTTTGCACCCGCTCGAAGAACCTCGCTGTCGTTTTG…	xaa-Pro aminopeptidase 1-like	Centruroides sculpturatus
OM_19339	bantam	ISCW006613-PA	CTGATGAATACACCTTGAATGTGAGCATCCGCTTGGCTTTTCCTCCCTGGTGGTAATCATCATTTCTCCAGCTGCGAATCTTTTTCTTTATAATTCCTTCCATCTCTGGCATGCATTTGTAGAAGAGATACTTTATATGCCTGTCATCAAGATCCTTCACGTTTCTGGACGACTTGATCTCCTCTTCTAA	TTAGAAGAGGAGATCAAGTCGTCCAGAAACGTGAAGGATCTTGATGACAGGCATATAAAGTATCTCTTCTACAAATGCATGCCAGAGATGGAAGGAATTATAAAGAAAAAGATTCGCAGCTGGAGAAATGATGATTACCACCAGGGAGGAAAAGCCAAGCGGATGCTCACATTCAAGGTGTATTCATCAGCATTCTCAGATGAACAAATTGAACTCATCTCCCATATGTTCATCGATGAATATGTCATGAGAAAAAATCTGACAGGCGACTACCTAAACCAGGTCCTAATACCAGAATTCCTCATCAGAGTCTACACGGCGGCAAATGGCACAACTCATGAAGAGAGCGACCAACTCATGGCCGCTACAACACCCTTTGATGTGCCCACTCGTCTGTGA…	isoform 2 of vps33binteracting protein	Ixodes scapularis
OM_19388	miR-10-3p	XP_028966462.1	AAAGCTTGAGGCTTGAAAACGAATTTGTGTATGCTTTTGTGAAGAAATTGTAGGAAGGGCTTTACAATTTGTTCAGGACAAGCCAGCAGTAAGATTTAACGCGAGACTCGCCGGTAAAAGTGGGTTGGTCTTTTCAGTGGCCGTACCCAGTACCAGGCGACTCAGGCAAACAGGCTGCGGCGCTCGGTGCAGTTTGAAAGGAGGCCAAGTCAACGTTACTCGCGTAGGACACCCAAGCAGCAGAGGCGGGACCCACACGTCTCGCTCACGACGGCTGCAACGCTGCCCGACAACGTTTGCGTGGAACGTGCGGCAAGCCCCGTGTCGACGGGGTCACCCGAAGACCGGCTGGACACGCTCATTCGATCCCTCTCGAAGGAAACCAGCAACGCCTCCGAC…	CTACAGCTACCTACTAGGTGAGGAGAAACACTCGCTGCTTGCGTCTGCTGCCCCATGCTTGACTGTGATGGATTCATTTTGTGCTGCCATTTACTAGTCCCTTTGAACTCGCACAAACTGCTGCTGTAATGTTGGACCTGCTGGATACTCGGCTGTCGGTCGCCTTGCATCCACGGACGAAATGTTCCGATTTTTGAGTAAACGCTGGAGTCGACAGGCGAGAGCTGACAAGGGGAGCACCCAGTCCACGAAGAATGTCTTGCCCTGCAAAGTGGTAATGCTGGACGGCACTGACCTTAGCGTCGATGTCCCGAAGAAGGCTTTGGGGTCTGTGCTGGTCGACCAAGTGTTCTATCACATAGATTTAATAGAAAAGGACTACTTCGGTCTACAATTCAC…	band 4.1-like protein 5	Galendromus occidentalis
OM_19396	miR-750	B7QNR0	TAGGCTAAAAAAGAGAGATCTGTAACTCGACGATCTGCATGTACAGCATAAATAAAGATGTCCTCTTTGGCCTGTTT	AAACAGGCCAAAGAGGACATCTTTATTTATGCTGTACATGCAGATCGTCGAGTTACAGATCTCTCTTTTTTAGCCTACGTGTAAAACTGAGAAATTATAGGCATTGAGATATACATACACATAACGTGACGTAACAGTGCAATACAAAATATTTTGGCGCACAAAAGCAAGGCACGAAAATAACCACTGACGGCCTCTGGCAAAGTAATGCACACACGTGATACGAAGCAAACTCTCAAAAAGACCAACATCCGCTCAAAAGGGAAGCAGGATTTCATAACGATGTGACGCCGGTAAATGCTCTATCTCAACTAAAATCACATTACGCATGAACTTGTAGGTTGAAATACATGAATGGCTTTGCCAAAATACACGATTCACAATAAGGTACACGGGATA…	Putative uncharacterized protein (Fragment)	Ixodes scapularis
OM_19405	miR-317	B7QH59	AGCTTGTCTTCTGCTACAAGGTGCCATTACTCAATGTCAGTGGCAAGTTGAGGCTTTTCCCGTGTTTCGTCCCATTGGTGTGTGTTCCAGCCTCAGAACACCATTTTCTGTAGTTAGCTCAAAAGTGGATTGTTTCAGCTGTGAAGTATACTCATAGCCCTCCCAGAAATGCGGCATGAGTCGTCTACTAATCCTTCACAGGAACAGCGCAAGCTGTTCCTTCGGAAGTAGGGGATGATAAATACAGTAAACCCTCGTCAGTACGAAGTCGCTTTTTGCGAATTTTTTTTTCCGGACCCGACCGAAACCCATGGATTTTGTCTCGGATTTTACAAAGTGCACAGCCACTCGGCTCCACTTTCTACAAAGCGAGAGCAGTCGTCGCCGACGCTCCTGATG…	TTCGGCAGTGCACGTTGTCTGGGTTGTAAACAAGTGAGCGCAATGCCAGCGTCTGATGTTGAAAAGTATGATGGAGTACTGCTTGGCCTAGCCCAGCAGCATGAAGGAGGCGTACAGGAGTTATTGGACACAATCTTCAGCTTCCTGGCCAGGAAAACAGACTTTTACAGCGGTGGCCAACCAGGGGCGGCAAAGAAGATGATCCTGGAAAAGTTCTCGAAGTACGAGGAGGTGGCTGCCGCGGAGAAGGCAGAAAAGGAGAAGAAAGCTCGAGAAGCAGAGGAGAGGCGAAAAGCGCGGCTGGCGGCCAAGCGGAAGGAAGAGTGCAAGGTGCAGGAGCTGACCAACGAACAGGCCAAGGCATTGGAAGAGGAGATAAAGAGGGAGCAGGAAGAGAAG…	Nuclear distribution protein NUDC, putative (Fragment)	Ixodes scapularis
OM_19430	miR-10-3p	Q86RN8.1	AGGCCGCCTACTACGACAACTGCCCCGACCGCACGACGGCCCACTTAAAAAAAATGAAAAATAAGTAAATGAAGACAAGGTGTGAAGAGTTGCACTGGACAAAGCCGTCTGTTCACCCTGAAGACCTGTTCCGACCGTGCTGAAGAGTGTATTAAACTGGAACTGTGAAGTTATCTGTTGCTTTGTGTTGAACTGTTTAAAGCTGTCAACTGCGTCAAAGGAAAACATGAAGTGTTGCACTGACTATGGCGTCAGCAAATAAGCTGTCTACGAAATAGCCAAATTTAGCCAGCAATAGCCAACAGTAGCGAGCTTTAGCCAACAGTAGCCAACACTAGCCAGCAGTAGCCAACAGTAGCCAACTCTAGTAGACACTTTAGCCAACAGTAGCAGATGACG…	GGCATCTCGCCGGGAACCCAGGAACCCCCTGCGCCCGTGCTGCCCTCTGGGTCGGACGAGGCTAGAAGTCCCGGCGAAGTGCTCGGCTTTCACTTCGACGTCGAGGGTTTCTGCGGCCGGTGTTGTGGTGCGGTTCCTGGTATCCCCGGTGTGTGCGGAGTTCTTCTCACCGACCCCCTTTCGACGACTCCGTTGAGCGACCATGTCTTCGACGAGGACCAGCAAGTATATGTACAAGAGTACGTCCGGAGGAGCCGGAGATATCTCCATTGAGTATGGGACCGACCTCGGAGCTCTTACCAGGCTTGAGGACAAGCTGCGGCTGCTTCAGGAAGACTTGGAATCCGAGCGCGAACTACGCCAGAGGATCGAGCGTGAGAAGAGCGACCTGACGGTGCA…	RecName: Full=Paramyosin	Rhipicephalus microplus
OM_19436	miR-200c-3p	BAB55451.1	AGAAGCCGAGGAATAGGCATATCCCTCTGTGCTGCCAAAAGCCATGTCAAGCCAAGACCTGACAACCGATCTACCACAAACTCAGTGACATCGCGTGGCGCATCAAAGCAGGAACTGGGTCTTCTTCTTCTTCTGGAACTGGGTCGTCTTGTATTTTTCTTCTTCTTCTCTTCAAGCTCATATAAAGCGAAATAAACAGAAACGTGCAAACCGAAAACCAGTCTTGAACATGAGATATCATAGCTTTCTGTCTTCGACAATGTTACTAGACGGAACGGAACTTACTCAAGGTGATAACATTGCAGTATTTAAGACAGGAAAAGTTCAGTTATGTATGCAGAAAATGGGGCGAAGTTAAGCTTGTTTGTGTAGAACCAGACATATTTACCTTTATGGGTT…	ATAACACTTTATTTACTGATATTTTATTGAATGTTACCATCGATAAGATAACAGCGGTTGTGTCCTCCCATTTGTAGGACGAAACCTGTCTTCAAAAGTACAGCCAACATGAGAGGACAGGAGAAATTGTAACAAAGGAACCCATAAAGGTAAATATGTCTGGTTCTACACAAACAAGCTTAACTTCGCCCCATTTTCTGCATACATAACTGAACTTTTCCTGTCTTAAATACTGCAATGTTATCACCTTGAGTAAGTTCCGTTCCGTCTAGTAACATTGTCGAAGACAGAAAGCTATGATATCTCATGTTCAAGACTGGTTTTCGGTTTGCACGTTTCTGTTTATTTCGCTTTATATGAGCTTGAAGAGAAGAAGAAGAAAAATACAAGACGACCCAG…	troponin I-like protein	Haemaphysalis longicornis
OM_19440	miR-3931-3p	B7PVI7	CTTTTAGGAAACTGTTTGTTGGTGGCATCAGCTGGGACACTGAGAACAAGGATCTGAGGGAATACTTCTCAAAGTTTGGCACTGTTGCTGATGTTAACATCAAGACCGATCCAACGACGGGCAAATCCAGAGGTTTCGGCTTTGTCACATTCACATCCAAAGATGCTCTGGCAGCAGTTTTGAAAGAGACTCCCCACACAGTCAAAGGCAAACAGATTGATCCAAAACCTGCAAAGGCAAGACCCGGCATCAAAAAGATCTTTGTCGGAGGTTTGGAGGCAGAGATGCCNGAGGCAGATATCAGGGCCTATTTNGAAAAGTTTGGGCCGGTNGAAAGTGTGGAGCTTCCGTTNGACAAGGCAAAGAACCAGAGGCGGCAGTTTGCATTTGTGACGTTTG…	TTCGGATGACTACACTTTTACTGGCACAGTAAAAAATTTCACTATATACACCTTGTCAATTTTCTCCTCTGCTTATGCTTGAGTGCCGATGAAATACACAAAAACAATGGAGTAACAAGAAGACGAAGGGAATGAATGCTACTGCCATTTTCTCTCATTTAAAAACAAATTTGATCTCGGGATGGTGGGACTCATGGTTTGGCTTGACGACAGTGACAAAAGTTACACAAATGAAGAGAGGTGTAGTGGAAATGCACGCCGCCACGTGTGCGTTTTCAGCAACATGCATTAGCGGTTGTACGGGTGATAGCCTCCACCGCCGCCGCCATTTCCTCCTCCCCCACGGCGGGCCTTGCCGAAGTTACTCTGTTGGCCGTATCCACTTCCATAACCCCCCTG…	RNA-binding protein musashi, putative	Ixodes scapularis
OM_19471	miR-305-5p	XP_023237900.1	AAGAACTCTTCCTAAATTTTCTTACTTAAACTTTCAAGTTCAAGACATGTCAGTGTAGAGAACGTCTGTTTTACTGTTCCTCTTACTTCTCATCTCACAGTTCATGTTGTTGAGTTTAAAGTACAAACTGAAGTTGTACATGTTTTTGTGCTTTTATTTTATATATATATATATACATATATAAAGGTTAAAA	AGTTGACATAATCATGGCGGCACTCGTAGTGAATATAAATGTGGGTGTCTTGGGTCATGTAGACAGCGGAAAAACATCTTTAGCGAAAGCCTTAAGCACGACTGCGAGTACTGCCTCATTCGATAAGAACCCCCAGAGTCAAGAAAGGGGAATAACTATTGATCTGGGCTTCTCATCATTCCAAGTTGCTGCCCCGAAGCACATCAGCGACCAGTTCGAGAATTTGCATTTCACCCTTGTTGATTGTCCTGGTCATGCTTCCCTTATCCGCACCATCATTGGCGGTGCCCAAATCATTGACGTTATGATGTTGGTAGTTGACGTTACCAAAGGTGTACAGACACAAACAGCCGAATGCCTAGTCATTGGAGAGATCACTTGCGACCTTATGCTTGTGGT…	selenocysteine-specific elongation factor-like isoform X1	Centruroides sculpturatus
OM_1949	miR-190-3p	XP_022237081.1	AAGGCACAATTTATACCGTATGGATTTTTAGTCGTCGATTTTCTTGGTTTGCGTTTTCGGTTTCTCCTCAGCAGGAAGGCATCTTAGAAGCCTTTAGAACATTTTCAGTTGCGAGAACCGTTGCCGATGCATCGCAGTACAAATCCCGACCTTAAAGCAACCGCAGCACGTAGATTTGCGGGCTAGCCGTAGCCTTGGGGGGGAGATCGTTTCTTTTTTGTGCGTCTGCATCCTGTCCTACGTTTACCAACATAGTCATAGATGGAGAGGTACGATCTAGCGCATATCTGTTTTAGCTTTTTTTTTTGGCTGGTATAGACCAGGTGTACTGCAGAATGACAAGATGTACCATACTTTACAGGTGTTTGTTGATGTATCGTATTTATAAAGAAGACGCAA…	CATATGCTTTCAAAGGCATGGCGCTGTAGCTATTTTGGGCGATCTACACATTCGTCGTCCGCAGCCGGCTGCTGCAAGAAAAGTGCGAGTTAACTGAGTATTTTCTTTCGCGTGCTACAGTTTCAAGGCTACTTAACTATATACTAGGCCACACGGCGAAAAGCGAACAGTCTTTTTGCTATACATTTCATGTTTGTGGAAAGTTGTATTGATTTTTAACCGCGTATCGCATCACGGCTGGAAGTCGTGAGCCACCACAGCGAGGTATATTACCATCTTAGACTCGAAACACGTGCGCGTTGCTTTTGGAGCCATCCACAGTGCCGAGAGACCCTGTCGAAATAATGGAAAGTGAAATGCAAAACGGTTTAGCGACCCCTCCTCCTGAGCAAAGAAACT…	gamma-taxilin-like isoform X3	Limulus polyphemus
OM_1950	miR-8	B7Q8L8	CAAAGGTACTGAAAAATGTACTTGTAACTGCAGCAAGTGCACATAGCAGTATTCGAGCATCTGTTCATGCATCCAAATTGGTACCGGAACGGATACTGAGTATTGACATGGTGAATGTGCCTTGTTTTGTTGAGCAACTCACTATTGCATTGATATGTCAATAAAAATGGCATCTACGCT	AGCGTAGATGCCATTTTTATTGACATATCAATGCAATAGTGAGTTGCTCAACAAAACAAGGCACATTCACCATGTCAATACTCAGTATCCGTTCCGGTACCAATTTGGATGCATGAACAGATGCTCGAATACTGCTATGTGCACTTGCTGCAGTTACAAGTACATTTTTCAGTACCTTTGCATAGAACTGGTATAACATCATTCCTGTGATTAACCCAACAATTGGGATGTACTGAGACATTAAACATGGTTATACAGTTACTGTTTCCCAATCCAGTAACACAATCACCACAAACATCAGCACTGTGCACACAACAGCGCAACACTTTAATATCAAGTCAACAACTTTGCAATCAACTCATGAAATACTTTGCACAGTGCATAAAAAGTGTAGTGGTA…	Protein kinase, putative (Fragment)	Ixodes scapularis
OM_19500	miR-71	XP_022687759.1	CGGCACAAAGATCAATTTGTATTCGCAACAGAAAATGTTAAAAATCTTGTACTCGCTTGATTTCAAGAATTTACCTATGGCGTGCGACATGAGAAAGGTATCAGACGGTTTGCGTGCTTTCTGATTAATCCTTAATTCCCCGTCTTGTCTTTCGTTTTGTTGCTATCAATTCAGTGCGCCCACGGAAGGCCATGTTTTCTTTGTACGCCACAGTTGTTCGCCATAACGACTTTCCCCTAGAATAATGCCATTTCCGGAAGCGGGGTCCCTGATTTCAAAAGGTGCGTGGCCCTGTGACTGCACGTGCATGTCTGAAACATTAGTAAATACACGTAAAGAGTGCTTCACCCTATTTCACGTGCATCGGGCGAAACATGCAGCAAAGTTCCTTGTGTTCCG…	AGAACTGCTAATTTATTATCGCCTCAAGTCCTCTTTCTCTAACATGAAGGAAGTTACGCACAAAATGAATCCACGAACACGGAACACAAGGAACTTTGCTGCATGTTTCGCCCGATGCACGTGAAATAGGGTGAAGCACTCTTTACGTGTATTTACTAATGTTTCAGACATGCACGTGCAGTCACAGGGCCACGCACCTTTTGAAATCAGGGACCCCGCTTCCGGAAATGGCATTATTCTAGGGGAAAGTCGTTATGGCGAACAACTGTGGCGTACAAAGAAAACATGGCCTTCCGTGGGCGCACTGAATTGATAGCAACAAAACGAAAGACAAGACGGGGAATTAAGGATTAATCAGAAAGCACGCAAACCGTCTGATACCTTTCTCATGTCGCACGC…	deoxyribonuclease-2-alpha-like isoform X1	Varroa jacobsoni
OM_19536	miR-200c-3p	B7PJE1	AAAAAAGTGTCCAATGTGCATATCACGCCAGGCACATTCCAGAACGCAACAATCACTGAGGAAGCTGTTGGACTACGTCCCGGAAGGAATCCGGTCAGAATCGAAATGGAAGAGAGAACCATCGAGGGCCTTGACAAAAAAGTTAATTTTCGACCGAGTTACGATCCACGTGACCTTTATTGGCTCTTTATTTATTTATTTTTTTACAGCTGACAATAATTCACAATTACGGGCACGGAGGATCGGGAATTACCGTCTGCTGGGGCTGCGCTGATGATGCAGTGAAGCTCTTGAAGGCCGCTCTGGATGGGAGGACGCCTTCAGTGCCAAAGTCGCGGCTCTGAGAAAATGCCGCTGTTGTGCCCGCCTTCGGATTTAAGAGTACATTCTCAGCAGCGA…	TGCTTCACATTCTTCCCAACTTTCGACACTGTGCCACTCGTCTCGTGGCCGAGTACCATGGGTTTCCGTACAACGAAATCACCAATGGCACCGTGAAGCCAGTAGTGTACGTCAGACCCACAGATTCCAACTGAGTGCACTTnnATCTGTACCTCGTCATCCTTGGGTTCAGGAATGGGTCGCTGTTCTAAnCGGATGTCGTCTTTCTGGTAGAGCACAGCAGACAGATTATCGGTnCCTAnCATATTTTTAGACGTATTTATATCTTCAAGCTTTTGTGATATAAACTnTAGCCACTGnCCGAACGTTATAACAACAnGCAGCGCGnTGTCAATGCGAGnAAACTGACTTCGCCGATTGCTTTGCCTGCAAGCTTCCTCTCGCTTGATGGCTCGCCTG…	D-amino acid oxidase, putative	Ixodes scapularis
OM_19541	miR-2001	XP_023231910.1	TGGCTGACACCTTTGAGTGGTGCTATCAGTTTGGCCCCTTTGTGCCAAAGTAGCTTCGTATTTTTCCAGCATGGTCACATATGCTCACTACACCTTGTGTGTATAACGTTGAATGCAGGGCACGTTTTTATTTATTTATCTGGTAGCTTCATCTGTAACAGTGCATCCCACAAAATCGGTACCAGACAAAAACATGAAGAATTCACTTTTGCGGTGGTTTATTCTCTCTCTCATGAGGCTAGTAATTTGAGTATGATAATTAC	GTAATTATCATACTCAAATTACTAGCCTCATGAGAGAGAGAATAAACCACCGCAAAAGTGAATTCTTCATGTTTTTGTCTGGTACCGATTTTGTGGGATGCACTGTTACAGATGAAGCTACCAGATAAATAAATAAAAACGTGCCCTGCATTCAACGTTATACACACAAGGTGTAGTGAGCATATGTGACCATGCTGGAAAAATACGAAGCTACTTTGGCACAAAGGGGCCAAACTGATAGCACCACTCAAAGGTGTCAGCCAGAAACCAAAACATCTTACTGCATCTTTTGCCAATCCTCCCCTGGTTTCAGACAGCAATTGTGAAAAGTGAGAGAAGACACCAACCCCCTGTTGTGGTGGCGCACTCCATTGCCAAGCATCACGTTAGAAAGTGGCA…	RNA-binding protein 26-like	Centruroides sculpturatus
OM_19546	miR-320c	B7PRZ6	ATTCAGCTTTGGAAGCATTGCAAATGTATCACTTATGCCCAGTTTGAGCCTGGGGTAGCGGACAAAGCGTTATAGCTAGTGACAACTTTATAGTTAAGCTGTCACTAGCTATAGGTTGTTTTGTTCACTCTTTTTGTGGTTTTCCTTTATTTCTTCGTTTATTGTTTGCATTGAAAATGCCTTGTAATAGATTGATATTAAAAATGGGTAAAAGTGTTTGGCCTG	CAGGCCAAACACTTTTACCCATTTTTAATATCAATCTATTACAAGGCATTTTCAATGCAAACAATAAACGAAGAAATAAAGGAAAACCACAAAAAGAGTGAACAAAACAACCTATAGCTAGTGACAGCTTAACTATAAAGTTGTCACTAGCTATAACGCTTTGTCCGCTACCCCAGGCTCAAACTGGGCATAAGTGATACATTTGCAATGCTTCCAAAGCTGAATATACTACCTGTATCGTTCATAACCTTACAGAAGCCCCTCAATCCCGTGAGATTTGACTGCATATATGTCGTGTATGGCAACATTAATGAAAAATATAGAAATATACATCGTTAAGGCACCACGGCTTATCGCAGAATAAGCACAGACTAGAGATTATAGGATATTTAAAGCCAT…	Protein NUF1, putative	Ixodes scapularis
OM_19555	miR-71	B7PHP3	CATTGCGTCACGTCAAAATGTAGCAGGCGCACCGAGCAGTTGTACTCGTTTTTCGATAGATAATGTACAATTACACACATTCTGAACCGCAAAGGCACAAAGGAAGTTAGAAGCCACTCGAAGACAGGGGTGGAGAAGTATCAGTCATATTTTCAGCCATCTAACAGCACTGTAGAGTTCACGACTGTCACGGGAACACGGGCGTCACGTGCTAACGATCGGTTTTGCATTCTTTCCGTAGTAGCAGTCGACAATCCAGCTTTTCAAAGACAGTACGCTGCAATAAGTGTTCCTTTACGTTTTCGTCCTCATTTTTCAACTTGCCCATAATCTCCCAGAGACCGTGCAACGCACTAAAACAGGTGCTGAAGCGGAACGGAAACAAAAATGCGAGAGAAT…	GCTGACGAAAGACACCAAAAAGATTTTCCTTTTTCTTCCCCTAGGAAAAAACTTTCTCCCTCAAACACAGAGAGGGAAAACTCTGCAAAACACTTTCTTTACAGGGTTCTAAAAATAGATCTAAATGTATGATATCCTTGTCACAGTAAACACACGTCACACTGGTGGTGCAGTTCTACCTCAGCCCTACTTTTATTCTCTCGCATTTTTGTTTCCGTTCCGCTTCAGCACCTGTTTTAGTGCGTTGCACGGTCTCTGGGAGATTATGGGCAAGTTGAAAAATGAGGACGAAAACGTAAAGGAACACTTATTGCAGCGTACTGTCTTTGAAAAGCTGGATTGTCGACTGCTACTACGGAAAGAATGCAAAACCGATCGTTAGCACGTGACGCCCGTGTT…	Ankyrin repeat-containing protein	Ixodes scapularis
OM_19588	miR-252-5p	B7Q2V7	ACGTCTGTTGCCTTTGCAGACCGTCGATGCTCCGAGCTCGGCACAGCTCATCGACGTTGACCTGGGCCCCGTCTGAGGGATGCCAGCCAGGTAAACAAGTTGAGGTCTTCGACAGCACTGTCCCCTTCCCCCCACCTCTCTCTCCCTCGTCTCTTTCTCTTTTACAGGGAGAGAGACAGGTAAGGACAGCCGTCGTCGGCAATGTGTTATCGGGTGACATGGCATACGTGTGAGGTCCTCCCAGGGCAGAAAAGAGTGCATTTGCATCAACTACTTCGCGCTCCCCGTGATGCACGTGTTCAGGATTTGGGCGGAGGGCTGGGCAGAGTGCAGTGGCCAATCTCCACCCCCCAACCCCTCCAAATGGAGATCATTTCGCTTGGGCATACAATGGTCTGG…	TGGAGTTCGGAAGTCTCGTTGTAGCGTAAGTTGCGACGTGTTTTTTCAATTTCGACAGCGTTACGTTGCATAATTTCATTAATGAGACGACCCAGAAGCAAGTCGAGGGCTTCACAACTCTCGCTGCGTGAAGTCTGAGCCGAAACATGGCGAGCCCCGCTGTGGGGGGCAGGGGGGAACCCTTGCCTGGGGGTGGTGTGTCCCTGGAGAAGACACTGGGGGTGACCTCGCCCATAAGTATTGCCGCCCCCAAGCCCATAGACCTGGTGCGCACTAAGGAGTTGGAGGAAGCCCTGAGGCAGTTTGGGCTTTTTGAGTCTGAAGAAGAGTTAGCACACAGGATGGAAGTGTTGTCAAAGATAAATCAACTGGTCAGGCAGTGGATCTATGACGTCAGCA…	Poly(A) polymerase, putative	Ixodes scapularis
OM_19617	miR-26a-5p	XP_023209833.1	CAGCGCCCACAAATTTTCCCAGGATTTTCATACTTGAATTTCATATTGCAGTCCATTCCGTTAGGCATTT	AAATGCCTAACGGAATGGACTGCAATATGAAATTCAAGTATGAAAATCCTGGGAAAATTTGTGGGCGCTGGAAGAGCCCATACATCACCGGGATTATAGAATAATCATGTGACAGTGGATCAAATACGTCTGCTTAGTTTTTTGGAAATTAGAACTGGGATACACACGAGTCTTTCTTGGGCGTGCACAGAGTATAAAAGGCAGCATGTCATTGATCTGACTGGTGCGAGCGCAGTTGACATAGCTAGACGAGTCTTGTTCAAGTGGGTTGTGGCCCAGAACTTCACCACTTGCTGACTACTTTCTTTTCTTTGGATATGCACGATTTTGGCAGTAGGAGTTCCTGAACGTTCAAACAAGAGGGATCCTAACCTCCTTTAAGGCTGCACTTATATGAAA…	multidrug resistance-associated protein 1-like	Centruroides sculpturatus
OM_19638	miR-375	XP_013779377.1	GTGCTATGTGTAAAAGACCAAATGTGAATAAAGTCATTTTCATTTTAGGTACAGCCCACTATACACATGTAAGTCGTACGGAAGTCTGTTCAGTGAGGCTGAGGAACGTGACCGTCGACGTAGAAGTTCCTTGTTGCCATTGGCAGTGTTACCTGCATGCCTTCTAGTTCTTTTTTCAGGATAATCTGACACCCTAATCTTGAATTTGTTTTCAAAAACGGTGCAAGGTCTAGGAGGTCTTCCTCCTTTTCCTCGGGAGTTGGAAGTTTGTAGTAGTAGTCCTCACGGACATATACATGGCACGTAGTACAGGCGAGTGACGCTTCGCATGCACCTTCCATTTCGATTCCGTACCTATGGGCAAGGTACAGCAAGTTGTCGCCGACTTTGCCCCTTACA…	TGGGAACTTTTAAATATGGACGATTTGTTTAGTGTCTTCGATGAAACTCCGAAAGCTTCATCTAGAATCCTCGCAGTAGTCTCGACTAATTCTGAGAACGCTTCTGAGGCACCTACGCCAGCTGACACAACCAGTTCGGATGACTTCGTCGAAGCGGTTATTGGCGGAAAGCGACCGATAGGCAATGAGTTAGAAGAnGATGTGTCCAGCAAAAAGCCAAAACCTTCGAATATCTGGGACGATGTCAATCTGGATGACTATACCCCACAnGTGAAGGTACATACTGTGGAAACAGCTGAGGCATGTGTTCACGAAGTGGCGGTCCCAGAGGGAGTCGAGTACGTTCCATTGCAAACCAGCGAGAAGCCACCGGTGCGAGAATATCCCTTCATTCTCGAT…	superkiller viralicidic activity 2-like 2	Limulus polyphemus
OM_19701	miR-27a-3p	B7PPI0	ATGGCACATCCTGGAAAACGAAACGGTCTCAAGTATGCCTTCAATGCCGCGCTTCAGGTAACTGTGAGGTTTTCCGGTTCAACAGCACATGCAGGCGCGTCGCCGTGGGAAGGAGTGAACGCCCTTGATGCGGCTGTCGCTGCTTACATGAACATTTCTCTGCTCCGGCAGCAACTAAAGCCTTCGTGGAAAGTCAGTGCCGTTTCCTGTCCCATCCTTTGAAGGGAGAAGAACATCCTGCGGCCTGACAGCGAAGGTTCCGATGGTACATCAAGAAGTAATATCTCGCGCCCGTTATCAGTCATGCATCGTTGTAGTCTATTCATTGTACGAACCGAGGAGCGGAGTATCTAAAGTATTTAGAGATAGGCAAAGAAATCTTTGCAAAAATTATCCTTC…	TGTAAGGCAAGCGCAAGCATGCATTGTGTACACAAAGGACGTTTATACAATCATACGCGCGGTGGAGCATTCGGTGTGTTTCTGATTTGTAGTCAATTCTTTTGGCGTTTGAACCATTATCCGGGACGTTAAGCAACTACTTTTTCATAGTTTAACTACAACTACTAACCACTTCCTCAGGTCGTAGTCTAACTACTAGTTGAATAACATTTTGGTAGTAAAAAGAAACAGGAGGGTGTGGCTACCTTCTCTGGGGATCCGGAAGCTCCGATACTCTTGCGTGATGCACTATGAACAACGCAACATCGTGAAGACGAAGTGAGTCCCTTTAAGTATTTCTATCGTGTAAGTGCGGTTTTACACACTGTGTATAATTTAGTTTCTGGATGATGCTATTGA…	M20 domain-containing peptidase, putative (Fragment)	Ixodes scapularis
OM_19716	miR-10-3p	XP_023228211.1	CGTGCTCTTTTGACAGTCCTATTTAATTACATGATTTTGACATGTTGNCCGAGACTAGGCGTTTCCACGTGGTGGCTTTCCATTGTTCTTTTCTTTGTGTGTGTTCTTCACTTTGTACGAATTTGGATTAACTAACAATTAGCTAACTAGCTATGAGCGCTGACAAGTAATTTAGCTGCTATTATAGTTAGTCCGCGCAGATTTTGAGCGCAACTACAAAGAAACTATTGCTTCACAATAATATAATAAACTAGGCGTACAAATAGTTTCAACTGGGCACGAAATTATATTTATACGCGGTACCCATAGTCACTGGTGGAACTATAGTACGGACAGTATAGTCAGTATCTATAGTCTAATTATATAATAATGAAAATAAGAAGGCTATGTTATAGGACC…	ACTGTTATTAAAACGATGAGTACGTCGGCTTTCAAGATTGACTTCAATTTAAGTTAAGAAGGGAACTAAAAACAGCCAACAACAACAATAACAAAAAAAAGTGCATTGCGTCACGTTTGTTACGGTCCTATAACATAGCCTTCTTATTTTCATTATTATATAATTAGACTATAGATACTGACTATACTGTCCGTACTATAGTTCCACCAGTGACTATGGGTACCGCGTATAAATATAATTTCGTGCCCAGTTGAAACTATTTGTACGCCTAGTTTATTATATTATTGTGAAGCAATAGTTTCTTTGTAGTTGCGCTCAAAATCTGCGCGGACTAACTATAATAGCAGCTAAATTACTTGTCAGCGCTCATAGCTAGTTAGCTAATTGTTAGTTAATCCA…	spliceosome RNA helicase Ddx39b	Centruroides sculpturatus
OM_10044	miR-1	KFM78763.1	ATCACCTCTTTTTCTTTTCTCTCATTTTTTGTTTGTTTACTGGGAGGTGCAACTGCCGATAAACATTCCGTCTGATTTTCCACAGGTTTGTTGTGTTATGATAGTAAGAAACTGTTGTTACCTCATGGAACAGGAAACCAGGGGGTTGGCCTTGTGTTGAAGATTTACGGATGATTCCTGCAATCAAAACCACGGACGTAGGCCTCTGTGTGCAGCAGTGATGTACAAAAATGGAGAATGCCAAAATGACCAGTGATCTGGAAAGAGAATAAAAAGTCTGTTCTTT	AAAGAACAGACTTTTTATTCTCTTTCCAGATCACTGGTCATTTTGGCATTCTCCATTTTTGTACATCACTGCTGCACACAGAGGCCTACGTCCGTGGTTTTGATTGCAGGAATCATCCGTAAATCTTCAACACAAGGCCAACCCCCTGGTTTCCTGTTCCATGAGGTAACAACAGTTTCTTACTATCATAACACAACAAACCTGTGGAAAATCAGACGGAATGTTTATCGGCAGTTGCACCTCCCAGTAAACAAACAAAAAATGAGAGAAAAGAAAAAGAGGTGATGGGTTGGCATTCCAATATATGTTCCTGCACATGGACGACAGTAAACCTTGTGTCCTTTTGTGCAAGTGATCAACCAATCTCACAGTTCAGTATCACTCTTTCTACACCAGTCA…	Transducin-like enhancer protein 4, partial	Stegodyphus mimosarum
OM_19839	miR-184-5p	XP_013780978.1	GCTGCTAGGGGCAAATAAATACTGTACAGTCTGTATTTTATGACGGAGTCCGTCGCGTTACGCTGATAAGGCCGCCATCTTTTGTGGCTCCGGCTCTAATTGTGGGAGTAATACCGAGGCCTGTCGTAATGAGAGCAGTGGACTGTGGGTTCTGTGAGCAGCCAGGGCTTGAACCCCTGCGGCTATACTGTAGAACTGTTTGCGACAGTTCGATCCTCGGTGTCTGTCTCTCCGTCCTAGAATGCGGACAGGGGAAGCCCGTGTGTACGAAAAATCCCTCGATAGTATTTATTGATATCGTCCATATATTCCATACACATTGACTTAGCAAACTGGGAAGCCTGGGTCGCCAGGCGACCAGTGGGCCTTAAAGTACCTGTCCGCTGCTTTGCAGGAACA…	TGGCGGTAAGTGGCCGTGCAGATGATGAAGTAGTAGATATTACTTCTAGGCTTCTAGATGAAGAAATTGACTTTCCGAAAGGCTTTGAACCGGGTGCGTCTAAAGTACCTATCATCAGTACTACGGACTCCTCGTCAGACTTGGAACTTTCTCCGGACTCACAATACGAAGGCGCTGACAGTTCGGAATGTGGCAGGCTGAGAGGTTCAATAAGTGAAATCGGGCGGTCGTCGACGACAGTCGAAGGAGATGAAGAGGCTGGTGACACTGACGTTGAAGCGAAACCCTACTTTGAGTTAGCAGAAGACACCGAACAAGACGACAGCAACGGCCATGAGGAACAGGGGGATGATGAAGATTGCAACAACGAAGAATGGAAGAGCAGGAAAAAGCATATTT…	vacuolar fusion protein MON1 homolog A-like	Limulus polyphemus
OM_19847	miR-190-3p	XP_012241255.1	AAAATTGAATTTATTTTGCTTTGAGGGAAGTCTGATGGTTAAACATCACCACAGTTGTGTATTTGTGAAGCATATAACTGACTTTCCATCAACTTCTCTTCTTACTATTTGCATAATTCGGGTACATCTGCACGAAAGTCAAACATATCACTACTATCACGTTTTACAGTGTTGGGCCTAACTCTGATATGCAAGTCACTCGAGCTTCCGGTACGGTGTCGCAAATCGTGCGCCACACTCAGCTAGCGGAATTCACTGAGCTGTGCTATGTTAGAAGAGATCATAAAATATACGAACCTTCTTGGGAGACAAAAATTTTGACAAGGCCTATGGGAGAGATTGCTTTCTGTTGAGCTTTTTCCGTCGCAGGGAGAAATGGTCGACCGAATTGAATACCAT…	GAGTTTTTCGCGGAGGTGGAGGAGATCACACAGAACATCGATAAGATTGAGAAAACTGTGAATGAAATGAAGATAAAACACAGCAGTATCTTGTCTTCCCCCCTTCCAGATGAAAAAATGAAGCAAGATTTGGAAAATCTGATGGCTGACGTCAAACGCATTGCCAACAAAGTCAGGATGAAAGTGAAATTAATGGAGCAGAACATCGAACAAGAGGACCACATTATGGGTAACCGAACTGCGGAACTCCGTATACGGAAGACGCAGCATTCTGCGCTGTCACGCAAGTTTGTGGAAACAATGACAGAGTACAACAACATCCAAAATGATTACCGAGGGCGCTGCAAGGACCGCATCAAGCGCCAGCTCGAAATCACTGGAAAGGTGACCACGGACGAA…	syntaxin-1A isoform X5	Bombus impatiens
OM_19851	miR-26a-5p	XP_015917984.1	GTATGCGCACTCAGCTGACCTTTGTGCTTTCCGCTGCCTGGCATGGGTTCTATCCAGGATATTACATGACTTTTTGTGCCGGTTCCCTTTTCACCTTGGCTGCTCGTGCCGTACGACGCAGCGTGCGCCCCCGGATACAGGGGCGCACTGGGCACAAGATCTATGACGTGATCACTTGTCTGAGCACACGATTGGCTGTTGCCTACACAGTCTTCCCATTTCTTCTACTTGACTTCGACTCTTCCATAAAAGTGTACAGGAATTTTTGGTTTGGCGGTCACGTGGTTGCTCTTTTAGCCATCTACGTGTTGCCGTTGCTACTGCCACCACCTCCCAGTGCCACGAGCAATGCCACCGCAAAGCAGTCGCCAGACACCGGGTGAACCTGTTCCCATATTA…	CCAAAGTAGTTTTATTGGTGTGTTAAAAATAAAACTTTCTTTTTGTTTCCTAGTAACTCTTGATGACTTTATCGTGAGAATTGTACTACATCACTACTAACGTCTCAAAGAATACAAACAACAACAATAACAATTCGTAGAGGTACACTTCATTTTTCATCAAATGAGATACTCCAGGAAATTAATATGGGAACAGGTTCACCCGGTGTCTGGCGACTGCTTTGCGGTGGCATTGCTCGTGGCACTGGGAGGTGGTGGCAGTAGCAACGGCAACACGTAGATGGCTAAAAGAGCAACCACGTGACCGCCAAACCAAAAATTCCTGTACACTTTTATGGAAGAGTCGAAGTCAAGTAGAAGAAATGGGAAGACTGTGTAGGCAACAGCCAATCGTGTGCT…	membrane-bound O-acyltransferase domain-containing protein 2	Parasteatoda tepidariorum
OM_19860	miR-305-5p	B7QAW3	ATGGTTCTTGCCGTAGGCTTGGAGACACAAGGCANGNCCTTAGGGCAGCTGCCCTGCTGGGTCAACATTTCCACTTGAAATTTTTATATACAGTACAAAGACAAGAGATACAGTCTCGTCTTTTTGTTTCAATGAGTCTCAGAGTTTTACTTCTTTCGTTTGCAACATTAAACAGTTTG	TGGGAATTTTCGTTTCTATAGGATCTnTACTACGCCTTCGGACGGCTGCTGTAGCTGTAGGCTCTTCAATCTTATTAGAGATTCCGCTATTAACTTGAGAAGTCGTGATCTGTGGAAACAGCAATGGCACTTCGAGTGATGGTAGGATGCAAAAGAGTAATAGACTACGCTGTGAAGATTCGTGTGAAACCTGATAAGACTGGAGTAGTAACAGAAGGAGTGAAGCACAGCCTTAACCCGTTCGATGAAATTGCTGTCGAAGAGGCTGTACGGCTAAAAGAAAAGAAGGTAGCAAATGAAATCATCGCGGTATCATGCGGACCACAAGCTTGTCAGGAnACCTTAAGAACAGCCTTAGCCATGGGAGCTGACAAGGCCATTCACGTTGAAGTTTCCGGG…	Electron transfer flavoprotein, beta subunit, putative	Ixodes scapularis
OM_19861	miR-7-5p	XP_023241805.1	CATCGCACGACTCTCGAGTATCTCGGAGGTCACGAGGCAACGACACGTGTCCTTTCACGAACATGCTCGTTATTTACAAAGGCTTTTAACGAGAAAAAAGAGAAGGGGTGGAAACAAACATTCTTCGGATGTACCAAGTAGGGCAGTGGTGAGAACCAGCTCGCTACACTGGCCGCTCGATACGCAATCACAACCTAAAGGGGTCAGTCGAGTCAAACACCTGAGGCTTAAGAAATGCATGCAGGTCAACCCAGCACCTCATACAATGTCCGTTTCTCTCATCCACATTGATAGTTCAATGTCTTCCCGTAGCTTCACTGAGTCTGAATAACGTCGGGTTGCGCTCCAGAGCTGTTATGCATGAAATTAGAATGCTCTGTTGCGTTTTCTTCTGTCGAG…	CTACTGCAGAGCAGGACCGACTCACGAGATGTTTGCTCGACAGAAGAAAACGCAACAGAGCATTCTAATTTCATGCATAACAGCTCTGGAGCGCAACCCGACGTTATTCAGACTCAGTGAAGCTACGGGAAGACATTGAACTATCAATGTGGATGAGAGAAACGGACATTGTATGAGGTGCTGGGTTGACCTGCATGCATTTCTTAAGCCTCAGGTGTTTGACTCGACTGACCCCTTTAGGTTGTGATTGCGTATCGAGCGGCCAGTGTAGCGAGCTGGTTCTCACCACTGCCCTACTTGGTACATCCGAAGAATGTTTGTTTCCACCCCTTCTCTTTTTTCTCGTTAAAAGCCTTTGTAAATAACGAGCATGTTCGTGAAAGGACACGTGTCGTTGCC…	glucoside xylosyltransferase 1-like	Centruroides sculpturatus
OM_19920	miR-263b-5p	B7Q589	AAGGACTAAACCCATCTAAAAAAAGATCTTCCTAAAGTTTAACTATGTGCCTGCACTTTTACCAAACTGACAGATGCAATTTTGCAGTGTTTTAGTGTAGTTGTCCATAACACTACCACTGGTCTGATTTCAAGATAGAACAATATGTGCCAAGAAATATTTTACGGGGCTCTTCCAGATCCATGTACATATGTAAAACTCACTGTTCTGCTGCTGCGTCTACTGTCTGTGACCTTTCGAAGTGCTTGGATACCGAATTCT	AGAATTCGGTATCCAAGCACTTCGAAAGGTCACAGACAGTAGACGCAGCAGCAGAACAGTGAGTTTTACATATGTACATGGATCTGGAAGAGCCCCGTAAAATATTTCTTGGCACATATTGTTCTATCTTGAAATCAGACCAGTGGTAGTGTTATGGACAACTACACTAAAACACTGCAAAATTGCATCTGTCAGTTTGGTAAAAGTGCAGGCACATAGTTAAACTTTAGGAAGATCTTTTTTTAGATGGGTTTAGTCCTTAGGGAACCCTGAGAAGTTATGCAGCAGGAAGACCATTGCTACTACTACAGCCCCATAGCACTTAAAAATGTATTTGTGATCATATTCTTAAAAGCACATTCACAGTGAAGTGATGAAGTCCTGGCAAGATACTATGTA…	Putative uncharacterized protein (Fragment)	Ixodes scapularis
OM_19925	miR-5307	B7QNI6	AAGTGATTTATATGGACGTGCGGATATTCCACGCTGAGATGTCAGACCAGACACATATTAAGAGACTGTGAGATTGGAATTGCGGTCATCCCACAATGGTGGTCTTGTGTATCAATGCCTTCCGTTTGTTTGTACGTACGT	CAGGCTATCAGACGTGTACAACAATTTCGGAGAAACGAGCTTCCTTATAGACAGTGATTCGCTGGTTTTGTTCCTCTCCTCCTTCATCCCCTCGTCGCTTTTAGTGCTGTTTATGACGTTTTATCTGTAGATTCTAACACAACAGCAGACAGCGAAAACAGCCACGGTTTCACCGTTGATCTCCGTACGCCATCGCTCTACTGGGCTCCACTCGCTTTGCTACCCAGATGAAGAGCATCGAAGACATCCTCGCTCGCCTGGGGCCGTGGCACCTGTGGATAATCCTTTTCTGCTTTCTnCGGGGAGTTCCCACGGCTTACCACACCATGGCCCCAACGTTCGCTGCACCATCGCTGCAGCACTGGTGCGCAAAGCCGACCGTACTCGCCAACTGGACCG…	Organic cation/carnitine transporter, putative	Ixodes scapularis
OM_19929	miR-305-5p	XP_023223230.1	GGATCGGCTTTCGGCCATGCGAGCAGCGTTTCAGTCCCAGTACAAGTCCCAGTTTCAAGCTGCAACCGACACATCCTGGGAGCCGAAGCAGCGAGTACCCGANCCACCGCCGAGCGTGAAGCCAGCCGAGTCAACGTCCGGGGCGAGACGGCGCAAGTCACGATGGGACGTCTAGCGCGGCATAATGGGTATTGGCATCTGTGTGTACCAGAATCATGGGTAGCTGCCAGGGTGCATGCGCCACTGTACAAAGGGACTGTTTTAGACGAAGCGATGTGTCTTCAGGCTATGGGGAGGGGAGGCGTCAGCGATATGTGGAATAA	TTATTCCACATATCGCTGACGCCTCCCCTCCCCATAGCCTGAAGACACATCGCTTCGTCTAAAACAGTCCCTTTGTACAGTGGCGCATGCACCCTGGCAGCTACCCATGATTCTGGTACACACAGATGCCAATACCCATTATGCCGCGCTAGACGTCCCATCGTGACTTGCGCCGTCTCGCCCCGGACGTTGACTCGGCTGGCTTCACGCTCGGCGGTGGnTCGGGTACTCGCTGCTTCGGCTCCCAGGATGTGTCGGTTGCAGCTTGAAACTGGGACTTGTACTGGGACTGAAACGCTGCTCGCATGGCCGAAAGCCGATCCGACTGCGGACCCGAGCCnGTCTTTGCAGTCGCCTGCGCCTGCGGAACGCAGGAAGCCTTGTCGGAAGCCGTCACAA…	ATP-dependent RNA helicase DDX42-like isoform X1	Centruroides sculpturatus
OM_19951	miR-190-3p	ISCW021232-PA	GATGATGGATCCTAACAGTTTACATGCAAGGTTGCAGGGGTCTGTATTACCAGATTTCTTGGCAAAGAGAAGAAAAGGTGCACTTTCATGTGATTTAACTTGGACATTATTTTTAATATTGTTCGTATGCGTCATGGTTAAGGAGCGCTGTGGAACAAACCTCTTTTTGGACGACTTCGAAATGCATGTAAAC	GTTTACATGCATTTCGAAGTCGTCCAAAAAGAGGTTTGTTCCACAGCGCTCCTTAACCATGACGCATACGAACAATATTAAAAATAATGTCCAAGTTAAATCACATGAAAGTGCACCTTTTCTTCTCTTTGCCAAGAAATCTGGTAATACAGACCCCTGCAACCTTGCATGTAAACTGTTAGGATCCATCATCAACAATAATCAGTCCATTTTGTTCTGTTTGCATGCAGTTACCTCTTACTTTGAGGAGTGATAGCAAATAAAGTGGAAAACATCACCACCATCGAAGTAATGCAACTTGTGGCAGGCAATAGATGATACATCAGTTTAAAGAGCATGAAGAGAATGAACAAAAGCAAACTATGTGCGTGATCAAGGCAGCAGATGCTCCTGCTGCAG…	NADH-cytochrome B5 reductase, putative	Ixodes scapularis
OM_19974	miR-128-3p	B7PZ30	GTACATAATTAATGCTGCAGTGCAGTGGTGCATCAGAGGTGAATTGTGATGAAAAATTGTTTGGGTGTAAGACAAAAGCATGAAATAAAGTGAGGAAGCACAACCCTAAAGGTACAAAGACACTGTGTGTAACCACTGAGCCTGTGTGAAGAGCAATCATATC	GATATGATTGCTCTTCACACAGGCTCAGTGGTTACACACAGTGTCTTTGTACCTTTAGGGTTGTGCTTCCTCACTTTATTTCATGCTTTTGTCTTACACCCAAACAATTTTTCATCACAATTCACCTCTGATGCACCACTGCACTGCAGCATTAATTATGTACTTGGATTAACTTAGTATATCTCAGAACTGCAGTTCTACAGGTTTCTTGTACGTTATACAAATGCCATGTGCAGATCGTAGACATTTATACACCTCTGTAACTATGTACATATGCAAAACATGCATTTATGAAAATAAATGCATTTTCTTATTCAGACTAGATCGACGCTCAGATTCATTCAGACTTTTTGTAAGTACCATACCATCATGAACTGCTCGGTCTGTCTGCCTCTGGGG…	Putative uncharacterized protein	Ixodes scapularis
OM_19983	miR-317	B7QDL0	ATTTATGTTACTACATTTTGGATCTGCATCTGGTTATTTATGTACTTGTGGATAAGAATAAAATGTGTTCGAACTTTCCGTGAAGAAAAAGTTTGTTATTTATATGCTTGTGGAAAAGAATAAAATGT	ACATTTTATTCTTTTCCACAAGCATATAAATAACAAACTTTTTCTTCACGGAAAGTTCGAACACATTTTATTCTTATCCACAAGTACATAAATAACCAGATGCAGATCCAAAATGTAGTAACATAAATATGCGGAGTAAACACACGGGTGAACCTAACCAATGGCGACATACAGGGTTGTGCCGTGCAATTTCGTGATATCCTCTGCCGTCAGAGAGGTGAGCTTTGTGTTTTTCTCTTTGGACTTGTAGAGGCTCACTTTTTCAAGAGGAAGATCAAACACCACTTGAACGGAACGACGAAGCTTCTCCAAGTCTACTCGATTCCGGCCAATTGGATTCTCCAGAAATATGGTTGCCTTCTGAGTCGGGTGTCCGTTGTTTCCACTCATCAGTTCTAC…	Isoleucyl-tRNA synthetase, putative (Fragment)	Ixodes scapularis
OM_19993	miR-22-3p	AWX42176.1	TCATCACAGCCATCGTCATTGCGTGGGCCTGCCTCAAGAGAGCTACCATCATGCAAAGTACTCCGCTGGTGAGCCAATATGGGCGGACATCGTACGTGCCCACCATGGAGGAACCTTACGATATTCCCTGGGATGGGCCTACAAACAGGAACTCCATGTGTAAAGAAGGCAGCTACAGCAGGCTCAAGAGACAACGCAACGTGGTTTAATTTTGGCCCGGCGCGGCCCATTGCCAGGGAGGTGGACAGTCTCGAGACGGCTGACCCTTGGAGTGGCTACGACCTCTGCCTGGCGACAATTCCATCGCGTCTTTGTGTGTGCGGGAAATGAAACAATTTCTCAGTCGAGTCGTTCGAATGTAGTAGTTGTGTCGAATATGTCATTTATAAAGACTTTCTT…	GTAGATCACATTGACCTTTTTATTTTAGATGGGCTGTCGAGACTTACCTCTGCTCAGCTACCTACTTCAGGGTATGGGCAAGCAGAAGAAAGTCTTTATAAATGACATATTCGACACAACTACTACATTCGAACGACTCGACTGAGAAATTGTTTCATTTCCCGCACACACAAAGACGCGATGGAATTGTCGCCAGGCAGAGGTCGTAGCCACTCCAAGGGTCAGCCGTCTCGAGACTGTCCACCTCCCTGGCAATGGGCCGCGCCGGGCCAAAATTAAACCACGTTGCGTTGTCTCTTGAGCCTGCTGTAGCTGCCTTCTTTACACATGGAGTTCCTGTTTGTAGGCCCATCCCAGGGAATATCGTAAGGTTCCTCCATGGTGGGCACGTACGATGTC…	sDscam-a2.36	Ixodes scapularis
OM_20068	miR-87a-5p	XP_023242310.1	GCGTCGTCGTGTTCGTCCACGGAGAACTTAGATGTGCTGTTTGTGGTGCTAGGTATTCTTTTGTTTGTTTGTTTTTTTTAAGTTCTGCCAGGACTGAAGACGTTGTGGGTGTTAATAGTTTTCTTGCCTTTTCTGTGGGCCAACACAATTATGGTAGTTATATATCAGGTGAAAAAATGTATATGGCAGGTCTTTTAGATAGATCATTGATCATTGTGTGTCCATTGCACAATGGCATGCACAATAAATTC	GATTAAGGCTGGCTGTGCTTGTTGGCTGTTCGAAGCATGCGTCTTCTTTTCAGGTGATGAGACATTCTCCCGGTCATGAACTTGCAAGTTTTCCTGAATCGAGTCGCTCTGTGCCTTTTCTTGCTTCTCAAGTTCGTTTATCTCGAAGATCTCGTTGGATGCGGAGGCTTCATACGTTCCAGTGTGCCCATAAATTACTCGAGAGTCGAGGTGAAATTGTTTACCAAGCTTGGCAGCCTCAAGTATCAGACAGAAGGGGCTCCGAACAATGGGTATTACTTGATTCCCCTGTACGACAAGGGGGAGTATGTGCTTCGTGTTGAGCCTCCTACTGGTTGGACCTTTGAACCGTCTTCGGTAGAACTTAATGTGGACGGAAGCACTGACGCGTGCAGTGCC…	nodal modulator 1-like	Centruroides sculpturatus
OM_20073	miR-1246	B7Q9F2	CCGACCCCAGAAAACAGACCACCTGAATAGTGCATTTGTATCAGGTCTCTGGTTACTGGCTGTTTTGTAAATCTAATCCATATATACTTCGTTGTAGAAGTCTTATTAGAATAAAGTACACA	TGTGTACTTTATTCTAATAAGACTTCTACAACGAAGTATATATGGATTAGATTTACAAAACAGCCAGTAACCAGAGACCTGATACAAATGCACTATTCAGGTGGTCTGTTTTCTGGGGTCGGGTGGTTGGTGGACACAAGTGCACGCTAGAAATCTTAGTATTGACTAGACTCCTCTCTCGACGCTTTTCGAACCTTTCGAACCGAGGCCTTTGTCAGGATTCAGCTGACCACTGGAGGTCCCGACAATTTCCACAGTTCCAAATATTTGTCCCTTGTGTAGTGAAAGCTCTGCGGAAAGTCTGTTGGCAATTTCTCAACGCTCCATCCGAGCTCCTGAAGCCTGCCCAAGTGACCAATGAAATAACTGTGCGCAGGGCTCGCTACATCCAAGTCCTCC…	Putative uncharacterized protein	Ixodes scapularis
OM_20095	miR-1-3p	KFM74592.1	ATGCTGAGCACTTTATTGCAACATGACCGAGGGACCACGCATTTGCCATCCCTTTCTTTTTGCACTGTTCGGTGGTGCTCCNCTCTGCAAGCTATTTGTCTCATACNAGAAAAAGCACTACAATGCGCCACTTGCATCAGAATGCAGACTGGTCGGCTCACAATATCTCAGGCACGGGTTTTACGTCGATTACCGCTGCAGGTGGTAGCAACGAGGCCAAGGTTCCTCGCATTCTGATCCATACTTAGTCTCATGGGCATACTAAATATTCTCCAAGCACCACATGCAGAGTAATGTTGTGGCGACTAAAGTACAAAGCGAACTCATAAGCAATGTGTGTACCTCGTAGGCTGGAAGCAAACCTTTTTGCACCGTCATAGCCACAGGGGCATTCGCGAA…	TTGGGCCTTGTCGGCCGTGCAAACATGGGCAGCGTGGTTTCCACTCAGCAGGATACTCCCGACCCCAAGACAGGGCTGACGCCGCGCGAGAAGACTCTTGTGCGGGATACCTGGGCTGTAGTGCGCAAGGATGTCAAGAGCAACGCTGTCCGAATCTTCGTCATGTTGTTCGAGAAGCATCCCTCTTACCAGAATTTATTCTCGGCCTTTGCTGATGTGCCCTTGGATCAGCTGGCGACAAACCCTCGGCTGGCGGCCCACGCCATGTCCGTGGCGTACGCGTTGACAGCGCTCGTCGATAACCTGGACGACGCGGAGTGCCTCGTGGAACTCGTCCGAAAGACTGCGAATAACCACGCTAGGAGACCCGTCACAACGCAACATTTTCAGAACACGACG…	Globin, partial	Stegodyphus mimosarum
OM_20110	miR-12	XP_022671999.1	TTTGTTTTTTACTGCTTTCTTGTTTATACGTTAGCTCATATTTTAGTCCTTACAAATTGCAGTGCAGAGAGAAGAAGGTGTTTGAAACTTGTAAGCACAGTGTATTAACTTTCTGGAATACTCATAATTATATTTTGTAAGATGCAGAAA	TTTCTGCATCTTACAAAATATAATTATGAGTATTCCAGAAAGTTAATACACTGTGCTTACAAGTTTCAAACACCTTCTTCTCTCTGCACTGCAATTTGTAAGGACTAAAATATGAGCTAACGTATAAACAAGAAAGCAGTAAAAAACAAACAAAAATGCAGGAAAATCTCAAAGCTGTTCCGACATTGCGTTCCTCACGGCTGAAACTCTGCTCAATTCGTGGAGCGGTTACTACAGGAAGCCCTCAGTTGCGTGGGATGTTCTCATCGTTTCGCACTTCGGACTTGAGTTTGACAAACTCTCGTGCCACTTCGTCGTTGGACCGCTGGGACAGGATTCGCAGAATGGTCCATCCGGTCTCGTCCATGTGGATGCGACGACCCAGAGGCAACCAACACG…	protein unc-13 homolog B-like isoform X11	Varroa destructor
OM_20111	miR-12	XP_022671999.1	TTTTTACTGCTTTCTTGTTTATACGTTAGCTCATATTTTAGTCCTTACAAATTGCAGTGCAGAGAGAAGAAGGTGTTTGAAACTTGTAAGCACAGTGTATTAACTTTCTGGAATACTCATAATTATATTTTGTAAGATGCAGAAA	TTTCTGCATCTTACAAAATATAATTATGAGTATTCCAGAAAGTTAATACACTGTGCTTACAAGTTTCAAACACCTTCTTCTCTCTGCACTGCAATTTGTAAGGACTAAAATATGAGCTAACGTATAAACAAGAAAGCAGTAAAAAACAAACAAAAATGCAGGAAAATCTCAAAGCTGTTCCGACATTGCGTTCCTCACGGCTGAAACTCTGCTCAATTCGTGGAGCGGTTACTACAGGAAGCCCTCAGTTGCGTGGGATGTTCTCATCGTTTCGCACTTCGGACTTGAGTTTGACAAACTCTCGTGCCACTTCGTCGTTGGACCGCTGGGACAGGATTCGCAGAATGGTCCATCCGGTCTCGTCCATGTGGATGCGACGACCCAGAGGCAACCAACACG…	protein unc-13 homolog B-like isoform X11	Varroa destructor
OM_20164	miR-263b-5p	B7PUN0	CTCACGAAAAGAACTTGAGTGATTTAGCCGTCGTGTGCGGAGAGAAAGCGCGCGAATGAAATCGTTTCCACGAGTATCATTCATTCTAAACGCTTTATTTTTACGGCGCCAACGTATTTTCCAGTCGTAAAGTGGTTTTGAAAAAGCAGCTACAAGTGTTTCAACTGTTGTTTGTAACCACGCAGATGCAGGTGCCAACGGCCCCTACGTGAGCGCAGCTGTTGAACTAAAAGCGTTGCACTCACCCTCCAGCGGCCGAATGAAAAAACAACATTGCCTGAGTTT	AAACTCAGGCAATGTTGTTTTTTCATTCGGCCGCTGGAGGGTGAGTGCAACGCTTTTAGTTCAACAGCTGCGCTCACGTAGGGGCCGTTGGCACCTGCATCTGCGTGGTTACAAACAACAGTTGAAACACTTGTAGCTGCTTTTTCAAAACCACTTTACGACTGGAAAATACGTTGGCGCCGTAAAAATAAAGCGTTTAGAATGAATGATACTCGTGGAAACGATTTCATTCGCGCGCTTTCTCTCCGCACACGACGGCTAAATCACTCAAGTTCTTTTCGTGAGCTTCCGTGTTTGGCAGACGAAACGAAGACTGTCGCTTCAGATAATTCGTTCTTATATACGAAAACACGCACACTGTGTACAGCTCCGACGGACTCAAATTCACATAGCGATCTT…	Putative uncharacterized protein	Ixodes scapularis
OM_202	miR-203a-3p	ACB70344.1	GCTTGCCACGTCTAGCAAAGGACGGCTCCAATTTTCATTTCAATTAATAAAGAGTTTCAAAGTCTGANNNNNTAAATCANTGANTGCCTTTACGTTCTAT	ATAGAACGTAAAGGCAnTCAnTGATTTAnnnnnTCAGACTTTGAAACTCTTTATTAATTGAAATGAAAATTGGAGCCGTCCTTTGCTAGACGTGGCAAGCTTGAAATGGCTCAAGTGCCAACGACCCTTACGTCCAAAGCTGATAGGCCGGGCCATTCCAGAACTATTTTCGAAAGTATGTGTTCTCCGCTGTTCTGGCGTATTTCAGCGCCTTGTTGCCCATCGGATTATACTTGCATTCCCCAAGCATGCACACCATGTTTTCCCCCTTACAAGGGGTTCCGTCTAGTGCGTTCGTTGTCCCGGTCTTGTACAGTTGTCCATTGGGTCCGTAGTATGGACCCCTGCACGGTACTTTACAAACTTCCATCACCTTATCCCTGTTAAAGAAGAATCCCT…	zinc-dependent metalloprotease, partial	Ornithodoros coriaceus
OM_20215	miR-92b-3p	DAA34500.1	ACGTCGTCTGCTCAACGGAGCAACGGCTGCGTCTTCACGCAAGATGCCACCACATGACGTCGATTCCTTTTTTTTTTTTTTTTCTTTGAACACGATGGCTTTTACGAAGTCCAAACCACGAGCGTTTTGAACTTGGCAGCTGCACCATCACCGTTACGTTTTGAATCTCTTTTTGTTATCGCGTTGCTGTCTTCTGTTACGTTAGAGGCGCAATGAGAGACATGAATTCTTCTCTTTCTCTCTCTTTTACAATTACAAAATGGCTGCATTTACTTTGTTTTCTTGCGGAGCTTCTACAGCTGAGCATAATTTGTGCAATTTATTTATTTGCATTTTATTAAGATCCACACGACGTGAAGCGAGAATAAAATAATTTTAAGTAAAGCAGACTGTAAAAAT…	AAAATGGCGAACGAGGTAGCAGTTGCGCCGCTGCGAAGTCTCGACGATTTCTTGCTGGAATCGGCTCGATTTCAGCTCCCGAACTTCAGAGACATCGAGAAATGGGGAAACCGAGTGCTCAACAACCTTTTGTACTACCAGTCCAACTATTTTCTCCTGTCCGTGCTCGTTTTCTTAGTAATTGGAGTGATCCATCCCACCAAGATGCTGTGCGGCATGACCGCTGTCGCTGTGGCCTTTGGCCTCTTTTATTACATCACAAATTCAAAGCGGGCAGCTATGAGGTTCAAGCGCGATCACCCCGTTATCAGCGTGCTCGTCATACTCCTGAGTGGCTATTTCATCGTCTACATGCTGGGGTCGGTCATGGTGTTCCTTTTTGGAATTCTCCTGCCCATT…	glutamate transporter EAAC1-interacting protein GTRAP3-18	Amblyomma variegatum
OM_20216	miR-27a-3p	XP_013788567.1	TCTGGGGGGCCATGCGTAAGAAATTGTCACTTCAACACAAAATCTTAAAATAAGCACATATACCACAGTGTCAGGGTGTCTGTGGCATATGTGAGATCGCTGGAAATGACCCCACGAGCCGTATTGTTATAAAAAGAGGCAATATTCCTATCATGTCTTCCTTTTCTCTGTTGGGTGCCGGGCTGAGCGGTGCAATCTTGTTGTACTGTGACCTTCACTTTTCGTGCAGTCAAATGCTGTGAGAATTCCTTTGTAATGTTTTGCATCGGTGATGCAGTGCACTGTAGAATAACACGTCATAACACAACAAACAGACTACATGTGATGGATCGTATCACTTTGCAGCTCATGCATCTAGGCTTACAATGATAAACACTCATCACTATGTGATTCTCGTAT…	ATGTGTGTTAACATGTTTCCTTTTCATGACGACACAATATATACGAGAATCACATAGTGATGAGTGTTTATCATTGTAAGCCTAGATGCATGAGCTGCAAAGTGATACGATCCATCACATGTAGTCTGTTTGTTGTGTTATGACGTGTTATTCTACAGTGCACTGCATCACCGATGCAAAACATTACAAAGGAATTCTCACAGCATTTGACTGCACGAAAAGTGAAGGTCACAGTACAACAAGATTGCACCGCTCAGCCCGGCACCCAACAGAGAAAAGGAAGACATGATAGGAATATTGCCTCTTTTTATAACAATACGGCTCGTGGGGTCATTTCCAGCGATCTCACATATGCCACAGACACCCTGACACTGTGGTATATGTGCTTATTTTAAGATT…	major facilitator superfamily domain-containing protein 12-like	Limulus polyphemus
OM_20218	miR-27a-3p	XP_013788567.1	CGTAAGAAATTGTCACTTCAACACAAAATCTTAAAATAAGCACATATACCACAGTGTCAGGGTGTCTGTGGCATATGTGAGATCGCTGGAAATGACCCCACGAGCCGTATTGTTATAAAAAGAGGCAATATTCCTATCATGTCTTCCTTTTCTCTGTTGGGTGCCGGGCTGAGCGGTGCAATCTTGTTGTACTGTGACCTTCACTTTTCGTGCAGTCAAATGCTGTGAGAATTCCTTTGTAATGTTTTGCATCGGTGATGCAGTGCACTGTAGAATAACACGTCATAACACAACAAACAGACTACATGTGATGGATCGTATCACTTTGCAGCTCATGCATCTAGGCTTACANTGATAAACACTCATCACTATGTGATTCTCGTANATATTGTGTCGTCA…	ATGTGTGTTAACATGTTTCCTTTTCATGACGACACAATATnTACGAGAATCACATAGTGATGAGTGTTTATCAnTGTAAGCCTAGATGCATGAGCTGCAAAGTGATACGATCCATCACATGTAGTCTGTTTGTTGTGTTATGACGTGTTATTCTACAGTGCACTGCATCACCGATGCAAAACATTACAAAGGAATTCTCACAGCATTTGACTGCACGAAAAGTGAAGGTCACAGTACAACAAGATTGCACCGCTCAGCCCGGCACCCAACAGAGAAAAGGAAGACATGATAGGAATATTGCCTCTTTTTATAACAATACGGCTCGTGGGGTCATTTCCAGCGATCTCACATATGCCACAGACACCCTGACACTGTGGTATATGTGCTTATTTTAAGATT…	major facilitator superfamily domain-containing protein 12-like	Limulus polyphemus
OM_2023	miR-10	XP_022252635.1	ACTTCACGTGCGTGACATACGTATCGCGCGGTCGACACGACCTCCAGGGACTTCCCCCTTTTCCTCCATCTGTGTCTCGCGTTAACTAAAAGTTCGTCTTCTGCTCCCACGGAAATAAACTCTGCAACGACTGCTTCATCGAAGAACTGCCAAGTCCGGAGAAGACGTTGCTGCCGCCTGCCAGGACGGACCCAGGACCACCGCCACTGCTCACTTTCGACGTCTTCTCTGGCCTCAGGTTGCTGCTGCCAAAAATATCAACCATGCTCTGCTTGCGATACACTGGAGCAAGCTCCGCCGCTGCCTCTACCTCCTGAAGATTCTCAAGCAACGACTTCCGACGAATGCTCGCCCTGGGGAACGTGTCGCTCATGCGGCGATTGCCAAGGCGTCCCGGAG…	GGTGAATTAGACGCGAGTCAAAATGAGTGACAACCAAGTGAATAACAAGGCTTTCAAGGCTAAACTCAAGCCAAAAAAGCCAAACAGAGAAAAAGAAAGTTGTTCTACACCAAGTAGCAATTTAACGAAGAACAATGCTTCCAGCGATGGGTCAGCATCCGCGTCTCCGAGTGCCTCTTTGTCTGCGTGGGCTGTGGCAGATATTCAACGCATGATGTACGGGTTCGGTGACTCGnGAAAGCCACTTTTGGAGTCGGCGAAGCTGGTnGAGTCGATTTTGAGCCAGCAGATGAAGTCCTTGCTCCAGCAGGCGTCGGAAGTTTCGACTCTCCGAGGTTCTAAACTTGTTGGGTTGGAAGACATCCTCTTTCTTATGAGGAAGGATAAGGTGAAGTTGTC…	transcription initiation protein SPT3 homolog isoform X1	Limulus polyphemus
OM_20246	miR-137-3p	B7Q4L4	ACTGACGACATATATTTTGCACATTGCGTTGTCGATATATGAAACTGTTTTTCCAAACCCCTACAATTTTCAGTGCCCGGATTAGACTGTATTACACGCAGCTCTTGAGCCTAAACATCATGTAAAGCAGCAAAAGGGGTAATGTTGACCATTCACTGAGGTGAAAGCAATAAATAACTGTAGGAGAGTGCTGTATGAGGTAGTATGAGTGAGTGAGTATGTTGGGTTAGTTGTCATGTTTCACATGTATGTATG	CATACATACATGTGAAACATGACAACTAACCCAACATACTCACTCACTCATACTACCTCATACAGCACTCTCCTACAGTTATTTATTGCTTTCACCTCAGTGAATGGTCAACATTACCCCTTTTGCTGCTTTACATGATGTTTAGGCTCAAGAGCTGCGTGTAATACAGTCTAATCCGGGCACTGAAAATTGTAGGGGTTTGGAAAAACAGTTTCATATATCGACAACGCAATGTGCAAAATATATGTCGTCAGTATGCTCTTGCAGAACTCTTTTTCCAACTTCAGTAAATCCAGAGTCAAGGGAGACTCAATTTAATATCTTTGAATTTGTAAACAAAGCACAATAAAAGACATACTGCATTGCAACTAGTATGTAGCACTGTGCCAACTGACCTGT…	Syntaxin, putative (Fragment)	Ixodes scapularis
OM_20248	miR-9-5p	XP_022255534.1	AAATGTATGTCACACATCTTCTGCCACGACCTCATGTTCATAAGCATGTTATGAGGGTTTAACATTTATCATTATCGGTGTGTTACCTGTATTTTACCAAAGTATGTTTAGTGGTTGTTTTACTGTTTAACTGTTTGTTTGATTACCTTGTGTGAATCTCAGATTATAGTGCTT	ACTCATATGTGGTGAAACGTGACATTTGTTCGTGACATGAAGAGTGGGAACGGTTTGTTCCTTTGAAGGGTCTGTCATTTCGTCATGGGTGTCAGAGGACTGCAGTCCTTCTTAGAAAAGGTTGTTCCTGGAGGCCATACCAAAGTGAACATCAAAGAAGCCGCTAATGCACATCGTGCTAAGTGCCCGACTGGGACAAGGCCAACAATTGTTGTGGATGGTTTAAGCTTAATCAACAGGATTTTCACATATACAGACGACTATATCTTTGGTGGACCTTGGAAGGATCTATGTGCAGCAGTCAAGCACTTTGTACAGAAGTTTGAAAATGTGGGTATAGACCTTGTTTTCATCTTTGATGGATACATTCCTGAAGTGAAGATGGAAGAGTGGGTTAAA…	constitutive coactivator of peroxisome proliferator-activated receptor gamma-like	Limulus polyphemus
OM_20256	miR-190-3p	B7QAW6	CAAACAANGAGCAACTGAAAGTGGTGTGCAGGNTTAAACTGCTTTTAAAANGGCAGACNATTTTTTGCTTTGTTTTATGCACACGTGTTTATATTCCTTTAATGAGTTCAGCTGTTGAAGGACACTTTGTCCATGTTGCCATGCATCATTCACCCTCAGGTCTAGGAAAGCAGGTNTTTCTTAGATTTCGATTTTCTTGGATCTTANTTNATTTATTTATTTAGAATTGGTTGTTTTATATTGGATTCTTGG	CCAAGAATCCAATATAAAACAACCAATTCTAAATAAATAAATnAAnTAAGATCCAAGAAAATCGAAATCTAAGAAAnACCTGCTTTCCTAGACCTGAGGGTGAATGATGCATGGCAACATGGACAAAGTGTCCTTCAACAGCTGAACTCATTAAAGGAATATAAACACGTGTGCATAAAACAAAGCAAAAAATnGTCTGCCnTTTTAAAAGCAGTTTAAnCCTGCACACCACTTTCAGTTGCTCnTTGTTTGAGGACATCTTGAATTGTGnTCTTTGCnnGCAnnATGTGCACGTACATGAAAAGCATGTTGCAnACAnATAACCCCATATTTCACTGTCACGTGTTTACCTGAAGACTCAAATTCTTACATGTGTACTGCCTAAAATTATGAAGCTCT…	Putative uncharacterized protein	Ixodes scapularis
OM_20275	miR-137-3p	XP_023241624.1	CAACAAACCGCCACCGGAAAAGAACAAACACTAGCCGGCAGGGGACGCCGCGTGATGCGTGGCGCCCTTACACTGCATCAAATCGCACTACGTCACCACCGTGTGACCGCTTAGCACCGTGTGCAACACGTACAAGCAGACAAAGCTACTACAGGAAGGGGAGACGAAAAAGAAAAGAAACTAACGGCTGGTTCTTGTGTCGGGACAGGTGTGTGTGTGCGTTCAGGGGTGGGGAGCTAAGCTGTGATTGGTTGGTTGCTCGTGACGTTGCCCGTGCGGCGTGTTCGACCACTCTCGATAATACCAGTTTGTATGACTATATTGTTGGCATATTTACATAAAGCAATATACACGGATCAGTT	TCGAGCCAACAGTTATACCACGAGCTCGTGTAAGTGACTTAAGTTCCGCGTGCGAATTTCACGCATACTCCTCACTTAAATTCGGGTGTTGCATACCGACCAATATAGTTTGCTACGCAAGCGATCCGGATAATGTTGCAAGGGTGTAAGGATACCGTCGTCGTGCGGTGATTGCCAGTGGCAGTGGTGGTGGCGGTGCGTGTGCGTTGTGGTATCCCCGTTTGCCACCCTAATTGAACTCGAGGCGCTGGCGACTTTGTGTTGTGTCTGTTGGTTGCGAGAAGGAAAGAAGTTTAGAAGTCGTCGTGAAAAGTTGGACACTTGTGGAACCACGCAAAGTAATGGGGTACGGCGTGAGCAGACAGTCCGTGCTCCGAGGCGAAGTGAAATCTGACCTCG…	neuroglobin-like	Centruroides sculpturatus
OM_20311	miR-26a-5p	XP_013777980.1	AATGTGGTGCAGTGACTGTATCAAATGTTGATGATAGCTGTTGTGTGGTTCTTAAGTGCAGTCCAAGTCAAGCATGTCTGATTAAAGCCAACTAGGTACAGACTTCATAGCAGTTAACAAAAATTACAGCATAGTATGTATACTTGATCTAGTTTGTAGGCTCGTCAGATCTGAGTATCTGCAAGTCATACTCGTATGGATGACTGCCTTTCGTAGGTGTGTAAAACAACCTGTGTTGACGTGAAATCGCCATAAATTTCTCACTTCCAAAACACTGTCAAGAGAGGCGGTCAACAAAACAAAGGAGGAAAAGTTTAGAGGAAAAGAAACAAAAGTTCCTTCATGGATTTTTTTTTTTTTTTTTTTTTTT	GATTGGGTGGTAGGGTGCTGGCAATGTTGAACGTTGCTGTGTGCACGAAGCCAGACGTTTGCGCGCACCTATTTCTCTGAAGAGTGTTTGCTGTTGAAAACnGTGTCACTTCACGCAAATTATGGTTTGAAATCATCTGTAACAGCGTTGGTTAATGACAATTCTGCTGTACCCTAGGTGTGTGTAGCAAGCACAATGGCTCAGGATTATGCAACTGGTGGTCAAGTAGATGGTATTGTGGATGCACTTGTGGAAGGCCTTGCTGACAAACAGGAGAGTGTGTGCTGGTCAATTATGCGGTCACTAAATGTAATTGGTAACCACTTCCCTAGACTGGTTGTGTCAAGTTGTCACCGTCATCTTGCAAGTGATGCCAAGCTTCAGGGCCCACACAAAGTC…	maestro heat-like repeat-containing protein family member 1	Limulus polyphemus
OM_20349	miR-203a-3p	B7QCV5	TACCTGGTCGAAACAACAACAAAAGAAGAAACTTCCACAAATCATGTAGAGCCAAGGTCGAGGAGTGAATCACCTTGTTACTGAACTTGTACATTTCAGCTGTGTGTGGTCCCTGTTTGAGAAATATTTTGTTTCTTGTGTGTCCTTTATATGCAATAGATTTTATGAGGGCAATAAAAACGAATTTT	AAAATTCGTTTTTATTGCCCTCATAAAATCTATTGCATATAAAGGACACACAAGAAACAAAATATTTCTCAAACAGGGACCACACACAGCTGAAATGTACAAGTTCAGTAACAAGGTGATTCACTCCTCGACCTTGGCTCTACATGATTTGTGGAAGTTTCTTCTTTTGTTGTTGTTTCGACCAGGTAGGGAAGTGACTGCATTTCCCTCATGAAACGAGCCTGCTTAGCTAGAAGTACATCCGGGATGTTGATGGATCCCTTGACGAGAGCGTTGACGTCTGCCAGCCTGTGCTTCGGTTCAGGCGTCAGTATGTAGAAGACCTTCTCTGCAGGGTCAATGGCTCGCACTATGGCGAAGCCAAGGCATTCGTAAGGAGGGTTTTTCCTCATAAACATC…	Cleavage/polyadenylation factor Ia subunit Clp1p, putative	Ixodes scapularis
OM_20352	miR-279-3p	XP_012246703.1	AGCTGTACACAATTCTATGAAACTTGTTGNTCTAGTCTGTTTTGTCATTGTGCTGCANCACATTCTCTTGNGGCCGACTCGAAATCTGTCAAAATATGCCTTTTCTGCTGCATTCCAGTGCAAACGTGAGAAGGGGATAAAATGTTTATTTA	GAGGACAAGTTCAGTCGATTGCTGGTTCAAGTGACCAACATAAGGGACGAGTCCCAGCAAAAAGATACCATCAGCGTTGAACAGTGCCTGGCCAATATGTTTCAGCTCCGTGCCTATGCAGATGTTATCGTCAATGTTGTCGATTCCAAGGCGGTTGCTTTGGATTCGGTGGAGCTCATCTTCAAGGACCAATACCTTGCGAGAAGTGACATGTGGCGCTGGAAGCAGGCCATGGTGAACACTTGCGTCTATCCAAAGAAGGTGATTGAGATCCACGCCAGCAGATTACAAGTGTACGAGATGTGGGCTCACGGAGAACAAGTAGCTTCGGGGGTCATCACGGAGGACACGAAGATGGTGTATCGCTCGGCGAGCAGCATGATCTACCTCTTCATCCAG…	GATOR complex protein DEPDC5 isoform X7	Bombus impatiens
OM_20417	miR-203a-3p	XP_022643739.1	ATTCTGCTGTTNGTGGTGATTGGACGAACGGACGCAGGACGGAACCTCACTCGGGCACAGAGGATTATCTGCGGTAAAAGCTCTCAAACAAGACACCGTCTGAAAACAGCAAATCAAGCACAGATAACATTTCAGGATGAAAGATGTGAGATGGAAAGACGTCAAAGAAAAGCACGACACGACAGAAAGTCAGGGCGCCTACTAGAAAAGGGCTCCTTCAAATAAAAGTACAACGAATCGGANGACCGGCCGGGTAAAGATGGCAGCGTTTTAATGCCGATGAACTGATTCCATGATGCAGAAGGAACCCAGGTTGTGCGGGCAATGATAGATGTGAACGTCATCATCCTGTTCTCAACAAAAGATTTTGTTCTGTTCATTGTGCATTGTGAAATCCGG…	CGACGGCAGCGACATCGTCAATATCTTCTGCTCCACGCGCTCTnTTTGCAAAGCAGCTGCATATAGTGACCGTGTAGTCTCTTCGGCTATTATTTGGGAGCCCGACAACGAAGGAGCATGCTTGCTACATCCGCCCTTCGTAGATCCATACAGTGTGTTACAAGACGTAAAGTAGCTCATACAGGTGCCATTTGTTGCACCAAAGAGTTACACCACAGGAGACACCTCCATTTCGTTGCCTTGAAGATAAGGAACGGCATACTTTATCCCGAGACATGTCATCCTTCAATTGCACCAAGCCCACTTTCAAGGTACAGTACAGATGCTGATGATGAAGCACTAGACAAACTGCGCGTGGATTTTGATGAATACAAGCGGCTCCTGGCAAACAAGGAAGCC…	thiosulfate sulfurtransferase/rhodanese-like domain-containing protein 1 isoform X1	Varroa destructor
OM_2042	miR-137-3p	PRD34994.1	CTTTACGAAGTTAATTTACTTGTATATTGGTACACTGCACTAGTATTTTATGGGCATAGCAATAACATTATTCTGAAAGGAATTTACTTTCAAATGTCGCAGCATGCTGGTTTGGGCAATGCAGTACAAATGGTGCCATATATGTGTATATTAGAGAGTAAATTTGTGATCAAAAAGACTTTTCAATAAAATAATGTTTGTATATTGGTACACT	AGTGTACCAATATACAAACATTATTTTATTGAAAAGTCTTTTTGATCACAAATTTACTCTCTAATATACACATATATGGCACCATTTGTACTGCATTGCCCAAACCAGCATGCTGCGACATTTGAAAGTAAATTCCTTTCAGAATAATGTTATTGCTATGCCCATAAAATACTAGTGCAGTGTACCAATATACAAGTAAATTAACTTCGTAAAGACACAGCCGTAATATTCTCAGTTACGCCATTTTAGCCTGTAGCTCACGCAATGATTTGCCATTTCAGTTCTACACAATGCACAGCACATCGGTATGAACCATCCATGACCAATTCAGACACTCGCTTGCTGCATAGGCTGGAGATTAGCAGACACTTCAAAGGGACATTCTGTGCACTTCCTTAT…	Oxct1	Nephila clavipes
OM_20429	miR-315-5p	KFM65591.1	ATGTTTTCTTTCCACTGCTTCTGATGGGCACAATATAATTATGCAACTGCAAGTTGCATACTCAGGTATTACACCTGCACTCAGCAAGGCATCATGTTGTGAAGATATGTGAAGATTAAACACCATATTTGTTTTAGGTGCGTTTTTGTTATGAACTGAACATTTTGCACTCCTCCCTCTACAAATGTGAGAGAGATGTACTTCCCAGATAAAATGCTTCTACTTTGTGAAATAGTTGAGCATGATTGGAAACTTGTAGCTAATCAAAGCAGGAACCTGAAAAGACAGGTGACACAACTGAAGGTAGACTGCTGCAAGTTAATAAATATTCTTATTATTCATGTATTTTCTGCAGAATGTTGCTTTGAAATAAAGTACATTCAGTGATCCATTCTGCTA…	TGTACAGCATTTTAATTTACCATGCAGTAGCAGAATGGATCACTGAATGTACTTTATTTCAAAGCAACATTCTGCAGAAAATACATGAATAATAAGAATATTTATTAACTTGCAGCAGTCTACCTTCAGTTGTGTCACCTGTCTTTTCAGGTTCCTGCTTTGATTAGCTACAAGTTTCCAATCATGCTCAACTATTTCACAAAGTAGAAGCATTTTATCTGGGAAGTACATCTCTCTCACATTTGTAGAGGGAGGAGTGCAAAATGTTCAGTTCATAACAAAAACGCACCTAAAACAAATATGGTGTTTAATCTTCACATATCTTCACAACATGATGCCTTGCTGAGTGCAGGTGTAATACCTGAGTATGCAACTTGCAGTTGCATAATTATATTGTGC…	hypothetical protein X975_08883, partial	Stegodyphus mimosarum
OM_2043	miR-137-3p	PRD34994.1	TTTACGAAGTTAATTTACTTGTATATTGGTACACTGCACTAGTATTTTATGGGCATAGCAATAACATTATTCTGAAAGGAATTTACTTTCAAATGTCGCAGCATGCTGGTTTGGGCAATGCAGTACAAATGGTGCCATATATGTGTATATTAGAGAGTAAATTTGTGATCAAAAAGACTTTTCAATAAAATAATGTTTGTATATTGGTACACT	AGTGTACCAATATACAAACATTATTTTATTGAAAAGTCTTTTTGATCACAAATTTACTCTCTAATATACACATATATGGCACCATTTGTACTGCATTGCCCAAACCAGCATGCTGCGACATTTGAAAGTAAATTCCTTTCAGAATAATGTTATTGCTATGCCCATAAAATACTAGTGCAGTGTACCAATATACAAGTAAATTAACTTCGTAAAGACACAGCCGTAATATTCTCAGTTACGCCATTTTAGCCTGTAGCTCACGCAATGATTTGCCATTTCAGTTCTACACAATGCACAGCACATCGGTATGAACCATCCATGACCAATTCAGACACTCGCTTGCTGCATAGGCTGGAGATTAGCAGACACTTCAAAGGGACATTCTGTGCACTTCCTTAT…	Oxct1	Nephila clavipes
OM_20444	miR-275-3p	XP_023216088.1	GCAAGGTTGTTGCGATTCTGTACCTGTACAATTGTAAATATAGTAAAAGCTGCCATGTGTTTCAAGATACG	CAATGTTTAGTTGTTGACAACGGAGCGGGATCTATAAAAGTCGGATACTCGGTTCAAAATGCCCCCCGGATCATTCCAAACTGTGTGACGAAAGCGAAAAGCGAAAGACGTCGACAGTTTATAGGGGACCAAATCGACGACTGCAAAGACATGTCAGGGTTGTTTTACCTGCTACCCTTTCAAAAGGGTTATCTCACGAACTGGGAGGTGGAAAAACAAGTGTGGGACTACATATTTGGAAAAGACGCCTGTAACGTGAAGTTCGACGACACTTGTATGCTGTTGACGGTGCCCTACTTCAACTTCAATTCCATTCAGGAAAATCTCATCGAGGTTTTGTACGAGGAATATCAGTTTCATTCAGCGCTTATCACAAATGCGGGCACTTTAAGCGCCTTT…	actin-related protein 6-like isoform X1	Centruroides sculpturatus
OM_20445	miR-12	XP_023209806.1	GGTTCTATTGACACTTTTTTTTTCCCTGTTTCAAGTGCTTGTACAGTGTAAATCATGTTGGGGGACTGTTTGTACATGTTGACAGGCAATTTCTGGAAATTGTTTAATAATAAAGTCGCATTTTTTTTCTTTTTGGTGTTTGTAAACAAGGACTTCTTAAATCACAAATCATCTCTGTTGAACTCTAAAGCCTTTTGCTTGGCTCTTTATACGGGAAGTCGAGGTACTCGAAAACCTGTTTCTCGTCCTCGACGGGAACCGGCTCTCCCGGTACACCGGTACATCCGACAGGGCGCAAGGAATACTCGTTGAGCATGAAGCCCTGTTTCTGAGCGTGGGCTCTCATCTCCTGGTTGAACACGTCACTACCGGTGAAGTACAGCACACCGCACGCGTACT…	TGGAGCGTGCCTCCGTGAAGGACCTCGAAGCACGGCTGGGTTGGATGAATCACGTGCTGTCCACGTTTGGAAAGCAAGGACACTGGGTGTACGTGCTGGGCAGGTGTCTTTCGGAGGCACTTGCAAGTTGTGTTCCGTTGTCGAGCGACAGTTTTGCTGATGACATGTTTGACCTGGAGCAACTACCGATAGACCTGTACCAGTGCCCTGAAGTCAGAGGTCGCTACTTGATAAAGGATGGGACAGAAGCCTTCCAAGAAGAGGCCATGCTGAGGCTAGCTTTCAGGGTCCAGCTGAGCCTTCGCCATGCAGCGTTAGTGTCCCTCCAGGAGAAAAGGCCCATCGAGGAAGGATCTCTACTGTGGGCATCTGTCTACAAAAAGCACGAATCCCATCCTG…	midasin-like	Centruroides sculpturatus
OM_2049	miR-2b	B7PZP8	AGAAACACAGAAAATGTTTGTCATCCAAACACTGCACAATAAAAAGTGCTTGACATGAACAGGCTCAGTTATGTGTGGACGAAGGCCCAATGCCTTCTACAGCTGTGATGCTCAGGACTGTACTCCNCAGCAATTTCTCCCATGTAGAATAATGCAGTACACACTTTTAGAGCATATTGAAACACGTTGAAGCGCTATTGTTTATGTTGGGTGGTCACAGCCTATGAAGCAAGCAAGTGAGCAAAATGTTGGATATTTTGGTGTTTCAGCTTTTGCTAATGGCTGCTTAATCCTCCTTTCTTAACATATTGTGTTCATCACATGTGAAATGCCTCAGCGCCATTACTATTGTGTTAGGAGCCCACCTTATCACCCCCATTGGGATGAGGCTTGTTGAAT…	TGAGCAGGACGATTTCATCAAAAGCAGCATCAAGGAGGAAGAAGCAGCATCAGTCACAGTAAAGCAGCTGTCAAAAAAAATTCATGCATTAAAGAAAAAGGTGAAGCATTTTGAAGAAGGTTTTGAACAAGAGCGGGGATACAGGCCTTCCCATGCAGAGAAGATGAACCACCCGGAGGTGAAAAAGTTGTTACTTGATCTGAACAAACTTCGGAAGGATCTCAAAAACCTGAAAGAGGAAAATGGATTGCCAGAGCCTGCTTACCTGAGCTATTCTGCTTGGAGCCACGATAAGAAGGCTGATGCTGAGAATGATGATGAGGATGACAAACCCTCAGTGTCACTAGAAAGGGCACTCAATGACACCTTGTCCTCCCTGTGTGAAAAACGGAGAGCTGC…	Fam13, putative	Ixodes scapularis
OM_20499	miR-87-3p	XP_022655097.1	CATTCTTAGAGCTTGGAATAGTGGATAATCAAGTTGCTCACATGAAATAGGAGAAACATCTATTTTATATGACACTGCAAATAATGTACATTCGTGCTCAGGAAAAAAAGAAAACAAAAAACGTTGCTGACTTTCAGGGAACTCAATAAAGAAAAAGAAAATTC	GAATTTTCTTTTTCTTTATTGAGTTCCCTGAAAGTCAGCAACGTTTTTTGTTTTCTTTTTTTCCTGAGCACGAATGTACATTATTTGCAGTGTCATATAAAATAGATGTTTCTCCTATTTCATGTGAGCAACTTGATTATCCACTATTCCAAGCTCTAAGAATGTGGTGCAGTGTAGTAACAAAACATCCAGGCTAAGTGTTCCAAAAACATGACAGACCTCAATTACTGTGTATCACAGAGGACTACAGATTCCACTGATGCTGGTTCAAGGACTTCGCTTGGGCGGAATTGGTGTACGAATTTTCGCAGAAACTTTTGCAACCTATAAGACAATTTTTACCTAGACAAAAGCAGTACTATAGCAAACAAGCAAGTGGGTCTTTGAGTAATTTGGGAA…	5&apos;-nucleotidase domain-containing protein 1-like	Varroa destructor
OM_20536	miR-22-3p	B7P6Z3	TTGTGCTGGTCTTTCTTTTTGCTGGGCAGCTCAGTTTGTATTCTTTT	AAAAGAATACAAACTGAGCTGCCCAGCAAAAAGAAAGACCAGCACAACATTTACTTTCCTCTTTTAAAAAGTCATCACTTTGGCACATTGGAAAGAAGATCATTGCCCATGGCCATCATGCCATCGTCATCTGACAATGCAGAGTCCGTCGATTCCCCGGGGTCGCCGAACTGATTGAGCCCAAACAGCGACCCCGGCTGCACTACATCCAACCCGAGCGCTGCGATGTCGTCCATCGACTGGAAATGGAAATCGTCCTCCGGTGGCACCGGCGCGGGAGGCGTCACATCGGCCGGAGGTGCCGCCGTGTGCAGCAGACAACCGTCCACAGCGAACAGGGGCGTCGTGCACTGCCAGGCATCGCACTTTTCGTAAAGCAGTTGCTTCTTATCCTCGAGG…	Putative uncharacterized protein	Ixodes scapularis
OM_20565	miR-87a-5p	KFM61566.1	GTGGATGGACAAAGGAACACCTCTCTAAAGCAGATATGTGAGCGCTTGTATAAGAGTTTTGTGCAAGAAAACGTGCCTTCAGGTGAATGGCTCCAATGTGGTGATGCCAAAGGAATCCAGGTTTTTACCTTTTTTTTTTCAGTTTTTACTTTTTTACATAAGCAAAGGACACCATGCAAATTCTGCTGTACAAATGTAAATAAAGATTATCTGCTGTTGGAGAGAGTTTAAATTGAGAAATATTGAGGTTTGTTTCATT	AATGAAACAAACCTCAATATTTCTCAATTTAAACTCTCTCCAACAGCAGATAATCTTTATTTACATTTGTACAGCAGAATTTGCATGGTGTCCTTTGCTTATGTAAAAAAGTAAAAACTGAAAAAAAAAAGGTAAAAACCTGGATTCCTTTGGCATCACCACATTGGAGCCATTCACCTGAAGGCACGTTTTCTTGCACAAAACTCTTATACAAGCGCTCACATATCTGCTTTAGAGAGGTGTTCCTTTGTCCATCCACTGTTCACTGGCTACCACTCGTTGCATGACTTTTTCAAATGCTCCACTGAGGTCAGCATTACGCATCACAGGTGCCAGGGGACGTGTAGGAGTGTCCACTGTGTTGGGCTCCAACAGTGCGCTTAGGAAGTCTTGCAGCTG…	hypothetical protein X975_01658, partial	Stegodyphus mimosarum
OM_20579	miR-1993	B7QGL8	CATATGCAAGATCTATGTGCTTGGACGTCATGCATTTCTGTGGCTTCAGTAATATTCATAACAGATACAAGTACAGTTAATGGGCAGAGCGTGCTCACATTCTAGGGTTCTAGAAATAAAAGTTTTGGACCAGCAACTTTACGCATAATGTGGTGCATAACCAGCATGTGGTGTTCAAGCAGCGT	ACGCTGCTTGAACACCACATGCTGGTTATGCACCACATTATGCGTAAAGTTGCTGGTCCAAAACTTTTATTTCTAGAACCCTAGAATGTGAGCACGCTCTGCCCATTAACTGTACTTGTATCTGTTATGAATATTACTGAAGCCACAGAAATGCATGACGTCCAAGCACATAGATCTTGCATATGAATTACAAAGGCGGTCCTATGTACATGTGGAGGCACTTTGTCGTACATACTGGTACGACGACTTGTACAACGAAACCAGTATGCTAACAGTTTCTAAATCGCTTGAACAGTGGATGCCTTGGGCCCATATCTTTCTTCGATGTTCTATATTCCATGTAAACCGAAGAATCAGCTCCAGACATGGAACCCATGTTGCCAGTCCTTCTATTAACCT…	Rad25/xp-B DNA repair helicase, putative	Ixodes scapularis
OM_20588	miR-29b-3p	B7P743	CAAAGACATATCCAGAGACCCTGCTTTACATTGAAGGACGGAGGTACATGAAGCTTGCATGCGTTGTTGCTAAAGAAACTGTCCAGTCTGCTCCGACAAATTAGTCATGGGAAAGCACACCATGAATGGAATACTTATGTTTGGCAACAAAATTGAATAAGAATGCTGGTGCTCCGATTGGTTCAACATTTTGTAATGCAACCCTTCCTGCATTTAATGGCTTGTCATTTTAAACTTTAGCTGTAATAGCATATTATTTATTGACATTGTAGTCTGTAAATAAAAGGCATGGCTTCTGAGTC	GACTCAGAAGCCATGCCTTTTATTTACAGACTACAATGTCAATAAATAATATGCTATTACAGCTAAAGTTTAAAATGACAAGCCATTAAATGCAGGAAGGGTTGCATTACAAAATGTTGAACCAATCGGAGCACCAGCATTCTTATTCAATTTTGTTGCCAAACATAAGTATTCCATTCATGGTGTGCTTTCCCATGACTAATTTGTCGGAGCAGACTGGACAGTTTCTTTAGCAACAACGCATGCAAGCTTCATGTACCTCCGTCCTTCAATGTAAAGCAGGGTCTCTGGATATGTCTTTGGGATGACTCGTGGAGCAGGCTCATCGCCAAGTTTAAACGTAAAGTGGAACACGTTTGTGATTTCCTTTGTGCCCTTATCAGGATGAATGACTGTCGC…	Acyl-CoA thioesterase, putative (Fragment)	Ixodes scapularis
OM_20679	miR-745-5p	XP_023216199.1	AGGCCTGATAATGCTGTACAGCTCATTTCCATCAAGAAATCATGTGATGTCACTCCCATCGTCAGAGGTTGTATATTTTGAAGCACAGTTAAAGGGGTTGCAGCATTTTCTGGCAGGTTGAGCAGAATACACATGCTGCAACCCCTTCCCTTTATTTAATGAACATTAAAGGTGCTGTTGTCAGTCACTAGCTCGTCGTGTACAGGGTGGCTAACAAAGTCAGCAGAAGGCTCGTTGGGGAGAAGACTGCAGACAACATTCCACCGCAATACATTCCTGCAGAAACATGTATTATCAAATGCTCATTAGAAAATGTAAATGTTTTTTACCTTCGTGGCTTACTGAGAACTTTATCTGCTGTGGGCTCCGGCACAGACCTGGAACCAAGGTTGGGGATGT…	AAGTGGTTTGAAATCGGGATGGAGCGGCAGCAGACAGTGTGGCCGATGCTTTTGGATTACACGCGCGACGAGTGTCAGCGGATGCTCAGGAAGCTCGAGCTGGAAGCATACGCATCTGTGGTCTCTGCTTTCAGGGCTCAGGGAGAACTTACAAAGGACAAGAAAAAGATGCTGCAGGAGCTGTGCAATATTCTCTGCATCTCCCTGGAGAGGCACAAGGCGGAGGTACGACGAGCAGTGAATGATGAGCGACTTAACACCATTGCAGACCGCGTCATTGGCCCCCACAGCATGGCTGACTGGGCAATAGAGGGTCGTCGTCTGATCCCCCTGATGCCTCGTCTCGTGCCACAAACCGCCCTTACTTCAATAGCAAACAATGCTGCCAACATTCAGGCT…	BRCA2-interacting transcriptional repressor EMSY-like isoform X2	Centruroides sculpturatus
OM_20720	miR-305-5p	ISCW020034-PA	GCACGTGTGGTGGGATTTGCTTAAGTACAACTGGCAAAGTTTGCAGCAATTTCTAATGCAGCAGGTAGCACTTATCTGCTTGGGGCAGAGATGGGGGGGGGGGGGGGGGGGGGGGGGGGGGGGGGGGGG	CCCCCCCCCCCCCCCCCCCCCCCCCCCCCCCCCCCCCATCTCTGCCCCAAGCAGATAAGTGCTACCTGCTGCATTAGAAATTGCTGCAAACTTTGCCAGTTGTACTTAAGCAAATCCCACCACACGTGCAGAAGTAAACCAATTTCAAGACCAGAACTTGCTGCCGGAATTATTTTTTGTCAAAAATCAAAATTTCTTAATTACTTCAGTGTATCCAAGGTATTTCTCCCTTTACACACATTTAGAAATAGCTCTATATTTTTCATATATGTATTGTCTGTATTTACGTCGTATCGTTGTGACAGTATGAGGTAAAACTCTTCCTGTAACAGGCAAATGTGGTATCAGTGTTAGGAAAGCCGGTGAAGGCTGCTTTGCACAGGGTATGCAAACATGAAA…	H4-K20-specific histone methyltransferase SET7, putative	Ixodes scapularis
OM_20793	miR-155-5p	XP_022240482.1	AGCAGCATTCATAGGGACTCTGACAGTGTATATACAACACTTTTACAATTTTACACAATTTCTAGGGAGCATTTTTTTTTTTTTTTACTTTGCATAACTTTTACTAATGGCTCTCTGACTAGGCTCTATTTCACGTACCAGTCGTAAGTGTGAAGCAGAAAGCTGATGAGTATTTGAAATAGTGCCTCTTCTGATTGCATCTCAGGTGCTTTCTTTCTCCCTGAGTAGTCTCATGTGTGATACAATCATTCCATCGTTGGCAGACGTGTGATATTATACTATATGGAGCATTATTTTTTTTACCAAAAGCATGTGCCGCATGAAACAATAAAATTTATTATAAAGAGTTTAGTTGTGC	TCAACTCTCCCCGCATTAAGCACCCGTTCTCTCTGGTTATTCACGGAGATTGGTTGTTTGTCACAGACTGGAGGCTAGATGCCATTTTGAAGATGCACAAGTTGACAGGGGCGGATGAGAGGATAGTGACAACGGTTGAAGAAGGCAGTCGTTTATACGGCATCAAGGTCTATAGCAAGGAAAACCAAAAAGTCGATAGCCGTCATCCATGTCAGTATAATAATGGAGGCTGTCAGAAACTGTGCTTTCCGGTGCCTTCAAATGGCAGTCAGGGTCCAGACTTGACAGTGAGCTGTGGTTGTCCTTATGGAGAACAGTTGGCTTCGGATGGACGCACGTGTGCTGCAGATCCAAGTGCCGAACCGCCGGTGCAAGCGTGTCCTAACACTTGGGATTTCA…	low-density lipoprotein receptor-related protein 2-like isoform X1	Limulus polyphemus
OM_20800	miR-317	DAA34568.1	GGGTTTTAAATGTGGACAGATGAGTTATGTGTGTTCATTCTCCAGCTTTTTGTTTGGAGTGTCTATTACCCTTTGGATGCCACGTGGAAATTTGGATTATGTCTGTACTTTATTAGGGGAGTAAAATGAATGGCACATATTTCGTACATGTTCTCAACGTGTCCACGCGGCTCTGTTAATGAAATACTAGTGCCGTGAGTTTAGGCATGTTTTGGCCGCGAAAGTCCAGCGCACCGGACATTACTTTCACGCAGTTGCGGATGTGGCTAAGGTCACGCAAGTACATTAAGAATTTTTTTTTTTTTT	GTTCAAAGGCATGGCATTCGACCCAGTATCCTTCGCTAAGGATTTCGTCGCTGGCGGTGTCGCCGCTGCGATTTCCAAGACTGCTGTAGCCCCCATTGAGCGTGTGAAGCTTCTTCTGCAAGTCCAACATGCTTCGAAGCAGATCACAGAAAGCCAGCGATACAAGGGTAAGTGGCTACAAAGAACCGGCTGCGTCGCCATTTTTGAATGGGGTCACATTGCGGTCGCGGAACCGGCGAGTGCTTGTTTTAAGTAGGGTTTTAAATGTGGACAGATGAGTTATGTGTGTTCATTCTCCAGCTTTTTGTTTGGAGTGTCTATTACCCTTTGGATGCCACGTGGAAATTTGGATTATGTCTGTACTTTATTAGGGGAGTAAAATGAATGGCACATATTTCG…	ADP/ATP translocase	Amblyomma variegatum
OM_20818	miR-26a-5p	PSN34762.1	GGAACCTGGTGATCATCCCGAATTGAACCTCATTTGCCGTACACTGCGCTGCTTAGAACAGTATGTACTTGAGTGTATCAAATATGGACTTAAGTTGTAGCTCTTGACCAAACTCAGGCTTTGGTTTAGCACGGTGTAACTCTAGCCATTTTGTTCGCTTTACTGAACACAAGTTTCGCTGGTGACATGATATGTTATGTCATACATTACCCCCACGAATGATTAAACATGGACTACGATTGTGGGGAATATCCTTAATGCAAGCTTAGATGAGATCCACGACGGCATGAACTTGGAACTGTATTACCAGTGAACAACACCGGACCATGAGCATTGTGTATGAACTACTTGTTGACGTTGTGTCTGTGTGTTTTCGCTCTCTTCCAAGACACAGGAGAG…	ATGTTTCGCCCGCGTTTGTTGCTGGCCTCAGGTGCGAGTAGAAATTCCCAGAAAGCAACTATTTCGCAGTGGAATATATTCCAAGTTTAAGCTTTTTTTTCGCCATGATTGAGATAACGTGCAATGATAGGTTGGGCAAAAAAGTTCGTGTCAAGTGCAACGAAGATGACACCATAGGTGATTTAAAGAAGCTCATTGCCGCCCAAACTGGAACAAGGTGGGATAAGATAGTCTTGAAAAAATGGTATACTGTTTTCAAGGACAACATCAAGCTTGAAGACTGTATCCTTTTACCGGTTACCTGGAAATTAGCAACTGGATACAACTTCTGGGTACATCTTATAGTTAGCAGCTCCTGGGAGAAGCAGTGGCAAATAGGTTAGGAACCTGGTGATCATC…	Ubiquitin-like protein 5	Blattella germanica
OM_2084	miR-128-3p	XP_015927741.1	TAGTGCTTATAACCTGCATTTAGTAGTGGATCTAGTATCGCGAGACACGTGTTAATACAGGGATGTCAGTTGAAGCTTATCAACACTGTGGTTATACGAAGAGTCACAAATTCTGGAAGGTTGACAGGTGTGACCCACGAGAAGAATTGAAAATACTAATGAACCAGTATATTGTCATTTATGTTCAGTAGCAGAGAAACAGTAGCATTGATATACACTGTATGCCAGTACTGTTTGTTGCATTGGGAATTGTGGAAGCAGTCTTTAAGCACGATGTTAAAACAATAAAGAGTTGTTTGAAGTGTATTACATGTTGTTCTCAGTTCAACCTGCACTCATATTTCACTCCTCTTTATTGCACAAATTTCTCCGTGACATG	CATGTCACGGAGAAATTTGTGCAATAAAGAGGAGTGAAATATGAGTGCAGGTTGAACTGAGAACAACATGTAATACACTTCAAACAACTCTTTATTGTTTTAACATCGTGCTTAAAGACTGCTTCCACAATTCCCAATGCAACAAACAGTACTGGCATACAGTGTATATCAATGCTACTGTTTCTCTGCTACTGAACATAAATGACAATATACTGGTTCATTAGTATTTTCAATTCTTCTCGTGGGTCACACCTGTCAACCTTCCAGAATTTGTGACTCTTCGTATAACCACAGTGTTGATAAGCTTCAACTGACATCCCTGTATTAACACGTGTCTCGCGATACTAGATCCACTACTAAATGCAGGTTATAAGCACTACTCGTAAGGACACGGACTGA…	furin-like protease 1, isoforms 1/1-X/2	Parasteatoda tepidariorum
OM_20947	miR-3931	AAD39461.1	GTTGGGCAAGCAAATTCGGCTCTTACCGCTGTCAGTCAATGGGCTAAGCGTAATGGTTTGACCATTAACACAAATAAAACCAAAGTCATACTCTACAGGCCGAAAAATAAGCCGGTAAATTATTTCCCTGATATCCTGTTGGGACATCAGAGGATAGAACTTGTTAAATCTGTCAAAGTGCTTGGTGTGTACTTCTCGGATAATTTATCATGGGAGCGTCACATATCGTATATCAAGTCCAAAGTCGCTAAACCTATTGGAATCATGAATAGACTTCGTTTCGTCTTACCCTTAAGGGCCAAAGTTTTGAT	TAAGTCGCCTTTTTTCAGAACACAGTATGGAGGTCGCATTGATAAAGCTATATATATTCTTGTTACCAATTAAGTAGCCAGCTCAGAAAAAAAAAAAAGCATGTAAGCATCACACAAGCGAACACTACTCACAGAACGAATGCATTGCTCAAATACAGGTTAAGATCATCACAGCTAGCATCATTAGTTGCCTTTTCTCAAAACACAATATGTAGGTTGCATTGATAAAACTATACCCATCATATTCTTGTTACCAATTAAAAGAGCCTAAGATAACATTAGTTCTGCGTACCATTGCTATAGTGATTAATCCAAATGAAAAAACAAGCAACAACACAGATGTTTCCCAATCCCAACCACTCCCGCCTGCAAAGACAGGGTTCCCTTCCGGAGGTCCCA…	reverse transcriptase-like protein, partial	Amblyomma americanum
OM_21004	miR-263a-3p	XP_015925787.1	GCGATCGTTTTGTTGTGTAGACTGATGGGGTATCTTGCAGACCGTCTCAGTTTGCCCAGAAAAAAAAAGAGAGACGACGTACAGTTGCGGGCTATTCCACTGCAAACGTATTTTGGTCGCCTTCAAAAACATTAAAGTAAAATGATGTTAGAGCTGCTTCTTACGCGCTCATGTAGTCGTTGTCTTTCAAGAAACCTCTGCTGCATATTCAAAGGAAAAAGAAAAGGGAAATAATACAGTAATTGTTCAGAATGCGCTCTATTCTCGTTCCCAGGTCGACCGTGATCACATGAACTACTGCGGAAACCTCGCCGCTGCTCCTCCCGTGTAATGTCAAATGTTGAAATCTTGATGTAAAGTTAAAATCTTGCATCGCGACAGATGGCTTTTCTTTGTCGG…	ACCGAACTATTGCCAGCGTCTGCGAGTTGGACAGACATTGACGACATCGGCCACCCTCGAAGCCCTAGAATGAACCAAGTGAACAGTTCAAGGAAGCGGCCCTCGTTCAAGAAACATnCTGCATCTGGATGGATTCTCCCCAAGGGCGACTTCCCATTCTCCAACCTCGAGGCCGCGATGCAGTACAGAGCTTCCGAAGGTGATATCATCGTGATGACGTACCCCAAATGCGGTACCACCTGGGTnCAGTATATGACGTACCTTCTACTGAACAATCTCGAGCCCATTCCGTCCGGTCGCCGGCTnGGTGAGTTCGTCCCATTCATCGAGAAnGTGGGCACGAGCACGCTGTCGAAGGAAAAGCCTCGCGGAATGAAGACCCATTTGTCCTTCGAGGTG…	sulfotransferase 1C2-like	Parasteatoda tepidariorum
OM_21104	miR-190-5p	B7PZC5	ACGTTTCTGCACCAGGGTCAGATGTCGCAACTGAGACCCCTGACACATAAATTTTGTTTTTCTGTGATTGAGGGCAGGATGCTTCAGAAATAGCCTTCACGAATACTGCCAAAGAAAGAGAATGTGTCGAGCCCAGTCTCGTTGAGTATCCATTTATCAGTGAGGACATATCCACACTACTGCCAACACTGTACACACAAGAATTGGTTTGTATGAGTGAGTTGTCC	GGACAACTCACTCATACAAACCAATTCTTGTGTGTACAGTGTTGGCAGTAGTGTGGATATGTCCTCACTGATAAATGGATACTCAACGAGACTGGGCTCGACACATTCTCTTTCTTTGGCAGTATTCGTGAAGGCTATTTCTGAAGCATCCTGCCCTCAATCACAGAAAAACAAAATTTATGTGTCAGGGGTCTCAGTTGCGACATCTGACCCTGGTGCAGAAACGTAAATTTCTACACAGCAGCATAGAGTGCAGAAGGCGCTTGCTACTTATGTTATAGGATGTGTAAATGCACACTTTTCTTGGAAAATGTCTCTTTGGGGGACTGCAGCTCTGGATTTTAAAGTGACAAGCTCGTTCTTTGAAAGTGACGCAGACACCTGAACGAGAAATCTGTC…	Phosphotyrosyl phosphatase, putative	Ixodes scapularis
OM_21126	miR-305-5p	B7Q4I3	GGTGGGACTTCCTGGTCTATATTATCCGGAGGTTTATATGATATCGGATTCCACGCACGCCAGTTACTTTAAAAACGGACATAAAAGTGCAGTGGAATACTATGGCGTTTTGATGAATGCTGTGAACCTGAGATACAAGAGTGTTTCCGATCCTAAGGTGNNATGATCAGAAATCATGGGTATCACGTTGAACTCGAAACGAAGAAGACAAATNAATTATNTTTCCCCTATACCACCCGATGCGAGCGTACCAATCTGGGGCGTCGAATCTCTCTACAACCTGACCTACTACATTGGACGGGAGAAGTTGTACTCTGAGTACGACATCGTGTACCTCAATATAGGGTTGGACCTCCTGGGTTACGAAAATGAAGGACGACCTCAAAACTACAGAGGCTT…	GAAGTGATTAAGGCCAGTAATCCTTGTnACTCATGATGTAGCCGTCATTCCAGGGACAGTGCTCAGATCCAACGCCGCCTTGTACTGAGCTCCACGAACCGTCGTGAGGGCATCCCAGAGAGTGAGCTAGCTCATGAGCCATGACATGCACCCCGAATTTCTTGTACCAGTCTTCACCGATTCCTGTCCTGTAGTATTCACAAGCGGTTCCTTCGAATGCAAAGCCTCTGTAGTTTTGAGGTCGTCCTTCATTTTCGTAACCCAGGAGGTCCAACCCTATATTGAGGTACACGATGTCGTACTCAGAGTACAACTTCTCCCGTCCAATGTAGTAGGTCAGGTTGTAGAGAGATTCGACGCCCCAGATTGGTACGCTCGCATCGGGTGGTATAGGGGAAA…	Metalloprotease, putative (Fragment)	Ixodes scapularis
OM_21154	miR-87	AIE44749.1	GATTGATAATAGAATCATGATGTNGGATTGCCCCGAAACAAGTGTCACAGTCACGCAGGCACAAGGAGGTCAATCAGGGGGGGTCAACTTTTGGAAATGTACCGTGGACTTTTCAGAACATATTTAAGAGCTAAATAAAGTAGAATAAAGACTAGATTCCCAACATGAGTCCCTTTTCCGGTAATGGCGGTAGGCTATATTCGCTTTAATTCCGTTATCATTATCGTTGCTCATCTATGCACAGAACCGCTGTCTTTCTTCAAGATACATTCGCACTTTCCTGTTACAGTTTGAAGTCGAAGTACGCCTGCC	TTCTTTACACAGCTAATCTTGCTCTCGATCTGATCTTAGGAAGCGATAGCAGTACCGGCACTCCCGGAGATAACAACCATGTGAATTCTTCTGCCTCGGCAAAAGATTATGTCACTCCACCGCCAATGGACAACACCGCTACAGAAAGCGTCAAGAAAGCCGTTCCAGAGGAACGAGCCGTCAAAACGCAGGAGGTTGAGACACACATCGTAGTTGAAGCAACTCACGCCGAGAAGTTCAAAAACGATAAAAAGAAGATTATAAAATACCTTGCCACGTTAACCAACGCTGTCAACCTACGCTACAACCAAATGAAAAATCCACCTGTCAAGATTGTCATCGTTGGCGTCACCTTACCAAAGAAGGGGAAAGAACCTTACCTAAAGAGACTCTCGTCCA…	metalloprotease 3	Ixodes persulcatus
OM_21184	miR-275-5p	XP_013793668.1	AAACGGTAACAGATTCTCAACGGTGTGTGCAGACCTCAAGAAACTGGGGCCTGTCGAGGGAGATCTTTTTCTTACATCTCTCATTTTCTGTCTCTCGTGTGCGGCCAGTTTTCGTCTGCTTCGACGAGACAGCGGTCGTAGGATAATCAACGCGTGTTTCGATTGGCTGTGAGCCTGACCACTCGTGAACTGTTTCGCGAAACTAGTGTTGCCTTCATCACCCGCCTTTTTTCTTTTATCTCTTCACTATCTTACCTGCTATTGTTCGCAGCACGAGGCTACACTCTAAAAACAGAACTTCACCGCGTGGC	GCCACGCGGTGAAGTTCTGTTTTTAGAGTGTAGCCTCGTGCTGCGAACAATAGCAGGTAAGATAGTGAAGAGATAAAAGAAAAAAGGCGGGTGATGAAGGCAACACTAGTTTCGCGAAACAGTTCACGAGTGGTCAGGCTCACAGCCAATCGAAACACGCGTTGATTATCCTACGACCGCTGTCTCGTCGAAGCAGACGAAAACTGGCCGCACACGAGAGACAGAAAATGAGAGATGTAAGAAAAAGATCTCCCTCGACAGGCCCCAGTTTCTTGAGGTCTGCACACACCGTTGAGAATCTGTTACCGTTTCCGACACGACGCACAGGCGCAAAGAACATCGAACTGGGACAGTTCCAGTGATGACGTCACCAGTCCATCTTTGACGTCAGCTGATCCG…	rho-related GTP-binding protein RhoU-like	Limulus polyphemus
OM_21218	miR-87-3p	XP_015906557.1	ATTCCGTGCTTACGTTGGAAGTGTTCTTGTAATAAATACGAAAAAGGAGAAAAAAGTTGTGTCGCAGAGTACTGTTTGCCTCTCACAAGTGTCTTTATAACATTTGCTCACAATAAAGACAACTTTTTAATTAA	ATGGGAAAGGGGAAATAAAATGGCGGTTGCATGTTTGCATCGTCTGCGTTGCTGTCGTCTGCGCTGATCGAGCCGATTAAGTTCCCAGAGAAAGCGCTGTCAGACTACAAGAATTGAACGTCAAGTGTTACGGAACGGAATACATTCGCTGCAGCGATGACGAGCGTTTTGTGCCGCAAGAGATGGGATCGTGTCGCGAATTTCCTACTGAAGTATGAACGAGTGTCTCGTGGAGTTGCTGTGAAGTTGCCACTTGTACGATATTCTAGTACCGGTAGTCACCCGAAAATCTATACTAGGACTGGTGACAAAGGAACATCGGCCACCTTCACTGGCGAACGTCGACGTAAGGACGACGCTGTGTTTGAGTCTCTGGGCGCAACGGACGAACTCAATTCT…	cob(I)yrinic acid a,c-diamide adenosyltransferase, mitochondrial	Parasteatoda tepidariorum
OM_21222	miR-305-5p	B7Q0U9	GCGCACGCAATAAAAGGGAGAGACCCAGTACGCTTGCACCCAGTACGCTTGCACCCAGTACACTTGCACCCAGTACAAGTTTGTGCAGCGAAAGCAATCTGTCTGAAGTGTTATCTACTGTTTT	AAAACAGTAGATAACACTTCAGACAGATTGCTTTCGCTGCACAAACTTGTACTGGGTGCAAGTGTACTGGGTGCAAGCGTACTGGGTGCAAGCGTACTGGGTCTCTCCCTTTTATTGCGTGCGCATATCAAAATGTGTAATTCCGGAACTGTCCAGGGTAAGAATCGGAGAGACTGTCGTACAAACTGGCCCAGCAGCGGTTAATCGAGTAAAATACAAAGTCCTGCTGCAATCTTACAGCTCAGAAATCATACGCCATCCACGCTCTACTTGAATCGTTTATTACCCGAAGGTGCTATTTCATAACGAATGCAATATAGTATAAACGTGTGAAATCTGAATGCCGTACGGGACGGCATTCTTGCCTCTAACCTATTACACGGCCGTACATGCTCGAAC…	Myosin light chain kinase, putative (Fragment)	Ixodes scapularis
OM_21227	miR-275-5p	B7P354	ACAGTCTGCTACGCCTCCTTATCCCTGCACCCTGCAAGTACGACGTGCCTGCAGCTGACACGTACAAGAGCAAATCCCCCTCTTACACGCTCAGCTACAGGACCAACATTCCCGGCGACCACACCAAAAAACCAGGACCGGGCGCTCATTCGCCAGAAAGGGTGTGGATGACGAAGAATAGTTCCCCGCGGTTCTCCTTCGGAATTAGGCACAGCCCCTGCGCTGAAACTCCTCTCAAGTAGATGAAGAAAGTAGATAGCCAGTAAGCATCACGCGACCTCTTCAAGTTGCTGCATGCATCTCACTCTACAATGAAGAGGGCTTCGCCGCTATGTGCTTCATCTTAACAAGAATACCTCGTTAACTGGTTGAACCTTCATTGCTCTCGTTATCAACGTT…	GGGATCGTCTGTTGGAAACCCTTCAGTCTCTTTCCTGGACTGTACGACTGTGGAGTGCTTCTTCAGGCCGGCCACAATGGTGATCAAGAGCGAGTTTGCATCTGGGTACTATGTCCAACAAAGACCATGGACACCAACCAAGAGGCGTGGCCCTATCTCCTCCGACTTCAAAACTCCCGGACCTGGTGCCTTCACCATCCCTTCCACCTTTGGTGATCGAACCAGCACGAATGTTACGAAAGGAGCGAAGGCCCCATCATTCACTTTTGGTGCAAAAATCGAAGAGAAGCAAGATTTGTTCGTGCCCGGACCAGGAGCCTACAACATCTCCGGGCTnTCCGAAAAGGGCAAAGATACCGTAAACGCTCCGACCATCGCCACAAAACTTAAAGAACCAGA…	Putative uncharacterized protein	Ixodes scapularis
OM_21254	miR-71	XP_027207812.1	AGCTCGCGCTGTAAATACCTGTATGTCAAAATAAATGTATGTAAAAAAAAAAAAGACAATCACAGCTGACATGGAGCCTTCATTACAAGCCAAGCCCCATCTGATTTGATTCCCTTTCTCCAACACGCGACCGAGAATGAAATCGCGTAATTTGTTAATGTCTCTGGGAAATCCCTGCTTAGAGTGAGACACATGTCGAGTGCATCATACTGACAATTTGTCTTTCCTCTGCAGTCTGACTCTAATTAGTGACTGCGACGTTCATTCGTCCCCCAGATAAGTGGGGCGCAGAAATTTTGAATGCCTTTCGCCGGCATTCAGAGGGGTTTAGTCATATTCGGAGCTTTCCCTCACGATCTCCCTGTTGTTTCGCGACAGGATAATAAAGCTATACATGAT…	GAAGTTTTTTCATCATGTATAGCTTTATTATCCTGTCGCGAAACAACAGGGAGATCGTGAGGGAAAGCTCCGAATATGACTAAACCCCTCTGAATGCCGGCGAAAGGCATTCAAAATTTCTGCGCCCCACTTATCTGGGGGACGAATGAACGTCGCAGTCACTAATTAGAGTCAGACTGCAGAGGAAAGACAAATTGTCAGTATGATGCACTCGACATGTGTCTCACTCTAAGCAGGGATTTCCCAGAGACATTAACAAATTACGCGATTTCATTCTCGGTCGCGTGTTGGAGAAAGGGAATCAAATCAGATGGGGCTTGGCTTGTAATGAAGGCTCCATGTCAGCTGTGATTGTCTTTTTTTTTTTTACATACATTTATTTTGACATACAGGTATTTA…	calcitonin receptor-like, partial	Penaeus vannamei
OM_21322	miR-279	ISCW017459-PA	CTACGCGTCGGCGTTCATCTTCAACGGCCTTCTCGCGGCTGCCATGTTTGCATTTGTTCCGTGCATTGTAGCCGTCTTATTCGGCCGCTTCAGGAAGAGTAAGTCTTCCTAGGCATGTTCTAGTCTTGTACCCTGCTGGACAATCAAGGCGAAAAGTCACGAAATATGTGAGGACAATCGTTCGTCTCCTGTGCAGCAGTAGGATAGGTATTTAACAAATTATTTGTAAATAATCCCCCTGTATATATGCATAGTGCCCTTTGTACATATGTATGCGTGATGCCCTGTACAGATCTGAGCGGGTGTGATGTGGTTGTGTACGTGGAAGTGTTTGAGTACGAGTAAGTTGTGTATGCACACGCGTATTGCAACAATAAACTATTTTATCACTTAA	TTAAGTGATAAAATAGTTTATTGTTGCAATACGCGTGTGCATACACAACTTACTCGTACTCAAACACTTCCACGTACACAACCACATCACACCCGCTCAGATCTGTACAGGGCATCACGCATACATATGTACAAAGGGCACTATGCATATATACAGGGGGATTATTTACAAATAATTTGTTAAATACCTATCCTACTGCTGCACAGGAGACGAACGATTGTCCTCACATATTTCGTGACTTTTCGCCTTGATTGTCCAGCAGGGTACAAGACTAGAACATGCCTAGGAAGACTTACTCTTCCTGAAGCGGCCGAATAAGACGGCTACAATGCACGGAACAAATGCAAACATGGCAGCCGCGAGAAGGCCGTTGAAGATGAACGCCGACGCGTAGAACAC…	glucose-6-phosphatase, putative	Ixodes scapularis
OM_21323	miR-279	ISCW017459-PA	TGGAATGACGACGTCAGTCTACAAGAAAGCTACCGCTACCCCTTTCACCTTGCCCATGAAAATCGCCGCTATCCTATTAGCTGTTAGTGCTGGCAAAGCATCAGAGTTCGTGTCGTTCCCGAAGGGTAACGTCTACGTGTTCTACGCGTCGGCGTTCATCTTCAACGGCCTTCTCGCGGCTGCCATGTTTGCATTTGTTCCGTGCATTGTAGCCGTCTTATTCGGCCGCTTCAGGAAGAGTAAGTCTTCCTAGGCATGTTCTAGTCTTGTACCCTGCTGGACAATCAAGGCGAAAAGTCACGAAATATGTGAGGACAATCGTTCGTCTCCTGTGCAGCAGTAGGATAGGTATTTAACAAATTATTTGTAAATAATCCCCCTGTATATATGCATAGTGCC…	TTAAGTGATAAAATAGTTTATTGTTGCAATACGCGTGTGCATACACAACTTACTCGTACTCAAACACTTCCACGTACACAACCACATCACACCCGCTCAGATCTGTACAGGGCATCACGCATACATATGTACAAAGGGCACTATGCATATATACAGGGGGATTATTTACAAATAATTTGTTAAATACCTATCCTACTGCTGCACAGGAGACGAACGATTGTCCTCACATATTTCGTGACTTTTCGCCTTGATTGTCCAGCAGGGTACAAGACTAGAACATGCCTAGGAAGACTTACTCTTCCTGAAGCGGCCGAATAAGACGGCTACAATGCACGGAACAAATGCAAACATGGCAGCCGCGAGAAGGCCGTTGAAGATGAACGCCGACGCGTAGAACAC…	glucose-6-phosphatase, putative	Ixodes scapularis
OM_21359	miR-10-3p	ATY50513.1	GTCCAGATGAACAAGCTGAACCAGCACATGGCCAAGATGATGGACCCCAGGATCCTGCAGCAGATGGGTGGCTTCTCTGGACTTCAAAACATGATGCGGCAATTACAAGGAGCTGCAAGTGGTACCAATCTAATGGGCAAGTGAAAGGGCCCTTGCGCAAGCAATGCCGTCTGCTTGTATTTTGTACAGATACTCTTCAGAGAACATCAAGTTGTCAGCAGAAACAGCAGTCTTGTTCTTGTTTCTACCCTAAAGGCAGTTGTGCTCACAGGGATGCACTCACACGAGCCCAATTTTGGCACCCAGCGAAAAACAAAATAAACATATCTGACGAGTTTTCCATCCAAAAGTAACTGTAGAGAGACAAGTGTAATTGCAGAACCTGTGTGCCCTCCAGAT…	GCAGCAGCGTACTGCAGGGCCAGCTGTTACGGCTGTGGAAAGTTTTACTTGTTCGTAGTATTAGGAGTTTTTCTTGAAAGGAACGTGTCGCAGCCACTAAAATGGTGTTAGCAGATCTAGGGCGGAAAATAACGAACGCATTGCGTTCGCTTAGCAATGCAACTATCATCAACAAAGAGGTTCTGGATTCTATGTTGAAAGAAATATGCACGGCGCTATTAGAAGCAGACGTCAACATTCGACTCGTAAAACAGCTCAGGGAAAATGTCAGGGCAGTCATCGACATCGATGAAATGGCTGCCGGCCTGAACAAGCGTCGGATGATTCAGTCGGCAGTCTTCAAAGAACTCATTAAGCTCGTAGATCCGGGTGTGAAAGCATGGCAGCCAACCAAGGGCA…	signal recognition particle protein 54k, partial	Eukoenenia sp. 2 PBK-2017
OM_21361	miR-71	XP_023227810.1	GCTCGGATCTCGGCAGCCCTAGAGACTGTCCCTCGCAAAAGTCATCTCATCGTTTTTGTAGTTCATAGCCAAGCAACATATGATGTGCATAGGGCATACATGAATCTATTTTTCTAATAGTTTTTTGTTCGGTCACTCGAAGAGAATTCCAAAAGTCTTTCAGTGCCATGGCTTCCAGACCACATCTGCAGAATAGACGTCTCGGTGTGAAAGTTCCTTGTGCTACATATCTTGTGTGGCTGCGCCATGAAGGAACTCTGCTTGACCGTAGAAGAGTTTGCGGAAGGAGCAGTTGCAAGTCCTTTCAGCTTCCTCAGGGCTGAGCTGGGACATTGCTGCC	GGCATCTGCGCTTCGGGCGGCAGCGATCAGTCGCGCGCAAGCTTCGCAGACGATACCGTAGTCGAGTGAGTACTGCAGGCGGCCGCACTTCCCGCTGCGGAGTACGAGCGCCATGGCTTCCCCGGACGCCGGCAAGAAAGTGGAGTATAGCGAAGTTCCTCAAAATGATCCCGAAAAGAAAGAAGATGTGATCTGCCTCAAGCCAAAGATGTCTTTGGTGAACGGAATAACGGTGATTGTGGGAAGTATCATCGGCTCTGGGATCTTTGTCTCACCCCGAGGCGTTTTGCTCAACACGGGCAGTGTTGGGGCTTCACTCGTCGTGTGGGTCGTATGCGGCGTCTTTTCCATGATTGGAGCCTACTGTTATGCTGAACTGGGATGCATGATCACAAAGAC…	Y+L amino acid transporter 2-like	Centruroides sculpturatus
OM_21392	miR-317	ISCW015381-PA	GAATTATTTATGAGCCAGGAAGCATTGTGGATGACTTCCGACCGTCTCGTAAGAGACCCAGCTTTCAGAGTAATATAAGAACTGGTTTATACTGTACTCGCGGACCTCCCCAACTGTCCGCAAATACGGTGTGGCTACCTCATTGTCAAAAATGTACATACTGTATGCTAATTTAAATTTGTGTTGTAAATATAGAGCCTTCATTTGTNNNNATTGTGTTCTGTTTTTGTTGGTTT	AAACCAACAAAAACAGAACACAATnnnnACAAATGAAGGCTCTATATTTACAACACAAATTTAAATTAGCATACAGTATGTACATTTTTGACAATGAGGTAGCCACACCGTATTTGCGGACAGTTGGGGAGGTCCGCGAGTACAGTATAAACCAGTTCTTATATTACTCTGAAAGCTGGGTCTCTTACGAGACGGTCGGAAGTCATCCACAATGCTTCCTGGCTCATAAATAATTCGTGTTAGGCGTCAAAGCAGACACGTCTCGAAGCGCACCTTCTAAGGGTGAAAAGGAAGTACCCCCCGCCTAAGGAGTTGCTTTATTGTTGTGGTGGAACAGCAGGTGCCCCTTTGCACGCCTTTGCATAAAGGGCGGTCAAAACACAGGCTTTGATGGCCCCG…	amyloid beta A4 precursor protein (APP)-binding protein, putative	Ixodes scapularis
OM_2142	miR-263a-3p	B7Q2D9	AAAAATACTCAGTTTCGAGAATGCTCTCTTGTTGCGAGCAACAACATTTCAAGTTCAGAAAAGCGTCTGACTAGCTTATGCGATCCAACAAGCCAGTCCAGTGTCTTCAATCAATCATTTGGTGGTCTCCACCTTGAGTCTAATTTTGTGCACTTTCTGACGTCTGTGACAAGGGCCGCCTCCGACTTGGTCACTTTTGTTCCTTCTGCGACGATGCNNCNGTTCCNNNNNCCCACCAGTCGCATTCTCAGATTTTTGTGTTTGGACTTAATTGTGGCCAAACTCACTGGCAAAACCTTGGGAATGTGAATGGTGNGCCTGTGGAGCTGTTGCCTCGTGGTAGAAGCAACGCAAATGATGGAGACATTTTCCTCGAAGATGCATATAGCACTGTCATGG…	TTTTATGCAGGAAGTTCACTGAAACAGATGCCAGTCACATGAACAGTAATGGGTTCATGCTCATCAAAGACTGATGTTTCATGCAAGGCTATGGTTACCCACTTAGTATCTGCTCCAGnGCCGTAATTATCATCCGnGCGGCTTTAAAATTnCTAAATAAATACATATTTACAnAGTCATAAGTCCTGGTGCAGAATGCTTATAAGGTGTCATGAATAGGGTTTCTCATGTTCAGTATTTACTGAAAATTGTTTGCTAATATCTTTTCTCCATGTCTGGCAAGAAAAAAAGAATTGCAAACGATATTCGCCATGACAGTGCTATATGCATCTTCGAGGAAAATGTCTCCATCATTTGCGTTGCTTCTACCACGAGGCAACAGCTCCACAGGCnCACCAT…	Putative uncharacterized protein	Ixodes scapularis
OM_21467	miR-305-5p	XP_013786127.1	TATCATGGACCAGGCTTCAGAGCAGAGAGCAGATACTGGAAGTTTGTTCTCTGCTCGTTATCATGTACATAGGCAGTACAATAAAAATTTCTCTTAAACCTAAGATGTAGGGTCTAT	ATAGACCCTACATCTTAGGTTTAAGAGAAATTTTTATTGTACTGCCTATGTACATGATAACGAGCAGAGAACAAACTTCCAGTATCTGCTCTCTGCTCTGAAGCCTGGTCCATGATAGCACATTCATCACTGCACTCTGGCGTGCAGTGCGTCAAACCAAAGATGGGTAATCGTGTGAATATGCAAATAAAAATTATTTATGCTTATTATGACCTAGATATCGCATGTCGCGTATGCATGATGGGTAGCATGATTGCAGACTGGAATGCAAGCCTGTGAAATGGCATGCTGCAGAAACACACAATGCAGGTAAATTGTACACAAACACAATGAGGAGTCATTAATGTTAGAATTGAAGACAAAAAAAAGTGAGnGGGACTGTCTCTCAGAGTACTTATA…	tyrosine-protein kinase Src42A-like	Limulus polyphemus
OM_21504	miR-5307	B7PFS7	AAGGTGCGGCGTACAGAATTGGGCGGGAATGTTGTTACCACTTGAGATTTGCCCTTTTG	CAAAAGGGCAAATCTCAAGTGGTAACAACATTCCCGCCCAATTCTGTACGCCGCACCTTCCTTGTTGGTGCGGTATAGTGCTGCAGTTTTGGCTGCAGCACTTCGCAATATTACTGGAGGCAAGCTTGTATTTTTTCAATCCATTCCTGCGCTGCAGCAGCGTCGGCAGCCATAAAGTTGTACATGCGCTTACTCGTCTTCACATCAAAGAAAGACTTTTCGTCAGCCTTTTTGGGCGCCCCTTGAATGAGGACAGCAGGTGTTACGGACACCACCTCGGAGAGATCGATGAGGCCTTTGCAGTGCGAGTCCTCCAGAGCATCGTAATACCGCAGCTGGTGCTTGGTAGAGTCCAAAACAAACCATCGCTGCTTCCAGCCCTTCAGCAAAGCTCCACGC…	Putative uncharacterized protein	Ixodes scapularis
OM_21505	miR-315-5p	XP_013781665.1	AACTGTGCTTCTGCGGTGAAATCTCACTCGGCAGCGTTGTGCGCGTTGTACAGCACAGAATTAAGGACTGCTTACAAACTGCCTTACGCCAGCCCTTAAACATCAACACCCAATTTTGTGCACCACCTTTTTATGTGGAGGGTCGGAACTGTGTACCTGTGTCCTAGCGTTGTATATTTAGGACTCTTTATATTTATGCTATCCTAACTTATTTACACAGGACAGCGACCAGTTGTTGTGATAAAATCAAAAGCATTTAGTTGTGAGGCAATAAAGGCTGAACTTTTCTGTACAGAGGCTTGTGCTAGGACTCTGTTAAAAAAGGACACTACATTTATTCTCAACGCATCCTTTCATAGTAGCAGATCTTCACCTCTGATAAAAGCATGTGTACCTAGA…	TCAGATGCGGGCCGTTCGTTCATTGTCGGCGGAATCACTTTCGAAATAAGATTACGCGTTACTGTCGAGTTCGTCAAACGCGTCCATTGACATTACAGTTTGACAGCGGTTCTAACGAGTGCGAGGAATCAGGAGCGCCGCGTGATCGCTCCACTCACCTGCTTCGAACAATTTTGTAGCCCACTTTGGTGAATGAATGGGACAAAAGGTACCTTCCTAAGCCGAGAAGGGATTTGCCGTAACGTCAAAGGTTTGGTAGTGCAAGGTGTTACAAACTGTGCGTGCGTAACATGAATCTATCTTTCGCGGGTTGCGGATTTTTGGGAATCTACCACGTCGGGGTTGCTAGTGCTCTTCGAGAATATGCGTCGCAGATCTGCGTTGGAAACATCGCCGGTG…	patatin-like phospholipase domain-containing protein 2 isoform X1	Limulus polyphemus
OM_21527	miR-125a-3p	AIJ19439.1	AAGCACCAGTGGGGTGATACTTCTCGGACAGTATATGTGATAAACTCATAGCTCGCCTACATATGAAGAGTGGTAACTGAATGTATAGTTCGCGACGTAAGCGGTCAGGTCTTCCAGCCCAGTTAGCGTCTGGTCCAAGACTTAAGCAAGATGCCACTCCAGACAGCCATTACAACCATGCAGCCCGCGCTCACGATGTAGTAGAGGCCGTCGTACGAGCCACCAACGTCCTTGAAGTAACCTGTACAGTTGTAGCGAAATATTAATAAAATAAGCCCTGA	CCAGACTTCGTCCGACACGTCCTGTACAGATTCGTGCAGTGGCTTCGGGCAAGAAGAGTTCGTTCGGAATACCGTTGAGGATACGTGATGTTTGTGCACGTGGTTTCGACGGCGCTGGTGCTGTTGTCTTGTACGGTGTTTGGAGGCATTGCAGCACCATCTAGTCAGGAGGGAACGACAGCGCCTTCCGTAGTCACAGTGTCACCACGCATGAGAGAACGGACGATCAGCGTGACGAACGTCACAAGCACCGATGCCCTGGTCAAGTGGAACGCAAATGGAACCGTGTATATAATTAGGGTGTGGACGGGTGATAATAAGACGACTGGATACTATATGGAGAAGTTCAACACTCAGTTGCGAATTCCCAACCTTCAGCCGTGGACTGAATACCGGGTT…	fibronectin 3 domain-containing gut protein	Ixodes scapularis
OM_21566	miR-92b-3p	XP_015921247.1	ATTTACTGGGTCGTAGGCAAAGTTTGCTAAGTTTGCAAGAACCTGTTCCTTTGCCTCTGCAACAAATTTCCAGTGCACAGACAAAAGATTACATGCTACAGTATATATTAGAAAAAAAAAAAATTAGACATCAGCACCTAAAATCGCGCAATCCAGACCAATTCAATTACTTAAATACGCGCTGCTGGTTAATTGCATACTTGGGAATTTCAAGGTGCAATGCTCAAAACTAATTTACTTTGACAAAATATTTTGGAAGCTTTCCACATGGATTACACGAAGTGTTAGGTGCTCGGAGTAATAGTAATGCACAATGTAACTCTTCACGAGTATACGACAGATAGCGTTTGACGTGTGGTCGAGTAGATAGATACCTATGGAATTCGTGGTCTCAAATTC…	GGATCATTGGCACAGAATGGACTGTGGGAAGTGCCGTCCAAATTGTCTGCAACACCGGATATAAACTACATGGTCCTTCCAAGCGTGTTTGCGTTTTAGGAGGCCGTTGGACATCTGAGAATCCATTCTGTGTTCCCATCGAGTGTCCCAGTCCAGAGTCTGTTCCCCATTCCAGGATGAGCTCTTTCACAAACCACTTTGGTGCCATTGTACACTATACTTGTGATGACGGATATGTGCTTTCTGGTAGCAACTTCAGAGTCTGTAGCAGCAATGAGAAATGGGTTCCCAATGCTCCAGCTTGCAACCCTGTACAGTGTGGACTCCCACCTTTGGTAGAAAACGCCCATGCTGAATTTAATGGTACCACCTTTCATATGACAGCTCGCTACAGTTGCA…	sushi, von Willebrand factor type A, EGF and pentraxin domain-containing protein 1	Parasteatoda tepidariorum
OM_21580	miR-7-5p	XP_015910089.1	ACGCTTACGGTGGCACGTGACGACTGCCGTACCACGAGATTGTGTACATAACGGGCTGGAGACATTCCGAGTGAAATGGGCAGCTGTGTGAAATGCATTTCTTGACTGACTACGTGTGCAGTGATGATTTCGACGTGAGAGACTCTTCCGCGCGTGGGAGGTTGGTGATCGCAGCGACGTCTCGAGAGAGGGACAAGCCGAGGGTCTGTCTTCCCTGACTGCTTTTAATTGAATGGGGGTCACAAATCTCTGCTGGGGGTGTTAACTTATTTTGGGGGTGCTGGACTCATCTGTGCCAACAGTGTGGGGGGCACACCATCATAGACTCATTTTGCACTCTTTAGATGTACTTAGACTGTAAGGTTGCCCACAAGGTGAGGCAACCACACTTTCCTCACC…	CTGACCACCGCGGCGAAACGGAGCAAACCGAGCAAACGAAACGATGAGCGGCCGCCATCTTTGGTCACATGACGTACGGATGTTTGGCTGGTTTGGTGTGTACTGTAGCGTGAGAGGCTTCTGGGCTCGTTATTGCTGATCCCTTGGACGCAAGGAGCTTCTGCGTGGGCAGCAGATGCAACTCCCATCAAAATCGCGGCTGCGGAAACGTTATCGACAAGATTGCCTCGGATACCCCTGGTCGATAGCGAGGTGGGATCTGTGACAGTACCGGTTCGTGCAGAACTTCAGTTGGGGCAAGGTGAAGGACCCCGCACAGGAAGCGGCCGTGTTGACCAGCTTTTGTTTCGTGCTTCGTCGGCTCGTCATCGCCCAAAGAGGACAACGATGCGTTGGAAA…	signal peptide peptidase-like 3	Parasteatoda tepidariorum
OM_21617	miR-29b-3p	PRD35857.1	GCAGGTAACTCTAAATTTTGTTGGTGCTGGTAGAGGTGGTTATATAATTTTAGCAAGTTATGAAGTATTGTATGATAATAAAAAAATATGATAGGAAAAAAAAGTATTGCATAACTGCTTATTGCAATAGACAACTTCAACGCATC	GATGCGTTGAAGTTGTCTATTGCAATAAGCAGTTATGCAATACTTTTTTTTCCTATCATATTTTTTTATTATCATACAATACTTCATAACTTGCTAAAATTATATAACCACCTCTACCAGCACCAACAAAATTTAGAGTTACCTGCTCCTTATTACCTCTGATGTAAAATTCCGAAACCTGCATTCAAACAATGATTTTCTTGCTGAGCTTATTGCAGCAGTATCAAATGTTGCAACATCAGATGTTTTAAATAACTGGATAATTGGAGGGTTTACATCGTGTATACCACAATACTTGTCTATTAATCACTAGTGGTGCTGCTCTCAATACTCCTACACAAGTCCTAATAGAGAACAATCAGATGCAAAAACAAATCATCATGTGTAACAGTGTAACAT…	mppe1	Nephila clavipes
OM_21631	miR-92b-3p	XP_023217248.1	TTATGTTAGTGCTGTGTGTTGCCTGTAAGCCTAGCAGCCTTCTATGGCGATAGGGTATGCCGAGTGCCATACTCCACCTGTATGACATAAAGCCTTGTGCATATTTAATGAACAGTGTGGTTGTGAATAGCTTCACATCAAGTGCAATGCAGAGGGATGCTTCTCTCAATATCCTTAAACCGTTCTATCACAATAAATATTGCTTTGTTTCTTCGATGCTGTGTTTATACCCATGGTCACTGCTAGACCCTTTTCCAAGGACTCTGAACTTAAGAGGGTGACACAG	CTGTGTCACCCTCTTAAGTTCAGAGTCCTTGGAAAAGGGTCTAGCAGTGACCATGGGTATAAACACAGCATCGAAGAAACAAAGCAATATTTATTGTGATAGAACGGTTTAAGGATATTGAGAGAAGCATCCCTCTGCATTGCACTTGATGTGAAGCTATTCACAACCACACTGTTCATTAAATATGCACAAGGCTTTATGTCATACAGGTGGAGTATGGCACTCGGCATACCCTATCGCCATAGAAGGCTGCTAGGCTTACAGGCAACACACAGCACTAACATAATTTGCACACAGTAAAAGACAAAACTGCACTCCTCTGACGAAAAAAGAGAGTCACGTTTTAAAACATTAGCTTTCGGCCTTACAGTACTAGCATGATACATCACTGAAGCCATG…	DCC-interacting protein 13-alpha-like isoform X1	Centruroides sculpturatus
OM_21668	miR-137-3p	B7Q3F9	GTGGCCTTCGAACTGTACTATTATGTATACTGCTATTAAAGTAAGAACAAACAACAGGACATTGCAGTAAGACTTTCGAGTGGCTACAGGCTGCATTTAACTTTGTTTTTATTAGCAATAGCTCTAAA	TTTAGAGCTATTGCTAATAAAAACAAAGTTAAATGCAGCCTGTAGCCACTCGAAAGTCTTACTGCAATGTCCTGTTGTTTGTTCTTACTTTAATAGCAGTATACATAATAGTACAGTTCGAAGGCCACTTCTTACTGGCAGAGAAAGCACCACAAGTATGGCAGCCACTTGAACATACACCACACAATACCTGCATTATTAATTATTATCTATCTTTAACAGTCCCCTCTAGCTACTGAACTTGTATCTGGAATAGGTGTCATCAAACAGTTGCTTGCAGTTTATGTTGGCTTTGAGCTTGCTGCACAGAAGGAAGATTCCAGAAAGCTTCCGATGGAGGGAGTAAGTCTCTTCCGGTGGCGGAGTCAGACGGTGCTGCAGCATGATCGGAACCAAGTT…	Putative uncharacterized protein	Ixodes scapularis
OM_21705	miR-10-3p	B7QIS0	GCCTGCACGCAGGCCACCAAAGAGGAATTATGGCGATAACTTTTCTTGGGACAGAAGGACAAGGGTTACCACAAAATAGGAGGAAAGGTCGGACGTCTGAAGTCGTTTGCTCTGCAAGGGGAGTGGATGCCGTTTCACGTTTCCGAATTTTCCCTCCCTTTTGATTGGGTCAGGTTTGCAA	TTGCAAACCTGACCCAATCAAAAGGGAGGGAAAATTCGGAAACGTGAAACGGCATCCACTCCCCTTGCAGAGCAAACGACTTCAGACGTCCGACCTTTCCTCCTATTTTGTGGTAACCCTTGTCCTTCTGTCCCAAGAAAAGTTATCGCCATAATTCCTCTTTGGTGGCCTGCGTGCAGGCGGTTCATCAACAAAGTAGTCCCAACCATTCTTCTCGCAGAAGGACATAGCCTCTTCCCTGCTCTTGAAGTCTAGGTTCATGTTGGAGAGTGGGTCACCCGTTGAACACCATCCCATGAGGGGGTTCTCCCACCGCTGTCGGGTTTCAAACTCCATCTTCCAGGCGCGTGTGTTGTGGGTTCCGGACTGCATGGCATTACGGGCTGGCACAAAAATCCG…	NADH dehydrogenase, putative	Ixodes scapularis
OM_21730	miR-5310	XP_023237263.1	CAGCCTGACATGCTCAAGAAACGGATTCTCTACATGGAGTATCTGCCATAGTCAACCATGTTTCACTTGATGGGTTAGACTACTGGTGTACGTCCATGCCAATCATTACACATGGCTCTCAACAAACTTCACAATCATGTTTGTCACATCACACATCAAATTCACCATTCATTATTAATATTTTTTTTATTATTTTATTATATATTTTTTTGCTATCTGGTCAATTTCCCATAGGCCTTTAGGGCACATCCTTTTTAACGAATTTCCCTCTGAAACAAATT	AATTTGTTTCAGAGGGAAATTCGTTAAAAAGGATGTGCCCTAAAGGCCTATGGGAAATTGACCAGATAGCAAAAAAATATATAATAAAATAATAAAAAAAATATTAATAATGAATGGTGAATTTGATGTGTGATGTGACAAACATGATTGTGAAGTTTGTTGAGAGCCATGTGTAATGATTGGCATGGACGTACACCAGTAGTCTAACCCATCAAGTGAAACATGGTTGACTATGGCAGATACTCCATGTAGAGAATCCGTTTCTTGAGCATGTCAGGCTGTTGATTGCGCGCATGTAATGTGCAAACCCTCTGTTGATGGGAAGACATTGACACAACTCAAACTTAGTGAACAAAGGAGAGGTTGAAACCTAGCAAACAAAAAGGTAGCTAAGCTAGT…	POU domain, class 6, transcription factor 1-like	Centruroides sculpturatus
OM_21731	miR-203a-3p	XP_026469118.1	GGAGGAAAAGGAGGGAGAGGAGAAGAGGAAGAAGAAGAAAAAGAAGGAAGAGACACCCAGCAAACATGATAAAAAGAAGAAAAAGAAGAAGAAGAAAGATAAAAAGGAGGAGGATTCAGAATGAAGGATGTTTCTGCTGTAAATGTATCCTTCATTAAAGAGGAAAATGGTAAAGGAAATAGAAAGATTACCATTTTATTTACATTTTGTACAGAGGTAATGGTAACATTTCATGAACTTGTTACCTGGACACAAAAGAAGCATTTTGCTTTAGGATTAAATGTGACAACCACTTTTCACCTCCTTTTCATTATAAAAAGAACATTCACATACTCAGTATAGCGTAGAGAGGTTAATGCGAACATTGGCCTTTGCAAGTACATCAAGTGGAGCAGAAAT…	AGTATGTTTGGTTGACGCACGTGGTCAAGATGGAAGAAATTGAAGAAGCCCATGTATTGCAAACTGTGACGAAGCAGAAGAAGAAAAAGAAAAAAACTTTAGGAGATATCCAAGAGGAACAGGACTTCAGAATCGAACCTTCCGATAAAGAAGGCAAGCTCAACACTTCAGACTGGCCAATTCTTCTTAAGAACTTTGACAGACTGAATGTTCGTACCAGCCACTATGTTCCACTGCCACATGGGAGCTCTCCACTCAAGAGAGAGCTGCGGGAATACATACGTTCGGGGTACATCAATCTGGACAAACCGTGTAATCCATCATCGCACGAGGTGGTTGCATGGGTCAAACGCATTCTCAAGGTGGAAAAGACTGGTCACAGTGGGACGCTGGACCCCA…	H/ACA ribonucleoprotein complex subunit 4 isoform X3	Ctenocephalides felis
OM_21739	miR-317	XP_023244763.1	GTAGCCATCACCTAGATAGTTAACTGGACTGACGCTCAGTGCCGGGAAGGACTGAAACCAAATGTGAGCGTTCGTCTTGCTGGAAATCTGGTGCACCGACAGATTTTTCCTGCAAGGACCTGGGGTAGACAAGTGAGGTTGAGTGATCAACGTATGATCAGGCACATGAGGTGCTAGCGGTACTGTTTCCTGTTCGTTAGAGCTAAACTGGGACTCTGTGTGTCTTCTGCCGTGTTGAGCTAGTGGACTTTTGCGCCAGACATTTTGACGAGTTGTGAGACGGACTGTGCAGTCTCGGACTTGTGGCCGACGCCTCTGTGCCAGCGGGCGTAGTACCAGACGGTCGGTGATACGTGATAGTATGTGAAGTTTTTTTTGCTCCTTCTAGGTTCGTTTTTG…	CGTGACGTCACTGGTAATTTTGCTTTTGTGGCGCCGCGCCCCCGTCGTAGTGGGAACTAGCGAGGCGGAGGGGGTAGTGAACACCAGACGGGAGCAGCCGACATCGTACGATTTTCCCACCGCGACATTCCCCGTCACAACTATACACACGCCGTGGTCGTTGGAGGCTGGAAGAGCGCGAAAGACTGCCGTAACCTTTCGTCTTTGACTAACCCGTGTTCTGCACTTGTGGTAGTGCTTCTCTGTTTCACGGAACCGCTTTTGTGAACCGTCTAAATTTAAACCTGTGAAGTGAATGTCGTCCGTTTGAAGGCAGCCGATCGGAAAACGTGTACGTGTGATACAGTTGATACGTGCCGGCATGGAATCGCTGCGGTGGACTACCGTAGTATGGTTATC…	very low-density lipoprotein receptor-like isoform X3	Centruroides sculpturatus
OM_21740	miR-317	B7QBX8	GTAGCCATCACCTAGATAGTTAACTGGACTGACGCTCAGTGCCGGGAAGGACTGAAACCAAATGTGAGCGTTCGTCTTGCTGGAAATCTGGTGCACCGACAGATTTTTCCTGCAAGGACCTGGGGTAGACAAGTGAGGTTGAGTGATCAACGTATGATCAGGCACATGAGGTGCTAGCGGTACTGTTTCCTGTTCGTTAGAGCTAAACTGGGACTCTGTGTGTCTTCTGCCGTGTTGAGCTAGTGGACTTTTGCGCCAGACATTTTGACGAGTTGTGAGACGGACTGTGCAGTCTCGGACTTGTGGCCGACGCCTCTGTGCCAGCGGGCGTAGTACCAGACGGTCGGTGATACGTGATAGTATGTGAAGTTTTTTTTGCTCCTTCTAGGTTCGTTTTTG…	CGTGACGTCACTGGTAATTTTGCTTTTGTGGCGCCGCGCCCCCGTCGTAGTGGGAACTAGCGAGGCGGAGGGGGTAGTGAACACCAGACGGGAGCAGCCGACATCGTACGATTTTCCCACCGCGACATTCCCCGTCACAACTATACACACGCCGTGGTCGTTGGAGGCTGGAAGAGCGCGAAAGACTGCCGTAACCTTTCGTCTTTGACTAACCCGTGTTCTGCACTTGTGGTAGTGCTTCTCTGTTTCACGGAACCGCTTTTGTGAACCGTCTAAATTTAAACCTGTGAAGTGAATGTCGTCCGTTTGAAGGCAGCCGATCGGAAAACGTGTACGTGTGATACAGTTGATACGTGCCGGCATGGAATCGCTGCGGTGGACTACCGTAGTATGGTTATC…	Vitellogenin receptor, putative (Fragment)	Ixodes scapularis
OM_21741	miR-317	B7QBX8	AAAAAAAATACCTGCTGTGCCTCTCTGCTACTGTTTACGAACCTTCTCTCTCAACCTTTTACTCTCTCTATTTCTCTCTTCCTTCATCCTTTCCGCTGCTGTCCACAAAAGACTCACGAAGTATGAAGAAATGCGCCGGTAGCACTTCAACTGTCACTAACACTTCCGACGCTTCCCTCTGCGAAGGCGCTGTAACCGCAGCAAATAGAGGGGTTAATGGCTCGCTTGTTGTCCTTGAAGATATAAGAACCACAGAGGCACCGGTCACTTCAGCACCGTCGCCATACACGACGTCTCTGCCGGACGGGAACAGCACGGCGATAGGATTGGGCGTGCAAGACGAAAAGCCGGACACGGGAAGAATAGCCGGAGTGGTCATAGGCATCCTGGGCGGTCTCA…	CGTGACGTCACTGGTAATTTTGCTTTTGTGGCGCCGCGCCCCCGTCGTAGTGGGAACTAGCGAGGCGGAGGGGGTAGTGAACACCAGACGGGAGCAGCCGACATCGTACGATTTTCCCACCGCGACATTCCCCGTCACAACTATACACACGCCGTGGTCGTTGGAGGCTGGAAGAGCGCGAAAGACTGCCGTAACCTTTCGTCTTTGACTAACCCGTGTTCTGCACTTGTGGTAGTGCTTCTCTGTTTCACGGAACCGCTTTTGTGAACCGTCTAAATTTAAACCTGTGAAGTGAATGTCGTCCGTTTGAAGGCAGCCGATCGGAAAACGTGTACGTGTGATACAGTTGATACGTGCCGGCATGGAATCGCTGCGGTGGACTACCGTAGTATGGTTATC…	Vitellogenin receptor, putative (Fragment)	Ixodes scapularis
OM_21746	miR-2a	B7P6G5	ATCCGTGGACTTTTTACGCGGCCGAATATGATTCTCCAGCCAGTCCATTTTCGTGGCGAAGAGTAGCACTCGAGGACGTGTCGTCCGACTACCAAGAGCTCCGCTCGTGCCTGAGCGACCACGAAGACCTGTGGTCGACATCCTGGTCATTGCATGATCTCAACAACCGCCGTGCCTTGTCAGCGACAGTCGAGGACTTACGATCTCAAGATCTTTACACAAAGTAACGCAATGGAAGTCCTTGGATTCGTTCGCTATTGTTACTTGCCTTACATCACCAAGTTGCCTTGTAAGCTATCGCTGTTAGCGAGTTTGTCTGTGATATTGGCATTTGCGCTGCTTCACTAGCTGCGCATTTGTGTTTCTATTTACATATTTATGGAGTTTATCCTCACACGA…	AGTATCTTTTCCGACCAATACAACTCTTTGATCAGCATAGACTTTGATGCGTTGACCTTTCAACAGTATAGAATTGACAACCTAGAGTGGACAGATAGTGACATTTATAGTGTTCGAACTTAACTGAATCAGTTAAAAATTTCCCTATTATAATTCTGTTAAAATCCGTTAAGTCCCGCTCCTTCAAAGTTCAAAAGTGTCAGCTTTCGGAAGCAAGAGAAAAGCTCGCAGATAGAATGGGGGGACGGGTAGCCCGCCGAGAAATACCGAGAAAAGTCCCATTCACCGATCTGGACAAGGAGTGAGAAGGGGGGTTCGGCGGGTGAGAGGGCGAAATTCTTGCCAACTGTGACCCCCTTTTCTCAGGGTTGGACGACAGATGGTGAGCGGCCGAAGCAT…	Transcription factor hes-1, putative	Ixodes scapularis
OM_2179	miR-317	B7PFH3	GCTGGTTCATTTGTCTTGTTAGAGATGAACAGATGAAAAATATAGGATGATGATAAAGCTTGTGTGTCCTTCATCACCTTGGCATTTAAAGTGTCTAAATCTTTGTGTGCAGTGTTCCAAATTATCTCTGTGTTCATCAGCCGAGAGAAGGGCGAAGAGATCGCGACGCTGGTGGACAACGGGACTCGGGTCCTGATGCACGTCTCTGTAGGAAGCCATCGCCCCTTTCCCTATCCCAACATCAACCGGACCTCGGTTCTTTTCGTCTCTATCTCCTTCATCATCCTCATGATCATCTCCCTCGCCTGGCTCGTCTTCTACTACGTCCAGCGCTTTAGGTACATCCATGCCAAGGATCTTCTGGCGGTAAGCTGCTCAAATCTCTTTCTTTCTTTCCAG…	ACGTACCGGACGTTGTCGTCGTATCAGTGTAATTCATTTAACTTAATATCTGCCGCGTTTCTCGCGAGAAGAATTCGCAGTCTGCCATTTTGGACAATGGCGATTCGAATGACATCGGTCTCAAACACGTCGTCGGGTACGATACCGTCAATTTAACTACAAATCTTGAGGAGGAGGGCAAATGGGCATACAGGACTGTCTGCAACAATAATTTATAGTGTTTTCAGGGGAGAGTGCGTATCTAAACCTCTCTCAGAGCTACCATTACTTCATCGCCATATTGTCTATCTCTCGTCCGCTGGAAAGAAAGAAAGAGATTTGAGCAGCTTACCGCCAGAAGATCCTTGGCATGGATGTACCTAAAGCGCTGGACGTAGTAGAAGACGAGCCAGGCGAGGG…	E3 ubiquitin ligase, putative	Ixodes scapularis
OM_21820	miR-1-3p	XP_013772203.1	AGCCGACGTCCGGTTCCTTGTCCTTCTCCCTCTTTTTTTTTCTTTCAAACTTTCTTGCTGCCCTTTGCCCAGCATTTGTTGCTTCCGGGATCACGACAGAGCTTGCGAAAAGAGACGGAACAAAAATCGAGTCCCGGCATAATTCTTGAGGTGCGGGATTCTCAGGTGACCAACGTACAATCACGAGCGAGCGGGATGAACCATGTGGAATCGCGGAACATTCCGAGCCCGCCGCGCTGTGTGTCGACAGCTGTTGTTGTTTAAGCGCCTAGCTGCCAAAGTGCTTCCCAAACTTTCCTGCTGGCACTGACGTGAAGCGTGTGCTGGTAGCTTAAGTATATATTTACCGTGTACATTTCTTTTTTTTTTTTTTGCTTGCTGAATTGAAGTGGAAATAAT…	TTTACAAAATGGCATCTGACTACGACGAGCCTATATCCGATCAAGAGAAGGTTCGCATTGTGTCAGATTTCATCTTGTTAGCGCCTCCTGGAGAGTTCAATGAGGTTTTTAATGATGTTCGCACGCTTCTGAATAATGATACACTGCTACGAGAAGGGGCTTCTAGTGCCTTTGCCCAGTACAACAAGGACCAGTTGACGCCTGTAGAAATCGAAGGTTCGGATCACAAGGCGCTGATCACCCACTACAATGACTTGGGCGATGGCCGCTTCTACGACCCTCATGCCAAGCAGTCGTTTCGGTACGACCACCTACGCAAAGAGGCGAGCGACTTCCAGCCCTTCACGGGCGGAGGGCCCGGCGGCGATTCTGGGCAGGGTGAAATGTGGAGAAGTGCCT…	F-actin-capping protein subunit alpha-like	Limulus polyphemus
OM_21822	miR-320a-3p	B7Q5X1	CAGCCAAGAGGAAAACTGGCGCCAGTCTAAGTCACAATGTGCTCTCTCCATGCCGGGAGGCACTTTTCGTCACCGACAGAATCATTTTTTTTTTTCTGTGCTAAAATTGTCATCCATGTTCTGTACAGTGTCTTCTGCTTTTAGTTCTCAGCTTTTTTAATGTTTTTCTTAATATACCGGTCATGCACATGACAAGCGTGCAA	TTGCACGCTTGTCATGTGCATGACCGGTATATTAAGAAAAACATTAAAAAAGCTGAGAACTAAAAGCAGAAGACACTGTACAGAACATGGATGACAATTTTAGCACAGAAAAAAAAAAATGATTCTGTCGGTGACGAAAAGTGCCTCCCGGCATGGAGAGAGCACATTGTGACTTAGACTGGCGCCAGTTTTCCTCTTGGCTGCATTGCCAACTAACAAAAACTGCACTTCTTGAAAAAGCAAGGAAACACACAACTCTCCTCAGCACTCTGTAGCACGTAATGCACTAACAAACCGTAGATTTAAAAGAACCCAAAGTCTTGTGTTGTCCTTCCTTGATAAACAGTTACACACTATGATACAAATGTACAAAAGAAAAAAAAAAAAATGGCTCGCAAA…	Plexin B, putative	Ixodes scapularis
OM_21826	miR-125a-5p	XP_015903908.1	AAACTCTTGTAAGAAGTAAGAGGCGTAGTAACGTGCATTTCTTCACGATCTCAGGGCGGCTACTGTACACCGAACGTTTTGTTTTGTCTTAATGCTGAAATACGGATCGTGCGTTGTCCTTTTACAACACTGCGGGAGAAGCTTNGTCNCGTNTATTCCACATTTTTCCTCGGGGCNNTTNNTGCCCNTNTTTGCATGTATGCCAGACAATGCTCTGAAATGTGCACCTAGTAAA	TTTACTAGGTGCACATTTCAGAGCATTGTCTGGCATACATGCAAAnAnGGGCAnnAAnnGCCCCGAGGAAAAATGTGGAATAnACGnGACnAAGCTTCTCCCGCAGTGTTGTAAAAGGACAACGCACGATCCGTATTTCAGCATTAAGACAAAACAAAACGTTCGGTGTACAGTAGCCGCCCTGAGATCGTGAAGAAATGCACGTTACTACGCCTCTTACTTCTTACAAGAGTTTCCCCTGGTTGAACCAGAAGTTAGTTCTTTTTTGCGCTCTCACGCATTACCGGTTGGCATTTCGAGTGCTTTCCAAGTTGGCTACGAGTGCTCACTTAAGTAGTAGCCGGGCACACAAAGCACTTCCAACTGCTCGAAATCACAGAATGCAAACATACAACGAAA…	dihydropyrimidinase isoform X4	Parasteatoda tepidariorum
OM_21832	miR-137-3p	B7PYY9	CATAGTTCCTGTATGTGGTCAGTTTTTACAGAACTGTTCACACATTAGAAAAGGGCTCTGCACAGTCGATAAGCAATATTTTTAACTTGGTCAATAAACTGGTCAATAAAAGTTATACTAATAAGTTATTTACAGTCAACACAAAT	ATTTGTGTTGACTGTAAATAACTTATTAGTATAACTTTTATTGACCAGTTTATTGACCAAGTTAAAAATATTGCTTATCGACTGTGCAGAGCCCTTTTCTAATGTGTGAACAGTTCTGTAAAAACTGACCACATACAGGAACTATGGGAGCCACAGTAGTCACCATCAGGCAAGATGACGACnGACGACGACAGCATTCTTTTTTGCATAGGCTGCCGGCTCTGATTGGATGCACAGCCTGAACAATGGGCTAAGACTACATGTAGCGTGCCTGTACCGACAGTGACACGACTATTTTCAACAGGTGAAGCATTCAATCGGTGGCTTTCACCCCAAGGTTGAGCACATTTCTCTGTCTCTTCAAGCCACTTGTGCCTAATACTTTCTCAAACGCTTCAA…	Oxodicarboxylate carrier protein, putative	Ixodes scapularis
OM_21849	miR-320a-3p	B7PI09	AACAAACTACGCAGGTCAAACATATATAGCAGACAGAACAATCAGTCGCGTTGGGCCGTGCTGACCCCGCCTCAGACCTATCCTTCACACAGGCGCGGTCAAAATGAGAAGAAAAAATAATAGCGAGAAAGCCGATTTCATTAAACGAGTAGTTATTAGAAAACGCCTTTCAAGAAAGACAGAAAGCTCGTACTATAGCTAGGCTTTAAGTGTCAACGCGGCATGAACAGACTGCGGCCTTTTGATTAATTTTTAATGCACCCGATGCAATGAAGGTGACTTAGCACTGGCACCGTTTTTATTTATTTATTTCTGAAGCTTACAGCTTTCATGGCACCGTAAAAAAAAAAGAAAAAACACGCGGAAGATGCTTTCATTGCTGGCAACCATAGCTGCGCG…	AGTGCAGAGCACACGTCCACGACGTTTCGGCTCGCTCCTCCGGCCTGCGTGTGTTGTGTGTGTGTGTGTTGGTGAGTGAATGTGCCCCCTTCTCTGGACGGTAGTCAACAACCCCGGTGAGACCGACACGGAACTACGGACCTGACGGTGTGTGTAACGAACGACGACGCGGTACTTCTCGAAGCAGACGACAGCATCCGTTCGATAAGCAGACGAACGAACGGACTTTTTCGTCTGGCCACCTGTCTTTTTCTAGTCGCTATGAAGATTCACCTACCTGTGATATACGTCCTGGTGCTTCTAGGACTTGATTTATGCAGTGGTCATGACAACCACGAAGGAGTCACTGCCAAAGTCGAAGGCGACGAGGCGTCGGGAGTCAACATCGAGTGCAACAGC…	Cuticlin, putative (Fragment)	Ixodes scapularis
OM_2187	miR-10	B7PYA7	AATGCATGTCTTGAAAACATTCAGTGACGTCCCAAGATTCTCGCTTTGCGTGCGCGTTACAGGACCTCAGGCGCTGTAATCGGACACTGAGCTACGTACATCTTGTTTTACGGCTACGTTCGCTTCTTTACGCATGAAGAAATACTGTGAAGAACCACTCGCTTGGCTGCTTGGTGACTCCGCACTATTTCGTCTGGCAACGGATCGCGTCCAGCATAAAAAAGACGAAACAGGGTAGTTCTAATAGCAAAACGTAATACGAACGTGATAATGACAAGGAAATATTGTCGAAAATTTTTAGACGTCAAAGGGAAAGATAAGACATCAGCTGACAGTGTTTACACGTCGGTGACCTTGGGGTTCGGGAACTGGCACTAGAAGAGCGTCATTGAGCGAGGC…	AGGGTACATCCTGAAGGGGGCAGCAGCATTGCTCGAAAGCGGAAGTTCGTCTAGTGAAACTTCCGGTACCGTCTGCTGACTGAGATGGAGACCGATGTAGCGCTCGTTGTGGGTATTATTTGCATTCTAATTTTGATTCTTTTGACGTTCCTCGGTTTCCTCGCCTACTGCGGACTGTTCGCGTCTATTGACATCAAGGCAGGGAAGCCGCCGTTCGAAGAGCTCCAAGTGGCCTACAAATTTTCTCGCGGACCGTACAAAAACTCCGGCGCCTTGTTTACTGAGGTGCACAGTTTAGCACCTTCACTCAAATGCATCGGAGTCTACTATGACGACCCAGATGAGGCAAGTTTATCCTTTTTATTCTTCATCAATGTTCTTCTCAAGAGGCGTGAGGAG…	Putative uncharacterized protein	Ixodes scapularis
OM_21882	miR-21-5p	ISCW019333-PA	AATGCTTACTTTAATGAAACAAAACGTGTTAAAAATCATAATTCATATGATGTGTTTCCCTTCAGTGTTCGAAATTACCCTTCATGTAGCCTTTCCTGGGGCTCTAGTTTACATTTTCAATGCACACTTCATGTACACTGTATTTCCAATCATCAGAAACTTTTGAACATTCATTACAAGACCATAAAATAAGCTGCACAGCAGTACCACGCATACAATGGGGAAAATTATAACTC	GAGTTATAATTTTCCCCATTGTATGCGTGGTACTGCTGTGCAGCTTATTTTATGGTCTTGTAATGAATGTTCAAAAGTTTCTGATGATTGGAAATACAGTGTACATGAAGTGTGCATTGAAAATGTAAACTAGAGCCCCAGGAAAGGCTACATGAAGGGTAATTTCGAACACTGAAGGGAAACACATCATATGAATTATGATTTTTAACACGTTTTGTTTCATTAAAGTAAGCATTACAGCGTCAGCAGCCCAGCAAGAAACTGAAGGCATGAATTCGCTGATGTATCCTATGGGTTGCAATAGACTTCTTGGGAAATGGTGTGGCCAGTTGATTGGAACAATGCCCCTTGTTGCACAGTGAAGGCTACATCTAGGAAGTAAAGCATATGTATCCGCTG…	zinc finger, c2h2 type domaincontaining protein	Ixodes scapularis
OM_21901	miR-155-5p	XP_023222239.1	GACGTGGATTGTAAGTCTGTTGTGTGTGGTGCATTTGTATACNTTTCGTGTTCCCCACTATGTTTAAGATAATAGATGGTTGCGAAACTTTGAAACAGTGACAGTGAGGAAGGGATTAAACACTGGTAGCATTACGTTAACTTTANCGTCATGCACATTGTACATGGCATAGGTCGATGCACGACAGATGGCNAAGGACATGCAGNGATGTGGGAAGTCCCTCACTGCNGCAANCTACGGGGTGAGGGCTCCTCTGTGGGAATAATAGGAATGAGTGTTGTTGACGATAGGAAGCTGACAGCGAGTCNTGAAATGTACAAATGTTGAGAAATACAAAATTTGTTTTTC	CAAGATGGATTGGCGCATGACGTACTCGGTCCTCCTCACCGCAGCTGTAATATGCTGCACGACTGCATCGAAATCCAACATCGTGTTCTTCCTTGCAGATGATTTGGACATCGAGCTTGGTGGAATGACACCACTTCTGAGGACGAAGGTGCTCTTACAGGATGGTGGAATGCAATTTACGAATGCTTACGTGACATCGCCGTTATGCTGCCCGAGTCGGTCGAGCATCCTCACGGGTCGTTACATCCACAACATTCCAATGCGAAATAATACTCTCGCTGGGAATTGCAGCTCTAGAGCGTGGCAGCAGGGTCCAGAAAGAAACACCTTGGCCACTCACCTGAAAAACGCTGGATACACGACGTTCTATGCGGGAAAATATTTGAATCAGTACGGACG…	N-acetylglucosamine-6-sulfatase-like isoform X1	Centruroides sculpturatus
OM_21907	miR-252b	B7PCA5	CCAACTGCAGCCAAAGTATGCTTGTGAAGTGGTTTGTAGAATGTTATGTACATAGTATAGTGTTCACGTCTTATTCATACTTGAGTAATTTTAATTTTGTTCCCATTTTTTGTTTCTGTGGCTTTTTTTTTNGTTTGTGCGCAGTCCTACTTATTTACTTTCTTCTTGGAGTGATGAAAGCTTTATTTAGGAAACGTTCAATGCCACACCGGAGACTG	CAGTCTCCGGTGTGGCATTGAACGTTTCCTAAATAAAGCTTTCATCACTCCAAGAAGAAAGTAAATAAGTAGGACTGCGCACAAACnAAAAAAAAAGCCACAGAAACAAAAAATGGGAACAAAATTAAAATTACTCAAGTATGAATAAGACGTGAACACTATACTATGTACATAACATTCTACAAACCACTTCACAAGCATACTTTGGCTGCAGTTGGTGTGACCTTGACTATAACGGGTACGCACTGCTAACTGTATATACAACGTATATGTATACGTACATACCTATGTGCATGTACGAAAAGGAACTGAGTATGCAAAACTGGCTCGGTATCTTCGTCTCTGCGACATATCTTACATTGCGTCGCTTTTCGCAATGTCATTCTCAGGCAACGATGT…	C4b-binding protein beta chain, putative	Ixodes scapularis
OM_21930	miR-92b-3p	B7Q522	GTGGAGATGTAGATATTGTGATTGGGACAAGACTTTCTAAGACTTTAGGTCCTCGGTGTTGGAGAAAGCAAAGAGGTTTTGCTTTAGCAGACGAGAATAAGTGCAATACNGACGAGAC	GTCTCGTCnGTATTGCACTTATTCTCGTCTGCTAAAGCAAAACCTCTTTGCTTTCTCCAACACCGAGGACCTAAAGTCTTAGAAAGTCTTGTCCCAATCACAATATCTACATCTCCACACTCATTTATAGCAAGAGGAATAATACTCTTCCTCAAGCTCGTACAGTTCAGCTGCCATGTCGTCTCGCAAAGCCATCAGCCGCTGATCGCAGTCCATTTGCACGGCACAATAGCGCTGACTGTTTTGGGCGATCGAGTCGTTGATGAATGGAAAGTCGTTGAGGATCAAGTATTGCTTGATGTCCGATATTAGTTTCATCAGCGACTCCCCAGCTCGGACTATGTTAGCAGCCCGAACGTGCATTTCGTACTGATCTTCAGTCACTTGCAACGGACGAAG…	Mediator of RNA polymerase II transcription subunit, putative (Fragment)	Ixodes scapularis
OM_21948	miR-27a-3p	XP_028968110.1	GATTTGTGATCAACTAATTGCTGCATTGCTTCTTGAGGCATTCTCTCTCTCCATAATAATTTTCAAAACTCATGTTTTGTCTTCATTGAATACAAGTTAGGTAAAAATTACTTTTCAAATGCGGAGCAGTTTTTATAGAGACTCTTTGGTCAGTGTAAGTCAAAGCCCAGAAACCGTGGCTGGTCTGGCTAGAAAGTAAGTGCTAGTGTAGTAGTGTGCTAGATAGCTTTCTTCCTCTTATACAACGTAAGAATGACACCTTGAAGAATGATACCAATAACAAGAGTGTTTTTTTTTATTATTTATTTAAAGATAACGTGTGTGCATGGAACTGCATCGCAACCAACTGCGCCATACCCACGCTCGACTGTGAGCAATAAAAGTTTGT	ACAAACTTTTATTGCTCACAGTCGAGCGTGGGTATGGCGCAGTTGGTTGCGATGCAGTTCCATGCACACACGTTATCTTTAAATAAATAATAAAAAAAAACACTCTTGTTATTGGTATCATTCTTCAAGGTGTCATTCTTACGTTGTATAAGAGGAAGAAAGCTATCTAGCACACTACTACACTAGCACTTACTTTCTAGCCAGACCAGCCACGGTTTCTGGGCTTTGACTTACACTGACCAAAGAGTCTCTATAAAAACTGCTCCGCATTTGAAAAGTAATTTTTACCTAACTTGTATTCAATGAAGACAAAACATGAGTTTTGAAAATTATTATGGAGAGAGAGAATGCCTCAAGAAGCAATGCAGCAATTAGTTGATCACAAATCTAACTGCCTAT…	LOW QUALITY PROTEIN: multiple epidermal growth factor-like domains protein 8	Galendromus occidentalis
OM_21966	miR-317	B7PIZ5	TTCACTGGACATCCCGTTTAAACGCAAAGTGTGCAGTGGATGGTGTCGACTGAAGACTCTCCGAACGCACTACTGTGCGGTGTNAGGCGCGAGGACATTGCTGTGCGAGTCAATATAATTGTGCCGTCGTAATGTGTTCACTCCCCGCGTGCTGCCTCAAATGCNGAGTCACGAAGAG	CTCTTCGTGACTCnGCATTTGAGGCAGCACGCGGGGAGTGAACACATTACGACGGCACAATTATATTGACTCGCACAGCAATGTCCTCGCGCCTnACACCGCACAGTAGTGCGTTCGGAGAGTCTTCAGTCGACACCATCCACTGCACACTTTGCGTTTAAACGGGATGTCCAGTGAAGTCCAAGCGGCTGCATCCCACACTCAGTGGCCGTCGGTGTGTCCGTCCGAATGGGCATCAGACGACGAGGCGTCCGAGAGCCGCATGCCGCTCGACGCCTTGGGCTGGAATTCCGTGATGATGACCGTGACnTTGTTCACCGTCACTGCCTTGTGGGTTCCCGAAGAGCGGTCnACGTTCTGAAGnCGGGGCCTCGGACGTGGTCGGTCCCCACTTCTACG…	Putative uncharacterized protein	Ixodes scapularis
OM_21997	miR-317	XP_023224832.1	AGTACTCAGTATTATACGATATTTTTTTCTGAGCTGTAAGCCTGTTTTTTATTTTTGAACGGCACAAATAAAACAAATGTGTTCCTACTGATGC	GCATCAGTAGGAACACATTTGTTTTATTTGTGCCGTTCAAAAATAAAAAACAGGCTTACAGCTCAGAAAAAAATATCGTATAATACTGAGTACTGATACAAATAATTCCTTGGTAGATAGTCTACATATTTTTTGAAAGCGCTTAAAAATAATCAAAAAAGTGATTCAACGTAATAGGAAGTGCAATTGTCCCTTAAATTCCATCTTGAAAATCGATAGAAATTGGACGAAATTGATCTACTGGTTCCCGTACTTCTCAACGAGCTTCTTTGCTTCGGCAATATAAGTCTCCTTGGCCGCGCTCTGAGCCATACCTTTTTTCGAGTTCCATGCATGCCACTTTGCGCGACCTTTAGCGTCAAACATACCGGGCTGACTCGTATTACAGTCTCCAACAGT…	acyl-CoA-binding protein-like	Centruroides sculpturatus
OM_1019	miR-1	ISCW021118-PA	ACCCCTACACGTAGTTACCAAAAGATTATTCCAAGATAGCACAATTGGAAGCCAGCGTGCTGGTACGCCACGCTTCCCTTTCCTCGCTTTCTTGTCGTCCTTCCTCTTGAAATGTAGCCGACACGGCACAAACGTGGCTCCGAGCGAAAGGTTGCGTCATCTGAGCGAATGTTTTTGTCGAACACAAAAAGTCGCAAGATTTTGCGTACGGGCGGTCGAGCCGTTGACGTGACACTTTCTGCGCCCGACCGGGCCACGTGTCGGACGCATTGAGAGCTCTATTTGTGCTTCCGTGCGCTATTGTTGTGACTTAGCTTGATAGTTTGCGCCCATTTGGCAGCCCTCTCTACTGGGATGAAATGTCTCGAAAGGAAAAGATTTTGTAATTGTGCATTTTGA…	CCGCCATGGCTGTCGACAGCGGATACTTTGCGAGGAAATGTGTTTGTGTTTACCTGGAACGAATAGAAACAATCTGAGGAAACGGTCAGGTGTACTGGGGCATTCAGTTAGACCAGGACCTCCTGGAGACAATAGTGGCCATCTATCCAGAGTGGTTCAAAGACTACAACCTGAACCTGATGGCAGACAAGACCCAAGTGGATGAGGCCTCTCTCCAGCAGGCCATGGACAAGAACAAAGAGTCACTCAAAGTGAAGCTCATGCTGCGTAGGCCCATTTCAGAACTTGTAGACCAGGGCATCATGCCACCACTGAAAACATCTCCTGCATTCCACGAACAAAGGAAAAGTTTGGAAAGGGCCAAGATGGGCGACTACCTCAAGAATAAGATCCAGAGAC…	RPEL repeatcontaining protein	Ixodes scapularis
OM_22008	miR-203a-3p	B7Q286	CCTCCTACGATGAACCTGCGGGTTACAACTACAATGTACGCCTGGCAGTGCCCTACGACGAACTTGAGTAGCACAAACGCTGGATATTGTGTATGAATGTGTGCCACCTCATTTCATTGCTGACTCTGTAAATAAATCATCACTGAGCTTGTGACATTCTGCACTAAAGTTTTGGACAGGCTGCATGGTTGCTTTACC	GGTAAAGCAACCATGCAGCCTGTCCAAAACTTTAGTGCAGAATGTCACAAGCTCAGTGATGATTTATTTACAGAGTCAGCAATGAAATGAGGTGGCACACATTCATACACAATATCCAGCGTTTGTGCTACTCAAGTTCGTCGTAGGGCACTGCCAGGCGTACATTGTAGTTGTAACCCGCAGGTTCATCGTAGGAGGACAAGCAGATGGATGGAATGCCTTTGGTCTCCTGGTCGGCGGCAAAGTCGTACATTCTCACAGTTCCACGCTGCCTCGCATGAACAACAATGCTCCCATCTTCCGGTGCAGGTCGGAGGTCCTGAGGTAGGTGGGCGGTCACCAAAGTTGTGAGATCCGTTCTCAGGTACTTTACGGGGTGCCGGCAAAACATTTCCCAAA…	F-box and WD domain protein, putative	Ixodes scapularis
OM_22017	miR-200c-3p	XP_015918691.1	TATGTGCAGTATTAGCAGTATATTGCTTTATTTTATAGTTACATGGGAAATGAGGCTCATCTTTTTAACATGTC	GACATGTTAAAAAGATGAGCCTCATTTCCCATGTAACTATAAAATAAAGCAATATACTGCTAATACTGCACATAGCATATTTACTGATAATAATAAACATTATGAGCACAATTATGCAGGCTTTAAAATGCAAGAACCACTCAATACATCGAAGTTCCACTCATACATCATGATATCTAACACCAGATATGGTGACTCCGTACAAATTTACACACATACAAAGAAAATAATGTATTCTTACATGTAACATACTTCTCCACTGAGAAGCACAGAAGAACAGTGACGTGGCAGTTCTTGCCAGCCACTTCAACTGAATTTACTATCATTCAGAGATTTTGTTTAAGAAGACAGGAGAATAAAAAGCACACCCATCTGTGTGCACCACTTAAAAATCCATTT…	protein polybromo-1 isoform X3	Parasteatoda tepidariorum
OM_22040	miR-252b	XP_022245789.1	ATTTCCTTCTACTTTTTCCCACTGTAAAAGAAGACAACTTTGAGCCCTTCTCTTGTTAAGCCACAGTGCTGGAGTCCTATATTTATTACTTGTAACAGTGGTATAGATTACTCTGCTTCCGATTTATTCTGTTGTCTACTTACACCCCTGCAATTTTTATTTTTTATTTATTTATTTTTTATTTTTTTTTTTTGGGGGGGGGGTGTTTTT	AAAAACACCCCCCCCCCAAAAAAAAAAAATAAAAAATAAATAAATAAAAAATAAAAATTGCAGGGGTGTAAGTAGACAACAGAATAAATCGGAAGCAGAGTAATCTATACCACTGTTACAAGTAATAAATATAGGACTCCAGCACTGTGGCTTAACAAGAGAAGGGCTCAAAGTTGTCTTCTTTTACAGTGGGAAAAAGTAGAAGGAAATAACTTAAATCTTGTCTTTGGTTGGACCTCCTGCTTGTTCATGTTGGGCAGAGCACTTTTAGGATGTAATCTGTAAGCAAAGTAGGTACTGTAGGGCTGTCGTCGTTGATGGCATGCAGAATTTTGTTAAGGACTTGCAAGGAGGGGTTGTTTGGCGGGCCCTGGTCCATATGGTACGGTATGACAGTTG…	fasciculation and elongation protein zeta-2-like	Limulus polyphemus
OM_22048	miR-137-3p	ISCW021636-PA	TTCGTGTGGCACAGGCGTTGTGTTTGTTTCATAAACTTTGAAACTGCCGCCAGGTTTTTGCGTCGTGCAAAGCTCTTTCTCCTTGTCGTTGCGTAGCATCGTCTTCCGCTTACGTACTGTCTGTTGTTTGTCTCCCACAGAAAAGCTGCGAGTCATGCCGTCGTAGGATAACAAAGACAGTAAGCGCCCCAACCATGTATACGACACCGGCCAACTTACAGGAAACTATGACGCTGCAGCAAGAACTGTTGCTGCAAGGCCAAGCGGAGACGACCGGCTGGAAGGTGAAGAGACGCCCCGACGGCTCCCGCTACGTCAGCAGAGCAGCCAGGAGCAAATTGCTCAAGGTGCGCCAGGAGCAGATCGTCCAGGAGAGATCGGGGATCACCACGGACGAAG…	CAGGAGTGAGTGTTTATTGCTGCCTGTATCCTATATACACATATATTGACAAAAGTCGAGAGAAAGAGAAAGTCAAACAGTTGTGACGGAGAGCAATCCCTTTCCGCTTCCCTCGTTGAGGACGGCCATCTTGAAGCGCAACATCATCTCCTTCTTTTTCCGTTCCTTCGCCTTTTCCAGATGTTTCTTCCGCTCTTCTTTGGGCCAATACCTGCCAGTCTTGAGCTCTGACTGGTTGTCTTCGTCCGTGGTGATCCCCGATCTCTCCTGGACGATCTGCTCCTGGCGCACCTTGAGCAATTTGCTCCTGGCTGCTCTGCTGACGTAGCGGGAGCCGTCGGGGCGTCTCTTCACCTTCCAGCCGGTCGTCTCCGCTTGGCCTTGCAGCAACAGTTCTTG…	PDZ/DHR/GLGF domaincontaining protein	Ixodes scapularis
OM_22050	miR-750	XP_013784847.2	TTTTGACAGCACTGTGTGTTATGGAAGATATCTTCTGGTAGCATTTTAGAAGCCATGTAATAGTTGTGTAATTCAATGCTGAGTACTCTCGGTTTTATTCGTGAACAGGAGACTGGCATTAAATTGGATAGATCTGCTCCAGGCTTAGTGACGTAAAGTGCAGCCTCCTGCATTTTTCGTATGTCTTGTATTCAAAGTGCTATAAAAAGCCAGCAATCCAAGCAACTACAAAACAGGTTTTGTTTGATTACTGCATATTTATTTTCATTTGTTACACTTCAGCTTATGTATCACTGAATTTGGGTAAAAAAAAAAAAAAAAAAAAAANNTNTCTAGGATGG	CCATCCTAGAnAnnTTTTTTTTTTTTTTTTTTTTTTACCCAAATTCAGTGATACATAAGCTGAAGTGTAACAAATGAAAATAAATATGCAGTAATCAAACAAAACCTGTTTTGTAGTTGCTTGGATTGCTGGCTTTTTATAGCACTTTGAATACAAGACATACGAAAAATGCAGGAGGCTGCACTTTACGTCACTAAGCCTGGAGCAGATCTATCCAATTTAATGCCAGTCTCCTGTTCACGAATAAAACCGAGAGTACTCAGCATTGAATTACACAACTATTACATGGCTTCTAAAATGCTACCAGAAGATATCTTCCATAACACACAGTGCTGTCAAAAAGCATCCTTAACCAAACAAAAAAACTGCATTTATGTAACTTTATGTGGCTTCTTGTCC…	probable palmitoyltransferase ZDHHC11	Limulus polyphemus
OM_22077	miR-2001	B7PM30	TTTACAAACAGTCTGCTGTAAATTATGTGGCATGGTGGGTCACACAAATCG	CGATTTGTGTGACCCACCATGCCACATAATTTACAGCAGACTGTTTGTAAAATAATTTTTATTCCAACTATCAGTAATTCCCACCTCTGGTAGCATAAAAAAAAAATCACCAGCCCAATCTGTATAAAAACATTAACAATCAGTCAAAAGAATTGATCAACTCAAGAAACCGAGTGAAGATTAACCTAACAGATGACTAGTAATGAGACAACGAGAGAAACTCATCGTACCGCAACCAGCAAGTTGCAGCTTAACAGTGGCGTTGCCTACATCAACTGCCAACAAAATCACAACTAGCTGGGCCCACnGACAGGTCACGACACCGTACGAGACACTTCCGTGTCTGCAGCATGATTAGTTAACAAATCTCTGCGTATAAATTCACAGTTTGCCTACAAA…	Gamma-glutamylcysteine synthetase, putative	Ixodes scapularis
OM_22090	miR-1469	XP_013784700.1	ACCTCGAGGCCACTGCTGTGAAGTCGTGAAACTTTTTGTCTCCTTCCCTTTTGGCGCCGACTAAGCACTGTGTCGCACATTTTCTCTTC	GAAGAGAAAATGTGCGACACAGTGCTTAGTCGGCGCCAAAAGGGAAGGAGACAAAAAGTTTCACGACTTCACAGCAGTGGCCTCGAGGTAGTCCTTGCCCCACAGGGGCACCACAGCATCCTACACAAGAGAGCTGTGGTTGCAGTCTAGCAGCCACTTTTGCTCCGTTCCTCGGAGCGCGAGAGGAGTGGAGGTCATTGGTTCCAAACAATGTACGAGGGGGGAAGATGTAGCTTGTTGCTTCATCATTGGCCCAGTTCTCTTTAGAAGTGAGCAAGCATACCAACGGCAGTGACTGCACACATTTGAAGATTTCCTTGGTACTCCTAACGGCTTGGTTCTCTCACGGCCTGTGGAACCTAGTGAGATGCCGGCTATCTTCATGGACCTCCATTTCCA…	phosphatase and actin regulator 2-like isoform X2	Limulus polyphemus
OM_22117	miR-184-5p	XP_012237995.1	GCGGCAAGTGGATCGTGTCGGGCTCGGAAGACAACTGCGTCTATATATGGAACTTGCAGACTAAAGAGGTTGTGCAGAAGCTCCAAGGACATACAGACGTGGTACTGTGCACGGCGTGTCACCCGACAGAGAACATCATAGCGTCCGCCGCACTGGAGAACGACAAGACCATAAAGCTGTGGAGAAGCGACACTTGAGTTTCTGTTTCCTTCTCGACTCATCATGCTCCCCTGCGCCACATCTCGTCTTTTATATATATGCCTTCTCCTCATTTTTAAGCCACTCTGTATAAAGTTGGTTGAGAGAAAATAAATGATAAGT	ACTTATCATTTATTTTCTCTCAACCAACTTTATACAGAGTGGCTTAAAAATGAGGAGAAGGCATATATATAAAAGACGAGATGTGGCGCAGGGGAGCATGATGAGTCGAGAAGGAAACAGAAACTCAAGTGTCGCTTCTCCACAGCTTTATGGTCTTGTCGTTCTCCAGTGCGGCGGACGCTATGATGTTCTCTGTCGGGTGACACGCCGTGCACAGTACCACGTCTGTATGTCCTTGGAGCTTCTGCACAACCTCTTTAGTCTGCAAGTTCCATATATAGACGCAGTTGTCTTCCGAGCCCGACACGATCCACTTGCCGCCGGTGACGGAGAAGTTTGCAAAGATGCAGTATTTCTCGTTCTTGTGCCCAGTATAGGTCTTTAAACACTTTCCTTTGC…	protein will die slowly	Bombus impatiens
OM_22129	miR-8	B7Q8Y8	GCCTCAGTATTCCTAGGAATGGATGCCTAGTCATATTTGTGTAAAATAGAAACGTTTATTTTTACAAGAGGAACTTTGTTTACTGTTTCACAGAAATGCTGGACTGGCTGTAAGCACGGACGAGTATTCTGCAGCACATTGCAATGCTCAGGACCGCTACCAGTCCGGCAGGCATCAGTTTCGACGTTTTTAGATACCTGTAGCCCATGAGTCCCGAAAGCAGAGCTGACACAGCGATAGATAAGACGAATTTCTTCGGATCGAGAGAGGTTTGATAAGCCCCGATGAGGGCCAAGCCGCCCAACAGGACACCAGCAAGCAGGGACATCATGCTTCCTGCTTTGACGTAGCCCATAATTCCACCAAGTGCGACGGCGAGGGCATACCCGAATGCCCAGT…	TTTGACTTAGCCAAGCAAGTAATCTCTCGCCTCCCTTACAAGTAATAAAGTAATACGTCTGGTACACCTTTGCATATTTTGAAACAGTCCTGTTCTTGCACGCGCGCATAGTCGCAAGGCGCATACTGTTGATATGTTAGAAAAATTGTTCTTTGGACACTCTGACGGGGAGTCTTGCATTCGATCAGAGCACTGTAGTAACCCGGTGTCCTCTCACAACGGACCTAGGATCGTGTTTTGCATCTTCAACATCGGCCACTACTCTCAATGCATGCAAACTGCATACTGTACGCTAGGCGTATTTGCCCTCTTCTTGTTGTATGGCTATGTGCAGGAACTTATATTTCAACTGGACGGCTTCAAACCTTACGGCTTCTACCTTACCTTCATCCAATTTTG…	UDP-galactose transporter, putative (Fragment)	Ixodes scapularis
OM_22135	miR-203a-3p	RWS00531.1	TGACATTCCGCCTTAAGATAATTAACCGTGTCCGTAGAAACTGCTCTTACAAAGTACACTGTCGCAAGTACTCGTGTATCGAGACAGAAGTTCCACGAGTGTGGAGCAAGCTCTATTTTTTTGTACAACTTCCTCTGTGACCTTAATAAAGTATATCACGTACGTGGGTATCGTTTTCATTTCAAATGTC	GACATTTGAAATGAAAACGATACCCACGTACGTGATATACTTTATTAAGGTCACAGAGGAAGTTGTACAAAAAAATAGAGCTTGCTCCACACTCGTGGAACTTCTGTCTCGATACACGAGTACTTGCGACAGTGTACTTTGTAAGAGCAGTTTCTACGGACACGGTTAATTATCTTAAGGCGGAATGTCACCAAAAGTTTCAATTTGTGCTGTCCAGATGCAACAAGGACTGAACCCTTTGTTGGTACACAATGCGTGCACTCATCTTTGTAGAAAGCCTCCTCTGTTGAGGGATTTGTGACGAGCAGAGAATTGAAAGGAGAGAGCACCTCnAACTTTCATACATCGAAGGACCCAGAGCATCCTGTATACTGAAAGATATTCCCCCAGCATGTTACT…	zinc finger protein 25-like protein, partial	Dinothrombium tinctorium
OM_22140	miR-137-3p	B7PLX9	AGGTCAGCTTCGGTAGCTTCCGAGAATGTACTACATTAATTTGTACAGGTAGCAATAAATAAATTGAGTTGCTAATACG	AACGGAATAGGGTAAAACGGAATCCTGAAGTGTCCGTGATTTAACGCCGTTTTTACGCAACTTATTCAGTTTGAATGCATTACTATCACTTTCGAAACCAAAAGTTCACAAGAAAGTTTTCATTTAAGTATGACAAAGGTCAGGAATGTTGTAAATAAATATGGCGGCGCACATGGACAGCGATTCTGATGATTCAGTTTTTCAATTAGAAGACGATTATTATGCTTTTCTGAACGTTCGAAAAACGGCCACTCCAGAAGAAATTACGAACTCCTATAGAAGGCTCAGCAAAATCTATCATCCAGACAAACATTCAGACCCGACCAAGAAGCGGGATGCGGAAATTTTGTTCAACAAAACACGGAAAGCGTACGACGTTCTGCTTGACCCACACAAGAG…	Putative uncharacterized protein	Ixodes scapularis
OM_22160	miR-9-5p	B7PSB3	ACGTCGCTTCCTGTCCATGGTGTAGAGCCCCAAGAATGTACAGGGATAGTGAAACTTGGCCACTAAGGGAAGCTATTTCTCAGAGGGTGTTTCGACAGAATATTGACAGGAATATGACAACTTGTATACAAAGTATTTTAATAAAGCTATATCAGAGNGTGNATTTTCTGTTGCATTGCCGTCGGAGAACGACCATCACATGGCACCATAAGCGAGCTGTTGCTCTAGCTGCTGCGGTGAGACCGTTCCATGAATTGTTTCAAAATTTGGGTTAAACACGGAGTATGCGCTTAATTCTCCTTTCTTCCTGGGTGATGTCCTTAAATTCGTAAAGATTATGTAGAATACGGAAAATATAAAAAAGACTGCACCGAATTCGACATGCACGGCTAAGGTCAT…	GGGACCGCACTGAACCACACCGACGACTTTAATTACCACGTATAAAAACGTTATCGGTCTTGTTATACTGCATTAAATTTTTCATGATAAAGATTTTTAAGCATTCGATAAAGTCAGATGAGGTCCTTAAATCAACAACTTTTTCTTCTCGTCTGCTGTCCTAAAGGGTAAGGTGGCAAACATGGCGCCGTCCTGTGTTGTTTATTCGATAAATGGAAATGTGAACCGGTGAGCGAACCACGTCTAAGACCATGGAAAAGGGGACATTAGAAACGTCAGGGTCGGTGGCAACGTTATGCTTCGCAAGGGATGTGTTTATGAAGGAAAATTTCTCTGTGGACACCTTCGTCAGCGAGCATCGAAAACATGCAAGTCTAGAAAAGCTACGAGACGACCTCG…	Conserved oligomeric golgi complex subunit, putative	Ixodes scapularis
OM_22166	miR-203a-3p	XP_013791723.1	CGCCGCATGCAGCAGTCTTACGGTGCCATGCGGATGCCGCTTCCCAGCCATAATAACAACAACGGCTTTACCAATTTGGCTCCTGCTAAACCTCGGCCAATGCGAAGATAACCCAGGCTGGCTTGCAATTGCCTGGCCTCATTCGTATGTGACAACAATGATGCTTCTCCCTTCCCACTTTGTTTCACTCTCAGTGGAGGCCCGGGAGCACAGTCGGGTTTGCCATAAGACTTGATGGTGAAAGCAGCTTAGCCCGACCACTGAACAGAAGATACGAACAGAATCAACTTACTACGACATGTGACCTTTTTTATCTCTTAAGTTGCGTTGGTTGCTGGTAAACAAAGTCAAAGAGGTCAACCTCCTTTCGTTACTTTACCTTGGGCTTTCTCTTGAATC…	ATCAAACAGCCAAGCTAACATTTCTCATGAAATGGGATTCAAGAGAAAGCCCAAGGTAAAGTAACGAAAGGAGGTTGACCTCTTTGACTTTGTTTACCAGCAACCAACGCAACTTAAGAGATAAAAAAGGTCACATGTCGTAGTAAGTTGATTCTGTTCGTATCTTCTGTTCAGTGGTCGGGCTAAGCTGCTTTCACCATCAAGTCTTATGGCAAACCCGACTGTGCTCCCGGGCCTCCACTGAGAGTGAAACAAAGTGGGAAGGGAGAAGCATCATTGTTGTCACATACGAATGAGGCCAGGCAATTGCAAGCCAGCCTGGGTTATCTTCGCATTGGCCGAGGTTTAGCAGGAGCCAAATTGGTAAAGCCGTTGTTGTTATTATGGCTGGGAAGCGGC…	SOSS complex subunit B1-like	Limulus polyphemus
OM_22182	miR-2001	XP_013784880.1	CCCAGAACAGTATATCCTTGCTGGCGGAAACTCGAGTGGCAGAGTTTTTATCTTCAAAGAAATGTGAACATTCATCTTCCGGTCACACCTTAACGCTAAGGAAAAACTTTGTGCTTTTACCCTTTGTTTTATGCATCAGATGGTGGCTCACCACGTCTATCCATCTCATGTTTTTGTAAAATAAAATTTTTAATAAAATAAATGTTGTTGCTTTTGCTGT	ACAGCAAAAGCAACAACATTTATTTTATTAAAAATTTTATTTTACAAAAACATGAGATGGATAGACGTGGTGAGCCACCATCTGATGCATAAAACAAAGGGTAAAAGCACAAAGTTTTTCCTTAGCGTTAAGGTGTGACCGGAAGATGAATGTTCACATTTCTTTGAAGATAAAAACTCTGCCACTCGAGTTTCCGCCAGCAAGGATATACTGTTCTGGGTGCATGTCCAAAACAGAGCAAACCGAACCGAGGCTTTCACCAGTGAATTTGTGCAACAGAGATCCGTGCGAnGTGTACGCTTCTATGCGCCTCGGCTGCTGAAGACTGCCCACGAGAAAAACGnnGTCGCTCTGAGGAACCCAGGTGGACCGAAATGGCGTCAGCCACCGGCCTGTCTC…	WD repeat-containing protein 76-like	Limulus polyphemus
OM_2219	miR-71	XP_018406250.1	AGATCATTTCTTGTTTCGAGTTGAGCGAATCGCAGGAGTGAGCAACATATTGATGGGTGACACACTAAAGGCTATTTTAAAGCACTTGTTTATTGTGTGTTGTAGTTTGTTTAGCAACTCCGAAGCGACCCTATGCAATATGGGCTGGAGCTTCGGAAAAATTCCCGAACACGCGACAACAAACAAGCATGCAGGTGATTTTTGGACCTTGCCAAGATAGAGCTTAAGGAGCCAGGAGTCCAGTTGAGATTAACGAAAGAAGTATCTACTGATACAAGCCAATAACACGAATGAGTGACAAACATAACATGAGGGAAACATATCTGGATCGGCAGTGTGGTCTTTCTTGGTGATCTGTCCTTAGCGCAGATGGTAGGGTACCACGAAGCGGCCCAGTCT…	CTTCGAACGCACAAGACCGAACTAAAAGAAACCCCTCGTGTGCTATTCAATCTCAATCGTCATTGCTACAGCAGCCAGTCCCTGCCGGAACATCCAGCATCCAGTAAACCGGAAATAGGAAAGTAACAAAAACAAACAAGTGTGTTGGGGATCCTCTCTCGGAGGGCAGCTTCATGTGCCACGGAGGAGGAGGATTTTGGCCCCTGGCATGGAGCTGAAGGTCTGGGTAGAAGGTGGGCCACAGCGAGTGGTTTGCGGAGTCACAGAGTCGACCACCTGTCAAGATGTTGTCTACGCTCTGGCCCATGCAACTGCACAATCCGGACGCTTTGCTCTGGTTGAGCGTTGGGGTCACACAGAGAGGGCCCTGGCCCCTTCGGACCGACCCCTTCGCCTGCT…	PREDICTED: ras association domain-containing protein 8-like, partial	Cyphomyrmex costatus
OM_2242	miR-275-5p	B7QKA3	CACACTTATATTTTTGCGTCGGGAGTAAGTAACCTATTTTGCTCTGTTTGCCTGAATTCATAATAAAGCAGCACGCGGATTGAATCTCTACCGTCATGCACT	AGTGCATGACGGTAGAGATTCAATCCGCGTGCTGCTTTATTATGAATTCAGGCAAACAGAGCAAAATAGGTTACTTACTCCCGACGCAAAAATATAAGTGTGTATTTGCAGAGTGGCGAGCGATGACAGTACGTGATGAGTACGGTCCAATAATAAGCATGCTCGTCCATAATATTTTTTTTACCGTAATCAAAGAGGGGACTGAGTCCTTGAGGAAAGTGGCGTTCACTCCATGCTGACTGTCTTGGCCTGATACTTTGGCGCTTTCGTGATGATACCAGCCTGAATGAGGCTGTGAGCCGTGTCACTGACCGTGTCCCGAATGGAACGTGGACGGATGCCTAAAACTTGCTGCATTCTCTTGTTGCTGAACTTGTAGACTTTGCCCAGTCTCGGGTA…	Flavonol reductase/cinnamoyl-CoA reductase, putative	Ixodes scapularis
OM_22461	miR-87a-5p	AMO02532.1	ATTACGACACTGATAAACACAGTGCTTTTGGCATGCATACATGAAGTTCGTTAAAGCGGAAAGGTCAGGACTCGAAAAGGATGTCGCTGGTACCCAAAGTTATTTTCTCAGGTGCCCCTCTTTCACGCTCAGTGGCGCACCAAGCAACAGACTCCC	GGGAGTCTGTTGCTTGGTGCGCCACTGAGCGTGAAAGAGGGGCACCTGAGAAAATAACTTTGGGTACCAGCGACATCCTTTTCGAGTCCTGACCTTTCCGCTTTAACGAACTTCATGTATGCATGCCAAAAGCACTGTGTTTATCAGTGTCGTAATTTTTGACAGTTTTTATAATAAGCCCGCCTATATAGGCCAAGGCAAAGGACAATAGTTCGCCCACATGCCCCACGCCTTGATCCTTCTGTAGCACCTGTCGATTAGTGTGCATGGTGCTTAGTCTCAAAAGATCTCCACGATGATAAAATGCTATTTCACAAAAAATATAAAACATCTTCTCGTTGATGACATGCATACAGTCAAACAGTACAGTCAGTCGCATGCATTGGGCAAATTTTTCAG…	xaa-pro aminopeptidase 1c	Tityus serrulatus
OM_22511	miR-87	XP_013772332.2	AATTACTTTAGGACTGTCCAAGGCGCAATAATCTCTTGTGACCAGAGTAGAAGAGTTTGCTCAGCCAAAAAATAAAAAATTGTACATAGAGGTTGTGACAAAGTGAATGTAGGCTGTTGCATTTTCAAAAGAAATGAAAATTTAGAAAATCCTGCCTCCACTCTATCATTTCCTTTAAAAGACACACTAAGAAATGTAGCTGATAAAG	CTTTATCAGCTACATTTCTTAGTGTGTCTTTTAAAGGAAATGATAGAGTGGAGGCAGGATTTTCTAAATTTTCATTTCTTTTGAAAATGCAACAGCCTACATTCACTTTGTCACAACCTCTATGTACAATTTTTTATTTTTTGGCTGAGCAAACTCTTCTACTCTGGTCACAAGAGATTATTGCGCCTTGGACAGTCCTAAAGTAATTCGAGTAACGCCGTGCGCAGAGCATGCTTCCAACAGTTGCCCAACTCTGGTAGCTGTGGGGAAAGAGGAGTGAACACTTTTCACGCTATCATACGCATCGCTTACACATTTACTCTCGTATGAAACTGAGAAGAGGATAGTCTGTATTCTGTTAAAATATTTAACTCATTTTTACAATATAATACAGTAAGG…	tyrosine-protein phosphatase 69D-like	Limulus polyphemus
OM_22552	miR-137-3p	XP_013782441.1	AAATATGCTCTATCAAGGCCTCTACATTTTTCTCCTCAGTCTCACGTCCCCCCTTTTTTTTTAATACTGTGTACCTATTTCGAATCAACATCGTAAGCTGCAGACCCCTTCCCTTGTATTTTTCTATGCAGCCTTCAGTGTTTCGGTCCGCCTGCAAATGGCAGGTGCAGATGCTCGTAGTGGGGCTGCCCTCATCATCCATCCTGATGTCATTGCCATTCTTCAATTGTCCTCGAAGGGTCCAAAGTGCTAAGTTTAAGACGACATGTATGTTGTTCTCGTCACCCATTAATATAAGAGCGTGAAAGGGGGAAAGTACAAGTTTAATGTTCCAGACAAAAAGAGCGTTTGTCAAATTTAAAGAGCCATGTTTTTATGTATTTAAAGATGTAAAGCAAT…	GGTCTCAAGTTTGTACAGCATAGTACTTTTCTAGAGAATTTTTATAGCCTCATTTAATTGTGCAATGTATGTGAGGTCTGTTAAGTGTAAGGGCTTCTAAGCAAGTACCTGAGAAATGTTGCCGGCTAGGACAGTGGGCTGCTGTGTGTATTCCAGTTGTCTGTGTAAACAGTTGCAGTAGGAAGAGAAGCTGAAGTGAAGTTTGTATTAGCAACAGGCAGGTGCAAAGGTGGCTTACTTTCTCCCTAAAATATTGATTGTTTGTACAGCTTTGCATTGTTGGTTATTCAGAAGGTGTGAGGAAGGGAAAAAGACAAAAGAAAAGACATGCTAAAGGCATAGGCTTTGGGATAAGAATATGTTCTACACTTGTGGTCAGTTGATCAAGTTGTCACGAAG…	DAZ-associated protein 1-like isoform X3	Limulus polyphemus
OM_2257	miR-2b	B7PSQ0	AAACCCTCTCTCGCTTTCATGCCAGTTCTCTTTAATGGGCGTATGCTGGGACTATACACGTTCTGCCTTTGGGATCCTCTGCTGACAGTTTGCCAGTGTTTCGTTATACATAACACACACTCTTGCTTACTTCTGCAGATATCTGTGAATACCCTAGCTGCAAGTGACCCCTTGCACTCTGTAAGCATTAGAGTGTCCTTGAAACTATACCCTCACTTCGAAAAGTATCTTTGAACAATCTGTAGGTGTACATTTCTCTCTACAAACAACCTTTTGCCCTACGTAAGCATTGTTTATTCCTTCCCGGGAGACGTCTCTCTGTGCCACATCACATTGTGCTGTGATTCCTTGATTTTCTTTCTGTCCAGGTGCTTCCACTCGAGAATGAAATGAGGACAC…	CGAATAGTCTGATACGTCGAAAGGGTGGGATTGATGGTGCTCTTGTGATATAGTGCTCTCCGTCATGTTTGTGTACGTTTTGTAGTTGCTTCCTTATATTAATGCCCTTGGTTCTTGTATCTGCATTACTGCATTCGTTGGAGTGAACTGGTGTTTAATAGTTGCATCTGAGTGTTGTTCTGTGTGACACATTCCCAATGTACAATGTACTATACGAGGCTTCCCAGTCATGAGAGGGATTCCAACGAAGAAGAGGCCAACGTTCAAGATGGTATACCCAATGGAAGTAACAAAGGAGAAAGTGATTCCGAGACGAGTCCGCTGTTTGCAGCTGCCAGTGGGGATTTGGAGAAATGCGGGTCTTCGGAAGAGGAAGGCCACGAGCCAACCACGAACTGT…	Vesicular inhibitory amino acid transporter, putative (Fragment)	Ixodes scapularis
OM_22626	miR-190-5p	Q04669.1	TGACTGCCACATATTACCAAGCGCTCTCGACGGGCGTTAAGTAAAGATACATATCAATGACTCAGCAGATGAGGAGGGACATTGAGTGCTGCGATAAGAATTTGATGAGTTGAGGTCTGGGAAAGGAATTCACAAAGCCTCAAG	CTTGAGGCTTTGTGAATTCCTTTCCCAGACCTCAACTCATCAAATTCTTATCGCAGCACTCAATGTCCCTCCTCATCTGCTGAGTCATTGATATGTATCTTTACTTAACGCCCGTCGAGAGCGCTTGGTAATATGTGGCAGTCATGACTTTTATACGTCGTGACCACTTCCCCCAGTTCCGTTCGCTCTCCTAAGGTTGCGACTATATTTGCGCCTTCCAAAGTAAACATCCAATTCGTTGAAGCCAGTTGGAGCCTTCCTTGAACGTCATTGTCACTGGGAACGTCTTGCCTTCTGTATTTCCACTTGGGGTCCCTTTCAAGCAGTCCCTTGCCTTGGGATCTGTGGATTTCTCTAGAAGGTATGTCCCTGTACCGTCCTTGAAAGCCTGTAAAAGAA…	RecName: Full=Moubatin; Flags: Precursor	Ornithodoros moubata
OM_22695	miR-9-5p	B7PL03	ATTGCTTCTATAAGAGTCGACGGAAACGATGTCCTTGCAGTTTATAATGTCACCAAAGCAGCACGACAGATCTGTCTCGAAGAAAAGAGGCCCGTCTTGATCGAAGCTATGACCTACAGGATCGGACATCACAGTACGTCAGACGACAGCACGGCCTACCGTTCGGTGGACGAAGTTCGCCAGTGGGACCAGATGGACCACCCCATCTCGAGAATGCGGAAATATCTTGTCAGCAAAGGATACTGGGACGACCAGAAGGAAGAGGCATGGAAACAGGAGTGCAGAAAACAGGTTATGCAAGCATTCGTGAGAGCAGAAAAGGCGAAGAAGCCGCCAGTCAAGTACATGTTCACGGATGTGTACAAAGACCTTCCACCGGAACTACAAGGCCAGTGGGAG…	CACGTGAACGTCAATTCTTAGTGTCACGATAAACTGTCAACAATAGTCTGGACATACAGTATCAACATTTACGCCTGCATGAGCAGTACGAACTGCAGCCATGACCTGACTGTGTACGATCCGCGTACCTTTTGTCAACCATATCAGCATGCCATAGCGCTTGGCGACAGCACTTGCAAGGAAGAATGAGCAGTATTTGTTGAATAGCGTGTTCTTAGAAAGGTTGACCAAAGTCTGACAACTATTCTTTTAATTCTATGTGCATATTCAAAGGATAATGATCCTTGTACTGTTTGAGGTGACGTTGCAAGTACTCCCACTGGCCTTGTAGTTCCGGTGGAAGGTCTTTGTACACATCCGTGAACATGTACTTGACTGGCGGCTTCTTCGCCTTTTCTG…	Pyruvate dehydrogenase, putative	Ixodes scapularis
OM_22782	miR-148a-3p	AAZ39659.1	AGATATGTACTGATATGATGTGCACTGTGTCACGTATATGAATTGGATACTACTGGAAGTGCAGAAATAATATTTCTCCGCGAATGTATTAAAAATATGTA	GACCAATTGTGCCGTATTCTGTGGGATTGGCGTCGTGTTCTAGGAGAGCTTGGACAGCGTTTCGCCTTTGACCTAGTTCGCGAAATACGAAACTTATTGAAAGTGATGCCAGGAGGCTnACAGCTTCATTATCATGTCCTCAAATGTTGGCTGCTTCAnGTATTCCTnGTCCTnTCCGGTGATGnTTCGAGATCACTTGnAGCTCGTCTGCCTGGTTCTATCGTGTACCCAAAGGTCATCGAATCTAGAGATGATACGAGAGGAAAGGTACTTCATATCAGCGGGGACCTCACCTTCCATCTGGAACCGTCTACCGTACTTGGAGATCGTTTAACCATTATCAGCTCGAATGGCGAAAGATTTCACCACGAAGAAATAAGCACAGAGGACGTCAGAGGA…	salivary gland metalloprotease	Rhipicephalus microplus
OM_22789	miR-745-5p	XP_023222507.1	ACAACTCTATTTGTGGGAAAAAGTGAAAGGTGTTTCCTCGGTACATGAAGTGTACGCTTCTGTGAAGAACTTGGACTACATTAGAGGGATGACCTCGTACCCGATAATGTGTTTAAAACTGCCATACGAATTGCCATTGCTGAAAATACCCCTGTCAGACAGTCACGTTCACGGACATTAAGCTTACGGCTGTAAGGAAACCCCATACCTGGAATAAGGCCTCAGTTTGTGCAGCCCTGCCAGACAGTTGCCTGGGGAGTGGCTGCAGAAACATGGCGAGTGAAGCAGACGACATCACGTCCAAGCTTTGGGGTTCGTGGGTACGCACCCGAACCAGGCACCGCACAAAAACTTGTACGAGGAGCGGCAGAGCAGCTTGCGGAAGGAGAGCCTGGAGCT…	ATGGCAGCAAGTTTTTGAGCTTCATGCCCTGCTCGAGCGACGAGTCCAAGACGGAGGACGAAGCTGACGGCCAACCTTTTGGAAACTACAGCAGTGTGTCGGTCCAGCTGATGAAAAGCATGGGATACCAGTCTGGAAAAGGTCTGGGCAAAGAAGGTCAGGGCATGACCGGCATCATTGAAGCCTCCAAGCAGCACGGGAGACGTGGTCTGGGCCTCAAGGTGGAGGGCTTTGAACCTAGTGCGGACGTCCAGTGGGACTTTTCGAAAGAGCAGATAGACGTGGCAGAGGAGATAAACTGGTTGCCCGAGTGCACGGAGGATCCGCCCAGCCTAAAGGAACTGCGCCAGTGGCCTTCCGAGGGCGCCAAAAAACTGACCATTGACGACGAGACTACTT…	cap-specific mRNA (nucleoside-2&apos;-O-)-methyltransferase 1-like	Centruroides sculpturatus
OM_22800	miR-8	QCB92138.1	GCTGCACTTGTTCCTTACTTGTGGGAAGTCTCCAGCGGACTCAGTATTAAAGACTGCTTGCAGCCACTACTGCCTCTGTGTTTTTAAGCTACGTTCACAAGACATCAGAA	TTCTGATGTCTTGTGAACGTAGCTTAAAAACACAGAGGCAGTAGTGGCTGCAAGCAGTCTTTAATACTGAGTCCGCTGGAGACTTCCCACAAGTAAGGAACAAGTGCAGCCGGAAGTGGACAACTCTTACAGCTGGACAGGATGAAAATAACACCTGCATGTCTGTGAAAAACTATGTGGGACAAACCTAAGCAATGCCTTAGCAAACTTTAGCACATCATCTACATGCAATATTTTGTTATTGCCCCTATATTTAGTTGCATACATGAATCGATATATCCACAAAACTTTTGCCACGTGCATCTGTTTATTTCTCTGTCATCCCTGTTACTGTTTTCACAATGTATTGTAACTGCTCTGAAGCAGGACACTAAGGACGATTTGCAGCTGTTCATCTGG…	DNA cytosine methyltransferase	Ixodes ricinus
OM_22882	miR-71	PRD35624.1	TTTTCTTTTGTTACACAGTCGTTACATGTCTTTCCAGGGTCCAGTCTCACGCGTAATAAACA	TGTTTATTACGCGTGAGACTGGACCCTGGAAAGACATGTAACGACTGTGTAACAAAAGAAAATTATCCCGTTTGGTGGCGCAGGGATTGGCGACGATCTTGAGGCTCTTCAGGCGCTCCGTAATAGTTCTCACATCCTGCAACGTTGAGGGGCTCGTCGCACGTCCTGGTGTTGGGGTTAAAGACGTGTCCCTGGTCGCAGGACAGCAGACGAGGCAACCTCTTGCCGTAGAAGCCGGCCACGCACACGAAGTGTTTAGCGCAGTCCGACGGATGCGCGTACGGAGGGTTCACAAAGTCTTGCAGCTCGTACTGGGTCGGTTCAGGACAGTGGAAGTTGAGGAAGGCTTCTGCATCGCAGCGTTCGACGAGGTCGGGCCAGTCGCAGACGCCGCGTTCG…	obst-E	Nephila clavipes
OM_22899	miR-87-3p	B7P1V4	ATCCCTGGTCACTGCTGACAGCATTTCGACGCAAGGCAGTGTCTCTAGGGGCTCGGTACCTGAATGCTGAACTTGTCGGATTCAAGATTGCTAAATTGGCACAATCTGAAACCGGTTTAGGAGACAACAGACCAGTGAATCATGCCTATGTAAAGACACCAGATGGAGAAACAAAGGAAATTCAATTTGCCATATTAATTGTGGCTGCAGGGTCTCATTCGGCAGAGGTTGCTCAAATGTTAAGGATTGGTAATGCTGGTGGTCTTCTGCAGTATCCACTCCCGGTTGAACCGAGGAAACGTTACGTGTACATGTTCCACTGCGAAGAT	ATCTTCGCAGTGGAACATGTACACGTAACGTTTCCTCGGTTCAACCGGGAGTGGATACTGCAGAAGACCACCAGCATTACCAATCCTTAACATTTGAGCAACCTCTGCCGAATGAGACCCTGCAGCCACAATTAATATGGCAAATTGAATTTCCTTTGTTTCTCCATCTGGTGTCTTTACATAGGCATGATTCACTGGTCTGTTGTCTCCTAAACCGGTTTCAGATTGTGCCAATTTAGCAATCTTGAATCCGACAAGTTCAGCATTCAGGTACCGAGCCCCTAGAGACACTGCCTTGCGTCGAAATGCTGTCAGCAGTGACCAGGGATCAAACCAACCTTCATTGTCTAATCCATGGGAAGCGAGTGCAATACCTTCTGTGTTTATCCAGGGAAACTT…	Fad oxidoreductase, putative (Fragment)	Ixodes scapularis
OM_22901	miR-137-3p	XP_008191327.2	TTCCACTGTCACGAAACGCAACCTAGAATCTGCAGAACCATGGTTCTGTACCAAATGCCAGAAAGCAATAAATGTTTAGGCAGTCTTGACGAT	ATCGTCAAGACTGCCTAAACATTTATTGCTTTCTGGCATTTGGTACAGAACCATGGTTCTGCAGATTCTAGGTTGCGTTTCGTGACAGTGGAACACTCCTGATGGAACCAAAGCAGGCATGATTCACAAATTATGGCTGGGTCATTGTCCAGTAGATCCCTGCATTCAGCACATCGCCACTGTATGCATTTCCTCTTTGTATTAACTGTGGCTTTTAGGCCAACCCACCCGTCTTTAGTAAAGTACCTCTTCACTATATCTATATTTACAGAGGTATCAACAACCATATCCGGTATCCTTGATGGGATCGTCTCAATGAGGTCTTCATCAATTAAGGTGCCGTGCTGCAGTGCCTGCATGGCAACATCATCTTCAACAAAGCATTTAAGAATCTTCTTT…	PREDICTED: uncharacterized protein LOC103312456	Tribolium castaneum
[truncated: 11,348 more rows]

## Sheet: Unique target predicted
Name	miRNAs	count	Accession	3UTR_Sequence	Transcript_sequence	Subject.mapping	Description_	Species
[truncated: 3,901 more rows]

## Sheet: unique target_miR-1
Name	miRNA	Accession	3UTR_Sequence	Transcript_sequence	Description	Species
[truncated: 175 more rows]

## Sheet: unique target_miR-252b
Name	miRNA	Accession	3UTR_Sequence	Transcript_sequence	Subject.mapping	Description	Species	Score	e.value	GO_ID	logFC	PValue
[truncated: 94 more rows]

## Sheet: unique target_miR-279
Name	miRNA	Accession	3UTR_Sequence	Transcript_sequence	Subject.mapping	Description	Species	Score	e.value	GO_ID	logFC	PValue
[truncated: 131 more rows]

[truncated: 1 more sheets: unique target_miR-375]
