# Supplementary material for: Insights into the Regulatory Roles of miRNAs in the Salivary Glands of the Soft Ticks Ornithodoros moubata and Ornithodoros erraticus
Source: Pathogens. 2025 Jun 17;14(6):595. doi: 10.3390/pathogens14060595 (PMC12196249; doi:10.3390/pathogens14060595)
Supplement: Supplementary file 1 [file pathogens-14-00595-s001.zip › Table S11.xlsx]

## Sheet: Target consenso predicted
Table S11. Target consensus of Ornithodoros erraticus predicted by all four programs (Simple seed analysis, miRanda,TargetSpy and PITA).
Name of transcript	miRNA	Accession	3UTR_prediction	Sequence_transcript	Description	Species
OE_1	miR-33a-5p	B7QC80	TTCCATGTAAGTGGTTTTTGTTGTATCCGTTGTTTGTAAACTGATGGTGGTGGTTTTGTTTGGGATAATATTTTCAGCTGTAAGAGTGACCCAAAACACAATAGTGTGACACATGTTAACGTGCTGACTGCTGCTTTTGTAATAGGTGTTAGTTTTGCCAAGGGGAAGCCTTCTCAGTGTGGTGTACAGGGTGCGGCACAAAAATCCGCGGTATAGCCGGCTCGCATTATATAGTAAGTAGTTATTCATCAGACAGCTTACCGTATATAGAGGCACACTGGTGGGCTTGATTGCCAACGGATTTTAACGCGATTTGTAGTAGCACTAAAAAGAAAAAGTGTTTGATTGTCCAATGCAAAACATCCAAGATGGTGGCCGTCACTGCTGTTACAGTGGCGG…	TAACCATCACAGAAAAGGACAGCTTGCGCCTGTCAAAGATCCTCCTGTGTGGAAGCGGACCCCCATGGGCAGAGAGCTGAGACCGGCACTGGGCTCTGCGTTAGCCGCAATCAATTCCTCTACCTTATAAACCTTGGTATAACGCATCCTGCCGGACTCGCCCCCCGATTTTCAGCGCAACAACATGAAGACCCCCACGTGTGACATCGTTAACCAGATGGGCGCCATACACATGGTGGACACCATCACCTCGGACCCGGATAATGACCAGCCATTCTTTGTGGTAGATGTTGCCGACATCATCTACAAGATAAAGCTGTGGAAGCTCAAACTTCCACGAATTAAGCCTTTTTATGCTGTGAAATGCAACTGCATCCCTGCCGTGTTAGAGCTAATGGC…	pep scaffold:IscaW1:DS905614:692:16566:1 gene:ISCW022761 transcript:ISCW022761-RA gene_biotype:protein_coding transcript_biotype:protein_coding description:Ornithine decarboxylase, putative	Ixodes scapularis
OE_1	miR-10-5p_1	B7QC80	TTCCATGTAAGTGGTTTTTGTTGTATCCGTTGTTTGTAAACTGATGGTGGTGGTTTTGTTTGGGATAATATTTTCAGCTGTAAGAGTGACCCAAAACACAATAGTGTGACACATGTTAACGTGCTGACTGCTGCTTTTGTAATAGGTGTTAGTTTTGCCAAGGGGAAGCCTTCTCAGTGTGGTGTACAGGGTGCGGCACAAAAATCCGCGGTATAGCCGGCTCGCATTATATAGTAAGTAGTTATTCATCAGACAGCTTACCGTATATAGAGGCACACTGGTGGGCTTGATTGCCAACGGATTTTAACGCGATTTGTAGTAGCACTAAAAAGAAAAAGTGTTTGATTGTCCAATGCAAAACATCCAAGATGGTGGCCGTCACTGCTGTTACAGTGGCGG…	TAACCATCACAGAAAAGGACAGCTTGCGCCTGTCAAAGATCCTCCTGTGTGGAAGCGGACCCCCATGGGCAGAGAGCTGAGACCGGCACTGGGCTCTGCGTTAGCCGCAATCAATTCCTCTACCTTATAAACCTTGGTATAACGCATCCTGCCGGACTCGCCCCCCGATTTTCAGCGCAACAACATGAAGACCCCCACGTGTGACATCGTTAACCAGATGGGCGCCATACACATGGTGGACACCATCACCTCGGACCCGGATAATGACCAGCCATTCTTTGTGGTAGATGTTGCCGACATCATCTACAAGATAAAGCTGTGGAAGCTCAAACTTCCACGAATTAAGCCTTTTTATGCTGTGAAATGCAACTGCATCCCTGCCGTGTTAGAGCTAATGGC…	pep scaffold:IscaW1:DS905614:692:16566:1 gene:ISCW022761 transcript:ISCW022761-RA gene_biotype:protein_coding transcript_biotype:protein_coding description:Ornithine decarboxylase, putative	Ixodes scapularis
OE_1	let-7d-3p	B7QC80	TTCCATGTAAGTGGTTTTTGTTGTATCCGTTGTTTGTAAACTGATGGTGGTGGTTTTGTTTGGGATAATATTTTCAGCTGTAAGAGTGACCCAAAACACAATAGTGTGACACATGTTAACGTGCTGACTGCTGCTTTTGTAATAGGTGTTAGTTTTGCCAAGGGGAAGCCTTCTCAGTGTGGTGTACAGGGTGCGGCACAAAAATCCGCGGTATAGCCGGCTCGCATTATATAGTAAGTAGTTATTCATCAGACAGCTTACCGTATATAGAGGCACACTGGTGGGCTTGATTGCCAACGGATTTTAACGCGATTTGTAGTAGCACTAAAAAGAAAAAGTGTTTGATTGTCCAATGCAAAACATCCAAGATGGTGGCCGTCACTGCTGTTACAGTGGCGG…	TAACCATCACAGAAAAGGACAGCTTGCGCCTGTCAAAGATCCTCCTGTGTGGAAGCGGACCCCCATGGGCAGAGAGCTGAGACCGGCACTGGGCTCTGCGTTAGCCGCAATCAATTCCTCTACCTTATAAACCTTGGTATAACGCATCCTGCCGGACTCGCCCCCCGATTTTCAGCGCAACAACATGAAGACCCCCACGTGTGACATCGTTAACCAGATGGGCGCCATACACATGGTGGACACCATCACCTCGGACCCGGATAATGACCAGCCATTCTTTGTGGTAGATGTTGCCGACATCATCTACAAGATAAAGCTGTGGAAGCTCAAACTTCCACGAATTAAGCCTTTTTATGCTGTGAAATGCAACTGCATCCCTGCCGTGTTAGAGCTAATGGC…	pep scaffold:IscaW1:DS905614:692:16566:1 gene:ISCW022761 transcript:ISCW022761-RA gene_biotype:protein_coding transcript_biotype:protein_coding description:Ornithine decarboxylase, putative	Ixodes scapularis
OE_1	miR-31a-5p	B7QC80	TTCCATGTAAGTGGTTTTTGTTGTATCCGTTGTTTGTAAACTGATGGTGGTGGTTTTGTTTGGGATAATATTTTCAGCTGTAAGAGTGACCCAAAACACAATAGTGTGACACATGTTAACGTGCTGACTGCTGCTTTTGTAATAGGTGTTAGTTTTGCCAAGGGGAAGCCTTCTCAGTGTGGTGTACAGGGTGCGGCACAAAAATCCGCGGTATAGCCGGCTCGCATTATATAGTAAGTAGTTATTCATCAGACAGCTTACCGTATATAGAGGCACACTGGTGGGCTTGATTGCCAACGGATTTTAACGCGATTTGTAGTAGCACTAAAAAGAAAAAGTGTTTGATTGTCCAATGCAAAACATCCAAGATGGTGGCCGTCACTGCTGTTACAGTGGCGG…	TAACCATCACAGAAAAGGACAGCTTGCGCCTGTCAAAGATCCTCCTGTGTGGAAGCGGACCCCCATGGGCAGAGAGCTGAGACCGGCACTGGGCTCTGCGTTAGCCGCAATCAATTCCTCTACCTTATAAACCTTGGTATAACGCATCCTGCCGGACTCGCCCCCCGATTTTCAGCGCAACAACATGAAGACCCCCACGTGTGACATCGTTAACCAGATGGGCGCCATACACATGGTGGACACCATCACCTCGGACCCGGATAATGACCAGCCATTCTTTGTGGTAGATGTTGCCGACATCATCTACAAGATAAAGCTGTGGAAGCTCAAACTTCCACGAATTAAGCCTTTTTATGCTGTGAAATGCAACTGCATCCCTGCCGTGTTAGAGCTAATGGC…	pep scaffold:IscaW1:DS905614:692:16566:1 gene:ISCW022761 transcript:ISCW022761-RA gene_biotype:protein_coding transcript_biotype:protein_coding description:Ornithine decarboxylase, putative	Ixodes scapularis
OE_10	miR-320c	XP_022252622.1	GAGATTTCGCATGTGCTAGGTCACTACTCATAAAACCAGCTTTCCAGCTGTTTGTTCTGCGTCGCATTTGACATCTCCGTCGGTTATCGCAAGGGAGCATTCTTACACCAACACGCTCTTCTCGAAGCTGACAGTGGCTACTGTCCCGCAACCATGCCAATGTGGCTAAAAGCGTGGCTGTGATTGATGGGACTTCATGAGTCGCCATCGTTGAAAGGCAATGAGCAGGCGTAATTTGTCTAGGTGACGTTGGTTTTTGTCACTTCACAATTACGGTGCTCGCGTCATGGTGCCTTTGCGAACGCAGTTTCAGGAACGCTGAAAACTTTTGACCCGTTCCAATCAGAAAAACGTCGTGAAAGAGCAAGTGCATAGGGGTGAACGGGAAGCCCAAAGGTT…	TGCTTTCACGCGCCnTnCnTCGCGAGGGACGTTAAATACGGTGTGCCGTGTGCTGAGCTTTCAGTGCACGTTAAAGAACCCTCAGGTGGGCAAAAAGAATCCACGGACCGACCACGTGGCGTCGCACATGATCGTAGTTGTCTCGCGACATAAAGCATTACAATTACAATTTTTATTATGTTATGGTATCCATATCCTTGTCGGTTATACAGAAAAGGCAGACCGTCCGTGCAAAACAGGACACCATCATGCCCTTGTTTTGTCACGTGGTAGACCAGAAACAAACTGAGATGGCTCAATATCGCAGTTGAGATCAGCAACGATAAGATTTTGGTTATCAACACGCATGGTTCCAGAAACGCCGTAAAAAGAGGAGGACGAGACGCACTCCAGCAGCAC…	papilin-like	Limulus polyphemus
OE_10	miR-320a-3p	XP_022252622.1	GAGATTTCGCATGTGCTAGGTCACTACTCATAAAACCAGCTTTCCAGCTGTTTGTTCTGCGTCGCATTTGACATCTCCGTCGGTTATCGCAAGGGAGCATTCTTACACCAACACGCTCTTCTCGAAGCTGACAGTGGCTACTGTCCCGCAACCATGCCAATGTGGCTAAAAGCGTGGCTGTGATTGATGGGACTTCATGAGTCGCCATCGTTGAAAGGCAATGAGCAGGCGTAATTTGTCTAGGTGACGTTGGTTTTTGTCACTTCACAATTACGGTGCTCGCGTCATGGTGCCTTTGCGAACGCAGTTTCAGGAACGCTGAAAACTTTTGACCCGTTCCAATCAGAAAAACGTCGTGAAAGAGCAAGTGCATAGGGGTGAACGGGAAGCCCAAAGGTT…	TGCTTTCACGCGCCnTnCnTCGCGAGGGACGTTAAATACGGTGTGCCGTGTGCTGAGCTTTCAGTGCACGTTAAAGAACCCTCAGGTGGGCAAAAAGAATCCACGGACCGACCACGTGGCGTCGCACATGATCGTAGTTGTCTCGCGACATAAAGCATTACAATTACAATTTTTATTATGTTATGGTATCCATATCCTTGTCGGTTATACAGAAAAGGCAGACCGTCCGTGCAAAACAGGACACCATCATGCCCTTGTTTTGTCACGTGGTAGACCAGAAACAAACTGAGATGGCTCAATATCGCAGTTGAGATCAGCAACGATAAGATTTTGGTTATCAACACGCATGGTTCCAGAAACGCCGTAAAAAGAGGAGGACGAGACGCACTCCAGCAGCAC…	papilin-like	Limulus polyphemus
OE_10	miR-2b	XP_022252622.1	GAGATTTCGCATGTGCTAGGTCACTACTCATAAAACCAGCTTTCCAGCTGTTTGTTCTGCGTCGCATTTGACATCTCCGTCGGTTATCGCAAGGGAGCATTCTTACACCAACACGCTCTTCTCGAAGCTGACAGTGGCTACTGTCCCGCAACCATGCCAATGTGGCTAAAAGCGTGGCTGTGATTGATGGGACTTCATGAGTCGCCATCGTTGAAAGGCAATGAGCAGGCGTAATTTGTCTAGGTGACGTTGGTTTTTGTCACTTCACAATTACGGTGCTCGCGTCATGGTGCCTTTGCGAACGCAGTTTCAGGAACGCTGAAAACTTTTGACCCGTTCCAATCAGAAAAACGTCGTGAAAGAGCAAGTGCATAGGGGTGAACGGGAAGCCCAAAGGTT…	TGCTTTCACGCGCCnTnCnTCGCGAGGGACGTTAAATACGGTGTGCCGTGTGCTGAGCTTTCAGTGCACGTTAAAGAACCCTCAGGTGGGCAAAAAGAATCCACGGACCGACCACGTGGCGTCGCACATGATCGTAGTTGTCTCGCGACATAAAGCATTACAATTACAATTTTTATTATGTTATGGTATCCATATCCTTGTCGGTTATACAGAAAAGGCAGACCGTCCGTGCAAAACAGGACACCATCATGCCCTTGTTTTGTCACGTGGTAGACCAGAAACAAACTGAGATGGCTCAATATCGCAGTTGAGATCAGCAACGATAAGATTTTGGTTATCAACACGCATGGTTCCAGAAACGCCGTAAAAAGAGGAGGACGAGACGCACTCCAGCAGCAC…	papilin-like	Limulus polyphemus
OE_1000	miR-3931	KFM75620.1	TTCCCTGGCAAGGACGGCCTTCCAGGACCCAGAGGGCTCGATGGGCCAGCGGGCTTCCCAGGTTTGAAAGGTGAAATTGGTCGTCCTGGATTCCCCGGTTTACAGGGACCAGAAGGTCCCCCGGGACCAAAGGGAGACGCGGGCTTCCCTGGAGTACCGGGTCCGCCCGGGTTAGAGGGCCGCCCTGGAGAACCTGGGGAGCGTGGCGAGAGAGGTTTGCCAGGTGGAGATTACCTCACAGGAATTCTTCTTGTGAAGCACAGTCAGTCAGCAGTAGTGCCAACGTGCCCCATCGGCATGCCACAGCTATGGGATGGCTATTCATTACTTTACATTGAGGGNAATGAAAAATCTCACAACCAGGATCTTGGTTTCGCTGGTTCCTGTTTGCGCCGGTTC…	ATAGAAACATAAAAATGCTCAGCATCAATGTATTTTATGCAACATAAAGGAAGTCTCTTTACATATAGAGCGACTAGTTTTGCTTATGTGGCAGTGTTCCCAGATCCCACAAGCCTCAATGAGATTGGCATGCCCCGCTCCTGTGGACAGCAGATCACGTAGTAAATACATATGCCACAGAGGTGAACTTGCAGAGGCAGATAGAGTACTTCTAAAATGGCAGTGTTATACATACATGCAGCACTTTGACTCCAAAATTTCTTAAGGTTTAAAAGCGGCAGTGCTGGATGTGGAACTGGACAATGCCCATGCTTCGTTTCGGAAAACTTACTAGAAAAAAAAAAAGTGTATTGCGCTGGTCACTCTAGGTCCCCATTCTTGTTGTCCATTTCCTCTTTC…	Collagen alpha-2(IV) chain, partial	Stegodyphus mimosarum
OE_1000	miR-27b-3p	KFM75620.1	TTCCCTGGCAAGGACGGCCTTCCAGGACCCAGAGGGCTCGATGGGCCAGCGGGCTTCCCAGGTTTGAAAGGTGAAATTGGTCGTCCTGGATTCCCCGGTTTACAGGGACCAGAAGGTCCCCCGGGACCAAAGGGAGACGCGGGCTTCCCTGGAGTACCGGGTCCGCCCGGGTTAGAGGGCCGCCCTGGAGAACCTGGGGAGCGTGGCGAGAGAGGTTTGCCAGGTGGAGATTACCTCACAGGAATTCTTCTTGTGAAGCACAGTCAGTCAGCAGTAGTGCCAACGTGCCCCATCGGCATGCCACAGCTATGGGATGGCTATTCATTACTTTACATTGAGGGNAATGAAAAATCTCACAACCAGGATCTTGGTTTCGCTGGTTCCTGTTTGCGCCGGTTC…	ATAGAAACATAAAAATGCTCAGCATCAATGTATTTTATGCAACATAAAGGAAGTCTCTTTACATATAGAGCGACTAGTTTTGCTTATGTGGCAGTGTTCCCAGATCCCACAAGCCTCAATGAGATTGGCATGCCCCGCTCCTGTGGACAGCAGATCACGTAGTAAATACATATGCCACAGAGGTGAACTTGCAGAGGCAGATAGAGTACTTCTAAAATGGCAGTGTTATACATACATGCAGCACTTTGACTCCAAAATTTCTTAAGGTTTAAAAGCGGCAGTGCTGGATGTGGAACTGGACAATGCCCATGCTTCGTTTCGGAAAACTTACTAGAAAAAAAAAAAGTGTATTGCGCTGGTCACTCTAGGTCCCCATTCTTGTTGTCCATTTCCTCTTTC…	Collagen alpha-2(IV) chain, partial	Stegodyphus mimosarum
OE_1000	miR-3931-3p	KFM75620.1	TTCCCTGGCAAGGACGGCCTTCCAGGACCCAGAGGGCTCGATGGGCCAGCGGGCTTCCCAGGTTTGAAAGGTGAAATTGGTCGTCCTGGATTCCCCGGTTTACAGGGACCAGAAGGTCCCCCGGGACCAAAGGGAGACGCGGGCTTCCCTGGAGTACCGGGTCCGCCCGGGTTAGAGGGCCGCCCTGGAGAACCTGGGGAGCGTGGCGAGAGAGGTTTGCCAGGTGGAGATTACCTCACAGGAATTCTTCTTGTGAAGCACAGTCAGTCAGCAGTAGTGCCAACGTGCCCCATCGGCATGCCACAGCTATGGGATGGCTATTCATTACTTTACATTGAGGGNAATGAAAAATCTCACAACCAGGATCTTGGTTTCGCTGGTTCCTGTTTGCGCCGGTTC…	ATAGAAACATAAAAATGCTCAGCATCAATGTATTTTATGCAACATAAAGGAAGTCTCTTTACATATAGAGCGACTAGTTTTGCTTATGTGGCAGTGTTCCCAGATCCCACAAGCCTCAATGAGATTGGCATGCCCCGCTCCTGTGGACAGCAGATCACGTAGTAAATACATATGCCACAGAGGTGAACTTGCAGAGGCAGATAGAGTACTTCTAAAATGGCAGTGTTATACATACATGCAGCACTTTGACTCCAAAATTTCTTAAGGTTTAAAAGCGGCAGTGCTGGATGTGGAACTGGACAATGCCCATGCTTCGTTTCGGAAAACTTACTAGAAAAAAAAAAAGTGTATTGCGCTGGTCACTCTAGGTCCCCATTCTTGTTGTCCATTTCCTCTTTC…	Collagen alpha-2(IV) chain, partial	Stegodyphus mimosarum
OE_1000	miR-263b-5p_1	KFM75620.1	TTCCCTGGCAAGGACGGCCTTCCAGGACCCAGAGGGCTCGATGGGCCAGCGGGCTTCCCAGGTTTGAAAGGTGAAATTGGTCGTCCTGGATTCCCCGGTTTACAGGGACCAGAAGGTCCCCCGGGACCAAAGGGAGACGCGGGCTTCCCTGGAGTACCGGGTCCGCCCGGGTTAGAGGGCCGCCCTGGAGAACCTGGGGAGCGTGGCGAGAGAGGTTTGCCAGGTGGAGATTACCTCACAGGAATTCTTCTTGTGAAGCACAGTCAGTCAGCAGTAGTGCCAACGTGCCCCATCGGCATGCCACAGCTATGGGATGGCTATTCATTACTTTACATTGAGGGNAATGAAAAATCTCACAACCAGGATCTTGGTTTCGCTGGTTCCTGTTTGCGCCGGTTC…	ATAGAAACATAAAAATGCTCAGCATCAATGTATTTTATGCAACATAAAGGAAGTCTCTTTACATATAGAGCGACTAGTTTTGCTTATGTGGCAGTGTTCCCAGATCCCACAAGCCTCAATGAGATTGGCATGCCCCGCTCCTGTGGACAGCAGATCACGTAGTAAATACATATGCCACAGAGGTGAACTTGCAGAGGCAGATAGAGTACTTCTAAAATGGCAGTGTTATACATACATGCAGCACTTTGACTCCAAAATTTCTTAAGGTTTAAAAGCGGCAGTGCTGGATGTGGAACTGGACAATGCCCATGCTTCGTTTCGGAAAACTTACTAGAAAAAAAAAAAGTGTATTGCGCTGGTCACTCTAGGTCCCCATTCTTGTTGTCCATTTCCTCTTTC…	Collagen alpha-2(IV) chain, partial	Stegodyphus mimosarum
OE_1000	miR-5309	KFM75620.1	TTCCCTGGCAAGGACGGCCTTCCAGGACCCAGAGGGCTCGATGGGCCAGCGGGCTTCCCAGGTTTGAAAGGTGAAATTGGTCGTCCTGGATTCCCCGGTTTACAGGGACCAGAAGGTCCCCCGGGACCAAAGGGAGACGCGGGCTTCCCTGGAGTACCGGGTCCGCCCGGGTTAGAGGGCCGCCCTGGAGAACCTGGGGAGCGTGGCGAGAGAGGTTTGCCAGGTGGAGATTACCTCACAGGAATTCTTCTTGTGAAGCACAGTCAGTCAGCAGTAGTGCCAACGTGCCCCATCGGCATGCCACAGCTATGGGATGGCTATTCATTACTTTACATTGAGGGNAATGAAAAATCTCACAACCAGGATCTTGGTTTCGCTGGTTCCTGTTTGCGCCGGTTC…	ATAGAAACATAAAAATGCTCAGCATCAATGTATTTTATGCAACATAAAGGAAGTCTCTTTACATATAGAGCGACTAGTTTTGCTTATGTGGCAGTGTTCCCAGATCCCACAAGCCTCAATGAGATTGGCATGCCCCGCTCCTGTGGACAGCAGATCACGTAGTAAATACATATGCCACAGAGGTGAACTTGCAGAGGCAGATAGAGTACTTCTAAAATGGCAGTGTTATACATACATGCAGCACTTTGACTCCAAAATTTCTTAAGGTTTAAAAGCGGCAGTGCTGGATGTGGAACTGGACAATGCCCATGCTTCGTTTCGGAAAACTTACTAGAAAAAAAAAAAGTGTATTGCGCTGGTCACTCTAGGTCCCCATTCTTGTTGTCCATTTCCTCTTTC…	Collagen alpha-2(IV) chain, partial	Stegodyphus mimosarum
OE_1000	miR-5308	KFM75620.1	TTCCCTGGCAAGGACGGCCTTCCAGGACCCAGAGGGCTCGATGGGCCAGCGGGCTTCCCAGGTTTGAAAGGTGAAATTGGTCGTCCTGGATTCCCCGGTTTACAGGGACCAGAAGGTCCCCCGGGACCAAAGGGAGACGCGGGCTTCCCTGGAGTACCGGGTCCGCCCGGGTTAGAGGGCCGCCCTGGAGAACCTGGGGAGCGTGGCGAGAGAGGTTTGCCAGGTGGAGATTACCTCACAGGAATTCTTCTTGTGAAGCACAGTCAGTCAGCAGTAGTGCCAACGTGCCCCATCGGCATGCCACAGCTATGGGATGGCTATTCATTACTTTACATTGAGGGNAATGAAAAATCTCACAACCAGGATCTTGGTTTCGCTGGTTCCTGTTTGCGCCGGTTC…	ATAGAAACATAAAAATGCTCAGCATCAATGTATTTTATGCAACATAAAGGAAGTCTCTTTACATATAGAGCGACTAGTTTTGCTTATGTGGCAGTGTTCCCAGATCCCACAAGCCTCAATGAGATTGGCATGCCCCGCTCCTGTGGACAGCAGATCACGTAGTAAATACATATGCCACAGAGGTGAACTTGCAGAGGCAGATAGAGTACTTCTAAAATGGCAGTGTTATACATACATGCAGCACTTTGACTCCAAAATTTCTTAAGGTTTAAAAGCGGCAGTGCTGGATGTGGAACTGGACAATGCCCATGCTTCGTTTCGGAAAACTTACTAGAAAAAAAAAAAGTGTATTGCGCTGGTCACTCTAGGTCCCCATTCTTGTTGTCCATTTCCTCTTTC…	Collagen alpha-2(IV) chain, partial	Stegodyphus mimosarum
OE_1000	miR-263a-5p	KFM75620.1	TTCCCTGGCAAGGACGGCCTTCCAGGACCCAGAGGGCTCGATGGGCCAGCGGGCTTCCCAGGTTTGAAAGGTGAAATTGGTCGTCCTGGATTCCCCGGTTTACAGGGACCAGAAGGTCCCCCGGGACCAAAGGGAGACGCGGGCTTCCCTGGAGTACCGGGTCCGCCCGGGTTAGAGGGCCGCCCTGGAGAACCTGGGGAGCGTGGCGAGAGAGGTTTGCCAGGTGGAGATTACCTCACAGGAATTCTTCTTGTGAAGCACAGTCAGTCAGCAGTAGTGCCAACGTGCCCCATCGGCATGCCACAGCTATGGGATGGCTATTCATTACTTTACATTGAGGGNAATGAAAAATCTCACAACCAGGATCTTGGTTTCGCTGGTTCCTGTTTGCGCCGGTTC…	ATAGAAACATAAAAATGCTCAGCATCAATGTATTTTATGCAACATAAAGGAAGTCTCTTTACATATAGAGCGACTAGTTTTGCTTATGTGGCAGTGTTCCCAGATCCCACAAGCCTCAATGAGATTGGCATGCCCCGCTCCTGTGGACAGCAGATCACGTAGTAAATACATATGCCACAGAGGTGAACTTGCAGAGGCAGATAGAGTACTTCTAAAATGGCAGTGTTATACATACATGCAGCACTTTGACTCCAAAATTTCTTAAGGTTTAAAAGCGGCAGTGCTGGATGTGGAACTGGACAATGCCCATGCTTCGTTTCGGAAAACTTACTAGAAAAAAAAAAAGTGTATTGCGCTGGTCACTCTAGGTCCCCATTCTTGTTGTCCATTTCCTCTTTC…	Collagen alpha-2(IV) chain, partial	Stegodyphus mimosarum
OE_1000	miR-320a-3p	KFM75620.1	TTCCCTGGCAAGGACGGCCTTCCAGGACCCAGAGGGCTCGATGGGCCAGCGGGCTTCCCAGGTTTGAAAGGTGAAATTGGTCGTCCTGGATTCCCCGGTTTACAGGGACCAGAAGGTCCCCCGGGACCAAAGGGAGACGCGGGCTTCCCTGGAGTACCGGGTCCGCCCGGGTTAGAGGGCCGCCCTGGAGAACCTGGGGAGCGTGGCGAGAGAGGTTTGCCAGGTGGAGATTACCTCACAGGAATTCTTCTTGTGAAGCACAGTCAGTCAGCAGTAGTGCCAACGTGCCCCATCGGCATGCCACAGCTATGGGATGGCTATTCATTACTTTACATTGAGGGNAATGAAAAATCTCACAACCAGGATCTTGGTTTCGCTGGTTCCTGTTTGCGCCGGTTC…	ATAGAAACATAAAAATGCTCAGCATCAATGTATTTTATGCAACATAAAGGAAGTCTCTTTACATATAGAGCGACTAGTTTTGCTTATGTGGCAGTGTTCCCAGATCCCACAAGCCTCAATGAGATTGGCATGCCCCGCTCCTGTGGACAGCAGATCACGTAGTAAATACATATGCCACAGAGGTGAACTTGCAGAGGCAGATAGAGTACTTCTAAAATGGCAGTGTTATACATACATGCAGCACTTTGACTCCAAAATTTCTTAAGGTTTAAAAGCGGCAGTGCTGGATGTGGAACTGGACAATGCCCATGCTTCGTTTCGGAAAACTTACTAGAAAAAAAAAAAGTGTATTGCGCTGGTCACTCTAGGTCCCCATTCTTGTTGTCCATTTCCTCTTTC…	Collagen alpha-2(IV) chain, partial	Stegodyphus mimosarum
OE_1000	miR-23a-3p	KFM75620.1	TTCCCTGGCAAGGACGGCCTTCCAGGACCCAGAGGGCTCGATGGGCCAGCGGGCTTCCCAGGTTTGAAAGGTGAAATTGGTCGTCCTGGATTCCCCGGTTTACAGGGACCAGAAGGTCCCCCGGGACCAAAGGGAGACGCGGGCTTCCCTGGAGTACCGGGTCCGCCCGGGTTAGAGGGCCGCCCTGGAGAACCTGGGGAGCGTGGCGAGAGAGGTTTGCCAGGTGGAGATTACCTCACAGGAATTCTTCTTGTGAAGCACAGTCAGTCAGCAGTAGTGCCAACGTGCCCCATCGGCATGCCACAGCTATGGGATGGCTATTCATTACTTTACATTGAGGGNAATGAAAAATCTCACAACCAGGATCTTGGTTTCGCTGGTTCCTGTTTGCGCCGGTTC…	ATAGAAACATAAAAATGCTCAGCATCAATGTATTTTATGCAACATAAAGGAAGTCTCTTTACATATAGAGCGACTAGTTTTGCTTATGTGGCAGTGTTCCCAGATCCCACAAGCCTCAATGAGATTGGCATGCCCCGCTCCTGTGGACAGCAGATCACGTAGTAAATACATATGCCACAGAGGTGAACTTGCAGAGGCAGATAGAGTACTTCTAAAATGGCAGTGTTATACATACATGCAGCACTTTGACTCCAAAATTTCTTAAGGTTTAAAAGCGGCAGTGCTGGATGTGGAACTGGACAATGCCCATGCTTCGTTTCGGAAAACTTACTAGAAAAAAAAAAAGTGTATTGCGCTGGTCACTCTAGGTCCCCATTCTTGTTGTCCATTTCCTCTTTC…	Collagen alpha-2(IV) chain, partial	Stegodyphus mimosarum
OE_1000	miR-263b-5p_2	KFM75620.1	TTCCCTGGCAAGGACGGCCTTCCAGGACCCAGAGGGCTCGATGGGCCAGCGGGCTTCCCAGGTTTGAAAGGTGAAATTGGTCGTCCTGGATTCCCCGGTTTACAGGGACCAGAAGGTCCCCCGGGACCAAAGGGAGACGCGGGCTTCCCTGGAGTACCGGGTCCGCCCGGGTTAGAGGGCCGCCCTGGAGAACCTGGGGAGCGTGGCGAGAGAGGTTTGCCAGGTGGAGATTACCTCACAGGAATTCTTCTTGTGAAGCACAGTCAGTCAGCAGTAGTGCCAACGTGCCCCATCGGCATGCCACAGCTATGGGATGGCTATTCATTACTTTACATTGAGGGNAATGAAAAATCTCACAACCAGGATCTTGGTTTCGCTGGTTCCTGTTTGCGCCGGTTC…	ATAGAAACATAAAAATGCTCAGCATCAATGTATTTTATGCAACATAAAGGAAGTCTCTTTACATATAGAGCGACTAGTTTTGCTTATGTGGCAGTGTTCCCAGATCCCACAAGCCTCAATGAGATTGGCATGCCCCGCTCCTGTGGACAGCAGATCACGTAGTAAATACATATGCCACAGAGGTGAACTTGCAGAGGCAGATAGAGTACTTCTAAAATGGCAGTGTTATACATACATGCAGCACTTTGACTCCAAAATTTCTTAAGGTTTAAAAGCGGCAGTGCTGGATGTGGAACTGGACAATGCCCATGCTTCGTTTCGGAAAACTTACTAGAAAAAAAAAAAGTGTATTGCGCTGGTCACTCTAGGTCCCCATTCTTGTTGTCCATTTCCTCTTTC…	Collagen alpha-2(IV) chain, partial	Stegodyphus mimosarum
OE_1000	miR-9-5p_2	KFM75620.1	TTCCCTGGCAAGGACGGCCTTCCAGGACCCAGAGGGCTCGATGGGCCAGCGGGCTTCCCAGGTTTGAAAGGTGAAATTGGTCGTCCTGGATTCCCCGGTTTACAGGGACCAGAAGGTCCCCCGGGACCAAAGGGAGACGCGGGCTTCCCTGGAGTACCGGGTCCGCCCGGGTTAGAGGGCCGCCCTGGAGAACCTGGGGAGCGTGGCGAGAGAGGTTTGCCAGGTGGAGATTACCTCACAGGAATTCTTCTTGTGAAGCACAGTCAGTCAGCAGTAGTGCCAACGTGCCCCATCGGCATGCCACAGCTATGGGATGGCTATTCATTACTTTACATTGAGGGNAATGAAAAATCTCACAACCAGGATCTTGGTTTCGCTGGTTCCTGTTTGCGCCGGTTC…	ATAGAAACATAAAAATGCTCAGCATCAATGTATTTTATGCAACATAAAGGAAGTCTCTTTACATATAGAGCGACTAGTTTTGCTTATGTGGCAGTGTTCCCAGATCCCACAAGCCTCAATGAGATTGGCATGCCCCGCTCCTGTGGACAGCAGATCACGTAGTAAATACATATGCCACAGAGGTGAACTTGCAGAGGCAGATAGAGTACTTCTAAAATGGCAGTGTTATACATACATGCAGCACTTTGACTCCAAAATTTCTTAAGGTTTAAAAGCGGCAGTGCTGGATGTGGAACTGGACAATGCCCATGCTTCGTTTCGGAAAACTTACTAGAAAAAAAAAAAGTGTATTGCGCTGGTCACTCTAGGTCCCCATTCTTGTTGTCCATTTCCTCTTTC…	Collagen alpha-2(IV) chain, partial	Stegodyphus mimosarum
OE_1000	miR-320c	KFM75620.1	TTCCCTGGCAAGGACGGCCTTCCAGGACCCAGAGGGCTCGATGGGCCAGCGGGCTTCCCAGGTTTGAAAGGTGAAATTGGTCGTCCTGGATTCCCCGGTTTACAGGGACCAGAAGGTCCCCCGGGACCAAAGGGAGACGCGGGCTTCCCTGGAGTACCGGGTCCGCCCGGGTTAGAGGGCCGCCCTGGAGAACCTGGGGAGCGTGGCGAGAGAGGTTTGCCAGGTGGAGATTACCTCACAGGAATTCTTCTTGTGAAGCACAGTCAGTCAGCAGTAGTGCCAACGTGCCCCATCGGCATGCCACAGCTATGGGATGGCTATTCATTACTTTACATTGAGGGNAATGAAAAATCTCACAACCAGGATCTTGGTTTCGCTGGTTCCTGTTTGCGCCGGTTC…	ATAGAAACATAAAAATGCTCAGCATCAATGTATTTTATGCAACATAAAGGAAGTCTCTTTACATATAGAGCGACTAGTTTTGCTTATGTGGCAGTGTTCCCAGATCCCACAAGCCTCAATGAGATTGGCATGCCCCGCTCCTGTGGACAGCAGATCACGTAGTAAATACATATGCCACAGAGGTGAACTTGCAGAGGCAGATAGAGTACTTCTAAAATGGCAGTGTTATACATACATGCAGCACTTTGACTCCAAAATTTCTTAAGGTTTAAAAGCGGCAGTGCTGGATGTGGAACTGGACAATGCCCATGCTTCGTTTCGGAAAACTTACTAGAAAAAAAAAAAGTGTATTGCGCTGGTCACTCTAGGTCCCCATTCTTGTTGTCCATTTCCTCTTTC…	Collagen alpha-2(IV) chain, partial	Stegodyphus mimosarum
OE_10053	miR-263b-5p_2	XP_023237043.1	AGTGGCTTCCGGTTGTGACTGAGAAGACTGCGTCGGTATACGACATTGTGCCAATCGCTGCAGACTTCGTGTCTGCCGTCGCTGCCCCCATCATGCTTGTTACAGGGTCGTCCATGTGCTCAAACTCCCCGTGAACAAAGACGAGCCCATGTGCAAAACTCAACGTGAAGTACGTGTGCACAATACTGCTCGCGTATCAATTCTGTTCGTACGTCAAAGCGGCAAGACGTCCCTCAGGAATATCGGGCCGAGAACGTGGCCCATTTTGGACTGAAAGGAAGAAACAGATCTCAGAGTTCACCAGCGTGTGTGTTCCTCTTCGTTTCTTGTTTTTCGAACACCATGGAAAGAAAACAGTAAAGGAAAGTTCGAAACTGGAAAACGATTTTACTGGCCTGT…	TGCTCTTGCAAGGATTGTAGCGAAGATATGTTAGTCCGTCTGCACTCACTACTTGGCTTGGTGTTGCTCTCATTGATCTCAGGCAGCATTTCGGAGAGCACTCGCAGCGAAAGGATTTTCGACCAGCTGCGACTTATGCGGGCTTGCGCACACAGAGCCTTACATGAGCCTCTCGAAAACACCACCGGTATGTGCGACTGGGCATTCGACGGGTGGGCATGCTGGGAACCAACAGCCGTCGGAGCGACAGCTCGGGCACCATGCACTACTCTTCTTCCTGGGCCGCATCATACTGCAGGTGCTGCCACGTATCGCTGCGTTGCTGACGGAACATGGGATGAAGGGGGTGCAAACTACGTTGGATGCACGTCAGCTGCGGATATCGATCCCGAACTTGAG…	calcitonin gene-related peptide type 1 receptor-like	Centruroides sculpturatus
OE_10053	miR-96-5p	XP_023237043.1	AGTGGCTTCCGGTTGTGACTGAGAAGACTGCGTCGGTATACGACATTGTGCCAATCGCTGCAGACTTCGTGTCTGCCGTCGCTGCCCCCATCATGCTTGTTACAGGGTCGTCCATGTGCTCAAACTCCCCGTGAACAAAGACGAGCCCATGTGCAAAACTCAACGTGAAGTACGTGTGCACAATACTGCTCGCGTATCAATTCTGTTCGTACGTCAAAGCGGCAAGACGTCCCTCAGGAATATCGGGCCGAGAACGTGGCCCATTTTGGACTGAAAGGAAGAAACAGATCTCAGAGTTCACCAGCGTGTGTGTTCCTCTTCGTTTCTTGTTTTTCGAACACCATGGAAAGAAAACAGTAAAGGAAAGTTCGAAACTGGAAAACGATTTTACTGGCCTGT…	TGCTCTTGCAAGGATTGTAGCGAAGATATGTTAGTCCGTCTGCACTCACTACTTGGCTTGGTGTTGCTCTCATTGATCTCAGGCAGCATTTCGGAGAGCACTCGCAGCGAAAGGATTTTCGACCAGCTGCGACTTATGCGGGCTTGCGCACACAGAGCCTTACATGAGCCTCTCGAAAACACCACCGGTATGTGCGACTGGGCATTCGACGGGTGGGCATGCTGGGAACCAACAGCCGTCGGAGCGACAGCTCGGGCACCATGCACTACTCTTCTTCCTGGGCCGCATCATACTGCAGGTGCTGCCACGTATCGCTGCGTTGCTGACGGAACATGGGATGAAGGGGGTGCAAACTACGTTGGATGCACGTCAGCTGCGGATATCGATCCCGAACTTGAG…	calcitonin gene-related peptide type 1 receptor-like	Centruroides sculpturatus
OE_10053	miR-96	XP_023237043.1	AGTGGCTTCCGGTTGTGACTGAGAAGACTGCGTCGGTATACGACATTGTGCCAATCGCTGCAGACTTCGTGTCTGCCGTCGCTGCCCCCATCATGCTTGTTACAGGGTCGTCCATGTGCTCAAACTCCCCGTGAACAAAGACGAGCCCATGTGCAAAACTCAACGTGAAGTACGTGTGCACAATACTGCTCGCGTATCAATTCTGTTCGTACGTCAAAGCGGCAAGACGTCCCTCAGGAATATCGGGCCGAGAACGTGGCCCATTTTGGACTGAAAGGAAGAAACAGATCTCAGAGTTCACCAGCGTGTGTGTTCCTCTTCGTTTCTTGTTTTTCGAACACCATGGAAAGAAAACAGTAAAGGAAAGTTCGAAACTGGAAAACGATTTTACTGGCCTGT…	TGCTCTTGCAAGGATTGTAGCGAAGATATGTTAGTCCGTCTGCACTCACTACTTGGCTTGGTGTTGCTCTCATTGATCTCAGGCAGCATTTCGGAGAGCACTCGCAGCGAAAGGATTTTCGACCAGCTGCGACTTATGCGGGCTTGCGCACACAGAGCCTTACATGAGCCTCTCGAAAACACCACCGGTATGTGCGACTGGGCATTCGACGGGTGGGCATGCTGGGAACCAACAGCCGTCGGAGCGACAGCTCGGGCACCATGCACTACTCTTCTTCCTGGGCCGCATCATACTGCAGGTGCTGCCACGTATCGCTGCGTTGCTGACGGAACATGGGATGAAGGGGGTGCAAACTACGTTGGATGCACGTCAGCTGCGGATATCGATCCCGAACTTGAG…	calcitonin gene-related peptide type 1 receptor-like	Centruroides sculpturatus
OE_10061	miR-30d-5p	XP_021931161.1	GACAAAAGATAGAAAACACGGTTCANAGCAAGATTACGGCATTTTTANTCTAGGATTGTTTACNGTTCACATGACCCTCNGCAATAAATAAATATTATGTACCG	ACAACTCCCTATATAGGACAAGATGTCATTGCACCGGCGGGCTCGCATTGAGAACACATGGGGAGGGGATTCnGTATCTnGGACAACCCCCTATCTCGGAAGTAGGACACTGTTTCGGGCGCTAAGTCGGACAAGGGCGAACCAAGAGGGATCATTCCTTCACCACTCTGGCTCGTCTTCTTTTGTCCCTGGGTAATCCCCGGACACTTGnCGCGGATAACAACnGnTTGGGACGCTTTCnTCTCGATACTAnACTGCCCTGGCATTGCTGCTnGGGCTCAGTTTGnTTGCAGCGCTCGCACAGTGnACCGTATCATAGCnGTACAGTATAAGCATCCTGGGTTCTTCACGCAATGCCGAAGAGAAAGCTGCTGGAGTTAACCCTTGACAAGAAGAAGG…	tigger transposable element-derived protein 6-like	Zootermopsis nevadensis
OE_10061	miR-30e-5p	XP_021931161.1	GACAAAAGATAGAAAACACGGTTCANAGCAAGATTACGGCATTTTTANTCTAGGATTGTTTACNGTTCACATGACCCTCNGCAATAAATAAATATTATGTACCG	ACAACTCCCTATATAGGACAAGATGTCATTGCACCGGCGGGCTCGCATTGAGAACACATGGGGAGGGGATTCnGTATCTnGGACAACCCCCTATCTCGGAAGTAGGACACTGTTTCGGGCGCTAAGTCGGACAAGGGCGAACCAAGAGGGATCATTCCTTCACCACTCTGGCTCGTCTTCTTTTGTCCCTGGGTAATCCCCGGACACTTGnCGCGGATAACAACnGnTTGGGACGCTTTCnTCTCGATACTAnACTGCCCTGGCATTGCTGCTnGGGCTCAGTTTGnTTGCAGCGCTCGCACAGTGnACCGTATCATAGCnGTACAGTATAAGCATCCTGGGTTCTTCACGCAATGCCGAAGAGAAAGCTGCTGGAGTTAACCCTTGACAAGAAGAAGG…	tigger transposable element-derived protein 6-like	Zootermopsis nevadensis
OE_10088	miR-285	XP_003745759.1	GGTGTCGTGCCCAAAAGGCGCTGCAGCGGGTTTGCAGCATCTCGAAAGGAGAGTTTCATTTCATTTTAACCGAAAGCGTACATCTAATTGTTATTAGGTGCAGTTATGTTCGTCTAGACAAGAGTAGCCCACACTCTTAAAAATCCTCCTCACAGCGGCGTGATGCGCGCCAGAAANTGGTGCTTTCTGGGCCGGTCGGAGTCCCGAACGNTGTCTTCTNGCCATGCGGGTTGCTGGGNNCGTGGGGGCGTGCGCCGTTTTG	CAAAACGGCGCACGCCCCCACGnnCCCAGCAACCCGCATGGCnAGAAGACAnCGTTCGGGACTCCGACCGGCCCAGAAAGCACCAnTTTCTGGCGCGCATCACGCCGCTGTGAGGAGGATTTTTAAGAGTGTGGGCTACTCTTGTCTAGACGAACATAACTGCACCTAATAACAATTAGATGTACGCTTTCGGTTAAAATGAAATGAAACTCTCCTTTCGAGATGCTGCAAACCCGCTGCAGCGCCTTTTGGGCACGACACCGTATTTTCATTAGCATTTTCTGCATCGATCAAACCTACCGTTAAATTATAAAACATATTCGTCAACACTTTGGTTCCTGAAGACAAAAGAACTCTTGTCTACTCCGCAGTGACGAGTACTGCTCTGTTGGCAAATGA…	calbindin-32	Galendromus occidentalis
OE_10105	miR-92b-3p_2	B7QKY4	GTCTAGGGGGGGGGGATGTTTATTACGTAACTCATAATATATACACAAAATGTTGTACTGGCATGAGACATATTGAAAGCAATTTGTATTGTCTATGACTTAATTTCTGTATAGTTGCATCACTAAGTGAAACATGTGCATGATAAACATGGTATGCTTTGTGCAATAAATAGTAACATTAAGTGACCACTCGTGCACATGCACACATCTACATGGTACAGGAGTTAGCATAAGAACAAAATGCCCACTGGGCCCAATGTTGTAGTATGTTCGTCACTGTCAGGCTTTCTTTGTGCTTGAGCCCCACGATGAACCACATCCGCTGGGTACAGTAGGGCTGACTTGATTTATTCGAGATCTGCAGACTCAATGGAGGCGCCCCCTGTTGGTTAGAAAAAA…	GCGACCGGCTTTATAGCCGGCTTTGTAGTGTAGAGTCGGTCGTGATTGCCCATATCCTGAATCGCGTTCTCCTCTATTACGAAAGGTCTTGTCCGTGGATCTCGTTTCGTTTATTACGCATTGGCAGCGATACTATTGAAAATCGCAAAATGATATAATTTATGTGAGGTATCGTCAAAACGAGCTTACAAATTGCGCGTGTTATGGTCAGCGAGAAACTTATTTGCGTTGATGAATAAGTGTGCGCAGATAAATGACGAACCTGGACCCTGGTTTCGGTATGTTCCGGTGTTTTGCCGTTATGTCAAAGGCACATCAAGCGTGTATGGGGTGTCGTTATTTAAGCGTCGGAAAGAGACGTCTCGTAAAAACAGCTCGTGAAATTGATAAGGACATAAA…	pep scaffold:IscaW1:DS962636:430259:440426:-1 gene:ISCW022979 transcript:ISCW022979-RA gene_biotype:protein_coding transcript_biotype:protein_coding description:Pentatricopeptide repeat-containing protein, putative	Ixodes scapularis
OE_10105	miR-252-5p_1	B7QKY4	GTCTAGGGGGGGGGGATGTTTATTACGTAACTCATAATATATACACAAAATGTTGTACTGGCATGAGACATATTGAAAGCAATTTGTATTGTCTATGACTTAATTTCTGTATAGTTGCATCACTAAGTGAAACATGTGCATGATAAACATGGTATGCTTTGTGCAATAAATAGTAACATTAAGTGACCACTCGTGCACATGCACACATCTACATGGTACAGGAGTTAGCATAAGAACAAAATGCCCACTGGGCCCAATGTTGTAGTATGTTCGTCACTGTCAGGCTTTCTTTGTGCTTGAGCCCCACGATGAACCACATCCGCTGGGTACAGTAGGGCTGACTTGATTTATTCGAGATCTGCAGACTCAATGGAGGCGCCCCCTGTTGGTTAGAAAAAA…	GCGACCGGCTTTATAGCCGGCTTTGTAGTGTAGAGTCGGTCGTGATTGCCCATATCCTGAATCGCGTTCTCCTCTATTACGAAAGGTCTTGTCCGTGGATCTCGTTTCGTTTATTACGCATTGGCAGCGATACTATTGAAAATCGCAAAATGATATAATTTATGTGAGGTATCGTCAAAACGAGCTTACAAATTGCGCGTGTTATGGTCAGCGAGAAACTTATTTGCGTTGATGAATAAGTGTGCGCAGATAAATGACGAACCTGGACCCTGGTTTCGGTATGTTCCGGTGTTTTGCCGTTATGTCAAAGGCACATCAAGCGTGTATGGGGTGTCGTTATTTAAGCGTCGGAAAGAGACGTCTCGTAAAAACAGCTCGTGAAATTGATAAGGACATAAA…	pep scaffold:IscaW1:DS962636:430259:440426:-1 gene:ISCW022979 transcript:ISCW022979-RA gene_biotype:protein_coding transcript_biotype:protein_coding description:Pentatricopeptide repeat-containing protein, putative	Ixodes scapularis
OE_10105	miR-317	B7QKY4	GTCTAGGGGGGGGGGATGTTTATTACGTAACTCATAATATATACACAAAATGTTGTACTGGCATGAGACATATTGAAAGCAATTTGTATTGTCTATGACTTAATTTCTGTATAGTTGCATCACTAAGTGAAACATGTGCATGATAAACATGGTATGCTTTGTGCAATAAATAGTAACATTAAGTGACCACTCGTGCACATGCACACATCTACATGGTACAGGAGTTAGCATAAGAACAAAATGCCCACTGGGCCCAATGTTGTAGTATGTTCGTCACTGTCAGGCTTTCTTTGTGCTTGAGCCCCACGATGAACCACATCCGCTGGGTACAGTAGGGCTGACTTGATTTATTCGAGATCTGCAGACTCAATGGAGGCGCCCCCTGTTGGTTAGAAAAAA…	GCGACCGGCTTTATAGCCGGCTTTGTAGTGTAGAGTCGGTCGTGATTGCCCATATCCTGAATCGCGTTCTCCTCTATTACGAAAGGTCTTGTCCGTGGATCTCGTTTCGTTTATTACGCATTGGCAGCGATACTATTGAAAATCGCAAAATGATATAATTTATGTGAGGTATCGTCAAAACGAGCTTACAAATTGCGCGTGTTATGGTCAGCGAGAAACTTATTTGCGTTGATGAATAAGTGTGCGCAGATAAATGACGAACCTGGACCCTGGTTTCGGTATGTTCCGGTGTTTTGCCGTTATGTCAAAGGCACATCAAGCGTGTATGGGGTGTCGTTATTTAAGCGTCGGAAAGAGACGTCTCGTAAAAACAGCTCGTGAAATTGATAAGGACATAAA…	pep scaffold:IscaW1:DS962636:430259:440426:-1 gene:ISCW022979 transcript:ISCW022979-RA gene_biotype:protein_coding transcript_biotype:protein_coding description:Pentatricopeptide repeat-containing protein, putative	Ixodes scapularis
OE_10105	miR-210-3p	B7QKY4	GTCTAGGGGGGGGGGATGTTTATTACGTAACTCATAATATATACACAAAATGTTGTACTGGCATGAGACATATTGAAAGCAATTTGTATTGTCTATGACTTAATTTCTGTATAGTTGCATCACTAAGTGAAACATGTGCATGATAAACATGGTATGCTTTGTGCAATAAATAGTAACATTAAGTGACCACTCGTGCACATGCACACATCTACATGGTACAGGAGTTAGCATAAGAACAAAATGCCCACTGGGCCCAATGTTGTAGTATGTTCGTCACTGTCAGGCTTTCTTTGTGCTTGAGCCCCACGATGAACCACATCCGCTGGGTACAGTAGGGCTGACTTGATTTATTCGAGATCTGCAGACTCAATGGAGGCGCCCCCTGTTGGTTAGAAAAAA…	GCGACCGGCTTTATAGCCGGCTTTGTAGTGTAGAGTCGGTCGTGATTGCCCATATCCTGAATCGCGTTCTCCTCTATTACGAAAGGTCTTGTCCGTGGATCTCGTTTCGTTTATTACGCATTGGCAGCGATACTATTGAAAATCGCAAAATGATATAATTTATGTGAGGTATCGTCAAAACGAGCTTACAAATTGCGCGTGTTATGGTCAGCGAGAAACTTATTTGCGTTGATGAATAAGTGTGCGCAGATAAATGACGAACCTGGACCCTGGTTTCGGTATGTTCCGGTGTTTTGCCGTTATGTCAAAGGCACATCAAGCGTGTATGGGGTGTCGTTATTTAAGCGTCGGAAAGAGACGTCTCGTAAAAACAGCTCGTGAAATTGATAAGGACATAAA…	pep scaffold:IscaW1:DS962636:430259:440426:-1 gene:ISCW022979 transcript:ISCW022979-RA gene_biotype:protein_coding transcript_biotype:protein_coding description:Pentatricopeptide repeat-containing protein, putative	Ixodes scapularis
OE_10105	miR-252-5p_2	B7QKY4	GTCTAGGGGGGGGGGATGTTTATTACGTAACTCATAATATATACACAAAATGTTGTACTGGCATGAGACATATTGAAAGCAATTTGTATTGTCTATGACTTAATTTCTGTATAGTTGCATCACTAAGTGAAACATGTGCATGATAAACATGGTATGCTTTGTGCAATAAATAGTAACATTAAGTGACCACTCGTGCACATGCACACATCTACATGGTACAGGAGTTAGCATAAGAACAAAATGCCCACTGGGCCCAATGTTGTAGTATGTTCGTCACTGTCAGGCTTTCTTTGTGCTTGAGCCCCACGATGAACCACATCCGCTGGGTACAGTAGGGCTGACTTGATTTATTCGAGATCTGCAGACTCAATGGAGGCGCCCCCTGTTGGTTAGAAAAAA…	GCGACCGGCTTTATAGCCGGCTTTGTAGTGTAGAGTCGGTCGTGATTGCCCATATCCTGAATCGCGTTCTCCTCTATTACGAAAGGTCTTGTCCGTGGATCTCGTTTCGTTTATTACGCATTGGCAGCGATACTATTGAAAATCGCAAAATGATATAATTTATGTGAGGTATCGTCAAAACGAGCTTACAAATTGCGCGTGTTATGGTCAGCGAGAAACTTATTTGCGTTGATGAATAAGTGTGCGCAGATAAATGACGAACCTGGACCCTGGTTTCGGTATGTTCCGGTGTTTTGCCGTTATGTCAAAGGCACATCAAGCGTGTATGGGGTGTCGTTATTTAAGCGTCGGAAAGAGACGTCTCGTAAAAACAGCTCGTGAAATTGATAAGGACATAAA…	pep scaffold:IscaW1:DS962636:430259:440426:-1 gene:ISCW022979 transcript:ISCW022979-RA gene_biotype:protein_coding transcript_biotype:protein_coding description:Pentatricopeptide repeat-containing protein, putative	Ixodes scapularis
OE_10105	miR-320a-3p	B7QKY4	GTCTAGGGGGGGGGGATGTTTATTACGTAACTCATAATATATACACAAAATGTTGTACTGGCATGAGACATATTGAAAGCAATTTGTATTGTCTATGACTTAATTTCTGTATAGTTGCATCACTAAGTGAAACATGTGCATGATAAACATGGTATGCTTTGTGCAATAAATAGTAACATTAAGTGACCACTCGTGCACATGCACACATCTACATGGTACAGGAGTTAGCATAAGAACAAAATGCCCACTGGGCCCAATGTTGTAGTATGTTCGTCACTGTCAGGCTTTCTTTGTGCTTGAGCCCCACGATGAACCACATCCGCTGGGTACAGTAGGGCTGACTTGATTTATTCGAGATCTGCAGACTCAATGGAGGCGCCCCCTGTTGGTTAGAAAAAA…	GCGACCGGCTTTATAGCCGGCTTTGTAGTGTAGAGTCGGTCGTGATTGCCCATATCCTGAATCGCGTTCTCCTCTATTACGAAAGGTCTTGTCCGTGGATCTCGTTTCGTTTATTACGCATTGGCAGCGATACTATTGAAAATCGCAAAATGATATAATTTATGTGAGGTATCGTCAAAACGAGCTTACAAATTGCGCGTGTTATGGTCAGCGAGAAACTTATTTGCGTTGATGAATAAGTGTGCGCAGATAAATGACGAACCTGGACCCTGGTTTCGGTATGTTCCGGTGTTTTGCCGTTATGTCAAAGGCACATCAAGCGTGTATGGGGTGTCGTTATTTAAGCGTCGGAAAGAGACGTCTCGTAAAAACAGCTCGTGAAATTGATAAGGACATAAA…	pep scaffold:IscaW1:DS962636:430259:440426:-1 gene:ISCW022979 transcript:ISCW022979-RA gene_biotype:protein_coding transcript_biotype:protein_coding description:Pentatricopeptide repeat-containing protein, putative	Ixodes scapularis
OE_10105	miR-33a-5p	B7QKY4	GTCTAGGGGGGGGGGATGTTTATTACGTAACTCATAATATATACACAAAATGTTGTACTGGCATGAGACATATTGAAAGCAATTTGTATTGTCTATGACTTAATTTCTGTATAGTTGCATCACTAAGTGAAACATGTGCATGATAAACATGGTATGCTTTGTGCAATAAATAGTAACATTAAGTGACCACTCGTGCACATGCACACATCTACATGGTACAGGAGTTAGCATAAGAACAAAATGCCCACTGGGCCCAATGTTGTAGTATGTTCGTCACTGTCAGGCTTTCTTTGTGCTTGAGCCCCACGATGAACCACATCCGCTGGGTACAGTAGGGCTGACTTGATTTATTCGAGATCTGCAGACTCAATGGAGGCGCCCCCTGTTGGTTAGAAAAAA…	GCGACCGGCTTTATAGCCGGCTTTGTAGTGTAGAGTCGGTCGTGATTGCCCATATCCTGAATCGCGTTCTCCTCTATTACGAAAGGTCTTGTCCGTGGATCTCGTTTCGTTTATTACGCATTGGCAGCGATACTATTGAAAATCGCAAAATGATATAATTTATGTGAGGTATCGTCAAAACGAGCTTACAAATTGCGCGTGTTATGGTCAGCGAGAAACTTATTTGCGTTGATGAATAAGTGTGCGCAGATAAATGACGAACCTGGACCCTGGTTTCGGTATGTTCCGGTGTTTTGCCGTTATGTCAAAGGCACATCAAGCGTGTATGGGGTGTCGTTATTTAAGCGTCGGAAAGAGACGTCTCGTAAAAACAGCTCGTGAAATTGATAAGGACATAAA…	pep scaffold:IscaW1:DS962636:430259:440426:-1 gene:ISCW022979 transcript:ISCW022979-RA gene_biotype:protein_coding transcript_biotype:protein_coding description:Pentatricopeptide repeat-containing protein, putative	Ixodes scapularis
OE_10105	miR-125a-3p	B7QKY4	GTCTAGGGGGGGGGGATGTTTATTACGTAACTCATAATATATACACAAAATGTTGTACTGGCATGAGACATATTGAAAGCAATTTGTATTGTCTATGACTTAATTTCTGTATAGTTGCATCACTAAGTGAAACATGTGCATGATAAACATGGTATGCTTTGTGCAATAAATAGTAACATTAAGTGACCACTCGTGCACATGCACACATCTACATGGTACAGGAGTTAGCATAAGAACAAAATGCCCACTGGGCCCAATGTTGTAGTATGTTCGTCACTGTCAGGCTTTCTTTGTGCTTGAGCCCCACGATGAACCACATCCGCTGGGTACAGTAGGGCTGACTTGATTTATTCGAGATCTGCAGACTCAATGGAGGCGCCCCCTGTTGGTTAGAAAAAA…	GCGACCGGCTTTATAGCCGGCTTTGTAGTGTAGAGTCGGTCGTGATTGCCCATATCCTGAATCGCGTTCTCCTCTATTACGAAAGGTCTTGTCCGTGGATCTCGTTTCGTTTATTACGCATTGGCAGCGATACTATTGAAAATCGCAAAATGATATAATTTATGTGAGGTATCGTCAAAACGAGCTTACAAATTGCGCGTGTTATGGTCAGCGAGAAACTTATTTGCGTTGATGAATAAGTGTGCGCAGATAAATGACGAACCTGGACCCTGGTTTCGGTATGTTCCGGTGTTTTGCCGTTATGTCAAAGGCACATCAAGCGTGTATGGGGTGTCGTTATTTAAGCGTCGGAAAGAGACGTCTCGTAAAAACAGCTCGTGAAATTGATAAGGACATAAA…	pep scaffold:IscaW1:DS962636:430259:440426:-1 gene:ISCW022979 transcript:ISCW022979-RA gene_biotype:protein_coding transcript_biotype:protein_coding description:Pentatricopeptide repeat-containing protein, putative	Ixodes scapularis
OE_10105	miR-10-3p_1	B7QKY4	GTCTAGGGGGGGGGGATGTTTATTACGTAACTCATAATATATACACAAAATGTTGTACTGGCATGAGACATATTGAAAGCAATTTGTATTGTCTATGACTTAATTTCTGTATAGTTGCATCACTAAGTGAAACATGTGCATGATAAACATGGTATGCTTTGTGCAATAAATAGTAACATTAAGTGACCACTCGTGCACATGCACACATCTACATGGTACAGGAGTTAGCATAAGAACAAAATGCCCACTGGGCCCAATGTTGTAGTATGTTCGTCACTGTCAGGCTTTCTTTGTGCTTGAGCCCCACGATGAACCACATCCGCTGGGTACAGTAGGGCTGACTTGATTTATTCGAGATCTGCAGACTCAATGGAGGCGCCCCCTGTTGGTTAGAAAAAA…	GCGACCGGCTTTATAGCCGGCTTTGTAGTGTAGAGTCGGTCGTGATTGCCCATATCCTGAATCGCGTTCTCCTCTATTACGAAAGGTCTTGTCCGTGGATCTCGTTTCGTTTATTACGCATTGGCAGCGATACTATTGAAAATCGCAAAATGATATAATTTATGTGAGGTATCGTCAAAACGAGCTTACAAATTGCGCGTGTTATGGTCAGCGAGAAACTTATTTGCGTTGATGAATAAGTGTGCGCAGATAAATGACGAACCTGGACCCTGGTTTCGGTATGTTCCGGTGTTTTGCCGTTATGTCAAAGGCACATCAAGCGTGTATGGGGTGTCGTTATTTAAGCGTCGGAAAGAGACGTCTCGTAAAAACAGCTCGTGAAATTGATAAGGACATAAA…	pep scaffold:IscaW1:DS962636:430259:440426:-1 gene:ISCW022979 transcript:ISCW022979-RA gene_biotype:protein_coding transcript_biotype:protein_coding description:Pentatricopeptide repeat-containing protein, putative	Ixodes scapularis
OE_10105	miR-92a-3p	B7QKY4	GTCTAGGGGGGGGGGATGTTTATTACGTAACTCATAATATATACACAAAATGTTGTACTGGCATGAGACATATTGAAAGCAATTTGTATTGTCTATGACTTAATTTCTGTATAGTTGCATCACTAAGTGAAACATGTGCATGATAAACATGGTATGCTTTGTGCAATAAATAGTAACATTAAGTGACCACTCGTGCACATGCACACATCTACATGGTACAGGAGTTAGCATAAGAACAAAATGCCCACTGGGCCCAATGTTGTAGTATGTTCGTCACTGTCAGGCTTTCTTTGTGCTTGAGCCCCACGATGAACCACATCCGCTGGGTACAGTAGGGCTGACTTGATTTATTCGAGATCTGCAGACTCAATGGAGGCGCCCCCTGTTGGTTAGAAAAAA…	GCGACCGGCTTTATAGCCGGCTTTGTAGTGTAGAGTCGGTCGTGATTGCCCATATCCTGAATCGCGTTCTCCTCTATTACGAAAGGTCTTGTCCGTGGATCTCGTTTCGTTTATTACGCATTGGCAGCGATACTATTGAAAATCGCAAAATGATATAATTTATGTGAGGTATCGTCAAAACGAGCTTACAAATTGCGCGTGTTATGGTCAGCGAGAAACTTATTTGCGTTGATGAATAAGTGTGCGCAGATAAATGACGAACCTGGACCCTGGTTTCGGTATGTTCCGGTGTTTTGCCGTTATGTCAAAGGCACATCAAGCGTGTATGGGGTGTCGTTATTTAAGCGTCGGAAAGAGACGTCTCGTAAAAACAGCTCGTGAAATTGATAAGGACATAAA…	pep scaffold:IscaW1:DS962636:430259:440426:-1 gene:ISCW022979 transcript:ISCW022979-RA gene_biotype:protein_coding transcript_biotype:protein_coding description:Pentatricopeptide repeat-containing protein, putative	Ixodes scapularis
OE_10105	miR-307-3p	B7QKY4	GTCTAGGGGGGGGGGATGTTTATTACGTAACTCATAATATATACACAAAATGTTGTACTGGCATGAGACATATTGAAAGCAATTTGTATTGTCTATGACTTAATTTCTGTATAGTTGCATCACTAAGTGAAACATGTGCATGATAAACATGGTATGCTTTGTGCAATAAATAGTAACATTAAGTGACCACTCGTGCACATGCACACATCTACATGGTACAGGAGTTAGCATAAGAACAAAATGCCCACTGGGCCCAATGTTGTAGTATGTTCGTCACTGTCAGGCTTTCTTTGTGCTTGAGCCCCACGATGAACCACATCCGCTGGGTACAGTAGGGCTGACTTGATTTATTCGAGATCTGCAGACTCAATGGAGGCGCCCCCTGTTGGTTAGAAAAAA…	GCGACCGGCTTTATAGCCGGCTTTGTAGTGTAGAGTCGGTCGTGATTGCCCATATCCTGAATCGCGTTCTCCTCTATTACGAAAGGTCTTGTCCGTGGATCTCGTTTCGTTTATTACGCATTGGCAGCGATACTATTGAAAATCGCAAAATGATATAATTTATGTGAGGTATCGTCAAAACGAGCTTACAAATTGCGCGTGTTATGGTCAGCGAGAAACTTATTTGCGTTGATGAATAAGTGTGCGCAGATAAATGACGAACCTGGACCCTGGTTTCGGTATGTTCCGGTGTTTTGCCGTTATGTCAAAGGCACATCAAGCGTGTATGGGGTGTCGTTATTTAAGCGTCGGAAAGAGACGTCTCGTAAAAACAGCTCGTGAAATTGATAAGGACATAAA…	pep scaffold:IscaW1:DS962636:430259:440426:-1 gene:ISCW022979 transcript:ISCW022979-RA gene_biotype:protein_coding transcript_biotype:protein_coding description:Pentatricopeptide repeat-containing protein, putative	Ixodes scapularis
OE_10105	miR-92-3p	B7QKY4	GTCTAGGGGGGGGGGATGTTTATTACGTAACTCATAATATATACACAAAATGTTGTACTGGCATGAGACATATTGAAAGCAATTTGTATTGTCTATGACTTAATTTCTGTATAGTTGCATCACTAAGTGAAACATGTGCATGATAAACATGGTATGCTTTGTGCAATAAATAGTAACATTAAGTGACCACTCGTGCACATGCACACATCTACATGGTACAGGAGTTAGCATAAGAACAAAATGCCCACTGGGCCCAATGTTGTAGTATGTTCGTCACTGTCAGGCTTTCTTTGTGCTTGAGCCCCACGATGAACCACATCCGCTGGGTACAGTAGGGCTGACTTGATTTATTCGAGATCTGCAGACTCAATGGAGGCGCCCCCTGTTGGTTAGAAAAAA…	GCGACCGGCTTTATAGCCGGCTTTGTAGTGTAGAGTCGGTCGTGATTGCCCATATCCTGAATCGCGTTCTCCTCTATTACGAAAGGTCTTGTCCGTGGATCTCGTTTCGTTTATTACGCATTGGCAGCGATACTATTGAAAATCGCAAAATGATATAATTTATGTGAGGTATCGTCAAAACGAGCTTACAAATTGCGCGTGTTATGGTCAGCGAGAAACTTATTTGCGTTGATGAATAAGTGTGCGCAGATAAATGACGAACCTGGACCCTGGTTTCGGTATGTTCCGGTGTTTTGCCGTTATGTCAAAGGCACATCAAGCGTGTATGGGGTGTCGTTATTTAAGCGTCGGAAAGAGACGTCTCGTAAAAACAGCTCGTGAAATTGATAAGGACATAAA…	pep scaffold:IscaW1:DS962636:430259:440426:-1 gene:ISCW022979 transcript:ISCW022979-RA gene_biotype:protein_coding transcript_biotype:protein_coding description:Pentatricopeptide repeat-containing protein, putative	Ixodes scapularis
OE_10105	miR-320c	B7QKY4	GTCTAGGGGGGGGGGATGTTTATTACGTAACTCATAATATATACACAAAATGTTGTACTGGCATGAGACATATTGAAAGCAATTTGTATTGTCTATGACTTAATTTCTGTATAGTTGCATCACTAAGTGAAACATGTGCATGATAAACATGGTATGCTTTGTGCAATAAATAGTAACATTAAGTGACCACTCGTGCACATGCACACATCTACATGGTACAGGAGTTAGCATAAGAACAAAATGCCCACTGGGCCCAATGTTGTAGTATGTTCGTCACTGTCAGGCTTTCTTTGTGCTTGAGCCCCACGATGAACCACATCCGCTGGGTACAGTAGGGCTGACTTGATTTATTCGAGATCTGCAGACTCAATGGAGGCGCCCCCTGTTGGTTAGAAAAAA…	GCGACCGGCTTTATAGCCGGCTTTGTAGTGTAGAGTCGGTCGTGATTGCCCATATCCTGAATCGCGTTCTCCTCTATTACGAAAGGTCTTGTCCGTGGATCTCGTTTCGTTTATTACGCATTGGCAGCGATACTATTGAAAATCGCAAAATGATATAATTTATGTGAGGTATCGTCAAAACGAGCTTACAAATTGCGCGTGTTATGGTCAGCGAGAAACTTATTTGCGTTGATGAATAAGTGTGCGCAGATAAATGACGAACCTGGACCCTGGTTTCGGTATGTTCCGGTGTTTTGCCGTTATGTCAAAGGCACATCAAGCGTGTATGGGGTGTCGTTATTTAAGCGTCGGAAAGAGACGTCTCGTAAAAACAGCTCGTGAAATTGATAAGGACATAAA…	pep scaffold:IscaW1:DS962636:430259:440426:-1 gene:ISCW022979 transcript:ISCW022979-RA gene_biotype:protein_coding transcript_biotype:protein_coding description:Pentatricopeptide repeat-containing protein, putative	Ixodes scapularis
OE_10105	miR-25-3p	B7QKY4	GTCTAGGGGGGGGGGATGTTTATTACGTAACTCATAATATATACACAAAATGTTGTACTGGCATGAGACATATTGAAAGCAATTTGTATTGTCTATGACTTAATTTCTGTATAGTTGCATCACTAAGTGAAACATGTGCATGATAAACATGGTATGCTTTGTGCAATAAATAGTAACATTAAGTGACCACTCGTGCACATGCACACATCTACATGGTACAGGAGTTAGCATAAGAACAAAATGCCCACTGGGCCCAATGTTGTAGTATGTTCGTCACTGTCAGGCTTTCTTTGTGCTTGAGCCCCACGATGAACCACATCCGCTGGGTACAGTAGGGCTGACTTGATTTATTCGAGATCTGCAGACTCAATGGAGGCGCCCCCTGTTGGTTAGAAAAAA…	GCGACCGGCTTTATAGCCGGCTTTGTAGTGTAGAGTCGGTCGTGATTGCCCATATCCTGAATCGCGTTCTCCTCTATTACGAAAGGTCTTGTCCGTGGATCTCGTTTCGTTTATTACGCATTGGCAGCGATACTATTGAAAATCGCAAAATGATATAATTTATGTGAGGTATCGTCAAAACGAGCTTACAAATTGCGCGTGTTATGGTCAGCGAGAAACTTATTTGCGTTGATGAATAAGTGTGCGCAGATAAATGACGAACCTGGACCCTGGTTTCGGTATGTTCCGGTGTTTTGCCGTTATGTCAAAGGCACATCAAGCGTGTATGGGGTGTCGTTATTTAAGCGTCGGAAAGAGACGTCTCGTAAAAACAGCTCGTGAAATTGATAAGGACATAAA…	pep scaffold:IscaW1:DS962636:430259:440426:-1 gene:ISCW022979 transcript:ISCW022979-RA gene_biotype:protein_coding transcript_biotype:protein_coding description:Pentatricopeptide repeat-containing protein, putative	Ixodes scapularis
OE_10105	miR-92b-3p_1	B7QKY4	GTCTAGGGGGGGGGGATGTTTATTACGTAACTCATAATATATACACAAAATGTTGTACTGGCATGAGACATATTGAAAGCAATTTGTATTGTCTATGACTTAATTTCTGTATAGTTGCATCACTAAGTGAAACATGTGCATGATAAACATGGTATGCTTTGTGCAATAAATAGTAACATTAAGTGACCACTCGTGCACATGCACACATCTACATGGTACAGGAGTTAGCATAAGAACAAAATGCCCACTGGGCCCAATGTTGTAGTATGTTCGTCACTGTCAGGCTTTCTTTGTGCTTGAGCCCCACGATGAACCACATCCGCTGGGTACAGTAGGGCTGACTTGATTTATTCGAGATCTGCAGACTCAATGGAGGCGCCCCCTGTTGGTTAGAAAAAA…	GCGACCGGCTTTATAGCCGGCTTTGTAGTGTAGAGTCGGTCGTGATTGCCCATATCCTGAATCGCGTTCTCCTCTATTACGAAAGGTCTTGTCCGTGGATCTCGTTTCGTTTATTACGCATTGGCAGCGATACTATTGAAAATCGCAAAATGATATAATTTATGTGAGGTATCGTCAAAACGAGCTTACAAATTGCGCGTGTTATGGTCAGCGAGAAACTTATTTGCGTTGATGAATAAGTGTGCGCAGATAAATGACGAACCTGGACCCTGGTTTCGGTATGTTCCGGTGTTTTGCCGTTATGTCAAAGGCACATCAAGCGTGTATGGGGTGTCGTTATTTAAGCGTCGGAAAGAGACGTCTCGTAAAAACAGCTCGTGAAATTGATAAGGACATAAA…	pep scaffold:IscaW1:DS962636:430259:440426:-1 gene:ISCW022979 transcript:ISCW022979-RA gene_biotype:protein_coding transcript_biotype:protein_coding description:Pentatricopeptide repeat-containing protein, putative	Ixodes scapularis
OE_10105	miR-315-5p_2	B7QKY4	GTCTAGGGGGGGGGGATGTTTATTACGTAACTCATAATATATACACAAAATGTTGTACTGGCATGAGACATATTGAAAGCAATTTGTATTGTCTATGACTTAATTTCTGTATAGTTGCATCACTAAGTGAAACATGTGCATGATAAACATGGTATGCTTTGTGCAATAAATAGTAACATTAAGTGACCACTCGTGCACATGCACACATCTACATGGTACAGGAGTTAGCATAAGAACAAAATGCCCACTGGGCCCAATGTTGTAGTATGTTCGTCACTGTCAGGCTTTCTTTGTGCTTGAGCCCCACGATGAACCACATCCGCTGGGTACAGTAGGGCTGACTTGATTTATTCGAGATCTGCAGACTCAATGGAGGCGCCCCCTGTTGGTTAGAAAAAA…	GCGACCGGCTTTATAGCCGGCTTTGTAGTGTAGAGTCGGTCGTGATTGCCCATATCCTGAATCGCGTTCTCCTCTATTACGAAAGGTCTTGTCCGTGGATCTCGTTTCGTTTATTACGCATTGGCAGCGATACTATTGAAAATCGCAAAATGATATAATTTATGTGAGGTATCGTCAAAACGAGCTTACAAATTGCGCGTGTTATGGTCAGCGAGAAACTTATTTGCGTTGATGAATAAGTGTGCGCAGATAAATGACGAACCTGGACCCTGGTTTCGGTATGTTCCGGTGTTTTGCCGTTATGTCAAAGGCACATCAAGCGTGTATGGGGTGTCGTTATTTAAGCGTCGGAAAGAGACGTCTCGTAAAAACAGCTCGTGAAATTGATAAGGACATAAA…	pep scaffold:IscaW1:DS962636:430259:440426:-1 gene:ISCW022979 transcript:ISCW022979-RA gene_biotype:protein_coding transcript_biotype:protein_coding description:Pentatricopeptide repeat-containing protein, putative	Ixodes scapularis
OE_10105	miR-2001	B7QKY4	GTCTAGGGGGGGGGGATGTTTATTACGTAACTCATAATATATACACAAAATGTTGTACTGGCATGAGACATATTGAAAGCAATTTGTATTGTCTATGACTTAATTTCTGTATAGTTGCATCACTAAGTGAAACATGTGCATGATAAACATGGTATGCTTTGTGCAATAAATAGTAACATTAAGTGACCACTCGTGCACATGCACACATCTACATGGTACAGGAGTTAGCATAAGAACAAAATGCCCACTGGGCCCAATGTTGTAGTATGTTCGTCACTGTCAGGCTTTCTTTGTGCTTGAGCCCCACGATGAACCACATCCGCTGGGTACAGTAGGGCTGACTTGATTTATTCGAGATCTGCAGACTCAATGGAGGCGCCCCCTGTTGGTTAGAAAAAA…	GCGACCGGCTTTATAGCCGGCTTTGTAGTGTAGAGTCGGTCGTGATTGCCCATATCCTGAATCGCGTTCTCCTCTATTACGAAAGGTCTTGTCCGTGGATCTCGTTTCGTTTATTACGCATTGGCAGCGATACTATTGAAAATCGCAAAATGATATAATTTATGTGAGGTATCGTCAAAACGAGCTTACAAATTGCGCGTGTTATGGTCAGCGAGAAACTTATTTGCGTTGATGAATAAGTGTGCGCAGATAAATGACGAACCTGGACCCTGGTTTCGGTATGTTCCGGTGTTTTGCCGTTATGTCAAAGGCACATCAAGCGTGTATGGGGTGTCGTTATTTAAGCGTCGGAAAGAGACGTCTCGTAAAAACAGCTCGTGAAATTGATAAGGACATAAA…	pep scaffold:IscaW1:DS962636:430259:440426:-1 gene:ISCW022979 transcript:ISCW022979-RA gene_biotype:protein_coding transcript_biotype:protein_coding description:Pentatricopeptide repeat-containing protein, putative	Ixodes scapularis
OE_10127	miR-30e-5p	B7PLX3	ACTATGATGTCCAGGAGAATGGACGCAATGTTAATGACTAGTGCCATAAAGATTGGCTCCTCTGACTCCTTGTGGTGGATACCCCATAACAGCATAAGTAAGAACAGGAGGTTGTAGTACAGGTAGGCTGAAGGTGCCCAGAACTCTAGAAGAGGCCATACTGAGAGAAAGAGATGAAGGAAAAATACCGCCTTGAGCACCGGATTGGGAACAGAAACCATCTTGTGTTTACTCTGTTGTCCGAAAGATGTGCACACAAGGGAAGACGCTGAACTAGACTGGCTTCCGAGTGCTTATTCACGATAGAAGCATTTCTTATCTCCGTATTTCGGCCCACTCCGTATCGCTCAGGCAAACTATCGTACACCACAATGGGCGCGTCATGAAAAGCGTGCTTCT…	AGCGCTTGGGAGAGAAGCACGCTTTTCATGACGCGCCCATTGTGGTGTACGATAGTTTGCCTGAGCGATACGGAGTGGGCCGAAATACGGAGATAAGAAATGCTTCTATCGTGAATAAGCACTCGGAAGCCAGTCTAGTTCAGCGTCTTCCCTTGTGTGCACATCTTTCGGACAACAGAGTAAACACAAGATGGTTTCTGTTCCCAATCCGGTGCTCAAGGCGGTATTTTTCCTTCATCTCTTTCTCTCAGTATGGCCTCTTCTAGAGTTCTGGGCACCTTCAGCCTACCTGTACTACAACCTCCTGTTCTTACTTATGCTGTTATGGGGTATCCACCACAAGGAGTCAGAGGAGCCAATCTTTATGGCACTAGTCATTAACATTGCGTCCATTCTCCT…	pep scaffold:IscaW1:DS744030:209452:234020:1 gene:ISCW018636 transcript:ISCW018636-RA gene_biotype:protein_coding transcript_biotype:protein_coding description:TPR repeat-containing protein	Ixodes scapularis
OE_10127	miR-30d-5p	B7PLX3	ACTATGATGTCCAGGAGAATGGACGCAATGTTAATGACTAGTGCCATAAAGATTGGCTCCTCTGACTCCTTGTGGTGGATACCCCATAACAGCATAAGTAAGAACAGGAGGTTGTAGTACAGGTAGGCTGAAGGTGCCCAGAACTCTAGAAGAGGCCATACTGAGAGAAAGAGATGAAGGAAAAATACCGCCTTGAGCACCGGATTGGGAACAGAAACCATCTTGTGTTTACTCTGTTGTCCGAAAGATGTGCACACAAGGGAAGACGCTGAACTAGACTGGCTTCCGAGTGCTTATTCACGATAGAAGCATTTCTTATCTCCGTATTTCGGCCCACTCCGTATCGCTCAGGCAAACTATCGTACACCACAATGGGCGCGTCATGAAAAGCGTGCTTCT…	AGCGCTTGGGAGAGAAGCACGCTTTTCATGACGCGCCCATTGTGGTGTACGATAGTTTGCCTGAGCGATACGGAGTGGGCCGAAATACGGAGATAAGAAATGCTTCTATCGTGAATAAGCACTCGGAAGCCAGTCTAGTTCAGCGTCTTCCCTTGTGTGCACATCTTTCGGACAACAGAGTAAACACAAGATGGTTTCTGTTCCCAATCCGGTGCTCAAGGCGGTATTTTTCCTTCATCTCTTTCTCTCAGTATGGCCTCTTCTAGAGTTCTGGGCACCTTCAGCCTACCTGTACTACAACCTCCTGTTCTTACTTATGCTGTTATGGGGTATCCACCACAAGGAGTCAGAGGAGCCAATCTTTATGGCACTAGTCATTAACATTGCGTCCATTCTCCT…	pep scaffold:IscaW1:DS744030:209452:234020:1 gene:ISCW018636 transcript:ISCW018636-RA gene_biotype:protein_coding transcript_biotype:protein_coding description:TPR repeat-containing protein	Ixodes scapularis
OE_10161	miR-92a-3p	XP_013780270.2	ACATCTTTGGGGACGTTGGATAAGTTTTCTATTGTCGGGTAAAGTTGAAGGCATTTTTTAATCCACAGCTGTTGTCCTTGAACGGTAAAGGGATTAGGTATCACAATTAATCCAGGGTTAGTTGACAATCGGTAACATGCAATTTCGGCGTGTGGTGCAATGCCGTACTTTTCTGAAGCAGTAGACGTGACGATTGTTGAGCGCACGAGCTGAGGGAATTCGTTCGGTTGCAGAAAGTCCAACACATGTGAGAGATCTGGCACCTTTCGGCGACACTTATAATACTTGAATTCCTCTTTGAAGGCATCCATTGTCTCATTATGATGAATGACACAGACTATGCGAATGATTAAGACGACGACGATTACTGAACTGCATTGATTGCGTTCGGCATGAAGC…	ATGGCGGCTTCTCGCTTCATGCCGAACGCAATCAATGCAGTTCAGTAATCGTCGTCGTCTTAATCATTCGCATAGTCTGTGTCATTCATCATAATGAGACAATGGATGCCTTCAAAGAGGAATTCAAGTATTATAAGTGTCGCCGAAAGGTGCCAGATCTCTCACATGTGTTGGACTTTCTGCAACCGAACGAATTCCCTCAGCTCGTGCGCTCAACAATCGTCACGTCTACTGCTTCAGAAAAGTACGGCATTGCACCACACGCCGAAATTGCATGTTACCGATTGTCAACTAACCCTGGATTAATTGTGATACCTAATCCCTTTACCGTTCAAGGACAACAGCTGTGGATTAAAAAATGCCTTCAACTTTACCCGACAATAGAAAACTTATCCAACG…	serine/threonine-protein kinase Nek8-like isoform X4	Limulus polyphemus
OE_10161	miR-25-3p	XP_013780270.2	ACATCTTTGGGGACGTTGGATAAGTTTTCTATTGTCGGGTAAAGTTGAAGGCATTTTTTAATCCACAGCTGTTGTCCTTGAACGGTAAAGGGATTAGGTATCACAATTAATCCAGGGTTAGTTGACAATCGGTAACATGCAATTTCGGCGTGTGGTGCAATGCCGTACTTTTCTGAAGCAGTAGACGTGACGATTGTTGAGCGCACGAGCTGAGGGAATTCGTTCGGTTGCAGAAAGTCCAACACATGTGAGAGATCTGGCACCTTTCGGCGACACTTATAATACTTGAATTCCTCTTTGAAGGCATCCATTGTCTCATTATGATGAATGACACAGACTATGCGAATGATTAAGACGACGACGATTACTGAACTGCATTGATTGCGTTCGGCATGAAGC…	ATGGCGGCTTCTCGCTTCATGCCGAACGCAATCAATGCAGTTCAGTAATCGTCGTCGTCTTAATCATTCGCATAGTCTGTGTCATTCATCATAATGAGACAATGGATGCCTTCAAAGAGGAATTCAAGTATTATAAGTGTCGCCGAAAGGTGCCAGATCTCTCACATGTGTTGGACTTTCTGCAACCGAACGAATTCCCTCAGCTCGTGCGCTCAACAATCGTCACGTCTACTGCTTCAGAAAAGTACGGCATTGCACCACACGCCGAAATTGCATGTTACCGATTGTCAACTAACCCTGGATTAATTGTGATACCTAATCCCTTTACCGTTCAAGGACAACAGCTGTGGATTAAAAAATGCCTTCAACTTTACCCGACAATAGAAAACTTATCCAACG…	serine/threonine-protein kinase Nek8-like isoform X4	Limulus polyphemus
OE_10161	miR-92b-3p_2	XP_013780270.2	ACATCTTTGGGGACGTTGGATAAGTTTTCTATTGTCGGGTAAAGTTGAAGGCATTTTTTAATCCACAGCTGTTGTCCTTGAACGGTAAAGGGATTAGGTATCACAATTAATCCAGGGTTAGTTGACAATCGGTAACATGCAATTTCGGCGTGTGGTGCAATGCCGTACTTTTCTGAAGCAGTAGACGTGACGATTGTTGAGCGCACGAGCTGAGGGAATTCGTTCGGTTGCAGAAAGTCCAACACATGTGAGAGATCTGGCACCTTTCGGCGACACTTATAATACTTGAATTCCTCTTTGAAGGCATCCATTGTCTCATTATGATGAATGACACAGACTATGCGAATGATTAAGACGACGACGATTACTGAACTGCATTGATTGCGTTCGGCATGAAGC…	ATGGCGGCTTCTCGCTTCATGCCGAACGCAATCAATGCAGTTCAGTAATCGTCGTCGTCTTAATCATTCGCATAGTCTGTGTCATTCATCATAATGAGACAATGGATGCCTTCAAAGAGGAATTCAAGTATTATAAGTGTCGCCGAAAGGTGCCAGATCTCTCACATGTGTTGGACTTTCTGCAACCGAACGAATTCCCTCAGCTCGTGCGCTCAACAATCGTCACGTCTACTGCTTCAGAAAAGTACGGCATTGCACCACACGCCGAAATTGCATGTTACCGATTGTCAACTAACCCTGGATTAATTGTGATACCTAATCCCTTTACCGTTCAAGGACAACAGCTGTGGATTAAAAAATGCCTTCAACTTTACCCGACAATAGAAAACTTATCCAACG…	serine/threonine-protein kinase Nek8-like isoform X4	Limulus polyphemus
OE_10161	miR-26a-5p	XP_013780270.2	ACATCTTTGGGGACGTTGGATAAGTTTTCTATTGTCGGGTAAAGTTGAAGGCATTTTTTAATCCACAGCTGTTGTCCTTGAACGGTAAAGGGATTAGGTATCACAATTAATCCAGGGTTAGTTGACAATCGGTAACATGCAATTTCGGCGTGTGGTGCAATGCCGTACTTTTCTGAAGCAGTAGACGTGACGATTGTTGAGCGCACGAGCTGAGGGAATTCGTTCGGTTGCAGAAAGTCCAACACATGTGAGAGATCTGGCACCTTTCGGCGACACTTATAATACTTGAATTCCTCTTTGAAGGCATCCATTGTCTCATTATGATGAATGACACAGACTATGCGAATGATTAAGACGACGACGATTACTGAACTGCATTGATTGCGTTCGGCATGAAGC…	ATGGCGGCTTCTCGCTTCATGCCGAACGCAATCAATGCAGTTCAGTAATCGTCGTCGTCTTAATCATTCGCATAGTCTGTGTCATTCATCATAATGAGACAATGGATGCCTTCAAAGAGGAATTCAAGTATTATAAGTGTCGCCGAAAGGTGCCAGATCTCTCACATGTGTTGGACTTTCTGCAACCGAACGAATTCCCTCAGCTCGTGCGCTCAACAATCGTCACGTCTACTGCTTCAGAAAAGTACGGCATTGCACCACACGCCGAAATTGCATGTTACCGATTGTCAACTAACCCTGGATTAATTGTGATACCTAATCCCTTTACCGTTCAAGGACAACAGCTGTGGATTAAAAAATGCCTTCAACTTTACCCGACAATAGAAAACTTATCCAACG…	serine/threonine-protein kinase Nek8-like isoform X4	Limulus polyphemus
OE_10161	miR-92-3p	XP_013780270.2	ACATCTTTGGGGACGTTGGATAAGTTTTCTATTGTCGGGTAAAGTTGAAGGCATTTTTTAATCCACAGCTGTTGTCCTTGAACGGTAAAGGGATTAGGTATCACAATTAATCCAGGGTTAGTTGACAATCGGTAACATGCAATTTCGGCGTGTGGTGCAATGCCGTACTTTTCTGAAGCAGTAGACGTGACGATTGTTGAGCGCACGAGCTGAGGGAATTCGTTCGGTTGCAGAAAGTCCAACACATGTGAGAGATCTGGCACCTTTCGGCGACACTTATAATACTTGAATTCCTCTTTGAAGGCATCCATTGTCTCATTATGATGAATGACACAGACTATGCGAATGATTAAGACGACGACGATTACTGAACTGCATTGATTGCGTTCGGCATGAAGC…	ATGGCGGCTTCTCGCTTCATGCCGAACGCAATCAATGCAGTTCAGTAATCGTCGTCGTCTTAATCATTCGCATAGTCTGTGTCATTCATCATAATGAGACAATGGATGCCTTCAAAGAGGAATTCAAGTATTATAAGTGTCGCCGAAAGGTGCCAGATCTCTCACATGTGTTGGACTTTCTGCAACCGAACGAATTCCCTCAGCTCGTGCGCTCAACAATCGTCACGTCTACTGCTTCAGAAAAGTACGGCATTGCACCACACGCCGAAATTGCATGTTACCGATTGTCAACTAACCCTGGATTAATTGTGATACCTAATCCCTTTACCGTTCAAGGACAACAGCTGTGGATTAAAAAATGCCTTCAACTTTACCCGACAATAGAAAACTTATCCAACG…	serine/threonine-protein kinase Nek8-like isoform X4	Limulus polyphemus
OE_10184	miR-276-3p	B7PPE9	ACTAGAAGCACCAGTGTAAGATCCAAAAATAAAACTTATATTGGTTGGAATCGAGAGCAGCATTACGGAGCCTTACATTGAGAACATGCCTTCAATATTTGACATTGAAGGAGCGGTGCACGATAATGCAGTACTAAGTTCCTTGGAAAGATATGCACATGGTGGATCCATCCCCGGAAGACCAGACATGGTGTACCTGATGACTGGCAGAGACATCTACGTCATCGATATCTTCGGTCAGCCGAAAATCGATATGAGAGGCACAGGCCTCGCTAACGTTGGTGGGTTATGCACGAAGGAGAACGTGGCTGTAGGAGAAGACAAACCTGGGTCCTACGACGGCACGGACACCGTGACGCATGAACTTGCACATCTTCTTGGAGCTGTACACGATGGAAC…	CAGGACGTTTCCCAGCTACCCTCTGATGGATTTGCATACGCCGTTGAAACATCTCTTTCCGTCATCACAAGGCATTGCATCAAGAAGAGGCTTCTTGTAACATTCGTAAGCCGGATCCCCTCGGCAACAATACAATCTGCATTCTGCCAAGCTGTTTCCCCTTGCTGCGGCATAGATGCCTGGTTTTTCGGGGAACATCAGTCTGCAATAAGTGGAGCTGTTCGTATAATATCCTGCGAAGCCAAGCTTTATATTGTTGAACACTTGGTTGGAGGTGACATTGAAGCAGCATCCGTCATTCCTAAGGCTTAGAACTAATCGAAACTGCTCCTTGGAGCAGCTCGAGAACTTGAAATGATTTTCACCAGTGTCTTTGTAGCTCATTATGTACCCATCGCT…	pep scaffold:IscaW1:DS757587:92550:141036:1 gene:ISCW006692 transcript:ISCW006692-RA gene_biotype:protein_coding transcript_biotype:protein_coding description:Metalloprotease, putative	Ixodes scapularis
OE_10184	miR-1246	B7PPE9	ACTAGAAGCACCAGTGTAAGATCCAAAAATAAAACTTATATTGGTTGGAATCGAGAGCAGCATTACGGAGCCTTACATTGAGAACATGCCTTCAATATTTGACATTGAAGGAGCGGTGCACGATAATGCAGTACTAAGTTCCTTGGAAAGATATGCACATGGTGGATCCATCCCCGGAAGACCAGACATGGTGTACCTGATGACTGGCAGAGACATCTACGTCATCGATATCTTCGGTCAGCCGAAAATCGATATGAGAGGCACAGGCCTCGCTAACGTTGGTGGGTTATGCACGAAGGAGAACGTGGCTGTAGGAGAAGACAAACCTGGGTCCTACGACGGCACGGACACCGTGACGCATGAACTTGCACATCTTCTTGGAGCTGTACACGATGGAAC…	CAGGACGTTTCCCAGCTACCCTCTGATGGATTTGCATACGCCGTTGAAACATCTCTTTCCGTCATCACAAGGCATTGCATCAAGAAGAGGCTTCTTGTAACATTCGTAAGCCGGATCCCCTCGGCAACAATACAATCTGCATTCTGCCAAGCTGTTTCCCCTTGCTGCGGCATAGATGCCTGGTTTTTCGGGGAACATCAGTCTGCAATAAGTGGAGCTGTTCGTATAATATCCTGCGAAGCCAAGCTTTATATTGTTGAACACTTGGTTGGAGGTGACATTGAAGCAGCATCCGTCATTCCTAAGGCTTAGAACTAATCGAAACTGCTCCTTGGAGCAGCTCGAGAACTTGAAATGATTTTCACCAGTGTCTTTGTAGCTCATTATGTACCCATCGCT…	pep scaffold:IscaW1:DS757587:92550:141036:1 gene:ISCW006692 transcript:ISCW006692-RA gene_biotype:protein_coding transcript_biotype:protein_coding description:Metalloprotease, putative	Ixodes scapularis
OE_10184	miR-4448	B7PPE9	ACTAGAAGCACCAGTGTAAGATCCAAAAATAAAACTTATATTGGTTGGAATCGAGAGCAGCATTACGGAGCCTTACATTGAGAACATGCCTTCAATATTTGACATTGAAGGAGCGGTGCACGATAATGCAGTACTAAGTTCCTTGGAAAGATATGCACATGGTGGATCCATCCCCGGAAGACCAGACATGGTGTACCTGATGACTGGCAGAGACATCTACGTCATCGATATCTTCGGTCAGCCGAAAATCGATATGAGAGGCACAGGCCTCGCTAACGTTGGTGGGTTATGCACGAAGGAGAACGTGGCTGTAGGAGAAGACAAACCTGGGTCCTACGACGGCACGGACACCGTGACGCATGAACTTGCACATCTTCTTGGAGCTGTACACGATGGAAC…	CAGGACGTTTCCCAGCTACCCTCTGATGGATTTGCATACGCCGTTGAAACATCTCTTTCCGTCATCACAAGGCATTGCATCAAGAAGAGGCTTCTTGTAACATTCGTAAGCCGGATCCCCTCGGCAACAATACAATCTGCATTCTGCCAAGCTGTTTCCCCTTGCTGCGGCATAGATGCCTGGTTTTTCGGGGAACATCAGTCTGCAATAAGTGGAGCTGTTCGTATAATATCCTGCGAAGCCAAGCTTTATATTGTTGAACACTTGGTTGGAGGTGACATTGAAGCAGCATCCGTCATTCCTAAGGCTTAGAACTAATCGAAACTGCTCCTTGGAGCAGCTCGAGAACTTGAAATGATTTTCACCAGTGTCTTTGTAGCTCATTATGTACCCATCGCT…	pep scaffold:IscaW1:DS757587:92550:141036:1 gene:ISCW006692 transcript:ISCW006692-RA gene_biotype:protein_coding transcript_biotype:protein_coding description:Metalloprotease, putative	Ixodes scapularis
OE_10184	miR-276b-3p	B7PPE9	ACTAGAAGCACCAGTGTAAGATCCAAAAATAAAACTTATATTGGTTGGAATCGAGAGCAGCATTACGGAGCCTTACATTGAGAACATGCCTTCAATATTTGACATTGAAGGAGCGGTGCACGATAATGCAGTACTAAGTTCCTTGGAAAGATATGCACATGGTGGATCCATCCCCGGAAGACCAGACATGGTGTACCTGATGACTGGCAGAGACATCTACGTCATCGATATCTTCGGTCAGCCGAAAATCGATATGAGAGGCACAGGCCTCGCTAACGTTGGTGGGTTATGCACGAAGGAGAACGTGGCTGTAGGAGAAGACAAACCTGGGTCCTACGACGGCACGGACACCGTGACGCATGAACTTGCACATCTTCTTGGAGCTGTACACGATGGAAC…	CAGGACGTTTCCCAGCTACCCTCTGATGGATTTGCATACGCCGTTGAAACATCTCTTTCCGTCATCACAAGGCATTGCATCAAGAAGAGGCTTCTTGTAACATTCGTAAGCCGGATCCCCTCGGCAACAATACAATCTGCATTCTGCCAAGCTGTTTCCCCTTGCTGCGGCATAGATGCCTGGTTTTTCGGGGAACATCAGTCTGCAATAAGTGGAGCTGTTCGTATAATATCCTGCGAAGCCAAGCTTTATATTGTTGAACACTTGGTTGGAGGTGACATTGAAGCAGCATCCGTCATTCCTAAGGCTTAGAACTAATCGAAACTGCTCCTTGGAGCAGCTCGAGAACTTGAAATGATTTTCACCAGTGTCTTTGTAGCTCATTATGTACCCATCGCT…	pep scaffold:IscaW1:DS757587:92550:141036:1 gene:ISCW006692 transcript:ISCW006692-RA gene_biotype:protein_coding transcript_biotype:protein_coding description:Metalloprotease, putative	Ixodes scapularis
OE_10184	miR-155-5p	B7PPE9	ACTAGAAGCACCAGTGTAAGATCCAAAAATAAAACTTATATTGGTTGGAATCGAGAGCAGCATTACGGAGCCTTACATTGAGAACATGCCTTCAATATTTGACATTGAAGGAGCGGTGCACGATAATGCAGTACTAAGTTCCTTGGAAAGATATGCACATGGTGGATCCATCCCCGGAAGACCAGACATGGTGTACCTGATGACTGGCAGAGACATCTACGTCATCGATATCTTCGGTCAGCCGAAAATCGATATGAGAGGCACAGGCCTCGCTAACGTTGGTGGGTTATGCACGAAGGAGAACGTGGCTGTAGGAGAAGACAAACCTGGGTCCTACGACGGCACGGACACCGTGACGCATGAACTTGCACATCTTCTTGGAGCTGTACACGATGGAAC…	CAGGACGTTTCCCAGCTACCCTCTGATGGATTTGCATACGCCGTTGAAACATCTCTTTCCGTCATCACAAGGCATTGCATCAAGAAGAGGCTTCTTGTAACATTCGTAAGCCGGATCCCCTCGGCAACAATACAATCTGCATTCTGCCAAGCTGTTTCCCCTTGCTGCGGCATAGATGCCTGGTTTTTCGGGGAACATCAGTCTGCAATAAGTGGAGCTGTTCGTATAATATCCTGCGAAGCCAAGCTTTATATTGTTGAACACTTGGTTGGAGGTGACATTGAAGCAGCATCCGTCATTCCTAAGGCTTAGAACTAATCGAAACTGCTCCTTGGAGCAGCTCGAGAACTTGAAATGATTTTCACCAGTGTCTTTGTAGCTCATTATGTACCCATCGCT…	pep scaffold:IscaW1:DS757587:92550:141036:1 gene:ISCW006692 transcript:ISCW006692-RA gene_biotype:protein_coding transcript_biotype:protein_coding description:Metalloprotease, putative	Ixodes scapularis
OE_10184	miR-203a-3p	B7PPE9	ACTAGAAGCACCAGTGTAAGATCCAAAAATAAAACTTATATTGGTTGGAATCGAGAGCAGCATTACGGAGCCTTACATTGAGAACATGCCTTCAATATTTGACATTGAAGGAGCGGTGCACGATAATGCAGTACTAAGTTCCTTGGAAAGATATGCACATGGTGGATCCATCCCCGGAAGACCAGACATGGTGTACCTGATGACTGGCAGAGACATCTACGTCATCGATATCTTCGGTCAGCCGAAAATCGATATGAGAGGCACAGGCCTCGCTAACGTTGGTGGGTTATGCACGAAGGAGAACGTGGCTGTAGGAGAAGACAAACCTGGGTCCTACGACGGCACGGACACCGTGACGCATGAACTTGCACATCTTCTTGGAGCTGTACACGATGGAAC…	CAGGACGTTTCCCAGCTACCCTCTGATGGATTTGCATACGCCGTTGAAACATCTCTTTCCGTCATCACAAGGCATTGCATCAAGAAGAGGCTTCTTGTAACATTCGTAAGCCGGATCCCCTCGGCAACAATACAATCTGCATTCTGCCAAGCTGTTTCCCCTTGCTGCGGCATAGATGCCTGGTTTTTCGGGGAACATCAGTCTGCAATAAGTGGAGCTGTTCGTATAATATCCTGCGAAGCCAAGCTTTATATTGTTGAACACTTGGTTGGAGGTGACATTGAAGCAGCATCCGTCATTCCTAAGGCTTAGAACTAATCGAAACTGCTCCTTGGAGCAGCTCGAGAACTTGAAATGATTTTCACCAGTGTCTTTGTAGCTCATTATGTACCCATCGCT…	pep scaffold:IscaW1:DS757587:92550:141036:1 gene:ISCW006692 transcript:ISCW006692-RA gene_biotype:protein_coding transcript_biotype:protein_coding description:Metalloprotease, putative	Ixodes scapularis
OE_10189	miR-745-5p	XP_022242112.1	CAGAAAACAATATTTTGGGCAGGGTTTCCACAAAAATGCTTTTTGTTGATTGAATTTGACATTGCCAGGGAGTTTAAATATGTGCCCAACTGAAAAGGACCGGAACATGTTTTTGTTTGCATTGACGACGGTGTGCAAGATTAAATCTGTTGTAATTGCAACGCCATCCGCTGTTTTTCCTTTCCAGTTGCACATTGTGAAAACATTTTTGCTTATTGTCTGTGATTGGTACCTATAAATGCTGAGATGGACCGAATAAAATGGCGACCTGCTCATTTTGAGAGTTTTCGTGTAGCTACTGCCGATGCAATTCACAACAAAGTGTTACTGAAAGTTGTA	TACAACTTTCAGTAACACTTTGTTGTGAATTGCATCGGCAGTAGCTACACGAAAACTCTCAAAATGAGCAGGTCGCCATTTTATTCGGTCCATCTCAGCATTTATAGGTACCAATCACAGACAATAAGCAAAAATGTTTTCACAATGTGCAACTGGAAAGGAAAAACAGCGGATGGCGTTGCAATTACAACAGATTTAATCTTGCACACCGTCGTCAATGCAAACAAAAACATGTTCCGGTCCTTTTCAGTTGGGCACATATTTAAACTCCCTGGCAATGTCAAATTCAATCAACAAAAAGCATTTTTGTGGAAACCCTGCCCAAAATATTGTTTTCTGAAGTGCGCTAATTCTTTTCATTGCTTTCCCCCCCCTCTACCAGCAAATGGAGGTTAAAAA…	splicing factor U2AF 50 kDa subunit-like isoform X2	Limulus polyphemus
OE_10189	miR-2c-3p	XP_022242112.1	CAGAAAACAATATTTTGGGCAGGGTTTCCACAAAAATGCTTTTTGTTGATTGAATTTGACATTGCCAGGGAGTTTAAATATGTGCCCAACTGAAAAGGACCGGAACATGTTTTTGTTTGCATTGACGACGGTGTGCAAGATTAAATCTGTTGTAATTGCAACGCCATCCGCTGTTTTTCCTTTCCAGTTGCACATTGTGAAAACATTTTTGCTTATTGTCTGTGATTGGTACCTATAAATGCTGAGATGGACCGAATAAAATGGCGACCTGCTCATTTTGAGAGTTTTCGTGTAGCTACTGCCGATGCAATTCACAACAAAGTGTTACTGAAAGTTGTA	TACAACTTTCAGTAACACTTTGTTGTGAATTGCATCGGCAGTAGCTACACGAAAACTCTCAAAATGAGCAGGTCGCCATTTTATTCGGTCCATCTCAGCATTTATAGGTACCAATCACAGACAATAAGCAAAAATGTTTTCACAATGTGCAACTGGAAAGGAAAAACAGCGGATGGCGTTGCAATTACAACAGATTTAATCTTGCACACCGTCGTCAATGCAAACAAAAACATGTTCCGGTCCTTTTCAGTTGGGCACATATTTAAACTCCCTGGCAATGTCAAATTCAATCAACAAAAAGCATTTTTGTGGAAACCCTGCCCAAAATATTGTTTTCTGAAGTGCGCTAATTCTTTTCATTGCTTTCCCCCCCCTCTACCAGCAAATGGAGGTTAAAAA…	splicing factor U2AF 50 kDa subunit-like isoform X2	Limulus polyphemus
OE_10209	miR-8	B7PHC3	ATGATGGCAAAGACAAGTTGCTTATAGCGGACGTGGATGACGATATTCCCCATGACACCAGGTATCCTGGGGATGCCATAACTGCAAGACCGCGTGTATACACGGAAAGTGATACGAAGGATCATGTAGCCCTGAGGCTTGGATCAACTTCAGGTTCAGCAATGGCCTGCCACCGTGGCTTCTGTTGCTCCCTCCGATACTCTGTGCCTGCGATGAACGACACATTCTACTTCCTTGTCAAGAGCGGCACTATGAGAATCAGAAGCTTCGTCGAGATTGGAACGCAGGAATGCATGGTGGTCAGATGTGAGCCAGATGGGAGGCGTCCTTGCGTTCACTTTCCCTACACCTCCAGTACAGTATTTACTGCTCTTGAGCTGAAGGCTCGCTTCTCCACAT…	TACACACTCGAAGGTCAGTTTTACTGCGGAGTGGACAACGGGATATGGGAAGTTTTTCAGCGCTCTTGCTTCTTTGCCTTTGTATACATGGCGTTCTGGCCTGGAAGGCTGCGGTGTATGAACACGTGAAGCAGGGCAATCGTTATGCAGACACCGAGGAATCCTTGGCCGCAAAAAACATCTTGAAATTTGTGGTGGCGACCCGGAATGCTTCAGCTCAGGGAGCnGACATCATCGTATTCCCnGAGGGTGGCATAAnnAAGGCTGAAGACATACCAnAGCCTGGCAGCGTAAAnCCTTGCTTGGAACATCCCACAGACCGAAATACCTCGATCGAATCGCATCCCGTTTTAACCAATCTCAGTTGCTTGGCTCGAGCCAATAACATCTATCTGGTGG…	pep scaffold:IscaW1:DS712062:22027:47303:1 gene:ISCW004822 transcript:ISCW004822-RA gene_biotype:protein_coding transcript_biotype:protein_coding description:Carbon-nitrogen hydrolase, putative	Ixodes scapularis
OE_10209	miR-317	B7PHC3	ATGATGGCAAAGACAAGTTGCTTATAGCGGACGTGGATGACGATATTCCCCATGACACCAGGTATCCTGGGGATGCCATAACTGCAAGACCGCGTGTATACACGGAAAGTGATACGAAGGATCATGTAGCCCTGAGGCTTGGATCAACTTCAGGTTCAGCAATGGCCTGCCACCGTGGCTTCTGTTGCTCCCTCCGATACTCTGTGCCTGCGATGAACGACACATTCTACTTCCTTGTCAAGAGCGGCACTATGAGAATCAGAAGCTTCGTCGAGATTGGAACGCAGGAATGCATGGTGGTCAGATGTGAGCCAGATGGGAGGCGTCCTTGCGTTCACTTTCCCTACACCTCCAGTACAGTATTTACTGCTCTTGAGCTGAAGGCTCGCTTCTCCACAT…	TACACACTCGAAGGTCAGTTTTACTGCGGAGTGGACAACGGGATATGGGAAGTTTTTCAGCGCTCTTGCTTCTTTGCCTTTGTATACATGGCGTTCTGGCCTGGAAGGCTGCGGTGTATGAACACGTGAAGCAGGGCAATCGTTATGCAGACACCGAGGAATCCTTGGCCGCAAAAAACATCTTGAAATTTGTGGTGGCGACCCGGAATGCTTCAGCTCAGGGAGCnGACATCATCGTATTCCCnGAGGGTGGCATAAnnAAGGCTGAAGACATACCAnAGCCTGGCAGCGTAAAnCCTTGCTTGGAACATCCCACAGACCGAAATACCTCGATCGAATCGCATCCCGTTTTAACCAATCTCAGTTGCTTGGCTCGAGCCAATAACATCTATCTGGTGG…	pep scaffold:IscaW1:DS712062:22027:47303:1 gene:ISCW004822 transcript:ISCW004822-RA gene_biotype:protein_coding transcript_biotype:protein_coding description:Carbon-nitrogen hydrolase, putative	Ixodes scapularis
OE_10221	miR-320a-3p	DAA34585.1	ACAAGAATTCTTTCTTTTATCACATTCGTACACCTGTGCTATGGCGCCTTAAGACTTTTTATTTAAAGCAGTGTGCGTACACATTCCCTAATATATTAATACATTCGCATGCGGGGACGTGATTTTTCCCATCGGTACACAGGTGTGCGAATGTGTGCTGGAGTCCCTCAGTGGTTCCGTGTACAAAAAGTATCTTTCAAAAGCCTGACTGTTGGCGCGGTTTAAAGTTGTCGCATCACATTGTCATCCGTTATATGTAATTAGATGACGAGGCATTTACGTGAAGCACACATCACCAGTTCTGGAGTGCCGCAGAATCGTGACAGCTTTTTTTTTTTTTTTTTTTTTTTT	AAAAAAAAAAAAAAAAAAAAAAAAGCTGTCACGATTCTGCGGCACTCCAGAACTGGTGATGTGTGCTTCACGTAAATGCCTCGTCATCTAATTACATATAACGGATGACAATGTGATGCGACAACTTTAAACCGCGCCAACAGTCAGGCTTTTGAAAGATACTTTTTGTACACGGAACCACTGAGGGACTCCAGCACACATTCGCACACCTGTGTACCGATGGGAAAAATCACGTCCCCGCATGCGAATGTATTAATATATTAGGGAATGTGTACGCACACTGCTTTAAATAAAAAGTCTTAAGGCGCCATAGCACAGGTGTACGAATGTGATAAAAGAAAGAATTCTTGTAGCAAAGGAAATGCTCTCAATCTGCATTAACTGTACATGAAGAAAGGA…	TPA_exp: mapmodulin-like protein	Amblyomma variegatum
OE_1024	miR-200a-3p	CAO00627.1	ATGTTTCGCACATGTTCCGTGCAAAATGGTAGAGTAACCGGGCACACTGCTTTACAAACGCAATGTCAGGCCCACGTTCCGTAGCTGAGAAGAAACTATGAGCCGAATAACTCTAATATATCTTAAACATTCGGCAAGGCGGTGCTTAGCGCAAAAGAAAAGAAATCGGCTTCATTTTATTATTACCAATATGCATAATTATTGATTTCTTATTGTCGAACGCCTAACAACCTTATTGTGGATAATAACCCGTTGTCCACTTCAACTTTCCATTATTTACATCAAGTACCCGTGATTGACGCTGTTCTATTTTGTGATGGGGGATTTCCTGTCGCATGAAGTATAATTCGTCGGTGTATTGTATGTATTCGTCGGTGAGTACTCGTCGTCGGTGTTTTT…	CGCTCAATAACATCCTGTAAGTACAGAAGCGCACATAGGGCTGTCGGAAGACGAGATTCATGATCATCCTTAACGTGGTTTCCTCTTCAAATGCTTCCACGAATGATTTCCTGGACGAGCAGAAACGGATTTAACAGCTCTGGTCGTTCTTGCACATGTAACGCGTCGTGCCATTGATCCGGGCTTACGTTCCGAAATGAGGTTACGTTGTGGTCTCTGTGTGTTGGCCCTTTTGGCCTATGTCGTTAGTGCAGTAGAAGTATCACAACAAGGTACGCTAGTGTACCCAAGACTACTGGAAAGTCGGGACGATCATGGCGTAAAGACACTGCAAATTACGGATGATCTGGCGCTGAATCTAGAGCGCAGCAGCGTGTTCTACGACAGTTTTCTGGTAGT…	Metis3 protein	Ixodes ricinus
OE_1024	miR-141-3p	CAO00627.1	ATGTTTCGCACATGTTCCGTGCAAAATGGTAGAGTAACCGGGCACACTGCTTTACAAACGCAATGTCAGGCCCACGTTCCGTAGCTGAGAAGAAACTATGAGCCGAATAACTCTAATATATCTTAAACATTCGGCAAGGCGGTGCTTAGCGCAAAAGAAAAGAAATCGGCTTCATTTTATTATTACCAATATGCATAATTATTGATTTCTTATTGTCGAACGCCTAACAACCTTATTGTGGATAATAACCCGTTGTCCACTTCAACTTTCCATTATTTACATCAAGTACCCGTGATTGACGCTGTTCTATTTTGTGATGGGGGATTTCCTGTCGCATGAAGTATAATTCGTCGGTGTATTGTATGTATTCGTCGGTGAGTACTCGTCGTCGGTGTTTTT…	CGCTCAATAACATCCTGTAAGTACAGAAGCGCACATAGGGCTGTCGGAAGACGAGATTCATGATCATCCTTAACGTGGTTTCCTCTTCAAATGCTTCCACGAATGATTTCCTGGACGAGCAGAAACGGATTTAACAGCTCTGGTCGTTCTTGCACATGTAACGCGTCGTGCCATTGATCCGGGCTTACGTTCCGAAATGAGGTTACGTTGTGGTCTCTGTGTGTTGGCCCTTTTGGCCTATGTCGTTAGTGCAGTAGAAGTATCACAACAAGGTACGCTAGTGTACCCAAGACTACTGGAAAGTCGGGACGATCATGGCGTAAAGACACTGCAAATTACGGATGATCTGGCGCTGAATCTAGAGCGCAGCAGCGTGTTCTACGACAGTTTTCTGGTAGT…	Metis3 protein	Ixodes ricinus
OE_1024	miR-8	CAO00627.1	ATGTTTCGCACATGTTCCGTGCAAAATGGTAGAGTAACCGGGCACACTGCTTTACAAACGCAATGTCAGGCCCACGTTCCGTAGCTGAGAAGAAACTATGAGCCGAATAACTCTAATATATCTTAAACATTCGGCAAGGCGGTGCTTAGCGCAAAAGAAAAGAAATCGGCTTCATTTTATTATTACCAATATGCATAATTATTGATTTCTTATTGTCGAACGCCTAACAACCTTATTGTGGATAATAACCCGTTGTCCACTTCAACTTTCCATTATTTACATCAAGTACCCGTGATTGACGCTGTTCTATTTTGTGATGGGGGATTTCCTGTCGCATGAAGTATAATTCGTCGGTGTATTGTATGTATTCGTCGGTGAGTACTCGTCGTCGGTGTTTTT…	CGCTCAATAACATCCTGTAAGTACAGAAGCGCACATAGGGCTGTCGGAAGACGAGATTCATGATCATCCTTAACGTGGTTTCCTCTTCAAATGCTTCCACGAATGATTTCCTGGACGAGCAGAAACGGATTTAACAGCTCTGGTCGTTCTTGCACATGTAACGCGTCGTGCCATTGATCCGGGCTTACGTTCCGAAATGAGGTTACGTTGTGGTCTCTGTGTGTTGGCCCTTTTGGCCTATGTCGTTAGTGCAGTAGAAGTATCACAACAAGGTACGCTAGTGTACCCAAGACTACTGGAAAGTCGGGACGATCATGGCGTAAAGACACTGCAAATTACGGATGATCTGGCGCTGAATCTAGAGCGCAGCAGCGTGTTCTACGACAGTTTTCTGGTAGT…	Metis3 protein	Ixodes ricinus
OE_1024	miR-137-3p	CAO00627.1	ATGTTTCGCACATGTTCCGTGCAAAATGGTAGAGTAACCGGGCACACTGCTTTACAAACGCAATGTCAGGCCCACGTTCCGTAGCTGAGAAGAAACTATGAGCCGAATAACTCTAATATATCTTAAACATTCGGCAAGGCGGTGCTTAGCGCAAAAGAAAAGAAATCGGCTTCATTTTATTATTACCAATATGCATAATTATTGATTTCTTATTGTCGAACGCCTAACAACCTTATTGTGGATAATAACCCGTTGTCCACTTCAACTTTCCATTATTTACATCAAGTACCCGTGATTGACGCTGTTCTATTTTGTGATGGGGGATTTCCTGTCGCATGAAGTATAATTCGTCGGTGTATTGTATGTATTCGTCGGTGAGTACTCGTCGTCGGTGTTTTT…	CGCTCAATAACATCCTGTAAGTACAGAAGCGCACATAGGGCTGTCGGAAGACGAGATTCATGATCATCCTTAACGTGGTTTCCTCTTCAAATGCTTCCACGAATGATTTCCTGGACGAGCAGAAACGGATTTAACAGCTCTGGTCGTTCTTGCACATGTAACGCGTCGTGCCATTGATCCGGGCTTACGTTCCGAAATGAGGTTACGTTGTGGTCTCTGTGTGTTGGCCCTTTTGGCCTATGTCGTTAGTGCAGTAGAAGTATCACAACAAGGTACGCTAGTGTACCCAAGACTACTGGAAAGTCGGGACGATCATGGCGTAAAGACACTGCAAATTACGGATGATCTGGCGCTGAATCTAGAGCGCAGCAGCGTGTTCTACGACAGTTTTCTGGTAGT…	Metis3 protein	Ixodes ricinus
OE_10243	miR-317	XP_003738816.1	CTCGTGAAGTTTCGGTTGTAAGATGTTACTATTGTGTTCTTGTCTCCTTTCTTTA	TAAAGAAAGGAGACAAGAACACAATAGTAACATCTTACAACCGAAACTTCACGAGnCGCAAnGACGGAAACCCAGCTACGCACGCTTTCGTCACTTCTCCCGAACTTGTGACTGCGCTGTCCATAGCTGGGCGCCTCGACTTTGACCCCACAAAGGACGAGCTGACTGGTGCAGACGGCAAAAAGTTTAAGCTTGAAAGCCCACGGGGAGACGAACTCCCCAAGCGGGGCTTTGATCCCGGAGAGGATACCTACCAGGCTCCACCCAATGATGGTTCTTCCATAGCTGTTGATGTTGATGATAAAAGCCAGAGGTTGCAGTTGCTGAAGCCCTTTGACAAGTGGGATGGAAAGGACCTCACAGACATGGTTATTCTTGTGAAGGTGAAGGGCAAGTGCA…	DNA ligase 1	Galendromus occidentalis
OE_10250	miR-276-3p	AAY66814.1	CGCCGCTAAGTAAATGCGTTGGTCAATCATGCCCTTCGTTTAACATTGTTGATAAAGGTCCTTGGCGAGATGCAACACCTGTGCATTCTCGTAAATGTCACACCTGCATAAGTATTCTCGCATGAGGAGATAAAATGACTAGCCTCTTTTGTAGGATGCCAGTGCGTGTGTGTAACATCTGAGATAGCAGATGTTGCCGGTAAGGGTAGGCCTCGTACTGCTGTGCGCCGTTGGGGCGTACTTGCTTCAACGGGCCAGCTCACAGCAAGATCGGGACGTAACTGATTGCGGCTCTGGACCTTCCAATGTGGCCCTGTATGATTTTAAGTTCCTAGATGTGGAAGAGAAGAAAAACATACATCTCAAGAAATTCCGAGACAAGGTGGTCCTGGTCGTCAA…	GGACACCACCGATATACTGTCACAAAGTGAAAGCCATCGCTCGGGAGCGACGAGGTATAGGTTTTGGGGAAAGTAGAAGAAGCGCAGCGCCAAAAATGATACCACTTTAATAAAGCTTACGGGAGCAACGAATTTCACCGAACTTTGGGGGTGAGTAGCTGGTGAAGGAGCATGCACATTCTCTGCCATTGGnTTGGTTnGGATGTATTTTGTATATTCGATTCATGAATTTTTAGATTGAAAGGTTGCATGCTCTCAGCACCAGACGTCGGCTGTCACTGTACATTTCTTTAAATTCCTTCGAAGCCACTTCGACCTCTTAAATGAACGATCAATGCTGCGTACTCTGAATACAGTACGAGTTAGATTTAGGAATCGTTCGGACTGTATGAAAGCGTC…	selenium dependent salivary glutathione peroxidase	Ixodes scapularis
OE_10250	miR-79	AAY66814.1	CGCCGCTAAGTAAATGCGTTGGTCAATCATGCCCTTCGTTTAACATTGTTGATAAAGGTCCTTGGCGAGATGCAACACCTGTGCATTCTCGTAAATGTCACACCTGCATAAGTATTCTCGCATGAGGAGATAAAATGACTAGCCTCTTTTGTAGGATGCCAGTGCGTGTGTGTAACATCTGAGATAGCAGATGTTGCCGGTAAGGGTAGGCCTCGTACTGCTGTGCGCCGTTGGGGCGTACTTGCTTCAACGGGCCAGCTCACAGCAAGATCGGGACGTAACTGATTGCGGCTCTGGACCTTCCAATGTGGCCCTGTATGATTTTAAGTTCCTAGATGTGGAAGAGAAGAAAAACATACATCTCAAGAAATTCCGAGACAAGGTGGTCCTGGTCGTCAA…	GGACACCACCGATATACTGTCACAAAGTGAAAGCCATCGCTCGGGAGCGACGAGGTATAGGTTTTGGGGAAAGTAGAAGAAGCGCAGCGCCAAAAATGATACCACTTTAATAAAGCTTACGGGAGCAACGAATTTCACCGAACTTTGGGGGTGAGTAGCTGGTGAAGGAGCATGCACATTCTCTGCCATTGGnTTGGTTnGGATGTATTTTGTATATTCGATTCATGAATTTTTAGATTGAAAGGTTGCATGCTCTCAGCACCAGACGTCGGCTGTCACTGTACATTTCTTTAAATTCCTTCGAAGCCACTTCGACCTCTTAAATGAACGATCAATGCTGCGTACTCTGAATACAGTACGAGTTAGATTTAGGAATCGTTCGGACTGTATGAAAGCGTC…	selenium dependent salivary glutathione peroxidase	Ixodes scapularis
OE_1026	miR-205-5p	CAO00626.1	GATATTGATGGGAACGTGACGTACGTGTTTCGCAACGTAACAGCTCTCGATGGCACTCCCTGTGAAGACAACAAAAAGGTTTGTATCTTTGGCGAATGTGTACCGAATCCATTAAAAACGAAGAAGGAAAAGCCCAAAAAGAAAAAGGAGAAAGAAGGTAAAAAGAAGAAGGAGAAACATAGCGAAAAGAAGAAGGAGAAAGACAGCGAAAGGAAGTAAGCGTCGCAGTCATTGTCACCGGCTTGAGACGCACAGCAATGAAGGACTAGTTTACTGCTAAGCCCAAACGTGACGCTTTCATATTTTGTGGCCGCAATAAACGTAGAATGGCGTCTCTGATGGAGTCGGAGTATTAAATGTACAAACGCATTACGTACATCCATGAAAGGCTACAACAGG…	CCAGGCGATAAATGTCAGTTGACAGTGGCTGACATTGACCGACTGACTGTCAGTTGATTGTCAATTCGTATCTTTGTAAGGGAACACACACATGATTGTCATTACGTGTCGTTGnAACAACCGCAAGAGCTTGTATTTCACCTGTTGTAGCCTTTCATGGATGTACGTAATGCGTTTGTACATTTAATACTCCGACTCCATCAGAGACGCCATTCTACGTTTATTGCGGCCACAAAATATGAAAGCGTCACGTTTGGGCTTAGCAGTAAACTAGTCCTTCATTGCTGTGCGTCTCAAGCCGGTGACAATGACTGCGACGCTTACTTCCTTTCGCTGTCTTTCTCCTTCTTCTTTTCGCTATGTTTCTCCTTCTTCTTTTTACCTTCTTTCTCCTTTTTC…	Metis2 protein	Ixodes ricinus
OE_1026	miR-317	CAO00626.1	GATATTGATGGGAACGTGACGTACGTGTTTCGCAACGTAACAGCTCTCGATGGCACTCCCTGTGAAGACAACAAAAAGGTTTGTATCTTTGGCGAATGTGTACCGAATCCATTAAAAACGAAGAAGGAAAAGCCCAAAAAGAAAAAGGAGAAAGAAGGTAAAAAGAAGAAGGAGAAACATAGCGAAAAGAAGAAGGAGAAAGACAGCGAAAGGAAGTAAGCGTCGCAGTCATTGTCACCGGCTTGAGACGCACAGCAATGAAGGACTAGTTTACTGCTAAGCCCAAACGTGACGCTTTCATATTTTGTGGCCGCAATAAACGTAGAATGGCGTCTCTGATGGAGTCGGAGTATTAAATGTACAAACGCATTACGTACATCCATGAAAGGCTACAACAGG…	CCAGGCGATAAATGTCAGTTGACAGTGGCTGACATTGACCGACTGACTGTCAGTTGATTGTCAATTCGTATCTTTGTAAGGGAACACACACATGATTGTCATTACGTGTCGTTGnAACAACCGCAAGAGCTTGTATTTCACCTGTTGTAGCCTTTCATGGATGTACGTAATGCGTTTGTACATTTAATACTCCGACTCCATCAGAGACGCCATTCTACGTTTATTGCGGCCACAAAATATGAAAGCGTCACGTTTGGGCTTAGCAGTAAACTAGTCCTTCATTGCTGTGCGTCTCAAGCCGGTGACAATGACTGCGACGCTTACTTCCTTTCGCTGTCTTTCTCCTTCTTCTTTTCGCTATGTTTCTCCTTCTTCTTTTTACCTTCTTTCTCCTTTTTC…	Metis2 protein	Ixodes ricinus
OE_1026	miR-223-3p	CAO00626.1	GATATTGATGGGAACGTGACGTACGTGTTTCGCAACGTAACAGCTCTCGATGGCACTCCCTGTGAAGACAACAAAAAGGTTTGTATCTTTGGCGAATGTGTACCGAATCCATTAAAAACGAAGAAGGAAAAGCCCAAAAAGAAAAAGGAGAAAGAAGGTAAAAAGAAGAAGGAGAAACATAGCGAAAAGAAGAAGGAGAAAGACAGCGAAAGGAAGTAAGCGTCGCAGTCATTGTCACCGGCTTGAGACGCACAGCAATGAAGGACTAGTTTACTGCTAAGCCCAAACGTGACGCTTTCATATTTTGTGGCCGCAATAAACGTAGAATGGCGTCTCTGATGGAGTCGGAGTATTAAATGTACAAACGCATTACGTACATCCATGAAAGGCTACAACAGG…	CCAGGCGATAAATGTCAGTTGACAGTGGCTGACATTGACCGACTGACTGTCAGTTGATTGTCAATTCGTATCTTTGTAAGGGAACACACACATGATTGTCATTACGTGTCGTTGnAACAACCGCAAGAGCTTGTATTTCACCTGTTGTAGCCTTTCATGGATGTACGTAATGCGTTTGTACATTTAATACTCCGACTCCATCAGAGACGCCATTCTACGTTTATTGCGGCCACAAAATATGAAAGCGTCACGTTTGGGCTTAGCAGTAAACTAGTCCTTCATTGCTGTGCGTCTCAAGCCGGTGACAATGACTGCGACGCTTACTTCCTTTCGCTGTCTTTCTCCTTCTTCTTTTCGCTATGTTTCTCCTTCTTCTTTTTACCTTCTTTCTCCTTTTTC…	Metis2 protein	Ixodes ricinus
OE_1026	miR-5305	CAO00626.1	GATATTGATGGGAACGTGACGTACGTGTTTCGCAACGTAACAGCTCTCGATGGCACTCCCTGTGAAGACAACAAAAAGGTTTGTATCTTTGGCGAATGTGTACCGAATCCATTAAAAACGAAGAAGGAAAAGCCCAAAAAGAAAAAGGAGAAAGAAGGTAAAAAGAAGAAGGAGAAACATAGCGAAAAGAAGAAGGAGAAAGACAGCGAAAGGAAGTAAGCGTCGCAGTCATTGTCACCGGCTTGAGACGCACAGCAATGAAGGACTAGTTTACTGCTAAGCCCAAACGTGACGCTTTCATATTTTGTGGCCGCAATAAACGTAGAATGGCGTCTCTGATGGAGTCGGAGTATTAAATGTACAAACGCATTACGTACATCCATGAAAGGCTACAACAGG…	CCAGGCGATAAATGTCAGTTGACAGTGGCTGACATTGACCGACTGACTGTCAGTTGATTGTCAATTCGTATCTTTGTAAGGGAACACACACATGATTGTCATTACGTGTCGTTGnAACAACCGCAAGAGCTTGTATTTCACCTGTTGTAGCCTTTCATGGATGTACGTAATGCGTTTGTACATTTAATACTCCGACTCCATCAGAGACGCCATTCTACGTTTATTGCGGCCACAAAATATGAAAGCGTCACGTTTGGGCTTAGCAGTAAACTAGTCCTTCATTGCTGTGCGTCTCAAGCCGGTGACAATGACTGCGACGCTTACTTCCTTTCGCTGTCTTTCTCCTTCTTCTTTTCGCTATGTTTCTCCTTCTTCTTTTTACCTTCTTTCTCCTTTTTC…	Metis2 protein	Ixodes ricinus
OE_1026	miR-1246	CAO00626.1	GATATTGATGGGAACGTGACGTACGTGTTTCGCAACGTAACAGCTCTCGATGGCACTCCCTGTGAAGACAACAAAAAGGTTTGTATCTTTGGCGAATGTGTACCGAATCCATTAAAAACGAAGAAGGAAAAGCCCAAAAAGAAAAAGGAGAAAGAAGGTAAAAAGAAGAAGGAGAAACATAGCGAAAAGAAGAAGGAGAAAGACAGCGAAAGGAAGTAAGCGTCGCAGTCATTGTCACCGGCTTGAGACGCACAGCAATGAAGGACTAGTTTACTGCTAAGCCCAAACGTGACGCTTTCATATTTTGTGGCCGCAATAAACGTAGAATGGCGTCTCTGATGGAGTCGGAGTATTAAATGTACAAACGCATTACGTACATCCATGAAAGGCTACAACAGG…	CCAGGCGATAAATGTCAGTTGACAGTGGCTGACATTGACCGACTGACTGTCAGTTGATTGTCAATTCGTATCTTTGTAAGGGAACACACACATGATTGTCATTACGTGTCGTTGnAACAACCGCAAGAGCTTGTATTTCACCTGTTGTAGCCTTTCATGGATGTACGTAATGCGTTTGTACATTTAATACTCCGACTCCATCAGAGACGCCATTCTACGTTTATTGCGGCCACAAAATATGAAAGCGTCACGTTTGGGCTTAGCAGTAAACTAGTCCTTCATTGCTGTGCGTCTCAAGCCGGTGACAATGACTGCGACGCTTACTTCCTTTCGCTGTCTTTCTCCTTCTTCTTTTCGCTATGTTTCTCCTTCTTCTTTTTACCTTCTTTCTCCTTTTTC…	Metis2 protein	Ixodes ricinus
OE_10262	miR-128-3p	XP_023216060.1	GTGTGCGGAGAGAAGGCCCTATCACGGGGAATAACACGCCGGGGGCGGGATTTCGCTCGTTCAAGCGTCGGCATGCACATTGAAACTTGGTTCCACTGTGCACCACCTGAAAACAGTGGCTGATGCTTCTTACATTGGCCACTCTAGCATCTTCGATGAGGTGGTTCGCCCAACTCTGCTGATATGGGGGGTACGACGGGGGTATGCACGATTCTAACAGCCGGTCTAAACACCCTCCTGACCCTCTCATCTTCTACGCAGGACGATGACGAGTATGCCAGGCGTGGACGCCAGCGGCAGGTCGTTGACATCGAGATCAACTTTGCAGATGCACGCCGCGGCCGAGGAGGTGGCCGCGGTCGCGGCATGGGGCGTGGCGGTCGTCCCGGCGGTCCGCAG…	CCAACAGCGTTCATGCAACAGCGTCTATGTAAAATTGGTCAGATTTTAATCGAAAGGCATCCTCCGATCGGAGAGGCCATCTGACCATGGAGAATTCGTACGGTATTGGTGTGAAGAATAGATACGAACTATTTTACGATGACGACGAGGACCCAGTGGAATTACTTCGACAGCAGGAGGAAGAGAAAGAGAAGAGGAAGGCAGAGAAGATCACATCAAAGGACAAACCTAAAGGTACCAAGAACGTAAAGCCACCTCCGACCTCGACCACAAAGAAAACCCCGAAGGAAGTTCCCGTCAATAAGCCTCAGGACCGCGGCGCGCCACAGCGAGACGAGAACAACAGAGCGAGGACTGACAGAGCAGTGAAATTTGCCTCCGGACCCAGGGATGACCAGC…	plasminogen activator inhibitor 1 RNA-binding protein-like	Centruroides sculpturatus
OE_10266	miR-276-3p	XP_002431309.1	GAGACGATACGGGTGGCCTGCCATTTGCATTCACGGGGACAAATCCCAGCAAGAAAGGGACTGGGTTCTGAACGAGTTCCGTACGGGACGTTCACCCATCCTGGTGGCAACAGACGTCGCTGCACGTGGTCTTNAGGCACTGCGTAGTCAAATCTTGTGCCTCGGTGCGTCGTCTTTGCGGCCGCCATTGCAGTGGAGGAGAGCCAACACTGCAACTCCTGGCGGCGCCAAACACAACATGTCGTGTCGTTTGGCAAGCCTCTATAGTTCCTTTACCTGTGGTTGAGGGGCAGCAGCCTTGTTGAGTAATGAGCTGTGGATGCCCCTCTGGAGGCCATCGCCTGCCATCAAGATGTCGACGATGTCAGATTTGTCATCAACTTCGACTCTCCTCACTGC…	ATGATGTATCCTCCGAGCAGTGAGGAGAGTCGAAGTTGATGACAAATCTGACATCGTCGACATCTTGATGGCAGGCGATGGCCTCCAGAGGGGCATCCACAGCTCATTACTCAACAAGGCTGCTGCCCCTCAACCACAGGTAAAGGAACTATAGAGGCTTGCCAAACGACACGACATGTTGTGTTTGGCGCCGCCAGGAGTTGCAGTGTTGGCTCTCCTCCACTGCAATGGCGGCCGCAAAGACGACGCACCGAGGCACAAGATTTGACTACGCAGTGCCTnAAGACCACGTGCAGCGACGTCTGTTGCCACCAGGATGGGTGAACGTCCCGTACGGAACTCGTTCAGAACCCAGTCCCTTTCTTGCTGGGATTTGTCCCCGTGAATGCAAATGGCAGG…	DEAD box ATP-dependent RNA helicase, putative	Pediculus humanus corporis
OE_10267	miR-96	ISCW010016-PA	GCGGCTCGAAACCAACTTCATCGCTCTTCGTAGCTGCTGACTCCCGTTGACAGATTTTTTTTTCCTTTTGATTTTGTTGTTCAGAGGTTCCCAATACAGTTTTAGACCTTTCACTAGAAGCTTGTTCCATCAGAAAAGCAGACTAACTGTACAGTTTCAGAAAAAGCTTTTGGCTCTGGATACGCAAAGCATCGGAAGAAATCCAGAGCCTCAAAAAATATAAAGCAAAACTCCTTCCAAATTTCTTCCCTGTGTTTTTAGTTTCCATAGGACTAACAATAATTGGGGTCTCCTACCATACTTTTATTTCTTCCCTACAAGGTATACTAAAGTTTGGAGACAGAATTTCAACTGTTTGCGCAGCTAAATTGTGAGAGATTGTTCTCAAGCTTTGCTGCG…	CAAGAGGTTCCTCAGGAGTCCACCAAGGCTACATGTCCAGGCAATGAGGGCAATGAGCACAGACGGTGTCGACACCACTGATGTCATCATGGAGAAGGTTGACAACAAGGGCGTCATCACCTTGGATCGGCCCAAGGCACTTAACGCGCTCAGCCTGGACATGATCCGCAAAATCTACCCACAGCTTAGGAAATGGGACACGGACCCAGACATGAAGATGGTCATCATTAAGGCAAAGGCTGGCTCCAAGGCATTTTGTTCGGGAGGAGACGTCAAAACCATCGCGCTCACCCGGGGCCAGCCGTCGGAGCTCAGGGATCGTTTCTTCCGTGAAGAATACCGTCTTAACAATCTTATTGCGAGTCTGACTATTCCTTATGTTGCTCTTTTTGATGGTGT…	pep scaffold:IscaW1:DS842501:102288:120228:1 gene:ISCW010016 transcript:ISCW010016-RA gene_biotype:protein_coding transcript_biotype:protein_coding description:enoyl-CoA hydratase, putative	Ixodes scapularis
OE_10267	miR-143-3p	ISCW010016-PA	GCGGCTCGAAACCAACTTCATCGCTCTTCGTAGCTGCTGACTCCCGTTGACAGATTTTTTTTTCCTTTTGATTTTGTTGTTCAGAGGTTCCCAATACAGTTTTAGACCTTTCACTAGAAGCTTGTTCCATCAGAAAAGCAGACTAACTGTACAGTTTCAGAAAAAGCTTTTGGCTCTGGATACGCAAAGCATCGGAAGAAATCCAGAGCCTCAAAAAATATAAAGCAAAACTCCTTCCAAATTTCTTCCCTGTGTTTTTAGTTTCCATAGGACTAACAATAATTGGGGTCTCCTACCATACTTTTATTTCTTCCCTACAAGGTATACTAAAGTTTGGAGACAGAATTTCAACTGTTTGCGCAGCTAAATTGTGAGAGATTGTTCTCAAGCTTTGCTGCG…	CAAGAGGTTCCTCAGGAGTCCACCAAGGCTACATGTCCAGGCAATGAGGGCAATGAGCACAGACGGTGTCGACACCACTGATGTCATCATGGAGAAGGTTGACAACAAGGGCGTCATCACCTTGGATCGGCCCAAGGCACTTAACGCGCTCAGCCTGGACATGATCCGCAAAATCTACCCACAGCTTAGGAAATGGGACACGGACCCAGACATGAAGATGGTCATCATTAAGGCAAAGGCTGGCTCCAAGGCATTTTGTTCGGGAGGAGACGTCAAAACCATCGCGCTCACCCGGGGCCAGCCGTCGGAGCTCAGGGATCGTTTCTTCCGTGAAGAATACCGTCTTAACAATCTTATTGCGAGTCTGACTATTCCTTATGTTGCTCTTTTTGATGGTGT…	pep scaffold:IscaW1:DS842501:102288:120228:1 gene:ISCW010016 transcript:ISCW010016-RA gene_biotype:protein_coding transcript_biotype:protein_coding description:enoyl-CoA hydratase, putative	Ixodes scapularis
OE_10267	miR-205-5p	ISCW010016-PA	GCGGCTCGAAACCAACTTCATCGCTCTTCGTAGCTGCTGACTCCCGTTGACAGATTTTTTTTTCCTTTTGATTTTGTTGTTCAGAGGTTCCCAATACAGTTTTAGACCTTTCACTAGAAGCTTGTTCCATCAGAAAAGCAGACTAACTGTACAGTTTCAGAAAAAGCTTTTGGCTCTGGATACGCAAAGCATCGGAAGAAATCCAGAGCCTCAAAAAATATAAAGCAAAACTCCTTCCAAATTTCTTCCCTGTGTTTTTAGTTTCCATAGGACTAACAATAATTGGGGTCTCCTACCATACTTTTATTTCTTCCCTACAAGGTATACTAAAGTTTGGAGACAGAATTTCAACTGTTTGCGCAGCTAAATTGTGAGAGATTGTTCTCAAGCTTTGCTGCG…	CAAGAGGTTCCTCAGGAGTCCACCAAGGCTACATGTCCAGGCAATGAGGGCAATGAGCACAGACGGTGTCGACACCACTGATGTCATCATGGAGAAGGTTGACAACAAGGGCGTCATCACCTTGGATCGGCCCAAGGCACTTAACGCGCTCAGCCTGGACATGATCCGCAAAATCTACCCACAGCTTAGGAAATGGGACACGGACCCAGACATGAAGATGGTCATCATTAAGGCAAAGGCTGGCTCCAAGGCATTTTGTTCGGGAGGAGACGTCAAAACCATCGCGCTCACCCGGGGCCAGCCGTCGGAGCTCAGGGATCGTTTCTTCCGTGAAGAATACCGTCTTAACAATCTTATTGCGAGTCTGACTATTCCTTATGTTGCTCTTTTTGATGGTGT…	pep scaffold:IscaW1:DS842501:102288:120228:1 gene:ISCW010016 transcript:ISCW010016-RA gene_biotype:protein_coding transcript_biotype:protein_coding description:enoyl-CoA hydratase, putative	Ixodes scapularis
OE_10267	miR-71	ISCW010016-PA	GCGGCTCGAAACCAACTTCATCGCTCTTCGTAGCTGCTGACTCCCGTTGACAGATTTTTTTTTCCTTTTGATTTTGTTGTTCAGAGGTTCCCAATACAGTTTTAGACCTTTCACTAGAAGCTTGTTCCATCAGAAAAGCAGACTAACTGTACAGTTTCAGAAAAAGCTTTTGGCTCTGGATACGCAAAGCATCGGAAGAAATCCAGAGCCTCAAAAAATATAAAGCAAAACTCCTTCCAAATTTCTTCCCTGTGTTTTTAGTTTCCATAGGACTAACAATAATTGGGGTCTCCTACCATACTTTTATTTCTTCCCTACAAGGTATACTAAAGTTTGGAGACAGAATTTCAACTGTTTGCGCAGCTAAATTGTGAGAGATTGTTCTCAAGCTTTGCTGCG…	CAAGAGGTTCCTCAGGAGTCCACCAAGGCTACATGTCCAGGCAATGAGGGCAATGAGCACAGACGGTGTCGACACCACTGATGTCATCATGGAGAAGGTTGACAACAAGGGCGTCATCACCTTGGATCGGCCCAAGGCACTTAACGCGCTCAGCCTGGACATGATCCGCAAAATCTACCCACAGCTTAGGAAATGGGACACGGACCCAGACATGAAGATGGTCATCATTAAGGCAAAGGCTGGCTCCAAGGCATTTTGTTCGGGAGGAGACGTCAAAACCATCGCGCTCACCCGGGGCCAGCCGTCGGAGCTCAGGGATCGTTTCTTCCGTGAAGAATACCGTCTTAACAATCTTATTGCGAGTCTGACTATTCCTTATGTTGCTCTTTTTGATGGTGT…	pep scaffold:IscaW1:DS842501:102288:120228:1 gene:ISCW010016 transcript:ISCW010016-RA gene_biotype:protein_coding transcript_biotype:protein_coding description:enoyl-CoA hydratase, putative	Ixodes scapularis
OE_10267	miR-79	ISCW010016-PA	GCGGCTCGAAACCAACTTCATCGCTCTTCGTAGCTGCTGACTCCCGTTGACAGATTTTTTTTTCCTTTTGATTTTGTTGTTCAGAGGTTCCCAATACAGTTTTAGACCTTTCACTAGAAGCTTGTTCCATCAGAAAAGCAGACTAACTGTACAGTTTCAGAAAAAGCTTTTGGCTCTGGATACGCAAAGCATCGGAAGAAATCCAGAGCCTCAAAAAATATAAAGCAAAACTCCTTCCAAATTTCTTCCCTGTGTTTTTAGTTTCCATAGGACTAACAATAATTGGGGTCTCCTACCATACTTTTATTTCTTCCCTACAAGGTATACTAAAGTTTGGAGACAGAATTTCAACTGTTTGCGCAGCTAAATTGTGAGAGATTGTTCTCAAGCTTTGCTGCG…	CAAGAGGTTCCTCAGGAGTCCACCAAGGCTACATGTCCAGGCAATGAGGGCAATGAGCACAGACGGTGTCGACACCACTGATGTCATCATGGAGAAGGTTGACAACAAGGGCGTCATCACCTTGGATCGGCCCAAGGCACTTAACGCGCTCAGCCTGGACATGATCCGCAAAATCTACCCACAGCTTAGGAAATGGGACACGGACCCAGACATGAAGATGGTCATCATTAAGGCAAAGGCTGGCTCCAAGGCATTTTGTTCGGGAGGAGACGTCAAAACCATCGCGCTCACCCGGGGCCAGCCGTCGGAGCTCAGGGATCGTTTCTTCCGTGAAGAATACCGTCTTAACAATCTTATTGCGAGTCTGACTATTCCTTATGTTGCTCTTTTTGATGGTGT…	pep scaffold:IscaW1:DS842501:102288:120228:1 gene:ISCW010016 transcript:ISCW010016-RA gene_biotype:protein_coding transcript_biotype:protein_coding description:enoyl-CoA hydratase, putative	Ixodes scapularis
OE_10267	miR-96-5p	ISCW010016-PA	GCGGCTCGAAACCAACTTCATCGCTCTTCGTAGCTGCTGACTCCCGTTGACAGATTTTTTTTTCCTTTTGATTTTGTTGTTCAGAGGTTCCCAATACAGTTTTAGACCTTTCACTAGAAGCTTGTTCCATCAGAAAAGCAGACTAACTGTACAGTTTCAGAAAAAGCTTTTGGCTCTGGATACGCAAAGCATCGGAAGAAATCCAGAGCCTCAAAAAATATAAAGCAAAACTCCTTCCAAATTTCTTCCCTGTGTTTTTAGTTTCCATAGGACTAACAATAATTGGGGTCTCCTACCATACTTTTATTTCTTCCCTACAAGGTATACTAAAGTTTGGAGACAGAATTTCAACTGTTTGCGCAGCTAAATTGTGAGAGATTGTTCTCAAGCTTTGCTGCG…	CAAGAGGTTCCTCAGGAGTCCACCAAGGCTACATGTCCAGGCAATGAGGGCAATGAGCACAGACGGTGTCGACACCACTGATGTCATCATGGAGAAGGTTGACAACAAGGGCGTCATCACCTTGGATCGGCCCAAGGCACTTAACGCGCTCAGCCTGGACATGATCCGCAAAATCTACCCACAGCTTAGGAAATGGGACACGGACCCAGACATGAAGATGGTCATCATTAAGGCAAAGGCTGGCTCCAAGGCATTTTGTTCGGGAGGAGACGTCAAAACCATCGCGCTCACCCGGGGCCAGCCGTCGGAGCTCAGGGATCGTTTCTTCCGTGAAGAATACCGTCTTAACAATCTTATTGCGAGTCTGACTATTCCTTATGTTGCTCTTTTTGATGGTGT…	pep scaffold:IscaW1:DS842501:102288:120228:1 gene:ISCW010016 transcript:ISCW010016-RA gene_biotype:protein_coding transcript_biotype:protein_coding description:enoyl-CoA hydratase, putative	Ixodes scapularis
OE_10267	miR-1993	ISCW010016-PA	GCGGCTCGAAACCAACTTCATCGCTCTTCGTAGCTGCTGACTCCCGTTGACAGATTTTTTTTTCCTTTTGATTTTGTTGTTCAGAGGTTCCCAATACAGTTTTAGACCTTTCACTAGAAGCTTGTTCCATCAGAAAAGCAGACTAACTGTACAGTTTCAGAAAAAGCTTTTGGCTCTGGATACGCAAAGCATCGGAAGAAATCCAGAGCCTCAAAAAATATAAAGCAAAACTCCTTCCAAATTTCTTCCCTGTGTTTTTAGTTTCCATAGGACTAACAATAATTGGGGTCTCCTACCATACTTTTATTTCTTCCCTACAAGGTATACTAAAGTTTGGAGACAGAATTTCAACTGTTTGCGCAGCTAAATTGTGAGAGATTGTTCTCAAGCTTTGCTGCG…	CAAGAGGTTCCTCAGGAGTCCACCAAGGCTACATGTCCAGGCAATGAGGGCAATGAGCACAGACGGTGTCGACACCACTGATGTCATCATGGAGAAGGTTGACAACAAGGGCGTCATCACCTTGGATCGGCCCAAGGCACTTAACGCGCTCAGCCTGGACATGATCCGCAAAATCTACCCACAGCTTAGGAAATGGGACACGGACCCAGACATGAAGATGGTCATCATTAAGGCAAAGGCTGGCTCCAAGGCATTTTGTTCGGGAGGAGACGTCAAAACCATCGCGCTCACCCGGGGCCAGCCGTCGGAGCTCAGGGATCGTTTCTTCCGTGAAGAATACCGTCTTAACAATCTTATTGCGAGTCTGACTATTCCTTATGTTGCTCTTTTTGATGGTGT…	pep scaffold:IscaW1:DS842501:102288:120228:1 gene:ISCW010016 transcript:ISCW010016-RA gene_biotype:protein_coding transcript_biotype:protein_coding description:enoyl-CoA hydratase, putative	Ixodes scapularis
OE_10267	miR-315-5p_2	ISCW010016-PA	GCGGCTCGAAACCAACTTCATCGCTCTTCGTAGCTGCTGACTCCCGTTGACAGATTTTTTTTTCCTTTTGATTTTGTTGTTCAGAGGTTCCCAATACAGTTTTAGACCTTTCACTAGAAGCTTGTTCCATCAGAAAAGCAGACTAACTGTACAGTTTCAGAAAAAGCTTTTGGCTCTGGATACGCAAAGCATCGGAAGAAATCCAGAGCCTCAAAAAATATAAAGCAAAACTCCTTCCAAATTTCTTCCCTGTGTTTTTAGTTTCCATAGGACTAACAATAATTGGGGTCTCCTACCATACTTTTATTTCTTCCCTACAAGGTATACTAAAGTTTGGAGACAGAATTTCAACTGTTTGCGCAGCTAAATTGTGAGAGATTGTTCTCAAGCTTTGCTGCG…	CAAGAGGTTCCTCAGGAGTCCACCAAGGCTACATGTCCAGGCAATGAGGGCAATGAGCACAGACGGTGTCGACACCACTGATGTCATCATGGAGAAGGTTGACAACAAGGGCGTCATCACCTTGGATCGGCCCAAGGCACTTAACGCGCTCAGCCTGGACATGATCCGCAAAATCTACCCACAGCTTAGGAAATGGGACACGGACCCAGACATGAAGATGGTCATCATTAAGGCAAAGGCTGGCTCCAAGGCATTTTGTTCGGGAGGAGACGTCAAAACCATCGCGCTCACCCGGGGCCAGCCGTCGGAGCTCAGGGATCGTTTCTTCCGTGAAGAATACCGTCTTAACAATCTTATTGCGAGTCTGACTATTCCTTATGTTGCTCTTTTTGATGGTGT…	pep scaffold:IscaW1:DS842501:102288:120228:1 gene:ISCW010016 transcript:ISCW010016-RA gene_biotype:protein_coding transcript_biotype:protein_coding description:enoyl-CoA hydratase, putative	Ixodes scapularis
OE_10267	miR-263a-5p	ISCW010016-PA	GCGGCTCGAAACCAACTTCATCGCTCTTCGTAGCTGCTGACTCCCGTTGACAGATTTTTTTTTCCTTTTGATTTTGTTGTTCAGAGGTTCCCAATACAGTTTTAGACCTTTCACTAGAAGCTTGTTCCATCAGAAAAGCAGACTAACTGTACAGTTTCAGAAAAAGCTTTTGGCTCTGGATACGCAAAGCATCGGAAGAAATCCAGAGCCTCAAAAAATATAAAGCAAAACTCCTTCCAAATTTCTTCCCTGTGTTTTTAGTTTCCATAGGACTAACAATAATTGGGGTCTCCTACCATACTTTTATTTCTTCCCTACAAGGTATACTAAAGTTTGGAGACAGAATTTCAACTGTTTGCGCAGCTAAATTGTGAGAGATTGTTCTCAAGCTTTGCTGCG…	CAAGAGGTTCCTCAGGAGTCCACCAAGGCTACATGTCCAGGCAATGAGGGCAATGAGCACAGACGGTGTCGACACCACTGATGTCATCATGGAGAAGGTTGACAACAAGGGCGTCATCACCTTGGATCGGCCCAAGGCACTTAACGCGCTCAGCCTGGACATGATCCGCAAAATCTACCCACAGCTTAGGAAATGGGACACGGACCCAGACATGAAGATGGTCATCATTAAGGCAAAGGCTGGCTCCAAGGCATTTTGTTCGGGAGGAGACGTCAAAACCATCGCGCTCACCCGGGGCCAGCCGTCGGAGCTCAGGGATCGTTTCTTCCGTGAAGAATACCGTCTTAACAATCTTATTGCGAGTCTGACTATTCCTTATGTTGCTCTTTTTGATGGTGT…	pep scaffold:IscaW1:DS842501:102288:120228:1 gene:ISCW010016 transcript:ISCW010016-RA gene_biotype:protein_coding transcript_biotype:protein_coding description:enoyl-CoA hydratase, putative	Ixodes scapularis
OE_10267	miR-315-5p_1	ISCW010016-PA	GCGGCTCGAAACCAACTTCATCGCTCTTCGTAGCTGCTGACTCCCGTTGACAGATTTTTTTTTCCTTTTGATTTTGTTGTTCAGAGGTTCCCAATACAGTTTTAGACCTTTCACTAGAAGCTTGTTCCATCAGAAAAGCAGACTAACTGTACAGTTTCAGAAAAAGCTTTTGGCTCTGGATACGCAAAGCATCGGAAGAAATCCAGAGCCTCAAAAAATATAAAGCAAAACTCCTTCCAAATTTCTTCCCTGTGTTTTTAGTTTCCATAGGACTAACAATAATTGGGGTCTCCTACCATACTTTTATTTCTTCCCTACAAGGTATACTAAAGTTTGGAGACAGAATTTCAACTGTTTGCGCAGCTAAATTGTGAGAGATTGTTCTCAAGCTTTGCTGCG…	CAAGAGGTTCCTCAGGAGTCCACCAAGGCTACATGTCCAGGCAATGAGGGCAATGAGCACAGACGGTGTCGACACCACTGATGTCATCATGGAGAAGGTTGACAACAAGGGCGTCATCACCTTGGATCGGCCCAAGGCACTTAACGCGCTCAGCCTGGACATGATCCGCAAAATCTACCCACAGCTTAGGAAATGGGACACGGACCCAGACATGAAGATGGTCATCATTAAGGCAAAGGCTGGCTCCAAGGCATTTTGTTCGGGAGGAGACGTCAAAACCATCGCGCTCACCCGGGGCCAGCCGTCGGAGCTCAGGGATCGTTTCTTCCGTGAAGAATACCGTCTTAACAATCTTATTGCGAGTCTGACTATTCCTTATGTTGCTCTTTTTGATGGTGT…	pep scaffold:IscaW1:DS842501:102288:120228:1 gene:ISCW010016 transcript:ISCW010016-RA gene_biotype:protein_coding transcript_biotype:protein_coding description:enoyl-CoA hydratase, putative	Ixodes scapularis
OE_10267	miR-263b-5p_1	ISCW010016-PA	GCGGCTCGAAACCAACTTCATCGCTCTTCGTAGCTGCTGACTCCCGTTGACAGATTTTTTTTTCCTTTTGATTTTGTTGTTCAGAGGTTCCCAATACAGTTTTAGACCTTTCACTAGAAGCTTGTTCCATCAGAAAAGCAGACTAACTGTACAGTTTCAGAAAAAGCTTTTGGCTCTGGATACGCAAAGCATCGGAAGAAATCCAGAGCCTCAAAAAATATAAAGCAAAACTCCTTCCAAATTTCTTCCCTGTGTTTTTAGTTTCCATAGGACTAACAATAATTGGGGTCTCCTACCATACTTTTATTTCTTCCCTACAAGGTATACTAAAGTTTGGAGACAGAATTTCAACTGTTTGCGCAGCTAAATTGTGAGAGATTGTTCTCAAGCTTTGCTGCG…	CAAGAGGTTCCTCAGGAGTCCACCAAGGCTACATGTCCAGGCAATGAGGGCAATGAGCACAGACGGTGTCGACACCACTGATGTCATCATGGAGAAGGTTGACAACAAGGGCGTCATCACCTTGGATCGGCCCAAGGCACTTAACGCGCTCAGCCTGGACATGATCCGCAAAATCTACCCACAGCTTAGGAAATGGGACACGGACCCAGACATGAAGATGGTCATCATTAAGGCAAAGGCTGGCTCCAAGGCATTTTGTTCGGGAGGAGACGTCAAAACCATCGCGCTCACCCGGGGCCAGCCGTCGGAGCTCAGGGATCGTTTCTTCCGTGAAGAATACCGTCTTAACAATCTTATTGCGAGTCTGACTATTCCTTATGTTGCTCTTTTTGATGGTGT…	pep scaffold:IscaW1:DS842501:102288:120228:1 gene:ISCW010016 transcript:ISCW010016-RA gene_biotype:protein_coding transcript_biotype:protein_coding description:enoyl-CoA hydratase, putative	Ixodes scapularis
OE_10267	miR-155-5p	ISCW010016-PA	GCGGCTCGAAACCAACTTCATCGCTCTTCGTAGCTGCTGACTCCCGTTGACAGATTTTTTTTTCCTTTTGATTTTGTTGTTCAGAGGTTCCCAATACAGTTTTAGACCTTTCACTAGAAGCTTGTTCCATCAGAAAAGCAGACTAACTGTACAGTTTCAGAAAAAGCTTTTGGCTCTGGATACGCAAAGCATCGGAAGAAATCCAGAGCCTCAAAAAATATAAAGCAAAACTCCTTCCAAATTTCTTCCCTGTGTTTTTAGTTTCCATAGGACTAACAATAATTGGGGTCTCCTACCATACTTTTATTTCTTCCCTACAAGGTATACTAAAGTTTGGAGACAGAATTTCAACTGTTTGCGCAGCTAAATTGTGAGAGATTGTTCTCAAGCTTTGCTGCG…	CAAGAGGTTCCTCAGGAGTCCACCAAGGCTACATGTCCAGGCAATGAGGGCAATGAGCACAGACGGTGTCGACACCACTGATGTCATCATGGAGAAGGTTGACAACAAGGGCGTCATCACCTTGGATCGGCCCAAGGCACTTAACGCGCTCAGCCTGGACATGATCCGCAAAATCTACCCACAGCTTAGGAAATGGGACACGGACCCAGACATGAAGATGGTCATCATTAAGGCAAAGGCTGGCTCCAAGGCATTTTGTTCGGGAGGAGACGTCAAAACCATCGCGCTCACCCGGGGCCAGCCGTCGGAGCTCAGGGATCGTTTCTTCCGTGAAGAATACCGTCTTAACAATCTTATTGCGAGTCTGACTATTCCTTATGTTGCTCTTTTTGATGGTGT…	pep scaffold:IscaW1:DS842501:102288:120228:1 gene:ISCW010016 transcript:ISCW010016-RA gene_biotype:protein_coding transcript_biotype:protein_coding description:enoyl-CoA hydratase, putative	Ixodes scapularis
OE_10267	miR-263b-5p_2	ISCW010016-PA	GCGGCTCGAAACCAACTTCATCGCTCTTCGTAGCTGCTGACTCCCGTTGACAGATTTTTTTTTCCTTTTGATTTTGTTGTTCAGAGGTTCCCAATACAGTTTTAGACCTTTCACTAGAAGCTTGTTCCATCAGAAAAGCAGACTAACTGTACAGTTTCAGAAAAAGCTTTTGGCTCTGGATACGCAAAGCATCGGAAGAAATCCAGAGCCTCAAAAAATATAAAGCAAAACTCCTTCCAAATTTCTTCCCTGTGTTTTTAGTTTCCATAGGACTAACAATAATTGGGGTCTCCTACCATACTTTTATTTCTTCCCTACAAGGTATACTAAAGTTTGGAGACAGAATTTCAACTGTTTGCGCAGCTAAATTGTGAGAGATTGTTCTCAAGCTTTGCTGCG…	CAAGAGGTTCCTCAGGAGTCCACCAAGGCTACATGTCCAGGCAATGAGGGCAATGAGCACAGACGGTGTCGACACCACTGATGTCATCATGGAGAAGGTTGACAACAAGGGCGTCATCACCTTGGATCGGCCCAAGGCACTTAACGCGCTCAGCCTGGACATGATCCGCAAAATCTACCCACAGCTTAGGAAATGGGACACGGACCCAGACATGAAGATGGTCATCATTAAGGCAAAGGCTGGCTCCAAGGCATTTTGTTCGGGAGGAGACGTCAAAACCATCGCGCTCACCCGGGGCCAGCCGTCGGAGCTCAGGGATCGTTTCTTCCGTGAAGAATACCGTCTTAACAATCTTATTGCGAGTCTGACTATTCCTTATGTTGCTCTTTTTGATGGTGT…	pep scaffold:IscaW1:DS842501:102288:120228:1 gene:ISCW010016 transcript:ISCW010016-RA gene_biotype:protein_coding transcript_biotype:protein_coding description:enoyl-CoA hydratase, putative	Ixodes scapularis
OE_10279	miR-23a-3p	ISCW007621-PA	AAACACGAGTGTCACAACCAAAAAAATTTGTATAAAAAGAGCATTATTTGGACTACTGCTCGTGTACTGTATTTTTACTAATGTTCCGCAGGGCAGAGAGAAAAAATGGTGGAGAGGACTAGCACGTAAAGATGCCGACTATTATCAGAAATTATAGGGATAATGAATAAAAGCAGGAAAGAGTATAACAACACTCAAATCGATATGCTTATTGTGTTGTAGCCTTCCTACTCCTCAACTGTCCTTGGTCACTGTGGTTCTCCCTTGAAGTATGCATTCGTGGATATATCTTAATCCCTAATTAGGGCCCAAAAAGGAAACTTTAGAATTTGTTAGAAAACTTTTTTGGAGAAATTTCCTCATTCTGTGCAGGATGTAAAGAGGAGAGAAGACAAAAAT…	TTTTCCTGCGCTATTCGCTTGTAATGAACCAAGGTAAATGGTAATGACATGTTGTGAACAGGATCGAAGTATTCATATTTGCTTTTCGAGTGTGTTTTCTTCGTTCAACTTGAACGGTGTCAAAGTGACCACTGCTTTGTGAGACGTCGCTTCCCGGTCCTAGCGTGAACACTACGCATTTCGGGAAAATCGAACTAGTGTCCGACGATGGGTATCTGTGACGAAGGCGCACGCGTTGGTCCTGGCTTCGTGGGCATCAAATTCTGCCAAGAATGCAACAACATGTTGTATCCCAAAGAAGACAAAGAAAGCAGAGTCCTCCTCTATGCCTGTCGAAATTGCGACTATCAGCAGGTAGCTGACAACAACTGCATCTATGTTAACAAGATCACTCACGAA…	pep scaffold:IscaW1:DS772419:3869:10542:1 gene:ISCW007621 transcript:ISCW007621-RA gene_biotype:protein_coding transcript_biotype:protein_coding description:RNA polymerase II subunit, putative	Ixodes scapularis
OE_1028	miR-317	AAM54047.1	AATACCTTAACCCCATGTGTTCCGACTGCTTGACACATGGGCATGAAGAATTCACGGTAGAATCCGCACATAGCAGCAAATAAAGGAGTTGAACAATTCAAAGAATTCTTGTTTTGAT	TGATGGGCGCATGCTGACATGTTGCTGCTATAGAACGGTGAATAAACTACTAAGTGACGGTGGCAGCAAACAAAGACTCCACAAAATCCAGTGAACCATGTGTATTCCCCTGTGAATTCTATAGCTTTACTTTCATCCGTGCTGATGTACGTCTCTCTTCTCAAGTCGTGCGCGACGCTTTCTTTGTTCGATCGAACATCGAACGCGCCACGTGGGAGCATCAGAAAGCGCATACCATCAACGGTATACAATCGTTTCAACCAACCATGGAAGGAAAGGTCGTGGTCTTCGCATTTCTTCTCCTTGTATGCACCGCCCTCGTATATGGGAAGAGATCCGGCCTGCGGCCAGTGGCCTGTATGGGGCTGTAGGGGAGATGATGATACCATAGAAGGGTGG…	savignygrin	Ornithodoros kalahariensis
OE_10283	miR-263b-5p_2	RWS31616.1	ACGTCGCCTACTTGGTGAAGTTCCTAGGCTTCACAGAAGTGGACCAACCCAAGGGCATTGAAGTTGTAAAAGAAGGCATTAGGAAATTAAAGTTCAACCAACAGCTTAAACGATCTGAAGGAACTAAGGTGCCCAAAGTCGAACTCACAATATCTGTCGATGGCGTTGCAGTACAGGAACCAAAAACAAAGCGTATTTTTCATCAGCACCCACTGCACCGAATCTCGTATTGTGCGGATGACAAGACGGACAAGAAATCCTTCAGCTTTATTGCCAAAGAGGCTGATGGGGAACGACACTCATGCTTTGTCTTTTCCAGCGAAAAACTGGCAGAAGAAATTACACTGACGATAGGACAGGCATTTGATCTGGCGTATAGGAAGTTCCTGGAAACATCTG…	AAAAACAAAGCGTATTTTTCATCAGCTCCCACGTCGCCTACTTGGTGAAGTTCCTAGGCTTCACAGAAGTGGACCAACCCAAGGGCATTGAAGTTGTAAAAGAAGGCATTAGGAAATTAAAGTTCAACCAACAGCTTAAACGATCTGAAGGAACTAAGGTGCCCAAAGTCGAACTCACAATATCTGTCGATGGCGTTGCAGTACAGGAACCAAAAACAAAGCGTATTTTTCATCAGCTCCCACGTCGCCTACTTGGTGAAGTTCCTAGGCTTCACAGAAGTGGACCAACCCAAGGGCATTGAAGTTGTAAAAGAAGGCATTAGGAAATTAAAGTTCAACCAACAGCTTAAACGATCTGAAGGAACTAAGGTGCCCAAAGTCGAACTCACAATATCTGTC…	PTB domain-containing engulfment adapter protein 1-like protein	Leptotrombidium deliense
OE_10283	miR-79	RWS31616.1	ACGTCGCCTACTTGGTGAAGTTCCTAGGCTTCACAGAAGTGGACCAACCCAAGGGCATTGAAGTTGTAAAAGAAGGCATTAGGAAATTAAAGTTCAACCAACAGCTTAAACGATCTGAAGGAACTAAGGTGCCCAAAGTCGAACTCACAATATCTGTCGATGGCGTTGCAGTACAGGAACCAAAAACAAAGCGTATTTTTCATCAGCACCCACTGCACCGAATCTCGTATTGTGCGGATGACAAGACGGACAAGAAATCCTTCAGCTTTATTGCCAAAGAGGCTGATGGGGAACGACACTCATGCTTTGTCTTTTCCAGCGAAAAACTGGCAGAAGAAATTACACTGACGATAGGACAGGCATTTGATCTGGCGTATAGGAAGTTCCTGGAAACATCTG…	AAAAACAAAGCGTATTTTTCATCAGCTCCCACGTCGCCTACTTGGTGAAGTTCCTAGGCTTCACAGAAGTGGACCAACCCAAGGGCATTGAAGTTGTAAAAGAAGGCATTAGGAAATTAAAGTTCAACCAACAGCTTAAACGATCTGAAGGAACTAAGGTGCCCAAAGTCGAACTCACAATATCTGTCGATGGCGTTGCAGTACAGGAACCAAAAACAAAGCGTATTTTTCATCAGCTCCCACGTCGCCTACTTGGTGAAGTTCCTAGGCTTCACAGAAGTGGACCAACCCAAGGGCATTGAAGTTGTAAAAGAAGGCATTAGGAAATTAAAGTTCAACCAACAGCTTAAACGATCTGAAGGAACTAAGGTGCCCAAAGTCGAACTCACAATATCTGTC…	PTB domain-containing engulfment adapter protein 1-like protein	Leptotrombidium deliense
OE_10283	miR-278	RWS31616.1	ACGTCGCCTACTTGGTGAAGTTCCTAGGCTTCACAGAAGTGGACCAACCCAAGGGCATTGAAGTTGTAAAAGAAGGCATTAGGAAATTAAAGTTCAACCAACAGCTTAAACGATCTGAAGGAACTAAGGTGCCCAAAGTCGAACTCACAATATCTGTCGATGGCGTTGCAGTACAGGAACCAAAAACAAAGCGTATTTTTCATCAGCACCCACTGCACCGAATCTCGTATTGTGCGGATGACAAGACGGACAAGAAATCCTTCAGCTTTATTGCCAAAGAGGCTGATGGGGAACGACACTCATGCTTTGTCTTTTCCAGCGAAAAACTGGCAGAAGAAATTACACTGACGATAGGACAGGCATTTGATCTGGCGTATAGGAAGTTCCTGGAAACATCTG…	AAAAACAAAGCGTATTTTTCATCAGCTCCCACGTCGCCTACTTGGTGAAGTTCCTAGGCTTCACAGAAGTGGACCAACCCAAGGGCATTGAAGTTGTAAAAGAAGGCATTAGGAAATTAAAGTTCAACCAACAGCTTAAACGATCTGAAGGAACTAAGGTGCCCAAAGTCGAACTCACAATATCTGTCGATGGCGTTGCAGTACAGGAACCAAAAACAAAGCGTATTTTTCATCAGCTCCCACGTCGCCTACTTGGTGAAGTTCCTAGGCTTCACAGAAGTGGACCAACCCAAGGGCATTGAAGTTGTAAAAGAAGGCATTAGGAAATTAAAGTTCAACCAACAGCTTAAACGATCTGAAGGAACTAAGGTGCCCAAAGTCGAACTCACAATATCTGTC…	PTB domain-containing engulfment adapter protein 1-like protein	Leptotrombidium deliense
OE_10283	miR-203a-3p	RWS31616.1	ACGTCGCCTACTTGGTGAAGTTCCTAGGCTTCACAGAAGTGGACCAACCCAAGGGCATTGAAGTTGTAAAAGAAGGCATTAGGAAATTAAAGTTCAACCAACAGCTTAAACGATCTGAAGGAACTAAGGTGCCCAAAGTCGAACTCACAATATCTGTCGATGGCGTTGCAGTACAGGAACCAAAAACAAAGCGTATTTTTCATCAGCACCCACTGCACCGAATCTCGTATTGTGCGGATGACAAGACGGACAAGAAATCCTTCAGCTTTATTGCCAAAGAGGCTGATGGGGAACGACACTCATGCTTTGTCTTTTCCAGCGAAAAACTGGCAGAAGAAATTACACTGACGATAGGACAGGCATTTGATCTGGCGTATAGGAAGTTCCTGGAAACATCTG…	AAAAACAAAGCGTATTTTTCATCAGCTCCCACGTCGCCTACTTGGTGAAGTTCCTAGGCTTCACAGAAGTGGACCAACCCAAGGGCATTGAAGTTGTAAAAGAAGGCATTAGGAAATTAAAGTTCAACCAACAGCTTAAACGATCTGAAGGAACTAAGGTGCCCAAAGTCGAACTCACAATATCTGTCGATGGCGTTGCAGTACAGGAACCAAAAACAAAGCGTATTTTTCATCAGCTCCCACGTCGCCTACTTGGTGAAGTTCCTAGGCTTCACAGAAGTGGACCAACCCAAGGGCATTGAAGTTGTAAAAGAAGGCATTAGGAAATTAAAGTTCAACCAACAGCTTAAACGATCTGAAGGAACTAAGGTGCCCAAAGTCGAACTCACAATATCTGTC…	PTB domain-containing engulfment adapter protein 1-like protein	Leptotrombidium deliense
OE_10283	miR-137-3p	RWS31616.1	ACGTCGCCTACTTGGTGAAGTTCCTAGGCTTCACAGAAGTGGACCAACCCAAGGGCATTGAAGTTGTAAAAGAAGGCATTAGGAAATTAAAGTTCAACCAACAGCTTAAACGATCTGAAGGAACTAAGGTGCCCAAAGTCGAACTCACAATATCTGTCGATGGCGTTGCAGTACAGGAACCAAAAACAAAGCGTATTTTTCATCAGCACCCACTGCACCGAATCTCGTATTGTGCGGATGACAAGACGGACAAGAAATCCTTCAGCTTTATTGCCAAAGAGGCTGATGGGGAACGACACTCATGCTTTGTCTTTTCCAGCGAAAAACTGGCAGAAGAAATTACACTGACGATAGGACAGGCATTTGATCTGGCGTATAGGAAGTTCCTGGAAACATCTG…	AAAAACAAAGCGTATTTTTCATCAGCTCCCACGTCGCCTACTTGGTGAAGTTCCTAGGCTTCACAGAAGTGGACCAACCCAAGGGCATTGAAGTTGTAAAAGAAGGCATTAGGAAATTAAAGTTCAACCAACAGCTTAAACGATCTGAAGGAACTAAGGTGCCCAAAGTCGAACTCACAATATCTGTCGATGGCGTTGCAGTACAGGAACCAAAAACAAAGCGTATTTTTCATCAGCTCCCACGTCGCCTACTTGGTGAAGTTCCTAGGCTTCACAGAAGTGGACCAACCCAAGGGCATTGAAGTTGTAAAAGAAGGCATTAGGAAATTAAAGTTCAACCAACAGCTTAAACGATCTGAAGGAACTAAGGTGCCCAAAGTCGAACTCACAATATCTGTC…	PTB domain-containing engulfment adapter protein 1-like protein	Leptotrombidium deliense
OE_10283	miR-276a-3p	RWS31616.1	ACGTCGCCTACTTGGTGAAGTTCCTAGGCTTCACAGAAGTGGACCAACCCAAGGGCATTGAAGTTGTAAAAGAAGGCATTAGGAAATTAAAGTTCAACCAACAGCTTAAACGATCTGAAGGAACTAAGGTGCCCAAAGTCGAACTCACAATATCTGTCGATGGCGTTGCAGTACAGGAACCAAAAACAAAGCGTATTTTTCATCAGCACCCACTGCACCGAATCTCGTATTGTGCGGATGACAAGACGGACAAGAAATCCTTCAGCTTTATTGCCAAAGAGGCTGATGGGGAACGACACTCATGCTTTGTCTTTTCCAGCGAAAAACTGGCAGAAGAAATTACACTGACGATAGGACAGGCATTTGATCTGGCGTATAGGAAGTTCCTGGAAACATCTG…	AAAAACAAAGCGTATTTTTCATCAGCTCCCACGTCGCCTACTTGGTGAAGTTCCTAGGCTTCACAGAAGTGGACCAACCCAAGGGCATTGAAGTTGTAAAAGAAGGCATTAGGAAATTAAAGTTCAACCAACAGCTTAAACGATCTGAAGGAACTAAGGTGCCCAAAGTCGAACTCACAATATCTGTCGATGGCGTTGCAGTACAGGAACCAAAAACAAAGCGTATTTTTCATCAGCTCCCACGTCGCCTACTTGGTGAAGTTCCTAGGCTTCACAGAAGTGGACCAACCCAAGGGCATTGAAGTTGTAAAAGAAGGCATTAGGAAATTAAAGTTCAACCAACAGCTTAAACGATCTGAAGGAACTAAGGTGCCCAAAGTCGAACTCACAATATCTGTC…	PTB domain-containing engulfment adapter protein 1-like protein	Leptotrombidium deliense
OE_10283	miR-5308	RWS31616.1	ACGTCGCCTACTTGGTGAAGTTCCTAGGCTTCACAGAAGTGGACCAACCCAAGGGCATTGAAGTTGTAAAAGAAGGCATTAGGAAATTAAAGTTCAACCAACAGCTTAAACGATCTGAAGGAACTAAGGTGCCCAAAGTCGAACTCACAATATCTGTCGATGGCGTTGCAGTACAGGAACCAAAAACAAAGCGTATTTTTCATCAGCACCCACTGCACCGAATCTCGTATTGTGCGGATGACAAGACGGACAAGAAATCCTTCAGCTTTATTGCCAAAGAGGCTGATGGGGAACGACACTCATGCTTTGTCTTTTCCAGCGAAAAACTGGCAGAAGAAATTACACTGACGATAGGACAGGCATTTGATCTGGCGTATAGGAAGTTCCTGGAAACATCTG…	AAAAACAAAGCGTATTTTTCATCAGCTCCCACGTCGCCTACTTGGTGAAGTTCCTAGGCTTCACAGAAGTGGACCAACCCAAGGGCATTGAAGTTGTAAAAGAAGGCATTAGGAAATTAAAGTTCAACCAACAGCTTAAACGATCTGAAGGAACTAAGGTGCCCAAAGTCGAACTCACAATATCTGTCGATGGCGTTGCAGTACAGGAACCAAAAACAAAGCGTATTTTTCATCAGCTCCCACGTCGCCTACTTGGTGAAGTTCCTAGGCTTCACAGAAGTGGACCAACCCAAGGGCATTGAAGTTGTAAAAGAAGGCATTAGGAAATTAAAGTTCAACCAACAGCTTAAACGATCTGAAGGAACTAAGGTGCCCAAAGTCGAACTCACAATATCTGTC…	PTB domain-containing engulfment adapter protein 1-like protein	Leptotrombidium deliense
OE_10283	miR-342-5p	RWS31616.1	ACGTCGCCTACTTGGTGAAGTTCCTAGGCTTCACAGAAGTGGACCAACCCAAGGGCATTGAAGTTGTAAAAGAAGGCATTAGGAAATTAAAGTTCAACCAACAGCTTAAACGATCTGAAGGAACTAAGGTGCCCAAAGTCGAACTCACAATATCTGTCGATGGCGTTGCAGTACAGGAACCAAAAACAAAGCGTATTTTTCATCAGCACCCACTGCACCGAATCTCGTATTGTGCGGATGACAAGACGGACAAGAAATCCTTCAGCTTTATTGCCAAAGAGGCTGATGGGGAACGACACTCATGCTTTGTCTTTTCCAGCGAAAAACTGGCAGAAGAAATTACACTGACGATAGGACAGGCATTTGATCTGGCGTATAGGAAGTTCCTGGAAACATCTG…	AAAAACAAAGCGTATTTTTCATCAGCTCCCACGTCGCCTACTTGGTGAAGTTCCTAGGCTTCACAGAAGTGGACCAACCCAAGGGCATTGAAGTTGTAAAAGAAGGCATTAGGAAATTAAAGTTCAACCAACAGCTTAAACGATCTGAAGGAACTAAGGTGCCCAAAGTCGAACTCACAATATCTGTCGATGGCGTTGCAGTACAGGAACCAAAAACAAAGCGTATTTTTCATCAGCTCCCACGTCGCCTACTTGGTGAAGTTCCTAGGCTTCACAGAAGTGGACCAACCCAAGGGCATTGAAGTTGTAAAAGAAGGCATTAGGAAATTAAAGTTCAACCAACAGCTTAAACGATCTGAAGGAACTAAGGTGCCCAAAGTCGAACTCACAATATCTGTC…	PTB domain-containing engulfment adapter protein 1-like protein	Leptotrombidium deliense
OE_10283	miR-263b-5p_1	RWS31616.1	ACGTCGCCTACTTGGTGAAGTTCCTAGGCTTCACAGAAGTGGACCAACCCAAGGGCATTGAAGTTGTAAAAGAAGGCATTAGGAAATTAAAGTTCAACCAACAGCTTAAACGATCTGAAGGAACTAAGGTGCCCAAAGTCGAACTCACAATATCTGTCGATGGCGTTGCAGTACAGGAACCAAAAACAAAGCGTATTTTTCATCAGCACCCACTGCACCGAATCTCGTATTGTGCGGATGACAAGACGGACAAGAAATCCTTCAGCTTTATTGCCAAAGAGGCTGATGGGGAACGACACTCATGCTTTGTCTTTTCCAGCGAAAAACTGGCAGAAGAAATTACACTGACGATAGGACAGGCATTTGATCTGGCGTATAGGAAGTTCCTGGAAACATCTG…	AAAAACAAAGCGTATTTTTCATCAGCTCCCACGTCGCCTACTTGGTGAAGTTCCTAGGCTTCACAGAAGTGGACCAACCCAAGGGCATTGAAGTTGTAAAAGAAGGCATTAGGAAATTAAAGTTCAACCAACAGCTTAAACGATCTGAAGGAACTAAGGTGCCCAAAGTCGAACTCACAATATCTGTCGATGGCGTTGCAGTACAGGAACCAAAAACAAAGCGTATTTTTCATCAGCTCCCACGTCGCCTACTTGGTGAAGTTCCTAGGCTTCACAGAAGTGGACCAACCCAAGGGCATTGAAGTTGTAAAAGAAGGCATTAGGAAATTAAAGTTCAACCAACAGCTTAAACGATCTGAAGGAACTAAGGTGCCCAAAGTCGAACTCACAATATCTGTC…	PTB domain-containing engulfment adapter protein 1-like protein	Leptotrombidium deliense
OE_10283	miR-206	RWS31616.1	ACGTCGCCTACTTGGTGAAGTTCCTAGGCTTCACAGAAGTGGACCAACCCAAGGGCATTGAAGTTGTAAAAGAAGGCATTAGGAAATTAAAGTTCAACCAACAGCTTAAACGATCTGAAGGAACTAAGGTGCCCAAAGTCGAACTCACAATATCTGTCGATGGCGTTGCAGTACAGGAACCAAAAACAAAGCGTATTTTTCATCAGCACCCACTGCACCGAATCTCGTATTGTGCGGATGACAAGACGGACAAGAAATCCTTCAGCTTTATTGCCAAAGAGGCTGATGGGGAACGACACTCATGCTTTGTCTTTTCCAGCGAAAAACTGGCAGAAGAAATTACACTGACGATAGGACAGGCATTTGATCTGGCGTATAGGAAGTTCCTGGAAACATCTG…	AAAAACAAAGCGTATTTTTCATCAGCTCCCACGTCGCCTACTTGGTGAAGTTCCTAGGCTTCACAGAAGTGGACCAACCCAAGGGCATTGAAGTTGTAAAAGAAGGCATTAGGAAATTAAAGTTCAACCAACAGCTTAAACGATCTGAAGGAACTAAGGTGCCCAAAGTCGAACTCACAATATCTGTCGATGGCGTTGCAGTACAGGAACCAAAAACAAAGCGTATTTTTCATCAGCTCCCACGTCGCCTACTTGGTGAAGTTCCTAGGCTTCACAGAAGTGGACCAACCCAAGGGCATTGAAGTTGTAAAAGAAGGCATTAGGAAATTAAAGTTCAACCAACAGCTTAAACGATCTGAAGGAACTAAGGTGCCCAAAGTCGAACTCACAATATCTGTC…	PTB domain-containing engulfment adapter protein 1-like protein	Leptotrombidium deliense
OE_10283	miR-31a-5p	RWS31616.1	ACGTCGCCTACTTGGTGAAGTTCCTAGGCTTCACAGAAGTGGACCAACCCAAGGGCATTGAAGTTGTAAAAGAAGGCATTAGGAAATTAAAGTTCAACCAACAGCTTAAACGATCTGAAGGAACTAAGGTGCCCAAAGTCGAACTCACAATATCTGTCGATGGCGTTGCAGTACAGGAACCAAAAACAAAGCGTATTTTTCATCAGCACCCACTGCACCGAATCTCGTATTGTGCGGATGACAAGACGGACAAGAAATCCTTCAGCTTTATTGCCAAAGAGGCTGATGGGGAACGACACTCATGCTTTGTCTTTTCCAGCGAAAAACTGGCAGAAGAAATTACACTGACGATAGGACAGGCATTTGATCTGGCGTATAGGAAGTTCCTGGAAACATCTG…	AAAAACAAAGCGTATTTTTCATCAGCTCCCACGTCGCCTACTTGGTGAAGTTCCTAGGCTTCACAGAAGTGGACCAACCCAAGGGCATTGAAGTTGTAAAAGAAGGCATTAGGAAATTAAAGTTCAACCAACAGCTTAAACGATCTGAAGGAACTAAGGTGCCCAAAGTCGAACTCACAATATCTGTCGATGGCGTTGCAGTACAGGAACCAAAAACAAAGCGTATTTTTCATCAGCTCCCACGTCGCCTACTTGGTGAAGTTCCTAGGCTTCACAGAAGTGGACCAACCCAAGGGCATTGAAGTTGTAAAAGAAGGCATTAGGAAATTAAAGTTCAACCAACAGCTTAAACGATCTGAAGGAACTAAGGTGCCCAAAGTCGAACTCACAATATCTGTC…	PTB domain-containing engulfment adapter protein 1-like protein	Leptotrombidium deliense
OE_10283	miR-96-5p	RWS31616.1	ACGTCGCCTACTTGGTGAAGTTCCTAGGCTTCACAGAAGTGGACCAACCCAAGGGCATTGAAGTTGTAAAAGAAGGCATTAGGAAATTAAAGTTCAACCAACAGCTTAAACGATCTGAAGGAACTAAGGTGCCCAAAGTCGAACTCACAATATCTGTCGATGGCGTTGCAGTACAGGAACCAAAAACAAAGCGTATTTTTCATCAGCACCCACTGCACCGAATCTCGTATTGTGCGGATGACAAGACGGACAAGAAATCCTTCAGCTTTATTGCCAAAGAGGCTGATGGGGAACGACACTCATGCTTTGTCTTTTCCAGCGAAAAACTGGCAGAAGAAATTACACTGACGATAGGACAGGCATTTGATCTGGCGTATAGGAAGTTCCTGGAAACATCTG…	AAAAACAAAGCGTATTTTTCATCAGCTCCCACGTCGCCTACTTGGTGAAGTTCCTAGGCTTCACAGAAGTGGACCAACCCAAGGGCATTGAAGTTGTAAAAGAAGGCATTAGGAAATTAAAGTTCAACCAACAGCTTAAACGATCTGAAGGAACTAAGGTGCCCAAAGTCGAACTCACAATATCTGTCGATGGCGTTGCAGTACAGGAACCAAAAACAAAGCGTATTTTTCATCAGCTCCCACGTCGCCTACTTGGTGAAGTTCCTAGGCTTCACAGAAGTGGACCAACCCAAGGGCATTGAAGTTGTAAAAGAAGGCATTAGGAAATTAAAGTTCAACCAACAGCTTAAACGATCTGAAGGAACTAAGGTGCCCAAAGTCGAACTCACAATATCTGTC…	PTB domain-containing engulfment adapter protein 1-like protein	Leptotrombidium deliense
OE_10283	miR-22-3p	RWS31616.1	ACGTCGCCTACTTGGTGAAGTTCCTAGGCTTCACAGAAGTGGACCAACCCAAGGGCATTGAAGTTGTAAAAGAAGGCATTAGGAAATTAAAGTTCAACCAACAGCTTAAACGATCTGAAGGAACTAAGGTGCCCAAAGTCGAACTCACAATATCTGTCGATGGCGTTGCAGTACAGGAACCAAAAACAAAGCGTATTTTTCATCAGCACCCACTGCACCGAATCTCGTATTGTGCGGATGACAAGACGGACAAGAAATCCTTCAGCTTTATTGCCAAAGAGGCTGATGGGGAACGACACTCATGCTTTGTCTTTTCCAGCGAAAAACTGGCAGAAGAAATTACACTGACGATAGGACAGGCATTTGATCTGGCGTATAGGAAGTTCCTGGAAACATCTG…	AAAAACAAAGCGTATTTTTCATCAGCTCCCACGTCGCCTACTTGGTGAAGTTCCTAGGCTTCACAGAAGTGGACCAACCCAAGGGCATTGAAGTTGTAAAAGAAGGCATTAGGAAATTAAAGTTCAACCAACAGCTTAAACGATCTGAAGGAACTAAGGTGCCCAAAGTCGAACTCACAATATCTGTCGATGGCGTTGCAGTACAGGAACCAAAAACAAAGCGTATTTTTCATCAGCTCCCACGTCGCCTACTTGGTGAAGTTCCTAGGCTTCACAGAAGTGGACCAACCCAAGGGCATTGAAGTTGTAAAAGAAGGCATTAGGAAATTAAAGTTCAACCAACAGCTTAAACGATCTGAAGGAACTAAGGTGCCCAAAGTCGAACTCACAATATCTGTC…	PTB domain-containing engulfment adapter protein 1-like protein	Leptotrombidium deliense
OE_10283	miR-96	RWS31616.1	ACGTCGCCTACTTGGTGAAGTTCCTAGGCTTCACAGAAGTGGACCAACCCAAGGGCATTGAAGTTGTAAAAGAAGGCATTAGGAAATTAAAGTTCAACCAACAGCTTAAACGATCTGAAGGAACTAAGGTGCCCAAAGTCGAACTCACAATATCTGTCGATGGCGTTGCAGTACAGGAACCAAAAACAAAGCGTATTTTTCATCAGCACCCACTGCACCGAATCTCGTATTGTGCGGATGACAAGACGGACAAGAAATCCTTCAGCTTTATTGCCAAAGAGGCTGATGGGGAACGACACTCATGCTTTGTCTTTTCCAGCGAAAAACTGGCAGAAGAAATTACACTGACGATAGGACAGGCATTTGATCTGGCGTATAGGAAGTTCCTGGAAACATCTG…	AAAAACAAAGCGTATTTTTCATCAGCTCCCACGTCGCCTACTTGGTGAAGTTCCTAGGCTTCACAGAAGTGGACCAACCCAAGGGCATTGAAGTTGTAAAAGAAGGCATTAGGAAATTAAAGTTCAACCAACAGCTTAAACGATCTGAAGGAACTAAGGTGCCCAAAGTCGAACTCACAATATCTGTCGATGGCGTTGCAGTACAGGAACCAAAAACAAAGCGTATTTTTCATCAGCTCCCACGTCGCCTACTTGGTGAAGTTCCTAGGCTTCACAGAAGTGGACCAACCCAAGGGCATTGAAGTTGTAAAAGAAGGCATTAGGAAATTAAAGTTCAACCAACAGCTTAAACGATCTGAAGGAACTAAGGTGCCCAAAGTCGAACTCACAATATCTGTC…	PTB domain-containing engulfment adapter protein 1-like protein	Leptotrombidium deliense
OE_10283	miR-320a-3p	RWS31616.1	ACGTCGCCTACTTGGTGAAGTTCCTAGGCTTCACAGAAGTGGACCAACCCAAGGGCATTGAAGTTGTAAAAGAAGGCATTAGGAAATTAAAGTTCAACCAACAGCTTAAACGATCTGAAGGAACTAAGGTGCCCAAAGTCGAACTCACAATATCTGTCGATGGCGTTGCAGTACAGGAACCAAAAACAAAGCGTATTTTTCATCAGCACCCACTGCACCGAATCTCGTATTGTGCGGATGACAAGACGGACAAGAAATCCTTCAGCTTTATTGCCAAAGAGGCTGATGGGGAACGACACTCATGCTTTGTCTTTTCCAGCGAAAAACTGGCAGAAGAAATTACACTGACGATAGGACAGGCATTTGATCTGGCGTATAGGAAGTTCCTGGAAACATCTG…	AAAAACAAAGCGTATTTTTCATCAGCTCCCACGTCGCCTACTTGGTGAAGTTCCTAGGCTTCACAGAAGTGGACCAACCCAAGGGCATTGAAGTTGTAAAAGAAGGCATTAGGAAATTAAAGTTCAACCAACAGCTTAAACGATCTGAAGGAACTAAGGTGCCCAAAGTCGAACTCACAATATCTGTCGATGGCGTTGCAGTACAGGAACCAAAAACAAAGCGTATTTTTCATCAGCTCCCACGTCGCCTACTTGGTGAAGTTCCTAGGCTTCACAGAAGTGGACCAACCCAAGGGCATTGAAGTTGTAAAAGAAGGCATTAGGAAATTAAAGTTCAACCAACAGCTTAAACGATCTGAAGGAACTAAGGTGCCCAAAGTCGAACTCACAATATCTGTC…	PTB domain-containing engulfment adapter protein 1-like protein	Leptotrombidium deliense
OE_10289	miR-27a-3p	XP_022705803.1	AAAAGGTTCAAATGTTTCGCCAGCGCTACCTTCCAGTCAGCCACATCGTCGAGATAGTCGAAACGCAGAAGAAAGTGCAGAAGTAAACAGAGCACTTGGTTTTCATTCCATATTAGTTTCATTAGTGGTTATATCCAACGTAGCGTAAAAAAGCGGTATTTATTGTGTATATAAAGCGACAGTAATGGACACTGCTTGTCTTATTTTCTTGAGACATAGCGAGGACTTAAAAAGGCATAGGGCATGTCGCGTATTCTGCAATGAACCGGAAGTCTTTGCTATCAACTGTGAATGGATTACAACTGCATCAGTTCTGGGTAATAAATTCCTATATAATTCTGACGATATTGCTCAC	AGATCACGTGACTTCGCCACCAACGTCAACGTACACTTGATTTCTTTCGCGGCGCTGTTTCTCTTTTGAGTCGCTCCAGTTGTACACGCCATCCTGCGGTACCGCATGTGCGGGGAGAATATGTTCTTCTGATCCACTTCGAGCGGCCGATTTGATCGAGAACTGATGCCGCAGACAGCAGTATGGGGCGGCTTCGCACCAGCAGTGACCATGTGGTGGACGATGATGACTCAGCAGCCTGTGTGCTACTGGCCGACGACCAGTCTCATATGCAAGGATCCAACGGCGCTACCCGATTACAGGTTCTTTGGCATCAGGACGGATTACTGTCAGGCCACTGGAATGTGCAGCACTCATGCAGATCCTGTACAGGTAGAAGGTTGTGAGCCGATCCTATTC…	multiple inositol polyphosphate phosphatase 1-like	Varroa jacobsoni
OE_10294	miR-7-5p_1	B7PB70	TGCAACTTTGCTCGGTTGAAAAGTAATGACAACATATCACGCAGGAAACCTTTTTTTGGTTACGTAAGAAAACAAAACAACAGAGAACCCACAATTCCGAACATCTGTTACATAATCTTTCACTGAATCCAATTTGATTCTAAGATGGCATTTGCGTCTTCCTTTTCTTTTTGCGATAGACACAATCAACGAAGGTATATTGCAAATAAACCTGGAAAGAACGCCAGCAGAAT	ATTCTGCTGGCGTTCTTTCCAGGTTTATTTGCAATATACCTTCGTTGATTGTGTCTATCGCAAAAAGAAAAGGAAGACGCAAATGCCATCTTAGAATCAAATTGGATTCAGTGAAAGATTATGTAACAGATGTTCGGAATTGTGGGTTCTCTGTTGTTTTGTTTTCTTACGTAACCAAAAAAAGGTTTCCTGCGTGATATGTTGTCATTACTTTTCAACCGAGCAAAGTTGCAGACATCTAGTTGCAAAAATGGGGTCGTGGCAATTTGTCACTCGAACCTCTAAGAGGGTTAGTGTGAGATCGAAAGTAATGTTTTTCTCTTTTGCGTCCAAATGATTCTGAATATGCTCAACGTGGTCGACAGAAAGTGTCATTGCAGTGCGATTTCTCAAAAGTTC…	pep scaffold:IscaW1:DS674687:672400:693410:1 gene:ISCW017235 transcript:ISCW017235-RA gene_biotype:protein_coding transcript_biotype:protein_coding description:Glutathione S-transferase, putative	Ixodes scapularis
OE_1031	miR-26a-5p	XP_023243392.1	AGTGGTTGCATTTTTTTGGTTGTTTTATTTTGGGTAAATAATAACGTTTTACTGTAACACCTTTATGTACATACAGACTGTCACTGCATCTCTCTGTCTCTGGCTAGCCTGTACTTGAAGTACTCCGCCATTGGTGCCATCAGTGATGTCATTGTCTGCAGGCTCTTCGAGTAAAATGACTATCATTGTGCTGTGGAATCACACTAGTAGCTAGCTGACCTAGCGACTTCAGAAGTCTGCCAAAATTTACACATATTCAGGGTATTCATAT	ATTGCGCATTTGCAGAACTTGCAAAACGCCTTAAAAGGGTCCCCTGACATCGGCATCAACCACAGCTTGTACTTATCTTCCTTAAGCCAGGAATCCCTGAAGCGCTGTTTGTAAGTCTTTTTTTGGTCTGCCATACTCCAAGGCCAGTCACGTTTTCAAAGCGTTGATTTTCGTTTCTTCCCACTGACTGAAATTCTGTTGCAACTATGCCAAGCGTAGTTCGCTGGCAAGGAACAAGAACAAGCCCAGACAAGATGTCCGGTAATGAAAATGCAAACGTGCGAGGGCCAATTCAAACATCGGCGCCAGTTGGGCAGACGGATCAGATTCAGATCGGTTACGGAGAAGTGGAAAGGGCGAACGGCAAACGGTTTTTGCCGACACACTCTCTCACATGGA…	putative nuclease HARBI1 isoform X1	Centruroides sculpturatus
OE_10311	miR-2b	B7PU49	AGCCCCAACCTGATGTTGGACGTCATCCCATGCTGTGAAGCGTTGTACGCCATTAGTGTTGTTTGCGGACAGTGAACTTCAAAACGTTTTTGTCACAAGTTGTGGCACTTGAACACTGTACCATATTATATAGTGTTAGGAGTGTTATTTACAGTAATATAATACAGGCGTTTTAGAGGCCACACAGTTCAACAACATGGACGTGCGATACGAAGGTTGCCGTTTCAACTTCAGACACAAAGGCTCTAAATAGGTGCGAGTACGTTTACTTTTTCAGTTGGCCAACGAAACTTTTGTTCTTCCTTCCTTTCCAGTTGGAAGTCCGAGCTTCAGATATACTTTGCGTGTTTCTTGGTATTTCACTGAGAATTGCGAGTTAGGGTGCAGCTTGCAACCAAA…	ACCGGTGCGCGGTGGCTGGTACGTCCGTCCCACCGACGAAAGCCTCGGCAGTCTGGCACATCGCTATCGTTTCGATCACGGAACGGGGGCGAAAGCTGTCAACGGATACACGCGCGTCTTGGTTTTCTCTTTCTGGGACTTTGTGCTCGAGGAAAGACTGGATGTGACAGCCGGGCTGTGGGACGTGGCCCTTCCTCGCTCGTGAAAAGTTTGCTAGTGGTTTTTGTAAGTGTCCGATATACTCTGAGTGCGGTGCGTGGTGATCGGTCCCTTGACAGGGAGGGCATCGATGCTGCGGTGTTGAGTGACGTCTGGAAACGTGACACTTCGACGGTAACTTATCGGCTGATGATTCTGTTACGTCTGACGTTTGAGGATGCGACGTGAAGATATTAACGC…	pep scaffold:IscaW1:DS790749:17642:26178:1 gene:ISCW008493 transcript:ISCW008493-RA gene_biotype:protein_coding transcript_biotype:protein_coding description:Lymphoid-retiricted membrane protein, jaw1, putative (Fragment)	Ixodes scapularis
OE_10311	miR-2a	B7PU49	AGCCCCAACCTGATGTTGGACGTCATCCCATGCTGTGAAGCGTTGTACGCCATTAGTGTTGTTTGCGGACAGTGAACTTCAAAACGTTTTTGTCACAAGTTGTGGCACTTGAACACTGTACCATATTATATAGTGTTAGGAGTGTTATTTACAGTAATATAATACAGGCGTTTTAGAGGCCACACAGTTCAACAACATGGACGTGCGATACGAAGGTTGCCGTTTCAACTTCAGACACAAAGGCTCTAAATAGGTGCGAGTACGTTTACTTTTTCAGTTGGCCAACGAAACTTTTGTTCTTCCTTCCTTTCCAGTTGGAAGTCCGAGCTTCAGATATACTTTGCGTGTTTCTTGGTATTTCACTGAGAATTGCGAGTTAGGGTGCAGCTTGCAACCAAA…	ACCGGTGCGCGGTGGCTGGTACGTCCGTCCCACCGACGAAAGCCTCGGCAGTCTGGCACATCGCTATCGTTTCGATCACGGAACGGGGGCGAAAGCTGTCAACGGATACACGCGCGTCTTGGTTTTCTCTTTCTGGGACTTTGTGCTCGAGGAAAGACTGGATGTGACAGCCGGGCTGTGGGACGTGGCCCTTCCTCGCTCGTGAAAAGTTTGCTAGTGGTTTTTGTAAGTGTCCGATATACTCTGAGTGCGGTGCGTGGTGATCGGTCCCTTGACAGGGAGGGCATCGATGCTGCGGTGTTGAGTGACGTCTGGAAACGTGACACTTCGACGGTAACTTATCGGCTGATGATTCTGTTACGTCTGACGTTTGAGGATGCGACGTGAAGATATTAACGC…	pep scaffold:IscaW1:DS790749:17642:26178:1 gene:ISCW008493 transcript:ISCW008493-RA gene_biotype:protein_coding transcript_biotype:protein_coding description:Lymphoid-retiricted membrane protein, jaw1, putative (Fragment)	Ixodes scapularis
OE_10311	miR-2c-3p	B7PU49	AGCCCCAACCTGATGTTGGACGTCATCCCATGCTGTGAAGCGTTGTACGCCATTAGTGTTGTTTGCGGACAGTGAACTTCAAAACGTTTTTGTCACAAGTTGTGGCACTTGAACACTGTACCATATTATATAGTGTTAGGAGTGTTATTTACAGTAATATAATACAGGCGTTTTAGAGGCCACACAGTTCAACAACATGGACGTGCGATACGAAGGTTGCCGTTTCAACTTCAGACACAAAGGCTCTAAATAGGTGCGAGTACGTTTACTTTTTCAGTTGGCCAACGAAACTTTTGTTCTTCCTTCCTTTCCAGTTGGAAGTCCGAGCTTCAGATATACTTTGCGTGTTTCTTGGTATTTCACTGAGAATTGCGAGTTAGGGTGCAGCTTGCAACCAAA…	ACCGGTGCGCGGTGGCTGGTACGTCCGTCCCACCGACGAAAGCCTCGGCAGTCTGGCACATCGCTATCGTTTCGATCACGGAACGGGGGCGAAAGCTGTCAACGGATACACGCGCGTCTTGGTTTTCTCTTTCTGGGACTTTGTGCTCGAGGAAAGACTGGATGTGACAGCCGGGCTGTGGGACGTGGCCCTTCCTCGCTCGTGAAAAGTTTGCTAGTGGTTTTTGTAAGTGTCCGATATACTCTGAGTGCGGTGCGTGGTGATCGGTCCCTTGACAGGGAGGGCATCGATGCTGCGGTGTTGAGTGACGTCTGGAAACGTGACACTTCGACGGTAACTTATCGGCTGATGATTCTGTTACGTCTGACGTTTGAGGATGCGACGTGAAGATATTAACGC…	pep scaffold:IscaW1:DS790749:17642:26178:1 gene:ISCW008493 transcript:ISCW008493-RA gene_biotype:protein_coding transcript_biotype:protein_coding description:Lymphoid-retiricted membrane protein, jaw1, putative (Fragment)	Ixodes scapularis
OE_10311	miR-190-3p	B7PU49	AGCCCCAACCTGATGTTGGACGTCATCCCATGCTGTGAAGCGTTGTACGCCATTAGTGTTGTTTGCGGACAGTGAACTTCAAAACGTTTTTGTCACAAGTTGTGGCACTTGAACACTGTACCATATTATATAGTGTTAGGAGTGTTATTTACAGTAATATAATACAGGCGTTTTAGAGGCCACACAGTTCAACAACATGGACGTGCGATACGAAGGTTGCCGTTTCAACTTCAGACACAAAGGCTCTAAATAGGTGCGAGTACGTTTACTTTTTCAGTTGGCCAACGAAACTTTTGTTCTTCCTTCCTTTCCAGTTGGAAGTCCGAGCTTCAGATATACTTTGCGTGTTTCTTGGTATTTCACTGAGAATTGCGAGTTAGGGTGCAGCTTGCAACCAAA…	ACCGGTGCGCGGTGGCTGGTACGTCCGTCCCACCGACGAAAGCCTCGGCAGTCTGGCACATCGCTATCGTTTCGATCACGGAACGGGGGCGAAAGCTGTCAACGGATACACGCGCGTCTTGGTTTTCTCTTTCTGGGACTTTGTGCTCGAGGAAAGACTGGATGTGACAGCCGGGCTGTGGGACGTGGCCCTTCCTCGCTCGTGAAAAGTTTGCTAGTGGTTTTTGTAAGTGTCCGATATACTCTGAGTGCGGTGCGTGGTGATCGGTCCCTTGACAGGGAGGGCATCGATGCTGCGGTGTTGAGTGACGTCTGGAAACGTGACACTTCGACGGTAACTTATCGGCTGATGATTCTGTTACGTCTGACGTTTGAGGATGCGACGTGAAGATATTAACGC…	pep scaffold:IscaW1:DS790749:17642:26178:1 gene:ISCW008493 transcript:ISCW008493-RA gene_biotype:protein_coding transcript_biotype:protein_coding description:Lymphoid-retiricted membrane protein, jaw1, putative (Fragment)	Ixodes scapularis
OE_10325	miR-2c-3p	XP_023222896.1	ATACTGCAAATTGTTGCCGCTGTGTTCGGGTACAAAACGTATGCTTTCATGTTGTATGTAGTCATGGTAATCACAAACAAGAATCAGATGCATACACACACATATAAAGAACTGAAGCAGGCTTATTTTATGCCAAAAGAGAAGTGTTTAGTACTTTGAGCCAGATCAACCAGTGTGCAAAGTTATTTTTGTTTGGAAAGTTTAAAAACACTGGTAGTAAGCTGCTTGTGTGTCTCCAACAATCTGTCAGAATTCATGTATTTTCATGGTGTAATACGTAGGCTTTGGAGAACATTGTCATAACATCTGGATGCCACGGACAGATTTTTGGTGGGTTCAGATTAGCCGTTCATAGTTTAATTTTTCACAAGCATCAGCTTATCTGATGCAAACAGCAGT…	CTGATGTTACACGTTCATAAGTCGGTCCTGTGCCTGCATTTTGACATTCCCTTGGGTTGACGTGACGTCACGACGACCTTGTTTCCGTTTCCCGTTTGTTGTCGCAGACGGCGCGGGGGTGGTGCTGGCGGTGCAGGGCCGTTCCCGCAAGCGAGCGGCCCGATCAGGTTGGGGTGGATGTTTTGCTGTTTTTCCGAGAAGTGGGTAAAAAAGAACGATAAACAAGTCGGTCAGCATGGTGCCGCGGTATCGATAGGTCGATCGTGGGCTGAATATCGGCGTTTCCGCGTCGCATAATGTTTATTGGTGGCGGAATGTCATCTCCGAAAGTGAGCAAGAAACATGGAAAACGGCACCACCACCACAGGAGGCATCACCATCACTGCACACACTCGGTGC…	cytohesin-interacting protein-like	Centruroides sculpturatus
OE_10325	miR-3931-3p	XP_023222896.1	ATACTGCAAATTGTTGCCGCTGTGTTCGGGTACAAAACGTATGCTTTCATGTTGTATGTAGTCATGGTAATCACAAACAAGAATCAGATGCATACACACACATATAAAGAACTGAAGCAGGCTTATTTTATGCCAAAAGAGAAGTGTTTAGTACTTTGAGCCAGATCAACCAGTGTGCAAAGTTATTTTTGTTTGGAAAGTTTAAAAACACTGGTAGTAAGCTGCTTGTGTGTCTCCAACAATCTGTCAGAATTCATGTATTTTCATGGTGTAATACGTAGGCTTTGGAGAACATTGTCATAACATCTGGATGCCACGGACAGATTTTTGGTGGGTTCAGATTAGCCGTTCATAGTTTAATTTTTCACAAGCATCAGCTTATCTGATGCAAACAGCAGT…	CTGATGTTACACGTTCATAAGTCGGTCCTGTGCCTGCATTTTGACATTCCCTTGGGTTGACGTGACGTCACGACGACCTTGTTTCCGTTTCCCGTTTGTTGTCGCAGACGGCGCGGGGGTGGTGCTGGCGGTGCAGGGCCGTTCCCGCAAGCGAGCGGCCCGATCAGGTTGGGGTGGATGTTTTGCTGTTTTTCCGAGAAGTGGGTAAAAAAGAACGATAAACAAGTCGGTCAGCATGGTGCCGCGGTATCGATAGGTCGATCGTGGGCTGAATATCGGCGTTTCCGCGTCGCATAATGTTTATTGGTGGCGGAATGTCATCTCCGAAAGTGAGCAAGAAACATGGAAAACGGCACCACCACCACAGGAGGCATCACCATCACTGCACACACTCGGTGC…	cytohesin-interacting protein-like	Centruroides sculpturatus
OE_10325	miR-375	XP_023222896.1	ATACTGCAAATTGTTGCCGCTGTGTTCGGGTACAAAACGTATGCTTTCATGTTGTATGTAGTCATGGTAATCACAAACAAGAATCAGATGCATACACACACATATAAAGAACTGAAGCAGGCTTATTTTATGCCAAAAGAGAAGTGTTTAGTACTTTGAGCCAGATCAACCAGTGTGCAAAGTTATTTTTGTTTGGAAAGTTTAAAAACACTGGTAGTAAGCTGCTTGTGTGTCTCCAACAATCTGTCAGAATTCATGTATTTTCATGGTGTAATACGTAGGCTTTGGAGAACATTGTCATAACATCTGGATGCCACGGACAGATTTTTGGTGGGTTCAGATTAGCCGTTCATAGTTTAATTTTTCACAAGCATCAGCTTATCTGATGCAAACAGCAGT…	CTGATGTTACACGTTCATAAGTCGGTCCTGTGCCTGCATTTTGACATTCCCTTGGGTTGACGTGACGTCACGACGACCTTGTTTCCGTTTCCCGTTTGTTGTCGCAGACGGCGCGGGGGTGGTGCTGGCGGTGCAGGGCCGTTCCCGCAAGCGAGCGGCCCGATCAGGTTGGGGTGGATGTTTTGCTGTTTTTCCGAGAAGTGGGTAAAAAAGAACGATAAACAAGTCGGTCAGCATGGTGCCGCGGTATCGATAGGTCGATCGTGGGCTGAATATCGGCGTTTCCGCGTCGCATAATGTTTATTGGTGGCGGAATGTCATCTCCGAAAGTGAGCAAGAAACATGGAAAACGGCACCACCACCACAGGAGGCATCACCATCACTGCACACACTCGGTGC…	cytohesin-interacting protein-like	Centruroides sculpturatus
OE_10325	miR-2a	XP_023222896.1	ATACTGCAAATTGTTGCCGCTGTGTTCGGGTACAAAACGTATGCTTTCATGTTGTATGTAGTCATGGTAATCACAAACAAGAATCAGATGCATACACACACATATAAAGAACTGAAGCAGGCTTATTTTATGCCAAAAGAGAAGTGTTTAGTACTTTGAGCCAGATCAACCAGTGTGCAAAGTTATTTTTGTTTGGAAAGTTTAAAAACACTGGTAGTAAGCTGCTTGTGTGTCTCCAACAATCTGTCAGAATTCATGTATTTTCATGGTGTAATACGTAGGCTTTGGAGAACATTGTCATAACATCTGGATGCCACGGACAGATTTTTGGTGGGTTCAGATTAGCCGTTCATAGTTTAATTTTTCACAAGCATCAGCTTATCTGATGCAAACAGCAGT…	CTGATGTTACACGTTCATAAGTCGGTCCTGTGCCTGCATTTTGACATTCCCTTGGGTTGACGTGACGTCACGACGACCTTGTTTCCGTTTCCCGTTTGTTGTCGCAGACGGCGCGGGGGTGGTGCTGGCGGTGCAGGGCCGTTCCCGCAAGCGAGCGGCCCGATCAGGTTGGGGTGGATGTTTTGCTGTTTTTCCGAGAAGTGGGTAAAAAAGAACGATAAACAAGTCGGTCAGCATGGTGCCGCGGTATCGATAGGTCGATCGTGGGCTGAATATCGGCGTTTCCGCGTCGCATAATGTTTATTGGTGGCGGAATGTCATCTCCGAAAGTGAGCAAGAAACATGGAAAACGGCACCACCACCACAGGAGGCATCACCATCACTGCACACACTCGGTGC…	cytohesin-interacting protein-like	Centruroides sculpturatus
OE_10325	miR-285	XP_023222896.1	ATACTGCAAATTGTTGCCGCTGTGTTCGGGTACAAAACGTATGCTTTCATGTTGTATGTAGTCATGGTAATCACAAACAAGAATCAGATGCATACACACACATATAAAGAACTGAAGCAGGCTTATTTTATGCCAAAAGAGAAGTGTTTAGTACTTTGAGCCAGATCAACCAGTGTGCAAAGTTATTTTTGTTTGGAAAGTTTAAAAACACTGGTAGTAAGCTGCTTGTGTGTCTCCAACAATCTGTCAGAATTCATGTATTTTCATGGTGTAATACGTAGGCTTTGGAGAACATTGTCATAACATCTGGATGCCACGGACAGATTTTTGGTGGGTTCAGATTAGCCGTTCATAGTTTAATTTTTCACAAGCATCAGCTTATCTGATGCAAACAGCAGT…	CTGATGTTACACGTTCATAAGTCGGTCCTGTGCCTGCATTTTGACATTCCCTTGGGTTGACGTGACGTCACGACGACCTTGTTTCCGTTTCCCGTTTGTTGTCGCAGACGGCGCGGGGGTGGTGCTGGCGGTGCAGGGCCGTTCCCGCAAGCGAGCGGCCCGATCAGGTTGGGGTGGATGTTTTGCTGTTTTTCCGAGAAGTGGGTAAAAAAGAACGATAAACAAGTCGGTCAGCATGGTGCCGCGGTATCGATAGGTCGATCGTGGGCTGAATATCGGCGTTTCCGCGTCGCATAATGTTTATTGGTGGCGGAATGTCATCTCCGAAAGTGAGCAAGAAACATGGAAAACGGCACCACCACCACAGGAGGCATCACCATCACTGCACACACTCGGTGC…	cytohesin-interacting protein-like	Centruroides sculpturatus
OE_10325	miR-23a-3p	XP_023222896.1	ATACTGCAAATTGTTGCCGCTGTGTTCGGGTACAAAACGTATGCTTTCATGTTGTATGTAGTCATGGTAATCACAAACAAGAATCAGATGCATACACACACATATAAAGAACTGAAGCAGGCTTATTTTATGCCAAAAGAGAAGTGTTTAGTACTTTGAGCCAGATCAACCAGTGTGCAAAGTTATTTTTGTTTGGAAAGTTTAAAAACACTGGTAGTAAGCTGCTTGTGTGTCTCCAACAATCTGTCAGAATTCATGTATTTTCATGGTGTAATACGTAGGCTTTGGAGAACATTGTCATAACATCTGGATGCCACGGACAGATTTTTGGTGGGTTCAGATTAGCCGTTCATAGTTTAATTTTTCACAAGCATCAGCTTATCTGATGCAAACAGCAGT…	CTGATGTTACACGTTCATAAGTCGGTCCTGTGCCTGCATTTTGACATTCCCTTGGGTTGACGTGACGTCACGACGACCTTGTTTCCGTTTCCCGTTTGTTGTCGCAGACGGCGCGGGGGTGGTGCTGGCGGTGCAGGGCCGTTCCCGCAAGCGAGCGGCCCGATCAGGTTGGGGTGGATGTTTTGCTGTTTTTCCGAGAAGTGGGTAAAAAAGAACGATAAACAAGTCGGTCAGCATGGTGCCGCGGTATCGATAGGTCGATCGTGGGCTGAATATCGGCGTTTCCGCGTCGCATAATGTTTATTGGTGGCGGAATGTCATCTCCGAAAGTGAGCAAGAAACATGGAAAACGGCACCACCACCACAGGAGGCATCACCATCACTGCACACACTCGGTGC…	cytohesin-interacting protein-like	Centruroides sculpturatus
OE_10325	miR-5307	XP_023222896.1	ATACTGCAAATTGTTGCCGCTGTGTTCGGGTACAAAACGTATGCTTTCATGTTGTATGTAGTCATGGTAATCACAAACAAGAATCAGATGCATACACACACATATAAAGAACTGAAGCAGGCTTATTTTATGCCAAAAGAGAAGTGTTTAGTACTTTGAGCCAGATCAACCAGTGTGCAAAGTTATTTTTGTTTGGAAAGTTTAAAAACACTGGTAGTAAGCTGCTTGTGTGTCTCCAACAATCTGTCAGAATTCATGTATTTTCATGGTGTAATACGTAGGCTTTGGAGAACATTGTCATAACATCTGGATGCCACGGACAGATTTTTGGTGGGTTCAGATTAGCCGTTCATAGTTTAATTTTTCACAAGCATCAGCTTATCTGATGCAAACAGCAGT…	CTGATGTTACACGTTCATAAGTCGGTCCTGTGCCTGCATTTTGACATTCCCTTGGGTTGACGTGACGTCACGACGACCTTGTTTCCGTTTCCCGTTTGTTGTCGCAGACGGCGCGGGGGTGGTGCTGGCGGTGCAGGGCCGTTCCCGCAAGCGAGCGGCCCGATCAGGTTGGGGTGGATGTTTTGCTGTTTTTCCGAGAAGTGGGTAAAAAAGAACGATAAACAAGTCGGTCAGCATGGTGCCGCGGTATCGATAGGTCGATCGTGGGCTGAATATCGGCGTTTCCGCGTCGCATAATGTTTATTGGTGGCGGAATGTCATCTCCGAAAGTGAGCAAGAAACATGGAAAACGGCACCACCACCACAGGAGGCATCACCATCACTGCACACACTCGGTGC…	cytohesin-interacting protein-like	Centruroides sculpturatus
OE_10325	miR-2b	XP_023222896.1	ATACTGCAAATTGTTGCCGCTGTGTTCGGGTACAAAACGTATGCTTTCATGTTGTATGTAGTCATGGTAATCACAAACAAGAATCAGATGCATACACACACATATAAAGAACTGAAGCAGGCTTATTTTATGCCAAAAGAGAAGTGTTTAGTACTTTGAGCCAGATCAACCAGTGTGCAAAGTTATTTTTGTTTGGAAAGTTTAAAAACACTGGTAGTAAGCTGCTTGTGTGTCTCCAACAATCTGTCAGAATTCATGTATTTTCATGGTGTAATACGTAGGCTTTGGAGAACATTGTCATAACATCTGGATGCCACGGACAGATTTTTGGTGGGTTCAGATTAGCCGTTCATAGTTTAATTTTTCACAAGCATCAGCTTATCTGATGCAAACAGCAGT…	CTGATGTTACACGTTCATAAGTCGGTCCTGTGCCTGCATTTTGACATTCCCTTGGGTTGACGTGACGTCACGACGACCTTGTTTCCGTTTCCCGTTTGTTGTCGCAGACGGCGCGGGGGTGGTGCTGGCGGTGCAGGGCCGTTCCCGCAAGCGAGCGGCCCGATCAGGTTGGGGTGGATGTTTTGCTGTTTTTCCGAGAAGTGGGTAAAAAAGAACGATAAACAAGTCGGTCAGCATGGTGCCGCGGTATCGATAGGTCGATCGTGGGCTGAATATCGGCGTTTCCGCGTCGCATAATGTTTATTGGTGGCGGAATGTCATCTCCGAAAGTGAGCAAGAAACATGGAAAACGGCACCACCACCACAGGAGGCATCACCATCACTGCACACACTCGGTGC…	cytohesin-interacting protein-like	Centruroides sculpturatus
OE_10325	miR-279	XP_023222896.1	ATACTGCAAATTGTTGCCGCTGTGTTCGGGTACAAAACGTATGCTTTCATGTTGTATGTAGTCATGGTAATCACAAACAAGAATCAGATGCATACACACACATATAAAGAACTGAAGCAGGCTTATTTTATGCCAAAAGAGAAGTGTTTAGTACTTTGAGCCAGATCAACCAGTGTGCAAAGTTATTTTTGTTTGGAAAGTTTAAAAACACTGGTAGTAAGCTGCTTGTGTGTCTCCAACAATCTGTCAGAATTCATGTATTTTCATGGTGTAATACGTAGGCTTTGGAGAACATTGTCATAACATCTGGATGCCACGGACAGATTTTTGGTGGGTTCAGATTAGCCGTTCATAGTTTAATTTTTCACAAGCATCAGCTTATCTGATGCAAACAGCAGT…	CTGATGTTACACGTTCATAAGTCGGTCCTGTGCCTGCATTTTGACATTCCCTTGGGTTGACGTGACGTCACGACGACCTTGTTTCCGTTTCCCGTTTGTTGTCGCAGACGGCGCGGGGGTGGTGCTGGCGGTGCAGGGCCGTTCCCGCAAGCGAGCGGCCCGATCAGGTTGGGGTGGATGTTTTGCTGTTTTTCCGAGAAGTGGGTAAAAAAGAACGATAAACAAGTCGGTCAGCATGGTGCCGCGGTATCGATAGGTCGATCGTGGGCTGAATATCGGCGTTTCCGCGTCGCATAATGTTTATTGGTGGCGGAATGTCATCTCCGAAAGTGAGCAAGAAACATGGAAAACGGCACCACCACCACAGGAGGCATCACCATCACTGCACACACTCGGTGC…	cytohesin-interacting protein-like	Centruroides sculpturatus
OE_10325	miR-128-3p	XP_023222896.1	ATACTGCAAATTGTTGCCGCTGTGTTCGGGTACAAAACGTATGCTTTCATGTTGTATGTAGTCATGGTAATCACAAACAAGAATCAGATGCATACACACACATATAAAGAACTGAAGCAGGCTTATTTTATGCCAAAAGAGAAGTGTTTAGTACTTTGAGCCAGATCAACCAGTGTGCAAAGTTATTTTTGTTTGGAAAGTTTAAAAACACTGGTAGTAAGCTGCTTGTGTGTCTCCAACAATCTGTCAGAATTCATGTATTTTCATGGTGTAATACGTAGGCTTTGGAGAACATTGTCATAACATCTGGATGCCACGGACAGATTTTTGGTGGGTTCAGATTAGCCGTTCATAGTTTAATTTTTCACAAGCATCAGCTTATCTGATGCAAACAGCAGT…	CTGATGTTACACGTTCATAAGTCGGTCCTGTGCCTGCATTTTGACATTCCCTTGGGTTGACGTGACGTCACGACGACCTTGTTTCCGTTTCCCGTTTGTTGTCGCAGACGGCGCGGGGGTGGTGCTGGCGGTGCAGGGCCGTTCCCGCAAGCGAGCGGCCCGATCAGGTTGGGGTGGATGTTTTGCTGTTTTTCCGAGAAGTGGGTAAAAAAGAACGATAAACAAGTCGGTCAGCATGGTGCCGCGGTATCGATAGGTCGATCGTGGGCTGAATATCGGCGTTTCCGCGTCGCATAATGTTTATTGGTGGCGGAATGTCATCTCCGAAAGTGAGCAAGAAACATGGAAAACGGCACCACCACCACAGGAGGCATCACCATCACTGCACACACTCGGTGC…	cytohesin-interacting protein-like	Centruroides sculpturatus
OE_10325	miR-31a-5p	XP_023222896.1	ATACTGCAAATTGTTGCCGCTGTGTTCGGGTACAAAACGTATGCTTTCATGTTGTATGTAGTCATGGTAATCACAAACAAGAATCAGATGCATACACACACATATAAAGAACTGAAGCAGGCTTATTTTATGCCAAAAGAGAAGTGTTTAGTACTTTGAGCCAGATCAACCAGTGTGCAAAGTTATTTTTGTTTGGAAAGTTTAAAAACACTGGTAGTAAGCTGCTTGTGTGTCTCCAACAATCTGTCAGAATTCATGTATTTTCATGGTGTAATACGTAGGCTTTGGAGAACATTGTCATAACATCTGGATGCCACGGACAGATTTTTGGTGGGTTCAGATTAGCCGTTCATAGTTTAATTTTTCACAAGCATCAGCTTATCTGATGCAAACAGCAGT…	CTGATGTTACACGTTCATAAGTCGGTCCTGTGCCTGCATTTTGACATTCCCTTGGGTTGACGTGACGTCACGACGACCTTGTTTCCGTTTCCCGTTTGTTGTCGCAGACGGCGCGGGGGTGGTGCTGGCGGTGCAGGGCCGTTCCCGCAAGCGAGCGGCCCGATCAGGTTGGGGTGGATGTTTTGCTGTTTTTCCGAGAAGTGGGTAAAAAAGAACGATAAACAAGTCGGTCAGCATGGTGCCGCGGTATCGATAGGTCGATCGTGGGCTGAATATCGGCGTTTCCGCGTCGCATAATGTTTATTGGTGGCGGAATGTCATCTCCGAAAGTGAGCAAGAAACATGGAAAACGGCACCACCACCACAGGAGGCATCACCATCACTGCACACACTCGGTGC…	cytohesin-interacting protein-like	Centruroides sculpturatus
OE_10325	miR-315-5p_2	XP_023222896.1	ATACTGCAAATTGTTGCCGCTGTGTTCGGGTACAAAACGTATGCTTTCATGTTGTATGTAGTCATGGTAATCACAAACAAGAATCAGATGCATACACACACATATAAAGAACTGAAGCAGGCTTATTTTATGCCAAAAGAGAAGTGTTTAGTACTTTGAGCCAGATCAACCAGTGTGCAAAGTTATTTTTGTTTGGAAAGTTTAAAAACACTGGTAGTAAGCTGCTTGTGTGTCTCCAACAATCTGTCAGAATTCATGTATTTTCATGGTGTAATACGTAGGCTTTGGAGAACATTGTCATAACATCTGGATGCCACGGACAGATTTTTGGTGGGTTCAGATTAGCCGTTCATAGTTTAATTTTTCACAAGCATCAGCTTATCTGATGCAAACAGCAGT…	CTGATGTTACACGTTCATAAGTCGGTCCTGTGCCTGCATTTTGACATTCCCTTGGGTTGACGTGACGTCACGACGACCTTGTTTCCGTTTCCCGTTTGTTGTCGCAGACGGCGCGGGGGTGGTGCTGGCGGTGCAGGGCCGTTCCCGCAAGCGAGCGGCCCGATCAGGTTGGGGTGGATGTTTTGCTGTTTTTCCGAGAAGTGGGTAAAAAAGAACGATAAACAAGTCGGTCAGCATGGTGCCGCGGTATCGATAGGTCGATCGTGGGCTGAATATCGGCGTTTCCGCGTCGCATAATGTTTATTGGTGGCGGAATGTCATCTCCGAAAGTGAGCAAGAAACATGGAAAACGGCACCACCACCACAGGAGGCATCACCATCACTGCACACACTCGGTGC…	cytohesin-interacting protein-like	Centruroides sculpturatus
OE_10325	miR-200a-3p	XP_023222896.1	ATACTGCAAATTGTTGCCGCTGTGTTCGGGTACAAAACGTATGCTTTCATGTTGTATGTAGTCATGGTAATCACAAACAAGAATCAGATGCATACACACACATATAAAGAACTGAAGCAGGCTTATTTTATGCCAAAAGAGAAGTGTTTAGTACTTTGAGCCAGATCAACCAGTGTGCAAAGTTATTTTTGTTTGGAAAGTTTAAAAACACTGGTAGTAAGCTGCTTGTGTGTCTCCAACAATCTGTCAGAATTCATGTATTTTCATGGTGTAATACGTAGGCTTTGGAGAACATTGTCATAACATCTGGATGCCACGGACAGATTTTTGGTGGGTTCAGATTAGCCGTTCATAGTTTAATTTTTCACAAGCATCAGCTTATCTGATGCAAACAGCAGT…	CTGATGTTACACGTTCATAAGTCGGTCCTGTGCCTGCATTTTGACATTCCCTTGGGTTGACGTGACGTCACGACGACCTTGTTTCCGTTTCCCGTTTGTTGTCGCAGACGGCGCGGGGGTGGTGCTGGCGGTGCAGGGCCGTTCCCGCAAGCGAGCGGCCCGATCAGGTTGGGGTGGATGTTTTGCTGTTTTTCCGAGAAGTGGGTAAAAAAGAACGATAAACAAGTCGGTCAGCATGGTGCCGCGGTATCGATAGGTCGATCGTGGGCTGAATATCGGCGTTTCCGCGTCGCATAATGTTTATTGGTGGCGGAATGTCATCTCCGAAAGTGAGCAAGAAACATGGAAAACGGCACCACCACCACAGGAGGCATCACCATCACTGCACACACTCGGTGC…	cytohesin-interacting protein-like	Centruroides sculpturatus
OE_10325	miR-315-5p_1	XP_023222896.1	ATACTGCAAATTGTTGCCGCTGTGTTCGGGTACAAAACGTATGCTTTCATGTTGTATGTAGTCATGGTAATCACAAACAAGAATCAGATGCATACACACACATATAAAGAACTGAAGCAGGCTTATTTTATGCCAAAAGAGAAGTGTTTAGTACTTTGAGCCAGATCAACCAGTGTGCAAAGTTATTTTTGTTTGGAAAGTTTAAAAACACTGGTAGTAAGCTGCTTGTGTGTCTCCAACAATCTGTCAGAATTCATGTATTTTCATGGTGTAATACGTAGGCTTTGGAGAACATTGTCATAACATCTGGATGCCACGGACAGATTTTTGGTGGGTTCAGATTAGCCGTTCATAGTTTAATTTTTCACAAGCATCAGCTTATCTGATGCAAACAGCAGT…	CTGATGTTACACGTTCATAAGTCGGTCCTGTGCCTGCATTTTGACATTCCCTTGGGTTGACGTGACGTCACGACGACCTTGTTTCCGTTTCCCGTTTGTTGTCGCAGACGGCGCGGGGGTGGTGCTGGCGGTGCAGGGCCGTTCCCGCAAGCGAGCGGCCCGATCAGGTTGGGGTGGATGTTTTGCTGTTTTTCCGAGAAGTGGGTAAAAAAGAACGATAAACAAGTCGGTCAGCATGGTGCCGCGGTATCGATAGGTCGATCGTGGGCTGAATATCGGCGTTTCCGCGTCGCATAATGTTTATTGGTGGCGGAATGTCATCTCCGAAAGTGAGCAAGAAACATGGAAAACGGCACCACCACCACAGGAGGCATCACCATCACTGCACACACTCGGTGC…	cytohesin-interacting protein-like	Centruroides sculpturatus
OE_10325	miR-279-3p_1	XP_023222896.1	ATACTGCAAATTGTTGCCGCTGTGTTCGGGTACAAAACGTATGCTTTCATGTTGTATGTAGTCATGGTAATCACAAACAAGAATCAGATGCATACACACACATATAAAGAACTGAAGCAGGCTTATTTTATGCCAAAAGAGAAGTGTTTAGTACTTTGAGCCAGATCAACCAGTGTGCAAAGTTATTTTTGTTTGGAAAGTTTAAAAACACTGGTAGTAAGCTGCTTGTGTGTCTCCAACAATCTGTCAGAATTCATGTATTTTCATGGTGTAATACGTAGGCTTTGGAGAACATTGTCATAACATCTGGATGCCACGGACAGATTTTTGGTGGGTTCAGATTAGCCGTTCATAGTTTAATTTTTCACAAGCATCAGCTTATCTGATGCAAACAGCAGT…	CTGATGTTACACGTTCATAAGTCGGTCCTGTGCCTGCATTTTGACATTCCCTTGGGTTGACGTGACGTCACGACGACCTTGTTTCCGTTTCCCGTTTGTTGTCGCAGACGGCGCGGGGGTGGTGCTGGCGGTGCAGGGCCGTTCCCGCAAGCGAGCGGCCCGATCAGGTTGGGGTGGATGTTTTGCTGTTTTTCCGAGAAGTGGGTAAAAAAGAACGATAAACAAGTCGGTCAGCATGGTGCCGCGGTATCGATAGGTCGATCGTGGGCTGAATATCGGCGTTTCCGCGTCGCATAATGTTTATTGGTGGCGGAATGTCATCTCCGAAAGTGAGCAAGAAACATGGAAAACGGCACCACCACCACAGGAGGCATCACCATCACTGCACACACTCGGTGC…	cytohesin-interacting protein-like	Centruroides sculpturatus
OE_10325	miR-3931	XP_023222896.1	ATACTGCAAATTGTTGCCGCTGTGTTCGGGTACAAAACGTATGCTTTCATGTTGTATGTAGTCATGGTAATCACAAACAAGAATCAGATGCATACACACACATATAAAGAACTGAAGCAGGCTTATTTTATGCCAAAAGAGAAGTGTTTAGTACTTTGAGCCAGATCAACCAGTGTGCAAAGTTATTTTTGTTTGGAAAGTTTAAAAACACTGGTAGTAAGCTGCTTGTGTGTCTCCAACAATCTGTCAGAATTCATGTATTTTCATGGTGTAATACGTAGGCTTTGGAGAACATTGTCATAACATCTGGATGCCACGGACAGATTTTTGGTGGGTTCAGATTAGCCGTTCATAGTTTAATTTTTCACAAGCATCAGCTTATCTGATGCAAACAGCAGT…	CTGATGTTACACGTTCATAAGTCGGTCCTGTGCCTGCATTTTGACATTCCCTTGGGTTGACGTGACGTCACGACGACCTTGTTTCCGTTTCCCGTTTGTTGTCGCAGACGGCGCGGGGGTGGTGCTGGCGGTGCAGGGCCGTTCCCGCAAGCGAGCGGCCCGATCAGGTTGGGGTGGATGTTTTGCTGTTTTTCCGAGAAGTGGGTAAAAAAGAACGATAAACAAGTCGGTCAGCATGGTGCCGCGGTATCGATAGGTCGATCGTGGGCTGAATATCGGCGTTTCCGCGTCGCATAATGTTTATTGGTGGCGGAATGTCATCTCCGAAAGTGAGCAAGAAACATGGAAAACGGCACCACCACCACAGGAGGCATCACCATCACTGCACACACTCGGTGC…	cytohesin-interacting protein-like	Centruroides sculpturatus
OE_10325	miR-279-3p_2	XP_023222896.1	ATACTGCAAATTGTTGCCGCTGTGTTCGGGTACAAAACGTATGCTTTCATGTTGTATGTAGTCATGGTAATCACAAACAAGAATCAGATGCATACACACACATATAAAGAACTGAAGCAGGCTTATTTTATGCCAAAAGAGAAGTGTTTAGTACTTTGAGCCAGATCAACCAGTGTGCAAAGTTATTTTTGTTTGGAAAGTTTAAAAACACTGGTAGTAAGCTGCTTGTGTGTCTCCAACAATCTGTCAGAATTCATGTATTTTCATGGTGTAATACGTAGGCTTTGGAGAACATTGTCATAACATCTGGATGCCACGGACAGATTTTTGGTGGGTTCAGATTAGCCGTTCATAGTTTAATTTTTCACAAGCATCAGCTTATCTGATGCAAACAGCAGT…	CTGATGTTACACGTTCATAAGTCGGTCCTGTGCCTGCATTTTGACATTCCCTTGGGTTGACGTGACGTCACGACGACCTTGTTTCCGTTTCCCGTTTGTTGTCGCAGACGGCGCGGGGGTGGTGCTGGCGGTGCAGGGCCGTTCCCGCAAGCGAGCGGCCCGATCAGGTTGGGGTGGATGTTTTGCTGTTTTTCCGAGAAGTGGGTAAAAAAGAACGATAAACAAGTCGGTCAGCATGGTGCCGCGGTATCGATAGGTCGATCGTGGGCTGAATATCGGCGTTTCCGCGTCGCATAATGTTTATTGGTGGCGGAATGTCATCTCCGAAAGTGAGCAAGAAACATGGAAAACGGCACCACCACCACAGGAGGCATCACCATCACTGCACACACTCGGTGC…	cytohesin-interacting protein-like	Centruroides sculpturatus
OE_10328	miR-24-3p	XP_013788637.1	TACCATCTAAACAGGTATGTATTAGTGACGTTCTACTGTATATTTTAAACTGAGCCAATTTACTGCAGGCACCATATTATGCAAAAAGCAAACACTCTTGCATAACAGATTTTGCCCATTCTATGTGCCCACACTGCTGTCAGGAAGGTGCAACCCATCCAGCACATTAGAAGCCAACAAAAACCATACACCACTAGCATTGCAAGCAGGAACCGCAATAGCAAAGTATCACTGCAGCATGCTTATGAGAATGTTTCATGCTGAAGCTTCATGTTTACACATGCAAAAGCTATGGCACGCAATTAAG	CTTAATTGCGTGCCATAGCTTTTGCATGTGTAAACATGAAGCTTCAGCATGAAACATTCTCATAAGCATGCTGCAGTGATACTTTGCTATTGCGGTTCCTGCTTGCAATGCTAGTGGTGTATGGTTTTTGTTGGCTTCTAATGTGCTGGATGGGTTGCACCTTCCTGACAGCAGTGTGGGCACATAGAATGGGCAAAATCTGTTATGCAAGAGTGTTTGCTTTTTGCATAATATGGTGCCTGCAGTAAATTGGCTCAGTTTAAAATATACAGTAGAACGTCACTAATACATACCTGTTTAGATGGTACTTCTGCTTAAATGGTAGTCGTGCATTGGCATGTGGCAGGGGGCTTCCATTAATAACAGTTTGCGTAGCGTGGAACTGAAGAAGATCTTGAA…	casein kinase I isoform X1	Limulus polyphemus
OE_10333	miR-203a-3p	XP_013781437.1	TAAAATCACATCAGGTGCCTCAAGTGACCTGAAGCAAGCAACTGCACTGGCAACTAACATGGTCAAGGAGTGGGGAATGTCTGATAAGGTTGGCGTAAGGACTTTTGATGATGACCAGAAGTCTCTGATTGTTGTGAATGAGCTTTCACCAAGTACATCAGAGGTCATTGATGCTGAAATAAAGAGGTTGCTACACGAATCTTACGAGCGGGCCAGAAGCATCCTGAAGATGCACCAAAAAGAGCATCGCGTACTTGCTGAAGCTCTATTGAAATATGAAACTTTGGATGCAGAAGATGTCAAGTTGCTTCTTAGTGGGAAAGACCTCACAGACCTGCGACGGAGGCGAAAAGGACGGGCGCTGTTGCCAAACCGAGCCTAAGGTCAGCTGCTGCTGGC…	ACTTTTAGACTACCAAAAGAAAGTAGCACTGCTATGTGAAATGATCCACACCGCAAGCCTGGTGCACGACGATGTCATTGACACCTCAGACACAAGGAGGGGAAAGCCAAGTGTCAATGTACTGTGGGGACAGAAGAAGGTAGGTTTTTATTCTATCACAATGTGGTGTGTGTCAGATGGTAAGCATAAGTGATCTCTTGCAGGCAATTTTAGCTGGTGACTTTGTGCTCTCAAGGACGGCCCAGCTGCTTGCCAAAATTGGAAGTAATGATGTTAACGCATTCCTGTCACAGGTTTTAGTGGACCTGGTTCAGGGTGAATTCATGCAGCTGGGTTCCAAAGAAGATGAAGGAGAGCGGTTTTCACACTACATTCAAAAGACTTTCAAGAAAACTGCCA…	ATP-dependent zinc metalloprotease YME1 homolog isoform X2	Limulus polyphemus
OE_10333	miR-184-5p	XP_013781437.1	TAAAATCACATCAGGTGCCTCAAGTGACCTGAAGCAAGCAACTGCACTGGCAACTAACATGGTCAAGGAGTGGGGAATGTCTGATAAGGTTGGCGTAAGGACTTTTGATGATGACCAGAAGTCTCTGATTGTTGTGAATGAGCTTTCACCAAGTACATCAGAGGTCATTGATGCTGAAATAAAGAGGTTGCTACACGAATCTTACGAGCGGGCCAGAAGCATCCTGAAGATGCACCAAAAAGAGCATCGCGTACTTGCTGAAGCTCTATTGAAATATGAAACTTTGGATGCAGAAGATGTCAAGTTGCTTCTTAGTGGGAAAGACCTCACAGACCTGCGACGGAGGCGAAAAGGACGGGCGCTGTTGCCAAACCGAGCCTAAGGTCAGCTGCTGCTGGC…	ACTTTTAGACTACCAAAAGAAAGTAGCACTGCTATGTGAAATGATCCACACCGCAAGCCTGGTGCACGACGATGTCATTGACACCTCAGACACAAGGAGGGGAAAGCCAAGTGTCAATGTACTGTGGGGACAGAAGAAGGTAGGTTTTTATTCTATCACAATGTGGTGTGTGTCAGATGGTAAGCATAAGTGATCTCTTGCAGGCAATTTTAGCTGGTGACTTTGTGCTCTCAAGGACGGCCCAGCTGCTTGCCAAAATTGGAAGTAATGATGTTAACGCATTCCTGTCACAGGTTTTAGTGGACCTGGTTCAGGGTGAATTCATGCAGCTGGGTTCCAAAGAAGATGAAGGAGAGCGGTTTTCACACTACATTCAAAAGACTTTCAAGAAAACTGCCA…	ATP-dependent zinc metalloprotease YME1 homolog isoform X2	Limulus polyphemus
OE_10333	miR-181a-5p	XP_013781437.1	TAAAATCACATCAGGTGCCTCAAGTGACCTGAAGCAAGCAACTGCACTGGCAACTAACATGGTCAAGGAGTGGGGAATGTCTGATAAGGTTGGCGTAAGGACTTTTGATGATGACCAGAAGTCTCTGATTGTTGTGAATGAGCTTTCACCAAGTACATCAGAGGTCATTGATGCTGAAATAAAGAGGTTGCTACACGAATCTTACGAGCGGGCCAGAAGCATCCTGAAGATGCACCAAAAAGAGCATCGCGTACTTGCTGAAGCTCTATTGAAATATGAAACTTTGGATGCAGAAGATGTCAAGTTGCTTCTTAGTGGGAAAGACCTCACAGACCTGCGACGGAGGCGAAAAGGACGGGCGCTGTTGCCAAACCGAGCCTAAGGTCAGCTGCTGCTGGC…	ACTTTTAGACTACCAAAAGAAAGTAGCACTGCTATGTGAAATGATCCACACCGCAAGCCTGGTGCACGACGATGTCATTGACACCTCAGACACAAGGAGGGGAAAGCCAAGTGTCAATGTACTGTGGGGACAGAAGAAGGTAGGTTTTTATTCTATCACAATGTGGTGTGTGTCAGATGGTAAGCATAAGTGATCTCTTGCAGGCAATTTTAGCTGGTGACTTTGTGCTCTCAAGGACGGCCCAGCTGCTTGCCAAAATTGGAAGTAATGATGTTAACGCATTCCTGTCACAGGTTTTAGTGGACCTGGTTCAGGGTGAATTCATGCAGCTGGGTTCCAAAGAAGATGAAGGAGAGCGGTTTTCACACTACATTCAAAAGACTTTCAAGAAAACTGCCA…	ATP-dependent zinc metalloprotease YME1 homolog isoform X2	Limulus polyphemus
OE_10346	miR-3931	XP_022250111.1	GGGCCGCTGCACCTCTTCGACTCCCCCTCCAAAAAGAGACTGACATTGCATTCATGTATAAAATCGACAGATATCACCGCATTACTTATATCTGTATATGGTGTACAAAAACAGAAAAAGGAAGCTAAACGTATGGATGGAAAACGGGCTTAGAACCAGGGGCAAGAAACACCCGGGAAGGGGCTTCAAAAACCTCCCGAGGTTCCACTGACGTCTTTTCATGCATCGGTATCGTAAGATTGGTATTCTGTCGTGATTTGTTTGTTACTTTGCTGTTTGTTAACGGCTGTAGCTCCGCGTCAGTTGTGTCCACGGAATAGTTTGTTTTCTACGCTCGTCTCGTGCGGCGCCTGCATTTGCTCAGGAACGGTGTTCGTTGTCCGTAGACAGAATTCTCCT…	GTGGCCATTACCTTTTGGTGGGTCTTCGTTGCTCGTCTGTTGTTTGTGGATTAACGCGTTTGGGATGATGGCAGATATCGCCAACTACGACGGCCACGCGGCTAAACGACAAAGAACCGACGAAGGCAGAGAGCGTGGATATGGCAACAACCAGCAGAGTTACAAGTTCTACAACAACCAACGCGGTGGCAGAGGGCCAGAAGAAGAAAACCCCAATCACATTCTCCTGATGACAATCCTTAATCCTGCATATCCAATCACAGTGGATGTCATCCACACCATCAGTTCGCCCAGCGGTAAAGTGTTGAGGATAGTCATCTTCAAGAAGAATGGAGTTCAGGCAATGGTCGAATTTGACAGCGTCGACTCAGCCACGAGAGCCAAGCAGTCGCTGCACGG…	heterogeneous nuclear ribonucleoprotein L-like isoform X4	Limulus polyphemus
OE_10346	miR-87	XP_022250111.1	GGGCCGCTGCACCTCTTCGACTCCCCCTCCAAAAAGAGACTGACATTGCATTCATGTATAAAATCGACAGATATCACCGCATTACTTATATCTGTATATGGTGTACAAAAACAGAAAAAGGAAGCTAAACGTATGGATGGAAAACGGGCTTAGAACCAGGGGCAAGAAACACCCGGGAAGGGGCTTCAAAAACCTCCCGAGGTTCCACTGACGTCTTTTCATGCATCGGTATCGTAAGATTGGTATTCTGTCGTGATTTGTTTGTTACTTTGCTGTTTGTTAACGGCTGTAGCTCCGCGTCAGTTGTGTCCACGGAATAGTTTGTTTTCTACGCTCGTCTCGTGCGGCGCCTGCATTTGCTCAGGAACGGTGTTCGTTGTCCGTAGACAGAATTCTCCT…	GTGGCCATTACCTTTTGGTGGGTCTTCGTTGCTCGTCTGTTGTTTGTGGATTAACGCGTTTGGGATGATGGCAGATATCGCCAACTACGACGGCCACGCGGCTAAACGACAAAGAACCGACGAAGGCAGAGAGCGTGGATATGGCAACAACCAGCAGAGTTACAAGTTCTACAACAACCAACGCGGTGGCAGAGGGCCAGAAGAAGAAAACCCCAATCACATTCTCCTGATGACAATCCTTAATCCTGCATATCCAATCACAGTGGATGTCATCCACACCATCAGTTCGCCCAGCGGTAAAGTGTTGAGGATAGTCATCTTCAAGAAGAATGGAGTTCAGGCAATGGTCGAATTTGACAGCGTCGACTCAGCCACGAGAGCCAAGCAGTCGCTGCACGG…	heterogeneous nuclear ribonucleoprotein L-like isoform X4	Limulus polyphemus
OE_10346	miR-3931-3p	XP_022250111.1	GGGCCGCTGCACCTCTTCGACTCCCCCTCCAAAAAGAGACTGACATTGCATTCATGTATAAAATCGACAGATATCACCGCATTACTTATATCTGTATATGGTGTACAAAAACAGAAAAAGGAAGCTAAACGTATGGATGGAAAACGGGCTTAGAACCAGGGGCAAGAAACACCCGGGAAGGGGCTTCAAAAACCTCCCGAGGTTCCACTGACGTCTTTTCATGCATCGGTATCGTAAGATTGGTATTCTGTCGTGATTTGTTTGTTACTTTGCTGTTTGTTAACGGCTGTAGCTCCGCGTCAGTTGTGTCCACGGAATAGTTTGTTTTCTACGCTCGTCTCGTGCGGCGCCTGCATTTGCTCAGGAACGGTGTTCGTTGTCCGTAGACAGAATTCTCCT…	GTGGCCATTACCTTTTGGTGGGTCTTCGTTGCTCGTCTGTTGTTTGTGGATTAACGCGTTTGGGATGATGGCAGATATCGCCAACTACGACGGCCACGCGGCTAAACGACAAAGAACCGACGAAGGCAGAGAGCGTGGATATGGCAACAACCAGCAGAGTTACAAGTTCTACAACAACCAACGCGGTGGCAGAGGGCCAGAAGAAGAAAACCCCAATCACATTCTCCTGATGACAATCCTTAATCCTGCATATCCAATCACAGTGGATGTCATCCACACCATCAGTTCGCCCAGCGGTAAAGTGTTGAGGATAGTCATCTTCAAGAAGAATGGAGTTCAGGCAATGGTCGAATTTGACAGCGTCGACTCAGCCACGAGAGCCAAGCAGTCGCTGCACGG…	heterogeneous nuclear ribonucleoprotein L-like isoform X4	Limulus polyphemus
OE_10346	miR-5315	XP_022250111.1	GGGCCGCTGCACCTCTTCGACTCCCCCTCCAAAAAGAGACTGACATTGCATTCATGTATAAAATCGACAGATATCACCGCATTACTTATATCTGTATATGGTGTACAAAAACAGAAAAAGGAAGCTAAACGTATGGATGGAAAACGGGCTTAGAACCAGGGGCAAGAAACACCCGGGAAGGGGCTTCAAAAACCTCCCGAGGTTCCACTGACGTCTTTTCATGCATCGGTATCGTAAGATTGGTATTCTGTCGTGATTTGTTTGTTACTTTGCTGTTTGTTAACGGCTGTAGCTCCGCGTCAGTTGTGTCCACGGAATAGTTTGTTTTCTACGCTCGTCTCGTGCGGCGCCTGCATTTGCTCAGGAACGGTGTTCGTTGTCCGTAGACAGAATTCTCCT…	GTGGCCATTACCTTTTGGTGGGTCTTCGTTGCTCGTCTGTTGTTTGTGGATTAACGCGTTTGGGATGATGGCAGATATCGCCAACTACGACGGCCACGCGGCTAAACGACAAAGAACCGACGAAGGCAGAGAGCGTGGATATGGCAACAACCAGCAGAGTTACAAGTTCTACAACAACCAACGCGGTGGCAGAGGGCCAGAAGAAGAAAACCCCAATCACATTCTCCTGATGACAATCCTTAATCCTGCATATCCAATCACAGTGGATGTCATCCACACCATCAGTTCGCCCAGCGGTAAAGTGTTGAGGATAGTCATCTTCAAGAAGAATGGAGTTCAGGCAATGGTCGAATTTGACAGCGTCGACTCAGCCACGAGAGCCAAGCAGTCGCTGCACGG…	heterogeneous nuclear ribonucleoprotein L-like isoform X4	Limulus polyphemus
OE_10362	miR-71	ABR23456.1	CCTGAGAGTGAATCCTATTGATGGTATTGCTTCCAAATGGGACTATGAAAACAACCGATGGAAGGATTAAGAATACCATTAAGCACCAGATTGTCTTTCGCAGTGAAAAGTTGTCTACACTCCTTAGGCTCTTCTAGGTCTGTCCGTCATGCAAGCACTTGTACTAGTTCAACAATAAAGTCACATATT	AATATGTGACTTTATTGTTGAACTAGTACAAGTGCTTGCATGACGGACAGACCTAGAAGAGCCTAAGGAGTGTAGACAACTTTTCACTGCGAAAGACAATCTGGTGCTTAATGGTATTCTTAATCCTTCCATCGGTTGTTTTCATAGTCCCATTTGGAAGCAATACCATCAATAGGATTCACTCTCAGGTCAATAATACGCTGCAGCTGGGCTTTCTTGTTTTCCTCAGACATGCTTGCGGGTACCGGCCCATACACACACTTCTTCATGAAGACGTAGACCCATAATGAGAGGCTCATGCAAAGCAAAACGCCAGCAGCAATTGGCTTCCATTCATTCCTTGGTGCATGCATTTCAGCATATGTCTGGCAGAAGCTGAATCGGTACAAAGCTTTCTTC…	cytochrome c oxidase polyprotein IV	Ornithodoros parkeri
OE_10378	miR-8	XP_021183516.1	ATGTATATTTTGTAACTGTCACTGACATGGCAGATGTAAATGAGTGTACCGGGTTTGTAAACTAAACGGGGAAGGGATGTTACAAAGTTGTGCACGATACGTTCCGTGATAGCATATCATGTTTACGCCTGTGTGTCTTAGATGTCAGGATGTGCCTCGTCTACCAAGGTGATATCGGTTGCCCTGTTTTGTTCGTCGTTGCCCCGGCAGTTATTACAGTAAACACGACTAGTTTACAACTATTTGTAATACCGTGGCAATAAAAAGTTTGTGTAGGATATTTCAATGGCGATGGCTACTTGGCACGCCAAACGTCACATCCGGNTTTGGCTTGGACTTGGATTGGCTAGATTGCACTCTATATAGCCACGCACGTCAAACGTCATTTCCGGTTTGGAC…	GTGTCCTGCCTGTGACACGGGCTTATAACACTTGGAGTGATGGATCAAATCTTGCGCGGTATACCAGGAACTGTTTGTTATCTGGATGATGTGCTTATCTCGGGAAGGGATCGTAGCGAGTGCGAGGAGCGCGTAAACTCCGTACTTGCAAGACTGCAAGCACACGGCATTCGCATCAACAAGGCTAAATGCCACTTTTTTCAAGAAAAGGTTAACTATTTGGGGCATCAAATTGACGGAGAAGGTATTCATCCTACGAAGCAGAACCTAGAAGCTGTGGCGAAGGCTCCCATTCCCAAAAACGTAACGGAGTTGAAAGCATTTCTCGGTCTCTTGAACTATTACGGCCGATTTCTACGGAAACTGGCTACAACGTTGGAACCACTTCACGAACTCTTA…	uncharacterized protein K02A2.6-like	Helicoverpa armigera
OE_10378	miR-30d-5p	XP_021183516.1	ATGTATATTTTGTAACTGTCACTGACATGGCAGATGTAAATGAGTGTACCGGGTTTGTAAACTAAACGGGGAAGGGATGTTACAAAGTTGTGCACGATACGTTCCGTGATAGCATATCATGTTTACGCCTGTGTGTCTTAGATGTCAGGATGTGCCTCGTCTACCAAGGTGATATCGGTTGCCCTGTTTTGTTCGTCGTTGCCCCGGCAGTTATTACAGTAAACACGACTAGTTTACAACTATTTGTAATACCGTGGCAATAAAAAGTTTGTGTAGGATATTTCAATGGCGATGGCTACTTGGCACGCCAAACGTCACATCCGGNTTTGGCTTGGACTTGGATTGGCTAGATTGCACTCTATATAGCCACGCACGTCAAACGTCATTTCCGGTTTGGAC…	GTGTCCTGCCTGTGACACGGGCTTATAACACTTGGAGTGATGGATCAAATCTTGCGCGGTATACCAGGAACTGTTTGTTATCTGGATGATGTGCTTATCTCGGGAAGGGATCGTAGCGAGTGCGAGGAGCGCGTAAACTCCGTACTTGCAAGACTGCAAGCACACGGCATTCGCATCAACAAGGCTAAATGCCACTTTTTTCAAGAAAAGGTTAACTATTTGGGGCATCAAATTGACGGAGAAGGTATTCATCCTACGAAGCAGAACCTAGAAGCTGTGGCGAAGGCTCCCATTCCCAAAAACGTAACGGAGTTGAAAGCATTTCTCGGTCTCTTGAACTATTACGGCCGATTTCTACGGAAACTGGCTACAACGTTGGAACCACTTCACGAACTCTTA…	uncharacterized protein K02A2.6-like	Helicoverpa armigera
OE_10387	miR-305-5p	B7PMP8	ACACGCACAGGGTCTTTCTCTCTCTCTCTACCAGGGAACTGTATAACATTGGTAATGCTGTAGGTTCAGCATTTTTACATTCATGTTAGGGCTCACTTAGGAATTAAAATTATTATTAAAAGCAAGTACAATGTCATGCAATTTTTGTGTTGTCACATCGGCCTTTGTGCAAGGAAAGGACAACGACAT	TAAAAGTGGCTCCACGGTTGTCTATGGGATnnGTCnGnnTCCTGGCTACAGTACTTGCTCTGTGGTGAAGCGGTTTGTTGTGCATGTTCAACATGCGATTGAAACCACATGAATTCATGTAAGAGTGTAGGTCCGGCGAAAATTAGTTTGCTTGATGGCAGGCGGCGGCAGACGGGTGTATCTTGGGATTTTTAAAAATTTTGTCGAATCATTCTTAAAACTGGGGGCTGCTGAAAACAAAATTGGGAGCGACTATTTAGGAAATAAATATTTTGAAACTCCAGCAGATCCCAGCCGTGGAAAGCGAAGGCCGGTCCGGTGGTTTGAGCCAGCTGTGAAAGAGAAGTTTGATCAGGAAGTCCCAGTAGAGTGGGAAGCATGGCTGCGTTATAGAAGAAC…	pep scaffold:IscaW1:DS748754:172925:181521:1 gene:ISCW018461 transcript:ISCW018461-RA gene_biotype:protein_coding transcript_biotype:protein_coding description:Mimitin, putative	Ixodes scapularis
OE_1039	miR-27a-3p	XP_022667528.1	ATTCAGCAGACTGTCCTTGTACTGCAGAACATTCTGCTTTGCGATGTGCCATTTTATCATATATGTCAGAATTTTTATCAACCTACTAGAGGTATAGCAATGATTCATTGAAGTTGCTGATAAAATGCATTTGCCTTTTGTAAAGAGACAGAATTTTTTTGCTTGGTAACATCATTCTGGGTGTATAATATTTCGTTATGTTAATCTGATTGGCATTGTCATATGCCATGCAACTGAGCTGATTAACGGTAGTTCTTATTTGGGAAACTTTGGAATTCATTGTATATATATTGCTTCTTTGATCTAACGTTTAGAGGACGTTCCTCGTAACCCTCAGGCATTATCCTAATATAGGTACCACACATCAAGTGCATTTTGCAATTTGTGCAGTGATTTTCA…	CTGTTGAGCACGTGTTTCATTGGTTTAGCTGTGAAGCAATGATTGTTTAGTGCATCCCGTGAGTCAAGAGCACGAAAATGAAAGCCGACTTGGTGCTCGAAGATGGAACCGTATTTTCGGGCCAAGTATTTGGAGATGCCAGAAGCTTGTCTGGCGAAGTTGTATTCCAGACGGGAATGGTTGGCTACATAGAATCTCTAACGGACCCGTCGTACAACCGTCAAATCCTGGTGCTCACATACCCCTTGATCGGGAATTATGGAGTTCCAGCAGAGACGAAGGACCCTTATGGAATTCCATTACATTTCGAGTCGCACAAGATATGGGCTGCTGGTCTGATCGTTGGAGAATATGTTGCGGAATACAGCCACTGGAATGCTGAATATTCTTTATCTAGTT…	CAD protein-like isoform X1	Varroa destructor
OE_1039	miR-2a	XP_022667528.1	ATTCAGCAGACTGTCCTTGTACTGCAGAACATTCTGCTTTGCGATGTGCCATTTTATCATATATGTCAGAATTTTTATCAACCTACTAGAGGTATAGCAATGATTCATTGAAGTTGCTGATAAAATGCATTTGCCTTTTGTAAAGAGACAGAATTTTTTTGCTTGGTAACATCATTCTGGGTGTATAATATTTCGTTATGTTAATCTGATTGGCATTGTCATATGCCATGCAACTGAGCTGATTAACGGTAGTTCTTATTTGGGAAACTTTGGAATTCATTGTATATATATTGCTTCTTTGATCTAACGTTTAGAGGACGTTCCTCGTAACCCTCAGGCATTATCCTAATATAGGTACCACACATCAAGTGCATTTTGCAATTTGTGCAGTGATTTTCA…	CTGTTGAGCACGTGTTTCATTGGTTTAGCTGTGAAGCAATGATTGTTTAGTGCATCCCGTGAGTCAAGAGCACGAAAATGAAAGCCGACTTGGTGCTCGAAGATGGAACCGTATTTTCGGGCCAAGTATTTGGAGATGCCAGAAGCTTGTCTGGCGAAGTTGTATTCCAGACGGGAATGGTTGGCTACATAGAATCTCTAACGGACCCGTCGTACAACCGTCAAATCCTGGTGCTCACATACCCCTTGATCGGGAATTATGGAGTTCCAGCAGAGACGAAGGACCCTTATGGAATTCCATTACATTTCGAGTCGCACAAGATATGGGCTGCTGGTCTGATCGTTGGAGAATATGTTGCGGAATACAGCCACTGGAATGCTGAATATTCTTTATCTAGTT…	CAD protein-like isoform X1	Varroa destructor
OE_1039	miR-2b	XP_022667528.1	ATTCAGCAGACTGTCCTTGTACTGCAGAACATTCTGCTTTGCGATGTGCCATTTTATCATATATGTCAGAATTTTTATCAACCTACTAGAGGTATAGCAATGATTCATTGAAGTTGCTGATAAAATGCATTTGCCTTTTGTAAAGAGACAGAATTTTTTTGCTTGGTAACATCATTCTGGGTGTATAATATTTCGTTATGTTAATCTGATTGGCATTGTCATATGCCATGCAACTGAGCTGATTAACGGTAGTTCTTATTTGGGAAACTTTGGAATTCATTGTATATATATTGCTTCTTTGATCTAACGTTTAGAGGACGTTCCTCGTAACCCTCAGGCATTATCCTAATATAGGTACCACACATCAAGTGCATTTTGCAATTTGTGCAGTGATTTTCA…	CTGTTGAGCACGTGTTTCATTGGTTTAGCTGTGAAGCAATGATTGTTTAGTGCATCCCGTGAGTCAAGAGCACGAAAATGAAAGCCGACTTGGTGCTCGAAGATGGAACCGTATTTTCGGGCCAAGTATTTGGAGATGCCAGAAGCTTGTCTGGCGAAGTTGTATTCCAGACGGGAATGGTTGGCTACATAGAATCTCTAACGGACCCGTCGTACAACCGTCAAATCCTGGTGCTCACATACCCCTTGATCGGGAATTATGGAGTTCCAGCAGAGACGAAGGACCCTTATGGAATTCCATTACATTTCGAGTCGCACAAGATATGGGCTGCTGGTCTGATCGTTGGAGAATATGTTGCGGAATACAGCCACTGGAATGCTGAATATTCTTTATCTAGTT…	CAD protein-like isoform X1	Varroa destructor
OE_1039	miR-2c-3p	XP_022667528.1	ATTCAGCAGACTGTCCTTGTACTGCAGAACATTCTGCTTTGCGATGTGCCATTTTATCATATATGTCAGAATTTTTATCAACCTACTAGAGGTATAGCAATGATTCATTGAAGTTGCTGATAAAATGCATTTGCCTTTTGTAAAGAGACAGAATTTTTTTGCTTGGTAACATCATTCTGGGTGTATAATATTTCGTTATGTTAATCTGATTGGCATTGTCATATGCCATGCAACTGAGCTGATTAACGGTAGTTCTTATTTGGGAAACTTTGGAATTCATTGTATATATATTGCTTCTTTGATCTAACGTTTAGAGGACGTTCCTCGTAACCCTCAGGCATTATCCTAATATAGGTACCACACATCAAGTGCATTTTGCAATTTGTGCAGTGATTTTCA…	CTGTTGAGCACGTGTTTCATTGGTTTAGCTGTGAAGCAATGATTGTTTAGTGCATCCCGTGAGTCAAGAGCACGAAAATGAAAGCCGACTTGGTGCTCGAAGATGGAACCGTATTTTCGGGCCAAGTATTTGGAGATGCCAGAAGCTTGTCTGGCGAAGTTGTATTCCAGACGGGAATGGTTGGCTACATAGAATCTCTAACGGACCCGTCGTACAACCGTCAAATCCTGGTGCTCACATACCCCTTGATCGGGAATTATGGAGTTCCAGCAGAGACGAAGGACCCTTATGGAATTCCATTACATTTCGAGTCGCACAAGATATGGGCTGCTGGTCTGATCGTTGGAGAATATGTTGCGGAATACAGCCACTGGAATGCTGAATATTCTTTATCTAGTT…	CAD protein-like isoform X1	Varroa destructor
OE_1039	miR-285	XP_022667528.1	ATTCAGCAGACTGTCCTTGTACTGCAGAACATTCTGCTTTGCGATGTGCCATTTTATCATATATGTCAGAATTTTTATCAACCTACTAGAGGTATAGCAATGATTCATTGAAGTTGCTGATAAAATGCATTTGCCTTTTGTAAAGAGACAGAATTTTTTTGCTTGGTAACATCATTCTGGGTGTATAATATTTCGTTATGTTAATCTGATTGGCATTGTCATATGCCATGCAACTGAGCTGATTAACGGTAGTTCTTATTTGGGAAACTTTGGAATTCATTGTATATATATTGCTTCTTTGATCTAACGTTTAGAGGACGTTCCTCGTAACCCTCAGGCATTATCCTAATATAGGTACCACACATCAAGTGCATTTTGCAATTTGTGCAGTGATTTTCA…	CTGTTGAGCACGTGTTTCATTGGTTTAGCTGTGAAGCAATGATTGTTTAGTGCATCCCGTGAGTCAAGAGCACGAAAATGAAAGCCGACTTGGTGCTCGAAGATGGAACCGTATTTTCGGGCCAAGTATTTGGAGATGCCAGAAGCTTGTCTGGCGAAGTTGTATTCCAGACGGGAATGGTTGGCTACATAGAATCTCTAACGGACCCGTCGTACAACCGTCAAATCCTGGTGCTCACATACCCCTTGATCGGGAATTATGGAGTTCCAGCAGAGACGAAGGACCCTTATGGAATTCCATTACATTTCGAGTCGCACAAGATATGGGCTGCTGGTCTGATCGTTGGAGAATATGTTGCGGAATACAGCCACTGGAATGCTGAATATTCTTTATCTAGTT…	CAD protein-like isoform X1	Varroa destructor
OE_10412	miR-122-5p	ISCW019144-PA	AAGTGATGGAGTTCATCGGTGTCCAACAGCTCATGCTTGCTGATCTAAGGTTTACACTCCTATTGTTTGCATTATTTGTTGTTATCCGCAAGTGTTTGTTCTTA	TAAGAACAAACACTTGCGGATAACAACAAATAATGCAAACAATAGGAGTGTAAACCTTAGATCAGCAAGCATGAGCTGTTGGACACCGATGAACTCCATCACTTCCCTTAAGCAAACACAGGATATGTTTTGGCAATGAGCATGCTGTGGCACAAAGTAAACCGTGGTATCATCGCATTGCAGAAATAGGCCTGCACACAGATTCTTTTTCAGTCAACCTAGGCATTTGTTTTCTTGACAGCCGTGGCACTATTTTGGGGGAGTAAATACCCATTACAAACAACCAAATACAACAAACAAATGTTGCATGATCATCAGGTTCATCGGTACCATTTACAATTAATAAACTAATAAACATCTCGCTAGCAGTATTACAAATGTGTATTGCTCTTGATATCA…	pep scaffold:IscaW1:DS755574:210622:214515:1 gene:ISCW019144 transcript:ISCW019144-RA gene_biotype:protein_coding transcript_biotype:protein_coding description:Anamorsin, putative	Ixodes scapularis
OE_10418	miR-5310	B7Q2B8	GAACACCCATTAATTAGCGCCAAGAAGTTGAAAAAATAAAAGACCAACAGCTGCTGCTGCAGCTAAGGAAGTATACAACTAGAGTTGAGTGTTAAAGAAAACTGAATGTAATCCATCCGGAGCACCACAACTCTTCCGAAAGACTACCTTTCTAATTAGAAATTTTAAGAGCTTGAAGCG	AGAGCAAGATGTCCTTCTCTCAGTCACCTTCCTCTCTTACATGTGGCTTTTGTTGTATCCTTGGCGGGCGATTGTGGCCTCACCATTGCCATTCTGTGTGTTTGTTCTCTTTTCGAAGACATGGAGCTGAGAAGACTTGCGGTTCTCTTTGTTACCGTGGTGTTCACGAAGAAATACGAGTACGCCTATGGGGCATCAGTAAACGAGATCGTGTATCCAACGCTCGTGGAAAGCAGAGATCTTCGTGGCAATAAAGTAGTACGCATCAAGGATGACCTGACGCTGAATCTGCGAAGAAGCGACTTCTTGGGAAAAGACCTAATTATGTCCTCTCTGAAGAGTGAGGAACGGCTTCATAAACGCGTAAGCTCAGTTCTCTTTGGACTTCACGAAGATCCG…	pep scaffold:IscaW1:DS843033:65709:96158:1 gene:ISCW008968 transcript:ISCW008968-RA gene_biotype:protein_coding transcript_biotype:protein_coding description:Metalloprotease, putative	Ixodes scapularis
OE_10418	miR-1246	B7Q2B8	GAACACCCATTAATTAGCGCCAAGAAGTTGAAAAAATAAAAGACCAACAGCTGCTGCTGCAGCTAAGGAAGTATACAACTAGAGTTGAGTGTTAAAGAAAACTGAATGTAATCCATCCGGAGCACCACAACTCTTCCGAAAGACTACCTTTCTAATTAGAAATTTTAAGAGCTTGAAGCG	AGAGCAAGATGTCCTTCTCTCAGTCACCTTCCTCTCTTACATGTGGCTTTTGTTGTATCCTTGGCGGGCGATTGTGGCCTCACCATTGCCATTCTGTGTGTTTGTTCTCTTTTCGAAGACATGGAGCTGAGAAGACTTGCGGTTCTCTTTGTTACCGTGGTGTTCACGAAGAAATACGAGTACGCCTATGGGGCATCAGTAAACGAGATCGTGTATCCAACGCTCGTGGAAAGCAGAGATCTTCGTGGCAATAAAGTAGTACGCATCAAGGATGACCTGACGCTGAATCTGCGAAGAAGCGACTTCTTGGGAAAAGACCTAATTATGTCCTCTCTGAAGAGTGAGGAACGGCTTCATAAACGCGTAAGCTCAGTTCTCTTTGGACTTCACGAAGATCCG…	pep scaffold:IscaW1:DS843033:65709:96158:1 gene:ISCW008968 transcript:ISCW008968-RA gene_biotype:protein_coding transcript_biotype:protein_coding description:Metalloprotease, putative	Ixodes scapularis
OE_10418	miR-181a-5p	B7Q2B8	GAACACCCATTAATTAGCGCCAAGAAGTTGAAAAAATAAAAGACCAACAGCTGCTGCTGCAGCTAAGGAAGTATACAACTAGAGTTGAGTGTTAAAGAAAACTGAATGTAATCCATCCGGAGCACCACAACTCTTCCGAAAGACTACCTTTCTAATTAGAAATTTTAAGAGCTTGAAGCG	AGAGCAAGATGTCCTTCTCTCAGTCACCTTCCTCTCTTACATGTGGCTTTTGTTGTATCCTTGGCGGGCGATTGTGGCCTCACCATTGCCATTCTGTGTGTTTGTTCTCTTTTCGAAGACATGGAGCTGAGAAGACTTGCGGTTCTCTTTGTTACCGTGGTGTTCACGAAGAAATACGAGTACGCCTATGGGGCATCAGTAAACGAGATCGTGTATCCAACGCTCGTGGAAAGCAGAGATCTTCGTGGCAATAAAGTAGTACGCATCAAGGATGACCTGACGCTGAATCTGCGAAGAAGCGACTTCTTGGGAAAAGACCTAATTATGTCCTCTCTGAAGAGTGAGGAACGGCTTCATAAACGCGTAAGCTCAGTTCTCTTTGGACTTCACGAAGATCCG…	pep scaffold:IscaW1:DS843033:65709:96158:1 gene:ISCW008968 transcript:ISCW008968-RA gene_biotype:protein_coding transcript_biotype:protein_coding description:Metalloprotease, putative	Ixodes scapularis
OE_10429	miR-8	XP_023225915.1	GCATATCCCTGCACATCTAACTCCCCATCCCTAATTTATTGTATCTCGTTTCCGGGATCCCGAGCCTGCTCCCGGATGGCAACAGTGTAGATAGCTAGAGGGACTCTTTTATTTCCATTACATTTTTTTTTTCTGAGGACAGACATCTTGCAGCAGGGGTGAATGTTTCTTTGTGGTGATAATGTTTGTACAGTGCTGCTTGTTTCTTTCATCTCTTCTCTGCTTGTCCACACTGTCTAGTGGGGCAAGGATGACATGTGCATGAACTGAGTGTGTGTGAGCATATGCATTTCCTTTCCCTCCTTGGTCGGGACGGAGGCATGGACAAATCGAATTCATCTCTGATCTGATTTTTGTGTGTAGGGTTTGCAAGTGCAGCAACATTATCTCTCGTCATCA…	GCCGCGCTTCCTCCGCGGCCGCGGTTAATTGCGAAAAAGTAGTGCGCTCCGAGGAAAATTTATGTCGGTTGTGGGTCGATGCGCGCCTGTGTAAGGTAGTTCGACGAGATGTTTTTCGTTTGTATCATCGGCTAAAGTGTTGAGATTTGATACTGTGTGACTCTGTGACGACGCAAATCATCTTGCGGAAGAATTTCGTCCTTACTTTCCTCCTCACAGATGTTCCCGCTTTTGAAGTGGATAGAATAATAGTGTGTGCGGTTGATAAGGCCATGTTGGTTTAGCATCGGTTTCTACCTTTGCTCGTTTGACACACGTGGATCCTGCGGACTGCAGCGAGGTCCAGGATGTGCGACGGACCTCCAACACCCGGGATTACGTGCGCAGAGTGAGGATGCG…	AT-rich interactive domain-containing protein 1B-like isoform X11	Centruroides sculpturatus
OE_10429	miR-252-5p_1	XP_023225915.1	GCATATCCCTGCACATCTAACTCCCCATCCCTAATTTATTGTATCTCGTTTCCGGGATCCCGAGCCTGCTCCCGGATGGCAACAGTGTAGATAGCTAGAGGGACTCTTTTATTTCCATTACATTTTTTTTTTCTGAGGACAGACATCTTGCAGCAGGGGTGAATGTTTCTTTGTGGTGATAATGTTTGTACAGTGCTGCTTGTTTCTTTCATCTCTTCTCTGCTTGTCCACACTGTCTAGTGGGGCAAGGATGACATGTGCATGAACTGAGTGTGTGTGAGCATATGCATTTCCTTTCCCTCCTTGGTCGGGACGGAGGCATGGACAAATCGAATTCATCTCTGATCTGATTTTTGTGTGTAGGGTTTGCAAGTGCAGCAACATTATCTCTCGTCATCA…	GCCGCGCTTCCTCCGCGGCCGCGGTTAATTGCGAAAAAGTAGTGCGCTCCGAGGAAAATTTATGTCGGTTGTGGGTCGATGCGCGCCTGTGTAAGGTAGTTCGACGAGATGTTTTTCGTTTGTATCATCGGCTAAAGTGTTGAGATTTGATACTGTGTGACTCTGTGACGACGCAAATCATCTTGCGGAAGAATTTCGTCCTTACTTTCCTCCTCACAGATGTTCCCGCTTTTGAAGTGGATAGAATAATAGTGTGTGCGGTTGATAAGGCCATGTTGGTTTAGCATCGGTTTCTACCTTTGCTCGTTTGACACACGTGGATCCTGCGGACTGCAGCGAGGTCCAGGATGTGCGACGGACCTCCAACACCCGGGATTACGTGCGCAGAGTGAGGATGCG…	AT-rich interactive domain-containing protein 1B-like isoform X11	Centruroides sculpturatus
OE_10429	miR-320a-3p	XP_023225915.1	GCATATCCCTGCACATCTAACTCCCCATCCCTAATTTATTGTATCTCGTTTCCGGGATCCCGAGCCTGCTCCCGGATGGCAACAGTGTAGATAGCTAGAGGGACTCTTTTATTTCCATTACATTTTTTTTTTCTGAGGACAGACATCTTGCAGCAGGGGTGAATGTTTCTTTGTGGTGATAATGTTTGTACAGTGCTGCTTGTTTCTTTCATCTCTTCTCTGCTTGTCCACACTGTCTAGTGGGGCAAGGATGACATGTGCATGAACTGAGTGTGTGTGAGCATATGCATTTCCTTTCCCTCCTTGGTCGGGACGGAGGCATGGACAAATCGAATTCATCTCTGATCTGATTTTTGTGTGTAGGGTTTGCAAGTGCAGCAACATTATCTCTCGTCATCA…	GCCGCGCTTCCTCCGCGGCCGCGGTTAATTGCGAAAAAGTAGTGCGCTCCGAGGAAAATTTATGTCGGTTGTGGGTCGATGCGCGCCTGTGTAAGGTAGTTCGACGAGATGTTTTTCGTTTGTATCATCGGCTAAAGTGTTGAGATTTGATACTGTGTGACTCTGTGACGACGCAAATCATCTTGCGGAAGAATTTCGTCCTTACTTTCCTCCTCACAGATGTTCCCGCTTTTGAAGTGGATAGAATAATAGTGTGTGCGGTTGATAAGGCCATGTTGGTTTAGCATCGGTTTCTACCTTTGCTCGTTTGACACACGTGGATCCTGCGGACTGCAGCGAGGTCCAGGATGTGCGACGGACCTCCAACACCCGGGATTACGTGCGCAGAGTGAGGATGCG…	AT-rich interactive domain-containing protein 1B-like isoform X11	Centruroides sculpturatus
OE_10429	miR-252-5p_2	XP_023225915.1	GCATATCCCTGCACATCTAACTCCCCATCCCTAATTTATTGTATCTCGTTTCCGGGATCCCGAGCCTGCTCCCGGATGGCAACAGTGTAGATAGCTAGAGGGACTCTTTTATTTCCATTACATTTTTTTTTTCTGAGGACAGACATCTTGCAGCAGGGGTGAATGTTTCTTTGTGGTGATAATGTTTGTACAGTGCTGCTTGTTTCTTTCATCTCTTCTCTGCTTGTCCACACTGTCTAGTGGGGCAAGGATGACATGTGCATGAACTGAGTGTGTGTGAGCATATGCATTTCCTTTCCCTCCTTGGTCGGGACGGAGGCATGGACAAATCGAATTCATCTCTGATCTGATTTTTGTGTGTAGGGTTTGCAAGTGCAGCAACATTATCTCTCGTCATCA…	GCCGCGCTTCCTCCGCGGCCGCGGTTAATTGCGAAAAAGTAGTGCGCTCCGAGGAAAATTTATGTCGGTTGTGGGTCGATGCGCGCCTGTGTAAGGTAGTTCGACGAGATGTTTTTCGTTTGTATCATCGGCTAAAGTGTTGAGATTTGATACTGTGTGACTCTGTGACGACGCAAATCATCTTGCGGAAGAATTTCGTCCTTACTTTCCTCCTCACAGATGTTCCCGCTTTTGAAGTGGATAGAATAATAGTGTGTGCGGTTGATAAGGCCATGTTGGTTTAGCATCGGTTTCTACCTTTGCTCGTTTGACACACGTGGATCCTGCGGACTGCAGCGAGGTCCAGGATGTGCGACGGACCTCCAACACCCGGGATTACGTGCGCAGAGTGAGGATGCG…	AT-rich interactive domain-containing protein 1B-like isoform X11	Centruroides sculpturatus
OE_10429	miR-5308	XP_023225915.1	GCATATCCCTGCACATCTAACTCCCCATCCCTAATTTATTGTATCTCGTTTCCGGGATCCCGAGCCTGCTCCCGGATGGCAACAGTGTAGATAGCTAGAGGGACTCTTTTATTTCCATTACATTTTTTTTTTCTGAGGACAGACATCTTGCAGCAGGGGTGAATGTTTCTTTGTGGTGATAATGTTTGTACAGTGCTGCTTGTTTCTTTCATCTCTTCTCTGCTTGTCCACACTGTCTAGTGGGGCAAGGATGACATGTGCATGAACTGAGTGTGTGTGAGCATATGCATTTCCTTTCCCTCCTTGGTCGGGACGGAGGCATGGACAAATCGAATTCATCTCTGATCTGATTTTTGTGTGTAGGGTTTGCAAGTGCAGCAACATTATCTCTCGTCATCA…	GCCGCGCTTCCTCCGCGGCCGCGGTTAATTGCGAAAAAGTAGTGCGCTCCGAGGAAAATTTATGTCGGTTGTGGGTCGATGCGCGCCTGTGTAAGGTAGTTCGACGAGATGTTTTTCGTTTGTATCATCGGCTAAAGTGTTGAGATTTGATACTGTGTGACTCTGTGACGACGCAAATCATCTTGCGGAAGAATTTCGTCCTTACTTTCCTCCTCACAGATGTTCCCGCTTTTGAAGTGGATAGAATAATAGTGTGTGCGGTTGATAAGGCCATGTTGGTTTAGCATCGGTTTCTACCTTTGCTCGTTTGACACACGTGGATCCTGCGGACTGCAGCGAGGTCCAGGATGTGCGACGGACCTCCAACACCCGGGATTACGTGCGCAGAGTGAGGATGCG…	AT-rich interactive domain-containing protein 1B-like isoform X11	Centruroides sculpturatus
OE_10461	miR-745-3p	XP_023220846.1	ACATGTTTGAAGAGCTGACTGTCTCACACTAAGAGGACGTGTACTGCCAAATTTAAACTGTAAAAATTCATTTTAAGTTCCTTTTATCTGTGTGCCTCCCTCTTTGATGTAGCTACTAGCGCATCAGACTTTGCATTTTTTACAGAAGTATTAAGGTGGCAGCTGTACCGTGAATATCTACTGTTGACACAAATGATTGCTACCAAATGGTTAAAGGTGCACAGTAATGGATTACTGTGTTGCAGCATGCTGGAATAAAAATAAAATGTACATAGAAAGCCTAAGATGAGTGCCTTTTTATTCTCTGTACATGTATCTAATGGCAGTGGCATAATACCA	TGCGATTGTAATGCCACCGGGTGAGCCCGAGCTGAAATGAGGGTGATCGTGGGCTCCGATTCTATTTTGCGATGAAAACCCGCTTTCCGTTACATACGACGAATTCTAAAGGGTAACCACATTTCCTTATTGAGGTCGTAGTACGTAATCGGGGACCACAACTCATATTGGTCTCCCCATCGCGCAATGGATTTTGAGAGTCCCGATGTAGAAAAGGACTTCCCGGGACTCTACGCTTCTGAAGCAGCTGGAAAAGGTCAAGATAGAGAGAACGACTACAGTGATGAAGAGAAGGTGTCAAAGAAGGAGCTACTGATTGGTAAGCTGAAGGACAAGAAAGACAAGAAGGACAAAGGCTATGTTGCATTCGAAGGAGAAAGTTCAGAAGGGGAGGCCGAT…	ralA-binding protein 1-A-like isoform X2	Centruroides sculpturatus
OE_10461	miR-22-3p	XP_023220846.1	ACATGTTTGAAGAGCTGACTGTCTCACACTAAGAGGACGTGTACTGCCAAATTTAAACTGTAAAAATTCATTTTAAGTTCCTTTTATCTGTGTGCCTCCCTCTTTGATGTAGCTACTAGCGCATCAGACTTTGCATTTTTTACAGAAGTATTAAGGTGGCAGCTGTACCGTGAATATCTACTGTTGACACAAATGATTGCTACCAAATGGTTAAAGGTGCACAGTAATGGATTACTGTGTTGCAGCATGCTGGAATAAAAATAAAATGTACATAGAAAGCCTAAGATGAGTGCCTTTTTATTCTCTGTACATGTATCTAATGGCAGTGGCATAATACCA	TGCGATTGTAATGCCACCGGGTGAGCCCGAGCTGAAATGAGGGTGATCGTGGGCTCCGATTCTATTTTGCGATGAAAACCCGCTTTCCGTTACATACGACGAATTCTAAAGGGTAACCACATTTCCTTATTGAGGTCGTAGTACGTAATCGGGGACCACAACTCATATTGGTCTCCCCATCGCGCAATGGATTTTGAGAGTCCCGATGTAGAAAAGGACTTCCCGGGACTCTACGCTTCTGAAGCAGCTGGAAAAGGTCAAGATAGAGAGAACGACTACAGTGATGAAGAGAAGGTGTCAAAGAAGGAGCTACTGATTGGTAAGCTGAAGGACAAGAAAGACAAGAAGGACAAAGGCTATGTTGCATTCGAAGGAGAAAGTTCAGAAGGGGAGGCCGAT…	ralA-binding protein 1-A-like isoform X2	Centruroides sculpturatus
OE_10461	miR-276-3p	XP_023220846.1	ACATGTTTGAAGAGCTGACTGTCTCACACTAAGAGGACGTGTACTGCCAAATTTAAACTGTAAAAATTCATTTTAAGTTCCTTTTATCTGTGTGCCTCCCTCTTTGATGTAGCTACTAGCGCATCAGACTTTGCATTTTTTACAGAAGTATTAAGGTGGCAGCTGTACCGTGAATATCTACTGTTGACACAAATGATTGCTACCAAATGGTTAAAGGTGCACAGTAATGGATTACTGTGTTGCAGCATGCTGGAATAAAAATAAAATGTACATAGAAAGCCTAAGATGAGTGCCTTTTTATTCTCTGTACATGTATCTAATGGCAGTGGCATAATACCA	TGCGATTGTAATGCCACCGGGTGAGCCCGAGCTGAAATGAGGGTGATCGTGGGCTCCGATTCTATTTTGCGATGAAAACCCGCTTTCCGTTACATACGACGAATTCTAAAGGGTAACCACATTTCCTTATTGAGGTCGTAGTACGTAATCGGGGACCACAACTCATATTGGTCTCCCCATCGCGCAATGGATTTTGAGAGTCCCGATGTAGAAAAGGACTTCCCGGGACTCTACGCTTCTGAAGCAGCTGGAAAAGGTCAAGATAGAGAGAACGACTACAGTGATGAAGAGAAGGTGTCAAAGAAGGAGCTACTGATTGGTAAGCTGAAGGACAAGAAAGACAAGAAGGACAAAGGCTATGTTGCATTCGAAGGAGAAAGTTCAGAAGGGGAGGCCGAT…	ralA-binding protein 1-A-like isoform X2	Centruroides sculpturatus
OE_10461	miR-221-3p	XP_023220846.1	ACATGTTTGAAGAGCTGACTGTCTCACACTAAGAGGACGTGTACTGCCAAATTTAAACTGTAAAAATTCATTTTAAGTTCCTTTTATCTGTGTGCCTCCCTCTTTGATGTAGCTACTAGCGCATCAGACTTTGCATTTTTTACAGAAGTATTAAGGTGGCAGCTGTACCGTGAATATCTACTGTTGACACAAATGATTGCTACCAAATGGTTAAAGGTGCACAGTAATGGATTACTGTGTTGCAGCATGCTGGAATAAAAATAAAATGTACATAGAAAGCCTAAGATGAGTGCCTTTTTATTCTCTGTACATGTATCTAATGGCAGTGGCATAATACCA	TGCGATTGTAATGCCACCGGGTGAGCCCGAGCTGAAATGAGGGTGATCGTGGGCTCCGATTCTATTTTGCGATGAAAACCCGCTTTCCGTTACATACGACGAATTCTAAAGGGTAACCACATTTCCTTATTGAGGTCGTAGTACGTAATCGGGGACCACAACTCATATTGGTCTCCCCATCGCGCAATGGATTTTGAGAGTCCCGATGTAGAAAAGGACTTCCCGGGACTCTACGCTTCTGAAGCAGCTGGAAAAGGTCAAGATAGAGAGAACGACTACAGTGATGAAGAGAAGGTGTCAAAGAAGGAGCTACTGATTGGTAAGCTGAAGGACAAGAAAGACAAGAAGGACAAAGGCTATGTTGCATTCGAAGGAGAAAGTTCAGAAGGGGAGGCCGAT…	ralA-binding protein 1-A-like isoform X2	Centruroides sculpturatus
OE_10462	miR-203a-3p	B7PWK2	ATGTGTGTACAAAATGAACATACCACTGGTGTGTACATGACTGTGGTGATATGCAGAAACACACACACGTATATATATACATATATATATATATTGGATCGTAAGTGAGGGGTGCTGTTATGTGAACTGTTTATTGGTTATGAATCATGTTTGTGCAACTGCTGAAAAGCAAGATGAACTTGTAGACGAAATGCCNTGGATTTATTATTTGTTTATGTTGGCATGTACTATGTCATGCAGTGGTACTCCATTTCAATGAAGTTTGTCAGTTTATATTTAATTCACAGTGTGATTTTGATTTCTCGCAACCAAGGTACGATTTCCCACGACAGTCACTTTATACGTGCAGCATCGGTTTTATGTGAATCATGGCACCTTGTGCTAGTTTTGTTGGCATGT…	TCTGCAAAATACGTGACAAGCTAGAATTGGTGGTACTGTCACCCGTGATTACACATTCACCTGTGCAAGTACCAGGGACAGTGAGACAGAATGAAAACGACATGAATACAACCAATGATAATCAATAATCCTTTATATGGTACCTCTCCAGCACCACTGTTCACAAAACAATGTGTAAGCATCTCCTTAATAATATATACAGCGCACTTTATGGAAAGGAATATGATCCAATTCAGTCGCATGTTGGCGGCGGTAATCCCACAAGAAATAATCCACCAGTATAGAATTGATGCTGCCCAAGGCACCGTCGTCCTCGGCACGTCTGCTGAGCTCCTCACGGACAAGTTCGCAGGCATGAAGCGTGGCTCCTCGAATTTCCATTTCTTCCCGTTGCCCATT…	pep scaffold:IscaW1:DS808492:57268:67003:-1 gene:ISCW008027 transcript:ISCW008027-RA gene_biotype:protein_coding transcript_biotype:protein_coding description:Zinc finger protein, putative	Ixodes scapularis
OE_10487	miR-4448	AAT92201.1	GCAGGACACACTGCCCTTTATCCTGACGTCTTGGTGGAGGAGGAAGTACAAGAGGAAGACCAAAACAAAGTTGCGGTAACTTAGCCTGAGAAGATCAATAACTCTAAAGGAGCAATCAGTTAACATCAGTTTCACTTTTTGTTTTTTTTTTTTGCCTGTGGGCATCTGTATTCCGTCTTTTTTTTTTTTTTTTTTTTTCTTCTTAATGCTGCATTAAGTTCGCCACTCAGCGTACCACGTTCACTAATAAATTGTATCTCCCTTCTGAATGGGTAAATTTTTGTACGTTATATGAAACTGGCCTCTTGAGGAAAAGCCTCACGTATTGCTGCCTTCTACGGGCGAAATAAACTAACACAATTAACACAATCGTGCTCTACGGTTCATGAGCTAAATTGT…	AACAGCACGAAGGAAATATTTAGGTATTTCGGAGTCGTACTCAACGCAGTAAACCTGAGGTTCGATACCATAAAAACTCTCAGCGTGAAAGTGAGGATCAAAGGATTCACCATCAATACTAAACTGAATCGTGAACATTACTTTGATCAACAAGTTCACGACAACGAGACCTATATTGATGACGCGGGAACGATAACCAAGTTCAAGAGATACATTAGGAAACACAAGGACACCTATGACGGCGCTGACGTCGTTTACCTGATAACAGGGAGGGACATTGGGTTCGTGGACACGGGCGTCCTACGCCGTGAAGCTCATGGACTTACATACGTCGGCGGAGCCTGCGGACCTTTGAAAGTGGGAGTATGCGAGGACACGGCATGGTCATACGATGTGGTC…	truncated salivary metalloprotease, partial	Ixodes pacificus
OE_1050	miR-200c-3p	KFM64725.1	ATGCCTCCAGCCTAAGATGCAACCTTATTATTTCGTACATGCAGTATTCTAAACTGGTGTCAGCCAAGAAACATGTTCCTAAAGATGGGGTGGGAAAGACTGGTGAATCTGTAAGTAGTGCACATTGTGACTGTGGCAGCAGTCACACACGAAATGGCATTTAAAAGAGTGCAAATGCCAGTTGAGAGGTTGCGCACAGTGCACACTTTTACATAAACCTACCAATTTTATACGCGGTCGCGTAGTTGCAGAGGAACTGTTCTAGCTGCCGAGAGCAGGGTTCTTAGCTTGGTTTTACAATGCACACTGTGTTTTAACGTAACCATCATGACGTCACATGGTGTATCCATGAAGTTCGGAATAAAACTCATTCATTCATCATTTTTATGTTGTTGGGAG…	GATATCGACGAGTTCTCTGTGAAGCACATCGCCGCCTCTCGATACATGCGCAACCATAGACTTATCAACGAGATCTTTAGCGACGCGGTCGTGCCTGATGTACGCTCCGTGGTCACAACTGCACGCATGAGTGTTCTCAAGCGGCAGGTCCAGTCCCTTACTATGCATCAGGAAAAACTTGAAGCTGAGCTGCAGCAGATTGAAGAGAAGTTTGAAGCGAAGAAGCGAAAGTTTCTAGAAGCAAGCGAGACATTCCAGGCTGACCTCAAAAAGCAACGGTTTGGAAAGGCAGTGGATCCAGAAACATACCAGAAGATGGTAGAAAGGGCACTGGAACAGATGAAGAAAGATCTGGCAGCCAAGGAGGAGGACAAGAGAGAAAAGGCCAAAGGGAATGGG…	SWI/SNF-related matrix-associated actin-dependent regulator of chromatin subfamily E member 1, partial	Stegodyphus mimosarum
OE_1050	miR-26a-5p	KFM64725.1	ATGCCTCCAGCCTAAGATGCAACCTTATTATTTCGTACATGCAGTATTCTAAACTGGTGTCAGCCAAGAAACATGTTCCTAAAGATGGGGTGGGAAAGACTGGTGAATCTGTAAGTAGTGCACATTGTGACTGTGGCAGCAGTCACACACGAAATGGCATTTAAAAGAGTGCAAATGCCAGTTGAGAGGTTGCGCACAGTGCACACTTTTACATAAACCTACCAATTTTATACGCGGTCGCGTAGTTGCAGAGGAACTGTTCTAGCTGCCGAGAGCAGGGTTCTTAGCTTGGTTTTACAATGCACACTGTGTTTTAACGTAACCATCATGACGTCACATGGTGTATCCATGAAGTTCGGAATAAAACTCATTCATTCATCATTTTTATGTTGTTGGGAG…	GATATCGACGAGTTCTCTGTGAAGCACATCGCCGCCTCTCGATACATGCGCAACCATAGACTTATCAACGAGATCTTTAGCGACGCGGTCGTGCCTGATGTACGCTCCGTGGTCACAACTGCACGCATGAGTGTTCTCAAGCGGCAGGTCCAGTCCCTTACTATGCATCAGGAAAAACTTGAAGCTGAGCTGCAGCAGATTGAAGAGAAGTTTGAAGCGAAGAAGCGAAAGTTTCTAGAAGCAAGCGAGACATTCCAGGCTGACCTCAAAAAGCAACGGTTTGGAAAGGCAGTGGATCCAGAAACATACCAGAAGATGGTAGAAAGGGCACTGGAACAGATGAAGAAAGATCTGGCAGCCAAGGAGGAGGACAAGAGAGAAAAGGCCAAAGGGAATGGG…	SWI/SNF-related matrix-associated actin-dependent regulator of chromatin subfamily E member 1, partial	Stegodyphus mimosarum
OE_1050	miR-128-3p	KFM64725.1	ATGCCTCCAGCCTAAGATGCAACCTTATTATTTCGTACATGCAGTATTCTAAACTGGTGTCAGCCAAGAAACATGTTCCTAAAGATGGGGTGGGAAAGACTGGTGAATCTGTAAGTAGTGCACATTGTGACTGTGGCAGCAGTCACACACGAAATGGCATTTAAAAGAGTGCAAATGCCAGTTGAGAGGTTGCGCACAGTGCACACTTTTACATAAACCTACCAATTTTATACGCGGTCGCGTAGTTGCAGAGGAACTGTTCTAGCTGCCGAGAGCAGGGTTCTTAGCTTGGTTTTACAATGCACACTGTGTTTTAACGTAACCATCATGACGTCACATGGTGTATCCATGAAGTTCGGAATAAAACTCATTCATTCATCATTTTTATGTTGTTGGGAG…	GATATCGACGAGTTCTCTGTGAAGCACATCGCCGCCTCTCGATACATGCGCAACCATAGACTTATCAACGAGATCTTTAGCGACGCGGTCGTGCCTGATGTACGCTCCGTGGTCACAACTGCACGCATGAGTGTTCTCAAGCGGCAGGTCCAGTCCCTTACTATGCATCAGGAAAAACTTGAAGCTGAGCTGCAGCAGATTGAAGAGAAGTTTGAAGCGAAGAAGCGAAAGTTTCTAGAAGCAAGCGAGACATTCCAGGCTGACCTCAAAAAGCAACGGTTTGGAAAGGCAGTGGATCCAGAAACATACCAGAAGATGGTAGAAAGGGCACTGGAACAGATGAAGAAAGATCTGGCAGCCAAGGAGGAGGACAAGAGAGAAAAGGCCAAAGGGAATGGG…	SWI/SNF-related matrix-associated actin-dependent regulator of chromatin subfamily E member 1, partial	Stegodyphus mimosarum
OE_1050	miR-1993	KFM64725.1	ATGCCTCCAGCCTAAGATGCAACCTTATTATTTCGTACATGCAGTATTCTAAACTGGTGTCAGCCAAGAAACATGTTCCTAAAGATGGGGTGGGAAAGACTGGTGAATCTGTAAGTAGTGCACATTGTGACTGTGGCAGCAGTCACACACGAAATGGCATTTAAAAGAGTGCAAATGCCAGTTGAGAGGTTGCGCACAGTGCACACTTTTACATAAACCTACCAATTTTATACGCGGTCGCGTAGTTGCAGAGGAACTGTTCTAGCTGCCGAGAGCAGGGTTCTTAGCTTGGTTTTACAATGCACACTGTGTTTTAACGTAACCATCATGACGTCACATGGTGTATCCATGAAGTTCGGAATAAAACTCATTCATTCATCATTTTTATGTTGTTGGGAG…	GATATCGACGAGTTCTCTGTGAAGCACATCGCCGCCTCTCGATACATGCGCAACCATAGACTTATCAACGAGATCTTTAGCGACGCGGTCGTGCCTGATGTACGCTCCGTGGTCACAACTGCACGCATGAGTGTTCTCAAGCGGCAGGTCCAGTCCCTTACTATGCATCAGGAAAAACTTGAAGCTGAGCTGCAGCAGATTGAAGAGAAGTTTGAAGCGAAGAAGCGAAAGTTTCTAGAAGCAAGCGAGACATTCCAGGCTGACCTCAAAAAGCAACGGTTTGGAAAGGCAGTGGATCCAGAAACATACCAGAAGATGGTAGAAAGGGCACTGGAACAGATGAAGAAAGATCTGGCAGCCAAGGAGGAGGACAAGAGAGAAAAGGCCAAAGGGAATGGG…	SWI/SNF-related matrix-associated actin-dependent regulator of chromatin subfamily E member 1, partial	Stegodyphus mimosarum
OE_1050	miR-8	KFM64725.1	ATGCCTCCAGCCTAAGATGCAACCTTATTATTTCGTACATGCAGTATTCTAAACTGGTGTCAGCCAAGAAACATGTTCCTAAAGATGGGGTGGGAAAGACTGGTGAATCTGTAAGTAGTGCACATTGTGACTGTGGCAGCAGTCACACACGAAATGGCATTTAAAAGAGTGCAAATGCCAGTTGAGAGGTTGCGCACAGTGCACACTTTTACATAAACCTACCAATTTTATACGCGGTCGCGTAGTTGCAGAGGAACTGTTCTAGCTGCCGAGAGCAGGGTTCTTAGCTTGGTTTTACAATGCACACTGTGTTTTAACGTAACCATCATGACGTCACATGGTGTATCCATGAAGTTCGGAATAAAACTCATTCATTCATCATTTTTATGTTGTTGGGAG…	GATATCGACGAGTTCTCTGTGAAGCACATCGCCGCCTCTCGATACATGCGCAACCATAGACTTATCAACGAGATCTTTAGCGACGCGGTCGTGCCTGATGTACGCTCCGTGGTCACAACTGCACGCATGAGTGTTCTCAAGCGGCAGGTCCAGTCCCTTACTATGCATCAGGAAAAACTTGAAGCTGAGCTGCAGCAGATTGAAGAGAAGTTTGAAGCGAAGAAGCGAAAGTTTCTAGAAGCAAGCGAGACATTCCAGGCTGACCTCAAAAAGCAACGGTTTGGAAAGGCAGTGGATCCAGAAACATACCAGAAGATGGTAGAAAGGGCACTGGAACAGATGAAGAAAGATCTGGCAGCCAAGGAGGAGGACAAGAGAGAAAAGGCCAAAGGGAATGGG…	SWI/SNF-related matrix-associated actin-dependent regulator of chromatin subfamily E member 1, partial	Stegodyphus mimosarum
OE_10500	miR-4448	XP_022688847.1	GCACAGTATTGTATTTCAAATCAGAAGAATATGCTAACAGCGAGCTACCTCACACCACAAATGAAGGAGCTCCATGATGCGGCGGTGGAGGCCAACATAACAGTAATGAACGAAGTAGGTTTGGACCCTGGTATTGACCACTTGCTTGCGGTGGAACTCTTTGACGAAGTGCGAAGCAAAGGTGGAAAAATCCTATCATTTGTTTCATACTGTGGTGGTCTACCTGCACCTGAAAATGCTGATAATCCATTGAGATACAAATTCAGCTGGAACCCAAGGAGTTCGATCGTTAACATAATGGGCTGGGCAAAGTACCTCCTTAACAACAAGGAAATTGAAGTGGCTGCTGGAGGAGGCCTTCTCGACAGCGTCCAGGAAGTAGATTTCCTGCCTGGGTTT…	GGTACTACTCAACTTTCTCAAAAGATCACACAGCAAGCTCCAAGTGTGGCTCCTGTACTCGGGAACAACTCAAGCACTGCAGATAGGTGCCAATAAGGAGCACTGGGGTTGGCTGCCGCACTCACCCGGCTAATCATAGCGATCCTTTTGCTGCTCCTCTCTGCAGTACTTGAGTTGTCTGTGAGTATAGCACAACTCAGAGATCTAGATGCGGTTTCGCTCATGCCGGCGCTTGGACTTCTGGAACGTGCTCGCTCTGATGTTCAGCGTATCTGTGCATATTGCTCCATATGCGTCGGTGATCGTGAACGGCATCTACTGGGCAGTGAACTCTCCGAAGCTGCTGACCATCCCAGATGCAAAGAAACTCCTGCAGCCTACCAACTTGCCTTGGCTGCC…	alpha-aminoadipic semialdehyde synthase, mitochondrial-like isoform X2	Varroa jacobsoni
OE_10500	let-7g-5p	XP_022688847.1	GCACAGTATTGTATTTCAAATCAGAAGAATATGCTAACAGCGAGCTACCTCACACCACAAATGAAGGAGCTCCATGATGCGGCGGTGGAGGCCAACATAACAGTAATGAACGAAGTAGGTTTGGACCCTGGTATTGACCACTTGCTTGCGGTGGAACTCTTTGACGAAGTGCGAAGCAAAGGTGGAAAAATCCTATCATTTGTTTCATACTGTGGTGGTCTACCTGCACCTGAAAATGCTGATAATCCATTGAGATACAAATTCAGCTGGAACCCAAGGAGTTCGATCGTTAACATAATGGGCTGGGCAAAGTACCTCCTTAACAACAAGGAAATTGAAGTGGCTGCTGGAGGAGGCCTTCTCGACAGCGTCCAGGAAGTAGATTTCCTGCCTGGGTTT…	GGTACTACTCAACTTTCTCAAAAGATCACACAGCAAGCTCCAAGTGTGGCTCCTGTACTCGGGAACAACTCAAGCACTGCAGATAGGTGCCAATAAGGAGCACTGGGGTTGGCTGCCGCACTCACCCGGCTAATCATAGCGATCCTTTTGCTGCTCCTCTCTGCAGTACTTGAGTTGTCTGTGAGTATAGCACAACTCAGAGATCTAGATGCGGTTTCGCTCATGCCGGCGCTTGGACTTCTGGAACGTGCTCGCTCTGATGTTCAGCGTATCTGTGCATATTGCTCCATATGCGTCGGTGATCGTGAACGGCATCTACTGGGCAGTGAACTCTCCGAAGCTGCTGACCATCCCAGATGCAAAGAAACTCCTGCAGCCTACCAACTTGCCTTGGCTGCC…	alpha-aminoadipic semialdehyde synthase, mitochondrial-like isoform X2	Varroa jacobsoni
OE_10500	miR-1246	XP_022688847.1	GCACAGTATTGTATTTCAAATCAGAAGAATATGCTAACAGCGAGCTACCTCACACCACAAATGAAGGAGCTCCATGATGCGGCGGTGGAGGCCAACATAACAGTAATGAACGAAGTAGGTTTGGACCCTGGTATTGACCACTTGCTTGCGGTGGAACTCTTTGACGAAGTGCGAAGCAAAGGTGGAAAAATCCTATCATTTGTTTCATACTGTGGTGGTCTACCTGCACCTGAAAATGCTGATAATCCATTGAGATACAAATTCAGCTGGAACCCAAGGAGTTCGATCGTTAACATAATGGGCTGGGCAAAGTACCTCCTTAACAACAAGGAAATTGAAGTGGCTGCTGGAGGAGGCCTTCTCGACAGCGTCCAGGAAGTAGATTTCCTGCCTGGGTTT…	GGTACTACTCAACTTTCTCAAAAGATCACACAGCAAGCTCCAAGTGTGGCTCCTGTACTCGGGAACAACTCAAGCACTGCAGATAGGTGCCAATAAGGAGCACTGGGGTTGGCTGCCGCACTCACCCGGCTAATCATAGCGATCCTTTTGCTGCTCCTCTCTGCAGTACTTGAGTTGTCTGTGAGTATAGCACAACTCAGAGATCTAGATGCGGTTTCGCTCATGCCGGCGCTTGGACTTCTGGAACGTGCTCGCTCTGATGTTCAGCGTATCTGTGCATATTGCTCCATATGCGTCGGTGATCGTGAACGGCATCTACTGGGCAGTGAACTCTCCGAAGCTGCTGACCATCCCAGATGCAAAGAAACTCCTGCAGCCTACCAACTTGCCTTGGCTGCC…	alpha-aminoadipic semialdehyde synthase, mitochondrial-like isoform X2	Varroa jacobsoni
OE_10502	miR-203a-3p	XP_015914717.1	ACTTAAAAAAATACCATCAGCACATACTAATTTGTTATGGTTTAGGGTAGTTGAAATAAACATTTCACA	GCTGCTTCTTCGCATCTCAACATTACGTCTTAGCGCCTGTGCATTAGAATAAGTAATTTTGATACAAGGCAGAGAAGGCTGCAGACGTGCTCAAATGGGCATGCTGGTTCAAAGACTGTGCAGCCGTGTCCTCCTCAAGGGACAGAATTTTGTGGTGCCATCTGCCCGCTGCTCTAATCAAGTGTACAGAGGAAGCATCAAAATAGAACCAAAAATAGGAATTGCTGGATATTCACTTTTGGCAGTACCTATTGTGACGTTTGGTCTTGGTACATGGCAAGTACAACGACGCAAATGGAAGCTGGGCCTCATTGAAGAGCTCAGACAGAAAACTGAGCTTCCTCCGTGTGAGCTTCCAGACAACTGGGATGATCTTGCTACAATGGAATACCAGCAGGT…	surfeit locus protein 1 isoform X2	Parasteatoda tepidariorum
OE_1052	miR-25-3p	BAV90408.1	AAGCCAGCCTCTTGCCCCCGTGTACATATCGTAGCGCATGGACGCTGGCCATCTTAAGTTATATGCTCTATTCTATACTGTACAGAGAATCGTCTGCCCACAGCGGGTACACTTAATATAAATTAAGGTGGAACCATCGAAGAAGCTGCAGGAGCCAGTATTACGTGCAATCATTTCTGTGTCATCTGTATCAATGTGCGTTTATTATTTATGGACAGCCAACCCCGTTTTAGCAGGTGTTGTAAATTATGCCATTGTGTGTGTATGTGTGTCATGTGCTTCTGTCTAGCATACTGTCTGTATTTCTCGTTCCATTGCCTATGTACAAAGGTTTATCCCCATTTCTTCAAAATGAATAAAAAGAATATTGCCCAGGTCAAAGTGTGTCCTGGT	TCCGGCGGACCAATGAGCTTCCGGCGGCGCGCTCTCCTATTGGCCGGTGGCAGCGCGCACGTCAATCAACATGGCGAGGGAAGGAGCGGAGCCCCGCGCACAAAACTAGTAGCGGTGAACTTGAGCTGGACGATTTGGCCTGCTTTCTCCGCGCCGGCAAGTTGGTTGCTTGAGCTCTGAAAACCGGTTTGGACTTTCACTGTCATTCGGAGACCTTGGAGGAAGCGGCAGCCGTCCGGTGAAGCTCTCTGTGAACGGATGTACTGACTCTTCCAGCCATGATCCTCACCGAGAAGGATCTTCAGCTTCTTTCGACGCTGCCTTTTCAGCAGGAGCGAAAGGACGCCGATCTCAAGATAGAATTTGATGGCACCACGGTCTTGTGTCGTGTTTGCGGGG…	ecdysone-induced protein 75, partial	Ornithodoros moubata
OE_1052	miR-92b-3p_2	BAV90408.1	AAGCCAGCCTCTTGCCCCCGTGTACATATCGTAGCGCATGGACGCTGGCCATCTTAAGTTATATGCTCTATTCTATACTGTACAGAGAATCGTCTGCCCACAGCGGGTACACTTAATATAAATTAAGGTGGAACCATCGAAGAAGCTGCAGGAGCCAGTATTACGTGCAATCATTTCTGTGTCATCTGTATCAATGTGCGTTTATTATTTATGGACAGCCAACCCCGTTTTAGCAGGTGTTGTAAATTATGCCATTGTGTGTGTATGTGTGTCATGTGCTTCTGTCTAGCATACTGTCTGTATTTCTCGTTCCATTGCCTATGTACAAAGGTTTATCCCCATTTCTTCAAAATGAATAAAAAGAATATTGCCCAGGTCAAAGTGTGTCCTGGT	TCCGGCGGACCAATGAGCTTCCGGCGGCGCGCTCTCCTATTGGCCGGTGGCAGCGCGCACGTCAATCAACATGGCGAGGGAAGGAGCGGAGCCCCGCGCACAAAACTAGTAGCGGTGAACTTGAGCTGGACGATTTGGCCTGCTTTCTCCGCGCCGGCAAGTTGGTTGCTTGAGCTCTGAAAACCGGTTTGGACTTTCACTGTCATTCGGAGACCTTGGAGGAAGCGGCAGCCGTCCGGTGAAGCTCTCTGTGAACGGATGTACTGACTCTTCCAGCCATGATCCTCACCGAGAAGGATCTTCAGCTTCTTTCGACGCTGCCTTTTCAGCAGGAGCGAAAGGACGCCGATCTCAAGATAGAATTTGATGGCACCACGGTCTTGTGTCGTGTTTGCGGGG…	ecdysone-induced protein 75, partial	Ornithodoros moubata
OE_1052	miR-3931-3p	BAV90408.1	AAGCCAGCCTCTTGCCCCCGTGTACATATCGTAGCGCATGGACGCTGGCCATCTTAAGTTATATGCTCTATTCTATACTGTACAGAGAATCGTCTGCCCACAGCGGGTACACTTAATATAAATTAAGGTGGAACCATCGAAGAAGCTGCAGGAGCCAGTATTACGTGCAATCATTTCTGTGTCATCTGTATCAATGTGCGTTTATTATTTATGGACAGCCAACCCCGTTTTAGCAGGTGTTGTAAATTATGCCATTGTGTGTGTATGTGTGTCATGTGCTTCTGTCTAGCATACTGTCTGTATTTCTCGTTCCATTGCCTATGTACAAAGGTTTATCCCCATTTCTTCAAAATGAATAAAAAGAATATTGCCCAGGTCAAAGTGTGTCCTGGT	TCCGGCGGACCAATGAGCTTCCGGCGGCGCGCTCTCCTATTGGCCGGTGGCAGCGCGCACGTCAATCAACATGGCGAGGGAAGGAGCGGAGCCCCGCGCACAAAACTAGTAGCGGTGAACTTGAGCTGGACGATTTGGCCTGCTTTCTCCGCGCCGGCAAGTTGGTTGCTTGAGCTCTGAAAACCGGTTTGGACTTTCACTGTCATTCGGAGACCTTGGAGGAAGCGGCAGCCGTCCGGTGAAGCTCTCTGTGAACGGATGTACTGACTCTTCCAGCCATGATCCTCACCGAGAAGGATCTTCAGCTTCTTTCGACGCTGCCTTTTCAGCAGGAGCGAAAGGACGCCGATCTCAAGATAGAATTTGATGGCACCACGGTCTTGTGTCGTGTTTGCGGGG…	ecdysone-induced protein 75, partial	Ornithodoros moubata
OE_1052	miR-92b-3p_1	BAV90408.1	AAGCCAGCCTCTTGCCCCCGTGTACATATCGTAGCGCATGGACGCTGGCCATCTTAAGTTATATGCTCTATTCTATACTGTACAGAGAATCGTCTGCCCACAGCGGGTACACTTAATATAAATTAAGGTGGAACCATCGAAGAAGCTGCAGGAGCCAGTATTACGTGCAATCATTTCTGTGTCATCTGTATCAATGTGCGTTTATTATTTATGGACAGCCAACCCCGTTTTAGCAGGTGTTGTAAATTATGCCATTGTGTGTGTATGTGTGTCATGTGCTTCTGTCTAGCATACTGTCTGTATTTCTCGTTCCATTGCCTATGTACAAAGGTTTATCCCCATTTCTTCAAAATGAATAAAAAGAATATTGCCCAGGTCAAAGTGTGTCCTGGT	TCCGGCGGACCAATGAGCTTCCGGCGGCGCGCTCTCCTATTGGCCGGTGGCAGCGCGCACGTCAATCAACATGGCGAGGGAAGGAGCGGAGCCCCGCGCACAAAACTAGTAGCGGTGAACTTGAGCTGGACGATTTGGCCTGCTTTCTCCGCGCCGGCAAGTTGGTTGCTTGAGCTCTGAAAACCGGTTTGGACTTTCACTGTCATTCGGAGACCTTGGAGGAAGCGGCAGCCGTCCGGTGAAGCTCTCTGTGAACGGATGTACTGACTCTTCCAGCCATGATCCTCACCGAGAAGGATCTTCAGCTTCTTTCGACGCTGCCTTTTCAGCAGGAGCGAAAGGACGCCGATCTCAAGATAGAATTTGATGGCACCACGGTCTTGTGTCGTGTTTGCGGGG…	ecdysone-induced protein 75, partial	Ornithodoros moubata
OE_10526	miR-9-5p_2	XP_013782288.1	ACCTTATGACCACCACATTGTGCCACACACCCTATGGAAAATGTATTGTTCTAGTCATGTCCGAGCACTTTTGGATGGAATCCTGTCCCATAGTTAACCATAAAAGTGTGAAGTACATTTGTCCTCACACTAAAAGTGCAGAAATGTGCTTATGTTTTGTGGATTTTATATTGACAGAGGGCCATTTCCTTCGTGGGCATGCATTACAATTACAGCAAGGTTAGCTGTGAATGAATTTTTTAACTGCACTCGCATGCATGGTCATCTCTAACAGACTTTATTGTTGCAGTGACTTTGCTATAAACTTGGGCAGCACAGACCGAAGGACCTGTGTGTCTCACTCCCACAAATCTTGATTTCAGTATGAAACGGCAGAGAATCCCATGCACGGGTTGACAA…	CGTGTGCCAGCTTTCGCCGTCGTCGTTACAATAACTACAAATGTCTCAGCAGTGCAGTTCCAGTCGACAAGTACAATTTAAACTCTCTCTAAGAGTGTCTCCACGCGGCAGGAGGGTTGAACACAAAATCGAAGGAAATGCGTAGAAAAATGTGAGGTAGCCGCACTTAGGCGGAACGTTCTGTTGCAACTGCGGGCTGCAGTTGGTCATCCTCTAGCTTCCTGAGATGCTAAACCTAACGAAATGTCGCGTCTTTGTATGCATATATGGTGCGCTTACACTTTTTATATCGCTTACAGGACTGACGTATACGGATTTGTGCGTCCGGAGGACTTCGACTACAAGAGCTACAATGAGTTCGTCTCGAACTACCTTAGCGTGCTTTGCCGACGAGGTCGA…	growth hormone-regulated TBC protein 1-A-like isoform X1	Limulus polyphemus
OE_10526	miR-279-3p_1	XP_013782288.1	ACCTTATGACCACCACATTGTGCCACACACCCTATGGAAAATGTATTGTTCTAGTCATGTCCGAGCACTTTTGGATGGAATCCTGTCCCATAGTTAACCATAAAAGTGTGAAGTACATTTGTCCTCACACTAAAAGTGCAGAAATGTGCTTATGTTTTGTGGATTTTATATTGACAGAGGGCCATTTCCTTCGTGGGCATGCATTACAATTACAGCAAGGTTAGCTGTGAATGAATTTTTTAACTGCACTCGCATGCATGGTCATCTCTAACAGACTTTATTGTTGCAGTGACTTTGCTATAAACTTGGGCAGCACAGACCGAAGGACCTGTGTGTCTCACTCCCACAAATCTTGATTTCAGTATGAAACGGCAGAGAATCCCATGCACGGGTTGACAA…	CGTGTGCCAGCTTTCGCCGTCGTCGTTACAATAACTACAAATGTCTCAGCAGTGCAGTTCCAGTCGACAAGTACAATTTAAACTCTCTCTAAGAGTGTCTCCACGCGGCAGGAGGGTTGAACACAAAATCGAAGGAAATGCGTAGAAAAATGTGAGGTAGCCGCACTTAGGCGGAACGTTCTGTTGCAACTGCGGGCTGCAGTTGGTCATCCTCTAGCTTCCTGAGATGCTAAACCTAACGAAATGTCGCGTCTTTGTATGCATATATGGTGCGCTTACACTTTTTATATCGCTTACAGGACTGACGTATACGGATTTGTGCGTCCGGAGGACTTCGACTACAAGAGCTACAATGAGTTCGTCTCGAACTACCTTAGCGTGCTTTGCCGACGAGGTCGA…	growth hormone-regulated TBC protein 1-A-like isoform X1	Limulus polyphemus
OE_10526	miR-279	XP_013782288.1	ACCTTATGACCACCACATTGTGCCACACACCCTATGGAAAATGTATTGTTCTAGTCATGTCCGAGCACTTTTGGATGGAATCCTGTCCCATAGTTAACCATAAAAGTGTGAAGTACATTTGTCCTCACACTAAAAGTGCAGAAATGTGCTTATGTTTTGTGGATTTTATATTGACAGAGGGCCATTTCCTTCGTGGGCATGCATTACAATTACAGCAAGGTTAGCTGTGAATGAATTTTTTAACTGCACTCGCATGCATGGTCATCTCTAACAGACTTTATTGTTGCAGTGACTTTGCTATAAACTTGGGCAGCACAGACCGAAGGACCTGTGTGTCTCACTCCCACAAATCTTGATTTCAGTATGAAACGGCAGAGAATCCCATGCACGGGTTGACAA…	CGTGTGCCAGCTTTCGCCGTCGTCGTTACAATAACTACAAATGTCTCAGCAGTGCAGTTCCAGTCGACAAGTACAATTTAAACTCTCTCTAAGAGTGTCTCCACGCGGCAGGAGGGTTGAACACAAAATCGAAGGAAATGCGTAGAAAAATGTGAGGTAGCCGCACTTAGGCGGAACGTTCTGTTGCAACTGCGGGCTGCAGTTGGTCATCCTCTAGCTTCCTGAGATGCTAAACCTAACGAAATGTCGCGTCTTTGTATGCATATATGGTGCGCTTACACTTTTTATATCGCTTACAGGACTGACGTATACGGATTTGTGCGTCCGGAGGACTTCGACTACAAGAGCTACAATGAGTTCGTCTCGAACTACCTTAGCGTGCTTTGCCGACGAGGTCGA…	growth hormone-regulated TBC protein 1-A-like isoform X1	Limulus polyphemus
OE_10526	miR-1-3p	XP_013782288.1	ACCTTATGACCACCACATTGTGCCACACACCCTATGGAAAATGTATTGTTCTAGTCATGTCCGAGCACTTTTGGATGGAATCCTGTCCCATAGTTAACCATAAAAGTGTGAAGTACATTTGTCCTCACACTAAAAGTGCAGAAATGTGCTTATGTTTTGTGGATTTTATATTGACAGAGGGCCATTTCCTTCGTGGGCATGCATTACAATTACAGCAAGGTTAGCTGTGAATGAATTTTTTAACTGCACTCGCATGCATGGTCATCTCTAACAGACTTTATTGTTGCAGTGACTTTGCTATAAACTTGGGCAGCACAGACCGAAGGACCTGTGTGTCTCACTCCCACAAATCTTGATTTCAGTATGAAACGGCAGAGAATCCCATGCACGGGTTGACAA…	CGTGTGCCAGCTTTCGCCGTCGTCGTTACAATAACTACAAATGTCTCAGCAGTGCAGTTCCAGTCGACAAGTACAATTTAAACTCTCTCTAAGAGTGTCTCCACGCGGCAGGAGGGTTGAACACAAAATCGAAGGAAATGCGTAGAAAAATGTGAGGTAGCCGCACTTAGGCGGAACGTTCTGTTGCAACTGCGGGCTGCAGTTGGTCATCCTCTAGCTTCCTGAGATGCTAAACCTAACGAAATGTCGCGTCTTTGTATGCATATATGGTGCGCTTACACTTTTTATATCGCTTACAGGACTGACGTATACGGATTTGTGCGTCCGGAGGACTTCGACTACAAGAGCTACAATGAGTTCGTCTCGAACTACCTTAGCGTGCTTTGCCGACGAGGTCGA…	growth hormone-regulated TBC protein 1-A-like isoform X1	Limulus polyphemus
OE_10526	miR-279-3p_2	XP_013782288.1	ACCTTATGACCACCACATTGTGCCACACACCCTATGGAAAATGTATTGTTCTAGTCATGTCCGAGCACTTTTGGATGGAATCCTGTCCCATAGTTAACCATAAAAGTGTGAAGTACATTTGTCCTCACACTAAAAGTGCAGAAATGTGCTTATGTTTTGTGGATTTTATATTGACAGAGGGCCATTTCCTTCGTGGGCATGCATTACAATTACAGCAAGGTTAGCTGTGAATGAATTTTTTAACTGCACTCGCATGCATGGTCATCTCTAACAGACTTTATTGTTGCAGTGACTTTGCTATAAACTTGGGCAGCACAGACCGAAGGACCTGTGTGTCTCACTCCCACAAATCTTGATTTCAGTATGAAACGGCAGAGAATCCCATGCACGGGTTGACAA…	CGTGTGCCAGCTTTCGCCGTCGTCGTTACAATAACTACAAATGTCTCAGCAGTGCAGTTCCAGTCGACAAGTACAATTTAAACTCTCTCTAAGAGTGTCTCCACGCGGCAGGAGGGTTGAACACAAAATCGAAGGAAATGCGTAGAAAAATGTGAGGTAGCCGCACTTAGGCGGAACGTTCTGTTGCAACTGCGGGCTGCAGTTGGTCATCCTCTAGCTTCCTGAGATGCTAAACCTAACGAAATGTCGCGTCTTTGTATGCATATATGGTGCGCTTACACTTTTTATATCGCTTACAGGACTGACGTATACGGATTTGTGCGTCCGGAGGACTTCGACTACAAGAGCTACAATGAGTTCGTCTCGAACTACCTTAGCGTGCTTTGCCGACGAGGTCGA…	growth hormone-regulated TBC protein 1-A-like isoform X1	Limulus polyphemus
OE_10526	miR-137-3p	XP_013782288.1	ACCTTATGACCACCACATTGTGCCACACACCCTATGGAAAATGTATTGTTCTAGTCATGTCCGAGCACTTTTGGATGGAATCCTGTCCCATAGTTAACCATAAAAGTGTGAAGTACATTTGTCCTCACACTAAAAGTGCAGAAATGTGCTTATGTTTTGTGGATTTTATATTGACAGAGGGCCATTTCCTTCGTGGGCATGCATTACAATTACAGCAAGGTTAGCTGTGAATGAATTTTTTAACTGCACTCGCATGCATGGTCATCTCTAACAGACTTTATTGTTGCAGTGACTTTGCTATAAACTTGGGCAGCACAGACCGAAGGACCTGTGTGTCTCACTCCCACAAATCTTGATTTCAGTATGAAACGGCAGAGAATCCCATGCACGGGTTGACAA…	CGTGTGCCAGCTTTCGCCGTCGTCGTTACAATAACTACAAATGTCTCAGCAGTGCAGTTCCAGTCGACAAGTACAATTTAAACTCTCTCTAAGAGTGTCTCCACGCGGCAGGAGGGTTGAACACAAAATCGAAGGAAATGCGTAGAAAAATGTGAGGTAGCCGCACTTAGGCGGAACGTTCTGTTGCAACTGCGGGCTGCAGTTGGTCATCCTCTAGCTTCCTGAGATGCTAAACCTAACGAAATGTCGCGTCTTTGTATGCATATATGGTGCGCTTACACTTTTTATATCGCTTACAGGACTGACGTATACGGATTTGTGCGTCCGGAGGACTTCGACTACAAGAGCTACAATGAGTTCGTCTCGAACTACCTTAGCGTGCTTTGCCGACGAGGTCGA…	growth hormone-regulated TBC protein 1-A-like isoform X1	Limulus polyphemus
OE_10526	miR-1	XP_013782288.1	ACCTTATGACCACCACATTGTGCCACACACCCTATGGAAAATGTATTGTTCTAGTCATGTCCGAGCACTTTTGGATGGAATCCTGTCCCATAGTTAACCATAAAAGTGTGAAGTACATTTGTCCTCACACTAAAAGTGCAGAAATGTGCTTATGTTTTGTGGATTTTATATTGACAGAGGGCCATTTCCTTCGTGGGCATGCATTACAATTACAGCAAGGTTAGCTGTGAATGAATTTTTTAACTGCACTCGCATGCATGGTCATCTCTAACAGACTTTATTGTTGCAGTGACTTTGCTATAAACTTGGGCAGCACAGACCGAAGGACCTGTGTGTCTCACTCCCACAAATCTTGATTTCAGTATGAAACGGCAGAGAATCCCATGCACGGGTTGACAA…	CGTGTGCCAGCTTTCGCCGTCGTCGTTACAATAACTACAAATGTCTCAGCAGTGCAGTTCCAGTCGACAAGTACAATTTAAACTCTCTCTAAGAGTGTCTCCACGCGGCAGGAGGGTTGAACACAAAATCGAAGGAAATGCGTAGAAAAATGTGAGGTAGCCGCACTTAGGCGGAACGTTCTGTTGCAACTGCGGGCTGCAGTTGGTCATCCTCTAGCTTCCTGAGATGCTAAACCTAACGAAATGTCGCGTCTTTGTATGCATATATGGTGCGCTTACACTTTTTATATCGCTTACAGGACTGACGTATACGGATTTGTGCGTCCGGAGGACTTCGACTACAAGAGCTACAATGAGTTCGTCTCGAACTACCTTAGCGTGCTTTGCCGACGAGGTCGA…	growth hormone-regulated TBC protein 1-A-like isoform X1	Limulus polyphemus
OE_10526	miR-5308	XP_013782288.1	ACCTTATGACCACCACATTGTGCCACACACCCTATGGAAAATGTATTGTTCTAGTCATGTCCGAGCACTTTTGGATGGAATCCTGTCCCATAGTTAACCATAAAAGTGTGAAGTACATTTGTCCTCACACTAAAAGTGCAGAAATGTGCTTATGTTTTGTGGATTTTATATTGACAGAGGGCCATTTCCTTCGTGGGCATGCATTACAATTACAGCAAGGTTAGCTGTGAATGAATTTTTTAACTGCACTCGCATGCATGGTCATCTCTAACAGACTTTATTGTTGCAGTGACTTTGCTATAAACTTGGGCAGCACAGACCGAAGGACCTGTGTGTCTCACTCCCACAAATCTTGATTTCAGTATGAAACGGCAGAGAATCCCATGCACGGGTTGACAA…	CGTGTGCCAGCTTTCGCCGTCGTCGTTACAATAACTACAAATGTCTCAGCAGTGCAGTTCCAGTCGACAAGTACAATTTAAACTCTCTCTAAGAGTGTCTCCACGCGGCAGGAGGGTTGAACACAAAATCGAAGGAAATGCGTAGAAAAATGTGAGGTAGCCGCACTTAGGCGGAACGTTCTGTTGCAACTGCGGGCTGCAGTTGGTCATCCTCTAGCTTCCTGAGATGCTAAACCTAACGAAATGTCGCGTCTTTGTATGCATATATGGTGCGCTTACACTTTTTATATCGCTTACAGGACTGACGTATACGGATTTGTGCGTCCGGAGGACTTCGACTACAAGAGCTACAATGAGTTCGTCTCGAACTACCTTAGCGTGCTTTGCCGACGAGGTCGA…	growth hormone-regulated TBC protein 1-A-like isoform X1	Limulus polyphemus
OE_10526	miR-34-5p_2	XP_013782288.1	ACCTTATGACCACCACATTGTGCCACACACCCTATGGAAAATGTATTGTTCTAGTCATGTCCGAGCACTTTTGGATGGAATCCTGTCCCATAGTTAACCATAAAAGTGTGAAGTACATTTGTCCTCACACTAAAAGTGCAGAAATGTGCTTATGTTTTGTGGATTTTATATTGACAGAGGGCCATTTCCTTCGTGGGCATGCATTACAATTACAGCAAGGTTAGCTGTGAATGAATTTTTTAACTGCACTCGCATGCATGGTCATCTCTAACAGACTTTATTGTTGCAGTGACTTTGCTATAAACTTGGGCAGCACAGACCGAAGGACCTGTGTGTCTCACTCCCACAAATCTTGATTTCAGTATGAAACGGCAGAGAATCCCATGCACGGGTTGACAA…	CGTGTGCCAGCTTTCGCCGTCGTCGTTACAATAACTACAAATGTCTCAGCAGTGCAGTTCCAGTCGACAAGTACAATTTAAACTCTCTCTAAGAGTGTCTCCACGCGGCAGGAGGGTTGAACACAAAATCGAAGGAAATGCGTAGAAAAATGTGAGGTAGCCGCACTTAGGCGGAACGTTCTGTTGCAACTGCGGGCTGCAGTTGGTCATCCTCTAGCTTCCTGAGATGCTAAACCTAACGAAATGTCGCGTCTTTGTATGCATATATGGTGCGCTTACACTTTTTATATCGCTTACAGGACTGACGTATACGGATTTGTGCGTCCGGAGGACTTCGACTACAAGAGCTACAATGAGTTCGTCTCGAACTACCTTAGCGTGCTTTGCCGACGAGGTCGA…	growth hormone-regulated TBC protein 1-A-like isoform X1	Limulus polyphemus
OE_10526	miR-993	XP_013782288.1	ACCTTATGACCACCACATTGTGCCACACACCCTATGGAAAATGTATTGTTCTAGTCATGTCCGAGCACTTTTGGATGGAATCCTGTCCCATAGTTAACCATAAAAGTGTGAAGTACATTTGTCCTCACACTAAAAGTGCAGAAATGTGCTTATGTTTTGTGGATTTTATATTGACAGAGGGCCATTTCCTTCGTGGGCATGCATTACAATTACAGCAAGGTTAGCTGTGAATGAATTTTTTAACTGCACTCGCATGCATGGTCATCTCTAACAGACTTTATTGTTGCAGTGACTTTGCTATAAACTTGGGCAGCACAGACCGAAGGACCTGTGTGTCTCACTCCCACAAATCTTGATTTCAGTATGAAACGGCAGAGAATCCCATGCACGGGTTGACAA…	CGTGTGCCAGCTTTCGCCGTCGTCGTTACAATAACTACAAATGTCTCAGCAGTGCAGTTCCAGTCGACAAGTACAATTTAAACTCTCTCTAAGAGTGTCTCCACGCGGCAGGAGGGTTGAACACAAAATCGAAGGAAATGCGTAGAAAAATGTGAGGTAGCCGCACTTAGGCGGAACGTTCTGTTGCAACTGCGGGCTGCAGTTGGTCATCCTCTAGCTTCCTGAGATGCTAAACCTAACGAAATGTCGCGTCTTTGTATGCATATATGGTGCGCTTACACTTTTTATATCGCTTACAGGACTGACGTATACGGATTTGTGCGTCCGGAGGACTTCGACTACAAGAGCTACAATGAGTTCGTCTCGAACTACCTTAGCGTGCTTTGCCGACGAGGTCGA…	growth hormone-regulated TBC protein 1-A-like isoform X1	Limulus polyphemus
OE_10526	miR-71	XP_013782288.1	ACCTTATGACCACCACATTGTGCCACACACCCTATGGAAAATGTATTGTTCTAGTCATGTCCGAGCACTTTTGGATGGAATCCTGTCCCATAGTTAACCATAAAAGTGTGAAGTACATTTGTCCTCACACTAAAAGTGCAGAAATGTGCTTATGTTTTGTGGATTTTATATTGACAGAGGGCCATTTCCTTCGTGGGCATGCATTACAATTACAGCAAGGTTAGCTGTGAATGAATTTTTTAACTGCACTCGCATGCATGGTCATCTCTAACAGACTTTATTGTTGCAGTGACTTTGCTATAAACTTGGGCAGCACAGACCGAAGGACCTGTGTGTCTCACTCCCACAAATCTTGATTTCAGTATGAAACGGCAGAGAATCCCATGCACGGGTTGACAA…	CGTGTGCCAGCTTTCGCCGTCGTCGTTACAATAACTACAAATGTCTCAGCAGTGCAGTTCCAGTCGACAAGTACAATTTAAACTCTCTCTAAGAGTGTCTCCACGCGGCAGGAGGGTTGAACACAAAATCGAAGGAAATGCGTAGAAAAATGTGAGGTAGCCGCACTTAGGCGGAACGTTCTGTTGCAACTGCGGGCTGCAGTTGGTCATCCTCTAGCTTCCTGAGATGCTAAACCTAACGAAATGTCGCGTCTTTGTATGCATATATGGTGCGCTTACACTTTTTATATCGCTTACAGGACTGACGTATACGGATTTGTGCGTCCGGAGGACTTCGACTACAAGAGCTACAATGAGTTCGTCTCGAACTACCTTAGCGTGCTTTGCCGACGAGGTCGA…	growth hormone-regulated TBC protein 1-A-like isoform X1	Limulus polyphemus
OE_10533	miR-23a-3p	ISCW001035-PA	GCATGCTCTCACACCGAAATGGATGCCTTGGCTAAGGCAAGTGCCCCTATAGAATGTGAAAATGATCATTCATCAATCAAGAATATATGTCAGCATGATATTGTGTCTTCGGATAGAAACTGGGAATGCCTTGAATTGTGGTAGCGCTGCTCTTGCATGATGTACAGCTTGCGTCACACTTAGCTGAAATGCAGGGTTTGTGTAAAGTCTTCAATCCAAGGTTCAGTGTGCTGCTTCAACAGGCAGTTGTAACTGTCTGGGTTTCCGTGCAGAGCATGACACTACAGTAGGTTTTATGCAGATGTCGTGTTCCAGTGTCATGACGTGTCAGCTAATTGTGACACAAACAGTACGTACTTTGTTGGAACAGGCCCAGAAAATGTGCCGACCCATTAATAG…	GCAGGCTGCTTATCTTTCGCTCTCCCACCGTTGTTTCTGCTTCAAAATATCAGATCGTCTGCTTTTGTTATTTACCGTCACAGTGTGTGTGTGTGAACGTTGTTGTTTGAACAACGACAGAAGACACGTGGATTAAGTGCGTGCTCGAGCGAGAGGAACACCCCTGCAGGGTTGGGATCGTGGGTTTGTGCCGTGGAGGAAGAAAATGGCTTAAAAGGATGCCATGAAAGGGGAACGTGTTGATATCCTGCGTAAGGGCGGCCGTGCTGCCGTCAACTATAATGACGCCGTCACGACGTCGCCTTTGCAAnGTGGGGTGATGACGGAGGGCCCCATGGCCCGTCAGGCACTGGCCGGGCTGAGCCTCTCTCAGCTTAATTTCCACAACCTCAATAACAA…	pep scaffold:IscaW1:DS642840:14218:53982:-1 gene:ISCW001035 transcript:ISCW001035-RA gene_biotype:protein_coding transcript_biotype:protein_coding description:RUN domaincontaining protein	Ixodes scapularis
OE_10545	miR-1993	B7PPZ7	AATACATTCTGCGACCTTCGCCTCTCCCTTAGCTTTACTGCGGTGTCACGGACTTTCACCTTTACTAAGAGAAACAAACGTGCTGCCAATTACACTTCCTCGCTCCTTTCTCGTCATCAACGTTTTCTTTTCCTTACTGCTCAGTGCTGGCATTCAAAAGTCGGTGTTCCTTCATCTGAACCTGCGTCTTCACACCACGTGTTGTTGTTGCACCAACACAATTGAGCAGCTCTCTGCAATAGTGATGTAAGCGAACACGTCTCTCTTAAAACAGATCAAATGAGGATTCAGGGAGCCGCTAAAGATATAGATAAGGACATACAGCGAAGGATTTCCGCATAATAATTGCACTACCCTGTATCTCAAA	TTCTTACGCATAAGCTCGCAATAGGCACCTTCGTGAAATTAAAAAAGGGCCTTCCGAGGATTAGGAACATAAAACAGAAGCCAGTTTTCCACGACGTCACGTGACTGTGGAGGAGGGGGAAGCTCCAGTCGCTTCCGTCATCGTTTGCGGGGGAATCTCACCGGTCACTATTCTCCAGTCACACTAAAAAAAGAGAGATGTTGTTCTTCGACGACAGCAGAGTTCTGGACTCCACTGTGCGATAAATTTCTATAGCGCCATTGAAAGTGCGCCGGACTGCTGCGTCACAGTGTTTGATTACGTCTTCGGAACATCAGCATGCTGGAAAAGATGGAACGCACTGTTCTAGTTCTGAGCATTCTCGCGTTTGTCGTGGGCAGTACGGCCCAGCGAGGTGCT…	pep scaffold:IscaW1:DS762074:249972:314299:1 gene:ISCW018541 transcript:ISCW018541-RA gene_biotype:protein_coding transcript_biotype:protein_coding description:Secreted salivary gland peptide, putative	Ixodes scapularis
OE_10545	miR-79	B7PPZ7	AATACATTCTGCGACCTTCGCCTCTCCCTTAGCTTTACTGCGGTGTCACGGACTTTCACCTTTACTAAGAGAAACAAACGTGCTGCCAATTACACTTCCTCGCTCCTTTCTCGTCATCAACGTTTTCTTTTCCTTACTGCTCAGTGCTGGCATTCAAAAGTCGGTGTTCCTTCATCTGAACCTGCGTCTTCACACCACGTGTTGTTGTTGCACCAACACAATTGAGCAGCTCTCTGCAATAGTGATGTAAGCGAACACGTCTCTCTTAAAACAGATCAAATGAGGATTCAGGGAGCCGCTAAAGATATAGATAAGGACATACAGCGAAGGATTTCCGCATAATAATTGCACTACCCTGTATCTCAAA	TTCTTACGCATAAGCTCGCAATAGGCACCTTCGTGAAATTAAAAAAGGGCCTTCCGAGGATTAGGAACATAAAACAGAAGCCAGTTTTCCACGACGTCACGTGACTGTGGAGGAGGGGGAAGCTCCAGTCGCTTCCGTCATCGTTTGCGGGGGAATCTCACCGGTCACTATTCTCCAGTCACACTAAAAAAAGAGAGATGTTGTTCTTCGACGACAGCAGAGTTCTGGACTCCACTGTGCGATAAATTTCTATAGCGCCATTGAAAGTGCGCCGGACTGCTGCGTCACAGTGTTTGATTACGTCTTCGGAACATCAGCATGCTGGAAAAGATGGAACGCACTGTTCTAGTTCTGAGCATTCTCGCGTTTGTCGTGGGCAGTACGGCCCAGCGAGGTGCT…	pep scaffold:IscaW1:DS762074:249972:314299:1 gene:ISCW018541 transcript:ISCW018541-RA gene_biotype:protein_coding transcript_biotype:protein_coding description:Secreted salivary gland peptide, putative	Ixodes scapularis
OE_1056	miR-317	B7PTW0	AGTATCTTTCTCTCGATAAATTCCGTGCTCACAGGGTTCACCTCCCGACAAGAAAGAAGATTGACTCTCGACGTTTAAATTATTGTTGTGTTCCACGCACCTCAAGCAAGTACTGTTCTCTAGTCAATGCGTACAAAAAAGAAGAGCTGACTCACATACAAAGGGACACGTTTTAGAGAGAGACGTTTTTTACGAAAGAGTTACAGGAATGGCTGCATGATATATAAATCTATTTTAGCAGGTGTTGCGCACGTTTAAATTATTGTTGTGTTCCACGCACCTCAAGCAAGTACTGTTCTCTAGTCAATGCGTACAAAAAAGAAGAGCTGACTCACATACAAAGGGACACGTTTTAGAGAGAGACGTTTTTTACGAAAGAGTTACAGGAATGGCTGCATG…	GTAATCCTCAAGCGAGCGAAGGAAAGGCCTTCAGCAGGCTTTCCCGCTTGCTCCGCCCCAATTTAACGTCAGACTGACGTCAGGGAGGAGAGCAGTGGAGCGCCAATGGAAATGCCTAAATGTGACGACATCTGGCTGGAGCACTTCGCCTCCATTCCGCCGCAGCAAGTAGTGCGGCTCGTATAAAGCAACAGCGTGGCCTCAATCTGGGAACTGTTAGCGCAACAGAGTCTCCTCCGAACAGGTGGCTCTAGAGCGGAGAAACGTCAGGATATCCCGTCGTGTGCATGTGACTGTGTACATTTGTTGTTCCGGACCGCTCGCGACAAGTGGGTGGTGTGTCATCTGTCACGACGGCTTCTACTCTTCGGACCGCTTTTGACTTTGAGCAGTGCGCGC…	pep scaffold:IscaW1:DS788896:91648:105709:-1 gene:ISCW019431 transcript:ISCW019431-RA gene_biotype:protein_coding transcript_biotype:protein_coding description:CEBPA: CCAAT/enhancer-binding protein alpha, putative	Ixodes scapularis
OE_1056	miR-279-3p_2	B7PTW0	AGTATCTTTCTCTCGATAAATTCCGTGCTCACAGGGTTCACCTCCCGACAAGAAAGAAGATTGACTCTCGACGTTTAAATTATTGTTGTGTTCCACGCACCTCAAGCAAGTACTGTTCTCTAGTCAATGCGTACAAAAAAGAAGAGCTGACTCACATACAAAGGGACACGTTTTAGAGAGAGACGTTTTTTACGAAAGAGTTACAGGAATGGCTGCATGATATATAAATCTATTTTAGCAGGTGTTGCGCACGTTTAAATTATTGTTGTGTTCCACGCACCTCAAGCAAGTACTGTTCTCTAGTCAATGCGTACAAAAAAGAAGAGCTGACTCACATACAAAGGGACACGTTTTAGAGAGAGACGTTTTTTACGAAAGAGTTACAGGAATGGCTGCATG…	GTAATCCTCAAGCGAGCGAAGGAAAGGCCTTCAGCAGGCTTTCCCGCTTGCTCCGCCCCAATTTAACGTCAGACTGACGTCAGGGAGGAGAGCAGTGGAGCGCCAATGGAAATGCCTAAATGTGACGACATCTGGCTGGAGCACTTCGCCTCCATTCCGCCGCAGCAAGTAGTGCGGCTCGTATAAAGCAACAGCGTGGCCTCAATCTGGGAACTGTTAGCGCAACAGAGTCTCCTCCGAACAGGTGGCTCTAGAGCGGAGAAACGTCAGGATATCCCGTCGTGTGCATGTGACTGTGTACATTTGTTGTTCCGGACCGCTCGCGACAAGTGGGTGGTGTGTCATCTGTCACGACGGCTTCTACTCTTCGGACCGCTTTTGACTTTGAGCAGTGCGCGC…	pep scaffold:IscaW1:DS788896:91648:105709:-1 gene:ISCW019431 transcript:ISCW019431-RA gene_biotype:protein_coding transcript_biotype:protein_coding description:CEBPA: CCAAT/enhancer-binding protein alpha, putative	Ixodes scapularis
OE_1056	miR-279	B7PTW0	AGTATCTTTCTCTCGATAAATTCCGTGCTCACAGGGTTCACCTCCCGACAAGAAAGAAGATTGACTCTCGACGTTTAAATTATTGTTGTGTTCCACGCACCTCAAGCAAGTACTGTTCTCTAGTCAATGCGTACAAAAAAGAAGAGCTGACTCACATACAAAGGGACACGTTTTAGAGAGAGACGTTTTTTACGAAAGAGTTACAGGAATGGCTGCATGATATATAAATCTATTTTAGCAGGTGTTGCGCACGTTTAAATTATTGTTGTGTTCCACGCACCTCAAGCAAGTACTGTTCTCTAGTCAATGCGTACAAAAAAGAAGAGCTGACTCACATACAAAGGGACACGTTTTAGAGAGAGACGTTTTTTACGAAAGAGTTACAGGAATGGCTGCATG…	GTAATCCTCAAGCGAGCGAAGGAAAGGCCTTCAGCAGGCTTTCCCGCTTGCTCCGCCCCAATTTAACGTCAGACTGACGTCAGGGAGGAGAGCAGTGGAGCGCCAATGGAAATGCCTAAATGTGACGACATCTGGCTGGAGCACTTCGCCTCCATTCCGCCGCAGCAAGTAGTGCGGCTCGTATAAAGCAACAGCGTGGCCTCAATCTGGGAACTGTTAGCGCAACAGAGTCTCCTCCGAACAGGTGGCTCTAGAGCGGAGAAACGTCAGGATATCCCGTCGTGTGCATGTGACTGTGTACATTTGTTGTTCCGGACCGCTCGCGACAAGTGGGTGGTGTGTCATCTGTCACGACGGCTTCTACTCTTCGGACCGCTTTTGACTTTGAGCAGTGCGCGC…	pep scaffold:IscaW1:DS788896:91648:105709:-1 gene:ISCW019431 transcript:ISCW019431-RA gene_biotype:protein_coding transcript_biotype:protein_coding description:CEBPA: CCAAT/enhancer-binding protein alpha, putative	Ixodes scapularis
OE_1056	miR-279-3p_1	B7PTW0	AGTATCTTTCTCTCGATAAATTCCGTGCTCACAGGGTTCACCTCCCGACAAGAAAGAAGATTGACTCTCGACGTTTAAATTATTGTTGTGTTCCACGCACCTCAAGCAAGTACTGTTCTCTAGTCAATGCGTACAAAAAAGAAGAGCTGACTCACATACAAAGGGACACGTTTTAGAGAGAGACGTTTTTTACGAAAGAGTTACAGGAATGGCTGCATGATATATAAATCTATTTTAGCAGGTGTTGCGCACGTTTAAATTATTGTTGTGTTCCACGCACCTCAAGCAAGTACTGTTCTCTAGTCAATGCGTACAAAAAAGAAGAGCTGACTCACATACAAAGGGACACGTTTTAGAGAGAGACGTTTTTTACGAAAGAGTTACAGGAATGGCTGCATG…	GTAATCCTCAAGCGAGCGAAGGAAAGGCCTTCAGCAGGCTTTCCCGCTTGCTCCGCCCCAATTTAACGTCAGACTGACGTCAGGGAGGAGAGCAGTGGAGCGCCAATGGAAATGCCTAAATGTGACGACATCTGGCTGGAGCACTTCGCCTCCATTCCGCCGCAGCAAGTAGTGCGGCTCGTATAAAGCAACAGCGTGGCCTCAATCTGGGAACTGTTAGCGCAACAGAGTCTCCTCCGAACAGGTGGCTCTAGAGCGGAGAAACGTCAGGATATCCCGTCGTGTGCATGTGACTGTGTACATTTGTTGTTCCGGACCGCTCGCGACAAGTGGGTGGTGTGTCATCTGTCACGACGGCTTCTACTCTTCGGACCGCTTTTGACTTTGAGCAGTGCGCGC…	pep scaffold:IscaW1:DS788896:91648:105709:-1 gene:ISCW019431 transcript:ISCW019431-RA gene_biotype:protein_coding transcript_biotype:protein_coding description:CEBPA: CCAAT/enhancer-binding protein alpha, putative	Ixodes scapularis
OE_10560	miR-100b-5p	XP_021002261.1	ATTGAAGTATGAAATTTTGTGCGCGTGTTTCTATCGTGTGACGAGCTCAGAAAATACGGGTGAACACTGCCTGTATTGTAGTGCGTGT	ACACGCACTACAATACAGGCAGTGTTCACCCGTATTTTCTGAGCTCGTCACACGATAGAAACACGCGCACAAAATTTCATACTTCAATACTACCCAATTTATTTAACATTATAAACCCACCCGTCACAGCCATATACAGTTTCAAAGCCTGCAAATCTTTGTACATCACCGAATTTAACAAACTGTTTGTGTTCGCTCGCAGGATGAAGACTCACTGGCCCCCAAACCAACTGGATCGCATGGTCGTCGCCATTTTCTCGTAGAAGGACGAAGAGGACGTGAAGACCGGCGTTGACCTGCTCATGGTTAGCGATGGAGTCTCCTTTGGAACATCAAATTCCGGAGGGAGCAATTTTCCCGGAGCTTCGGCTGGTGCCTGTAGCGTCGGTGGTTCAGTGC…	conserved oligomeric Golgi complex subunit 1-like	Parasteatoda tepidariorum
OE_10560	miR-100	XP_021002261.1	ATTGAAGTATGAAATTTTGTGCGCGTGTTTCTATCGTGTGACGAGCTCAGAAAATACGGGTGAACACTGCCTGTATTGTAGTGCGTGT	ACACGCACTACAATACAGGCAGTGTTCACCCGTATTTTCTGAGCTCGTCACACGATAGAAACACGCGCACAAAATTTCATACTTCAATACTACCCAATTTATTTAACATTATAAACCCACCCGTCACAGCCATATACAGTTTCAAAGCCTGCAAATCTTTGTACATCACCGAATTTAACAAACTGTTTGTGTTCGCTCGCAGGATGAAGACTCACTGGCCCCCAAACCAACTGGATCGCATGGTCGTCGCCATTTTCTCGTAGAAGGACGAAGAGGACGTGAAGACCGGCGTTGACCTGCTCATGGTTAGCGATGGAGTCTCCTTTGGAACATCAAATTCCGGAGGGAGCAATTTTCCCGGAGCTTCGGCTGGTGCCTGTAGCGTCGGTGGTTCAGTGC…	conserved oligomeric Golgi complex subunit 1-like	Parasteatoda tepidariorum
OE_10560	miR-99a-5p	XP_021002261.1	ATTGAAGTATGAAATTTTGTGCGCGTGTTTCTATCGTGTGACGAGCTCAGAAAATACGGGTGAACACTGCCTGTATTGTAGTGCGTGT	ACACGCACTACAATACAGGCAGTGTTCACCCGTATTTTCTGAGCTCGTCACACGATAGAAACACGCGCACAAAATTTCATACTTCAATACTACCCAATTTATTTAACATTATAAACCCACCCGTCACAGCCATATACAGTTTCAAAGCCTGCAAATCTTTGTACATCACCGAATTTAACAAACTGTTTGTGTTCGCTCGCAGGATGAAGACTCACTGGCCCCCAAACCAACTGGATCGCATGGTCGTCGCCATTTTCTCGTAGAAGGACGAAGAGGACGTGAAGACCGGCGTTGACCTGCTCATGGTTAGCGATGGAGTCTCCTTTGGAACATCAAATTCCGGAGGGAGCAATTTTCCCGGAGCTTCGGCTGGTGCCTGTAGCGTCGGTGGTTCAGTGC…	conserved oligomeric Golgi complex subunit 1-like	Parasteatoda tepidariorum
OE_10560	miR-100-5p	XP_021002261.1	ATTGAAGTATGAAATTTTGTGCGCGTGTTTCTATCGTGTGACGAGCTCAGAAAATACGGGTGAACACTGCCTGTATTGTAGTGCGTGT	ACACGCACTACAATACAGGCAGTGTTCACCCGTATTTTCTGAGCTCGTCACACGATAGAAACACGCGCACAAAATTTCATACTTCAATACTACCCAATTTATTTAACATTATAAACCCACCCGTCACAGCCATATACAGTTTCAAAGCCTGCAAATCTTTGTACATCACCGAATTTAACAAACTGTTTGTGTTCGCTCGCAGGATGAAGACTCACTGGCCCCCAAACCAACTGGATCGCATGGTCGTCGCCATTTTCTCGTAGAAGGACGAAGAGGACGTGAAGACCGGCGTTGACCTGCTCATGGTTAGCGATGGAGTCTCCTTTGGAACATCAAATTCCGGAGGGAGCAATTTTCCCGGAGCTTCGGCTGGTGCCTGTAGCGTCGGTGGTTCAGTGC…	conserved oligomeric Golgi complex subunit 1-like	Parasteatoda tepidariorum
OE_1058	miR-276b-3p	XP_013781772.2	AAACGCAACCACGAATAAAAGTGGGGTTCATCTACGCTGTATGATATTCAATGCTAGCCTTTAAAGTGAAAGTTCCTGCCGAATTTTTTCAAACTGCGAAAATTAACTCGCCGGGATCCCCAGGAGATGGGACAAAGCTTGGTTTGGTCGTCCGATGCATGCTAGCTGCCAAAAAACGCAGTAAGACTGCACCGAAACCGAACTTCTTGAGCCAACACTCTTTCGTCGTCTGCGCTACGTGACGTAATAGGTAGTCGCACGTGCAACGCGAGCCAATGCGTGATGACTACATGTTACGTGTAGCACAATGTTGCTGGACTGTGCTCGTGTGAAATGCACAGAGTCGCGCTAACGAAAATATGCGATTTAACAGTACCTACACGCTACTTTGTGCCGAAG…	CTGGACCAACAGTGCTGTGCAGCTCACTTATCCTTCAAGTCGAGTGCGACAAACCAAGAGGAGACTACCATTTCAACAGCGTCATAGGAAAATGCGAATATTCCCCTTTCGGTGGATGCACTAAGAACATCAACAGCTTCAGCAGTCTCCAGCAGTGCAATCTCATGTGCAAGGCCGACCGGCGGTCAGGAGTCTGCAAGCAACCTAAGCGAAAAGGACGTTGCAGAGCGGCAGATAGACGTTTTTACTTTAACTACGAGAAACGAAAATGCGAGCAATTCGTGTATGGCGGCTGCGATGGAAACGAAAACAACTTCCAATCCATTGGAGAGTGCGAGCGGATATGCTACAAACGAGCCCAAAAGTGCAAGCAACCACTTGCCACAGGCAGGTGCGGTG…	carboxypeptidase inhibitor SmCI-like isoform X1	Limulus polyphemus
OE_1058	miR-276-3p	XP_013781772.2	AAACGCAACCACGAATAAAAGTGGGGTTCATCTACGCTGTATGATATTCAATGCTAGCCTTTAAAGTGAAAGTTCCTGCCGAATTTTTTCAAACTGCGAAAATTAACTCGCCGGGATCCCCAGGAGATGGGACAAAGCTTGGTTTGGTCGTCCGATGCATGCTAGCTGCCAAAAAACGCAGTAAGACTGCACCGAAACCGAACTTCTTGAGCCAACACTCTTTCGTCGTCTGCGCTACGTGACGTAATAGGTAGTCGCACGTGCAACGCGAGCCAATGCGTGATGACTACATGTTACGTGTAGCACAATGTTGCTGGACTGTGCTCGTGTGAAATGCACAGAGTCGCGCTAACGAAAATATGCGATTTAACAGTACCTACACGCTACTTTGTGCCGAAG…	CTGGACCAACAGTGCTGTGCAGCTCACTTATCCTTCAAGTCGAGTGCGACAAACCAAGAGGAGACTACCATTTCAACAGCGTCATAGGAAAATGCGAATATTCCCCTTTCGGTGGATGCACTAAGAACATCAACAGCTTCAGCAGTCTCCAGCAGTGCAATCTCATGTGCAAGGCCGACCGGCGGTCAGGAGTCTGCAAGCAACCTAAGCGAAAAGGACGTTGCAGAGCGGCAGATAGACGTTTTTACTTTAACTACGAGAAACGAAAATGCGAGCAATTCGTGTATGGCGGCTGCGATGGAAACGAAAACAACTTCCAATCCATTGGAGAGTGCGAGCGGATATGCTACAAACGAGCCCAAAAGTGCAAGCAACCACTTGCCACAGGCAGGTGCGGTG…	carboxypeptidase inhibitor SmCI-like isoform X1	Limulus polyphemus
OE_1058	miR-14-3p	XP_013781772.2	AAACGCAACCACGAATAAAAGTGGGGTTCATCTACGCTGTATGATATTCAATGCTAGCCTTTAAAGTGAAAGTTCCTGCCGAATTTTTTCAAACTGCGAAAATTAACTCGCCGGGATCCCCAGGAGATGGGACAAAGCTTGGTTTGGTCGTCCGATGCATGCTAGCTGCCAAAAAACGCAGTAAGACTGCACCGAAACCGAACTTCTTGAGCCAACACTCTTTCGTCGTCTGCGCTACGTGACGTAATAGGTAGTCGCACGTGCAACGCGAGCCAATGCGTGATGACTACATGTTACGTGTAGCACAATGTTGCTGGACTGTGCTCGTGTGAAATGCACAGAGTCGCGCTAACGAAAATATGCGATTTAACAGTACCTACACGCTACTTTGTGCCGAAG…	CTGGACCAACAGTGCTGTGCAGCTCACTTATCCTTCAAGTCGAGTGCGACAAACCAAGAGGAGACTACCATTTCAACAGCGTCATAGGAAAATGCGAATATTCCCCTTTCGGTGGATGCACTAAGAACATCAACAGCTTCAGCAGTCTCCAGCAGTGCAATCTCATGTGCAAGGCCGACCGGCGGTCAGGAGTCTGCAAGCAACCTAAGCGAAAAGGACGTTGCAGAGCGGCAGATAGACGTTTTTACTTTAACTACGAGAAACGAAAATGCGAGCAATTCGTGTATGGCGGCTGCGATGGAAACGAAAACAACTTCCAATCCATTGGAGAGTGCGAGCGGATATGCTACAAACGAGCCCAAAAGTGCAAGCAACCACTTGCCACAGGCAGGTGCGGTG…	carboxypeptidase inhibitor SmCI-like isoform X1	Limulus polyphemus
OE_1058	miR-276a-3p	XP_013781772.2	AAACGCAACCACGAATAAAAGTGGGGTTCATCTACGCTGTATGATATTCAATGCTAGCCTTTAAAGTGAAAGTTCCTGCCGAATTTTTTCAAACTGCGAAAATTAACTCGCCGGGATCCCCAGGAGATGGGACAAAGCTTGGTTTGGTCGTCCGATGCATGCTAGCTGCCAAAAAACGCAGTAAGACTGCACCGAAACCGAACTTCTTGAGCCAACACTCTTTCGTCGTCTGCGCTACGTGACGTAATAGGTAGTCGCACGTGCAACGCGAGCCAATGCGTGATGACTACATGTTACGTGTAGCACAATGTTGCTGGACTGTGCTCGTGTGAAATGCACAGAGTCGCGCTAACGAAAATATGCGATTTAACAGTACCTACACGCTACTTTGTGCCGAAG…	CTGGACCAACAGTGCTGTGCAGCTCACTTATCCTTCAAGTCGAGTGCGACAAACCAAGAGGAGACTACCATTTCAACAGCGTCATAGGAAAATGCGAATATTCCCCTTTCGGTGGATGCACTAAGAACATCAACAGCTTCAGCAGTCTCCAGCAGTGCAATCTCATGTGCAAGGCCGACCGGCGGTCAGGAGTCTGCAAGCAACCTAAGCGAAAAGGACGTTGCAGAGCGGCAGATAGACGTTTTTACTTTAACTACGAGAAACGAAAATGCGAGCAATTCGTGTATGGCGGCTGCGATGGAAACGAAAACAACTTCCAATCCATTGGAGAGTGCGAGCGGATATGCTACAAACGAGCCCAAAAGTGCAAGCAACCACTTGCCACAGGCAGGTGCGGTG…	carboxypeptidase inhibitor SmCI-like isoform X1	Limulus polyphemus
OE_1058	miR-993	XP_013781772.2	AAACGCAACCACGAATAAAAGTGGGGTTCATCTACGCTGTATGATATTCAATGCTAGCCTTTAAAGTGAAAGTTCCTGCCGAATTTTTTCAAACTGCGAAAATTAACTCGCCGGGATCCCCAGGAGATGGGACAAAGCTTGGTTTGGTCGTCCGATGCATGCTAGCTGCCAAAAAACGCAGTAAGACTGCACCGAAACCGAACTTCTTGAGCCAACACTCTTTCGTCGTCTGCGCTACGTGACGTAATAGGTAGTCGCACGTGCAACGCGAGCCAATGCGTGATGACTACATGTTACGTGTAGCACAATGTTGCTGGACTGTGCTCGTGTGAAATGCACAGAGTCGCGCTAACGAAAATATGCGATTTAACAGTACCTACACGCTACTTTGTGCCGAAG…	CTGGACCAACAGTGCTGTGCAGCTCACTTATCCTTCAAGTCGAGTGCGACAAACCAAGAGGAGACTACCATTTCAACAGCGTCATAGGAAAATGCGAATATTCCCCTTTCGGTGGATGCACTAAGAACATCAACAGCTTCAGCAGTCTCCAGCAGTGCAATCTCATGTGCAAGGCCGACCGGCGGTCAGGAGTCTGCAAGCAACCTAAGCGAAAAGGACGTTGCAGAGCGGCAGATAGACGTTTTTACTTTAACTACGAGAAACGAAAATGCGAGCAATTCGTGTATGGCGGCTGCGATGGAAACGAAAACAACTTCCAATCCATTGGAGAGTGCGAGCGGATATGCTACAAACGAGCCCAAAAGTGCAAGCAACCACTTGCCACAGGCAGGTGCGGTG…	carboxypeptidase inhibitor SmCI-like isoform X1	Limulus polyphemus
OE_1059	miR-1	B7PZI0	ACACGAGTGTTGTACAAGCTCTATACGTCCGTTGTGCTTCCGTTGACGAAGAACGTCCGAGGCTGGAGTCAGGCTTATTGCGGAATGTTGTATATGCCAGCAATTTGAGGGACAAAGTTATGCACAAACTGCTGCTTTCTCTTGGCTTTGTTACAAGAGTTTGTAAATGTATTTATAACCAGGAGAGAAGCGGTCTCTGCCACATGCATTAGTTGTATCACACTCTGTACGTTGTGTATAAAATAGCCTCTTTTTTTGTTTTTTTGTCTAACCTCGTTAACTGACACAAAGCAAACTTCTTTCCAGACATCGGGGACACATCGGCAATATCACCGTTGGTCCATGTTTCCCGACATACTGCTAACATTGGCCCAATGTCGTGTGCTACTTGCAAATAGG…	AAGCGAGGATTTCGTGCGCGAGGGCGCCACATGAGCTAAACTTCCGTTGCGTTGTAGCACGTGTTATGTTTTTTGCCCGTGTGGTGTACGTTCAGCAATCTCATACATGTAGTTCAAGTGGAAACTGCGTAAGCCCTTTACTTTTAACATGAGCACTTCGAAAAAAGTCAAGAATGAGGTCGACGGCAACGGAGATGGTCCACAAGTCCGTAAACGACAGAAGGGATCTCTAGGAAAGATTGACATAAATAAGGATCTTCTTTCGGAGAGCACACAGTCCACGCTTAAAAAGGCATTCCGCGATAAAGTTCCGTGCTCCATCGAGAACGTTGCCGAACTTATCTGCGAGCCCTTCAGCTTCTGCTCCTTGCACAACTTCATGAGTAGCGACGATGCCAT…	pep scaffold:IscaW1:DS825938:45818:56275:1 gene:ISCW020096 transcript:ISCW020096-RA gene_biotype:protein_coding transcript_biotype:protein_coding description:2-oxoglutarate and iron-dependent oxygenase domain-containing protein, putative	Ixodes scapularis
OE_1059	miR-206	B7PZI0	ACACGAGTGTTGTACAAGCTCTATACGTCCGTTGTGCTTCCGTTGACGAAGAACGTCCGAGGCTGGAGTCAGGCTTATTGCGGAATGTTGTATATGCCAGCAATTTGAGGGACAAAGTTATGCACAAACTGCTGCTTTCTCTTGGCTTTGTTACAAGAGTTTGTAAATGTATTTATAACCAGGAGAGAAGCGGTCTCTGCCACATGCATTAGTTGTATCACACTCTGTACGTTGTGTATAAAATAGCCTCTTTTTTTGTTTTTTTGTCTAACCTCGTTAACTGACACAAAGCAAACTTCTTTCCAGACATCGGGGACACATCGGCAATATCACCGTTGGTCCATGTTTCCCGACATACTGCTAACATTGGCCCAATGTCGTGTGCTACTTGCAAATAGG…	AAGCGAGGATTTCGTGCGCGAGGGCGCCACATGAGCTAAACTTCCGTTGCGTTGTAGCACGTGTTATGTTTTTTGCCCGTGTGGTGTACGTTCAGCAATCTCATACATGTAGTTCAAGTGGAAACTGCGTAAGCCCTTTACTTTTAACATGAGCACTTCGAAAAAAGTCAAGAATGAGGTCGACGGCAACGGAGATGGTCCACAAGTCCGTAAACGACAGAAGGGATCTCTAGGAAAGATTGACATAAATAAGGATCTTCTTTCGGAGAGCACACAGTCCACGCTTAAAAAGGCATTCCGCGATAAAGTTCCGTGCTCCATCGAGAACGTTGCCGAACTTATCTGCGAGCCCTTCAGCTTCTGCTCCTTGCACAACTTCATGAGTAGCGACGATGCCAT…	pep scaffold:IscaW1:DS825938:45818:56275:1 gene:ISCW020096 transcript:ISCW020096-RA gene_biotype:protein_coding transcript_biotype:protein_coding description:2-oxoglutarate and iron-dependent oxygenase domain-containing protein, putative	Ixodes scapularis
OE_1059	miR-191-5p	B7PZI0	ACACGAGTGTTGTACAAGCTCTATACGTCCGTTGTGCTTCCGTTGACGAAGAACGTCCGAGGCTGGAGTCAGGCTTATTGCGGAATGTTGTATATGCCAGCAATTTGAGGGACAAAGTTATGCACAAACTGCTGCTTTCTCTTGGCTTTGTTACAAGAGTTTGTAAATGTATTTATAACCAGGAGAGAAGCGGTCTCTGCCACATGCATTAGTTGTATCACACTCTGTACGTTGTGTATAAAATAGCCTCTTTTTTTGTTTTTTTGTCTAACCTCGTTAACTGACACAAAGCAAACTTCTTTCCAGACATCGGGGACACATCGGCAATATCACCGTTGGTCCATGTTTCCCGACATACTGCTAACATTGGCCCAATGTCGTGTGCTACTTGCAAATAGG…	AAGCGAGGATTTCGTGCGCGAGGGCGCCACATGAGCTAAACTTCCGTTGCGTTGTAGCACGTGTTATGTTTTTTGCCCGTGTGGTGTACGTTCAGCAATCTCATACATGTAGTTCAAGTGGAAACTGCGTAAGCCCTTTACTTTTAACATGAGCACTTCGAAAAAAGTCAAGAATGAGGTCGACGGCAACGGAGATGGTCCACAAGTCCGTAAACGACAGAAGGGATCTCTAGGAAAGATTGACATAAATAAGGATCTTCTTTCGGAGAGCACACAGTCCACGCTTAAAAAGGCATTCCGCGATAAAGTTCCGTGCTCCATCGAGAACGTTGCCGAACTTATCTGCGAGCCCTTCAGCTTCTGCTCCTTGCACAACTTCATGAGTAGCGACGATGCCAT…	pep scaffold:IscaW1:DS825938:45818:56275:1 gene:ISCW020096 transcript:ISCW020096-RA gene_biotype:protein_coding transcript_biotype:protein_coding description:2-oxoglutarate and iron-dependent oxygenase domain-containing protein, putative	Ixodes scapularis
OE_1059	miR-276-5p	B7PZI0	ACACGAGTGTTGTACAAGCTCTATACGTCCGTTGTGCTTCCGTTGACGAAGAACGTCCGAGGCTGGAGTCAGGCTTATTGCGGAATGTTGTATATGCCAGCAATTTGAGGGACAAAGTTATGCACAAACTGCTGCTTTCTCTTGGCTTTGTTACAAGAGTTTGTAAATGTATTTATAACCAGGAGAGAAGCGGTCTCTGCCACATGCATTAGTTGTATCACACTCTGTACGTTGTGTATAAAATAGCCTCTTTTTTTGTTTTTTTGTCTAACCTCGTTAACTGACACAAAGCAAACTTCTTTCCAGACATCGGGGACACATCGGCAATATCACCGTTGGTCCATGTTTCCCGACATACTGCTAACATTGGCCCAATGTCGTGTGCTACTTGCAAATAGG…	AAGCGAGGATTTCGTGCGCGAGGGCGCCACATGAGCTAAACTTCCGTTGCGTTGTAGCACGTGTTATGTTTTTTGCCCGTGTGGTGTACGTTCAGCAATCTCATACATGTAGTTCAAGTGGAAACTGCGTAAGCCCTTTACTTTTAACATGAGCACTTCGAAAAAAGTCAAGAATGAGGTCGACGGCAACGGAGATGGTCCACAAGTCCGTAAACGACAGAAGGGATCTCTAGGAAAGATTGACATAAATAAGGATCTTCTTTCGGAGAGCACACAGTCCACGCTTAAAAAGGCATTCCGCGATAAAGTTCCGTGCTCCATCGAGAACGTTGCCGAACTTATCTGCGAGCCCTTCAGCTTCTGCTCCTTGCACAACTTCATGAGTAGCGACGATGCCAT…	pep scaffold:IscaW1:DS825938:45818:56275:1 gene:ISCW020096 transcript:ISCW020096-RA gene_biotype:protein_coding transcript_biotype:protein_coding description:2-oxoglutarate and iron-dependent oxygenase domain-containing protein, putative	Ixodes scapularis
OE_1059	miR-574-5p	B7PZI0	ACACGAGTGTTGTACAAGCTCTATACGTCCGTTGTGCTTCCGTTGACGAAGAACGTCCGAGGCTGGAGTCAGGCTTATTGCGGAATGTTGTATATGCCAGCAATTTGAGGGACAAAGTTATGCACAAACTGCTGCTTTCTCTTGGCTTTGTTACAAGAGTTTGTAAATGTATTTATAACCAGGAGAGAAGCGGTCTCTGCCACATGCATTAGTTGTATCACACTCTGTACGTTGTGTATAAAATAGCCTCTTTTTTTGTTTTTTTGTCTAACCTCGTTAACTGACACAAAGCAAACTTCTTTCCAGACATCGGGGACACATCGGCAATATCACCGTTGGTCCATGTTTCCCGACATACTGCTAACATTGGCCCAATGTCGTGTGCTACTTGCAAATAGG…	AAGCGAGGATTTCGTGCGCGAGGGCGCCACATGAGCTAAACTTCCGTTGCGTTGTAGCACGTGTTATGTTTTTTGCCCGTGTGGTGTACGTTCAGCAATCTCATACATGTAGTTCAAGTGGAAACTGCGTAAGCCCTTTACTTTTAACATGAGCACTTCGAAAAAAGTCAAGAATGAGGTCGACGGCAACGGAGATGGTCCACAAGTCCGTAAACGACAGAAGGGATCTCTAGGAAAGATTGACATAAATAAGGATCTTCTTTCGGAGAGCACACAGTCCACGCTTAAAAAGGCATTCCGCGATAAAGTTCCGTGCTCCATCGAGAACGTTGCCGAACTTATCTGCGAGCCCTTCAGCTTCTGCTCCTTGCACAACTTCATGAGTAGCGACGATGCCAT…	pep scaffold:IscaW1:DS825938:45818:56275:1 gene:ISCW020096 transcript:ISCW020096-RA gene_biotype:protein_coding transcript_biotype:protein_coding description:2-oxoglutarate and iron-dependent oxygenase domain-containing protein, putative	Ixodes scapularis
OE_1059	miR-1-3p	B7PZI0	ACACGAGTGTTGTACAAGCTCTATACGTCCGTTGTGCTTCCGTTGACGAAGAACGTCCGAGGCTGGAGTCAGGCTTATTGCGGAATGTTGTATATGCCAGCAATTTGAGGGACAAAGTTATGCACAAACTGCTGCTTTCTCTTGGCTTTGTTACAAGAGTTTGTAAATGTATTTATAACCAGGAGAGAAGCGGTCTCTGCCACATGCATTAGTTGTATCACACTCTGTACGTTGTGTATAAAATAGCCTCTTTTTTTGTTTTTTTGTCTAACCTCGTTAACTGACACAAAGCAAACTTCTTTCCAGACATCGGGGACACATCGGCAATATCACCGTTGGTCCATGTTTCCCGACATACTGCTAACATTGGCCCAATGTCGTGTGCTACTTGCAAATAGG…	AAGCGAGGATTTCGTGCGCGAGGGCGCCACATGAGCTAAACTTCCGTTGCGTTGTAGCACGTGTTATGTTTTTTGCCCGTGTGGTGTACGTTCAGCAATCTCATACATGTAGTTCAAGTGGAAACTGCGTAAGCCCTTTACTTTTAACATGAGCACTTCGAAAAAAGTCAAGAATGAGGTCGACGGCAACGGAGATGGTCCACAAGTCCGTAAACGACAGAAGGGATCTCTAGGAAAGATTGACATAAATAAGGATCTTCTTTCGGAGAGCACACAGTCCACGCTTAAAAAGGCATTCCGCGATAAAGTTCCGTGCTCCATCGAGAACGTTGCCGAACTTATCTGCGAGCCCTTCAGCTTCTGCTCCTTGCACAACTTCATGAGTAGCGACGATGCCAT…	pep scaffold:IscaW1:DS825938:45818:56275:1 gene:ISCW020096 transcript:ISCW020096-RA gene_biotype:protein_coding transcript_biotype:protein_coding description:2-oxoglutarate and iron-dependent oxygenase domain-containing protein, putative	Ixodes scapularis
OE_1059	miR-276-2-5p	B7PZI0	ACACGAGTGTTGTACAAGCTCTATACGTCCGTTGTGCTTCCGTTGACGAAGAACGTCCGAGGCTGGAGTCAGGCTTATTGCGGAATGTTGTATATGCCAGCAATTTGAGGGACAAAGTTATGCACAAACTGCTGCTTTCTCTTGGCTTTGTTACAAGAGTTTGTAAATGTATTTATAACCAGGAGAGAAGCGGTCTCTGCCACATGCATTAGTTGTATCACACTCTGTACGTTGTGTATAAAATAGCCTCTTTTTTTGTTTTTTTGTCTAACCTCGTTAACTGACACAAAGCAAACTTCTTTCCAGACATCGGGGACACATCGGCAATATCACCGTTGGTCCATGTTTCCCGACATACTGCTAACATTGGCCCAATGTCGTGTGCTACTTGCAAATAGG…	AAGCGAGGATTTCGTGCGCGAGGGCGCCACATGAGCTAAACTTCCGTTGCGTTGTAGCACGTGTTATGTTTTTTGCCCGTGTGGTGTACGTTCAGCAATCTCATACATGTAGTTCAAGTGGAAACTGCGTAAGCCCTTTACTTTTAACATGAGCACTTCGAAAAAAGTCAAGAATGAGGTCGACGGCAACGGAGATGGTCCACAAGTCCGTAAACGACAGAAGGGATCTCTAGGAAAGATTGACATAAATAAGGATCTTCTTTCGGAGAGCACACAGTCCACGCTTAAAAAGGCATTCCGCGATAAAGTTCCGTGCTCCATCGAGAACGTTGCCGAACTTATCTGCGAGCCCTTCAGCTTCTGCTCCTTGCACAACTTCATGAGTAGCGACGATGCCAT…	pep scaffold:IscaW1:DS825938:45818:56275:1 gene:ISCW020096 transcript:ISCW020096-RA gene_biotype:protein_coding transcript_biotype:protein_coding description:2-oxoglutarate and iron-dependent oxygenase domain-containing protein, putative	Ixodes scapularis
OE_1059	miR-5315	B7PZI0	ACACGAGTGTTGTACAAGCTCTATACGTCCGTTGTGCTTCCGTTGACGAAGAACGTCCGAGGCTGGAGTCAGGCTTATTGCGGAATGTTGTATATGCCAGCAATTTGAGGGACAAAGTTATGCACAAACTGCTGCTTTCTCTTGGCTTTGTTACAAGAGTTTGTAAATGTATTTATAACCAGGAGAGAAGCGGTCTCTGCCACATGCATTAGTTGTATCACACTCTGTACGTTGTGTATAAAATAGCCTCTTTTTTTGTTTTTTTGTCTAACCTCGTTAACTGACACAAAGCAAACTTCTTTCCAGACATCGGGGACACATCGGCAATATCACCGTTGGTCCATGTTTCCCGACATACTGCTAACATTGGCCCAATGTCGTGTGCTACTTGCAAATAGG…	AAGCGAGGATTTCGTGCGCGAGGGCGCCACATGAGCTAAACTTCCGTTGCGTTGTAGCACGTGTTATGTTTTTTGCCCGTGTGGTGTACGTTCAGCAATCTCATACATGTAGTTCAAGTGGAAACTGCGTAAGCCCTTTACTTTTAACATGAGCACTTCGAAAAAAGTCAAGAATGAGGTCGACGGCAACGGAGATGGTCCACAAGTCCGTAAACGACAGAAGGGATCTCTAGGAAAGATTGACATAAATAAGGATCTTCTTTCGGAGAGCACACAGTCCACGCTTAAAAAGGCATTCCGCGATAAAGTTCCGTGCTCCATCGAGAACGTTGCCGAACTTATCTGCGAGCCCTTCAGCTTCTGCTCCTTGCACAACTTCATGAGTAGCGACGATGCCAT…	pep scaffold:IscaW1:DS825938:45818:56275:1 gene:ISCW020096 transcript:ISCW020096-RA gene_biotype:protein_coding transcript_biotype:protein_coding description:2-oxoglutarate and iron-dependent oxygenase domain-containing protein, putative	Ixodes scapularis
OE_10608	miR-137-3p	XP_013779473.1	GCATCCATCCGCACAATATGTTCGAGGCAGAAATGGTAGAGCAATAAAGCATTATATACTTGTTTCACATACTGAGTAATGTACTGAAACCAAACCTTGCTGCCTGCATAACCCGAATTAAATGCTCAAGATGGCTCAGTCATCACCGGCATATTGAGG	AAATGGCGGATGTGCCTTCGAATGCGCCGCAAAGCTGCCCTGGCACTGGTAGCAGCCTCGCCGGAAAAGCGTCGCCTTGCCAGGGATGTCCAAATCAGAAGATATGCGCGTCAGGCGATGCCAGGGCCGTTGATCCAGATATCGAAGTCATCCGAGAGAAGTTGTCGAATGTAAAGCATGTCGTGCTGGTCCTTTCGGGCAAAGGGGGCGTCGGAAAAAGTACGGTCACAGCCATGTTGGCCAACGCCTTGGCATTGGACGAAGACCGAAATGTCGCTGTCCTCGATGTCGACATTTGTGGCCCATCTCAGCCTAAAATAATGGGTGTGGAAGGGGAACAGGTTCATCAGAGCGGGTCAGGGTGGTCGCCAGTGTTCTCCGAAGAAAACCTTGCCATGA…	cytosolic Fe-S cluster assembly factor nubp1-like isoform X1	Limulus polyphemus
OE_10609	miR-181a-5p	B7Q1I8	AAACTCCTCCCCCTATCCCATGTTTTTTTCGTTTTTCCTACACAACATTGATGAATGTGTACATAAGTGTGGAGGTTGTTCCTCTGAGAGTCTCGTTTCTGGCTCAGATTTAATTTGTAAATGGAACTTGCGCAGACTTTGTTCCGCCGCTCTACGATCAATTTAGAGTATTTTTCCGTATCGGTTCAGTCTTTTTAAATTTTTTGCGATGCTTTCGCCCTTAACGAGCGATTAGACATATGAACGTGTGTCGTATACTTAATGGAAATGTCGTTAATGCAGAGCACGTCGGAAGCTTTCTCTTTTTCTGCGACGCCTCTGTATTTCCTTTGCTCCTTNGTTGCGGTTCTTTTGCTTTTTTGAGAGGCGCNCTCCGTGAATATGTCGTTTACTCGAGAC…	TAACGTCATCGCGCTGGCGAACTATTTGCGGCTGCGCATTGGTACCGTAATCGCTCGAAAAAGTTACTCACCGGCCGCCATCTTGAATTTTCTCCTATCTTGTTTTGAACCGTTGGGTGTAACTGAACCTCTTTTGTTCCTTCTTTTCGTGCCTCTTCACGGTAACAAGATGGCAGATGACAAGGAAATTGAGGCACCCACAGAAGAGGAGGAGAACCCAAACTACAAGCCTCCAGCTGCCAAGTCCCTCAAGGACATTGTGGAGGCTGACAAGGAAGACACGTCCCTCCAGAAGTACAAGGAAACTCTCTTGGGCAGTGCCACCACACAACACATCATTCTAGAGCCGGATAACCCCAGTTGCGTTATGGTGAAGAAGCTCCTGCTTCTGGTGGAGGG…	pep scaffold:IscaW1:DS838036:195046:202078:1 gene:ISCW020878 transcript:ISCW020878-RA gene_biotype:protein_coding transcript_biotype:protein_coding description:Rho GDP dissociation inhibitor, putative (Fragment)	Ixodes scapularis
OE_10609	miR-263b-5p_2	B7Q1I8	AAACTCCTCCCCCTATCCCATGTTTTTTTCGTTTTTCCTACACAACATTGATGAATGTGTACATAAGTGTGGAGGTTGTTCCTCTGAGAGTCTCGTTTCTGGCTCAGATTTAATTTGTAAATGGAACTTGCGCAGACTTTGTTCCGCCGCTCTACGATCAATTTAGAGTATTTTTCCGTATCGGTTCAGTCTTTTTAAATTTTTTGCGATGCTTTCGCCCTTAACGAGCGATTAGACATATGAACGTGTGTCGTATACTTAATGGAAATGTCGTTAATGCAGAGCACGTCGGAAGCTTTCTCTTTTTCTGCGACGCCTCTGTATTTCCTTTGCTCCTTNGTTGCGGTTCTTTTGCTTTTTTGAGAGGCGCNCTCCGTGAATATGTCGTTTACTCGAGAC…	TAACGTCATCGCGCTGGCGAACTATTTGCGGCTGCGCATTGGTACCGTAATCGCTCGAAAAAGTTACTCACCGGCCGCCATCTTGAATTTTCTCCTATCTTGTTTTGAACCGTTGGGTGTAACTGAACCTCTTTTGTTCCTTCTTTTCGTGCCTCTTCACGGTAACAAGATGGCAGATGACAAGGAAATTGAGGCACCCACAGAAGAGGAGGAGAACCCAAACTACAAGCCTCCAGCTGCCAAGTCCCTCAAGGACATTGTGGAGGCTGACAAGGAAGACACGTCCCTCCAGAAGTACAAGGAAACTCTCTTGGGCAGTGCCACCACACAACACATCATTCTAGAGCCGGATAACCCCAGTTGCGTTATGGTGAAGAAGCTCCTGCTTCTGGTGGAGGG…	pep scaffold:IscaW1:DS838036:195046:202078:1 gene:ISCW020878 transcript:ISCW020878-RA gene_biotype:protein_coding transcript_biotype:protein_coding description:Rho GDP dissociation inhibitor, putative (Fragment)	Ixodes scapularis
OE_10609	miR-263a-5p	B7Q1I8	AAACTCCTCCCCCTATCCCATGTTTTTTTCGTTTTTCCTACACAACATTGATGAATGTGTACATAAGTGTGGAGGTTGTTCCTCTGAGAGTCTCGTTTCTGGCTCAGATTTAATTTGTAAATGGAACTTGCGCAGACTTTGTTCCGCCGCTCTACGATCAATTTAGAGTATTTTTCCGTATCGGTTCAGTCTTTTTAAATTTTTTGCGATGCTTTCGCCCTTAACGAGCGATTAGACATATGAACGTGTGTCGTATACTTAATGGAAATGTCGTTAATGCAGAGCACGTCGGAAGCTTTCTCTTTTTCTGCGACGCCTCTGTATTTCCTTTGCTCCTTNGTTGCGGTTCTTTTGCTTTTTTGAGAGGCGCNCTCCGTGAATATGTCGTTTACTCGAGAC…	TAACGTCATCGCGCTGGCGAACTATTTGCGGCTGCGCATTGGTACCGTAATCGCTCGAAAAAGTTACTCACCGGCCGCCATCTTGAATTTTCTCCTATCTTGTTTTGAACCGTTGGGTGTAACTGAACCTCTTTTGTTCCTTCTTTTCGTGCCTCTTCACGGTAACAAGATGGCAGATGACAAGGAAATTGAGGCACCCACAGAAGAGGAGGAGAACCCAAACTACAAGCCTCCAGCTGCCAAGTCCCTCAAGGACATTGTGGAGGCTGACAAGGAAGACACGTCCCTCCAGAAGTACAAGGAAACTCTCTTGGGCAGTGCCACCACACAACACATCATTCTAGAGCCGGATAACCCCAGTTGCGTTATGGTGAAGAAGCTCCTGCTTCTGGTGGAGGG…	pep scaffold:IscaW1:DS838036:195046:202078:1 gene:ISCW020878 transcript:ISCW020878-RA gene_biotype:protein_coding transcript_biotype:protein_coding description:Rho GDP dissociation inhibitor, putative (Fragment)	Ixodes scapularis
OE_10609	miR-96-5p	B7Q1I8	AAACTCCTCCCCCTATCCCATGTTTTTTTCGTTTTTCCTACACAACATTGATGAATGTGTACATAAGTGTGGAGGTTGTTCCTCTGAGAGTCTCGTTTCTGGCTCAGATTTAATTTGTAAATGGAACTTGCGCAGACTTTGTTCCGCCGCTCTACGATCAATTTAGAGTATTTTTCCGTATCGGTTCAGTCTTTTTAAATTTTTTGCGATGCTTTCGCCCTTAACGAGCGATTAGACATATGAACGTGTGTCGTATACTTAATGGAAATGTCGTTAATGCAGAGCACGTCGGAAGCTTTCTCTTTTTCTGCGACGCCTCTGTATTTCCTTTGCTCCTTNGTTGCGGTTCTTTTGCTTTTTTGAGAGGCGCNCTCCGTGAATATGTCGTTTACTCGAGAC…	TAACGTCATCGCGCTGGCGAACTATTTGCGGCTGCGCATTGGTACCGTAATCGCTCGAAAAAGTTACTCACCGGCCGCCATCTTGAATTTTCTCCTATCTTGTTTTGAACCGTTGGGTGTAACTGAACCTCTTTTGTTCCTTCTTTTCGTGCCTCTTCACGGTAACAAGATGGCAGATGACAAGGAAATTGAGGCACCCACAGAAGAGGAGGAGAACCCAAACTACAAGCCTCCAGCTGCCAAGTCCCTCAAGGACATTGTGGAGGCTGACAAGGAAGACACGTCCCTCCAGAAGTACAAGGAAACTCTCTTGGGCAGTGCCACCACACAACACATCATTCTAGAGCCGGATAACCCCAGTTGCGTTATGGTGAAGAAGCTCCTGCTTCTGGTGGAGGG…	pep scaffold:IscaW1:DS838036:195046:202078:1 gene:ISCW020878 transcript:ISCW020878-RA gene_biotype:protein_coding transcript_biotype:protein_coding description:Rho GDP dissociation inhibitor, putative (Fragment)	Ixodes scapularis
OE_10609	miR-315-5p_2	B7Q1I8	AAACTCCTCCCCCTATCCCATGTTTTTTTCGTTTTTCCTACACAACATTGATGAATGTGTACATAAGTGTGGAGGTTGTTCCTCTGAGAGTCTCGTTTCTGGCTCAGATTTAATTTGTAAATGGAACTTGCGCAGACTTTGTTCCGCCGCTCTACGATCAATTTAGAGTATTTTTCCGTATCGGTTCAGTCTTTTTAAATTTTTTGCGATGCTTTCGCCCTTAACGAGCGATTAGACATATGAACGTGTGTCGTATACTTAATGGAAATGTCGTTAATGCAGAGCACGTCGGAAGCTTTCTCTTTTTCTGCGACGCCTCTGTATTTCCTTTGCTCCTTNGTTGCGGTTCTTTTGCTTTTTTGAGAGGCGCNCTCCGTGAATATGTCGTTTACTCGAGAC…	TAACGTCATCGCGCTGGCGAACTATTTGCGGCTGCGCATTGGTACCGTAATCGCTCGAAAAAGTTACTCACCGGCCGCCATCTTGAATTTTCTCCTATCTTGTTTTGAACCGTTGGGTGTAACTGAACCTCTTTTGTTCCTTCTTTTCGTGCCTCTTCACGGTAACAAGATGGCAGATGACAAGGAAATTGAGGCACCCACAGAAGAGGAGGAGAACCCAAACTACAAGCCTCCAGCTGCCAAGTCCCTCAAGGACATTGTGGAGGCTGACAAGGAAGACACGTCCCTCCAGAAGTACAAGGAAACTCTCTTGGGCAGTGCCACCACACAACACATCATTCTAGAGCCGGATAACCCCAGTTGCGTTATGGTGAAGAAGCTCCTGCTTCTGGTGGAGGG…	pep scaffold:IscaW1:DS838036:195046:202078:1 gene:ISCW020878 transcript:ISCW020878-RA gene_biotype:protein_coding transcript_biotype:protein_coding description:Rho GDP dissociation inhibitor, putative (Fragment)	Ixodes scapularis
OE_10609	miR-263b-5p_1	B7Q1I8	AAACTCCTCCCCCTATCCCATGTTTTTTTCGTTTTTCCTACACAACATTGATGAATGTGTACATAAGTGTGGAGGTTGTTCCTCTGAGAGTCTCGTTTCTGGCTCAGATTTAATTTGTAAATGGAACTTGCGCAGACTTTGTTCCGCCGCTCTACGATCAATTTAGAGTATTTTTCCGTATCGGTTCAGTCTTTTTAAATTTTTTGCGATGCTTTCGCCCTTAACGAGCGATTAGACATATGAACGTGTGTCGTATACTTAATGGAAATGTCGTTAATGCAGAGCACGTCGGAAGCTTTCTCTTTTTCTGCGACGCCTCTGTATTTCCTTTGCTCCTTNGTTGCGGTTCTTTTGCTTTTTTGAGAGGCGCNCTCCGTGAATATGTCGTTTACTCGAGAC…	TAACGTCATCGCGCTGGCGAACTATTTGCGGCTGCGCATTGGTACCGTAATCGCTCGAAAAAGTTACTCACCGGCCGCCATCTTGAATTTTCTCCTATCTTGTTTTGAACCGTTGGGTGTAACTGAACCTCTTTTGTTCCTTCTTTTCGTGCCTCTTCACGGTAACAAGATGGCAGATGACAAGGAAATTGAGGCACCCACAGAAGAGGAGGAGAACCCAAACTACAAGCCTCCAGCTGCCAAGTCCCTCAAGGACATTGTGGAGGCTGACAAGGAAGACACGTCCCTCCAGAAGTACAAGGAAACTCTCTTGGGCAGTGCCACCACACAACACATCATTCTAGAGCCGGATAACCCCAGTTGCGTTATGGTGAAGAAGCTCCTGCTTCTGGTGGAGGG…	pep scaffold:IscaW1:DS838036:195046:202078:1 gene:ISCW020878 transcript:ISCW020878-RA gene_biotype:protein_coding transcript_biotype:protein_coding description:Rho GDP dissociation inhibitor, putative (Fragment)	Ixodes scapularis
OE_10609	let-7d-3p	B7Q1I8	AAACTCCTCCCCCTATCCCATGTTTTTTTCGTTTTTCCTACACAACATTGATGAATGTGTACATAAGTGTGGAGGTTGTTCCTCTGAGAGTCTCGTTTCTGGCTCAGATTTAATTTGTAAATGGAACTTGCGCAGACTTTGTTCCGCCGCTCTACGATCAATTTAGAGTATTTTTCCGTATCGGTTCAGTCTTTTTAAATTTTTTGCGATGCTTTCGCCCTTAACGAGCGATTAGACATATGAACGTGTGTCGTATACTTAATGGAAATGTCGTTAATGCAGAGCACGTCGGAAGCTTTCTCTTTTTCTGCGACGCCTCTGTATTTCCTTTGCTCCTTNGTTGCGGTTCTTTTGCTTTTTTGAGAGGCGCNCTCCGTGAATATGTCGTTTACTCGAGAC…	TAACGTCATCGCGCTGGCGAACTATTTGCGGCTGCGCATTGGTACCGTAATCGCTCGAAAAAGTTACTCACCGGCCGCCATCTTGAATTTTCTCCTATCTTGTTTTGAACCGTTGGGTGTAACTGAACCTCTTTTGTTCCTTCTTTTCGTGCCTCTTCACGGTAACAAGATGGCAGATGACAAGGAAATTGAGGCACCCACAGAAGAGGAGGAGAACCCAAACTACAAGCCTCCAGCTGCCAAGTCCCTCAAGGACATTGTGGAGGCTGACAAGGAAGACACGTCCCTCCAGAAGTACAAGGAAACTCTCTTGGGCAGTGCCACCACACAACACATCATTCTAGAGCCGGATAACCCCAGTTGCGTTATGGTGAAGAAGCTCCTGCTTCTGGTGGAGGG…	pep scaffold:IscaW1:DS838036:195046:202078:1 gene:ISCW020878 transcript:ISCW020878-RA gene_biotype:protein_coding transcript_biotype:protein_coding description:Rho GDP dissociation inhibitor, putative (Fragment)	Ixodes scapularis
OE_10609	miR-315-5p_1	B7Q1I8	AAACTCCTCCCCCTATCCCATGTTTTTTTCGTTTTTCCTACACAACATTGATGAATGTGTACATAAGTGTGGAGGTTGTTCCTCTGAGAGTCTCGTTTCTGGCTCAGATTTAATTTGTAAATGGAACTTGCGCAGACTTTGTTCCGCCGCTCTACGATCAATTTAGAGTATTTTTCCGTATCGGTTCAGTCTTTTTAAATTTTTTGCGATGCTTTCGCCCTTAACGAGCGATTAGACATATGAACGTGTGTCGTATACTTAATGGAAATGTCGTTAATGCAGAGCACGTCGGAAGCTTTCTCTTTTTCTGCGACGCCTCTGTATTTCCTTTGCTCCTTNGTTGCGGTTCTTTTGCTTTTTTGAGAGGCGCNCTCCGTGAATATGTCGTTTACTCGAGAC…	TAACGTCATCGCGCTGGCGAACTATTTGCGGCTGCGCATTGGTACCGTAATCGCTCGAAAAAGTTACTCACCGGCCGCCATCTTGAATTTTCTCCTATCTTGTTTTGAACCGTTGGGTGTAACTGAACCTCTTTTGTTCCTTCTTTTCGTGCCTCTTCACGGTAACAAGATGGCAGATGACAAGGAAATTGAGGCACCCACAGAAGAGGAGGAGAACCCAAACTACAAGCCTCCAGCTGCCAAGTCCCTCAAGGACATTGTGGAGGCTGACAAGGAAGACACGTCCCTCCAGAAGTACAAGGAAACTCTCTTGGGCAGTGCCACCACACAACACATCATTCTAGAGCCGGATAACCCCAGTTGCGTTATGGTGAAGAAGCTCCTGCTTCTGGTGGAGGG…	pep scaffold:IscaW1:DS838036:195046:202078:1 gene:ISCW020878 transcript:ISCW020878-RA gene_biotype:protein_coding transcript_biotype:protein_coding description:Rho GDP dissociation inhibitor, putative (Fragment)	Ixodes scapularis
OE_1061	miR-191-5p	DAA34585.1	GGGGACGTGATTTTTCCCATCGGTACACAGGTGTGCGAATGTGTGCTGGAGTCCCTCAGTGGTTCCGTGTACAAAAAGTATCTTTCAAAAGCCTGACTGTTGGCGCGGTTTAAAGTTGTCGCATCACATTGTCATCCGTTATATNTTTTTTTTTTTTTTTTTTTTTCCCTTCCGTTTGAGTGTCTGAGGCAAATTTGTAGGGAGGGTTCTGGAAAATATGCCTTGCAGGCACATTTTCAGTAAAAGCAAACTGTTGCTGCAGATTTTGGACTTGCTGCTGTGCAGAAGTGTAAATTATCAACAGGGCTCGTCTATGTTTGGTTCTCTTGTTAAATAAAGTTTTTACGAAAG	CTTTCGTAAAAACTTTATTTAACAAGAGAACCAAACATAGACGAGCCCTGTTGATAATTTACACTTCTGCACAGCAGCAAGTCCAAAATCTGCAGCAACAGTTTGCTTTTACTGAAAATGTGCCTGCAAGGCATATTTTCCAGAACCCTCCCTACAAATTTGCCTCAGACACTCAAACGGAAGGGAAAAAAAAAAAAAAAAAAAAAnATATAACGGATGACAATGTGATGCGACAACTTTAAACCGCGCCAACAGTCAGGCTTTTGAAAGATACTTTTTGTACACGGAACCACTGAGGGACTCCAGCACACATTCGCACACCTGTGTACCGATGGGAAAAATCACGTCCCCGCATGCGAATGTATTAATATATTAGGGAATGTGTACGCACACTGCTTT…	TPA_exp: mapmodulin-like protein	Amblyomma variegatum
OE_10613	miR-143-3p	XP_013772891.1	AAAGTCGGGCTCTATCCAAAGTCGGAGGCTCCGCTGAAGCTGTCGTTGGACCTAAAGGCTGTGCGCGTTGCTGAACGTTTGTGAATTTTTTTTTCTTTTTTCGGGCGTGCTGCTTAGGATATCGTAAATTTAAACTATGTATCATCTCAGTCAGCTCAGAGTCTGGTTCAAAGCCCTCGTAGCCAAAGCCGAAGACAAAGCTTGGTTTTGAGCAGATGTATGGCCAAAGCTCGAACACAGTGTGAAGCCAGAACTTAAGCCGAGACCTGGATGGATTAAGGACTTTTTTTTTCCTTCTATCTTCGAGCTTTGAAGACGGCGTAATATAATTTTGTCAGTGTGGCAGTTCCGCTTGGCCGGTTTCAAGCTGCCATGATCAAAGTGTGATATTTGTCTCTT…	TCCGGAATAAACTTGCAGAAGTGAAATCTGTTTCGTCTGCCATTTTTATGGCAAGTCGTTGGCGCTTGTATCAGGGGCTCGCCTGATAAGGGAGTACACAGTTCAACTTCTGGCGTGACGTCTGGAAATTCTCAGTCGCCTGGAAATCTTTTTGTTGGAAACATGTTAGTCAACCCATTCCTCGCCGGAAAGTTTGGATGACTTGAAAAGAAACAGGGCGGAGGTCGACTGGTGGAACAAAGTGGAACTACGACTTTCAGGGCCACACCAGCAAAATGGCAGAGGCAACGCAATTACTTCAAGGTTCGGTGCCTCCATTCCTGGACATGGACCTTATCGAGATCCTGTGGAAACAGGACGAGGACCTCGGTGTGTCAAGAGACAGCTTTGATTTCCGCC…	nuclear factor erythroid 2-related factor 2-like isoform X2	Limulus polyphemus
OE_10613	miR-92b-3p_1	XP_013772891.1	AAAGTCGGGCTCTATCCAAAGTCGGAGGCTCCGCTGAAGCTGTCGTTGGACCTAAAGGCTGTGCGCGTTGCTGAACGTTTGTGAATTTTTTTTTCTTTTTTCGGGCGTGCTGCTTAGGATATCGTAAATTTAAACTATGTATCATCTCAGTCAGCTCAGAGTCTGGTTCAAAGCCCTCGTAGCCAAAGCCGAAGACAAAGCTTGGTTTTGAGCAGATGTATGGCCAAAGCTCGAACACAGTGTGAAGCCAGAACTTAAGCCGAGACCTGGATGGATTAAGGACTTTTTTTTTCCTTCTATCTTCGAGCTTTGAAGACGGCGTAATATAATTTTGTCAGTGTGGCAGTTCCGCTTGGCCGGTTTCAAGCTGCCATGATCAAAGTGTGATATTTGTCTCTT…	TCCGGAATAAACTTGCAGAAGTGAAATCTGTTTCGTCTGCCATTTTTATGGCAAGTCGTTGGCGCTTGTATCAGGGGCTCGCCTGATAAGGGAGTACACAGTTCAACTTCTGGCGTGACGTCTGGAAATTCTCAGTCGCCTGGAAATCTTTTTGTTGGAAACATGTTAGTCAACCCATTCCTCGCCGGAAAGTTTGGATGACTTGAAAAGAAACAGGGCGGAGGTCGACTGGTGGAACAAAGTGGAACTACGACTTTCAGGGCCACACCAGCAAAATGGCAGAGGCAACGCAATTACTTCAAGGTTCGGTGCCTCCATTCCTGGACATGGACCTTATCGAGATCCTGTGGAAACAGGACGAGGACCTCGGTGTGTCAAGAGACAGCTTTGATTTCCGCC…	nuclear factor erythroid 2-related factor 2-like isoform X2	Limulus polyphemus
OE_10613	miR-5309	XP_013772891.1	AAAGTCGGGCTCTATCCAAAGTCGGAGGCTCCGCTGAAGCTGTCGTTGGACCTAAAGGCTGTGCGCGTTGCTGAACGTTTGTGAATTTTTTTTTCTTTTTTCGGGCGTGCTGCTTAGGATATCGTAAATTTAAACTATGTATCATCTCAGTCAGCTCAGAGTCTGGTTCAAAGCCCTCGTAGCCAAAGCCGAAGACAAAGCTTGGTTTTGAGCAGATGTATGGCCAAAGCTCGAACACAGTGTGAAGCCAGAACTTAAGCCGAGACCTGGATGGATTAAGGACTTTTTTTTTCCTTCTATCTTCGAGCTTTGAAGACGGCGTAATATAATTTTGTCAGTGTGGCAGTTCCGCTTGGCCGGTTTCAAGCTGCCATGATCAAAGTGTGATATTTGTCTCTT…	TCCGGAATAAACTTGCAGAAGTGAAATCTGTTTCGTCTGCCATTTTTATGGCAAGTCGTTGGCGCTTGTATCAGGGGCTCGCCTGATAAGGGAGTACACAGTTCAACTTCTGGCGTGACGTCTGGAAATTCTCAGTCGCCTGGAAATCTTTTTGTTGGAAACATGTTAGTCAACCCATTCCTCGCCGGAAAGTTTGGATGACTTGAAAAGAAACAGGGCGGAGGTCGACTGGTGGAACAAAGTGGAACTACGACTTTCAGGGCCACACCAGCAAAATGGCAGAGGCAACGCAATTACTTCAAGGTTCGGTGCCTCCATTCCTGGACATGGACCTTATCGAGATCCTGTGGAAACAGGACGAGGACCTCGGTGTGTCAAGAGACAGCTTTGATTTCCGCC…	nuclear factor erythroid 2-related factor 2-like isoform X2	Limulus polyphemus
OE_10613	miR-92-3p	XP_013772891.1	AAAGTCGGGCTCTATCCAAAGTCGGAGGCTCCGCTGAAGCTGTCGTTGGACCTAAAGGCTGTGCGCGTTGCTGAACGTTTGTGAATTTTTTTTTCTTTTTTCGGGCGTGCTGCTTAGGATATCGTAAATTTAAACTATGTATCATCTCAGTCAGCTCAGAGTCTGGTTCAAAGCCCTCGTAGCCAAAGCCGAAGACAAAGCTTGGTTTTGAGCAGATGTATGGCCAAAGCTCGAACACAGTGTGAAGCCAGAACTTAAGCCGAGACCTGGATGGATTAAGGACTTTTTTTTTCCTTCTATCTTCGAGCTTTGAAGACGGCGTAATATAATTTTGTCAGTGTGGCAGTTCCGCTTGGCCGGTTTCAAGCTGCCATGATCAAAGTGTGATATTTGTCTCTT…	TCCGGAATAAACTTGCAGAAGTGAAATCTGTTTCGTCTGCCATTTTTATGGCAAGTCGTTGGCGCTTGTATCAGGGGCTCGCCTGATAAGGGAGTACACAGTTCAACTTCTGGCGTGACGTCTGGAAATTCTCAGTCGCCTGGAAATCTTTTTGTTGGAAACATGTTAGTCAACCCATTCCTCGCCGGAAAGTTTGGATGACTTGAAAAGAAACAGGGCGGAGGTCGACTGGTGGAACAAAGTGGAACTACGACTTTCAGGGCCACACCAGCAAAATGGCAGAGGCAACGCAATTACTTCAAGGTTCGGTGCCTCCATTCCTGGACATGGACCTTATCGAGATCCTGTGGAAACAGGACGAGGACCTCGGTGTGTCAAGAGACAGCTTTGATTTCCGCC…	nuclear factor erythroid 2-related factor 2-like isoform X2	Limulus polyphemus
OE_10613	miR-993	XP_013772891.1	AAAGTCGGGCTCTATCCAAAGTCGGAGGCTCCGCTGAAGCTGTCGTTGGACCTAAAGGCTGTGCGCGTTGCTGAACGTTTGTGAATTTTTTTTTCTTTTTTCGGGCGTGCTGCTTAGGATATCGTAAATTTAAACTATGTATCATCTCAGTCAGCTCAGAGTCTGGTTCAAAGCCCTCGTAGCCAAAGCCGAAGACAAAGCTTGGTTTTGAGCAGATGTATGGCCAAAGCTCGAACACAGTGTGAAGCCAGAACTTAAGCCGAGACCTGGATGGATTAAGGACTTTTTTTTTCCTTCTATCTTCGAGCTTTGAAGACGGCGTAATATAATTTTGTCAGTGTGGCAGTTCCGCTTGGCCGGTTTCAAGCTGCCATGATCAAAGTGTGATATTTGTCTCTT…	TCCGGAATAAACTTGCAGAAGTGAAATCTGTTTCGTCTGCCATTTTTATGGCAAGTCGTTGGCGCTTGTATCAGGGGCTCGCCTGATAAGGGAGTACACAGTTCAACTTCTGGCGTGACGTCTGGAAATTCTCAGTCGCCTGGAAATCTTTTTGTTGGAAACATGTTAGTCAACCCATTCCTCGCCGGAAAGTTTGGATGACTTGAAAAGAAACAGGGCGGAGGTCGACTGGTGGAACAAAGTGGAACTACGACTTTCAGGGCCACACCAGCAAAATGGCAGAGGCAACGCAATTACTTCAAGGTTCGGTGCCTCCATTCCTGGACATGGACCTTATCGAGATCCTGTGGAAACAGGACGAGGACCTCGGTGTGTCAAGAGACAGCTTTGATTTCCGCC…	nuclear factor erythroid 2-related factor 2-like isoform X2	Limulus polyphemus
OE_10613	bantam	XP_013772891.1	AAAGTCGGGCTCTATCCAAAGTCGGAGGCTCCGCTGAAGCTGTCGTTGGACCTAAAGGCTGTGCGCGTTGCTGAACGTTTGTGAATTTTTTTTTCTTTTTTCGGGCGTGCTGCTTAGGATATCGTAAATTTAAACTATGTATCATCTCAGTCAGCTCAGAGTCTGGTTCAAAGCCCTCGTAGCCAAAGCCGAAGACAAAGCTTGGTTTTGAGCAGATGTATGGCCAAAGCTCGAACACAGTGTGAAGCCAGAACTTAAGCCGAGACCTGGATGGATTAAGGACTTTTTTTTTCCTTCTATCTTCGAGCTTTGAAGACGGCGTAATATAATTTTGTCAGTGTGGCAGTTCCGCTTGGCCGGTTTCAAGCTGCCATGATCAAAGTGTGATATTTGTCTCTT…	TCCGGAATAAACTTGCAGAAGTGAAATCTGTTTCGTCTGCCATTTTTATGGCAAGTCGTTGGCGCTTGTATCAGGGGCTCGCCTGATAAGGGAGTACACAGTTCAACTTCTGGCGTGACGTCTGGAAATTCTCAGTCGCCTGGAAATCTTTTTGTTGGAAACATGTTAGTCAACCCATTCCTCGCCGGAAAGTTTGGATGACTTGAAAAGAAACAGGGCGGAGGTCGACTGGTGGAACAAAGTGGAACTACGACTTTCAGGGCCACACCAGCAAAATGGCAGAGGCAACGCAATTACTTCAAGGTTCGGTGCCTCCATTCCTGGACATGGACCTTATCGAGATCCTGTGGAAACAGGACGAGGACCTCGGTGTGTCAAGAGACAGCTTTGATTTCCGCC…	nuclear factor erythroid 2-related factor 2-like isoform X2	Limulus polyphemus
OE_10613	miR-3931-3p	XP_013772891.1	AAAGTCGGGCTCTATCCAAAGTCGGAGGCTCCGCTGAAGCTGTCGTTGGACCTAAAGGCTGTGCGCGTTGCTGAACGTTTGTGAATTTTTTTTTCTTTTTTCGGGCGTGCTGCTTAGGATATCGTAAATTTAAACTATGTATCATCTCAGTCAGCTCAGAGTCTGGTTCAAAGCCCTCGTAGCCAAAGCCGAAGACAAAGCTTGGTTTTGAGCAGATGTATGGCCAAAGCTCGAACACAGTGTGAAGCCAGAACTTAAGCCGAGACCTGGATGGATTAAGGACTTTTTTTTTCCTTCTATCTTCGAGCTTTGAAGACGGCGTAATATAATTTTGTCAGTGTGGCAGTTCCGCTTGGCCGGTTTCAAGCTGCCATGATCAAAGTGTGATATTTGTCTCTT…	TCCGGAATAAACTTGCAGAAGTGAAATCTGTTTCGTCTGCCATTTTTATGGCAAGTCGTTGGCGCTTGTATCAGGGGCTCGCCTGATAAGGGAGTACACAGTTCAACTTCTGGCGTGACGTCTGGAAATTCTCAGTCGCCTGGAAATCTTTTTGTTGGAAACATGTTAGTCAACCCATTCCTCGCCGGAAAGTTTGGATGACTTGAAAAGAAACAGGGCGGAGGTCGACTGGTGGAACAAAGTGGAACTACGACTTTCAGGGCCACACCAGCAAAATGGCAGAGGCAACGCAATTACTTCAAGGTTCGGTGCCTCCATTCCTGGACATGGACCTTATCGAGATCCTGTGGAAACAGGACGAGGACCTCGGTGTGTCAAGAGACAGCTTTGATTTCCGCC…	nuclear factor erythroid 2-related factor 2-like isoform X2	Limulus polyphemus
OE_10613	miR-25-3p	XP_013772891.1	AAAGTCGGGCTCTATCCAAAGTCGGAGGCTCCGCTGAAGCTGTCGTTGGACCTAAAGGCTGTGCGCGTTGCTGAACGTTTGTGAATTTTTTTTTCTTTTTTCGGGCGTGCTGCTTAGGATATCGTAAATTTAAACTATGTATCATCTCAGTCAGCTCAGAGTCTGGTTCAAAGCCCTCGTAGCCAAAGCCGAAGACAAAGCTTGGTTTTGAGCAGATGTATGGCCAAAGCTCGAACACAGTGTGAAGCCAGAACTTAAGCCGAGACCTGGATGGATTAAGGACTTTTTTTTTCCTTCTATCTTCGAGCTTTGAAGACGGCGTAATATAATTTTGTCAGTGTGGCAGTTCCGCTTGGCCGGTTTCAAGCTGCCATGATCAAAGTGTGATATTTGTCTCTT…	TCCGGAATAAACTTGCAGAAGTGAAATCTGTTTCGTCTGCCATTTTTATGGCAAGTCGTTGGCGCTTGTATCAGGGGCTCGCCTGATAAGGGAGTACACAGTTCAACTTCTGGCGTGACGTCTGGAAATTCTCAGTCGCCTGGAAATCTTTTTGTTGGAAACATGTTAGTCAACCCATTCCTCGCCGGAAAGTTTGGATGACTTGAAAAGAAACAGGGCGGAGGTCGACTGGTGGAACAAAGTGGAACTACGACTTTCAGGGCCACACCAGCAAAATGGCAGAGGCAACGCAATTACTTCAAGGTTCGGTGCCTCCATTCCTGGACATGGACCTTATCGAGATCCTGTGGAAACAGGACGAGGACCTCGGTGTGTCAAGAGACAGCTTTGATTTCCGCC…	nuclear factor erythroid 2-related factor 2-like isoform X2	Limulus polyphemus
OE_1062	miR-320a-3p	XP_023215226.1	ACCGCAGTATCAGCTTTGGATTAGACCTATTTGCAGGCACTGCTATTGTCTGAGAGCTTTCCTTGTTCGTTGTGTGTTTTTGGTGAAGTATTATCACACACTACAAATAAATTACAGACACACGTAATAGAGCCAATAGGAATATTTTATTTTTTATACAAAGCTCCAATCTCTTAAATTAATGTGATACAAAAATGCCTAAAGCTTTTCTGTAAGCAGTGTACAAAAGGCAGGCTTACTGGCAGACTAGTTGCTTCTACGTGTGTAAATAATTGCCCTTTCACAATTTATGCAGTGAACATCACAAAATAGTCTGTGGGTAATCCAGAAGTATAAATACAAACAGTATGTCTTCTCAAATGTATATACAGGCCATCAGCACCGGCACCATCCTCCACC…	CCTTCTCTCATTGGTGCTTTGCTCCCTTTCTGGTATCAGTCGAGTTTACGATGCACCGCACTAGATAACGATGACTTTTACCACGGTATTTGAGAGACCGTGCAGACCGTGCTTTTACCTTGTTGATAACGTGTTGGAGTTGACATTTCTGAGGCTCTGTTGAGGCTCTATCAGCGGATTTTGAGGATATTGTTCAGCTGTTTTGATTTGTGATCAAGTAACAATGTCGTCTTCGCGGGTTGCCGTGGTCACTGGAGGTAACAAGGGCATAGGATTCAGCATTGTCAAGTTCCTGTGCCAGAAGTTCGATGGAATTGTTTACCTCACAGCACGAGATAAAGACCGTGGAAAGGCTGCTGTTTGTGATCTCGAAAAATTGAATCTCAGTCCCAAGTTTCA…	carbonyl reductase [NADPH] 1-like	Centruroides sculpturatus
OE_1062	miR-7-5p_2	XP_023215226.1	ACCGCAGTATCAGCTTTGGATTAGACCTATTTGCAGGCACTGCTATTGTCTGAGAGCTTTCCTTGTTCGTTGTGTGTTTTTGGTGAAGTATTATCACACACTACAAATAAATTACAGACACACGTAATAGAGCCAATAGGAATATTTTATTTTTTATACAAAGCTCCAATCTCTTAAATTAATGTGATACAAAAATGCCTAAAGCTTTTCTGTAAGCAGTGTACAAAAGGCAGGCTTACTGGCAGACTAGTTGCTTCTACGTGTGTAAATAATTGCCCTTTCACAATTTATGCAGTGAACATCACAAAATAGTCTGTGGGTAATCCAGAAGTATAAATACAAACAGTATGTCTTCTCAAATGTATATACAGGCCATCAGCACCGGCACCATCCTCCACC…	CCTTCTCTCATTGGTGCTTTGCTCCCTTTCTGGTATCAGTCGAGTTTACGATGCACCGCACTAGATAACGATGACTTTTACCACGGTATTTGAGAGACCGTGCAGACCGTGCTTTTACCTTGTTGATAACGTGTTGGAGTTGACATTTCTGAGGCTCTGTTGAGGCTCTATCAGCGGATTTTGAGGATATTGTTCAGCTGTTTTGATTTGTGATCAAGTAACAATGTCGTCTTCGCGGGTTGCCGTGGTCACTGGAGGTAACAAGGGCATAGGATTCAGCATTGTCAAGTTCCTGTGCCAGAAGTTCGATGGAATTGTTTACCTCACAGCACGAGATAAAGACCGTGGAAAGGCTGCTGTTTGTGATCTCGAAAAATTGAATCTCAGTCCCAAGTTTCA…	carbonyl reductase [NADPH] 1-like	Centruroides sculpturatus
OE_1062	miR-3931-3p	XP_023215226.1	ACCGCAGTATCAGCTTTGGATTAGACCTATTTGCAGGCACTGCTATTGTCTGAGAGCTTTCCTTGTTCGTTGTGTGTTTTTGGTGAAGTATTATCACACACTACAAATAAATTACAGACACACGTAATAGAGCCAATAGGAATATTTTATTTTTTATACAAAGCTCCAATCTCTTAAATTAATGTGATACAAAAATGCCTAAAGCTTTTCTGTAAGCAGTGTACAAAAGGCAGGCTTACTGGCAGACTAGTTGCTTCTACGTGTGTAAATAATTGCCCTTTCACAATTTATGCAGTGAACATCACAAAATAGTCTGTGGGTAATCCAGAAGTATAAATACAAACAGTATGTCTTCTCAAATGTATATACAGGCCATCAGCACCGGCACCATCCTCCACC…	CCTTCTCTCATTGGTGCTTTGCTCCCTTTCTGGTATCAGTCGAGTTTACGATGCACCGCACTAGATAACGATGACTTTTACCACGGTATTTGAGAGACCGTGCAGACCGTGCTTTTACCTTGTTGATAACGTGTTGGAGTTGACATTTCTGAGGCTCTGTTGAGGCTCTATCAGCGGATTTTGAGGATATTGTTCAGCTGTTTTGATTTGTGATCAAGTAACAATGTCGTCTTCGCGGGTTGCCGTGGTCACTGGAGGTAACAAGGGCATAGGATTCAGCATTGTCAAGTTCCTGTGCCAGAAGTTCGATGGAATTGTTTACCTCACAGCACGAGATAAAGACCGTGGAAAGGCTGCTGTTTGTGATCTCGAAAAATTGAATCTCAGTCCCAAGTTTCA…	carbonyl reductase [NADPH] 1-like	Centruroides sculpturatus
OE_1062	miR-320c	XP_023215226.1	ACCGCAGTATCAGCTTTGGATTAGACCTATTTGCAGGCACTGCTATTGTCTGAGAGCTTTCCTTGTTCGTTGTGTGTTTTTGGTGAAGTATTATCACACACTACAAATAAATTACAGACACACGTAATAGAGCCAATAGGAATATTTTATTTTTTATACAAAGCTCCAATCTCTTAAATTAATGTGATACAAAAATGCCTAAAGCTTTTCTGTAAGCAGTGTACAAAAGGCAGGCTTACTGGCAGACTAGTTGCTTCTACGTGTGTAAATAATTGCCCTTTCACAATTTATGCAGTGAACATCACAAAATAGTCTGTGGGTAATCCAGAAGTATAAATACAAACAGTATGTCTTCTCAAATGTATATACAGGCCATCAGCACCGGCACCATCCTCCACC…	CCTTCTCTCATTGGTGCTTTGCTCCCTTTCTGGTATCAGTCGAGTTTACGATGCACCGCACTAGATAACGATGACTTTTACCACGGTATTTGAGAGACCGTGCAGACCGTGCTTTTACCTTGTTGATAACGTGTTGGAGTTGACATTTCTGAGGCTCTGTTGAGGCTCTATCAGCGGATTTTGAGGATATTGTTCAGCTGTTTTGATTTGTGATCAAGTAACAATGTCGTCTTCGCGGGTTGCCGTGGTCACTGGAGGTAACAAGGGCATAGGATTCAGCATTGTCAAGTTCCTGTGCCAGAAGTTCGATGGAATTGTTTACCTCACAGCACGAGATAAAGACCGTGGAAAGGCTGCTGTTTGTGATCTCGAAAAATTGAATCTCAGTCCCAAGTTTCA…	carbonyl reductase [NADPH] 1-like	Centruroides sculpturatus
OE_1062	miR-5315	XP_023215226.1	ACCGCAGTATCAGCTTTGGATTAGACCTATTTGCAGGCACTGCTATTGTCTGAGAGCTTTCCTTGTTCGTTGTGTGTTTTTGGTGAAGTATTATCACACACTACAAATAAATTACAGACACACGTAATAGAGCCAATAGGAATATTTTATTTTTTATACAAAGCTCCAATCTCTTAAATTAATGTGATACAAAAATGCCTAAAGCTTTTCTGTAAGCAGTGTACAAAAGGCAGGCTTACTGGCAGACTAGTTGCTTCTACGTGTGTAAATAATTGCCCTTTCACAATTTATGCAGTGAACATCACAAAATAGTCTGTGGGTAATCCAGAAGTATAAATACAAACAGTATGTCTTCTCAAATGTATATACAGGCCATCAGCACCGGCACCATCCTCCACC…	CCTTCTCTCATTGGTGCTTTGCTCCCTTTCTGGTATCAGTCGAGTTTACGATGCACCGCACTAGATAACGATGACTTTTACCACGGTATTTGAGAGACCGTGCAGACCGTGCTTTTACCTTGTTGATAACGTGTTGGAGTTGACATTTCTGAGGCTCTGTTGAGGCTCTATCAGCGGATTTTGAGGATATTGTTCAGCTGTTTTGATTTGTGATCAAGTAACAATGTCGTCTTCGCGGGTTGCCGTGGTCACTGGAGGTAACAAGGGCATAGGATTCAGCATTGTCAAGTTCCTGTGCCAGAAGTTCGATGGAATTGTTTACCTCACAGCACGAGATAAAGACCGTGGAAAGGCTGCTGTTTGTGATCTCGAAAAATTGAATCTCAGTCCCAAGTTTCA…	carbonyl reductase [NADPH] 1-like	Centruroides sculpturatus
OE_1062	miR-23a-3p	XP_023215226.1	ACCGCAGTATCAGCTTTGGATTAGACCTATTTGCAGGCACTGCTATTGTCTGAGAGCTTTCCTTGTTCGTTGTGTGTTTTTGGTGAAGTATTATCACACACTACAAATAAATTACAGACACACGTAATAGAGCCAATAGGAATATTTTATTTTTTATACAAAGCTCCAATCTCTTAAATTAATGTGATACAAAAATGCCTAAAGCTTTTCTGTAAGCAGTGTACAAAAGGCAGGCTTACTGGCAGACTAGTTGCTTCTACGTGTGTAAATAATTGCCCTTTCACAATTTATGCAGTGAACATCACAAAATAGTCTGTGGGTAATCCAGAAGTATAAATACAAACAGTATGTCTTCTCAAATGTATATACAGGCCATCAGCACCGGCACCATCCTCCACC…	CCTTCTCTCATTGGTGCTTTGCTCCCTTTCTGGTATCAGTCGAGTTTACGATGCACCGCACTAGATAACGATGACTTTTACCACGGTATTTGAGAGACCGTGCAGACCGTGCTTTTACCTTGTTGATAACGTGTTGGAGTTGACATTTCTGAGGCTCTGTTGAGGCTCTATCAGCGGATTTTGAGGATATTGTTCAGCTGTTTTGATTTGTGATCAAGTAACAATGTCGTCTTCGCGGGTTGCCGTGGTCACTGGAGGTAACAAGGGCATAGGATTCAGCATTGTCAAGTTCCTGTGCCAGAAGTTCGATGGAATTGTTTACCTCACAGCACGAGATAAAGACCGTGGAAAGGCTGCTGTTTGTGATCTCGAAAAATTGAATCTCAGTCCCAAGTTTCA…	carbonyl reductase [NADPH] 1-like	Centruroides sculpturatus
OE_1062	miR-143-3p	XP_023215226.1	ACCGCAGTATCAGCTTTGGATTAGACCTATTTGCAGGCACTGCTATTGTCTGAGAGCTTTCCTTGTTCGTTGTGTGTTTTTGGTGAAGTATTATCACACACTACAAATAAATTACAGACACACGTAATAGAGCCAATAGGAATATTTTATTTTTTATACAAAGCTCCAATCTCTTAAATTAATGTGATACAAAAATGCCTAAAGCTTTTCTGTAAGCAGTGTACAAAAGGCAGGCTTACTGGCAGACTAGTTGCTTCTACGTGTGTAAATAATTGCCCTTTCACAATTTATGCAGTGAACATCACAAAATAGTCTGTGGGTAATCCAGAAGTATAAATACAAACAGTATGTCTTCTCAAATGTATATACAGGCCATCAGCACCGGCACCATCCTCCACC…	CCTTCTCTCATTGGTGCTTTGCTCCCTTTCTGGTATCAGTCGAGTTTACGATGCACCGCACTAGATAACGATGACTTTTACCACGGTATTTGAGAGACCGTGCAGACCGTGCTTTTACCTTGTTGATAACGTGTTGGAGTTGACATTTCTGAGGCTCTGTTGAGGCTCTATCAGCGGATTTTGAGGATATTGTTCAGCTGTTTTGATTTGTGATCAAGTAACAATGTCGTCTTCGCGGGTTGCCGTGGTCACTGGAGGTAACAAGGGCATAGGATTCAGCATTGTCAAGTTCCTGTGCCAGAAGTTCGATGGAATTGTTTACCTCACAGCACGAGATAAAGACCGTGGAAAGGCTGCTGTTTGTGATCTCGAAAAATTGAATCTCAGTCCCAAGTTTCA…	carbonyl reductase [NADPH] 1-like	Centruroides sculpturatus
OE_1062	miR-7-5p_1	XP_023215226.1	ACCGCAGTATCAGCTTTGGATTAGACCTATTTGCAGGCACTGCTATTGTCTGAGAGCTTTCCTTGTTCGTTGTGTGTTTTTGGTGAAGTATTATCACACACTACAAATAAATTACAGACACACGTAATAGAGCCAATAGGAATATTTTATTTTTTATACAAAGCTCCAATCTCTTAAATTAATGTGATACAAAAATGCCTAAAGCTTTTCTGTAAGCAGTGTACAAAAGGCAGGCTTACTGGCAGACTAGTTGCTTCTACGTGTGTAAATAATTGCCCTTTCACAATTTATGCAGTGAACATCACAAAATAGTCTGTGGGTAATCCAGAAGTATAAATACAAACAGTATGTCTTCTCAAATGTATATACAGGCCATCAGCACCGGCACCATCCTCCACC…	CCTTCTCTCATTGGTGCTTTGCTCCCTTTCTGGTATCAGTCGAGTTTACGATGCACCGCACTAGATAACGATGACTTTTACCACGGTATTTGAGAGACCGTGCAGACCGTGCTTTTACCTTGTTGATAACGTGTTGGAGTTGACATTTCTGAGGCTCTGTTGAGGCTCTATCAGCGGATTTTGAGGATATTGTTCAGCTGTTTTGATTTGTGATCAAGTAACAATGTCGTCTTCGCGGGTTGCCGTGGTCACTGGAGGTAACAAGGGCATAGGATTCAGCATTGTCAAGTTCCTGTGCCAGAAGTTCGATGGAATTGTTTACCTCACAGCACGAGATAAAGACCGTGGAAAGGCTGCTGTTTGTGATCTCGAAAAATTGAATCTCAGTCCCAAGTTTCA…	carbonyl reductase [NADPH] 1-like	Centruroides sculpturatus
OE_10660	miR-92a-3p	ISCW008535-PA	AGATTGCATACCATTACATACCTCTCACTAGTCAAAGTTTTGTATTACACTACCTGAGGTGCAATAAAATTGGTATCAT	ATGATACCAATTTTATTGCACCTCAGGTAGTGTAATACAAAACTTTGACTAGTGAGAGGTATGTAATGGTATGCAATCTATACACCAGCAGTGAGTAACACAAATGAGGTCAGTTGCGTAAATGCTGAAACAGTCTAGTTCTGAGCGTCGTGTAAACGTCTCTCACCAAACAGGGCTCTCTTGGTCATGGCCGTCGCGTGCCACCAAGAGGTTGCGACAAAGTTTAAGGAATGTATGGCATTTTTCTGGTCGCCCTATACTGTGGCAACAGCATATCAGCGTACAGTTAACTGACTTAAAACAGTCATACGCCAGCTGAGTTGGCACTCAGACATGAGTGCCCAGCACTGACGCAGTTTTACCGCAAACACCATATAAAAGTGACTGTGCGTCCTTAGC…	pep scaffold:IscaW1:DS815107:11188:35152:1 gene:ISCW008535 transcript:ISCW008535-RA gene_biotype:protein_coding transcript_biotype:protein_coding description:endosomal membrane protein EMP70, putative	Ixodes scapularis
OE_10660	miR-3931-3p	ISCW008535-PA	AGATTGCATACCATTACATACCTCTCACTAGTCAAAGTTTTGTATTACACTACCTGAGGTGCAATAAAATTGGTATCAT	ATGATACCAATTTTATTGCACCTCAGGTAGTGTAATACAAAACTTTGACTAGTGAGAGGTATGTAATGGTATGCAATCTATACACCAGCAGTGAGTAACACAAATGAGGTCAGTTGCGTAAATGCTGAAACAGTCTAGTTCTGAGCGTCGTGTAAACGTCTCTCACCAAACAGGGCTCTCTTGGTCATGGCCGTCGCGTGCCACCAAGAGGTTGCGACAAAGTTTAAGGAATGTATGGCATTTTTCTGGTCGCCCTATACTGTGGCAACAGCATATCAGCGTACAGTTAACTGACTTAAAACAGTCATACGCCAGCTGAGTTGGCACTCAGACATGAGTGCCCAGCACTGACGCAGTTTTACCGCAAACACCATATAAAAGTGACTGTGCGTCCTTAGC…	pep scaffold:IscaW1:DS815107:11188:35152:1 gene:ISCW008535 transcript:ISCW008535-RA gene_biotype:protein_coding transcript_biotype:protein_coding description:endosomal membrane protein EMP70, putative	Ixodes scapularis
OE_10661	miR-3931-3p	ISCW008535-PA	AGATTGCATACCATTACATACCTCTCACTAGTCAAAGTTTTGTATTACACTACCTGAGGTGCAATAAAATTGGTATCAT	ATGATACCAATTTTATTGCACCTCAGGTAGTGTAATACAAAACTTTGACTAGTGAGAGGTATGTAATGGTATGCAATCTATACACCAGCAGTGAGTAACACAAATGAGGTCAGTTGCGTAAATGCTGAAACAGTCTAGTTCTGAGCGTCGTGTAAACGTCTCTCACCAAACAGGGCTCTCTTGGTCATGGCCGTCGCGTGCCACCAAGAGGTTGCGACAAAGTTTAAGGAATGTATGGCATTTTTCTGGTCGCCCTATACTGTGGCAACAGCATATCAGCGTACAGTTAACTGACTTAAAACAGTCATACGCCAGCTGAGTTGGCACTCAGACATGAGTGCCCAGCACTGACGCAGTTTTACCGCAAACACCATATAAAAGTGACTGTGCGTCCTTAGC…	pep scaffold:IscaW1:DS815107:11188:35152:1 gene:ISCW008535 transcript:ISCW008535-RA gene_biotype:protein_coding transcript_biotype:protein_coding description:endosomal membrane protein EMP70, putative	Ixodes scapularis
OE_10661	miR-92a-3p	ISCW008535-PA	AGATTGCATACCATTACATACCTCTCACTAGTCAAAGTTTTGTATTACACTACCTGAGGTGCAATAAAATTGGTATCAT	ATGATACCAATTTTATTGCACCTCAGGTAGTGTAATACAAAACTTTGACTAGTGAGAGGTATGTAATGGTATGCAATCTATACACCAGCAGTGAGTAACACAAATGAGGTCAGTTGCGTAAATGCTGAAACAGTCTAGTTCTGAGCGTCGTGTAAACGTCTCTCACCAAACAGGGCTCTCTTGGTCATGGCCGTCGCGTGCCACCAAGAGGTTGCGACAAAGTTTAAGGAATGTATGGCATTTTTCTGGTCGCCCTATACTGTGGCAACAGCATATCAGCGTACAGTTAACTGACTTAAAACAGTCATACGCCAGCTGAGTTGGCACTCAGACATGAGTGCCCAGCACTGACGCAGTTTTACCGCAAACACCATATAAAAGTGACTGTGCGTCCTTAGC…	pep scaffold:IscaW1:DS815107:11188:35152:1 gene:ISCW008535 transcript:ISCW008535-RA gene_biotype:protein_coding transcript_biotype:protein_coding description:endosomal membrane protein EMP70, putative	Ixodes scapularis
OE_1068	miR-133	BAO48658.1	TTTCTGCTGTCTTGTTTCACATGGAGCACACGTATACAGGGTGTGTCAAGATTCTCAGACTCGGTTCAGATACTCATAGGCACAACACATGCTTCGCTTCATGTGTATGGGACCATAGGATCACATGGAGACAGATTTTTTTCGTGCTTCTTTGTGAAAACA	TGTTTTCACAAAGAAGCACGAAAAAAATCTGTCTCCATGTGATCCTATGGTCCCATACACATGAAGCGAAGCATGTGTTGTGCCTATGAGTATCTGAACCGAGTCTGAGAATCTTGACACACCCTGTATACGTGTGCTCCATGTGAAACAAGACAGCAGAAACAATGATGATCATCTCATCTTTTTTTGGTTTTATGACATAAGCATATGATGGCACATCATTAAAGAGAGCTGTGTGGTATGCGACTGAGAAAAATGTGACAGCAGTTTTATTTCGAGAGCAATTTTTTGCAGGATAATTTGGGACATCATAAAGAATGATGCAACAGCAGAATTCTGTTTTTGCCTTAGGCCTAGACCCCCTGTTTGAGGTGCAGCCTAGGCTCGTTGGCCCGATGC…	RNA polymerase II second largest subunit, partial	Limulus polyphemus
OE_10748	miR-5315	B7QDS8	TCAATTCTTTTCCTTTTGCAAATCAGACTGCCCCCGAACCACATAAATTTTTGTACCTCACCAAATACCTTGGGCTTACAAAACTAACGCCATTAGCTGACAAATAATAATGTTTCGAGAGCTTGTAGTGTTGTTGTACTCCTCCTCTAATTTATTTAAATCCTGAATGTCACTTGTGCAGGACATTTGGTGACCCCATGTACATAACAGTCTAACGTAATTTGCTGAATGCAGCTGTACCAAATGTAAGGCCTATTTCTTGGCTGCACGTTTGAGTTTGCTAAATTCTGGCAAGTGATGGGTTTTGGTGATTAGTTGATCTCTCTTCATAGTAGTGTTGTGTGTACTATTATCACCACAATCCGTACAAATTCTTGCGCATTGTAAATATAAACGT	ACGTTTATATTTACAATGCGCAAGAATTTGTACGGATTGTGGTGATAATAGTACACACAACACTACTATGAAGAGAGATCAACTAATCACCAAAACCCATCACTTGCCAGAATTTAGCAAACTCAAACGTGCAGCCAAGAAATAGGCCTTACATTTGGTACAGCTGCATTCAGCAAATTACGTTAGACTGTTATGTACATGGGGTCACCAAATGTCCTGCACAAGTGACATTCAGGATTTAAATAAATTAGAGGAGGAGTACAACAACACTACAAGCTCTCGAAACATTATTATTTGTCAGCTAATGGCGTTAGTTTTGTAAGCCCAAGGTATTTGGTGAGGTACAAAAATTTATGTGGTTCGGGGGCAGTCTGATTTGCAAAAGGAAAAGAATTGATG…	pep scaffold:IscaW1:DS915558:30702:37959:-1 gene:ISCW012449 transcript:ISCW012449-RA gene_biotype:protein_coding transcript_biotype:protein_coding description:Putative uncharacterized protein	Ixodes scapularis
OE_10748	miR-190-3p	B7QDS8	TCAATTCTTTTCCTTTTGCAAATCAGACTGCCCCCGAACCACATAAATTTTTGTACCTCACCAAATACCTTGGGCTTACAAAACTAACGCCATTAGCTGACAAATAATAATGTTTCGAGAGCTTGTAGTGTTGTTGTACTCCTCCTCTAATTTATTTAAATCCTGAATGTCACTTGTGCAGGACATTTGGTGACCCCATGTACATAACAGTCTAACGTAATTTGCTGAATGCAGCTGTACCAAATGTAAGGCCTATTTCTTGGCTGCACGTTTGAGTTTGCTAAATTCTGGCAAGTGATGGGTTTTGGTGATTAGTTGATCTCTCTTCATAGTAGTGTTGTGTGTACTATTATCACCACAATCCGTACAAATTCTTGCGCATTGTAAATATAAACGT	ACGTTTATATTTACAATGCGCAAGAATTTGTACGGATTGTGGTGATAATAGTACACACAACACTACTATGAAGAGAGATCAACTAATCACCAAAACCCATCACTTGCCAGAATTTAGCAAACTCAAACGTGCAGCCAAGAAATAGGCCTTACATTTGGTACAGCTGCATTCAGCAAATTACGTTAGACTGTTATGTACATGGGGTCACCAAATGTCCTGCACAAGTGACATTCAGGATTTAAATAAATTAGAGGAGGAGTACAACAACACTACAAGCTCTCGAAACATTATTATTTGTCAGCTAATGGCGTTAGTTTTGTAAGCCCAAGGTATTTGGTGAGGTACAAAAATTTATGTGGTTCGGGGGCAGTCTGATTTGCAAAAGGAAAAGAATTGATG…	pep scaffold:IscaW1:DS915558:30702:37959:-1 gene:ISCW012449 transcript:ISCW012449-RA gene_biotype:protein_coding transcript_biotype:protein_coding description:Putative uncharacterized protein	Ixodes scapularis
OE_10748	bantam-3p	B7QDS8	TCAATTCTTTTCCTTTTGCAAATCAGACTGCCCCCGAACCACATAAATTTTTGTACCTCACCAAATACCTTGGGCTTACAAAACTAACGCCATTAGCTGACAAATAATAATGTTTCGAGAGCTTGTAGTGTTGTTGTACTCCTCCTCTAATTTATTTAAATCCTGAATGTCACTTGTGCAGGACATTTGGTGACCCCATGTACATAACAGTCTAACGTAATTTGCTGAATGCAGCTGTACCAAATGTAAGGCCTATTTCTTGGCTGCACGTTTGAGTTTGCTAAATTCTGGCAAGTGATGGGTTTTGGTGATTAGTTGATCTCTCTTCATAGTAGTGTTGTGTGTACTATTATCACCACAATCCGTACAAATTCTTGCGCATTGTAAATATAAACGT	ACGTTTATATTTACAATGCGCAAGAATTTGTACGGATTGTGGTGATAATAGTACACACAACACTACTATGAAGAGAGATCAACTAATCACCAAAACCCATCACTTGCCAGAATTTAGCAAACTCAAACGTGCAGCCAAGAAATAGGCCTTACATTTGGTACAGCTGCATTCAGCAAATTACGTTAGACTGTTATGTACATGGGGTCACCAAATGTCCTGCACAAGTGACATTCAGGATTTAAATAAATTAGAGGAGGAGTACAACAACACTACAAGCTCTCGAAACATTATTATTTGTCAGCTAATGGCGTTAGTTTTGTAAGCCCAAGGTATTTGGTGAGGTACAAAAATTTATGTGGTTCGGGGGCAGTCTGATTTGCAAAAGGAAAAGAATTGATG…	pep scaffold:IscaW1:DS915558:30702:37959:-1 gene:ISCW012449 transcript:ISCW012449-RA gene_biotype:protein_coding transcript_biotype:protein_coding description:Putative uncharacterized protein	Ixodes scapularis
OE_10759	miR-9-5p_1	B7PEZ0	GGAAGCTTCTTGAAGCTGCCAAAAATAAATGAAGGAAAACTGGTGGACATTGACATGTCACACTGGAACACCAAAGCAGCTGTCAAATTGATACAGAACACAGAGGCCCGGTTAGGT	ACCTAACCGGGCCTCTGTGTTCTGTATCAATTTGACAGCTGCTTTGGTGTTCCAGTGTGACATGTCAATGTCCACCAGTTTTCCTTCATTTATTTTTGGCAGCTTCAAGAAGCTTCCAATACATTCACATGGAGTGGAAACATATCATTAACATGCCTTAGCCTGCAGTACTGAAGTCTAACATAATAATGAAATAGTATGCTGTTTAAATCCTTATGTGCAAGGTAGAACTCTGTACTTAGGAGGGTTCTAGAATAATATAATATCTTTTCTAACACAATGGATATGGTCAGCAATTCTCCTTCAGTTATTTTGTTGATGCCGCAGGTTTCTCAAATGTGATACTGTGTTCGTCGTCCTCGTCTTCAAAGTCTTGTGATCCTGGAGCGCCTCCCTCTT…	pep scaffold:IscaW1:DS698527:167732:172583:1 gene:ISCW018045 transcript:ISCW018045-RA gene_biotype:protein_coding transcript_biotype:protein_coding description:39S ribosomal protein L39, putative (Fragment)	Ixodes scapularis
OE_10781	miR-191-5p	XP_022240490.1	CACACGCCAATGGCAGACTATGCACTGCAGATTCCGTTCAGCGTCGACATTGTGAGGGGCTTGCAATGGTTGAAAGTGCAGAAGCCCTCGACATTGTGCTTTGACACATTGAACATGATGGTGAAGTTCGCCAGCTTTACACTTTGGGCTATGAAAACTCCTTCATGAAAGCTACGCTACGTTCTGCAAGTGTCGTTCCTGTTTGTGGTAACATACTTAATGTGTTAGACCATGTAGAATGGCTGCAAAGCTGCACTTTAAGGAAAACAAAAGGGCAAACATGGAATGAAGTGGATTTGTACTTTGTTCTGTCCACTTCACCCCATCCTCCTCTTACTGTTTTCATCAGACTCAAATAAATGCTATGATCCTTGATC	GATCAAGGATCATAGCATTTATTTGAGTCTGATGAAAACAGTAAGAGGAGGATGGGGTGAAGTGGACAGAACAAAGTACAAATCCACTTCATTCCATGTTTGCCCTTTTGTTTTCCTTAAAGTGCAGCTTTGCAGCCATTCTACATGGTCTAACACATTAAGTATGTTACCACAAACAGGAACGACACTTGCAGAACGTAGCGTAGCTTTCATGAAGGAGTTTTCATAGCCCAAAGTGTAAAGCTGGCGAACTTCACCATCATGTTCAATGTGTCAAAGCACAATGTCGAGGGCTTCTGCACTTTCAACCATTGCAAGCCCCTCACAATGTCGACGCTGAACGGAATCTGCAGTGCATAGTCTGCCATTGGCGTGTGGTGCCTATGGCAGTGATCTGGA…	protein FAM204A-like isoform X2	Limulus polyphemus
OE_10781	miR-320a-3p	XP_022240490.1	CACACGCCAATGGCAGACTATGCACTGCAGATTCCGTTCAGCGTCGACATTGTGAGGGGCTTGCAATGGTTGAAAGTGCAGAAGCCCTCGACATTGTGCTTTGACACATTGAACATGATGGTGAAGTTCGCCAGCTTTACACTTTGGGCTATGAAAACTCCTTCATGAAAGCTACGCTACGTTCTGCAAGTGTCGTTCCTGTTTGTGGTAACATACTTAATGTGTTAGACCATGTAGAATGGCTGCAAAGCTGCACTTTAAGGAAAACAAAAGGGCAAACATGGAATGAAGTGGATTTGTACTTTGTTCTGTCCACTTCACCCCATCCTCCTCTTACTGTTTTCATCAGACTCAAATAAATGCTATGATCCTTGATC	GATCAAGGATCATAGCATTTATTTGAGTCTGATGAAAACAGTAAGAGGAGGATGGGGTGAAGTGGACAGAACAAAGTACAAATCCACTTCATTCCATGTTTGCCCTTTTGTTTTCCTTAAAGTGCAGCTTTGCAGCCATTCTACATGGTCTAACACATTAAGTATGTTACCACAAACAGGAACGACACTTGCAGAACGTAGCGTAGCTTTCATGAAGGAGTTTTCATAGCCCAAAGTGTAAAGCTGGCGAACTTCACCATCATGTTCAATGTGTCAAAGCACAATGTCGAGGGCTTCTGCACTTTCAACCATTGCAAGCCCCTCACAATGTCGACGCTGAACGGAATCTGCAGTGCATAGTCTGCCATTGGCGTGTGGTGCCTATGGCAGTGATCTGGA…	protein FAM204A-like isoform X2	Limulus polyphemus
OE_10781	miR-79	XP_022240490.1	CACACGCCAATGGCAGACTATGCACTGCAGATTCCGTTCAGCGTCGACATTGTGAGGGGCTTGCAATGGTTGAAAGTGCAGAAGCCCTCGACATTGTGCTTTGACACATTGAACATGATGGTGAAGTTCGCCAGCTTTACACTTTGGGCTATGAAAACTCCTTCATGAAAGCTACGCTACGTTCTGCAAGTGTCGTTCCTGTTTGTGGTAACATACTTAATGTGTTAGACCATGTAGAATGGCTGCAAAGCTGCACTTTAAGGAAAACAAAAGGGCAAACATGGAATGAAGTGGATTTGTACTTTGTTCTGTCCACTTCACCCCATCCTCCTCTTACTGTTTTCATCAGACTCAAATAAATGCTATGATCCTTGATC	GATCAAGGATCATAGCATTTATTTGAGTCTGATGAAAACAGTAAGAGGAGGATGGGGTGAAGTGGACAGAACAAAGTACAAATCCACTTCATTCCATGTTTGCCCTTTTGTTTTCCTTAAAGTGCAGCTTTGCAGCCATTCTACATGGTCTAACACATTAAGTATGTTACCACAAACAGGAACGACACTTGCAGAACGTAGCGTAGCTTTCATGAAGGAGTTTTCATAGCCCAAAGTGTAAAGCTGGCGAACTTCACCATCATGTTCAATGTGTCAAAGCACAATGTCGAGGGCTTCTGCACTTTCAACCATTGCAAGCCCCTCACAATGTCGACGCTGAACGGAATCTGCAGTGCATAGTCTGCCATTGGCGTGTGGTGCCTATGGCAGTGATCTGGA…	protein FAM204A-like isoform X2	Limulus polyphemus
OE_10781	miR-320c	XP_022240490.1	CACACGCCAATGGCAGACTATGCACTGCAGATTCCGTTCAGCGTCGACATTGTGAGGGGCTTGCAATGGTTGAAAGTGCAGAAGCCCTCGACATTGTGCTTTGACACATTGAACATGATGGTGAAGTTCGCCAGCTTTACACTTTGGGCTATGAAAACTCCTTCATGAAAGCTACGCTACGTTCTGCAAGTGTCGTTCCTGTTTGTGGTAACATACTTAATGTGTTAGACCATGTAGAATGGCTGCAAAGCTGCACTTTAAGGAAAACAAAAGGGCAAACATGGAATGAAGTGGATTTGTACTTTGTTCTGTCCACTTCACCCCATCCTCCTCTTACTGTTTTCATCAGACTCAAATAAATGCTATGATCCTTGATC	GATCAAGGATCATAGCATTTATTTGAGTCTGATGAAAACAGTAAGAGGAGGATGGGGTGAAGTGGACAGAACAAAGTACAAATCCACTTCATTCCATGTTTGCCCTTTTGTTTTCCTTAAAGTGCAGCTTTGCAGCCATTCTACATGGTCTAACACATTAAGTATGTTACCACAAACAGGAACGACACTTGCAGAACGTAGCGTAGCTTTCATGAAGGAGTTTTCATAGCCCAAAGTGTAAAGCTGGCGAACTTCACCATCATGTTCAATGTGTCAAAGCACAATGTCGAGGGCTTCTGCACTTTCAACCATTGCAAGCCCCTCACAATGTCGACGCTGAACGGAATCTGCAGTGCATAGTCTGCCATTGGCGTGTGGTGCCTATGGCAGTGATCTGGA…	protein FAM204A-like isoform X2	Limulus polyphemus
OE_10781	miR-148a-3p	XP_022240490.1	CACACGCCAATGGCAGACTATGCACTGCAGATTCCGTTCAGCGTCGACATTGTGAGGGGCTTGCAATGGTTGAAAGTGCAGAAGCCCTCGACATTGTGCTTTGACACATTGAACATGATGGTGAAGTTCGCCAGCTTTACACTTTGGGCTATGAAAACTCCTTCATGAAAGCTACGCTACGTTCTGCAAGTGTCGTTCCTGTTTGTGGTAACATACTTAATGTGTTAGACCATGTAGAATGGCTGCAAAGCTGCACTTTAAGGAAAACAAAAGGGCAAACATGGAATGAAGTGGATTTGTACTTTGTTCTGTCCACTTCACCCCATCCTCCTCTTACTGTTTTCATCAGACTCAAATAAATGCTATGATCCTTGATC	GATCAAGGATCATAGCATTTATTTGAGTCTGATGAAAACAGTAAGAGGAGGATGGGGTGAAGTGGACAGAACAAAGTACAAATCCACTTCATTCCATGTTTGCCCTTTTGTTTTCCTTAAAGTGCAGCTTTGCAGCCATTCTACATGGTCTAACACATTAAGTATGTTACCACAAACAGGAACGACACTTGCAGAACGTAGCGTAGCTTTCATGAAGGAGTTTTCATAGCCCAAAGTGTAAAGCTGGCGAACTTCACCATCATGTTCAATGTGTCAAAGCACAATGTCGAGGGCTTCTGCACTTTCAACCATTGCAAGCCCCTCACAATGTCGACGCTGAACGGAATCTGCAGTGCATAGTCTGCCATTGGCGTGTGGTGCCTATGGCAGTGATCTGGA…	protein FAM204A-like isoform X2	Limulus polyphemus
OE_1080	miR-203a-3p	XP_027236452.1	GGTGAACAGAGTGAATGGACATCAATACTCTCGAAGGTGACGGACTTGTTGAACTCACGAATTCAGGTCGAAAGTTTTCGCAGTACCACATGCAACAGCAGGAGAGGAGGCGAGAGACAAAGACCGACAACACCCCTTCCGCGGTGTTACATCTAATATGGACCTATGCTACACCGGAGAGACGATCACACCTGACCATTTCAGACTGGCGGTATAGGCCGACACCCCATGCATGTCATGACGGGGGGGGGGCAACTTCACTAACTCTAGGGATGCATAGAAATTCCGAATGATTTGGACCAAGCGCCTCCCTTGGGACTGCAATAACTTTTGTACACTTTGCACAAAGTAGTTCTTATTCAAGCATTCTGTACAATAAACTGGAGAGTGTTTTCCGCT…	GCAAGAAGCTGCTAGGCTCAAGAAGGAAGGCATAGATATTATCGTTGCTCTGACCCACTGCGGCTACAAACAGGAGGTGAACATGACCAGAGACATACCCGATGTTGATGTCTGGGTAGGAGGACATACACACAGCTTTCTCTACACAGGTGACGATTATCCCAAGGAGAATAAACCAGTTGGAAAGTACCCGACCATCGTCAACAGAAGCGGCGGATCCGTAGGCTTAGTTGTGCAAGCATATTGGTTCGGCAAATTTCTCGGTCACATCGACGTCACCTTCGACAAAAAAGGAAAGATCGTCAAATGGCAAGGAAAGCCTATTCTCATGAGCAAGTCAGTTCCAGAAGATGCTAATATGGTTAAGGTGCTTGCACCTTTCAAAGAACAAGTTGAGAA…	5&apos;-nucleotidase-like	Penaeus vannamei
OE_1080	miR-1246	XP_027236452.1	GGTGAACAGAGTGAATGGACATCAATACTCTCGAAGGTGACGGACTTGTTGAACTCACGAATTCAGGTCGAAAGTTTTCGCAGTACCACATGCAACAGCAGGAGAGGAGGCGAGAGACAAAGACCGACAACACCCCTTCCGCGGTGTTACATCTAATATGGACCTATGCTACACCGGAGAGACGATCACACCTGACCATTTCAGACTGGCGGTATAGGCCGACACCCCATGCATGTCATGACGGGGGGGGGGCAACTTCACTAACTCTAGGGATGCATAGAAATTCCGAATGATTTGGACCAAGCGCCTCCCTTGGGACTGCAATAACTTTTGTACACTTTGCACAAAGTAGTTCTTATTCAAGCATTCTGTACAATAAACTGGAGAGTGTTTTCCGCT…	GCAAGAAGCTGCTAGGCTCAAGAAGGAAGGCATAGATATTATCGTTGCTCTGACCCACTGCGGCTACAAACAGGAGGTGAACATGACCAGAGACATACCCGATGTTGATGTCTGGGTAGGAGGACATACACACAGCTTTCTCTACACAGGTGACGATTATCCCAAGGAGAATAAACCAGTTGGAAAGTACCCGACCATCGTCAACAGAAGCGGCGGATCCGTAGGCTTAGTTGTGCAAGCATATTGGTTCGGCAAATTTCTCGGTCACATCGACGTCACCTTCGACAAAAAAGGAAAGATCGTCAAATGGCAAGGAAAGCCTATTCTCATGAGCAAGTCAGTTCCAGAAGATGCTAATATGGTTAAGGTGCTTGCACCTTTCAAAGAACAAGTTGAGAA…	5&apos;-nucleotidase-like	Penaeus vannamei
OE_10885	miR-1993	XP_023214514.1	ACACTCTCCGATAAGCCTGTGTCCTTTCTGATTTCGTGCAGCAATCCGCCGGGACTCCTGATGCAGATGGTGGCCACTTCCAGAAGCGTGATCGCGTGTGAGTGAGACAGTAGTTACCAAAACGTGGTGCGAGATCTCAGGGGGCAAGACATGCAGCACGACGAAAAATACCTTTTGGACACCTTTTGTGGACGTTAAACGACTGTACGCCTATTTGAACAAGGGTGATATGCATTGGAGGCGAAGTAATATCCATGGACTTGTTACACTCAAATGGAAAGCGTGGCTATGGTGAGCAACTACTTAATCGAACAATATTTGGTGGTACTAAAGTGTAAAAATGTAGGAGCAGTCCTACTTTATTTATTTTTCTTAAGGCAATGCATTTGCCCCATGCAG…	CGGGCAGCGCGGTGGCGTCGGTGTTGTTGCCCTCTGACTTTTTGATGGATAGGAAATGTTTACGATGTTGTAAATAATTATTCTTTTATTCTACCGCGCACCAGTCAGCCTCTCGATGCTGCACGCAACGAAACACCAGAAATGTTCAAGCTCTCAAGGATAACAGTGCCATAGGACAACGAAGCTAACGATGACTTCCAGGTTCTTTATCCTACTTTCGTTGATGCTAGCGGGGTCTGGCCACGCAGTATGGCGTCGAGGCGAGCCACCTTATAGGAGAAATCATGAGACATTTGATTTTCTCATGCCAAGAGTGCAACCAAGACAGGCCGATGATTATTATTGTACAGCGAAGCACGTCACGTACGACGAATGTTACATAGTTAATTTTGATCCCAT…	peptidyl-glycine alpha-amidating monooxygenase-like	Centruroides sculpturatus
OE_10885	miR-33a-5p	XP_023214514.1	ACACTCTCCGATAAGCCTGTGTCCTTTCTGATTTCGTGCAGCAATCCGCCGGGACTCCTGATGCAGATGGTGGCCACTTCCAGAAGCGTGATCGCGTGTGAGTGAGACAGTAGTTACCAAAACGTGGTGCGAGATCTCAGGGGGCAAGACATGCAGCACGACGAAAAATACCTTTTGGACACCTTTTGTGGACGTTAAACGACTGTACGCCTATTTGAACAAGGGTGATATGCATTGGAGGCGAAGTAATATCCATGGACTTGTTACACTCAAATGGAAAGCGTGGCTATGGTGAGCAACTACTTAATCGAACAATATTTGGTGGTACTAAAGTGTAAAAATGTAGGAGCAGTCCTACTTTATTTATTTTTCTTAAGGCAATGCATTTGCCCCATGCAG…	CGGGCAGCGCGGTGGCGTCGGTGTTGTTGCCCTCTGACTTTTTGATGGATAGGAAATGTTTACGATGTTGTAAATAATTATTCTTTTATTCTACCGCGCACCAGTCAGCCTCTCGATGCTGCACGCAACGAAACACCAGAAATGTTCAAGCTCTCAAGGATAACAGTGCCATAGGACAACGAAGCTAACGATGACTTCCAGGTTCTTTATCCTACTTTCGTTGATGCTAGCGGGGTCTGGCCACGCAGTATGGCGTCGAGGCGAGCCACCTTATAGGAGAAATCATGAGACATTTGATTTTCTCATGCCAAGAGTGCAACCAAGACAGGCCGATGATTATTATTGTACAGCGAAGCACGTCACGTACGACGAATGTTACATAGTTAATTTTGATCCCAT…	peptidyl-glycine alpha-amidating monooxygenase-like	Centruroides sculpturatus
OE_10885	miR-275-5p	XP_023214514.1	ACACTCTCCGATAAGCCTGTGTCCTTTCTGATTTCGTGCAGCAATCCGCCGGGACTCCTGATGCAGATGGTGGCCACTTCCAGAAGCGTGATCGCGTGTGAGTGAGACAGTAGTTACCAAAACGTGGTGCGAGATCTCAGGGGGCAAGACATGCAGCACGACGAAAAATACCTTTTGGACACCTTTTGTGGACGTTAAACGACTGTACGCCTATTTGAACAAGGGTGATATGCATTGGAGGCGAAGTAATATCCATGGACTTGTTACACTCAAATGGAAAGCGTGGCTATGGTGAGCAACTACTTAATCGAACAATATTTGGTGGTACTAAAGTGTAAAAATGTAGGAGCAGTCCTACTTTATTTATTTTTCTTAAGGCAATGCATTTGCCCCATGCAG…	CGGGCAGCGCGGTGGCGTCGGTGTTGTTGCCCTCTGACTTTTTGATGGATAGGAAATGTTTACGATGTTGTAAATAATTATTCTTTTATTCTACCGCGCACCAGTCAGCCTCTCGATGCTGCACGCAACGAAACACCAGAAATGTTCAAGCTCTCAAGGATAACAGTGCCATAGGACAACGAAGCTAACGATGACTTCCAGGTTCTTTATCCTACTTTCGTTGATGCTAGCGGGGTCTGGCCACGCAGTATGGCGTCGAGGCGAGCCACCTTATAGGAGAAATCATGAGACATTTGATTTTCTCATGCCAAGAGTGCAACCAAGACAGGCCGATGATTATTATTGTACAGCGAAGCACGTCACGTACGACGAATGTTACATAGTTAATTTTGATCCCAT…	peptidyl-glycine alpha-amidating monooxygenase-like	Centruroides sculpturatus
OE_10885	miR-125-5p	XP_023214514.1	ACACTCTCCGATAAGCCTGTGTCCTTTCTGATTTCGTGCAGCAATCCGCCGGGACTCCTGATGCAGATGGTGGCCACTTCCAGAAGCGTGATCGCGTGTGAGTGAGACAGTAGTTACCAAAACGTGGTGCGAGATCTCAGGGGGCAAGACATGCAGCACGACGAAAAATACCTTTTGGACACCTTTTGTGGACGTTAAACGACTGTACGCCTATTTGAACAAGGGTGATATGCATTGGAGGCGAAGTAATATCCATGGACTTGTTACACTCAAATGGAAAGCGTGGCTATGGTGAGCAACTACTTAATCGAACAATATTTGGTGGTACTAAAGTGTAAAAATGTAGGAGCAGTCCTACTTTATTTATTTTTCTTAAGGCAATGCATTTGCCCCATGCAG…	CGGGCAGCGCGGTGGCGTCGGTGTTGTTGCCCTCTGACTTTTTGATGGATAGGAAATGTTTACGATGTTGTAAATAATTATTCTTTTATTCTACCGCGCACCAGTCAGCCTCTCGATGCTGCACGCAACGAAACACCAGAAATGTTCAAGCTCTCAAGGATAACAGTGCCATAGGACAACGAAGCTAACGATGACTTCCAGGTTCTTTATCCTACTTTCGTTGATGCTAGCGGGGTCTGGCCACGCAGTATGGCGTCGAGGCGAGCCACCTTATAGGAGAAATCATGAGACATTTGATTTTCTCATGCCAAGAGTGCAACCAAGACAGGCCGATGATTATTATTGTACAGCGAAGCACGTCACGTACGACGAATGTTACATAGTTAATTTTGATCCCAT…	peptidyl-glycine alpha-amidating monooxygenase-like	Centruroides sculpturatus
OE_10885	miR-574-5p	XP_023214514.1	ACACTCTCCGATAAGCCTGTGTCCTTTCTGATTTCGTGCAGCAATCCGCCGGGACTCCTGATGCAGATGGTGGCCACTTCCAGAAGCGTGATCGCGTGTGAGTGAGACAGTAGTTACCAAAACGTGGTGCGAGATCTCAGGGGGCAAGACATGCAGCACGACGAAAAATACCTTTTGGACACCTTTTGTGGACGTTAAACGACTGTACGCCTATTTGAACAAGGGTGATATGCATTGGAGGCGAAGTAATATCCATGGACTTGTTACACTCAAATGGAAAGCGTGGCTATGGTGAGCAACTACTTAATCGAACAATATTTGGTGGTACTAAAGTGTAAAAATGTAGGAGCAGTCCTACTTTATTTATTTTTCTTAAGGCAATGCATTTGCCCCATGCAG…	CGGGCAGCGCGGTGGCGTCGGTGTTGTTGCCCTCTGACTTTTTGATGGATAGGAAATGTTTACGATGTTGTAAATAATTATTCTTTTATTCTACCGCGCACCAGTCAGCCTCTCGATGCTGCACGCAACGAAACACCAGAAATGTTCAAGCTCTCAAGGATAACAGTGCCATAGGACAACGAAGCTAACGATGACTTCCAGGTTCTTTATCCTACTTTCGTTGATGCTAGCGGGGTCTGGCCACGCAGTATGGCGTCGAGGCGAGCCACCTTATAGGAGAAATCATGAGACATTTGATTTTCTCATGCCAAGAGTGCAACCAAGACAGGCCGATGATTATTATTGTACAGCGAAGCACGTCACGTACGACGAATGTTACATAGTTAATTTTGATCCCAT…	peptidyl-glycine alpha-amidating monooxygenase-like	Centruroides sculpturatus
OE_10885	miR-375	XP_023214514.1	ACACTCTCCGATAAGCCTGTGTCCTTTCTGATTTCGTGCAGCAATCCGCCGGGACTCCTGATGCAGATGGTGGCCACTTCCAGAAGCGTGATCGCGTGTGAGTGAGACAGTAGTTACCAAAACGTGGTGCGAGATCTCAGGGGGCAAGACATGCAGCACGACGAAAAATACCTTTTGGACACCTTTTGTGGACGTTAAACGACTGTACGCCTATTTGAACAAGGGTGATATGCATTGGAGGCGAAGTAATATCCATGGACTTGTTACACTCAAATGGAAAGCGTGGCTATGGTGAGCAACTACTTAATCGAACAATATTTGGTGGTACTAAAGTGTAAAAATGTAGGAGCAGTCCTACTTTATTTATTTTTCTTAAGGCAATGCATTTGCCCCATGCAG…	CGGGCAGCGCGGTGGCGTCGGTGTTGTTGCCCTCTGACTTTTTGATGGATAGGAAATGTTTACGATGTTGTAAATAATTATTCTTTTATTCTACCGCGCACCAGTCAGCCTCTCGATGCTGCACGCAACGAAACACCAGAAATGTTCAAGCTCTCAAGGATAACAGTGCCATAGGACAACGAAGCTAACGATGACTTCCAGGTTCTTTATCCTACTTTCGTTGATGCTAGCGGGGTCTGGCCACGCAGTATGGCGTCGAGGCGAGCCACCTTATAGGAGAAATCATGAGACATTTGATTTTCTCATGCCAAGAGTGCAACCAAGACAGGCCGATGATTATTATTGTACAGCGAAGCACGTCACGTACGACGAATGTTACATAGTTAATTTTGATCCCAT…	peptidyl-glycine alpha-amidating monooxygenase-like	Centruroides sculpturatus
OE_11064	miR-14-3p	XP_014299328.1	AAGTCTGGTAAATACGTCTTGGGCCACAAACAGACCATCAAGACACTGAGACAGGGCAAGGCGAAGTTGGTTATCATCGCAAATAACACGCCGCCACTGAGGAAAAGTGAGAATACACAATGGTTGCCCAAAAGAAACAGAAAAAGGCCCGCGAGAGCATCAATTCTCGTCTTGCGCTGGTCATGAAGTCTGGTAAATACGTCTTGGGCCACAAACAGACCATCAAGACACTGAGACAGGGCAAGGCGAAGTTGGTTATCATCGCAAATAACACGCCGCCACTGAGGAAAAGTGAGATTGAGTACTATGCCAATGTTGGCGAAGACTGGCGTGCACCACTATACAGGCAACAACATTGAACTTGGCACAGCGTGTGGAAAGTACTACAGGGTGTGCTGT…	CACGCCGCCACTGAGGAAAAGTGAGAATACACAATGGTTGCCCAAAAGAAACAGAAAAAGGCCCGCGAGAGCATCAATTCTCGTCTTGCGCTGGTCATGAAGTCTGGTAAATACGTCTTGGGCCACAAACAGACCATCAAGACACTGAGACAGGGCAAGGCGAAGTTGGTTATCATCGCAAATAACACGCCGCCACTGAGGAAAAGTGAGAATACACAATGGTTGCCCAAAAGAAACAGAAAAAGGCCCGCGAGAGCATCAATTCTCGTCTTGCGCTGGTCATGAAGTCTGGTAAATACGTCTTGGGCCACAAACAGACCATCAAGACACTGAGACAGGGCAAGGCGAAGTTGGTTATCATCGCAAATAACACGCCGCCACTGAGGAAAAGTGAGATTG…	PREDICTED: 60S ribosomal protein L30	Microplitis demolitor
OE_11174	miR-307-3p	XP_021920443.1	CGGAAGTTGCGCCCTCGGCCAGCCGCTTCAGCCACAACCGACGCGCAACAGGAGGAAGGTGCGATTACCTACAAGACCTGCGCCGTGGCAGCGGCGCTTGGCTACAAGTGCATGGTGTGCAAGAAGGTCCTGCAATATGGGATGAGCTTCTCGGATCACTTGAGGACGCACGATCCTGTAAGGGTTCATGTAAGCTGCTGTAAGGGTTCAGGCGATCATGTCAGGGTTCATGTCAGCGGTTGTAAAGGTTCATGCGATCATATAAGGGTTCAGTATGATATCGAAATTGTGGTTGTGTTTTTTAAAGGGAGTCTCCTGGACAGTACGAATTTTTTCTAAAAATCAACGCCGCATACCGTCCATAAAATGGGACCAAAGTTAGTTTGGTGGCCGACCTCT…	GACTGACGTAGCACTGTCAGTCCAGCTCGTATTGTGGAACGGAGTCTCTCTTTCATCACTTTTTGGTCACATGTGTCTCCGTCTAATGTGTCGGTCCAGCGCGGTTTTTGCCGAACACTGCATTCCGCATTCGTTGCACTTGTGTGGCTTTTCGCCCGTGTGGACGAAGTAGTGTCTCGCTAAACTGTCCACATTGTACCACTTGAAACACACCTCGCACCGTTCTTTGCCGCCCCTGGACGAATGTTGTGTCAGCATGTGGCGTGTTAGTGCACCCTTCCACTTGGTCCTGAAGCCCCTGCACTTTGAGCACCGCAGGAGCGGTCGGTCCAGGTGGATCTGCGTGTAGTGGTTCATGAAGTAGGCAGTTGTCTTGAACGCGCAGTGACACTTTGGACA…	zinc finger protein 468-like isoform X1	Zootermopsis nevadensis
OE_11174	miR-263a-5p	XP_021920443.1	CGGAAGTTGCGCCCTCGGCCAGCCGCTTCAGCCACAACCGACGCGCAACAGGAGGAAGGTGCGATTACCTACAAGACCTGCGCCGTGGCAGCGGCGCTTGGCTACAAGTGCATGGTGTGCAAGAAGGTCCTGCAATATGGGATGAGCTTCTCGGATCACTTGAGGACGCACGATCCTGTAAGGGTTCATGTAAGCTGCTGTAAGGGTTCAGGCGATCATGTCAGGGTTCATGTCAGCGGTTGTAAAGGTTCATGCGATCATATAAGGGTTCAGTATGATATCGAAATTGTGGTTGTGTTTTTTAAAGGGAGTCTCCTGGACAGTACGAATTTTTTCTAAAAATCAACGCCGCATACCGTCCATAAAATGGGACCAAAGTTAGTTTGGTGGCCGACCTCT…	GACTGACGTAGCACTGTCAGTCCAGCTCGTATTGTGGAACGGAGTCTCTCTTTCATCACTTTTTGGTCACATGTGTCTCCGTCTAATGTGTCGGTCCAGCGCGGTTTTTGCCGAACACTGCATTCCGCATTCGTTGCACTTGTGTGGCTTTTCGCCCGTGTGGACGAAGTAGTGTCTCGCTAAACTGTCCACATTGTACCACTTGAAACACACCTCGCACCGTTCTTTGCCGCCCCTGGACGAATGTTGTGTCAGCATGTGGCGTGTTAGTGCACCCTTCCACTTGGTCCTGAAGCCCCTGCACTTTGAGCACCGCAGGAGCGGTCGGTCCAGGTGGATCTGCGTGTAGTGGTTCATGAAGTAGGCAGTTGTCTTGAACGCGCAGTGACACTTTGGACA…	zinc finger protein 468-like isoform X1	Zootermopsis nevadensis
OE_11174	miR-10-3p_1	XP_021920443.1	CGGAAGTTGCGCCCTCGGCCAGCCGCTTCAGCCACAACCGACGCGCAACAGGAGGAAGGTGCGATTACCTACAAGACCTGCGCCGTGGCAGCGGCGCTTGGCTACAAGTGCATGGTGTGCAAGAAGGTCCTGCAATATGGGATGAGCTTCTCGGATCACTTGAGGACGCACGATCCTGTAAGGGTTCATGTAAGCTGCTGTAAGGGTTCAGGCGATCATGTCAGGGTTCATGTCAGCGGTTGTAAAGGTTCATGCGATCATATAAGGGTTCAGTATGATATCGAAATTGTGGTTGTGTTTTTTAAAGGGAGTCTCCTGGACAGTACGAATTTTTTCTAAAAATCAACGCCGCATACCGTCCATAAAATGGGACCAAAGTTAGTTTGGTGGCCGACCTCT…	GACTGACGTAGCACTGTCAGTCCAGCTCGTATTGTGGAACGGAGTCTCTCTTTCATCACTTTTTGGTCACATGTGTCTCCGTCTAATGTGTCGGTCCAGCGCGGTTTTTGCCGAACACTGCATTCCGCATTCGTTGCACTTGTGTGGCTTTTCGCCCGTGTGGACGAAGTAGTGTCTCGCTAAACTGTCCACATTGTACCACTTGAAACACACCTCGCACCGTTCTTTGCCGCCCCTGGACGAATGTTGTGTCAGCATGTGGCGTGTTAGTGCACCCTTCCACTTGGTCCTGAAGCCCCTGCACTTTGAGCACCGCAGGAGCGGTCGGTCCAGGTGGATCTGCGTGTAGTGGTTCATGAAGTAGGCAGTTGTCTTGAACGCGCAGTGACACTTTGGACA…	zinc finger protein 468-like isoform X1	Zootermopsis nevadensis
OE_11174	miR-320a-3p	XP_021920443.1	CGGAAGTTGCGCCCTCGGCCAGCCGCTTCAGCCACAACCGACGCGCAACAGGAGGAAGGTGCGATTACCTACAAGACCTGCGCCGTGGCAGCGGCGCTTGGCTACAAGTGCATGGTGTGCAAGAAGGTCCTGCAATATGGGATGAGCTTCTCGGATCACTTGAGGACGCACGATCCTGTAAGGGTTCATGTAAGCTGCTGTAAGGGTTCAGGCGATCATGTCAGGGTTCATGTCAGCGGTTGTAAAGGTTCATGCGATCATATAAGGGTTCAGTATGATATCGAAATTGTGGTTGTGTTTTTTAAAGGGAGTCTCCTGGACAGTACGAATTTTTTCTAAAAATCAACGCCGCATACCGTCCATAAAATGGGACCAAAGTTAGTTTGGTGGCCGACCTCT…	GACTGACGTAGCACTGTCAGTCCAGCTCGTATTGTGGAACGGAGTCTCTCTTTCATCACTTTTTGGTCACATGTGTCTCCGTCTAATGTGTCGGTCCAGCGCGGTTTTTGCCGAACACTGCATTCCGCATTCGTTGCACTTGTGTGGCTTTTCGCCCGTGTGGACGAAGTAGTGTCTCGCTAAACTGTCCACATTGTACCACTTGAAACACACCTCGCACCGTTCTTTGCCGCCCCTGGACGAATGTTGTGTCAGCATGTGGCGTGTTAGTGCACCCTTCCACTTGGTCCTGAAGCCCCTGCACTTTGAGCACCGCAGGAGCGGTCGGTCCAGGTGGATCTGCGTGTAGTGGTTCATGAAGTAGGCAGTTGTCTTGAACGCGCAGTGACACTTTGGACA…	zinc finger protein 468-like isoform X1	Zootermopsis nevadensis
OE_11174	miR-320c	XP_021920443.1	CGGAAGTTGCGCCCTCGGCCAGCCGCTTCAGCCACAACCGACGCGCAACAGGAGGAAGGTGCGATTACCTACAAGACCTGCGCCGTGGCAGCGGCGCTTGGCTACAAGTGCATGGTGTGCAAGAAGGTCCTGCAATATGGGATGAGCTTCTCGGATCACTTGAGGACGCACGATCCTGTAAGGGTTCATGTAAGCTGCTGTAAGGGTTCAGGCGATCATGTCAGGGTTCATGTCAGCGGTTGTAAAGGTTCATGCGATCATATAAGGGTTCAGTATGATATCGAAATTGTGGTTGTGTTTTTTAAAGGGAGTCTCCTGGACAGTACGAATTTTTTCTAAAAATCAACGCCGCATACCGTCCATAAAATGGGACCAAAGTTAGTTTGGTGGCCGACCTCT…	GACTGACGTAGCACTGTCAGTCCAGCTCGTATTGTGGAACGGAGTCTCTCTTTCATCACTTTTTGGTCACATGTGTCTCCGTCTAATGTGTCGGTCCAGCGCGGTTTTTGCCGAACACTGCATTCCGCATTCGTTGCACTTGTGTGGCTTTTCGCCCGTGTGGACGAAGTAGTGTCTCGCTAAACTGTCCACATTGTACCACTTGAAACACACCTCGCACCGTTCTTTGCCGCCCCTGGACGAATGTTGTGTCAGCATGTGGCGTGTTAGTGCACCCTTCCACTTGGTCCTGAAGCCCCTGCACTTTGAGCACCGCAGGAGCGGTCGGTCCAGGTGGATCTGCGTGTAGTGGTTCATGAAGTAGGCAGTTGTCTTGAACGCGCAGTGACACTTTGGACA…	zinc finger protein 468-like isoform X1	Zootermopsis nevadensis
OE_11174	miR-133	XP_021920443.1	CGGAAGTTGCGCCCTCGGCCAGCCGCTTCAGCCACAACCGACGCGCAACAGGAGGAAGGTGCGATTACCTACAAGACCTGCGCCGTGGCAGCGGCGCTTGGCTACAAGTGCATGGTGTGCAAGAAGGTCCTGCAATATGGGATGAGCTTCTCGGATCACTTGAGGACGCACGATCCTGTAAGGGTTCATGTAAGCTGCTGTAAGGGTTCAGGCGATCATGTCAGGGTTCATGTCAGCGGTTGTAAAGGTTCATGCGATCATATAAGGGTTCAGTATGATATCGAAATTGTGGTTGTGTTTTTTAAAGGGAGTCTCCTGGACAGTACGAATTTTTTCTAAAAATCAACGCCGCATACCGTCCATAAAATGGGACCAAAGTTAGTTTGGTGGCCGACCTCT…	GACTGACGTAGCACTGTCAGTCCAGCTCGTATTGTGGAACGGAGTCTCTCTTTCATCACTTTTTGGTCACATGTGTCTCCGTCTAATGTGTCGGTCCAGCGCGGTTTTTGCCGAACACTGCATTCCGCATTCGTTGCACTTGTGTGGCTTTTCGCCCGTGTGGACGAAGTAGTGTCTCGCTAAACTGTCCACATTGTACCACTTGAAACACACCTCGCACCGTTCTTTGCCGCCCCTGGACGAATGTTGTGTCAGCATGTGGCGTGTTAGTGCACCCTTCCACTTGGTCCTGAAGCCCCTGCACTTTGAGCACCGCAGGAGCGGTCGGTCCAGGTGGATCTGCGTGTAGTGGTTCATGAAGTAGGCAGTTGTCTTGAACGCGCAGTGACACTTTGGACA…	zinc finger protein 468-like isoform X1	Zootermopsis nevadensis
OE_11174	miR-10-3p_2	XP_021920443.1	CGGAAGTTGCGCCCTCGGCCAGCCGCTTCAGCCACAACCGACGCGCAACAGGAGGAAGGTGCGATTACCTACAAGACCTGCGCCGTGGCAGCGGCGCTTGGCTACAAGTGCATGGTGTGCAAGAAGGTCCTGCAATATGGGATGAGCTTCTCGGATCACTTGAGGACGCACGATCCTGTAAGGGTTCATGTAAGCTGCTGTAAGGGTTCAGGCGATCATGTCAGGGTTCATGTCAGCGGTTGTAAAGGTTCATGCGATCATATAAGGGTTCAGTATGATATCGAAATTGTGGTTGTGTTTTTTAAAGGGAGTCTCCTGGACAGTACGAATTTTTTCTAAAAATCAACGCCGCATACCGTCCATAAAATGGGACCAAAGTTAGTTTGGTGGCCGACCTCT…	GACTGACGTAGCACTGTCAGTCCAGCTCGTATTGTGGAACGGAGTCTCTCTTTCATCACTTTTTGGTCACATGTGTCTCCGTCTAATGTGTCGGTCCAGCGCGGTTTTTGCCGAACACTGCATTCCGCATTCGTTGCACTTGTGTGGCTTTTCGCCCGTGTGGACGAAGTAGTGTCTCGCTAAACTGTCCACATTGTACCACTTGAAACACACCTCGCACCGTTCTTTGCCGCCCCTGGACGAATGTTGTGTCAGCATGTGGCGTGTTAGTGCACCCTTCCACTTGGTCCTGAAGCCCCTGCACTTTGAGCACCGCAGGAGCGGTCGGTCCAGGTGGATCTGCGTGTAGTGGTTCATGAAGTAGGCAGTTGTCTTGAACGCGCAGTGACACTTTGGACA…	zinc finger protein 468-like isoform X1	Zootermopsis nevadensis
OE_11174	miR-263b-5p_1	XP_021920443.1	CGGAAGTTGCGCCCTCGGCCAGCCGCTTCAGCCACAACCGACGCGCAACAGGAGGAAGGTGCGATTACCTACAAGACCTGCGCCGTGGCAGCGGCGCTTGGCTACAAGTGCATGGTGTGCAAGAAGGTCCTGCAATATGGGATGAGCTTCTCGGATCACTTGAGGACGCACGATCCTGTAAGGGTTCATGTAAGCTGCTGTAAGGGTTCAGGCGATCATGTCAGGGTTCATGTCAGCGGTTGTAAAGGTTCATGCGATCATATAAGGGTTCAGTATGATATCGAAATTGTGGTTGTGTTTTTTAAAGGGAGTCTCCTGGACAGTACGAATTTTTTCTAAAAATCAACGCCGCATACCGTCCATAAAATGGGACCAAAGTTAGTTTGGTGGCCGACCTCT…	GACTGACGTAGCACTGTCAGTCCAGCTCGTATTGTGGAACGGAGTCTCTCTTTCATCACTTTTTGGTCACATGTGTCTCCGTCTAATGTGTCGGTCCAGCGCGGTTTTTGCCGAACACTGCATTCCGCATTCGTTGCACTTGTGTGGCTTTTCGCCCGTGTGGACGAAGTAGTGTCTCGCTAAACTGTCCACATTGTACCACTTGAAACACACCTCGCACCGTTCTTTGCCGCCCCTGGACGAATGTTGTGTCAGCATGTGGCGTGTTAGTGCACCCTTCCACTTGGTCCTGAAGCCCCTGCACTTTGAGCACCGCAGGAGCGGTCGGTCCAGGTGGATCTGCGTGTAGTGGTTCATGAAGTAGGCAGTTGTCTTGAACGCGCAGTGACACTTTGGACA…	zinc finger protein 468-like isoform X1	Zootermopsis nevadensis
OE_1120	let-7g-5p	XP_013794749.1	AGAAGTCTGGTAAGGCTTCTACAGAGACAGATCTTGAGTGATATTTGCACAGCTCTTGTAAGACCCTGAAAATGAACATTTTCAGTACTTTGATAACTGCAGCTTAAACATCCTTGAAAATATCTGCTATGTGGTTAAACCCAATTCCATCTATTAGTAGTATCTACCTCCACAATGGATTTGCCTGGAATGCAATTTCCCCCTGAAATACCTTCATTAGTGCACCAGTGGGTACAGCTGTCACTCAGTACCAGATGTTCAATATGAATGTAATGGACATGTGATTTTCTTAGTGAAGCAGCCTGTAACAATAAAAGA	TTATGGAACTGGCTAGCTATTGCACAAAGCCATCAAGATATAAAACTTGTGTCCAGTTGCTGCTGCCCGTCGCTCGTGGGGCTGTGCTGGTGGAGTTGCTCACTGGTTGGGCTTGTGTGAGCGTACATGGTTACGCGAAGGTTCTAATGAAGTTTGATGCCATACTTTGTAGAGGGCTTCAAAAGCAGTATTAAATGTTCTGGTTTTCAAAAAGCGAGAGTGTCGCAGGTGAACCTCAAGAGTCAATATTCGCCCCGTATCTCTCTCCGTCCTTGTACTCGGAAGCTTTCCAATGGATTTCATCTTCGTTGGCTGAAGCTGACGAATTTCAGCTGAAGATTCTTAAGGTTTTACTGATTGTCCTCTTCGTGAATATCACCCTTATCATCTACGCTTGGA…	UBX domain-containing protein 6-like	Limulus polyphemus
OE_1120	let-7d-5p	XP_013794749.1	AGAAGTCTGGTAAGGCTTCTACAGAGACAGATCTTGAGTGATATTTGCACAGCTCTTGTAAGACCCTGAAAATGAACATTTTCAGTACTTTGATAACTGCAGCTTAAACATCCTTGAAAATATCTGCTATGTGGTTAAACCCAATTCCATCTATTAGTAGTATCTACCTCCACAATGGATTTGCCTGGAATGCAATTTCCCCCTGAAATACCTTCATTAGTGCACCAGTGGGTACAGCTGTCACTCAGTACCAGATGTTCAATATGAATGTAATGGACATGTGATTTTCTTAGTGAAGCAGCCTGTAACAATAAAAGA	TTATGGAACTGGCTAGCTATTGCACAAAGCCATCAAGATATAAAACTTGTGTCCAGTTGCTGCTGCCCGTCGCTCGTGGGGCTGTGCTGGTGGAGTTGCTCACTGGTTGGGCTTGTGTGAGCGTACATGGTTACGCGAAGGTTCTAATGAAGTTTGATGCCATACTTTGTAGAGGGCTTCAAAAGCAGTATTAAATGTTCTGGTTTTCAAAAAGCGAGAGTGTCGCAGGTGAACCTCAAGAGTCAATATTCGCCCCGTATCTCTCTCCGTCCTTGTACTCGGAAGCTTTCCAATGGATTTCATCTTCGTTGGCTGAAGCTGACGAATTTCAGCTGAAGATTCTTAAGGTTTTACTGATTGTCCTCTTCGTGAATATCACCCTTATCATCTACGCTTGGA…	UBX domain-containing protein 6-like	Limulus polyphemus
OE_1120	let-7c-5p	XP_013794749.1	AGAAGTCTGGTAAGGCTTCTACAGAGACAGATCTTGAGTGATATTTGCACAGCTCTTGTAAGACCCTGAAAATGAACATTTTCAGTACTTTGATAACTGCAGCTTAAACATCCTTGAAAATATCTGCTATGTGGTTAAACCCAATTCCATCTATTAGTAGTATCTACCTCCACAATGGATTTGCCTGGAATGCAATTTCCCCCTGAAATACCTTCATTAGTGCACCAGTGGGTACAGCTGTCACTCAGTACCAGATGTTCAATATGAATGTAATGGACATGTGATTTTCTTAGTGAAGCAGCCTGTAACAATAAAAGA	TTATGGAACTGGCTAGCTATTGCACAAAGCCATCAAGATATAAAACTTGTGTCCAGTTGCTGCTGCCCGTCGCTCGTGGGGCTGTGCTGGTGGAGTTGCTCACTGGTTGGGCTTGTGTGAGCGTACATGGTTACGCGAAGGTTCTAATGAAGTTTGATGCCATACTTTGTAGAGGGCTTCAAAAGCAGTATTAAATGTTCTGGTTTTCAAAAAGCGAGAGTGTCGCAGGTGAACCTCAAGAGTCAATATTCGCCCCGTATCTCTCTCCGTCCTTGTACTCGGAAGCTTTCCAATGGATTTCATCTTCGTTGGCTGAAGCTGACGAATTTCAGCTGAAGATTCTTAAGGTTTTACTGATTGTCCTCTTCGTGAATATCACCCTTATCATCTACGCTTGGA…	UBX domain-containing protein 6-like	Limulus polyphemus
OE_1120	let-7f-5p	XP_013794749.1	AGAAGTCTGGTAAGGCTTCTACAGAGACAGATCTTGAGTGATATTTGCACAGCTCTTGTAAGACCCTGAAAATGAACATTTTCAGTACTTTGATAACTGCAGCTTAAACATCCTTGAAAATATCTGCTATGTGGTTAAACCCAATTCCATCTATTAGTAGTATCTACCTCCACAATGGATTTGCCTGGAATGCAATTTCCCCCTGAAATACCTTCATTAGTGCACCAGTGGGTACAGCTGTCACTCAGTACCAGATGTTCAATATGAATGTAATGGACATGTGATTTTCTTAGTGAAGCAGCCTGTAACAATAAAAGA	TTATGGAACTGGCTAGCTATTGCACAAAGCCATCAAGATATAAAACTTGTGTCCAGTTGCTGCTGCCCGTCGCTCGTGGGGCTGTGCTGGTGGAGTTGCTCACTGGTTGGGCTTGTGTGAGCGTACATGGTTACGCGAAGGTTCTAATGAAGTTTGATGCCATACTTTGTAGAGGGCTTCAAAAGCAGTATTAAATGTTCTGGTTTTCAAAAAGCGAGAGTGTCGCAGGTGAACCTCAAGAGTCAATATTCGCCCCGTATCTCTCTCCGTCCTTGTACTCGGAAGCTTTCCAATGGATTTCATCTTCGTTGGCTGAAGCTGACGAATTTCAGCTGAAGATTCTTAAGGTTTTACTGATTGTCCTCTTCGTGAATATCACCCTTATCATCTACGCTTGGA…	UBX domain-containing protein 6-like	Limulus polyphemus
OE_1120	let-7i-5p	XP_013794749.1	AGAAGTCTGGTAAGGCTTCTACAGAGACAGATCTTGAGTGATATTTGCACAGCTCTTGTAAGACCCTGAAAATGAACATTTTCAGTACTTTGATAACTGCAGCTTAAACATCCTTGAAAATATCTGCTATGTGGTTAAACCCAATTCCATCTATTAGTAGTATCTACCTCCACAATGGATTTGCCTGGAATGCAATTTCCCCCTGAAATACCTTCATTAGTGCACCAGTGGGTACAGCTGTCACTCAGTACCAGATGTTCAATATGAATGTAATGGACATGTGATTTTCTTAGTGAAGCAGCCTGTAACAATAAAAGA	TTATGGAACTGGCTAGCTATTGCACAAAGCCATCAAGATATAAAACTTGTGTCCAGTTGCTGCTGCCCGTCGCTCGTGGGGCTGTGCTGGTGGAGTTGCTCACTGGTTGGGCTTGTGTGAGCGTACATGGTTACGCGAAGGTTCTAATGAAGTTTGATGCCATACTTTGTAGAGGGCTTCAAAAGCAGTATTAAATGTTCTGGTTTTCAAAAAGCGAGAGTGTCGCAGGTGAACCTCAAGAGTCAATATTCGCCCCGTATCTCTCTCCGTCCTTGTACTCGGAAGCTTTCCAATGGATTTCATCTTCGTTGGCTGAAGCTGACGAATTTCAGCTGAAGATTCTTAAGGTTTTACTGATTGTCCTCTTCGTGAATATCACCCTTATCATCTACGCTTGGA…	UBX domain-containing protein 6-like	Limulus polyphemus
OE_1120	miR-181a-5p	XP_013794749.1	AGAAGTCTGGTAAGGCTTCTACAGAGACAGATCTTGAGTGATATTTGCACAGCTCTTGTAAGACCCTGAAAATGAACATTTTCAGTACTTTGATAACTGCAGCTTAAACATCCTTGAAAATATCTGCTATGTGGTTAAACCCAATTCCATCTATTAGTAGTATCTACCTCCACAATGGATTTGCCTGGAATGCAATTTCCCCCTGAAATACCTTCATTAGTGCACCAGTGGGTACAGCTGTCACTCAGTACCAGATGTTCAATATGAATGTAATGGACATGTGATTTTCTTAGTGAAGCAGCCTGTAACAATAAAAGA	TTATGGAACTGGCTAGCTATTGCACAAAGCCATCAAGATATAAAACTTGTGTCCAGTTGCTGCTGCCCGTCGCTCGTGGGGCTGTGCTGGTGGAGTTGCTCACTGGTTGGGCTTGTGTGAGCGTACATGGTTACGCGAAGGTTCTAATGAAGTTTGATGCCATACTTTGTAGAGGGCTTCAAAAGCAGTATTAAATGTTCTGGTTTTCAAAAAGCGAGAGTGTCGCAGGTGAACCTCAAGAGTCAATATTCGCCCCGTATCTCTCTCCGTCCTTGTACTCGGAAGCTTTCCAATGGATTTCATCTTCGTTGGCTGAAGCTGACGAATTTCAGCTGAAGATTCTTAAGGTTTTACTGATTGTCCTCTTCGTGAATATCACCCTTATCATCTACGCTTGGA…	UBX domain-containing protein 6-like	Limulus polyphemus
OE_1120	let-7b-5p	XP_013794749.1	AGAAGTCTGGTAAGGCTTCTACAGAGACAGATCTTGAGTGATATTTGCACAGCTCTTGTAAGACCCTGAAAATGAACATTTTCAGTACTTTGATAACTGCAGCTTAAACATCCTTGAAAATATCTGCTATGTGGTTAAACCCAATTCCATCTATTAGTAGTATCTACCTCCACAATGGATTTGCCTGGAATGCAATTTCCCCCTGAAATACCTTCATTAGTGCACCAGTGGGTACAGCTGTCACTCAGTACCAGATGTTCAATATGAATGTAATGGACATGTGATTTTCTTAGTGAAGCAGCCTGTAACAATAAAAGA	TTATGGAACTGGCTAGCTATTGCACAAAGCCATCAAGATATAAAACTTGTGTCCAGTTGCTGCTGCCCGTCGCTCGTGGGGCTGTGCTGGTGGAGTTGCTCACTGGTTGGGCTTGTGTGAGCGTACATGGTTACGCGAAGGTTCTAATGAAGTTTGATGCCATACTTTGTAGAGGGCTTCAAAAGCAGTATTAAATGTTCTGGTTTTCAAAAAGCGAGAGTGTCGCAGGTGAACCTCAAGAGTCAATATTCGCCCCGTATCTCTCTCCGTCCTTGTACTCGGAAGCTTTCCAATGGATTTCATCTTCGTTGGCTGAAGCTGACGAATTTCAGCTGAAGATTCTTAAGGTTTTACTGATTGTCCTCTTCGTGAATATCACCCTTATCATCTACGCTTGGA…	UBX domain-containing protein 6-like	Limulus polyphemus
OE_1124	miR-14-3p	ABR23453.1	AAATGGCGGAGGCGGACCAGAGCCTGCGTAGCGCCACTTGGGAAATATAAGCGAAGGGACATAGAATGTGGGATGCGTGAACAGAGGCGACTAGTTTTGACAGGGATCGTTTGATGTCGACTGAGGGGATTCGATGGAATTGCGCTTTTCGCTTGATTCATAGCATGAGCATGTATCATCTACCCACACAACCACGAAAAGACTGAGAACGTCCGACATGGAGCCCAACGTTCCGGAGCCTATCTTCGCCGTATGCTTGCGTGCTCATTACGTTCCGGTTTCGTCCTTGTAAGA	TCTTACAAGGACGAAACCGGAACGTAATGAGCACGCAAGCATACGGCGAAGATAGGCTCCGGAACGTTGGGCTCCATGTCGGACGTTCTCAGTCTTTTCGTGGTTGTGTGGGTAGATGATACATGCTCATGCTATGAATCAAGCGAAAAGCGCAATTCCATCGAATCCCCTCAGTCGACATCAAACGATCCCTGTCAAAACTAGTCGCCTCTGTTCACGCATCCCACATTCTATGTCCCTTCGCTTATATTTCCCAAGTGGCGCTACGCAGGCTCTGGTCCGCCTCCGCCATTTAAAATTGTACTCCGGTTAAGCATAACTCAAGGCATAACATGATGCTAACGTGATCATTAATTTCCGTTCAGTCGAGTTCCGTGAAGTTGAAACGACGCACGAACA…	phospholipase A2	Ornithodoros parkeri
OE_11260	miR-181a-5p	XP_013786826.1	CCATATGGTCACTATTACCATCTATGAAACATACATATGAAAGTTGGGAGGCCGTGCACATTTTTTTCAGAGACAGGTTGGCACATGCAGTATGTGGCTGAATGTGGGTGAAATTCTAATCATGGTTCCCACTGGCAAGGCTCCGAACTGAAACCAGGCAAAAAAAACTGAATAAATAAAAGGTTCCAATTTTCCAAATAAACACACAATCTGTTAAAATGAAAAA	TTTTTCATTTTAACAGATTGTGTGTTTATTTGGAAAATTGGAACCTTTTATTTATTCAGTTTTTTTTGCCTGGTTTCAGTTCGGAGCCTTGCCAGTGGGAACCATGATTAGAATTTCACCCACATTCAGCCACATACTGCATGTGCCAACCTGTCTCTGAAAAAAATGTGCACGGCCTCCCAACTTTCATATGTATGTTTCATAGATGGTAATAGTGACCATATGGCCTGCTTTAGCTTTCTATACAGGCTGCACAGCTTTCTTTACAGGGCCATACAGCCATAGAGTTTGTCTGGCCTTCTGACGCAGCACATGGGTACAGTATGAGCCAGAAGGAAAACTGAAATGAACAAGGGAGGGCGGAGGCGAATAGGGACGAACACAAACAAGTAAGCCTCC…	signal recognition particle receptor subunit alpha-like isoform X1	Limulus polyphemus
OE_11267	miR-26a-5p	DAA34132.1	CGAAGCCACACACCCTTCTCAACATGTTGAACATTTCTCCATTTTCGTATGGTCTGAAGATCCTCCAGGTAATTTGCACACCTTTGGCACTTTGCTTTTATGGGCTGGGCGTAATGTGCCATTGGAAAAGCTAGGGTCTGTGCTATGATACTACAGGTGACTACTCATCAGTACACTAGTTGAACTGCAGGTTTGTGAATCAGTCTACATTCATGCCACCTAGTTGCAGCGATGCAGCTGATGCCACCAAGGAGCAGAGTTAAATGACATCCAGTCACAAACTTTGGCAAGAACACCATGATCCGCAAAGCGATCCGAGGCCACCTCGAGAACAACCCTGCTTTGGAAAAGTAAGAAAGCGTTATGGGGGCCTCAAGCAATCATCTTCTTCGGTTGGGG…	GCGGCTGGTGCTGCTGCTGCAGCCACAGCTGCAAACTTGGATGGATCCTTCAAGTAATCCTTGGCCATTTCTGCTGCTGGGAAACTGATGTCAGGCTCAACTGCCACGGCGATAAGGTTCTTGATACCGTTGATGATGGAGTGTGGTACCGATGCAACCGTTGGGTATCCGATGGCGAGGGACATGGCGGCAAATGTTGCGGGACTCCTTCAACGAACGCGGACCTCAGATCCTCCGGTGTAATGTCCAGGATGTCGGGTGAGAACACGGTTCGTTCCAGAGTCGTACACCTGTCGACAAAGTTTGTGACTGGATGTCATTTAACTCTGCTCCTTGGTGGCATCAGCTGCATCGCTGCAACTAGGTGGCATGAATGTAGACTGATTCACAAACCTGCAG…	TPA_exp: ribosomal phosphoprotein P0	Amblyomma variegatum
OE_11278	miR-14-3p	ADT80672.1	CTGGAGGGCAAGGAACTTGAGTTCTACACCAAGAAGATAAAGTCCAAGAAGGGCAAATAACTTTGTTGCCTCATAATAAAGGGGAAGTCGTCTCAAAGATGTGCATTTTTATTGTCTCCTGTATCGGTATTGCTTCGGCAGTTGTGGTGTCTATCACTTGTGACAAGTATCTTCCAGTGCCTGAGATGTTGCTTTCCAAAGTTGTTTACCCTGGTGCTTGCAGCCTTCCTCCTGTCATGCAGCCCCCAGGAGCTGCGGCAGGTGAGTTCTGAAAGTCTTAATTAGCATTGTAGTTTGCTGTATCATTTGTATGGATGATGATAAACGTGTCTGTGAGAAAGCAATTGGGGTTGCCGTTTTGGCACCACCAGCATTCGTGTGAGCATCGCATCATAGTTA…	GCCGATGAACAGTCCTGGGTTGCAGCAAGAGTGCGAATCCTGTACTGTACCACCTGAAAAGGAATAACCACATTAGCCAATGGCACAGTCTTCTAGCACAAGAAAGACCAGAAGTTGTATCAGAGTAACTATGATGCGATGCTCACACGAATGCTGGTGGTGCCAAAACGGCAACCCCAATTGCTTTCTCACAGACACGTTTATCATCATCCATACAAATGATACAGCAAACTACAATGCTAATTAAGACTTTCAGAACTCACCTGCCGCAGCTCCTGGGGGCTGCATGACAGGAGGAAGGCTGCAAGCACCAGGGTAAACAACTTTGGAAAGCAACATCTCAGGCACTGGAAGATACTTGTCACAAGTGATAGACACCACAACTGCCGAAGCAATACC…	ribosomal protein S8	Euphydryas aurinia
OE_11282	miR-22-3p	XP_013773360.1	TTACTGAAATCTGTTACCTCAGTACAGTACTGTGTTCATTCTCAGCGTAAATCTGTTGCAGATTCGTTGTAAATGAGAAAGAAAACCCTTCTCAGTTATGACTTTCGGCAGCTGTAAGAAACGGTGGTTCCCGTTTGTTTCGATGGAAATGTTGTCAAATGTGGGGCAGAAGAT	ATCTTCTGCCCCACATTTGACAACATTTCCATCGAAACAAACGGGAACCACCGTTTCTTACAGCTGCCGAAAGTCATAACTGAGAAGGGTTTTCTTTCTCATTTACAACGAATCTGCAACAGATTTACGCTGAGAATGAACACAGTACTGTACTGAGGTAACAGATTTCAGTAAGAAATGCAAGGTCCCAGTGCCCAATATTGCTTTTCACGATTGGTAATGCTCCTCTCATTAATGCACAATCCTGCGTCAAATCTGAACAAACTGATCAGCCAATCGATAATGTGCTCACATTTTGATGTAAGAAATAGACTAACCCTTTAGAATAGGCAAATGGATGGATCAATATTTCATTAACGGTCTTCCGTTCCATAGTAGTCACATTATCTGCATATTTTC…	enhancer of mRNA-decapping protein 3-like isoform X2	Limulus polyphemus
OE_11332	miR-221-3p	B7QCQ9	GGGGCTCATATTTGTAATATGAGGACGGCTTTTATCGGAGCCCGATATGCACCGTGTGACGCCAGGATGTTTTTTTTTATAATGTTTTTTGTTCAGGTCTATCGGTTAAGTGATAGTGTTAGGGTGAATTTATGCAAAAATCAGGAACAACTTATGCAGTAAAGGACGGGGAATGCTACTGGTGCATCCAGTACGCAAAATTGCCAATGGGCTCCTTGCTGAGCGTTGTAGCGAAGGCGTATGCTGTAGCTAGGAGAATAGGATGATGTAGCACTGATAAGATAACGCGAGGACAGAATCTGCAGTGGTATCAGACTGCAACATGCAAAAATGCCTCAAATGGCAGTGAGCACTGGCATCCATTTCAACGCTCTGACGAAATTTATATTTAGGTAACAA…	GCCACTCCAAGTGCGGTAAGCACAACATTGGAGCACGTCGAAACGACAGCCGTTCGAGCTGCTGAGGGGTGAAGGAAAAGATGGCGTTTCAAAGGCCTTTCCTCATCATCCTCAAGCGAGACGACCCCAGGGAAGCCTGGGGATTCAAGATCTCCGGTGGGGCTGACCTAGGCACAACTCCCACGGTACAAAAGGTGGTGGAAGGTGGCATCGCAGCCCATCAGGGACTGCACGAAGGAGACCTGCTCATCCAGATCGGGACGCACAACGTCGAGGACTTGACCGAGGCCCGCATTAACTCCATTCTCGCGCAAACCAACTCCAAGAAACTAGAAATCTTCATTGTCAGAGAGGATTTTCTTCAGAAGCCGAGAAGGGGAGAGCCGGCCACTGTGAAGG…	pep scaffold:IscaW1:DS909250:1018555:1019976:-1 gene:ISCW022785 transcript:ISCW022785-RA gene_biotype:protein_coding transcript_biotype:protein_coding description:Putative uncharacterized protein	Ixodes scapularis
OE_11332	miR-203a-3p	B7QCQ9	GGGGCTCATATTTGTAATATGAGGACGGCTTTTATCGGAGCCCGATATGCACCGTGTGACGCCAGGATGTTTTTTTTTATAATGTTTTTTGTTCAGGTCTATCGGTTAAGTGATAGTGTTAGGGTGAATTTATGCAAAAATCAGGAACAACTTATGCAGTAAAGGACGGGGAATGCTACTGGTGCATCCAGTACGCAAAATTGCCAATGGGCTCCTTGCTGAGCGTTGTAGCGAAGGCGTATGCTGTAGCTAGGAGAATAGGATGATGTAGCACTGATAAGATAACGCGAGGACAGAATCTGCAGTGGTATCAGACTGCAACATGCAAAAATGCCTCAAATGGCAGTGAGCACTGGCATCCATTTCAACGCTCTGACGAAATTTATATTTAGGTAACAA…	GCCACTCCAAGTGCGGTAAGCACAACATTGGAGCACGTCGAAACGACAGCCGTTCGAGCTGCTGAGGGGTGAAGGAAAAGATGGCGTTTCAAAGGCCTTTCCTCATCATCCTCAAGCGAGACGACCCCAGGGAAGCCTGGGGATTCAAGATCTCCGGTGGGGCTGACCTAGGCACAACTCCCACGGTACAAAAGGTGGTGGAAGGTGGCATCGCAGCCCATCAGGGACTGCACGAAGGAGACCTGCTCATCCAGATCGGGACGCACAACGTCGAGGACTTGACCGAGGCCCGCATTAACTCCATTCTCGCGCAAACCAACTCCAAGAAACTAGAAATCTTCATTGTCAGAGAGGATTTTCTTCAGAAGCCGAGAAGGGGAGAGCCGGCCACTGTGAAGG…	pep scaffold:IscaW1:DS909250:1018555:1019976:-1 gene:ISCW022785 transcript:ISCW022785-RA gene_biotype:protein_coding transcript_biotype:protein_coding description:Putative uncharacterized protein	Ixodes scapularis
OE_11336	miR-30d-5p	B7PE36	CAACAATGAGACGACTCCACACCCATTTTTACCGACAACCTGATCAGCAAGTTGCAAGCTGCCTGTAGCCCTCCAATGTCAAGTGTGTTTACAAGTGTTTAACTACTAAAGGTTTAAAGCAGATACGGGCAATTGTCACCTCGAAAGAGTCCACAAGAACCGAAACTGATGTTGTTGTGATGGCACTACTGGTCACTTTGTAAATGAGGCTATGGGCCTACATTGGCATTGAGCTTGAGAGAGGCTGCATGCCTTTTGTGATCCTACTCCAGAGTTGTAAAGTAACTAATTACA	TGTAATTAGTTACTTTACAACTCTGGAGTAGGATCACAAAAGGCATGCAGCCTCTCTCAAGCTCAATGCCAATGTAGGCCCATAGCCTCATTTACAAAGTGACCAGTAGTGCCATCACAACAACATCAGTTTCGGTTCTTGTGGACTCTTTCGAGGTGACAATTGCCCGTATCTGCTTTAAACCTTTAGTAGTTAAACACTTGTAAACACACTTGACATTGGAGGGCTACAGGCAGCTTGCAACTTGCTGATCAGGTTGTCGGTAAAAATGGGTGTGGAGTCGTCTCATTGTTGCACGCACAGTACACATTTATATAGACTTTTGCCCCAACAGATACTGAAAGGGCAAACGATCCGCAGATGTATGCCGTCAATCCCCAGCTTCCTTTGGCCTCTGCT…	pep scaffold:IscaW1:DS693508:62574:75179:-1 gene:ISCW005016 transcript:ISCW005016-RA gene_biotype:protein_coding transcript_biotype:protein_coding description:Nucleosome assembly protein NAP-1, putative (Fragment)	Ixodes scapularis
OE_1134	miR-79	B7PKQ6	ATCCAATGTCTTGAGACATCAGGACATTTATTTATTCACTGACACTAACTGTGCTGGCTGGTGAACATTATACATTCCATACAGTACCCTTCAGCTTGCACATAGTAGCTAGTCATTTGCCAACCCAGGCATCCTAGAGGCAGCCAATACCTATTTATGCCATGTATGTACATGAAAACATATATTGATACATATTTATTGACCCGTGGAACTTCTTTATTTAAATAAAGGAACTATACCTTCTGCCTTGGTATGCAGTTTGAAAAATTTCTTAGAGCGATGCTTGTAAGCTTTATTTGAAACCTGGTAGTGCACCATACCAGACAATCATACAGCTAATGCTTCCGGGCAAAAGTGCATATGTACAGCTTGGCTGAAAGTGCAAGGTGGAGTCAATAT…	AGAATGCCAAGCACGGATTTGCGACACTCTCCCTGCCCATCAGAGGGCGAAATTGGTTTTGCAACACTTCCCGAACAGGTGCACCGAAAATCAGTAAAGAGGGGATTCGACTTTACTTTGATGGTGGTTGGGGAGTCCGGTCTTGGAAAATCCACTCTGATCAATAGCCTCTTCCTGACAGACCTGTACCAAGACAGGAAAATACCTAGTGTGGAAGAAAAGGTGGACAGGACAGTGAACATTGAAAAGAAGACTATGGAGATAGAAGAGAAGGGAGTTCGCTTGAGACTCACTGTCGTTGATACCCCTGGGTTCGGGGATGCTGTGAACTGTGAGGAAAGCTGGCGGACTATTGACAAGTACATTGATGAGCAGTTTAACCAGTTCTTCAAGGATGAG…	pep scaffold:IscaW1:DS735207:177818:188081:1 gene:ISCW018707 transcript:ISCW018707-RA gene_biotype:protein_coding transcript_biotype:protein_coding description:Cell division protein, putative (Fragment)	Ixodes scapularis
OE_1134	miR-3931-3p	B7PKQ6	ATCCAATGTCTTGAGACATCAGGACATTTATTTATTCACTGACACTAACTGTGCTGGCTGGTGAACATTATACATTCCATACAGTACCCTTCAGCTTGCACATAGTAGCTAGTCATTTGCCAACCCAGGCATCCTAGAGGCAGCCAATACCTATTTATGCCATGTATGTACATGAAAACATATATTGATACATATTTATTGACCCGTGGAACTTCTTTATTTAAATAAAGGAACTATACCTTCTGCCTTGGTATGCAGTTTGAAAAATTTCTTAGAGCGATGCTTGTAAGCTTTATTTGAAACCTGGTAGTGCACCATACCAGACAATCATACAGCTAATGCTTCCGGGCAAAAGTGCATATGTACAGCTTGGCTGAAAGTGCAAGGTGGAGTCAATAT…	AGAATGCCAAGCACGGATTTGCGACACTCTCCCTGCCCATCAGAGGGCGAAATTGGTTTTGCAACACTTCCCGAACAGGTGCACCGAAAATCAGTAAAGAGGGGATTCGACTTTACTTTGATGGTGGTTGGGGAGTCCGGTCTTGGAAAATCCACTCTGATCAATAGCCTCTTCCTGACAGACCTGTACCAAGACAGGAAAATACCTAGTGTGGAAGAAAAGGTGGACAGGACAGTGAACATTGAAAAGAAGACTATGGAGATAGAAGAGAAGGGAGTTCGCTTGAGACTCACTGTCGTTGATACCCCTGGGTTCGGGGATGCTGTGAACTGTGAGGAAAGCTGGCGGACTATTGACAAGTACATTGATGAGCAGTTTAACCAGTTCTTCAAGGATGAG…	pep scaffold:IscaW1:DS735207:177818:188081:1 gene:ISCW018707 transcript:ISCW018707-RA gene_biotype:protein_coding transcript_biotype:protein_coding description:Cell division protein, putative (Fragment)	Ixodes scapularis
OE_1134	miR-143-3p	B7PKQ6	ATCCAATGTCTTGAGACATCAGGACATTTATTTATTCACTGACACTAACTGTGCTGGCTGGTGAACATTATACATTCCATACAGTACCCTTCAGCTTGCACATAGTAGCTAGTCATTTGCCAACCCAGGCATCCTAGAGGCAGCCAATACCTATTTATGCCATGTATGTACATGAAAACATATATTGATACATATTTATTGACCCGTGGAACTTCTTTATTTAAATAAAGGAACTATACCTTCTGCCTTGGTATGCAGTTTGAAAAATTTCTTAGAGCGATGCTTGTAAGCTTTATTTGAAACCTGGTAGTGCACCATACCAGACAATCATACAGCTAATGCTTCCGGGCAAAAGTGCATATGTACAGCTTGGCTGAAAGTGCAAGGTGGAGTCAATAT…	AGAATGCCAAGCACGGATTTGCGACACTCTCCCTGCCCATCAGAGGGCGAAATTGGTTTTGCAACACTTCCCGAACAGGTGCACCGAAAATCAGTAAAGAGGGGATTCGACTTTACTTTGATGGTGGTTGGGGAGTCCGGTCTTGGAAAATCCACTCTGATCAATAGCCTCTTCCTGACAGACCTGTACCAAGACAGGAAAATACCTAGTGTGGAAGAAAAGGTGGACAGGACAGTGAACATTGAAAAGAAGACTATGGAGATAGAAGAGAAGGGAGTTCGCTTGAGACTCACTGTCGTTGATACCCCTGGGTTCGGGGATGCTGTGAACTGTGAGGAAAGCTGGCGGACTATTGACAAGTACATTGATGAGCAGTTTAACCAGTTCTTCAAGGATGAG…	pep scaffold:IscaW1:DS735207:177818:188081:1 gene:ISCW018707 transcript:ISCW018707-RA gene_biotype:protein_coding transcript_biotype:protein_coding description:Cell division protein, putative (Fragment)	Ixodes scapularis
OE_1134	miR-206	B7PKQ6	ATCCAATGTCTTGAGACATCAGGACATTTATTTATTCACTGACACTAACTGTGCTGGCTGGTGAACATTATACATTCCATACAGTACCCTTCAGCTTGCACATAGTAGCTAGTCATTTGCCAACCCAGGCATCCTAGAGGCAGCCAATACCTATTTATGCCATGTATGTACATGAAAACATATATTGATACATATTTATTGACCCGTGGAACTTCTTTATTTAAATAAAGGAACTATACCTTCTGCCTTGGTATGCAGTTTGAAAAATTTCTTAGAGCGATGCTTGTAAGCTTTATTTGAAACCTGGTAGTGCACCATACCAGACAATCATACAGCTAATGCTTCCGGGCAAAAGTGCATATGTACAGCTTGGCTGAAAGTGCAAGGTGGAGTCAATAT…	AGAATGCCAAGCACGGATTTGCGACACTCTCCCTGCCCATCAGAGGGCGAAATTGGTTTTGCAACACTTCCCGAACAGGTGCACCGAAAATCAGTAAAGAGGGGATTCGACTTTACTTTGATGGTGGTTGGGGAGTCCGGTCTTGGAAAATCCACTCTGATCAATAGCCTCTTCCTGACAGACCTGTACCAAGACAGGAAAATACCTAGTGTGGAAGAAAAGGTGGACAGGACAGTGAACATTGAAAAGAAGACTATGGAGATAGAAGAGAAGGGAGTTCGCTTGAGACTCACTGTCGTTGATACCCCTGGGTTCGGGGATGCTGTGAACTGTGAGGAAAGCTGGCGGACTATTGACAAGTACATTGATGAGCAGTTTAACCAGTTCTTCAAGGATGAG…	pep scaffold:IscaW1:DS735207:177818:188081:1 gene:ISCW018707 transcript:ISCW018707-RA gene_biotype:protein_coding transcript_biotype:protein_coding description:Cell division protein, putative (Fragment)	Ixodes scapularis
OE_1134	miR-1-3p	B7PKQ6	ATCCAATGTCTTGAGACATCAGGACATTTATTTATTCACTGACACTAACTGTGCTGGCTGGTGAACATTATACATTCCATACAGTACCCTTCAGCTTGCACATAGTAGCTAGTCATTTGCCAACCCAGGCATCCTAGAGGCAGCCAATACCTATTTATGCCATGTATGTACATGAAAACATATATTGATACATATTTATTGACCCGTGGAACTTCTTTATTTAAATAAAGGAACTATACCTTCTGCCTTGGTATGCAGTTTGAAAAATTTCTTAGAGCGATGCTTGTAAGCTTTATTTGAAACCTGGTAGTGCACCATACCAGACAATCATACAGCTAATGCTTCCGGGCAAAAGTGCATATGTACAGCTTGGCTGAAAGTGCAAGGTGGAGTCAATAT…	AGAATGCCAAGCACGGATTTGCGACACTCTCCCTGCCCATCAGAGGGCGAAATTGGTTTTGCAACACTTCCCGAACAGGTGCACCGAAAATCAGTAAAGAGGGGATTCGACTTTACTTTGATGGTGGTTGGGGAGTCCGGTCTTGGAAAATCCACTCTGATCAATAGCCTCTTCCTGACAGACCTGTACCAAGACAGGAAAATACCTAGTGTGGAAGAAAAGGTGGACAGGACAGTGAACATTGAAAAGAAGACTATGGAGATAGAAGAGAAGGGAGTTCGCTTGAGACTCACTGTCGTTGATACCCCTGGGTTCGGGGATGCTGTGAACTGTGAGGAAAGCTGGCGGACTATTGACAAGTACATTGATGAGCAGTTTAACCAGTTCTTCAAGGATGAG…	pep scaffold:IscaW1:DS735207:177818:188081:1 gene:ISCW018707 transcript:ISCW018707-RA gene_biotype:protein_coding transcript_biotype:protein_coding description:Cell division protein, putative (Fragment)	Ixodes scapularis
OE_1134	miR-317	B7PKQ6	ATCCAATGTCTTGAGACATCAGGACATTTATTTATTCACTGACACTAACTGTGCTGGCTGGTGAACATTATACATTCCATACAGTACCCTTCAGCTTGCACATAGTAGCTAGTCATTTGCCAACCCAGGCATCCTAGAGGCAGCCAATACCTATTTATGCCATGTATGTACATGAAAACATATATTGATACATATTTATTGACCCGTGGAACTTCTTTATTTAAATAAAGGAACTATACCTTCTGCCTTGGTATGCAGTTTGAAAAATTTCTTAGAGCGATGCTTGTAAGCTTTATTTGAAACCTGGTAGTGCACCATACCAGACAATCATACAGCTAATGCTTCCGGGCAAAAGTGCATATGTACAGCTTGGCTGAAAGTGCAAGGTGGAGTCAATAT…	AGAATGCCAAGCACGGATTTGCGACACTCTCCCTGCCCATCAGAGGGCGAAATTGGTTTTGCAACACTTCCCGAACAGGTGCACCGAAAATCAGTAAAGAGGGGATTCGACTTTACTTTGATGGTGGTTGGGGAGTCCGGTCTTGGAAAATCCACTCTGATCAATAGCCTCTTCCTGACAGACCTGTACCAAGACAGGAAAATACCTAGTGTGGAAGAAAAGGTGGACAGGACAGTGAACATTGAAAAGAAGACTATGGAGATAGAAGAGAAGGGAGTTCGCTTGAGACTCACTGTCGTTGATACCCCTGGGTTCGGGGATGCTGTGAACTGTGAGGAAAGCTGGCGGACTATTGACAAGTACATTGATGAGCAGTTTAACCAGTTCTTCAAGGATGAG…	pep scaffold:IscaW1:DS735207:177818:188081:1 gene:ISCW018707 transcript:ISCW018707-RA gene_biotype:protein_coding transcript_biotype:protein_coding description:Cell division protein, putative (Fragment)	Ixodes scapularis
OE_1134	miR-3931	B7PKQ6	ATCCAATGTCTTGAGACATCAGGACATTTATTTATTCACTGACACTAACTGTGCTGGCTGGTGAACATTATACATTCCATACAGTACCCTTCAGCTTGCACATAGTAGCTAGTCATTTGCCAACCCAGGCATCCTAGAGGCAGCCAATACCTATTTATGCCATGTATGTACATGAAAACATATATTGATACATATTTATTGACCCGTGGAACTTCTTTATTTAAATAAAGGAACTATACCTTCTGCCTTGGTATGCAGTTTGAAAAATTTCTTAGAGCGATGCTTGTAAGCTTTATTTGAAACCTGGTAGTGCACCATACCAGACAATCATACAGCTAATGCTTCCGGGCAAAAGTGCATATGTACAGCTTGGCTGAAAGTGCAAGGTGGAGTCAATAT…	AGAATGCCAAGCACGGATTTGCGACACTCTCCCTGCCCATCAGAGGGCGAAATTGGTTTTGCAACACTTCCCGAACAGGTGCACCGAAAATCAGTAAAGAGGGGATTCGACTTTACTTTGATGGTGGTTGGGGAGTCCGGTCTTGGAAAATCCACTCTGATCAATAGCCTCTTCCTGACAGACCTGTACCAAGACAGGAAAATACCTAGTGTGGAAGAAAAGGTGGACAGGACAGTGAACATTGAAAAGAAGACTATGGAGATAGAAGAGAAGGGAGTTCGCTTGAGACTCACTGTCGTTGATACCCCTGGGTTCGGGGATGCTGTGAACTGTGAGGAAAGCTGGCGGACTATTGACAAGTACATTGATGAGCAGTTTAACCAGTTCTTCAAGGATGAG…	pep scaffold:IscaW1:DS735207:177818:188081:1 gene:ISCW018707 transcript:ISCW018707-RA gene_biotype:protein_coding transcript_biotype:protein_coding description:Cell division protein, putative (Fragment)	Ixodes scapularis
OE_11349	miR-574-5p	KFM66770.1	ATTAAAAAAAAAACTAAACATGGAGCTCGCAAAGGACAAGAGAGAGATGTTTGTGTATCACAGTGGAGAGGTAAGCATGTGCGTGTGATTCCAGGCACGACGGTTCCAGCTACGGCCCGGGTGGAGCGGCGGCGGCCCCTCAGCCCACGGGTCCACACCAGGGCTCCGTACTCATGGTGTACGGACTGAACTCTGAGAAGATGAATGCTGAGCGTCTCTTCAACCTTCTCTGCCTCTACGGCAATGTCGTTAGAGTGAAATTCTTGAAAAGCAAGGATGGTTGTGCTATGGTTCAGATGGGCGATCCCTTGGCTGTTGAACGCGCTGTCGGCCACTTGAACAATGCCCTGTTCTTTGGCTCTAAAATGCAGTTGGGGTACTCAAAGCAGGCATTCCTGA…	GTGGCCATTACCTTTTGGTGGGTCTTCGTTGCTCGTCTGTTGTTTGTGGATTAACGCGTTTGGGATGATGGCAGATATCGCCAACTACGACGGCCACGCGGCTAAACGACAAAGAACCGACGAAGGCAGAGAGCGTGGATATGGCAACAACCAGCAGAGTTACAAGTTCTACAACAACCAACGCGGTGGCAGAGGGCCAGAAGAAGAAAACCCCAATCACATTCTCCTGATGACAATCCTTAATCCTGCATATCCAATCACAGTGGATGTCATCCACACCATCAGTTCGCCCAGCGGTAAAGTGTTGAGGATAGTCATCTTCAAGAAGAATGGAGTTCAGGCAATGGTCGAATTTGACAGCGTCGACTCAGCCACGAGAGCCAAGCAGTCGCTGCACGG…	Heterogeneous nuclear ribonucleoprotein L, partial	Stegodyphus mimosarum
OE_11349	miR-3931-3p	KFM66770.1	ATTAAAAAAAAAACTAAACATGGAGCTCGCAAAGGACAAGAGAGAGATGTTTGTGTATCACAGTGGAGAGGTAAGCATGTGCGTGTGATTCCAGGCACGACGGTTCCAGCTACGGCCCGGGTGGAGCGGCGGCGGCCCCTCAGCCCACGGGTCCACACCAGGGCTCCGTACTCATGGTGTACGGACTGAACTCTGAGAAGATGAATGCTGAGCGTCTCTTCAACCTTCTCTGCCTCTACGGCAATGTCGTTAGAGTGAAATTCTTGAAAAGCAAGGATGGTTGTGCTATGGTTCAGATGGGCGATCCCTTGGCTGTTGAACGCGCTGTCGGCCACTTGAACAATGCCCTGTTCTTTGGCTCTAAAATGCAGTTGGGGTACTCAAAGCAGGCATTCCTGA…	GTGGCCATTACCTTTTGGTGGGTCTTCGTTGCTCGTCTGTTGTTTGTGGATTAACGCGTTTGGGATGATGGCAGATATCGCCAACTACGACGGCCACGCGGCTAAACGACAAAGAACCGACGAAGGCAGAGAGCGTGGATATGGCAACAACCAGCAGAGTTACAAGTTCTACAACAACCAACGCGGTGGCAGAGGGCCAGAAGAAGAAAACCCCAATCACATTCTCCTGATGACAATCCTTAATCCTGCATATCCAATCACAGTGGATGTCATCCACACCATCAGTTCGCCCAGCGGTAAAGTGTTGAGGATAGTCATCTTCAAGAAGAATGGAGTTCAGGCAATGGTCGAATTTGACAGCGTCGACTCAGCCACGAGAGCCAAGCAGTCGCTGCACGG…	Heterogeneous nuclear ribonucleoprotein L, partial	Stegodyphus mimosarum
OE_11349	miR-5315	KFM66770.1	ATTAAAAAAAAAACTAAACATGGAGCTCGCAAAGGACAAGAGAGAGATGTTTGTGTATCACAGTGGAGAGGTAAGCATGTGCGTGTGATTCCAGGCACGACGGTTCCAGCTACGGCCCGGGTGGAGCGGCGGCGGCCCCTCAGCCCACGGGTCCACACCAGGGCTCCGTACTCATGGTGTACGGACTGAACTCTGAGAAGATGAATGCTGAGCGTCTCTTCAACCTTCTCTGCCTCTACGGCAATGTCGTTAGAGTGAAATTCTTGAAAAGCAAGGATGGTTGTGCTATGGTTCAGATGGGCGATCCCTTGGCTGTTGAACGCGCTGTCGGCCACTTGAACAATGCCCTGTTCTTTGGCTCTAAAATGCAGTTGGGGTACTCAAAGCAGGCATTCCTGA…	GTGGCCATTACCTTTTGGTGGGTCTTCGTTGCTCGTCTGTTGTTTGTGGATTAACGCGTTTGGGATGATGGCAGATATCGCCAACTACGACGGCCACGCGGCTAAACGACAAAGAACCGACGAAGGCAGAGAGCGTGGATATGGCAACAACCAGCAGAGTTACAAGTTCTACAACAACCAACGCGGTGGCAGAGGGCCAGAAGAAGAAAACCCCAATCACATTCTCCTGATGACAATCCTTAATCCTGCATATCCAATCACAGTGGATGTCATCCACACCATCAGTTCGCCCAGCGGTAAAGTGTTGAGGATAGTCATCTTCAAGAAGAATGGAGTTCAGGCAATGGTCGAATTTGACAGCGTCGACTCAGCCACGAGAGCCAAGCAGTCGCTGCACGG…	Heterogeneous nuclear ribonucleoprotein L, partial	Stegodyphus mimosarum
OE_11349	miR-87	KFM66770.1	ATTAAAAAAAAAACTAAACATGGAGCTCGCAAAGGACAAGAGAGAGATGTTTGTGTATCACAGTGGAGAGGTAAGCATGTGCGTGTGATTCCAGGCACGACGGTTCCAGCTACGGCCCGGGTGGAGCGGCGGCGGCCCCTCAGCCCACGGGTCCACACCAGGGCTCCGTACTCATGGTGTACGGACTGAACTCTGAGAAGATGAATGCTGAGCGTCTCTTCAACCTTCTCTGCCTCTACGGCAATGTCGTTAGAGTGAAATTCTTGAAAAGCAAGGATGGTTGTGCTATGGTTCAGATGGGCGATCCCTTGGCTGTTGAACGCGCTGTCGGCCACTTGAACAATGCCCTGTTCTTTGGCTCTAAAATGCAGTTGGGGTACTCAAAGCAGGCATTCCTGA…	GTGGCCATTACCTTTTGGTGGGTCTTCGTTGCTCGTCTGTTGTTTGTGGATTAACGCGTTTGGGATGATGGCAGATATCGCCAACTACGACGGCCACGCGGCTAAACGACAAAGAACCGACGAAGGCAGAGAGCGTGGATATGGCAACAACCAGCAGAGTTACAAGTTCTACAACAACCAACGCGGTGGCAGAGGGCCAGAAGAAGAAAACCCCAATCACATTCTCCTGATGACAATCCTTAATCCTGCATATCCAATCACAGTGGATGTCATCCACACCATCAGTTCGCCCAGCGGTAAAGTGTTGAGGATAGTCATCTTCAAGAAGAATGGAGTTCAGGCAATGGTCGAATTTGACAGCGTCGACTCAGCCACGAGAGCCAAGCAGTCGCTGCACGG…	Heterogeneous nuclear ribonucleoprotein L, partial	Stegodyphus mimosarum
OE_11349	miR-307-3p	KFM66770.1	ATTAAAAAAAAAACTAAACATGGAGCTCGCAAAGGACAAGAGAGAGATGTTTGTGTATCACAGTGGAGAGGTAAGCATGTGCGTGTGATTCCAGGCACGACGGTTCCAGCTACGGCCCGGGTGGAGCGGCGGCGGCCCCTCAGCCCACGGGTCCACACCAGGGCTCCGTACTCATGGTGTACGGACTGAACTCTGAGAAGATGAATGCTGAGCGTCTCTTCAACCTTCTCTGCCTCTACGGCAATGTCGTTAGAGTGAAATTCTTGAAAAGCAAGGATGGTTGTGCTATGGTTCAGATGGGCGATCCCTTGGCTGTTGAACGCGCTGTCGGCCACTTGAACAATGCCCTGTTCTTTGGCTCTAAAATGCAGTTGGGGTACTCAAAGCAGGCATTCCTGA…	GTGGCCATTACCTTTTGGTGGGTCTTCGTTGCTCGTCTGTTGTTTGTGGATTAACGCGTTTGGGATGATGGCAGATATCGCCAACTACGACGGCCACGCGGCTAAACGACAAAGAACCGACGAAGGCAGAGAGCGTGGATATGGCAACAACCAGCAGAGTTACAAGTTCTACAACAACCAACGCGGTGGCAGAGGGCCAGAAGAAGAAAACCCCAATCACATTCTCCTGATGACAATCCTTAATCCTGCATATCCAATCACAGTGGATGTCATCCACACCATCAGTTCGCCCAGCGGTAAAGTGTTGAGGATAGTCATCTTCAAGAAGAATGGAGTTCAGGCAATGGTCGAATTTGACAGCGTCGACTCAGCCACGAGAGCCAAGCAGTCGCTGCACGG…	Heterogeneous nuclear ribonucleoprotein L, partial	Stegodyphus mimosarum
OE_11349	miR-3931	KFM66770.1	ATTAAAAAAAAAACTAAACATGGAGCTCGCAAAGGACAAGAGAGAGATGTTTGTGTATCACAGTGGAGAGGTAAGCATGTGCGTGTGATTCCAGGCACGACGGTTCCAGCTACGGCCCGGGTGGAGCGGCGGCGGCCCCTCAGCCCACGGGTCCACACCAGGGCTCCGTACTCATGGTGTACGGACTGAACTCTGAGAAGATGAATGCTGAGCGTCTCTTCAACCTTCTCTGCCTCTACGGCAATGTCGTTAGAGTGAAATTCTTGAAAAGCAAGGATGGTTGTGCTATGGTTCAGATGGGCGATCCCTTGGCTGTTGAACGCGCTGTCGGCCACTTGAACAATGCCCTGTTCTTTGGCTCTAAAATGCAGTTGGGGTACTCAAAGCAGGCATTCCTGA…	GTGGCCATTACCTTTTGGTGGGTCTTCGTTGCTCGTCTGTTGTTTGTGGATTAACGCGTTTGGGATGATGGCAGATATCGCCAACTACGACGGCCACGCGGCTAAACGACAAAGAACCGACGAAGGCAGAGAGCGTGGATATGGCAACAACCAGCAGAGTTACAAGTTCTACAACAACCAACGCGGTGGCAGAGGGCCAGAAGAAGAAAACCCCAATCACATTCTCCTGATGACAATCCTTAATCCTGCATATCCAATCACAGTGGATGTCATCCACACCATCAGTTCGCCCAGCGGTAAAGTGTTGAGGATAGTCATCTTCAAGAAGAATGGAGTTCAGGCAATGGTCGAATTTGACAGCGTCGACTCAGCCACGAGAGCCAAGCAGTCGCTGCACGG…	Heterogeneous nuclear ribonucleoprotein L, partial	Stegodyphus mimosarum
OE_11356	let-7b-5p	B7QNR5	ATGCATTGTACACAGATATAGAGGTGCTTTTGGCATGCCCTGTCATTACCAATAATAAATGTACTGCAAAGAGGCGATTCCACCAGTGTATGTTTTACGAAGCGTGTCTTTGTGTATGGTGATATTTGTTTTCGTCCTCTATAGTCCAGAGGCTTTTCAAGATCAGTAACTACCAACTTGCATCCGTCCTGTCTCTTATAGCATTGTACAAGCACGTTTTTGCACGAAGGTTGAGCAGTCTGTCAGGAATACTTATGCGCGAGTGAATTTAGCTATTTTTGGGGGTCTGCGTTATATGTCAACACATTACTCACTCAGAATTACGGCACATGTCTTTGGTCCTGTCTTCTTTTCATGCCTCATATTTTAAAGGGCAGCTCCACAGTCAACTGCATGACT…	AATGTCCATTAAGGAGCACCTGCAGTATGATTCCCGATCAGACACAGTCTGGCTTTGTAGACACTGGAAAAGAGAGGAACCCTCAGATGGCAAATTCAGCCTTACTTGTGGCACTCTCGGGGATAACAAAATCGTCGGTGCAGCCCCTATCTTACCTGTTCGCGAAGCCTACAGTGTCGGCAGACACTCTGAATGATTTGATTCCAGACCTCATACAACAACTCCCCTCAGTTGATGTTTATGTTAAAGCGGTCGTCTGTGATCATGGTGCCAGTAACTGTGCATTGTCTAGAAAGCTCCAGATATCCCCCTCGAAACCATATTTCACTGTTGGTGCTTCTAAAGTCTATTTTCTTTTTGATCCGCCTCACATAATGAAAACCACACGAAATCTCCTGC…	pep scaffold:IscaW1:DS979830:772994:774966:-1 gene:ISCW015154 transcript:ISCW015154-RA gene_biotype:protein_coding transcript_biotype:protein_coding description:Transposase, putative	Ixodes scapularis
OE_11356	let-7d-5p	B7QNR5	ATGCATTGTACACAGATATAGAGGTGCTTTTGGCATGCCCTGTCATTACCAATAATAAATGTACTGCAAAGAGGCGATTCCACCAGTGTATGTTTTACGAAGCGTGTCTTTGTGTATGGTGATATTTGTTTTCGTCCTCTATAGTCCAGAGGCTTTTCAAGATCAGTAACTACCAACTTGCATCCGTCCTGTCTCTTATAGCATTGTACAAGCACGTTTTTGCACGAAGGTTGAGCAGTCTGTCAGGAATACTTATGCGCGAGTGAATTTAGCTATTTTTGGGGGTCTGCGTTATATGTCAACACATTACTCACTCAGAATTACGGCACATGTCTTTGGTCCTGTCTTCTTTTCATGCCTCATATTTTAAAGGGCAGCTCCACAGTCAACTGCATGACT…	AATGTCCATTAAGGAGCACCTGCAGTATGATTCCCGATCAGACACAGTCTGGCTTTGTAGACACTGGAAAAGAGAGGAACCCTCAGATGGCAAATTCAGCCTTACTTGTGGCACTCTCGGGGATAACAAAATCGTCGGTGCAGCCCCTATCTTACCTGTTCGCGAAGCCTACAGTGTCGGCAGACACTCTGAATGATTTGATTCCAGACCTCATACAACAACTCCCCTCAGTTGATGTTTATGTTAAAGCGGTCGTCTGTGATCATGGTGCCAGTAACTGTGCATTGTCTAGAAAGCTCCAGATATCCCCCTCGAAACCATATTTCACTGTTGGTGCTTCTAAAGTCTATTTTCTTTTTGATCCGCCTCACATAATGAAAACCACACGAAATCTCCTGC…	pep scaffold:IscaW1:DS979830:772994:774966:-1 gene:ISCW015154 transcript:ISCW015154-RA gene_biotype:protein_coding transcript_biotype:protein_coding description:Transposase, putative	Ixodes scapularis
OE_11356	miR-2b	B7QNR5	ATGCATTGTACACAGATATAGAGGTGCTTTTGGCATGCCCTGTCATTACCAATAATAAATGTACTGCAAAGAGGCGATTCCACCAGTGTATGTTTTACGAAGCGTGTCTTTGTGTATGGTGATATTTGTTTTCGTCCTCTATAGTCCAGAGGCTTTTCAAGATCAGTAACTACCAACTTGCATCCGTCCTGTCTCTTATAGCATTGTACAAGCACGTTTTTGCACGAAGGTTGAGCAGTCTGTCAGGAATACTTATGCGCGAGTGAATTTAGCTATTTTTGGGGGTCTGCGTTATATGTCAACACATTACTCACTCAGAATTACGGCACATGTCTTTGGTCCTGTCTTCTTTTCATGCCTCATATTTTAAAGGGCAGCTCCACAGTCAACTGCATGACT…	AATGTCCATTAAGGAGCACCTGCAGTATGATTCCCGATCAGACACAGTCTGGCTTTGTAGACACTGGAAAAGAGAGGAACCCTCAGATGGCAAATTCAGCCTTACTTGTGGCACTCTCGGGGATAACAAAATCGTCGGTGCAGCCCCTATCTTACCTGTTCGCGAAGCCTACAGTGTCGGCAGACACTCTGAATGATTTGATTCCAGACCTCATACAACAACTCCCCTCAGTTGATGTTTATGTTAAAGCGGTCGTCTGTGATCATGGTGCCAGTAACTGTGCATTGTCTAGAAAGCTCCAGATATCCCCCTCGAAACCATATTTCACTGTTGGTGCTTCTAAAGTCTATTTTCTTTTTGATCCGCCTCACATAATGAAAACCACACGAAATCTCCTGC…	pep scaffold:IscaW1:DS979830:772994:774966:-1 gene:ISCW015154 transcript:ISCW015154-RA gene_biotype:protein_coding transcript_biotype:protein_coding description:Transposase, putative	Ixodes scapularis
OE_11356	miR-22-3p	B7QNR5	ATGCATTGTACACAGATATAGAGGTGCTTTTGGCATGCCCTGTCATTACCAATAATAAATGTACTGCAAAGAGGCGATTCCACCAGTGTATGTTTTACGAAGCGTGTCTTTGTGTATGGTGATATTTGTTTTCGTCCTCTATAGTCCAGAGGCTTTTCAAGATCAGTAACTACCAACTTGCATCCGTCCTGTCTCTTATAGCATTGTACAAGCACGTTTTTGCACGAAGGTTGAGCAGTCTGTCAGGAATACTTATGCGCGAGTGAATTTAGCTATTTTTGGGGGTCTGCGTTATATGTCAACACATTACTCACTCAGAATTACGGCACATGTCTTTGGTCCTGTCTTCTTTTCATGCCTCATATTTTAAAGGGCAGCTCCACAGTCAACTGCATGACT…	AATGTCCATTAAGGAGCACCTGCAGTATGATTCCCGATCAGACACAGTCTGGCTTTGTAGACACTGGAAAAGAGAGGAACCCTCAGATGGCAAATTCAGCCTTACTTGTGGCACTCTCGGGGATAACAAAATCGTCGGTGCAGCCCCTATCTTACCTGTTCGCGAAGCCTACAGTGTCGGCAGACACTCTGAATGATTTGATTCCAGACCTCATACAACAACTCCCCTCAGTTGATGTTTATGTTAAAGCGGTCGTCTGTGATCATGGTGCCAGTAACTGTGCATTGTCTAGAAAGCTCCAGATATCCCCCTCGAAACCATATTTCACTGTTGGTGCTTCTAAAGTCTATTTTCTTTTTGATCCGCCTCACATAATGAAAACCACACGAAATCTCCTGC…	pep scaffold:IscaW1:DS979830:772994:774966:-1 gene:ISCW015154 transcript:ISCW015154-RA gene_biotype:protein_coding transcript_biotype:protein_coding description:Transposase, putative	Ixodes scapularis
OE_11356	let-7d-3p	B7QNR5	ATGCATTGTACACAGATATAGAGGTGCTTTTGGCATGCCCTGTCATTACCAATAATAAATGTACTGCAAAGAGGCGATTCCACCAGTGTATGTTTTACGAAGCGTGTCTTTGTGTATGGTGATATTTGTTTTCGTCCTCTATAGTCCAGAGGCTTTTCAAGATCAGTAACTACCAACTTGCATCCGTCCTGTCTCTTATAGCATTGTACAAGCACGTTTTTGCACGAAGGTTGAGCAGTCTGTCAGGAATACTTATGCGCGAGTGAATTTAGCTATTTTTGGGGGTCTGCGTTATATGTCAACACATTACTCACTCAGAATTACGGCACATGTCTTTGGTCCTGTCTTCTTTTCATGCCTCATATTTTAAAGGGCAGCTCCACAGTCAACTGCATGACT…	AATGTCCATTAAGGAGCACCTGCAGTATGATTCCCGATCAGACACAGTCTGGCTTTGTAGACACTGGAAAAGAGAGGAACCCTCAGATGGCAAATTCAGCCTTACTTGTGGCACTCTCGGGGATAACAAAATCGTCGGTGCAGCCCCTATCTTACCTGTTCGCGAAGCCTACAGTGTCGGCAGACACTCTGAATGATTTGATTCCAGACCTCATACAACAACTCCCCTCAGTTGATGTTTATGTTAAAGCGGTCGTCTGTGATCATGGTGCCAGTAACTGTGCATTGTCTAGAAAGCTCCAGATATCCCCCTCGAAACCATATTTCACTGTTGGTGCTTCTAAAGTCTATTTTCTTTTTGATCCGCCTCACATAATGAAAACCACACGAAATCTCCTGC…	pep scaffold:IscaW1:DS979830:772994:774966:-1 gene:ISCW015154 transcript:ISCW015154-RA gene_biotype:protein_coding transcript_biotype:protein_coding description:Transposase, putative	Ixodes scapularis
OE_11356	miR-34-5p_1	B7QNR5	ATGCATTGTACACAGATATAGAGGTGCTTTTGGCATGCCCTGTCATTACCAATAATAAATGTACTGCAAAGAGGCGATTCCACCAGTGTATGTTTTACGAAGCGTGTCTTTGTGTATGGTGATATTTGTTTTCGTCCTCTATAGTCCAGAGGCTTTTCAAGATCAGTAACTACCAACTTGCATCCGTCCTGTCTCTTATAGCATTGTACAAGCACGTTTTTGCACGAAGGTTGAGCAGTCTGTCAGGAATACTTATGCGCGAGTGAATTTAGCTATTTTTGGGGGTCTGCGTTATATGTCAACACATTACTCACTCAGAATTACGGCACATGTCTTTGGTCCTGTCTTCTTTTCATGCCTCATATTTTAAAGGGCAGCTCCACAGTCAACTGCATGACT…	AATGTCCATTAAGGAGCACCTGCAGTATGATTCCCGATCAGACACAGTCTGGCTTTGTAGACACTGGAAAAGAGAGGAACCCTCAGATGGCAAATTCAGCCTTACTTGTGGCACTCTCGGGGATAACAAAATCGTCGGTGCAGCCCCTATCTTACCTGTTCGCGAAGCCTACAGTGTCGGCAGACACTCTGAATGATTTGATTCCAGACCTCATACAACAACTCCCCTCAGTTGATGTTTATGTTAAAGCGGTCGTCTGTGATCATGGTGCCAGTAACTGTGCATTGTCTAGAAAGCTCCAGATATCCCCCTCGAAACCATATTTCACTGTTGGTGCTTCTAAAGTCTATTTTCTTTTTGATCCGCCTCACATAATGAAAACCACACGAAATCTCCTGC…	pep scaffold:IscaW1:DS979830:772994:774966:-1 gene:ISCW015154 transcript:ISCW015154-RA gene_biotype:protein_coding transcript_biotype:protein_coding description:Transposase, putative	Ixodes scapularis
OE_11356	let-7e-5p	B7QNR5	ATGCATTGTACACAGATATAGAGGTGCTTTTGGCATGCCCTGTCATTACCAATAATAAATGTACTGCAAAGAGGCGATTCCACCAGTGTATGTTTTACGAAGCGTGTCTTTGTGTATGGTGATATTTGTTTTCGTCCTCTATAGTCCAGAGGCTTTTCAAGATCAGTAACTACCAACTTGCATCCGTCCTGTCTCTTATAGCATTGTACAAGCACGTTTTTGCACGAAGGTTGAGCAGTCTGTCAGGAATACTTATGCGCGAGTGAATTTAGCTATTTTTGGGGGTCTGCGTTATATGTCAACACATTACTCACTCAGAATTACGGCACATGTCTTTGGTCCTGTCTTCTTTTCATGCCTCATATTTTAAAGGGCAGCTCCACAGTCAACTGCATGACT…	AATGTCCATTAAGGAGCACCTGCAGTATGATTCCCGATCAGACACAGTCTGGCTTTGTAGACACTGGAAAAGAGAGGAACCCTCAGATGGCAAATTCAGCCTTACTTGTGGCACTCTCGGGGATAACAAAATCGTCGGTGCAGCCCCTATCTTACCTGTTCGCGAAGCCTACAGTGTCGGCAGACACTCTGAATGATTTGATTCCAGACCTCATACAACAACTCCCCTCAGTTGATGTTTATGTTAAAGCGGTCGTCTGTGATCATGGTGCCAGTAACTGTGCATTGTCTAGAAAGCTCCAGATATCCCCCTCGAAACCATATTTCACTGTTGGTGCTTCTAAAGTCTATTTTCTTTTTGATCCGCCTCACATAATGAAAACCACACGAAATCTCCTGC…	pep scaffold:IscaW1:DS979830:772994:774966:-1 gene:ISCW015154 transcript:ISCW015154-RA gene_biotype:protein_coding transcript_biotype:protein_coding description:Transposase, putative	Ixodes scapularis
OE_11356	miR-745-3p	B7QNR5	ATGCATTGTACACAGATATAGAGGTGCTTTTGGCATGCCCTGTCATTACCAATAATAAATGTACTGCAAAGAGGCGATTCCACCAGTGTATGTTTTACGAAGCGTGTCTTTGTGTATGGTGATATTTGTTTTCGTCCTCTATAGTCCAGAGGCTTTTCAAGATCAGTAACTACCAACTTGCATCCGTCCTGTCTCTTATAGCATTGTACAAGCACGTTTTTGCACGAAGGTTGAGCAGTCTGTCAGGAATACTTATGCGCGAGTGAATTTAGCTATTTTTGGGGGTCTGCGTTATATGTCAACACATTACTCACTCAGAATTACGGCACATGTCTTTGGTCCTGTCTTCTTTTCATGCCTCATATTTTAAAGGGCAGCTCCACAGTCAACTGCATGACT…	AATGTCCATTAAGGAGCACCTGCAGTATGATTCCCGATCAGACACAGTCTGGCTTTGTAGACACTGGAAAAGAGAGGAACCCTCAGATGGCAAATTCAGCCTTACTTGTGGCACTCTCGGGGATAACAAAATCGTCGGTGCAGCCCCTATCTTACCTGTTCGCGAAGCCTACAGTGTCGGCAGACACTCTGAATGATTTGATTCCAGACCTCATACAACAACTCCCCTCAGTTGATGTTTATGTTAAAGCGGTCGTCTGTGATCATGGTGCCAGTAACTGTGCATTGTCTAGAAAGCTCCAGATATCCCCCTCGAAACCATATTTCACTGTTGGTGCTTCTAAAGTCTATTTTCTTTTTGATCCGCCTCACATAATGAAAACCACACGAAATCTCCTGC…	pep scaffold:IscaW1:DS979830:772994:774966:-1 gene:ISCW015154 transcript:ISCW015154-RA gene_biotype:protein_coding transcript_biotype:protein_coding description:Transposase, putative	Ixodes scapularis
OE_11356	miR-184_2	B7QNR5	ATGCATTGTACACAGATATAGAGGTGCTTTTGGCATGCCCTGTCATTACCAATAATAAATGTACTGCAAAGAGGCGATTCCACCAGTGTATGTTTTACGAAGCGTGTCTTTGTGTATGGTGATATTTGTTTTCGTCCTCTATAGTCCAGAGGCTTTTCAAGATCAGTAACTACCAACTTGCATCCGTCCTGTCTCTTATAGCATTGTACAAGCACGTTTTTGCACGAAGGTTGAGCAGTCTGTCAGGAATACTTATGCGCGAGTGAATTTAGCTATTTTTGGGGGTCTGCGTTATATGTCAACACATTACTCACTCAGAATTACGGCACATGTCTTTGGTCCTGTCTTCTTTTCATGCCTCATATTTTAAAGGGCAGCTCCACAGTCAACTGCATGACT…	AATGTCCATTAAGGAGCACCTGCAGTATGATTCCCGATCAGACACAGTCTGGCTTTGTAGACACTGGAAAAGAGAGGAACCCTCAGATGGCAAATTCAGCCTTACTTGTGGCACTCTCGGGGATAACAAAATCGTCGGTGCAGCCCCTATCTTACCTGTTCGCGAAGCCTACAGTGTCGGCAGACACTCTGAATGATTTGATTCCAGACCTCATACAACAACTCCCCTCAGTTGATGTTTATGTTAAAGCGGTCGTCTGTGATCATGGTGCCAGTAACTGTGCATTGTCTAGAAAGCTCCAGATATCCCCCTCGAAACCATATTTCACTGTTGGTGCTTCTAAAGTCTATTTTCTTTTTGATCCGCCTCACATAATGAAAACCACACGAAATCTCCTGC…	pep scaffold:IscaW1:DS979830:772994:774966:-1 gene:ISCW015154 transcript:ISCW015154-RA gene_biotype:protein_coding transcript_biotype:protein_coding description:Transposase, putative	Ixodes scapularis
OE_11356	miR-184_1	B7QNR5	ATGCATTGTACACAGATATAGAGGTGCTTTTGGCATGCCCTGTCATTACCAATAATAAATGTACTGCAAAGAGGCGATTCCACCAGTGTATGTTTTACGAAGCGTGTCTTTGTGTATGGTGATATTTGTTTTCGTCCTCTATAGTCCAGAGGCTTTTCAAGATCAGTAACTACCAACTTGCATCCGTCCTGTCTCTTATAGCATTGTACAAGCACGTTTTTGCACGAAGGTTGAGCAGTCTGTCAGGAATACTTATGCGCGAGTGAATTTAGCTATTTTTGGGGGTCTGCGTTATATGTCAACACATTACTCACTCAGAATTACGGCACATGTCTTTGGTCCTGTCTTCTTTTCATGCCTCATATTTTAAAGGGCAGCTCCACAGTCAACTGCATGACT…	AATGTCCATTAAGGAGCACCTGCAGTATGATTCCCGATCAGACACAGTCTGGCTTTGTAGACACTGGAAAAGAGAGGAACCCTCAGATGGCAAATTCAGCCTTACTTGTGGCACTCTCGGGGATAACAAAATCGTCGGTGCAGCCCCTATCTTACCTGTTCGCGAAGCCTACAGTGTCGGCAGACACTCTGAATGATTTGATTCCAGACCTCATACAACAACTCCCCTCAGTTGATGTTTATGTTAAAGCGGTCGTCTGTGATCATGGTGCCAGTAACTGTGCATTGTCTAGAAAGCTCCAGATATCCCCCTCGAAACCATATTTCACTGTTGGTGCTTCTAAAGTCTATTTTCTTTTTGATCCGCCTCACATAATGAAAACCACACGAAATCTCCTGC…	pep scaffold:IscaW1:DS979830:772994:774966:-1 gene:ISCW015154 transcript:ISCW015154-RA gene_biotype:protein_coding transcript_biotype:protein_coding description:Transposase, putative	Ixodes scapularis
OE_11356	miR-317	B7QNR5	ATGCATTGTACACAGATATAGAGGTGCTTTTGGCATGCCCTGTCATTACCAATAATAAATGTACTGCAAAGAGGCGATTCCACCAGTGTATGTTTTACGAAGCGTGTCTTTGTGTATGGTGATATTTGTTTTCGTCCTCTATAGTCCAGAGGCTTTTCAAGATCAGTAACTACCAACTTGCATCCGTCCTGTCTCTTATAGCATTGTACAAGCACGTTTTTGCACGAAGGTTGAGCAGTCTGTCAGGAATACTTATGCGCGAGTGAATTTAGCTATTTTTGGGGGTCTGCGTTATATGTCAACACATTACTCACTCAGAATTACGGCACATGTCTTTGGTCCTGTCTTCTTTTCATGCCTCATATTTTAAAGGGCAGCTCCACAGTCAACTGCATGACT…	AATGTCCATTAAGGAGCACCTGCAGTATGATTCCCGATCAGACACAGTCTGGCTTTGTAGACACTGGAAAAGAGAGGAACCCTCAGATGGCAAATTCAGCCTTACTTGTGGCACTCTCGGGGATAACAAAATCGTCGGTGCAGCCCCTATCTTACCTGTTCGCGAAGCCTACAGTGTCGGCAGACACTCTGAATGATTTGATTCCAGACCTCATACAACAACTCCCCTCAGTTGATGTTTATGTTAAAGCGGTCGTCTGTGATCATGGTGCCAGTAACTGTGCATTGTCTAGAAAGCTCCAGATATCCCCCTCGAAACCATATTTCACTGTTGGTGCTTCTAAAGTCTATTTTCTTTTTGATCCGCCTCACATAATGAAAACCACACGAAATCTCCTGC…	pep scaffold:IscaW1:DS979830:772994:774966:-1 gene:ISCW015154 transcript:ISCW015154-RA gene_biotype:protein_coding transcript_biotype:protein_coding description:Transposase, putative	Ixodes scapularis
OE_11356	miR-5308	B7QNR5	ATGCATTGTACACAGATATAGAGGTGCTTTTGGCATGCCCTGTCATTACCAATAATAAATGTACTGCAAAGAGGCGATTCCACCAGTGTATGTTTTACGAAGCGTGTCTTTGTGTATGGTGATATTTGTTTTCGTCCTCTATAGTCCAGAGGCTTTTCAAGATCAGTAACTACCAACTTGCATCCGTCCTGTCTCTTATAGCATTGTACAAGCACGTTTTTGCACGAAGGTTGAGCAGTCTGTCAGGAATACTTATGCGCGAGTGAATTTAGCTATTTTTGGGGGTCTGCGTTATATGTCAACACATTACTCACTCAGAATTACGGCACATGTCTTTGGTCCTGTCTTCTTTTCATGCCTCATATTTTAAAGGGCAGCTCCACAGTCAACTGCATGACT…	AATGTCCATTAAGGAGCACCTGCAGTATGATTCCCGATCAGACACAGTCTGGCTTTGTAGACACTGGAAAAGAGAGGAACCCTCAGATGGCAAATTCAGCCTTACTTGTGGCACTCTCGGGGATAACAAAATCGTCGGTGCAGCCCCTATCTTACCTGTTCGCGAAGCCTACAGTGTCGGCAGACACTCTGAATGATTTGATTCCAGACCTCATACAACAACTCCCCTCAGTTGATGTTTATGTTAAAGCGGTCGTCTGTGATCATGGTGCCAGTAACTGTGCATTGTCTAGAAAGCTCCAGATATCCCCCTCGAAACCATATTTCACTGTTGGTGCTTCTAAAGTCTATTTTCTTTTTGATCCGCCTCACATAATGAAAACCACACGAAATCTCCTGC…	pep scaffold:IscaW1:DS979830:772994:774966:-1 gene:ISCW015154 transcript:ISCW015154-RA gene_biotype:protein_coding transcript_biotype:protein_coding description:Transposase, putative	Ixodes scapularis
OE_11356	miR-2c-3p	B7QNR5	ATGCATTGTACACAGATATAGAGGTGCTTTTGGCATGCCCTGTCATTACCAATAATAAATGTACTGCAAAGAGGCGATTCCACCAGTGTATGTTTTACGAAGCGTGTCTTTGTGTATGGTGATATTTGTTTTCGTCCTCTATAGTCCAGAGGCTTTTCAAGATCAGTAACTACCAACTTGCATCCGTCCTGTCTCTTATAGCATTGTACAAGCACGTTTTTGCACGAAGGTTGAGCAGTCTGTCAGGAATACTTATGCGCGAGTGAATTTAGCTATTTTTGGGGGTCTGCGTTATATGTCAACACATTACTCACTCAGAATTACGGCACATGTCTTTGGTCCTGTCTTCTTTTCATGCCTCATATTTTAAAGGGCAGCTCCACAGTCAACTGCATGACT…	AATGTCCATTAAGGAGCACCTGCAGTATGATTCCCGATCAGACACAGTCTGGCTTTGTAGACACTGGAAAAGAGAGGAACCCTCAGATGGCAAATTCAGCCTTACTTGTGGCACTCTCGGGGATAACAAAATCGTCGGTGCAGCCCCTATCTTACCTGTTCGCGAAGCCTACAGTGTCGGCAGACACTCTGAATGATTTGATTCCAGACCTCATACAACAACTCCCCTCAGTTGATGTTTATGTTAAAGCGGTCGTCTGTGATCATGGTGCCAGTAACTGTGCATTGTCTAGAAAGCTCCAGATATCCCCCTCGAAACCATATTTCACTGTTGGTGCTTCTAAAGTCTATTTTCTTTTTGATCCGCCTCACATAATGAAAACCACACGAAATCTCCTGC…	pep scaffold:IscaW1:DS979830:772994:774966:-1 gene:ISCW015154 transcript:ISCW015154-RA gene_biotype:protein_coding transcript_biotype:protein_coding description:Transposase, putative	Ixodes scapularis
OE_11361	miR-34-5p_2	XP_022667890.1	CAAGAAGAAGAGGAAGAAGAAGTGCTGCCTCATGTAGATGCCCCCACCCTGACGGCTGCACCGCTGCCTTTCTTTCTGAAAACTGCTCATACTTTTGTTTTTGTCCCCTGTCTTGTCAACTGCCTTGGGACTGCTTTCCCCTTCCTGCATTCTGTTATGTTAGGAGTCTCAGCTTAGGGCAAAACACGTTTCTTCTGGTCTCAATTATGGCAGGCACTCAAATGCAGATGTGATCTGAGCCTTTTCATTGTGCATAAGGGACATTACCGCGCATATATGTTGCTGCGCGAATATACAAGTGTGCATCGTGTGTTCATTTGCACTTGTGCACATTGTGTAAATGGTGACAGTGCCAAGATACTTTTTTCTTTAACGTATTCACTTCAATTGCTTTTTCTC…	CTACGGTGATCGGTCGGTAGGAACCAATACATGGCTTGCACATACGTCACCGCGGTGACGTCACGACAGGCGTCGGCCATGTTGGTGGTCACTCGGCGCTTCGAGTCTGCTGTGCTGTCATGGTAAGCTGTGCTGTAGTGGGGTGTTCTAACCGGCCAGGGAGAAGAAAAGACGACGAAAATCATGTTGACTGCTGCACTTGCAGAGGAAGAAGACCGCTGTCCCGTTCGCGTGCGTTTTATTTTTTATTTTTCGTCTCCCGCGGGACCAAACACGGGGGCGCGAAAGCCCATGAGCTATCTATCACGCGCTTCGTAGGCTGCAAAGGAAAGATGTCAACAGAAAGGCGGATCACTATCGTGTCTGTGGACGTCACTTTGTCGCAGGTATGTTACGACT…	ras-like GTP-binding protein Rho1 isoform X3	Varroa destructor
OE_11361	miR-27a-3p	XP_022667890.1	CAAGAAGAAGAGGAAGAAGAAGTGCTGCCTCATGTAGATGCCCCCACCCTGACGGCTGCACCGCTGCCTTTCTTTCTGAAAACTGCTCATACTTTTGTTTTTGTCCCCTGTCTTGTCAACTGCCTTGGGACTGCTTTCCCCTTCCTGCATTCTGTTATGTTAGGAGTCTCAGCTTAGGGCAAAACACGTTTCTTCTGGTCTCAATTATGGCAGGCACTCAAATGCAGATGTGATCTGAGCCTTTTCATTGTGCATAAGGGACATTACCGCGCATATATGTTGCTGCGCGAATATACAAGTGTGCATCGTGTGTTCATTTGCACTTGTGCACATTGTGTAAATGGTGACAGTGCCAAGATACTTTTTTCTTTAACGTATTCACTTCAATTGCTTTTTCTC…	CTACGGTGATCGGTCGGTAGGAACCAATACATGGCTTGCACATACGTCACCGCGGTGACGTCACGACAGGCGTCGGCCATGTTGGTGGTCACTCGGCGCTTCGAGTCTGCTGTGCTGTCATGGTAAGCTGTGCTGTAGTGGGGTGTTCTAACCGGCCAGGGAGAAGAAAAGACGACGAAAATCATGTTGACTGCTGCACTTGCAGAGGAAGAAGACCGCTGTCCCGTTCGCGTGCGTTTTATTTTTTATTTTTCGTCTCCCGCGGGACCAAACACGGGGGCGCGAAAGCCCATGAGCTATCTATCACGCGCTTCGTAGGCTGCAAAGGAAAGATGTCAACAGAAAGGCGGATCACTATCGTGTCTGTGGACGTCACTTTGTCGCAGGTATGTTACGACT…	ras-like GTP-binding protein Rho1 isoform X3	Varroa destructor
OE_11361	bantam-3p	XP_022667890.1	CAAGAAGAAGAGGAAGAAGAAGTGCTGCCTCATGTAGATGCCCCCACCCTGACGGCTGCACCGCTGCCTTTCTTTCTGAAAACTGCTCATACTTTTGTTTTTGTCCCCTGTCTTGTCAACTGCCTTGGGACTGCTTTCCCCTTCCTGCATTCTGTTATGTTAGGAGTCTCAGCTTAGGGCAAAACACGTTTCTTCTGGTCTCAATTATGGCAGGCACTCAAATGCAGATGTGATCTGAGCCTTTTCATTGTGCATAAGGGACATTACCGCGCATATATGTTGCTGCGCGAATATACAAGTGTGCATCGTGTGTTCATTTGCACTTGTGCACATTGTGTAAATGGTGACAGTGCCAAGATACTTTTTTCTTTAACGTATTCACTTCAATTGCTTTTTCTC…	CTACGGTGATCGGTCGGTAGGAACCAATACATGGCTTGCACATACGTCACCGCGGTGACGTCACGACAGGCGTCGGCCATGTTGGTGGTCACTCGGCGCTTCGAGTCTGCTGTGCTGTCATGGTAAGCTGTGCTGTAGTGGGGTGTTCTAACCGGCCAGGGAGAAGAAAAGACGACGAAAATCATGTTGACTGCTGCACTTGCAGAGGAAGAAGACCGCTGTCCCGTTCGCGTGCGTTTTATTTTTTATTTTTCGTCTCCCGCGGGACCAAACACGGGGGCGCGAAAGCCCATGAGCTATCTATCACGCGCTTCGTAGGCTGCAAAGGAAAGATGTCAACAGAAAGGCGGATCACTATCGTGTCTGTGGACGTCACTTTGTCGCAGGTATGTTACGACT…	ras-like GTP-binding protein Rho1 isoform X3	Varroa destructor
OE_11361	miR-181a-5p	XP_022667890.1	CAAGAAGAAGAGGAAGAAGAAGTGCTGCCTCATGTAGATGCCCCCACCCTGACGGCTGCACCGCTGCCTTTCTTTCTGAAAACTGCTCATACTTTTGTTTTTGTCCCCTGTCTTGTCAACTGCCTTGGGACTGCTTTCCCCTTCCTGCATTCTGTTATGTTAGGAGTCTCAGCTTAGGGCAAAACACGTTTCTTCTGGTCTCAATTATGGCAGGCACTCAAATGCAGATGTGATCTGAGCCTTTTCATTGTGCATAAGGGACATTACCGCGCATATATGTTGCTGCGCGAATATACAAGTGTGCATCGTGTGTTCATTTGCACTTGTGCACATTGTGTAAATGGTGACAGTGCCAAGATACTTTTTTCTTTAACGTATTCACTTCAATTGCTTTTTCTC…	CTACGGTGATCGGTCGGTAGGAACCAATACATGGCTTGCACATACGTCACCGCGGTGACGTCACGACAGGCGTCGGCCATGTTGGTGGTCACTCGGCGCTTCGAGTCTGCTGTGCTGTCATGGTAAGCTGTGCTGTAGTGGGGTGTTCTAACCGGCCAGGGAGAAGAAAAGACGACGAAAATCATGTTGACTGCTGCACTTGCAGAGGAAGAAGACCGCTGTCCCGTTCGCGTGCGTTTTATTTTTTATTTTTCGTCTCCCGCGGGACCAAACACGGGGGCGCGAAAGCCCATGAGCTATCTATCACGCGCTTCGTAGGCTGCAAAGGAAAGATGTCAACAGAAAGGCGGATCACTATCGTGTCTGTGGACGTCACTTTGTCGCAGGTATGTTACGACT…	ras-like GTP-binding protein Rho1 isoform X3	Varroa destructor
OE_11361	bantam	XP_022667890.1	CAAGAAGAAGAGGAAGAAGAAGTGCTGCCTCATGTAGATGCCCCCACCCTGACGGCTGCACCGCTGCCTTTCTTTCTGAAAACTGCTCATACTTTTGTTTTTGTCCCCTGTCTTGTCAACTGCCTTGGGACTGCTTTCCCCTTCCTGCATTCTGTTATGTTAGGAGTCTCAGCTTAGGGCAAAACACGTTTCTTCTGGTCTCAATTATGGCAGGCACTCAAATGCAGATGTGATCTGAGCCTTTTCATTGTGCATAAGGGACATTACCGCGCATATATGTTGCTGCGCGAATATACAAGTGTGCATCGTGTGTTCATTTGCACTTGTGCACATTGTGTAAATGGTGACAGTGCCAAGATACTTTTTTCTTTAACGTATTCACTTCAATTGCTTTTTCTC…	CTACGGTGATCGGTCGGTAGGAACCAATACATGGCTTGCACATACGTCACCGCGGTGACGTCACGACAGGCGTCGGCCATGTTGGTGGTCACTCGGCGCTTCGAGTCTGCTGTGCTGTCATGGTAAGCTGTGCTGTAGTGGGGTGTTCTAACCGGCCAGGGAGAAGAAAAGACGACGAAAATCATGTTGACTGCTGCACTTGCAGAGGAAGAAGACCGCTGTCCCGTTCGCGTGCGTTTTATTTTTTATTTTTCGTCTCCCGCGGGACCAAACACGGGGGCGCGAAAGCCCATGAGCTATCTATCACGCGCTTCGTAGGCTGCAAAGGAAAGATGTCAACAGAAAGGCGGATCACTATCGTGTCTGTGGACGTCACTTTGTCGCAGGTATGTTACGACT…	ras-like GTP-binding protein Rho1 isoform X3	Varroa destructor
OE_11361	miR-24-3p	XP_022667890.1	CAAGAAGAAGAGGAAGAAGAAGTGCTGCCTCATGTAGATGCCCCCACCCTGACGGCTGCACCGCTGCCTTTCTTTCTGAAAACTGCTCATACTTTTGTTTTTGTCCCCTGTCTTGTCAACTGCCTTGGGACTGCTTTCCCCTTCCTGCATTCTGTTATGTTAGGAGTCTCAGCTTAGGGCAAAACACGTTTCTTCTGGTCTCAATTATGGCAGGCACTCAAATGCAGATGTGATCTGAGCCTTTTCATTGTGCATAAGGGACATTACCGCGCATATATGTTGCTGCGCGAATATACAAGTGTGCATCGTGTGTTCATTTGCACTTGTGCACATTGTGTAAATGGTGACAGTGCCAAGATACTTTTTTCTTTAACGTATTCACTTCAATTGCTTTTTCTC…	CTACGGTGATCGGTCGGTAGGAACCAATACATGGCTTGCACATACGTCACCGCGGTGACGTCACGACAGGCGTCGGCCATGTTGGTGGTCACTCGGCGCTTCGAGTCTGCTGTGCTGTCATGGTAAGCTGTGCTGTAGTGGGGTGTTCTAACCGGCCAGGGAGAAGAAAAGACGACGAAAATCATGTTGACTGCTGCACTTGCAGAGGAAGAAGACCGCTGTCCCGTTCGCGTGCGTTTTATTTTTTATTTTTCGTCTCCCGCGGGACCAAACACGGGGGCGCGAAAGCCCATGAGCTATCTATCACGCGCTTCGTAGGCTGCAAAGGAAAGATGTCAACAGAAAGGCGGATCACTATCGTGTCTGTGGACGTCACTTTGTCGCAGGTATGTTACGACT…	ras-like GTP-binding protein Rho1 isoform X3	Varroa destructor
OE_11361	miR-3931	XP_022667890.1	CAAGAAGAAGAGGAAGAAGAAGTGCTGCCTCATGTAGATGCCCCCACCCTGACGGCTGCACCGCTGCCTTTCTTTCTGAAAACTGCTCATACTTTTGTTTTTGTCCCCTGTCTTGTCAACTGCCTTGGGACTGCTTTCCCCTTCCTGCATTCTGTTATGTTAGGAGTCTCAGCTTAGGGCAAAACACGTTTCTTCTGGTCTCAATTATGGCAGGCACTCAAATGCAGATGTGATCTGAGCCTTTTCATTGTGCATAAGGGACATTACCGCGCATATATGTTGCTGCGCGAATATACAAGTGTGCATCGTGTGTTCATTTGCACTTGTGCACATTGTGTAAATGGTGACAGTGCCAAGATACTTTTTTCTTTAACGTATTCACTTCAATTGCTTTTTCTC…	CTACGGTGATCGGTCGGTAGGAACCAATACATGGCTTGCACATACGTCACCGCGGTGACGTCACGACAGGCGTCGGCCATGTTGGTGGTCACTCGGCGCTTCGAGTCTGCTGTGCTGTCATGGTAAGCTGTGCTGTAGTGGGGTGTTCTAACCGGCCAGGGAGAAGAAAAGACGACGAAAATCATGTTGACTGCTGCACTTGCAGAGGAAGAAGACCGCTGTCCCGTTCGCGTGCGTTTTATTTTTTATTTTTCGTCTCCCGCGGGACCAAACACGGGGGCGCGAAAGCCCATGAGCTATCTATCACGCGCTTCGTAGGCTGCAAAGGAAAGATGTCAACAGAAAGGCGGATCACTATCGTGTCTGTGGACGTCACTTTGTCGCAGGTATGTTACGACT…	ras-like GTP-binding protein Rho1 isoform X3	Varroa destructor
OE_11369	miR-92a-3p	B7QGR1	ATGACAAAAGTACCAAAGAATTAATTGTTGTCCCATGTGTATTATAGTCTTTATACGTGATGAAAGCACAGTGATTTTGTACTCATAGTCACGAACACTCCTCGTGAACAAAGAATACCAAATATTGGTTCCTTGTTATACCCGAATTGAGCATACACTGTGCAATGTTCAACGGACACACGATACAGTGGTGTAGCATCGCGTCATAGTGTGTTCACCACAGTGGATTTCATTTCATTATTCATTTGATGATAGACACAGCAACTTAGTGCTCTTATTTTGCGGCAGTTTGCGGTCAATTTTGATCATAATAATAAAAGGAAATATGTGCCACTTCATCCGTTGGTGTGTGGCTGCTTACCCAAGAAAGAGCTTCTAAGTGGCGTGTCATGAGTCTGG…	ATTGACTTTTACCATACGCGTCTATATGCAGCTGCACTGTTACGGGCTGCTTGCTCTCTACGAAGCGGCTGCCTGCAAAAGGGATCCGGAGATGCACACTTGTACTCCCATGATTTGCACGTGACCTATGCTGCTGCTGATTCATCGTTCCCTTGTTTATCGTCGTCCGTTCTTGAAAGCGGCAGGACTTCGGTGGTGTGATAGCCAAAGCCAGAATAATCCGATCCGATCCAGAGGACGGCGGGCGGTGAAACTTTTTTGGCGGTCGTCGTCGGTCCCTATCTTCCTCTTCGCATCTTCCGCTGGGATGACAGGGAAAAAATGCTGAGAAAGAGAAGGGGGGAGACCTCCCTGAGCCAGGTGTCATCGCTGTCATGTCATCCTCCAAGTAAAAGGCCA…	pep scaffold:IscaW1:DS933643:17:41314:-1 gene:ISCW014877 transcript:ISCW014877-RA gene_biotype:protein_coding transcript_biotype:protein_coding description:Paramyosin, putative	Ixodes scapularis
OE_11369	miR-92b-3p_2	B7QGR1	ATGACAAAAGTACCAAAGAATTAATTGTTGTCCCATGTGTATTATAGTCTTTATACGTGATGAAAGCACAGTGATTTTGTACTCATAGTCACGAACACTCCTCGTGAACAAAGAATACCAAATATTGGTTCCTTGTTATACCCGAATTGAGCATACACTGTGCAATGTTCAACGGACACACGATACAGTGGTGTAGCATCGCGTCATAGTGTGTTCACCACAGTGGATTTCATTTCATTATTCATTTGATGATAGACACAGCAACTTAGTGCTCTTATTTTGCGGCAGTTTGCGGTCAATTTTGATCATAATAATAAAAGGAAATATGTGCCACTTCATCCGTTGGTGTGTGGCTGCTTACCCAAGAAAGAGCTTCTAAGTGGCGTGTCATGAGTCTGG…	ATTGACTTTTACCATACGCGTCTATATGCAGCTGCACTGTTACGGGCTGCTTGCTCTCTACGAAGCGGCTGCCTGCAAAAGGGATCCGGAGATGCACACTTGTACTCCCATGATTTGCACGTGACCTATGCTGCTGCTGATTCATCGTTCCCTTGTTTATCGTCGTCCGTTCTTGAAAGCGGCAGGACTTCGGTGGTGTGATAGCCAAAGCCAGAATAATCCGATCCGATCCAGAGGACGGCGGGCGGTGAAACTTTTTTGGCGGTCGTCGTCGGTCCCTATCTTCCTCTTCGCATCTTCCGCTGGGATGACAGGGAAAAAATGCTGAGAAAGAGAAGGGGGGAGACCTCCCTGAGCCAGGTGTCATCGCTGTCATGTCATCCTCCAAGTAAAAGGCCA…	pep scaffold:IscaW1:DS933643:17:41314:-1 gene:ISCW014877 transcript:ISCW014877-RA gene_biotype:protein_coding transcript_biotype:protein_coding description:Paramyosin, putative	Ixodes scapularis
OE_11369	miR-148a-3p	B7QGR1	ATGACAAAAGTACCAAAGAATTAATTGTTGTCCCATGTGTATTATAGTCTTTATACGTGATGAAAGCACAGTGATTTTGTACTCATAGTCACGAACACTCCTCGTGAACAAAGAATACCAAATATTGGTTCCTTGTTATACCCGAATTGAGCATACACTGTGCAATGTTCAACGGACACACGATACAGTGGTGTAGCATCGCGTCATAGTGTGTTCACCACAGTGGATTTCATTTCATTATTCATTTGATGATAGACACAGCAACTTAGTGCTCTTATTTTGCGGCAGTTTGCGGTCAATTTTGATCATAATAATAAAAGGAAATATGTGCCACTTCATCCGTTGGTGTGTGGCTGCTTACCCAAGAAAGAGCTTCTAAGTGGCGTGTCATGAGTCTGG…	ATTGACTTTTACCATACGCGTCTATATGCAGCTGCACTGTTACGGGCTGCTTGCTCTCTACGAAGCGGCTGCCTGCAAAAGGGATCCGGAGATGCACACTTGTACTCCCATGATTTGCACGTGACCTATGCTGCTGCTGATTCATCGTTCCCTTGTTTATCGTCGTCCGTTCTTGAAAGCGGCAGGACTTCGGTGGTGTGATAGCCAAAGCCAGAATAATCCGATCCGATCCAGAGGACGGCGGGCGGTGAAACTTTTTTGGCGGTCGTCGTCGGTCCCTATCTTCCTCTTCGCATCTTCCGCTGGGATGACAGGGAAAAAATGCTGAGAAAGAGAAGGGGGGAGACCTCCCTGAGCCAGGTGTCATCGCTGTCATGTCATCCTCCAAGTAAAAGGCCA…	pep scaffold:IscaW1:DS933643:17:41314:-1 gene:ISCW014877 transcript:ISCW014877-RA gene_biotype:protein_coding transcript_biotype:protein_coding description:Paramyosin, putative	Ixodes scapularis
OE_11369	miR-9-5p_1	B7QGR1	ATGACAAAAGTACCAAAGAATTAATTGTTGTCCCATGTGTATTATAGTCTTTATACGTGATGAAAGCACAGTGATTTTGTACTCATAGTCACGAACACTCCTCGTGAACAAAGAATACCAAATATTGGTTCCTTGTTATACCCGAATTGAGCATACACTGTGCAATGTTCAACGGACACACGATACAGTGGTGTAGCATCGCGTCATAGTGTGTTCACCACAGTGGATTTCATTTCATTATTCATTTGATGATAGACACAGCAACTTAGTGCTCTTATTTTGCGGCAGTTTGCGGTCAATTTTGATCATAATAATAAAAGGAAATATGTGCCACTTCATCCGTTGGTGTGTGGCTGCTTACCCAAGAAAGAGCTTCTAAGTGGCGTGTCATGAGTCTGG…	ATTGACTTTTACCATACGCGTCTATATGCAGCTGCACTGTTACGGGCTGCTTGCTCTCTACGAAGCGGCTGCCTGCAAAAGGGATCCGGAGATGCACACTTGTACTCCCATGATTTGCACGTGACCTATGCTGCTGCTGATTCATCGTTCCCTTGTTTATCGTCGTCCGTTCTTGAAAGCGGCAGGACTTCGGTGGTGTGATAGCCAAAGCCAGAATAATCCGATCCGATCCAGAGGACGGCGGGCGGTGAAACTTTTTTGGCGGTCGTCGTCGGTCCCTATCTTCCTCTTCGCATCTTCCGCTGGGATGACAGGGAAAAAATGCTGAGAAAGAGAAGGGGGGAGACCTCCCTGAGCCAGGTGTCATCGCTGTCATGTCATCCTCCAAGTAAAAGGCCA…	pep scaffold:IscaW1:DS933643:17:41314:-1 gene:ISCW014877 transcript:ISCW014877-RA gene_biotype:protein_coding transcript_biotype:protein_coding description:Paramyosin, putative	Ixodes scapularis
OE_11369	miR-122-5p	B7QGR1	ATGACAAAAGTACCAAAGAATTAATTGTTGTCCCATGTGTATTATAGTCTTTATACGTGATGAAAGCACAGTGATTTTGTACTCATAGTCACGAACACTCCTCGTGAACAAAGAATACCAAATATTGGTTCCTTGTTATACCCGAATTGAGCATACACTGTGCAATGTTCAACGGACACACGATACAGTGGTGTAGCATCGCGTCATAGTGTGTTCACCACAGTGGATTTCATTTCATTATTCATTTGATGATAGACACAGCAACTTAGTGCTCTTATTTTGCGGCAGTTTGCGGTCAATTTTGATCATAATAATAAAAGGAAATATGTGCCACTTCATCCGTTGGTGTGTGGCTGCTTACCCAAGAAAGAGCTTCTAAGTGGCGTGTCATGAGTCTGG…	ATTGACTTTTACCATACGCGTCTATATGCAGCTGCACTGTTACGGGCTGCTTGCTCTCTACGAAGCGGCTGCCTGCAAAAGGGATCCGGAGATGCACACTTGTACTCCCATGATTTGCACGTGACCTATGCTGCTGCTGATTCATCGTTCCCTTGTTTATCGTCGTCCGTTCTTGAAAGCGGCAGGACTTCGGTGGTGTGATAGCCAAAGCCAGAATAATCCGATCCGATCCAGAGGACGGCGGGCGGTGAAACTTTTTTGGCGGTCGTCGTCGGTCCCTATCTTCCTCTTCGCATCTTCCGCTGGGATGACAGGGAAAAAATGCTGAGAAAGAGAAGGGGGGAGACCTCCCTGAGCCAGGTGTCATCGCTGTCATGTCATCCTCCAAGTAAAAGGCCA…	pep scaffold:IscaW1:DS933643:17:41314:-1 gene:ISCW014877 transcript:ISCW014877-RA gene_biotype:protein_coding transcript_biotype:protein_coding description:Paramyosin, putative	Ixodes scapularis
OE_11369	miR-9-5p_2	B7QGR1	ATGACAAAAGTACCAAAGAATTAATTGTTGTCCCATGTGTATTATAGTCTTTATACGTGATGAAAGCACAGTGATTTTGTACTCATAGTCACGAACACTCCTCGTGAACAAAGAATACCAAATATTGGTTCCTTGTTATACCCGAATTGAGCATACACTGTGCAATGTTCAACGGACACACGATACAGTGGTGTAGCATCGCGTCATAGTGTGTTCACCACAGTGGATTTCATTTCATTATTCATTTGATGATAGACACAGCAACTTAGTGCTCTTATTTTGCGGCAGTTTGCGGTCAATTTTGATCATAATAATAAAAGGAAATATGTGCCACTTCATCCGTTGGTGTGTGGCTGCTTACCCAAGAAAGAGCTTCTAAGTGGCGTGTCATGAGTCTGG…	ATTGACTTTTACCATACGCGTCTATATGCAGCTGCACTGTTACGGGCTGCTTGCTCTCTACGAAGCGGCTGCCTGCAAAAGGGATCCGGAGATGCACACTTGTACTCCCATGATTTGCACGTGACCTATGCTGCTGCTGATTCATCGTTCCCTTGTTTATCGTCGTCCGTTCTTGAAAGCGGCAGGACTTCGGTGGTGTGATAGCCAAAGCCAGAATAATCCGATCCGATCCAGAGGACGGCGGGCGGTGAAACTTTTTTGGCGGTCGTCGTCGGTCCCTATCTTCCTCTTCGCATCTTCCGCTGGGATGACAGGGAAAAAATGCTGAGAAAGAGAAGGGGGGAGACCTCCCTGAGCCAGGTGTCATCGCTGTCATGTCATCCTCCAAGTAAAAGGCCA…	pep scaffold:IscaW1:DS933643:17:41314:-1 gene:ISCW014877 transcript:ISCW014877-RA gene_biotype:protein_coding transcript_biotype:protein_coding description:Paramyosin, putative	Ixodes scapularis
OE_11369	miR-263a-3p	B7QGR1	ATGACAAAAGTACCAAAGAATTAATTGTTGTCCCATGTGTATTATAGTCTTTATACGTGATGAAAGCACAGTGATTTTGTACTCATAGTCACGAACACTCCTCGTGAACAAAGAATACCAAATATTGGTTCCTTGTTATACCCGAATTGAGCATACACTGTGCAATGTTCAACGGACACACGATACAGTGGTGTAGCATCGCGTCATAGTGTGTTCACCACAGTGGATTTCATTTCATTATTCATTTGATGATAGACACAGCAACTTAGTGCTCTTATTTTGCGGCAGTTTGCGGTCAATTTTGATCATAATAATAAAAGGAAATATGTGCCACTTCATCCGTTGGTGTGTGGCTGCTTACCCAAGAAAGAGCTTCTAAGTGGCGTGTCATGAGTCTGG…	ATTGACTTTTACCATACGCGTCTATATGCAGCTGCACTGTTACGGGCTGCTTGCTCTCTACGAAGCGGCTGCCTGCAAAAGGGATCCGGAGATGCACACTTGTACTCCCATGATTTGCACGTGACCTATGCTGCTGCTGATTCATCGTTCCCTTGTTTATCGTCGTCCGTTCTTGAAAGCGGCAGGACTTCGGTGGTGTGATAGCCAAAGCCAGAATAATCCGATCCGATCCAGAGGACGGCGGGCGGTGAAACTTTTTTGGCGGTCGTCGTCGGTCCCTATCTTCCTCTTCGCATCTTCCGCTGGGATGACAGGGAAAAAATGCTGAGAAAGAGAAGGGGGGAGACCTCCCTGAGCCAGGTGTCATCGCTGTCATGTCATCCTCCAAGTAAAAGGCCA…	pep scaffold:IscaW1:DS933643:17:41314:-1 gene:ISCW014877 transcript:ISCW014877-RA gene_biotype:protein_coding transcript_biotype:protein_coding description:Paramyosin, putative	Ixodes scapularis
OE_11369	miR-92-3p	B7QGR1	ATGACAAAAGTACCAAAGAATTAATTGTTGTCCCATGTGTATTATAGTCTTTATACGTGATGAAAGCACAGTGATTTTGTACTCATAGTCACGAACACTCCTCGTGAACAAAGAATACCAAATATTGGTTCCTTGTTATACCCGAATTGAGCATACACTGTGCAATGTTCAACGGACACACGATACAGTGGTGTAGCATCGCGTCATAGTGTGTTCACCACAGTGGATTTCATTTCATTATTCATTTGATGATAGACACAGCAACTTAGTGCTCTTATTTTGCGGCAGTTTGCGGTCAATTTTGATCATAATAATAAAAGGAAATATGTGCCACTTCATCCGTTGGTGTGTGGCTGCTTACCCAAGAAAGAGCTTCTAAGTGGCGTGTCATGAGTCTGG…	ATTGACTTTTACCATACGCGTCTATATGCAGCTGCACTGTTACGGGCTGCTTGCTCTCTACGAAGCGGCTGCCTGCAAAAGGGATCCGGAGATGCACACTTGTACTCCCATGATTTGCACGTGACCTATGCTGCTGCTGATTCATCGTTCCCTTGTTTATCGTCGTCCGTTCTTGAAAGCGGCAGGACTTCGGTGGTGTGATAGCCAAAGCCAGAATAATCCGATCCGATCCAGAGGACGGCGGGCGGTGAAACTTTTTTGGCGGTCGTCGTCGGTCCCTATCTTCCTCTTCGCATCTTCCGCTGGGATGACAGGGAAAAAATGCTGAGAAAGAGAAGGGGGGAGACCTCCCTGAGCCAGGTGTCATCGCTGTCATGTCATCCTCCAAGTAAAAGGCCA…	pep scaffold:IscaW1:DS933643:17:41314:-1 gene:ISCW014877 transcript:ISCW014877-RA gene_biotype:protein_coding transcript_biotype:protein_coding description:Paramyosin, putative	Ixodes scapularis
OE_11370	miR-23a-3p	ABX75464.1	AGAGGAAGCAGACGACGATGTGGCAGTCGAAGAGACAGCTACTTAACAATGTGTGGTGTGTGGATGATACTACCGTAGCTCACTAGCATGGAAACGCCAAGGGTTGTGGTTGCTGCTGTCCATTTTTTGGTTCCGCATTTCTTGTGTGGTGTGCTTTTGGGGGGCAGATTTGAATCAGCTGCAGCATGTCACAACAAGGGTCTGGAAAACTATAGCGAACAAAAGGGTTGATCATTTGTATCATGTAAACATGTGCGGAAAGTTTTTGTACGATTTATCTTTCTGCACGTCTTTCTACCAATGCCTTGTGAATTAAAGCAACCATCAGAAAGTGAATGTGACTTAAAAATCTATAAAGGATTCTACCGTGGAAACGAAACTATATATTTACTTTGAGAA…	CAACACAGGGGGGCACCACGTACAACAGCAGTTTCAAAATGGCTGCTTCTCTGTGTCGCGAATTTTGTTAACAGGTTTTAGAATCTGGTTCACAATGGAAGCTAGAGACAGAAAGAAAAGAGACAAAATGCCACATCGCAGGCATCACTCACGTTCACTGAGTCCAGACTGGAGATCTAGACCAATTAAGGTTGAGAAGCTGAGCTCTGAAGAAAGATCCATTCCCAAGAGAGAGCTCGAAAGGCAGAACAGGAGACATGAAGCTCGTACCCGTGAGGAAAGTCACCATCGGAGGAGGAGCAGGTCCCATGATAGACCCTTCCACCACTCACACAAACGGGATGACAGGAACAGACAAAGGCACGAGCATGCTCACCAGGCTCCTGAAGCACCCAGGCA…	smad nuclear interacting protein 1, partial	Lycosa singoriensis
OE_11370	miR-30d-5p	ABX75464.1	AGAGGAAGCAGACGACGATGTGGCAGTCGAAGAGACAGCTACTTAACAATGTGTGGTGTGTGGATGATACTACCGTAGCTCACTAGCATGGAAACGCCAAGGGTTGTGGTTGCTGCTGTCCATTTTTTGGTTCCGCATTTCTTGTGTGGTGTGCTTTTGGGGGGCAGATTTGAATCAGCTGCAGCATGTCACAACAAGGGTCTGGAAAACTATAGCGAACAAAAGGGTTGATCATTTGTATCATGTAAACATGTGCGGAAAGTTTTTGTACGATTTATCTTTCTGCACGTCTTTCTACCAATGCCTTGTGAATTAAAGCAACCATCAGAAAGTGAATGTGACTTAAAAATCTATAAAGGATTCTACCGTGGAAACGAAACTATATATTTACTTTGAGAA…	CAACACAGGGGGGCACCACGTACAACAGCAGTTTCAAAATGGCTGCTTCTCTGTGTCGCGAATTTTGTTAACAGGTTTTAGAATCTGGTTCACAATGGAAGCTAGAGACAGAAAGAAAAGAGACAAAATGCCACATCGCAGGCATCACTCACGTTCACTGAGTCCAGACTGGAGATCTAGACCAATTAAGGTTGAGAAGCTGAGCTCTGAAGAAAGATCCATTCCCAAGAGAGAGCTCGAAAGGCAGAACAGGAGACATGAAGCTCGTACCCGTGAGGAAAGTCACCATCGGAGGAGGAGCAGGTCCCATGATAGACCCTTCCACCACTCACACAAACGGGATGACAGGAACAGACAAAGGCACGAGCATGCTCACCAGGCTCCTGAAGCACCCAGGCA…	smad nuclear interacting protein 1, partial	Lycosa singoriensis
OE_11370	miR-252b	ABX75464.1	AGAGGAAGCAGACGACGATGTGGCAGTCGAAGAGACAGCTACTTAACAATGTGTGGTGTGTGGATGATACTACCGTAGCTCACTAGCATGGAAACGCCAAGGGTTGTGGTTGCTGCTGTCCATTTTTTGGTTCCGCATTTCTTGTGTGGTGTGCTTTTGGGGGGCAGATTTGAATCAGCTGCAGCATGTCACAACAAGGGTCTGGAAAACTATAGCGAACAAAAGGGTTGATCATTTGTATCATGTAAACATGTGCGGAAAGTTTTTGTACGATTTATCTTTCTGCACGTCTTTCTACCAATGCCTTGTGAATTAAAGCAACCATCAGAAAGTGAATGTGACTTAAAAATCTATAAAGGATTCTACCGTGGAAACGAAACTATATATTTACTTTGAGAA…	CAACACAGGGGGGCACCACGTACAACAGCAGTTTCAAAATGGCTGCTTCTCTGTGTCGCGAATTTTGTTAACAGGTTTTAGAATCTGGTTCACAATGGAAGCTAGAGACAGAAAGAAAAGAGACAAAATGCCACATCGCAGGCATCACTCACGTTCACTGAGTCCAGACTGGAGATCTAGACCAATTAAGGTTGAGAAGCTGAGCTCTGAAGAAAGATCCATTCCCAAGAGAGAGCTCGAAAGGCAGAACAGGAGACATGAAGCTCGTACCCGTGAGGAAAGTCACCATCGGAGGAGGAGCAGGTCCCATGATAGACCCTTCCACCACTCACACAAACGGGATGACAGGAACAGACAAAGGCACGAGCATGCTCACCAGGCTCCTGAAGCACCCAGGCA…	smad nuclear interacting protein 1, partial	Lycosa singoriensis
OE_11370	miR-181a-5p	ABX75464.1	AGAGGAAGCAGACGACGATGTGGCAGTCGAAGAGACAGCTACTTAACAATGTGTGGTGTGTGGATGATACTACCGTAGCTCACTAGCATGGAAACGCCAAGGGTTGTGGTTGCTGCTGTCCATTTTTTGGTTCCGCATTTCTTGTGTGGTGTGCTTTTGGGGGGCAGATTTGAATCAGCTGCAGCATGTCACAACAAGGGTCTGGAAAACTATAGCGAACAAAAGGGTTGATCATTTGTATCATGTAAACATGTGCGGAAAGTTTTTGTACGATTTATCTTTCTGCACGTCTTTCTACCAATGCCTTGTGAATTAAAGCAACCATCAGAAAGTGAATGTGACTTAAAAATCTATAAAGGATTCTACCGTGGAAACGAAACTATATATTTACTTTGAGAA…	CAACACAGGGGGGCACCACGTACAACAGCAGTTTCAAAATGGCTGCTTCTCTGTGTCGCGAATTTTGTTAACAGGTTTTAGAATCTGGTTCACAATGGAAGCTAGAGACAGAAAGAAAAGAGACAAAATGCCACATCGCAGGCATCACTCACGTTCACTGAGTCCAGACTGGAGATCTAGACCAATTAAGGTTGAGAAGCTGAGCTCTGAAGAAAGATCCATTCCCAAGAGAGAGCTCGAAAGGCAGAACAGGAGACATGAAGCTCGTACCCGTGAGGAAAGTCACCATCGGAGGAGGAGCAGGTCCCATGATAGACCCTTCCACCACTCACACAAACGGGATGACAGGAACAGACAAAGGCACGAGCATGCTCACCAGGCTCCTGAAGCACCCAGGCA…	smad nuclear interacting protein 1, partial	Lycosa singoriensis
OE_11370	miR-5315	ABX75464.1	AGAGGAAGCAGACGACGATGTGGCAGTCGAAGAGACAGCTACTTAACAATGTGTGGTGTGTGGATGATACTACCGTAGCTCACTAGCATGGAAACGCCAAGGGTTGTGGTTGCTGCTGTCCATTTTTTGGTTCCGCATTTCTTGTGTGGTGTGCTTTTGGGGGGCAGATTTGAATCAGCTGCAGCATGTCACAACAAGGGTCTGGAAAACTATAGCGAACAAAAGGGTTGATCATTTGTATCATGTAAACATGTGCGGAAAGTTTTTGTACGATTTATCTTTCTGCACGTCTTTCTACCAATGCCTTGTGAATTAAAGCAACCATCAGAAAGTGAATGTGACTTAAAAATCTATAAAGGATTCTACCGTGGAAACGAAACTATATATTTACTTTGAGAA…	CAACACAGGGGGGCACCACGTACAACAGCAGTTTCAAAATGGCTGCTTCTCTGTGTCGCGAATTTTGTTAACAGGTTTTAGAATCTGGTTCACAATGGAAGCTAGAGACAGAAAGAAAAGAGACAAAATGCCACATCGCAGGCATCACTCACGTTCACTGAGTCCAGACTGGAGATCTAGACCAATTAAGGTTGAGAAGCTGAGCTCTGAAGAAAGATCCATTCCCAAGAGAGAGCTCGAAAGGCAGAACAGGAGACATGAAGCTCGTACCCGTGAGGAAAGTCACCATCGGAGGAGGAGCAGGTCCCATGATAGACCCTTCCACCACTCACACAAACGGGATGACAGGAACAGACAAAGGCACGAGCATGCTCACCAGGCTCCTGAAGCACCCAGGCA…	smad nuclear interacting protein 1, partial	Lycosa singoriensis
OE_11370	miR-30e-5p	ABX75464.1	AGAGGAAGCAGACGACGATGTGGCAGTCGAAGAGACAGCTACTTAACAATGTGTGGTGTGTGGATGATACTACCGTAGCTCACTAGCATGGAAACGCCAAGGGTTGTGGTTGCTGCTGTCCATTTTTTGGTTCCGCATTTCTTGTGTGGTGTGCTTTTGGGGGGCAGATTTGAATCAGCTGCAGCATGTCACAACAAGGGTCTGGAAAACTATAGCGAACAAAAGGGTTGATCATTTGTATCATGTAAACATGTGCGGAAAGTTTTTGTACGATTTATCTTTCTGCACGTCTTTCTACCAATGCCTTGTGAATTAAAGCAACCATCAGAAAGTGAATGTGACTTAAAAATCTATAAAGGATTCTACCGTGGAAACGAAACTATATATTTACTTTGAGAA…	CAACACAGGGGGGCACCACGTACAACAGCAGTTTCAAAATGGCTGCTTCTCTGTGTCGCGAATTTTGTTAACAGGTTTTAGAATCTGGTTCACAATGGAAGCTAGAGACAGAAAGAAAAGAGACAAAATGCCACATCGCAGGCATCACTCACGTTCACTGAGTCCAGACTGGAGATCTAGACCAATTAAGGTTGAGAAGCTGAGCTCTGAAGAAAGATCCATTCCCAAGAGAGAGCTCGAAAGGCAGAACAGGAGACATGAAGCTCGTACCCGTGAGGAAAGTCACCATCGGAGGAGGAGCAGGTCCCATGATAGACCCTTCCACCACTCACACAAACGGGATGACAGGAACAGACAAAGGCACGAGCATGCTCACCAGGCTCCTGAAGCACCCAGGCA…	smad nuclear interacting protein 1, partial	Lycosa singoriensis
OE_11374	miR-423-3p	XP_022252622.1	GAGGATGAGACATCAGCAGAAATACCCATGCTCCATAAAGTGTTGGGATGTCTGATAACCTTCTGCTGGCTCAACTACATTGGGTAGCAACAGTTGTCAAGGCTGTACCGAGCAACTTCAATAAAATCTCTCGACCTACACAGTAGTACGAGTCG	CGACTCGTACTACTGTGTAGGTCGAGAGATTTTATTGAAGTTGCTCGGTACAGCCTTGACAACTGTTGCTACCCAATGTAGTTGAGCCAGCAGAAGGTTATCAGACATCCCAACACTTTATGGAGCATGGGTATTTCTGCTGATGTCTCATCCTCCTTCACAGTGGACGCCGCAGTGTCGTTTGGATGACCAAAGCATGCGTTTCGGCACTTTCTTTTGTGGTCATTTATGTTCTCTCCGCTGGCACAGCTTCCATTCTGTAAATTCTCACATGTCCTCGAGGAGACGTTGTAGTAAGAAGTCGTTTTGTGATGTGTACAATTACCCGATACTGGCTGAGGAGCGCAGCCTGTCGTGAAGTTTGTGAAGTTCTTCGCCCACAGCGAATACCTCGGCCGA…	papilin-like	Limulus polyphemus
OE_11386	miR-10b-5p	B7P8F8	GATGTTCTCCTCTGTTCCCCTCCAAGACGTCTGCTCTGGCCAGCTGGATCATCATGCGGTATGGTAGCGCCTACGTGAAAGAATCTTCGCCGCAGCAGCAGCACCTTTAAGGGGACGCCCTCCCTCACACAGTCGCGGAACAGAGCAGAAAGGCGTGCTCCGGATCGCTTGAGTGTCTCCGCTGGCCAGAGCAAGACGCAACGGACTGTGTATATTGATTCTGTTTGTCTGTGACTTTGTACATACCTCTTAAAAGCCCCTTTCCCCCCTATGTTCTCTAAAAACCTCCCTTCCTCCCTCTTTAGCAACCTTGTTCTTTTTTCCTTTTTTGGAAAAAGCGTTTGTTCCACCCCCCCCATTTGTTGTTTTCTCCTCTCACATTGATGTAGTCGTCCCACG…	ATTAGTTCGTGTTGCGGAAAATTTGTATGTGACTCGTTTTACATAAAATTCGGCTCCAAGGCGAATGATATACCGTGTAAAATATTCGCCTTTTGGAAATGCGTTACCGATGCAAGGCGTAGGAGAAGATTCCTCTAAAGTAAACGCAAACGACGCGCAAGAACACATCGGTGCACTTGACCGAGGAAGTAGAGAAAATGGCGTCTACGCAGGAAGAGGAACAGAGTCTCAGAGAATGTGAACTTTACGTTCAAAAGCATAATATTCAGAAGCTTTTGAAAGATTGCATAGTGCAGCTATGCGTAAGCCGACCAGACAACCCGGTCTCCTTTCTCCGGGATTACTTCGCCCGCCTTGAAAAGGAGGCTGCCATCAAGGCCAAACAACAGCAGCTGTCAC…	pep scaffold:IscaW1:DS656977:180299:200776:1 gene:ISCW002971 transcript:ISCW002971-RA gene_biotype:protein_coding transcript_biotype:protein_coding description:cAMP-dependent protein kinase type I-beta regulatory subunit, putative (Fragment)	Ixodes scapularis
OE_11386	miR-279-3p_2	B7P8F8	GATGTTCTCCTCTGTTCCCCTCCAAGACGTCTGCTCTGGCCAGCTGGATCATCATGCGGTATGGTAGCGCCTACGTGAAAGAATCTTCGCCGCAGCAGCAGCACCTTTAAGGGGACGCCCTCCCTCACACAGTCGCGGAACAGAGCAGAAAGGCGTGCTCCGGATCGCTTGAGTGTCTCCGCTGGCCAGAGCAAGACGCAACGGACTGTGTATATTGATTCTGTTTGTCTGTGACTTTGTACATACCTCTTAAAAGCCCCTTTCCCCCCTATGTTCTCTAAAAACCTCCCTTCCTCCCTCTTTAGCAACCTTGTTCTTTTTTCCTTTTTTGGAAAAAGCGTTTGTTCCACCCCCCCCATTTGTTGTTTTCTCCTCTCACATTGATGTAGTCGTCCCACG…	ATTAGTTCGTGTTGCGGAAAATTTGTATGTGACTCGTTTTACATAAAATTCGGCTCCAAGGCGAATGATATACCGTGTAAAATATTCGCCTTTTGGAAATGCGTTACCGATGCAAGGCGTAGGAGAAGATTCCTCTAAAGTAAACGCAAACGACGCGCAAGAACACATCGGTGCACTTGACCGAGGAAGTAGAGAAAATGGCGTCTACGCAGGAAGAGGAACAGAGTCTCAGAGAATGTGAACTTTACGTTCAAAAGCATAATATTCAGAAGCTTTTGAAAGATTGCATAGTGCAGCTATGCGTAAGCCGACCAGACAACCCGGTCTCCTTTCTCCGGGATTACTTCGCCCGCCTTGAAAAGGAGGCTGCCATCAAGGCCAAACAACAGCAGCTGTCAC…	pep scaffold:IscaW1:DS656977:180299:200776:1 gene:ISCW002971 transcript:ISCW002971-RA gene_biotype:protein_coding transcript_biotype:protein_coding description:cAMP-dependent protein kinase type I-beta regulatory subunit, putative (Fragment)	Ixodes scapularis
OE_11386	miR-279	B7P8F8	GATGTTCTCCTCTGTTCCCCTCCAAGACGTCTGCTCTGGCCAGCTGGATCATCATGCGGTATGGTAGCGCCTACGTGAAAGAATCTTCGCCGCAGCAGCAGCACCTTTAAGGGGACGCCCTCCCTCACACAGTCGCGGAACAGAGCAGAAAGGCGTGCTCCGGATCGCTTGAGTGTCTCCGCTGGCCAGAGCAAGACGCAACGGACTGTGTATATTGATTCTGTTTGTCTGTGACTTTGTACATACCTCTTAAAAGCCCCTTTCCCCCCTATGTTCTCTAAAAACCTCCCTTCCTCCCTCTTTAGCAACCTTGTTCTTTTTTCCTTTTTTGGAAAAAGCGTTTGTTCCACCCCCCCCATTTGTTGTTTTCTCCTCTCACATTGATGTAGTCGTCCCACG…	ATTAGTTCGTGTTGCGGAAAATTTGTATGTGACTCGTTTTACATAAAATTCGGCTCCAAGGCGAATGATATACCGTGTAAAATATTCGCCTTTTGGAAATGCGTTACCGATGCAAGGCGTAGGAGAAGATTCCTCTAAAGTAAACGCAAACGACGCGCAAGAACACATCGGTGCACTTGACCGAGGAAGTAGAGAAAATGGCGTCTACGCAGGAAGAGGAACAGAGTCTCAGAGAATGTGAACTTTACGTTCAAAAGCATAATATTCAGAAGCTTTTGAAAGATTGCATAGTGCAGCTATGCGTAAGCCGACCAGACAACCCGGTCTCCTTTCTCCGGGATTACTTCGCCCGCCTTGAAAAGGAGGCTGCCATCAAGGCCAAACAACAGCAGCTGTCAC…	pep scaffold:IscaW1:DS656977:180299:200776:1 gene:ISCW002971 transcript:ISCW002971-RA gene_biotype:protein_coding transcript_biotype:protein_coding description:cAMP-dependent protein kinase type I-beta regulatory subunit, putative (Fragment)	Ixodes scapularis
OE_11386	miR-276a-3p	B7P8F8	GATGTTCTCCTCTGTTCCCCTCCAAGACGTCTGCTCTGGCCAGCTGGATCATCATGCGGTATGGTAGCGCCTACGTGAAAGAATCTTCGCCGCAGCAGCAGCACCTTTAAGGGGACGCCCTCCCTCACACAGTCGCGGAACAGAGCAGAAAGGCGTGCTCCGGATCGCTTGAGTGTCTCCGCTGGCCAGAGCAAGACGCAACGGACTGTGTATATTGATTCTGTTTGTCTGTGACTTTGTACATACCTCTTAAAAGCCCCTTTCCCCCCTATGTTCTCTAAAAACCTCCCTTCCTCCCTCTTTAGCAACCTTGTTCTTTTTTCCTTTTTTGGAAAAAGCGTTTGTTCCACCCCCCCCATTTGTTGTTTTCTCCTCTCACATTGATGTAGTCGTCCCACG…	ATTAGTTCGTGTTGCGGAAAATTTGTATGTGACTCGTTTTACATAAAATTCGGCTCCAAGGCGAATGATATACCGTGTAAAATATTCGCCTTTTGGAAATGCGTTACCGATGCAAGGCGTAGGAGAAGATTCCTCTAAAGTAAACGCAAACGACGCGCAAGAACACATCGGTGCACTTGACCGAGGAAGTAGAGAAAATGGCGTCTACGCAGGAAGAGGAACAGAGTCTCAGAGAATGTGAACTTTACGTTCAAAAGCATAATATTCAGAAGCTTTTGAAAGATTGCATAGTGCAGCTATGCGTAAGCCGACCAGACAACCCGGTCTCCTTTCTCCGGGATTACTTCGCCCGCCTTGAAAAGGAGGCTGCCATCAAGGCCAAACAACAGCAGCTGTCAC…	pep scaffold:IscaW1:DS656977:180299:200776:1 gene:ISCW002971 transcript:ISCW002971-RA gene_biotype:protein_coding transcript_biotype:protein_coding description:cAMP-dependent protein kinase type I-beta regulatory subunit, putative (Fragment)	Ixodes scapularis
OE_11386	miR-10-5p_2	B7P8F8	GATGTTCTCCTCTGTTCCCCTCCAAGACGTCTGCTCTGGCCAGCTGGATCATCATGCGGTATGGTAGCGCCTACGTGAAAGAATCTTCGCCGCAGCAGCAGCACCTTTAAGGGGACGCCCTCCCTCACACAGTCGCGGAACAGAGCAGAAAGGCGTGCTCCGGATCGCTTGAGTGTCTCCGCTGGCCAGAGCAAGACGCAACGGACTGTGTATATTGATTCTGTTTGTCTGTGACTTTGTACATACCTCTTAAAAGCCCCTTTCCCCCCTATGTTCTCTAAAAACCTCCCTTCCTCCCTCTTTAGCAACCTTGTTCTTTTTTCCTTTTTTGGAAAAAGCGTTTGTTCCACCCCCCCCATTTGTTGTTTTCTCCTCTCACATTGATGTAGTCGTCCCACG…	ATTAGTTCGTGTTGCGGAAAATTTGTATGTGACTCGTTTTACATAAAATTCGGCTCCAAGGCGAATGATATACCGTGTAAAATATTCGCCTTTTGGAAATGCGTTACCGATGCAAGGCGTAGGAGAAGATTCCTCTAAAGTAAACGCAAACGACGCGCAAGAACACATCGGTGCACTTGACCGAGGAAGTAGAGAAAATGGCGTCTACGCAGGAAGAGGAACAGAGTCTCAGAGAATGTGAACTTTACGTTCAAAAGCATAATATTCAGAAGCTTTTGAAAGATTGCATAGTGCAGCTATGCGTAAGCCGACCAGACAACCCGGTCTCCTTTCTCCGGGATTACTTCGCCCGCCTTGAAAAGGAGGCTGCCATCAAGGCCAAACAACAGCAGCTGTCAC…	pep scaffold:IscaW1:DS656977:180299:200776:1 gene:ISCW002971 transcript:ISCW002971-RA gene_biotype:protein_coding transcript_biotype:protein_coding description:cAMP-dependent protein kinase type I-beta regulatory subunit, putative (Fragment)	Ixodes scapularis
OE_11386	miR-203a-3p	B7P8F8	GATGTTCTCCTCTGTTCCCCTCCAAGACGTCTGCTCTGGCCAGCTGGATCATCATGCGGTATGGTAGCGCCTACGTGAAAGAATCTTCGCCGCAGCAGCAGCACCTTTAAGGGGACGCCCTCCCTCACACAGTCGCGGAACAGAGCAGAAAGGCGTGCTCCGGATCGCTTGAGTGTCTCCGCTGGCCAGAGCAAGACGCAACGGACTGTGTATATTGATTCTGTTTGTCTGTGACTTTGTACATACCTCTTAAAAGCCCCTTTCCCCCCTATGTTCTCTAAAAACCTCCCTTCCTCCCTCTTTAGCAACCTTGTTCTTTTTTCCTTTTTTGGAAAAAGCGTTTGTTCCACCCCCCCCATTTGTTGTTTTCTCCTCTCACATTGATGTAGTCGTCCCACG…	ATTAGTTCGTGTTGCGGAAAATTTGTATGTGACTCGTTTTACATAAAATTCGGCTCCAAGGCGAATGATATACCGTGTAAAATATTCGCCTTTTGGAAATGCGTTACCGATGCAAGGCGTAGGAGAAGATTCCTCTAAAGTAAACGCAAACGACGCGCAAGAACACATCGGTGCACTTGACCGAGGAAGTAGAGAAAATGGCGTCTACGCAGGAAGAGGAACAGAGTCTCAGAGAATGTGAACTTTACGTTCAAAAGCATAATATTCAGAAGCTTTTGAAAGATTGCATAGTGCAGCTATGCGTAAGCCGACCAGACAACCCGGTCTCCTTTCTCCGGGATTACTTCGCCCGCCTTGAAAAGGAGGCTGCCATCAAGGCCAAACAACAGCAGCTGTCAC…	pep scaffold:IscaW1:DS656977:180299:200776:1 gene:ISCW002971 transcript:ISCW002971-RA gene_biotype:protein_coding transcript_biotype:protein_coding description:cAMP-dependent protein kinase type I-beta regulatory subunit, putative (Fragment)	Ixodes scapularis
OE_11386	miR-10	B7P8F8	GATGTTCTCCTCTGTTCCCCTCCAAGACGTCTGCTCTGGCCAGCTGGATCATCATGCGGTATGGTAGCGCCTACGTGAAAGAATCTTCGCCGCAGCAGCAGCACCTTTAAGGGGACGCCCTCCCTCACACAGTCGCGGAACAGAGCAGAAAGGCGTGCTCCGGATCGCTTGAGTGTCTCCGCTGGCCAGAGCAAGACGCAACGGACTGTGTATATTGATTCTGTTTGTCTGTGACTTTGTACATACCTCTTAAAAGCCCCTTTCCCCCCTATGTTCTCTAAAAACCTCCCTTCCTCCCTCTTTAGCAACCTTGTTCTTTTTTCCTTTTTTGGAAAAAGCGTTTGTTCCACCCCCCCCATTTGTTGTTTTCTCCTCTCACATTGATGTAGTCGTCCCACG…	ATTAGTTCGTGTTGCGGAAAATTTGTATGTGACTCGTTTTACATAAAATTCGGCTCCAAGGCGAATGATATACCGTGTAAAATATTCGCCTTTTGGAAATGCGTTACCGATGCAAGGCGTAGGAGAAGATTCCTCTAAAGTAAACGCAAACGACGCGCAAGAACACATCGGTGCACTTGACCGAGGAAGTAGAGAAAATGGCGTCTACGCAGGAAGAGGAACAGAGTCTCAGAGAATGTGAACTTTACGTTCAAAAGCATAATATTCAGAAGCTTTTGAAAGATTGCATAGTGCAGCTATGCGTAAGCCGACCAGACAACCCGGTCTCCTTTCTCCGGGATTACTTCGCCCGCCTTGAAAAGGAGGCTGCCATCAAGGCCAAACAACAGCAGCTGTCAC…	pep scaffold:IscaW1:DS656977:180299:200776:1 gene:ISCW002971 transcript:ISCW002971-RA gene_biotype:protein_coding transcript_biotype:protein_coding description:cAMP-dependent protein kinase type I-beta regulatory subunit, putative (Fragment)	Ixodes scapularis
OE_11386	miR-276-3p	B7P8F8	GATGTTCTCCTCTGTTCCCCTCCAAGACGTCTGCTCTGGCCAGCTGGATCATCATGCGGTATGGTAGCGCCTACGTGAAAGAATCTTCGCCGCAGCAGCAGCACCTTTAAGGGGACGCCCTCCCTCACACAGTCGCGGAACAGAGCAGAAAGGCGTGCTCCGGATCGCTTGAGTGTCTCCGCTGGCCAGAGCAAGACGCAACGGACTGTGTATATTGATTCTGTTTGTCTGTGACTTTGTACATACCTCTTAAAAGCCCCTTTCCCCCCTATGTTCTCTAAAAACCTCCCTTCCTCCCTCTTTAGCAACCTTGTTCTTTTTTCCTTTTTTGGAAAAAGCGTTTGTTCCACCCCCCCCATTTGTTGTTTTCTCCTCTCACATTGATGTAGTCGTCCCACG…	ATTAGTTCGTGTTGCGGAAAATTTGTATGTGACTCGTTTTACATAAAATTCGGCTCCAAGGCGAATGATATACCGTGTAAAATATTCGCCTTTTGGAAATGCGTTACCGATGCAAGGCGTAGGAGAAGATTCCTCTAAAGTAAACGCAAACGACGCGCAAGAACACATCGGTGCACTTGACCGAGGAAGTAGAGAAAATGGCGTCTACGCAGGAAGAGGAACAGAGTCTCAGAGAATGTGAACTTTACGTTCAAAAGCATAATATTCAGAAGCTTTTGAAAGATTGCATAGTGCAGCTATGCGTAAGCCGACCAGACAACCCGGTCTCCTTTCTCCGGGATTACTTCGCCCGCCTTGAAAAGGAGGCTGCCATCAAGGCCAAACAACAGCAGCTGTCAC…	pep scaffold:IscaW1:DS656977:180299:200776:1 gene:ISCW002971 transcript:ISCW002971-RA gene_biotype:protein_coding transcript_biotype:protein_coding description:cAMP-dependent protein kinase type I-beta regulatory subunit, putative (Fragment)	Ixodes scapularis
OE_11391	miR-21-5p	Q4PMA2	GAGATGCCCGCTAGGAGGACTAGAACGTTCGCCAGAAGAGGGACAGTGGGAGACTGGAGGACAACTCTCAATGCAGAACAAGAGGCAAAGTTGGAGAAAGCACTCAAAGAAAAGTCCAAAGGTACAGCCATGTATAAGCTCTGGAAGAGATCTGGATGAAGAAGACAGCGATTTCTGACAGAGCAGATGAATACGGGAGCTTTGGATGAATGGGCGACGTAGCGCAGAGCCGTGCCGAGGTCGGGGAGAGGGCAGCCGTTCGGGGCGCCTTCGTCAGCGTGGGGCACAGGGCATCTGGTCCTGGGAGCCTGATGAACTCGGAAGAAAATAGAATCGAAAGAATATTCAACCATAGCAGAAAAAATCGTGTATGATGGGACTTTCACGGTAGCTTTTTTT…	GAGCAGATAATATATTCTGTGTACGCTTTGTACGTTCGACTGCCGGCCGTTTTTCTTTCGCGCTAGCCTAGTTAACTGTTATTACGGCAGCGGAGCGGATTACAAAAGCGACGGACAGCTTTGACATATAAAAGTGGCTGTCCGCCCACTTAGCAGAAGACGCTATGACGTCGCAGGACGACCCGGACACCTTCTACGTGAGGGGACTCAAACTCTCGAAGGAATTCACGAAGGAACTCGTCGAGAGTGCGCTGCAGTACACCCCTGAGGACGATGATATCTTCGTAGTGTCCTACTCCAAGTGCGGTGCGGCATTCGTCCAACACATCGTTCACCTTCTGTACCACGAAGGCAACCCGTCTGCCGACTACATTCAATGGTCTCTCGCTACACCCCACT…	pep scaffold:IscaW1:DS812261:191339:194654:-1 gene:ISCW020846 transcript:ISCW020846-RA gene_biotype:protein_coding transcript_biotype:protein_coding description:Cytosolic sulfotransferase	Ixodes scapularis
OE_11391	miR-33a-5p	Q4PMA2	GAGATGCCCGCTAGGAGGACTAGAACGTTCGCCAGAAGAGGGACAGTGGGAGACTGGAGGACAACTCTCAATGCAGAACAAGAGGCAAAGTTGGAGAAAGCACTCAAAGAAAAGTCCAAAGGTACAGCCATGTATAAGCTCTGGAAGAGATCTGGATGAAGAAGACAGCGATTTCTGACAGAGCAGATGAATACGGGAGCTTTGGATGAATGGGCGACGTAGCGCAGAGCCGTGCCGAGGTCGGGGAGAGGGCAGCCGTTCGGGGCGCCTTCGTCAGCGTGGGGCACAGGGCATCTGGTCCTGGGAGCCTGATGAACTCGGAAGAAAATAGAATCGAAAGAATATTCAACCATAGCAGAAAAAATCGTGTATGATGGGACTTTCACGGTAGCTTTTTTT…	GAGCAGATAATATATTCTGTGTACGCTTTGTACGTTCGACTGCCGGCCGTTTTTCTTTCGCGCTAGCCTAGTTAACTGTTATTACGGCAGCGGAGCGGATTACAAAAGCGACGGACAGCTTTGACATATAAAAGTGGCTGTCCGCCCACTTAGCAGAAGACGCTATGACGTCGCAGGACGACCCGGACACCTTCTACGTGAGGGGACTCAAACTCTCGAAGGAATTCACGAAGGAACTCGTCGAGAGTGCGCTGCAGTACACCCCTGAGGACGATGATATCTTCGTAGTGTCCTACTCCAAGTGCGGTGCGGCATTCGTCCAACACATCGTTCACCTTCTGTACCACGAAGGCAACCCGTCTGCCGACTACATTCAATGGTCTCTCGCTACACCCCACT…	pep scaffold:IscaW1:DS812261:191339:194654:-1 gene:ISCW020846 transcript:ISCW020846-RA gene_biotype:protein_coding transcript_biotype:protein_coding description:Cytosolic sulfotransferase	Ixodes scapularis
OE_11392	let-7g-5p	ISCW016779-PA	AAGTATTAACATTAATTTTAAATTTGTGGTATTTATTTACCCATTAATAAAGCCTTCATCATTTTTCTACCTCTGTGTATACTCTTGCTTAGTTC	TGTGATTCGAGTTGTGCTACGTGTGTATCGTATTCAACAGGATGAATACCGTTATTTCGCGAGCGAATGCGATATTTGCATTCACATTAAGCGTACTTACAGCGCTCACCTTCATTTGCTTCCTCTCAACAGCGTTTTTCCAGTACAAGTCGGAAATCAATGTGCAAACCGTGAAGGCTGTTGTAAAAAATGTCCAAGACTTCAGCACCTCCCGGGAGATGAACGACCTGGGCTTTGTGATGTTTAATCTACAAGCCAACCTGACGCATCTTTTCAACTGGAATGTCAAACAACTGTTTCTGTACCTGACTGCGGAATACAAAACCGACAATAATGTTCTGAACCAGGTCGTTCTTTGGGACAAAATTATCAGGAGAGGAGACGACGCTCTTTTGTACT…	pep scaffold:IscaW1:DS660824:317324:323861:-1 gene:ISCW016779 transcript:ISCW016779-RA gene_biotype:protein_coding transcript_biotype:protein_coding description:signal peptidase, putative	Ixodes scapularis
OE_11392	let-7i-5p	ISCW016779-PA	AAGTATTAACATTAATTTTAAATTTGTGGTATTTATTTACCCATTAATAAAGCCTTCATCATTTTTCTACCTCTGTGTATACTCTTGCTTAGTTC	TGTGATTCGAGTTGTGCTACGTGTGTATCGTATTCAACAGGATGAATACCGTTATTTCGCGAGCGAATGCGATATTTGCATTCACATTAAGCGTACTTACAGCGCTCACCTTCATTTGCTTCCTCTCAACAGCGTTTTTCCAGTACAAGTCGGAAATCAATGTGCAAACCGTGAAGGCTGTTGTAAAAAATGTCCAAGACTTCAGCACCTCCCGGGAGATGAACGACCTGGGCTTTGTGATGTTTAATCTACAAGCCAACCTGACGCATCTTTTCAACTGGAATGTCAAACAACTGTTTCTGTACCTGACTGCGGAATACAAAACCGACAATAATGTTCTGAACCAGGTCGTTCTTTGGGACAAAATTATCAGGAGAGGAGACGACGCTCTTTTGTACT…	pep scaffold:IscaW1:DS660824:317324:323861:-1 gene:ISCW016779 transcript:ISCW016779-RA gene_biotype:protein_coding transcript_biotype:protein_coding description:signal peptidase, putative	Ixodes scapularis
OE_11392	let-7d-5p	ISCW016779-PA	AAGTATTAACATTAATTTTAAATTTGTGGTATTTATTTACCCATTAATAAAGCCTTCATCATTTTTCTACCTCTGTGTATACTCTTGCTTAGTTC	TGTGATTCGAGTTGTGCTACGTGTGTATCGTATTCAACAGGATGAATACCGTTATTTCGCGAGCGAATGCGATATTTGCATTCACATTAAGCGTACTTACAGCGCTCACCTTCATTTGCTTCCTCTCAACAGCGTTTTTCCAGTACAAGTCGGAAATCAATGTGCAAACCGTGAAGGCTGTTGTAAAAAATGTCCAAGACTTCAGCACCTCCCGGGAGATGAACGACCTGGGCTTTGTGATGTTTAATCTACAAGCCAACCTGACGCATCTTTTCAACTGGAATGTCAAACAACTGTTTCTGTACCTGACTGCGGAATACAAAACCGACAATAATGTTCTGAACCAGGTCGTTCTTTGGGACAAAATTATCAGGAGAGGAGACGACGCTCTTTTGTACT…	pep scaffold:IscaW1:DS660824:317324:323861:-1 gene:ISCW016779 transcript:ISCW016779-RA gene_biotype:protein_coding transcript_biotype:protein_coding description:signal peptidase, putative	Ixodes scapularis
OE_11392	let-7c-5p	ISCW016779-PA	AAGTATTAACATTAATTTTAAATTTGTGGTATTTATTTACCCATTAATAAAGCCTTCATCATTTTTCTACCTCTGTGTATACTCTTGCTTAGTTC	TGTGATTCGAGTTGTGCTACGTGTGTATCGTATTCAACAGGATGAATACCGTTATTTCGCGAGCGAATGCGATATTTGCATTCACATTAAGCGTACTTACAGCGCTCACCTTCATTTGCTTCCTCTCAACAGCGTTTTTCCAGTACAAGTCGGAAATCAATGTGCAAACCGTGAAGGCTGTTGTAAAAAATGTCCAAGACTTCAGCACCTCCCGGGAGATGAACGACCTGGGCTTTGTGATGTTTAATCTACAAGCCAACCTGACGCATCTTTTCAACTGGAATGTCAAACAACTGTTTCTGTACCTGACTGCGGAATACAAAACCGACAATAATGTTCTGAACCAGGTCGTTCTTTGGGACAAAATTATCAGGAGAGGAGACGACGCTCTTTTGTACT…	pep scaffold:IscaW1:DS660824:317324:323861:-1 gene:ISCW016779 transcript:ISCW016779-RA gene_biotype:protein_coding transcript_biotype:protein_coding description:signal peptidase, putative	Ixodes scapularis
OE_11392	let-7-5p	ISCW016779-PA	AAGTATTAACATTAATTTTAAATTTGTGGTATTTATTTACCCATTAATAAAGCCTTCATCATTTTTCTACCTCTGTGTATACTCTTGCTTAGTTC	TGTGATTCGAGTTGTGCTACGTGTGTATCGTATTCAACAGGATGAATACCGTTATTTCGCGAGCGAATGCGATATTTGCATTCACATTAAGCGTACTTACAGCGCTCACCTTCATTTGCTTCCTCTCAACAGCGTTTTTCCAGTACAAGTCGGAAATCAATGTGCAAACCGTGAAGGCTGTTGTAAAAAATGTCCAAGACTTCAGCACCTCCCGGGAGATGAACGACCTGGGCTTTGTGATGTTTAATCTACAAGCCAACCTGACGCATCTTTTCAACTGGAATGTCAAACAACTGTTTCTGTACCTGACTGCGGAATACAAAACCGACAATAATGTTCTGAACCAGGTCGTTCTTTGGGACAAAATTATCAGGAGAGGAGACGACGCTCTTTTGTACT…	pep scaffold:IscaW1:DS660824:317324:323861:-1 gene:ISCW016779 transcript:ISCW016779-RA gene_biotype:protein_coding transcript_biotype:protein_coding description:signal peptidase, putative	Ixodes scapularis
OE_11392	let-7e-5p	ISCW016779-PA	AAGTATTAACATTAATTTTAAATTTGTGGTATTTATTTACCCATTAATAAAGCCTTCATCATTTTTCTACCTCTGTGTATACTCTTGCTTAGTTC	TGTGATTCGAGTTGTGCTACGTGTGTATCGTATTCAACAGGATGAATACCGTTATTTCGCGAGCGAATGCGATATTTGCATTCACATTAAGCGTACTTACAGCGCTCACCTTCATTTGCTTCCTCTCAACAGCGTTTTTCCAGTACAAGTCGGAAATCAATGTGCAAACCGTGAAGGCTGTTGTAAAAAATGTCCAAGACTTCAGCACCTCCCGGGAGATGAACGACCTGGGCTTTGTGATGTTTAATCTACAAGCCAACCTGACGCATCTTTTCAACTGGAATGTCAAACAACTGTTTCTGTACCTGACTGCGGAATACAAAACCGACAATAATGTTCTGAACCAGGTCGTTCTTTGGGACAAAATTATCAGGAGAGGAGACGACGCTCTTTTGTACT…	pep scaffold:IscaW1:DS660824:317324:323861:-1 gene:ISCW016779 transcript:ISCW016779-RA gene_biotype:protein_coding transcript_biotype:protein_coding description:signal peptidase, putative	Ixodes scapularis
OE_11392	let-7f-5p	ISCW016779-PA	AAGTATTAACATTAATTTTAAATTTGTGGTATTTATTTACCCATTAATAAAGCCTTCATCATTTTTCTACCTCTGTGTATACTCTTGCTTAGTTC	TGTGATTCGAGTTGTGCTACGTGTGTATCGTATTCAACAGGATGAATACCGTTATTTCGCGAGCGAATGCGATATTTGCATTCACATTAAGCGTACTTACAGCGCTCACCTTCATTTGCTTCCTCTCAACAGCGTTTTTCCAGTACAAGTCGGAAATCAATGTGCAAACCGTGAAGGCTGTTGTAAAAAATGTCCAAGACTTCAGCACCTCCCGGGAGATGAACGACCTGGGCTTTGTGATGTTTAATCTACAAGCCAACCTGACGCATCTTTTCAACTGGAATGTCAAACAACTGTTTCTGTACCTGACTGCGGAATACAAAACCGACAATAATGTTCTGAACCAGGTCGTTCTTTGGGACAAAATTATCAGGAGAGGAGACGACGCTCTTTTGTACT…	pep scaffold:IscaW1:DS660824:317324:323861:-1 gene:ISCW016779 transcript:ISCW016779-RA gene_biotype:protein_coding transcript_biotype:protein_coding description:signal peptidase, putative	Ixodes scapularis
OE_11392	let-7b-5p	ISCW016779-PA	AAGTATTAACATTAATTTTAAATTTGTGGTATTTATTTACCCATTAATAAAGCCTTCATCATTTTTCTACCTCTGTGTATACTCTTGCTTAGTTC	TGTGATTCGAGTTGTGCTACGTGTGTATCGTATTCAACAGGATGAATACCGTTATTTCGCGAGCGAATGCGATATTTGCATTCACATTAAGCGTACTTACAGCGCTCACCTTCATTTGCTTCCTCTCAACAGCGTTTTTCCAGTACAAGTCGGAAATCAATGTGCAAACCGTGAAGGCTGTTGTAAAAAATGTCCAAGACTTCAGCACCTCCCGGGAGATGAACGACCTGGGCTTTGTGATGTTTAATCTACAAGCCAACCTGACGCATCTTTTCAACTGGAATGTCAAACAACTGTTTCTGTACCTGACTGCGGAATACAAAACCGACAATAATGTTCTGAACCAGGTCGTTCTTTGGGACAAAATTATCAGGAGAGGAGACGACGCTCTTTTGTACT…	pep scaffold:IscaW1:DS660824:317324:323861:-1 gene:ISCW016779 transcript:ISCW016779-RA gene_biotype:protein_coding transcript_biotype:protein_coding description:signal peptidase, putative	Ixodes scapularis
OE_11393	miR-100b-5p	ACB70353.1	AAGGTGCCACAATAAATATGCCCGTGGTTTTCCAAAAGAGAAACGGTGTTTATTTGGCGTACATAAATGTTGGGGCACCGCGGATGACCGCGATATTTCTTTGATAGATTTCGCACAGCGAGTTAGCACCAGTTGAATCACTGTTGGGCTGAGGTGAGTCTTGCCATCGTTGGGATGGCGCAGCCTCTGTGCATAGCCTGAAAATGTTGAAGAAAATGGTATTAGTTCCCCGGGTTGAAGGTTGTCTCTCGTATCTGTGGTGCAGCTGTTGCATAAGCCAGCCTGAATTTATTTTATCTAGCTAGTAGCCCTGCCACATTCTGTGTTATCACTCCCTTTGCCGTGGTAGTGCAGGACGGGAGCATTTAACACTGGTGCACAGTATGCATGTCATGCAGT…	CAGTCAATCGAGACTGCATGACATGCATACTGTGCACCAGTGTTAAATGCTCCCGTCCTGCACTACCACGGCAAAGGGAGTGATAACACAGAATGTGGCAGGGCTACTAGCTAGATAAAATAAATTCAGGCTGGCTTATGCAACAGCTGCACCACAGATACGAGAGACAACCTTCAACCCGGGGAACTAATACCATTTTCTTCAACATTTTCAGGCTATGCACAGAGGCTGCGCCATCCCAACGATGGCAAGACTCACCTCAGCCCAACAGTGATTCAACTGGTGCTAACTCGCTGTGCGAAATCTATCAAAGAAATATCGCGGTCATCCGCGGTGCCCCAACATTTATGTACGCCAAATAAACACCGTTTCTCTTTTGGAAAACCACGGGCATATTTA…	ribosomal protein S16	Ornithodoros coriaceus
OE_11393	miR-100-5p	ACB70353.1	AAGGTGCCACAATAAATATGCCCGTGGTTTTCCAAAAGAGAAACGGTGTTTATTTGGCGTACATAAATGTTGGGGCACCGCGGATGACCGCGATATTTCTTTGATAGATTTCGCACAGCGAGTTAGCACCAGTTGAATCACTGTTGGGCTGAGGTGAGTCTTGCCATCGTTGGGATGGCGCAGCCTCTGTGCATAGCCTGAAAATGTTGAAGAAAATGGTATTAGTTCCCCGGGTTGAAGGTTGTCTCTCGTATCTGTGGTGCAGCTGTTGCATAAGCCAGCCTGAATTTATTTTATCTAGCTAGTAGCCCTGCCACATTCTGTGTTATCACTCCCTTTGCCGTGGTAGTGCAGGACGGGAGCATTTAACACTGGTGCACAGTATGCATGTCATGCAGT…	CAGTCAATCGAGACTGCATGACATGCATACTGTGCACCAGTGTTAAATGCTCCCGTCCTGCACTACCACGGCAAAGGGAGTGATAACACAGAATGTGGCAGGGCTACTAGCTAGATAAAATAAATTCAGGCTGGCTTATGCAACAGCTGCACCACAGATACGAGAGACAACCTTCAACCCGGGGAACTAATACCATTTTCTTCAACATTTTCAGGCTATGCACAGAGGCTGCGCCATCCCAACGATGGCAAGACTCACCTCAGCCCAACAGTGATTCAACTGGTGCTAACTCGCTGTGCGAAATCTATCAAAGAAATATCGCGGTCATCCGCGGTGCCCCAACATTTATGTACGCCAAATAAACACCGTTTCTCTTTTGGAAAACCACGGGCATATTTA…	ribosomal protein S16	Ornithodoros coriaceus
OE_11393	miR-100	ACB70353.1	AAGGTGCCACAATAAATATGCCCGTGGTTTTCCAAAAGAGAAACGGTGTTTATTTGGCGTACATAAATGTTGGGGCACCGCGGATGACCGCGATATTTCTTTGATAGATTTCGCACAGCGAGTTAGCACCAGTTGAATCACTGTTGGGCTGAGGTGAGTCTTGCCATCGTTGGGATGGCGCAGCCTCTGTGCATAGCCTGAAAATGTTGAAGAAAATGGTATTAGTTCCCCGGGTTGAAGGTTGTCTCTCGTATCTGTGGTGCAGCTGTTGCATAAGCCAGCCTGAATTTATTTTATCTAGCTAGTAGCCCTGCCACATTCTGTGTTATCACTCCCTTTGCCGTGGTAGTGCAGGACGGGAGCATTTAACACTGGTGCACAGTATGCATGTCATGCAGT…	CAGTCAATCGAGACTGCATGACATGCATACTGTGCACCAGTGTTAAATGCTCCCGTCCTGCACTACCACGGCAAAGGGAGTGATAACACAGAATGTGGCAGGGCTACTAGCTAGATAAAATAAATTCAGGCTGGCTTATGCAACAGCTGCACCACAGATACGAGAGACAACCTTCAACCCGGGGAACTAATACCATTTTCTTCAACATTTTCAGGCTATGCACAGAGGCTGCGCCATCCCAACGATGGCAAGACTCACCTCAGCCCAACAGTGATTCAACTGGTGCTAACTCGCTGTGCGAAATCTATCAAAGAAATATCGCGGTCATCCGCGGTGCCCCAACATTTATGTACGCCAAATAAACACCGTTTCTCTTTTGGAAAACCACGGGCATATTTA…	ribosomal protein S16	Ornithodoros coriaceus
OE_11393	miR-33a-5p	ACB70353.1	AAGGTGCCACAATAAATATGCCCGTGGTTTTCCAAAAGAGAAACGGTGTTTATTTGGCGTACATAAATGTTGGGGCACCGCGGATGACCGCGATATTTCTTTGATAGATTTCGCACAGCGAGTTAGCACCAGTTGAATCACTGTTGGGCTGAGGTGAGTCTTGCCATCGTTGGGATGGCGCAGCCTCTGTGCATAGCCTGAAAATGTTGAAGAAAATGGTATTAGTTCCCCGGGTTGAAGGTTGTCTCTCGTATCTGTGGTGCAGCTGTTGCATAAGCCAGCCTGAATTTATTTTATCTAGCTAGTAGCCCTGCCACATTCTGTGTTATCACTCCCTTTGCCGTGGTAGTGCAGGACGGGAGCATTTAACACTGGTGCACAGTATGCATGTCATGCAGT…	CAGTCAATCGAGACTGCATGACATGCATACTGTGCACCAGTGTTAAATGCTCCCGTCCTGCACTACCACGGCAAAGGGAGTGATAACACAGAATGTGGCAGGGCTACTAGCTAGATAAAATAAATTCAGGCTGGCTTATGCAACAGCTGCACCACAGATACGAGAGACAACCTTCAACCCGGGGAACTAATACCATTTTCTTCAACATTTTCAGGCTATGCACAGAGGCTGCGCCATCCCAACGATGGCAAGACTCACCTCAGCCCAACAGTGATTCAACTGGTGCTAACTCGCTGTGCGAAATCTATCAAAGAAATATCGCGGTCATCCGCGGTGCCCCAACATTTATGTACGCCAAATAAACACCGTTTCTCTTTTGGAAAACCACGGGCATATTTA…	ribosomal protein S16	Ornithodoros coriaceus
OE_11393	miR-26a-5p	ACB70353.1	AAGGTGCCACAATAAATATGCCCGTGGTTTTCCAAAAGAGAAACGGTGTTTATTTGGCGTACATAAATGTTGGGGCACCGCGGATGACCGCGATATTTCTTTGATAGATTTCGCACAGCGAGTTAGCACCAGTTGAATCACTGTTGGGCTGAGGTGAGTCTTGCCATCGTTGGGATGGCGCAGCCTCTGTGCATAGCCTGAAAATGTTGAAGAAAATGGTATTAGTTCCCCGGGTTGAAGGTTGTCTCTCGTATCTGTGGTGCAGCTGTTGCATAAGCCAGCCTGAATTTATTTTATCTAGCTAGTAGCCCTGCCACATTCTGTGTTATCACTCCCTTTGCCGTGGTAGTGCAGGACGGGAGCATTTAACACTGGTGCACAGTATGCATGTCATGCAGT…	CAGTCAATCGAGACTGCATGACATGCATACTGTGCACCAGTGTTAAATGCTCCCGTCCTGCACTACCACGGCAAAGGGAGTGATAACACAGAATGTGGCAGGGCTACTAGCTAGATAAAATAAATTCAGGCTGGCTTATGCAACAGCTGCACCACAGATACGAGAGACAACCTTCAACCCGGGGAACTAATACCATTTTCTTCAACATTTTCAGGCTATGCACAGAGGCTGCGCCATCCCAACGATGGCAAGACTCACCTCAGCCCAACAGTGATTCAACTGGTGCTAACTCGCTGTGCGAAATCTATCAAAGAAATATCGCGGTCATCCGCGGTGCCCCAACATTTATGTACGCCAAATAAACACCGTTTCTCTTTTGGAAAACCACGGGCATATTTA…	ribosomal protein S16	Ornithodoros coriaceus
OE_11393	miR-99a-5p	ACB70353.1	AAGGTGCCACAATAAATATGCCCGTGGTTTTCCAAAAGAGAAACGGTGTTTATTTGGCGTACATAAATGTTGGGGCACCGCGGATGACCGCGATATTTCTTTGATAGATTTCGCACAGCGAGTTAGCACCAGTTGAATCACTGTTGGGCTGAGGTGAGTCTTGCCATCGTTGGGATGGCGCAGCCTCTGTGCATAGCCTGAAAATGTTGAAGAAAATGGTATTAGTTCCCCGGGTTGAAGGTTGTCTCTCGTATCTGTGGTGCAGCTGTTGCATAAGCCAGCCTGAATTTATTTTATCTAGCTAGTAGCCCTGCCACATTCTGTGTTATCACTCCCTTTGCCGTGGTAGTGCAGGACGGGAGCATTTAACACTGGTGCACAGTATGCATGTCATGCAGT…	CAGTCAATCGAGACTGCATGACATGCATACTGTGCACCAGTGTTAAATGCTCCCGTCCTGCACTACCACGGCAAAGGGAGTGATAACACAGAATGTGGCAGGGCTACTAGCTAGATAAAATAAATTCAGGCTGGCTTATGCAACAGCTGCACCACAGATACGAGAGACAACCTTCAACCCGGGGAACTAATACCATTTTCTTCAACATTTTCAGGCTATGCACAGAGGCTGCGCCATCCCAACGATGGCAAGACTCACCTCAGCCCAACAGTGATTCAACTGGTGCTAACTCGCTGTGCGAAATCTATCAAAGAAATATCGCGGTCATCCGCGGTGCCCCAACATTTATGTACGCCAAATAAACACCGTTTCTCTTTTGGAAAACCACGGGCATATTTA…	ribosomal protein S16	Ornithodoros coriaceus
OE_11393	miR-141-3p	ACB70353.1	AAGGTGCCACAATAAATATGCCCGTGGTTTTCCAAAAGAGAAACGGTGTTTATTTGGCGTACATAAATGTTGGGGCACCGCGGATGACCGCGATATTTCTTTGATAGATTTCGCACAGCGAGTTAGCACCAGTTGAATCACTGTTGGGCTGAGGTGAGTCTTGCCATCGTTGGGATGGCGCAGCCTCTGTGCATAGCCTGAAAATGTTGAAGAAAATGGTATTAGTTCCCCGGGTTGAAGGTTGTCTCTCGTATCTGTGGTGCAGCTGTTGCATAAGCCAGCCTGAATTTATTTTATCTAGCTAGTAGCCCTGCCACATTCTGTGTTATCACTCCCTTTGCCGTGGTAGTGCAGGACGGGAGCATTTAACACTGGTGCACAGTATGCATGTCATGCAGT…	CAGTCAATCGAGACTGCATGACATGCATACTGTGCACCAGTGTTAAATGCTCCCGTCCTGCACTACCACGGCAAAGGGAGTGATAACACAGAATGTGGCAGGGCTACTAGCTAGATAAAATAAATTCAGGCTGGCTTATGCAACAGCTGCACCACAGATACGAGAGACAACCTTCAACCCGGGGAACTAATACCATTTTCTTCAACATTTTCAGGCTATGCACAGAGGCTGCGCCATCCCAACGATGGCAAGACTCACCTCAGCCCAACAGTGATTCAACTGGTGCTAACTCGCTGTGCGAAATCTATCAAAGAAATATCGCGGTCATCCGCGGTGCCCCAACATTTATGTACGCCAAATAAACACCGTTTCTCTTTTGGAAAACCACGGGCATATTTA…	ribosomal protein S16	Ornithodoros coriaceus
OE_11393	miR-200a-3p	ACB70353.1	AAGGTGCCACAATAAATATGCCCGTGGTTTTCCAAAAGAGAAACGGTGTTTATTTGGCGTACATAAATGTTGGGGCACCGCGGATGACCGCGATATTTCTTTGATAGATTTCGCACAGCGAGTTAGCACCAGTTGAATCACTGTTGGGCTGAGGTGAGTCTTGCCATCGTTGGGATGGCGCAGCCTCTGTGCATAGCCTGAAAATGTTGAAGAAAATGGTATTAGTTCCCCGGGTTGAAGGTTGTCTCTCGTATCTGTGGTGCAGCTGTTGCATAAGCCAGCCTGAATTTATTTTATCTAGCTAGTAGCCCTGCCACATTCTGTGTTATCACTCCCTTTGCCGTGGTAGTGCAGGACGGGAGCATTTAACACTGGTGCACAGTATGCATGTCATGCAGT…	CAGTCAATCGAGACTGCATGACATGCATACTGTGCACCAGTGTTAAATGCTCCCGTCCTGCACTACCACGGCAAAGGGAGTGATAACACAGAATGTGGCAGGGCTACTAGCTAGATAAAATAAATTCAGGCTGGCTTATGCAACAGCTGCACCACAGATACGAGAGACAACCTTCAACCCGGGGAACTAATACCATTTTCTTCAACATTTTCAGGCTATGCACAGAGGCTGCGCCATCCCAACGATGGCAAGACTCACCTCAGCCCAACAGTGATTCAACTGGTGCTAACTCGCTGTGCGAAATCTATCAAAGAAATATCGCGGTCATCCGCGGTGCCCCAACATTTATGTACGCCAAATAAACACCGTTTCTCTTTTGGAAAACCACGGGCATATTTA…	ribosomal protein S16	Ornithodoros coriaceus
OE_11413	miR-205-5p	B7PHV2	TGCTCAGATGGAGCCATACAATGGAGTATTATGCAGGCTCATATATATTTTTATACAGGATTGTTTGAACCAGTGAGTGAGACACTGTCGGAATGTTTCATGAAGGAATATCAATGTTTATATGCCGTGAACCCTGATAAAGTGCGACATGCGAAGTTTCTGTGCTGGCAGAGCGCCATCGTACATTGATGGGACATGGTCTAGGAGCCTCTGCAAGTTTGAGCTGCCTTTGAAGGGGTGGGATCAGATTCAAGGAACCTTGTTGTTGATATGTAATAAATGTTTAATTTG	CAAATTAAACATTTATTACATATCAACAACAAGGTTCCTTGAATCTGATCCCACCCCTTCAAAGGCAGCTCAAACTTGCAGAGGCTCCTAGACCATGTCCCATCAATGTACGATGGCGCTCTGCCAGCACAGAAACTTCGCATGTCGCACTTTATCAGGGTTCACGGCATATAAACATTGATATTCCTTCATGAAACATTCCGACAGTGTCTCACTCACTGGTTCAAACAATCCTGTATAAAAATATATATGAGCCTGCATAATACTCCATTGTATGGCTCCATCTGAGCAAAAGTTCCAAAGTATATAATGTTTGCTGAGCATATACAATGTCCAATGGAAACAGTCCTCAGGTAGTACAACGTCAATATAACCAACTAGAAGTGCTTGATTATGCAA…	pep scaffold:IscaW1:DS715193:84089:103096:1 gene:ISCW004435 transcript:ISCW004435-RA gene_biotype:protein_coding transcript_biotype:protein_coding description:Putative uncharacterized protein (Fragment)	Ixodes scapularis
OE_11419	miR-252-5p_2	CAO00628.1	GAATGAGAGGACGCCGAAGATCTGTACTTAAATCCGAAAGTGGATCCAGGACACGACGCAATTAAAGCCAGCCATTACGTATCGGCCGTCTGACGGTCGTGCTCAACTAATGAACTGCAATCTAAAAATCCCTCGGGACAGCGCGCCAGAAAATAA	AGCCGATGTTCGTGTAACAGACTACGTTGCAGAACCGCTTCCTCAAGCAAATATGCTCCCCTTAGAGAGAGCCTTTCTTGAACAAAGGAGTGACAATAGCATTGCAGCCGAAGTGCATATTGTGGTTGATTCAGCATTCTTCCGTGGATTCAAGGGCAAAAAGGACGACATTATCTTCTACTTTGGTGCCGTTCTGAACGCTATCAACCTTAGGTATGAAACTGTAAAAGGCCTCCGAATAAAAATATTTATTACCGGATTCACCTTTAACAAAAACTGCACAGAGGAGCCCTACATTAAGAAAAGCAAAGTTGCAAACAATCATGGAGATATAGCTGAGACCCTCGAAGCATTTAGAGACCACTATAACAACAATGATGGGATTGAGGGAGTGGACGC…	Metis4 protein	Ixodes ricinus
OE_11422	miR-1993	DAA34659.1	AAGATCAGGTCGAATGATGATGAGGCTCTTCTTGTTGCATAATAGGTTGCACATTTTAAAGACAAAAGTCATCTTTGGTTGCAATAAATGTGAAGTAATTAAACACACTGCATGATTTGTTGGCCTTGACTACACAG	CTGTGTAGTCAAGGCCAACAAATCATGCAGTGTGTTTAATTACTTCACATTTATTGCAACCAAAGATGACTTTTGTCTTTAAAATGTGCAACCTATTATGCAACAAGAAGAGCCTCATCATCATTCGACCTGATCTTCTTTGGAAGTAGCATACACAATAGAGTGACCACAGCTAAGGCGAGGAACATTGCTGCGACGGACAACGCTGCCAAGAGGGCACCTGAAGGCAGTCCTTCACTTGGCAGGTCCCCTAGTCCGACAGTAGCACTCCAACTGTTGCAGAGAGATTTTGTTGATGCCAGAGATAGAGGTAAAGAGGCAGCTTCGGGGGCTTTGGATTCGGCTACCCACGCTTTCAAGGTGTCGGACAGCCGCCAAGCGTTGCTCGCAAAGTCCACA…	TPA_inf: hypothetical secreted protein 1808	Amblyomma variegatum
OE_11422	miR-23a-3p	DAA34659.1	AAGATCAGGTCGAATGATGATGAGGCTCTTCTTGTTGCATAATAGGTTGCACATTTTAAAGACAAAAGTCATCTTTGGTTGCAATAAATGTGAAGTAATTAAACACACTGCATGATTTGTTGGCCTTGACTACACAG	CTGTGTAGTCAAGGCCAACAAATCATGCAGTGTGTTTAATTACTTCACATTTATTGCAACCAAAGATGACTTTTGTCTTTAAAATGTGCAACCTATTATGCAACAAGAAGAGCCTCATCATCATTCGACCTGATCTTCTTTGGAAGTAGCATACACAATAGAGTGACCACAGCTAAGGCGAGGAACATTGCTGCGACGGACAACGCTGCCAAGAGGGCACCTGAAGGCAGTCCTTCACTTGGCAGGTCCCCTAGTCCGACAGTAGCACTCCAACTGTTGCAGAGAGATTTTGTTGATGCCAGAGATAGAGGTAAAGAGGCAGCTTCGGGGGCTTTGGATTCGGCTACCCACGCTTTCAAGGTGTCGGACAGCCGCCAAGCGTTGCTCGCAAAGTCCACA…	TPA_inf: hypothetical secreted protein 1808	Amblyomma variegatum
OE_11428	miR-25-3p	XP_013780446.1	TCCTCTGAGTCCTTCAGTGCAATAAAATACC	GGTATTTTATTGCACTGAAGGACTCAGAGGACTACAATAATAAAGCAAGACACACGGAGCATTCACTAGGCCGAGCGCACATGGGCAGTGGCAAGGGCGTAGGCGGGGAGCACTAAAGCAACTGAAGTCAGCACTTTCAAATGTTGAGTCGCTGTCATCATTAAAATGGCGGCACACGCGTTTCATTTATAACTCAAGTGTTTCTATTTCTACTGAGATACAAGGTTTTTTTGTGCGACGTGACAGCAATTTGTGAAGGGTTTGGGTGCGATGTTTTAGAACATCGCGACAGTTTTGGTAAGTAGCACACTCCCGAAGCTAACCTTTCACCTCGCAAGAACTGCTTGTCAAAATTAACAGACTTAAACACACCTGAAACCGCTTTTCAAATTTGTAGCT…	nodal modulator 3-like	Limulus polyphemus
OE_11428	miR-92a-3p	XP_013780446.1	TCCTCTGAGTCCTTCAGTGCAATAAAATACC	GGTATTTTATTGCACTGAAGGACTCAGAGGACTACAATAATAAAGCAAGACACACGGAGCATTCACTAGGCCGAGCGCACATGGGCAGTGGCAAGGGCGTAGGCGGGGAGCACTAAAGCAACTGAAGTCAGCACTTTCAAATGTTGAGTCGCTGTCATCATTAAAATGGCGGCACACGCGTTTCATTTATAACTCAAGTGTTTCTATTTCTACTGAGATACAAGGTTTTTTTGTGCGACGTGACAGCAATTTGTGAAGGGTTTGGGTGCGATGTTTTAGAACATCGCGACAGTTTTGGTAAGTAGCACACTCCCGAAGCTAACCTTTCACCTCGCAAGAACTGCTTGTCAAAATTAACAGACTTAAACACACCTGAAACCGCTTTTCAAATTTGTAGCT…	nodal modulator 3-like	Limulus polyphemus
OE_11428	miR-92b-3p_2	XP_013780446.1	TCCTCTGAGTCCTTCAGTGCAATAAAATACC	GGTATTTTATTGCACTGAAGGACTCAGAGGACTACAATAATAAAGCAAGACACACGGAGCATTCACTAGGCCGAGCGCACATGGGCAGTGGCAAGGGCGTAGGCGGGGAGCACTAAAGCAACTGAAGTCAGCACTTTCAAATGTTGAGTCGCTGTCATCATTAAAATGGCGGCACACGCGTTTCATTTATAACTCAAGTGTTTCTATTTCTACTGAGATACAAGGTTTTTTTGTGCGACGTGACAGCAATTTGTGAAGGGTTTGGGTGCGATGTTTTAGAACATCGCGACAGTTTTGGTAAGTAGCACACTCCCGAAGCTAACCTTTCACCTCGCAAGAACTGCTTGTCAAAATTAACAGACTTAAACACACCTGAAACCGCTTTTCAAATTTGTAGCT…	nodal modulator 3-like	Limulus polyphemus
OE_11428	miR-92b-3p_1	XP_013780446.1	TCCTCTGAGTCCTTCAGTGCAATAAAATACC	GGTATTTTATTGCACTGAAGGACTCAGAGGACTACAATAATAAAGCAAGACACACGGAGCATTCACTAGGCCGAGCGCACATGGGCAGTGGCAAGGGCGTAGGCGGGGAGCACTAAAGCAACTGAAGTCAGCACTTTCAAATGTTGAGTCGCTGTCATCATTAAAATGGCGGCACACGCGTTTCATTTATAACTCAAGTGTTTCTATTTCTACTGAGATACAAGGTTTTTTTGTGCGACGTGACAGCAATTTGTGAAGGGTTTGGGTGCGATGTTTTAGAACATCGCGACAGTTTTGGTAAGTAGCACACTCCCGAAGCTAACCTTTCACCTCGCAAGAACTGCTTGTCAAAATTAACAGACTTAAACACACCTGAAACCGCTTTTCAAATTTGTAGCT…	nodal modulator 3-like	Limulus polyphemus
OE_11433	miR-203a-3p	B7PXV8	ACTGCGGTTTCGTTGCTACTGTGCGACGTAGGGCGATATATCATGGACGTTGTTATATGGACATCTCTTGTATACGGCCTTGCCATACACATGCAGTTATTTTACATAAAAAGCAGAGGTGTGAGCCCCACACCTTTACCTGAAGCACAAGCACCTGAGTGAATGTACTGTTAGTCGGATTGTACGTGCTAGAGACTGTTAAAAGTTCTCGTGCGTTGGTGTGTCGTCCTGATCAAATGTTTCATGTGCAGCGACCTTTTCTTTGCACAATATTAAAGCCGAAACGGAAATTAATCCTTGGCAGTTGGGCAAGCAAAACGTTCGGACATTTCGCATAATAGCTTTGCATTTCAGTGTCCAACTGTATGCCCACAAAAAGGTCACCCAGCATGAAGTGTC…	TCCAATCCGATCCAATCTTTCGGTCGGCGCTAGAAACGTGGTGTGTGGTAGTGTTAGCGAGATTTTCTACACATTATGGGTAACCGAAGAAAAGCAAGAAAGAGAAAGAATGCTTACAACTACAGTGTAAACCATAGGCGGAAGCTAAAGAAGAAGCTGAAACGAAGGGTCAAGATAAAAAGTAAGCCAGTGAAGGAAGCTTGGGATGAAACCAAAGGCATTTACGAGAACATGAAAGACATGGGCTTGTCTTCGGATCCGAATGCAATGGATGTTTCAGAAGATGTTGAGGGAGAACCGACAAAAAAACATGTGGTAAAAGCTCTTGAGGACGAGGCCTCACAGCCGACGCGAAAAACCTTACGGATGTCCGGAGACAACGTCAAGTTTTGCGTGTAC…	pep scaffold:IscaW1:DS816394:111926:112527:1 gene:ISCW020693 transcript:ISCW020693-RA gene_biotype:protein_coding transcript_biotype:protein_coding description:Putative uncharacterized protein	Ixodes scapularis
OE_11433	miR-181a-5p	B7PXV8	ACTGCGGTTTCGTTGCTACTGTGCGACGTAGGGCGATATATCATGGACGTTGTTATATGGACATCTCTTGTATACGGCCTTGCCATACACATGCAGTTATTTTACATAAAAAGCAGAGGTGTGAGCCCCACACCTTTACCTGAAGCACAAGCACCTGAGTGAATGTACTGTTAGTCGGATTGTACGTGCTAGAGACTGTTAAAAGTTCTCGTGCGTTGGTGTGTCGTCCTGATCAAATGTTTCATGTGCAGCGACCTTTTCTTTGCACAATATTAAAGCCGAAACGGAAATTAATCCTTGGCAGTTGGGCAAGCAAAACGTTCGGACATTTCGCATAATAGCTTTGCATTTCAGTGTCCAACTGTATGCCCACAAAAAGGTCACCCAGCATGAAGTGTC…	TCCAATCCGATCCAATCTTTCGGTCGGCGCTAGAAACGTGGTGTGTGGTAGTGTTAGCGAGATTTTCTACACATTATGGGTAACCGAAGAAAAGCAAGAAAGAGAAAGAATGCTTACAACTACAGTGTAAACCATAGGCGGAAGCTAAAGAAGAAGCTGAAACGAAGGGTCAAGATAAAAAGTAAGCCAGTGAAGGAAGCTTGGGATGAAACCAAAGGCATTTACGAGAACATGAAAGACATGGGCTTGTCTTCGGATCCGAATGCAATGGATGTTTCAGAAGATGTTGAGGGAGAACCGACAAAAAAACATGTGGTAAAAGCTCTTGAGGACGAGGCCTCACAGCCGACGCGAAAAACCTTACGGATGTCCGGAGACAACGTCAAGTTTTGCGTGTAC…	pep scaffold:IscaW1:DS816394:111926:112527:1 gene:ISCW020693 transcript:ISCW020693-RA gene_biotype:protein_coding transcript_biotype:protein_coding description:Putative uncharacterized protein	Ixodes scapularis
OE_11433	miR-305-5p	B7PXV8	ACTGCGGTTTCGTTGCTACTGTGCGACGTAGGGCGATATATCATGGACGTTGTTATATGGACATCTCTTGTATACGGCCTTGCCATACACATGCAGTTATTTTACATAAAAAGCAGAGGTGTGAGCCCCACACCTTTACCTGAAGCACAAGCACCTGAGTGAATGTACTGTTAGTCGGATTGTACGTGCTAGAGACTGTTAAAAGTTCTCGTGCGTTGGTGTGTCGTCCTGATCAAATGTTTCATGTGCAGCGACCTTTTCTTTGCACAATATTAAAGCCGAAACGGAAATTAATCCTTGGCAGTTGGGCAAGCAAAACGTTCGGACATTTCGCATAATAGCTTTGCATTTCAGTGTCCAACTGTATGCCCACAAAAAGGTCACCCAGCATGAAGTGTC…	TCCAATCCGATCCAATCTTTCGGTCGGCGCTAGAAACGTGGTGTGTGGTAGTGTTAGCGAGATTTTCTACACATTATGGGTAACCGAAGAAAAGCAAGAAAGAGAAAGAATGCTTACAACTACAGTGTAAACCATAGGCGGAAGCTAAAGAAGAAGCTGAAACGAAGGGTCAAGATAAAAAGTAAGCCAGTGAAGGAAGCTTGGGATGAAACCAAAGGCATTTACGAGAACATGAAAGACATGGGCTTGTCTTCGGATCCGAATGCAATGGATGTTTCAGAAGATGTTGAGGGAGAACCGACAAAAAAACATGTGGTAAAAGCTCTTGAGGACGAGGCCTCACAGCCGACGCGAAAAACCTTACGGATGTCCGGAGACAACGTCAAGTTTTGCGTGTAC…	pep scaffold:IscaW1:DS816394:111926:112527:1 gene:ISCW020693 transcript:ISCW020693-RA gene_biotype:protein_coding transcript_biotype:protein_coding description:Putative uncharacterized protein	Ixodes scapularis
OE_11433	miR-3931	B7PXV8	ACTGCGGTTTCGTTGCTACTGTGCGACGTAGGGCGATATATCATGGACGTTGTTATATGGACATCTCTTGTATACGGCCTTGCCATACACATGCAGTTATTTTACATAAAAAGCAGAGGTGTGAGCCCCACACCTTTACCTGAAGCACAAGCACCTGAGTGAATGTACTGTTAGTCGGATTGTACGTGCTAGAGACTGTTAAAAGTTCTCGTGCGTTGGTGTGTCGTCCTGATCAAATGTTTCATGTGCAGCGACCTTTTCTTTGCACAATATTAAAGCCGAAACGGAAATTAATCCTTGGCAGTTGGGCAAGCAAAACGTTCGGACATTTCGCATAATAGCTTTGCATTTCAGTGTCCAACTGTATGCCCACAAAAAGGTCACCCAGCATGAAGTGTC…	TCCAATCCGATCCAATCTTTCGGTCGGCGCTAGAAACGTGGTGTGTGGTAGTGTTAGCGAGATTTTCTACACATTATGGGTAACCGAAGAAAAGCAAGAAAGAGAAAGAATGCTTACAACTACAGTGTAAACCATAGGCGGAAGCTAAAGAAGAAGCTGAAACGAAGGGTCAAGATAAAAAGTAAGCCAGTGAAGGAAGCTTGGGATGAAACCAAAGGCATTTACGAGAACATGAAAGACATGGGCTTGTCTTCGGATCCGAATGCAATGGATGTTTCAGAAGATGTTGAGGGAGAACCGACAAAAAAACATGTGGTAAAAGCTCTTGAGGACGAGGCCTCACAGCCGACGCGAAAAACCTTACGGATGTCCGGAGACAACGTCAAGTTTTGCGTGTAC…	pep scaffold:IscaW1:DS816394:111926:112527:1 gene:ISCW020693 transcript:ISCW020693-RA gene_biotype:protein_coding transcript_biotype:protein_coding description:Putative uncharacterized protein	Ixodes scapularis
OE_11433	miR-263a-3p	B7PXV8	ACTGCGGTTTCGTTGCTACTGTGCGACGTAGGGCGATATATCATGGACGTTGTTATATGGACATCTCTTGTATACGGCCTTGCCATACACATGCAGTTATTTTACATAAAAAGCAGAGGTGTGAGCCCCACACCTTTACCTGAAGCACAAGCACCTGAGTGAATGTACTGTTAGTCGGATTGTACGTGCTAGAGACTGTTAAAAGTTCTCGTGCGTTGGTGTGTCGTCCTGATCAAATGTTTCATGTGCAGCGACCTTTTCTTTGCACAATATTAAAGCCGAAACGGAAATTAATCCTTGGCAGTTGGGCAAGCAAAACGTTCGGACATTTCGCATAATAGCTTTGCATTTCAGTGTCCAACTGTATGCCCACAAAAAGGTCACCCAGCATGAAGTGTC…	TCCAATCCGATCCAATCTTTCGGTCGGCGCTAGAAACGTGGTGTGTGGTAGTGTTAGCGAGATTTTCTACACATTATGGGTAACCGAAGAAAAGCAAGAAAGAGAAAGAATGCTTACAACTACAGTGTAAACCATAGGCGGAAGCTAAAGAAGAAGCTGAAACGAAGGGTCAAGATAAAAAGTAAGCCAGTGAAGGAAGCTTGGGATGAAACCAAAGGCATTTACGAGAACATGAAAGACATGGGCTTGTCTTCGGATCCGAATGCAATGGATGTTTCAGAAGATGTTGAGGGAGAACCGACAAAAAAACATGTGGTAAAAGCTCTTGAGGACGAGGCCTCACAGCCGACGCGAAAAACCTTACGGATGTCCGGAGACAACGTCAAGTTTTGCGTGTAC…	pep scaffold:IscaW1:DS816394:111926:112527:1 gene:ISCW020693 transcript:ISCW020693-RA gene_biotype:protein_coding transcript_biotype:protein_coding description:Putative uncharacterized protein	Ixodes scapularis
OE_11433	miR-1993	B7PXV8	ACTGCGGTTTCGTTGCTACTGTGCGACGTAGGGCGATATATCATGGACGTTGTTATATGGACATCTCTTGTATACGGCCTTGCCATACACATGCAGTTATTTTACATAAAAAGCAGAGGTGTGAGCCCCACACCTTTACCTGAAGCACAAGCACCTGAGTGAATGTACTGTTAGTCGGATTGTACGTGCTAGAGACTGTTAAAAGTTCTCGTGCGTTGGTGTGTCGTCCTGATCAAATGTTTCATGTGCAGCGACCTTTTCTTTGCACAATATTAAAGCCGAAACGGAAATTAATCCTTGGCAGTTGGGCAAGCAAAACGTTCGGACATTTCGCATAATAGCTTTGCATTTCAGTGTCCAACTGTATGCCCACAAAAAGGTCACCCAGCATGAAGTGTC…	TCCAATCCGATCCAATCTTTCGGTCGGCGCTAGAAACGTGGTGTGTGGTAGTGTTAGCGAGATTTTCTACACATTATGGGTAACCGAAGAAAAGCAAGAAAGAGAAAGAATGCTTACAACTACAGTGTAAACCATAGGCGGAAGCTAAAGAAGAAGCTGAAACGAAGGGTCAAGATAAAAAGTAAGCCAGTGAAGGAAGCTTGGGATGAAACCAAAGGCATTTACGAGAACATGAAAGACATGGGCTTGTCTTCGGATCCGAATGCAATGGATGTTTCAGAAGATGTTGAGGGAGAACCGACAAAAAAACATGTGGTAAAAGCTCTTGAGGACGAGGCCTCACAGCCGACGCGAAAAACCTTACGGATGTCCGGAGACAACGTCAAGTTTTGCGTGTAC…	pep scaffold:IscaW1:DS816394:111926:112527:1 gene:ISCW020693 transcript:ISCW020693-RA gene_biotype:protein_coding transcript_biotype:protein_coding description:Putative uncharacterized protein	Ixodes scapularis
OE_11433	miR-24-3p	B7PXV8	ACTGCGGTTTCGTTGCTACTGTGCGACGTAGGGCGATATATCATGGACGTTGTTATATGGACATCTCTTGTATACGGCCTTGCCATACACATGCAGTTATTTTACATAAAAAGCAGAGGTGTGAGCCCCACACCTTTACCTGAAGCACAAGCACCTGAGTGAATGTACTGTTAGTCGGATTGTACGTGCTAGAGACTGTTAAAAGTTCTCGTGCGTTGGTGTGTCGTCCTGATCAAATGTTTCATGTGCAGCGACCTTTTCTTTGCACAATATTAAAGCCGAAACGGAAATTAATCCTTGGCAGTTGGGCAAGCAAAACGTTCGGACATTTCGCATAATAGCTTTGCATTTCAGTGTCCAACTGTATGCCCACAAAAAGGTCACCCAGCATGAAGTGTC…	TCCAATCCGATCCAATCTTTCGGTCGGCGCTAGAAACGTGGTGTGTGGTAGTGTTAGCGAGATTTTCTACACATTATGGGTAACCGAAGAAAAGCAAGAAAGAGAAAGAATGCTTACAACTACAGTGTAAACCATAGGCGGAAGCTAAAGAAGAAGCTGAAACGAAGGGTCAAGATAAAAAGTAAGCCAGTGAAGGAAGCTTGGGATGAAACCAAAGGCATTTACGAGAACATGAAAGACATGGGCTTGTCTTCGGATCCGAATGCAATGGATGTTTCAGAAGATGTTGAGGGAGAACCGACAAAAAAACATGTGGTAAAAGCTCTTGAGGACGAGGCCTCACAGCCGACGCGAAAAACCTTACGGATGTCCGGAGACAACGTCAAGTTTTGCGTGTAC…	pep scaffold:IscaW1:DS816394:111926:112527:1 gene:ISCW020693 transcript:ISCW020693-RA gene_biotype:protein_coding transcript_biotype:protein_coding description:Putative uncharacterized protein	Ixodes scapularis
OE_11433	miR-223-3p	B7PXV8	ACTGCGGTTTCGTTGCTACTGTGCGACGTAGGGCGATATATCATGGACGTTGTTATATGGACATCTCTTGTATACGGCCTTGCCATACACATGCAGTTATTTTACATAAAAAGCAGAGGTGTGAGCCCCACACCTTTACCTGAAGCACAAGCACCTGAGTGAATGTACTGTTAGTCGGATTGTACGTGCTAGAGACTGTTAAAAGTTCTCGTGCGTTGGTGTGTCGTCCTGATCAAATGTTTCATGTGCAGCGACCTTTTCTTTGCACAATATTAAAGCCGAAACGGAAATTAATCCTTGGCAGTTGGGCAAGCAAAACGTTCGGACATTTCGCATAATAGCTTTGCATTTCAGTGTCCAACTGTATGCCCACAAAAAGGTCACCCAGCATGAAGTGTC…	TCCAATCCGATCCAATCTTTCGGTCGGCGCTAGAAACGTGGTGTGTGGTAGTGTTAGCGAGATTTTCTACACATTATGGGTAACCGAAGAAAAGCAAGAAAGAGAAAGAATGCTTACAACTACAGTGTAAACCATAGGCGGAAGCTAAAGAAGAAGCTGAAACGAAGGGTCAAGATAAAAAGTAAGCCAGTGAAGGAAGCTTGGGATGAAACCAAAGGCATTTACGAGAACATGAAAGACATGGGCTTGTCTTCGGATCCGAATGCAATGGATGTTTCAGAAGATGTTGAGGGAGAACCGACAAAAAAACATGTGGTAAAAGCTCTTGAGGACGAGGCCTCACAGCCGACGCGAAAAACCTTACGGATGTCCGGAGACAACGTCAAGTTTTGCGTGTAC…	pep scaffold:IscaW1:DS816394:111926:112527:1 gene:ISCW020693 transcript:ISCW020693-RA gene_biotype:protein_coding transcript_biotype:protein_coding description:Putative uncharacterized protein	Ixodes scapularis
OE_11438	miR-1	B7Q963	TAGGTTCGTTGCTCATTTGTCAAGGGCAGTCACTCTCATTTCCAACGTCATGGGCGATGGCTTCTTGTCTTCTAGAAGAATTTCGATGTTTGCTGCCCATGATGATGTTCTTGCTCTCATAGCTTCTCAAAGCCTGTTGGGTTCCTCCATTGTCTAGCACATTCCTCGCTGTGCAGTCCTATCTTGAGTGGTTCTGCTCCAGGGTTTTGGCACCACTTATTTTGGGAATTGAGAGCTAGGCTGAGTAGAATGCGCATACTTTAACGGCGATGGAAAGAACTAAACTGTACATGAGGCGCATGCTGTGGCACTGATACCCTCTTCCTTTTCACAACAGCTCTCCATAAAAAGATATCAAGTAAGTGAAATAAAATAGAAACTAAAAATATCAGTGCTTCC…	GCAGTCTCCTCAAAGAAAAAATTCATCCATGAATAAATTTTTATTCAATGAACATGTACACAATCTCGAGGTTCGTATTCTCACTGAAGATTTGCCTTCATTTTGAACACAAATATAGTAGTATGGACCACGTCCAAAGCATTATTTTGCGCCGTACTATAATTCATTAGTACTTATTTACAGTTAATTGCTTCATAACTAATAGCTTCGTGACTGTCTTGTATATCACATTGGTGCATCTCACAGAACTGAGGGTCAGACCTTCTAGCAAAGTTAGTAAATCAAGGCAGGTTCAAGGGGATGACTCAACAGCTAGGCCTGGCACTGTACAGAAGTTTGCACCCCAGGGCAGTGGTCACCGAACTTTCTTTATTTTTACTGTGGCCCATCTTTAAGAAA…	pep scaffold:IscaW1:DS887628:17928:28770:-1 gene:ISCW011006 transcript:ISCW011006-RA gene_biotype:protein_coding transcript_biotype:protein_coding description:Putative uncharacterized protein (Fragment)	Ixodes scapularis
OE_11438	miR-87-3p	B7Q963	TAGGTTCGTTGCTCATTTGTCAAGGGCAGTCACTCTCATTTCCAACGTCATGGGCGATGGCTTCTTGTCTTCTAGAAGAATTTCGATGTTTGCTGCCCATGATGATGTTCTTGCTCTCATAGCTTCTCAAAGCCTGTTGGGTTCCTCCATTGTCTAGCACATTCCTCGCTGTGCAGTCCTATCTTGAGTGGTTCTGCTCCAGGGTTTTGGCACCACTTATTTTGGGAATTGAGAGCTAGGCTGAGTAGAATGCGCATACTTTAACGGCGATGGAAAGAACTAAACTGTACATGAGGCGCATGCTGTGGCACTGATACCCTCTTCCTTTTCACAACAGCTCTCCATAAAAAGATATCAAGTAAGTGAAATAAAATAGAAACTAAAAATATCAGTGCTTCC…	GCAGTCTCCTCAAAGAAAAAATTCATCCATGAATAAATTTTTATTCAATGAACATGTACACAATCTCGAGGTTCGTATTCTCACTGAAGATTTGCCTTCATTTTGAACACAAATATAGTAGTATGGACCACGTCCAAAGCATTATTTTGCGCCGTACTATAATTCATTAGTACTTATTTACAGTTAATTGCTTCATAACTAATAGCTTCGTGACTGTCTTGTATATCACATTGGTGCATCTCACAGAACTGAGGGTCAGACCTTCTAGCAAAGTTAGTAAATCAAGGCAGGTTCAAGGGGATGACTCAACAGCTAGGCCTGGCACTGTACAGAAGTTTGCACCCCAGGGCAGTGGTCACCGAACTTTCTTTATTTTTACTGTGGCCCATCTTTAAGAAA…	pep scaffold:IscaW1:DS887628:17928:28770:-1 gene:ISCW011006 transcript:ISCW011006-RA gene_biotype:protein_coding transcript_biotype:protein_coding description:Putative uncharacterized protein (Fragment)	Ixodes scapularis
OE_11438	miR-317	B7Q963	TAGGTTCGTTGCTCATTTGTCAAGGGCAGTCACTCTCATTTCCAACGTCATGGGCGATGGCTTCTTGTCTTCTAGAAGAATTTCGATGTTTGCTGCCCATGATGATGTTCTTGCTCTCATAGCTTCTCAAAGCCTGTTGGGTTCCTCCATTGTCTAGCACATTCCTCGCTGTGCAGTCCTATCTTGAGTGGTTCTGCTCCAGGGTTTTGGCACCACTTATTTTGGGAATTGAGAGCTAGGCTGAGTAGAATGCGCATACTTTAACGGCGATGGAAAGAACTAAACTGTACATGAGGCGCATGCTGTGGCACTGATACCCTCTTCCTTTTCACAACAGCTCTCCATAAAAAGATATCAAGTAAGTGAAATAAAATAGAAACTAAAAATATCAGTGCTTCC…	GCAGTCTCCTCAAAGAAAAAATTCATCCATGAATAAATTTTTATTCAATGAACATGTACACAATCTCGAGGTTCGTATTCTCACTGAAGATTTGCCTTCATTTTGAACACAAATATAGTAGTATGGACCACGTCCAAAGCATTATTTTGCGCCGTACTATAATTCATTAGTACTTATTTACAGTTAATTGCTTCATAACTAATAGCTTCGTGACTGTCTTGTATATCACATTGGTGCATCTCACAGAACTGAGGGTCAGACCTTCTAGCAAAGTTAGTAAATCAAGGCAGGTTCAAGGGGATGACTCAACAGCTAGGCCTGGCACTGTACAGAAGTTTGCACCCCAGGGCAGTGGTCACCGAACTTTCTTTATTTTTACTGTGGCCCATCTTTAAGAAA…	pep scaffold:IscaW1:DS887628:17928:28770:-1 gene:ISCW011006 transcript:ISCW011006-RA gene_biotype:protein_coding transcript_biotype:protein_coding description:Putative uncharacterized protein (Fragment)	Ixodes scapularis
OE_11438	miR-205-5p	B7Q963	TAGGTTCGTTGCTCATTTGTCAAGGGCAGTCACTCTCATTTCCAACGTCATGGGCGATGGCTTCTTGTCTTCTAGAAGAATTTCGATGTTTGCTGCCCATGATGATGTTCTTGCTCTCATAGCTTCTCAAAGCCTGTTGGGTTCCTCCATTGTCTAGCACATTCCTCGCTGTGCAGTCCTATCTTGAGTGGTTCTGCTCCAGGGTTTTGGCACCACTTATTTTGGGAATTGAGAGCTAGGCTGAGTAGAATGCGCATACTTTAACGGCGATGGAAAGAACTAAACTGTACATGAGGCGCATGCTGTGGCACTGATACCCTCTTCCTTTTCACAACAGCTCTCCATAAAAAGATATCAAGTAAGTGAAATAAAATAGAAACTAAAAATATCAGTGCTTCC…	GCAGTCTCCTCAAAGAAAAAATTCATCCATGAATAAATTTTTATTCAATGAACATGTACACAATCTCGAGGTTCGTATTCTCACTGAAGATTTGCCTTCATTTTGAACACAAATATAGTAGTATGGACCACGTCCAAAGCATTATTTTGCGCCGTACTATAATTCATTAGTACTTATTTACAGTTAATTGCTTCATAACTAATAGCTTCGTGACTGTCTTGTATATCACATTGGTGCATCTCACAGAACTGAGGGTCAGACCTTCTAGCAAAGTTAGTAAATCAAGGCAGGTTCAAGGGGATGACTCAACAGCTAGGCCTGGCACTGTACAGAAGTTTGCACCCCAGGGCAGTGGTCACCGAACTTTCTTTATTTTTACTGTGGCCCATCTTTAAGAAA…	pep scaffold:IscaW1:DS887628:17928:28770:-1 gene:ISCW011006 transcript:ISCW011006-RA gene_biotype:protein_coding transcript_biotype:protein_coding description:Putative uncharacterized protein (Fragment)	Ixodes scapularis
OE_11438	miR-87	B7Q963	TAGGTTCGTTGCTCATTTGTCAAGGGCAGTCACTCTCATTTCCAACGTCATGGGCGATGGCTTCTTGTCTTCTAGAAGAATTTCGATGTTTGCTGCCCATGATGATGTTCTTGCTCTCATAGCTTCTCAAAGCCTGTTGGGTTCCTCCATTGTCTAGCACATTCCTCGCTGTGCAGTCCTATCTTGAGTGGTTCTGCTCCAGGGTTTTGGCACCACTTATTTTGGGAATTGAGAGCTAGGCTGAGTAGAATGCGCATACTTTAACGGCGATGGAAAGAACTAAACTGTACATGAGGCGCATGCTGTGGCACTGATACCCTCTTCCTTTTCACAACAGCTCTCCATAAAAAGATATCAAGTAAGTGAAATAAAATAGAAACTAAAAATATCAGTGCTTCC…	GCAGTCTCCTCAAAGAAAAAATTCATCCATGAATAAATTTTTATTCAATGAACATGTACACAATCTCGAGGTTCGTATTCTCACTGAAGATTTGCCTTCATTTTGAACACAAATATAGTAGTATGGACCACGTCCAAAGCATTATTTTGCGCCGTACTATAATTCATTAGTACTTATTTACAGTTAATTGCTTCATAACTAATAGCTTCGTGACTGTCTTGTATATCACATTGGTGCATCTCACAGAACTGAGGGTCAGACCTTCTAGCAAAGTTAGTAAATCAAGGCAGGTTCAAGGGGATGACTCAACAGCTAGGCCTGGCACTGTACAGAAGTTTGCACCCCAGGGCAGTGGTCACCGAACTTTCTTTATTTTTACTGTGGCCCATCTTTAAGAAA…	pep scaffold:IscaW1:DS887628:17928:28770:-1 gene:ISCW011006 transcript:ISCW011006-RA gene_biotype:protein_coding transcript_biotype:protein_coding description:Putative uncharacterized protein (Fragment)	Ixodes scapularis
OE_11456	miR-276b-3p	XP_023223626.1	CATGCAACCTGATTTAAAATGCCAAGTGGTGTGTAAATTAAGCAACGCACGCAAGCACTAGGATACAAGCATCATATTCCGAGGGAAGTTCCTAGGAAGACTGGCTGGCTGGCTGGTAAGGCAACTATACTAGACCTGGCTGCACTTTGATATTCATGCAACACAATTTAACTGCTAAGTGTACAAAATAAAGAACAAGGAAAGCTACGCTATGTGGATCTGGGGGTTTGTGTTCCTGACCTTTGAAACCGTCTGTTGTTTTGCTAGACAACATGGGGCGGGGTGGCTGCACTGGCGGTCCAAGCAGACCACCTGTGAGGGTTGA	TCAACCCTCACAGGTGGTCTGCTTGGACCGCCAGTGCAGCCACCCCGCCCCATGTTGTCTAGCAAAACAACAGACGGTTTCAAAGGTCAGGAACACAAACCCCCAGATCCACATAGCGTAGCTTTCCTTGTTCTTTATTTTGTACACTTAGCAGTTAAATTGTGTTGCATGAATATCAAAGTGCAGCCAGGTCTAGTATAGTTGCCTTACCAGCCAGCCAGCCAGTCTTCCTAGGAACTTCCCTCGGAATATGATGCTTGTATCCTAGTGCTTGCGTGCGTTGCTTAATTTACACACCACTTGGCATTTTAAATCAGGTTGCATGTATAGCAAAGTTAAATCACAAAGCCTCGAAAATATAGGGAATAAATTGGAAAAGGCAAACAACACAGGAATGGA…	la-related protein 4-like isoform X3	Centruroides sculpturatus
OE_11456	miR-276a-3p	XP_023223626.1	CATGCAACCTGATTTAAAATGCCAAGTGGTGTGTAAATTAAGCAACGCACGCAAGCACTAGGATACAAGCATCATATTCCGAGGGAAGTTCCTAGGAAGACTGGCTGGCTGGCTGGTAAGGCAACTATACTAGACCTGGCTGCACTTTGATATTCATGCAACACAATTTAACTGCTAAGTGTACAAAATAAAGAACAAGGAAAGCTACGCTATGTGGATCTGGGGGTTTGTGTTCCTGACCTTTGAAACCGTCTGTTGTTTTGCTAGACAACATGGGGCGGGGTGGCTGCACTGGCGGTCCAAGCAGACCACCTGTGAGGGTTGA	TCAACCCTCACAGGTGGTCTGCTTGGACCGCCAGTGCAGCCACCCCGCCCCATGTTGTCTAGCAAAACAACAGACGGTTTCAAAGGTCAGGAACACAAACCCCCAGATCCACATAGCGTAGCTTTCCTTGTTCTTTATTTTGTACACTTAGCAGTTAAATTGTGTTGCATGAATATCAAAGTGCAGCCAGGTCTAGTATAGTTGCCTTACCAGCCAGCCAGCCAGTCTTCCTAGGAACTTCCCTCGGAATATGATGCTTGTATCCTAGTGCTTGCGTGCGTTGCTTAATTTACACACCACTTGGCATTTTAAATCAGGTTGCATGTATAGCAAAGTTAAATCACAAAGCCTCGAAAATATAGGGAATAAATTGGAAAAGGCAAACAACACAGGAATGGA…	la-related protein 4-like isoform X3	Centruroides sculpturatus
OE_11467	miR-320a-3p	B7PQD3	AAGAGTGGCCACACTACCTCGTCGAGTACGTCCCGTTTACTTACAGCTTTGTTGCTGATGTATACAATATTTGTACTAGCCCTTGGAATTGTCGTACGACCGCATTGTACAAAATGTTCATTGTTTATTTATCAATCTTTCACACACCATTAATAAATTTCTTCAGTGGTGGATACTGCTGTTTTCTGCTTCAGGTTGAGATTTTTTATCTGTTTCATCTTGGTAATTGTGGACAATGGGCTGGCAAGTATACCTCATCTGCTGCTACTACGTCATCTACGGTGTGCAAGATAGCTGATACCAAAGTGCTGCTTTCCCGTAAAGTTAAATCTCTACAACACCTGGCCTTCTATGCTTCACTTATACACACCTGTGGTCTCCCGTATTTTTGAAACTTGG…	TGTTCCGTGGTAATAAAGGGCGCGAAGCAGTTTCATCGTTTTCGGCGGTAACTCTCCCATCTCGCAAGCCGAATACAACTGCTTTAGACCATGGCAGAACCGGCAGAGCCTACGCAACCTACGACGCAGACAAGCAATAACACTGATGGTGTGGATGGAGCCATGCTGCTTCTCCAGGGGAAACGACACTTGCTGGTGCAAGATTACCCTTCGGCGGTTGTCAGCCTCCAAGATGCGTGCAAGCTCCTTGCTGCAAAATACGGTGAAACTGCCAACGAGTGTGGAGAGGCATACAGGTGCTACGGCACGGCCCTGCTGGAGCTGGCTCGACAGGAGACTGGCGTCTTGGGCAACGCTCTTGAGGATGAATCCCCATCTGAAGATGAGGGAGAGGATGAA…	pep scaffold:IscaW1:DS764242:580082:596892:-1 gene:ISCW006276 transcript:ISCW006276-RA gene_biotype:protein_coding transcript_biotype:protein_coding description:RNA polymerase II protein ral transcription factor BTF3, putative	Ixodes scapularis
OE_11467	miR-320c	B7PQD3	AAGAGTGGCCACACTACCTCGTCGAGTACGTCCCGTTTACTTACAGCTTTGTTGCTGATGTATACAATATTTGTACTAGCCCTTGGAATTGTCGTACGACCGCATTGTACAAAATGTTCATTGTTTATTTATCAATCTTTCACACACCATTAATAAATTTCTTCAGTGGTGGATACTGCTGTTTTCTGCTTCAGGTTGAGATTTTTTATCTGTTTCATCTTGGTAATTGTGGACAATGGGCTGGCAAGTATACCTCATCTGCTGCTACTACGTCATCTACGGTGTGCAAGATAGCTGATACCAAAGTGCTGCTTTCCCGTAAAGTTAAATCTCTACAACACCTGGCCTTCTATGCTTCACTTATACACACCTGTGGTCTCCCGTATTTTTGAAACTTGG…	TGTTCCGTGGTAATAAAGGGCGCGAAGCAGTTTCATCGTTTTCGGCGGTAACTCTCCCATCTCGCAAGCCGAATACAACTGCTTTAGACCATGGCAGAACCGGCAGAGCCTACGCAACCTACGACGCAGACAAGCAATAACACTGATGGTGTGGATGGAGCCATGCTGCTTCTCCAGGGGAAACGACACTTGCTGGTGCAAGATTACCCTTCGGCGGTTGTCAGCCTCCAAGATGCGTGCAAGCTCCTTGCTGCAAAATACGGTGAAACTGCCAACGAGTGTGGAGAGGCATACAGGTGCTACGGCACGGCCCTGCTGGAGCTGGCTCGACAGGAGACTGGCGTCTTGGGCAACGCTCTTGAGGATGAATCCCCATCTGAAGATGAGGGAGAGGATGAA…	pep scaffold:IscaW1:DS764242:580082:596892:-1 gene:ISCW006276 transcript:ISCW006276-RA gene_biotype:protein_coding transcript_biotype:protein_coding description:RNA polymerase II protein ral transcription factor BTF3, putative	Ixodes scapularis
OE_11467	miR-9-5p_1	B7PQD3	AAGAGTGGCCACACTACCTCGTCGAGTACGTCCCGTTTACTTACAGCTTTGTTGCTGATGTATACAATATTTGTACTAGCCCTTGGAATTGTCGTACGACCGCATTGTACAAAATGTTCATTGTTTATTTATCAATCTTTCACACACCATTAATAAATTTCTTCAGTGGTGGATACTGCTGTTTTCTGCTTCAGGTTGAGATTTTTTATCTGTTTCATCTTGGTAATTGTGGACAATGGGCTGGCAAGTATACCTCATCTGCTGCTACTACGTCATCTACGGTGTGCAAGATAGCTGATACCAAAGTGCTGCTTTCCCGTAAAGTTAAATCTCTACAACACCTGGCCTTCTATGCTTCACTTATACACACCTGTGGTCTCCCGTATTTTTGAAACTTGG…	TGTTCCGTGGTAATAAAGGGCGCGAAGCAGTTTCATCGTTTTCGGCGGTAACTCTCCCATCTCGCAAGCCGAATACAACTGCTTTAGACCATGGCAGAACCGGCAGAGCCTACGCAACCTACGACGCAGACAAGCAATAACACTGATGGTGTGGATGGAGCCATGCTGCTTCTCCAGGGGAAACGACACTTGCTGGTGCAAGATTACCCTTCGGCGGTTGTCAGCCTCCAAGATGCGTGCAAGCTCCTTGCTGCAAAATACGGTGAAACTGCCAACGAGTGTGGAGAGGCATACAGGTGCTACGGCACGGCCCTGCTGGAGCTGGCTCGACAGGAGACTGGCGTCTTGGGCAACGCTCTTGAGGATGAATCCCCATCTGAAGATGAGGGAGAGGATGAA…	pep scaffold:IscaW1:DS764242:580082:596892:-1 gene:ISCW006276 transcript:ISCW006276-RA gene_biotype:protein_coding transcript_biotype:protein_coding description:RNA polymerase II protein ral transcription factor BTF3, putative	Ixodes scapularis
OE_11467	miR-9-5p_2	B7PQD3	AAGAGTGGCCACACTACCTCGTCGAGTACGTCCCGTTTACTTACAGCTTTGTTGCTGATGTATACAATATTTGTACTAGCCCTTGGAATTGTCGTACGACCGCATTGTACAAAATGTTCATTGTTTATTTATCAATCTTTCACACACCATTAATAAATTTCTTCAGTGGTGGATACTGCTGTTTTCTGCTTCAGGTTGAGATTTTTTATCTGTTTCATCTTGGTAATTGTGGACAATGGGCTGGCAAGTATACCTCATCTGCTGCTACTACGTCATCTACGGTGTGCAAGATAGCTGATACCAAAGTGCTGCTTTCCCGTAAAGTTAAATCTCTACAACACCTGGCCTTCTATGCTTCACTTATACACACCTGTGGTCTCCCGTATTTTTGAAACTTGG…	TGTTCCGTGGTAATAAAGGGCGCGAAGCAGTTTCATCGTTTTCGGCGGTAACTCTCCCATCTCGCAAGCCGAATACAACTGCTTTAGACCATGGCAGAACCGGCAGAGCCTACGCAACCTACGACGCAGACAAGCAATAACACTGATGGTGTGGATGGAGCCATGCTGCTTCTCCAGGGGAAACGACACTTGCTGGTGCAAGATTACCCTTCGGCGGTTGTCAGCCTCCAAGATGCGTGCAAGCTCCTTGCTGCAAAATACGGTGAAACTGCCAACGAGTGTGGAGAGGCATACAGGTGCTACGGCACGGCCCTGCTGGAGCTGGCTCGACAGGAGACTGGCGTCTTGGGCAACGCTCTTGAGGATGAATCCCCATCTGAAGATGAGGGAGAGGATGAA…	pep scaffold:IscaW1:DS764242:580082:596892:-1 gene:ISCW006276 transcript:ISCW006276-RA gene_biotype:protein_coding transcript_biotype:protein_coding description:RNA polymerase II protein ral transcription factor BTF3, putative	Ixodes scapularis
OE_11467	miR-5307	B7PQD3	AAGAGTGGCCACACTACCTCGTCGAGTACGTCCCGTTTACTTACAGCTTTGTTGCTGATGTATACAATATTTGTACTAGCCCTTGGAATTGTCGTACGACCGCATTGTACAAAATGTTCATTGTTTATTTATCAATCTTTCACACACCATTAATAAATTTCTTCAGTGGTGGATACTGCTGTTTTCTGCTTCAGGTTGAGATTTTTTATCTGTTTCATCTTGGTAATTGTGGACAATGGGCTGGCAAGTATACCTCATCTGCTGCTACTACGTCATCTACGGTGTGCAAGATAGCTGATACCAAAGTGCTGCTTTCCCGTAAAGTTAAATCTCTACAACACCTGGCCTTCTATGCTTCACTTATACACACCTGTGGTCTCCCGTATTTTTGAAACTTGG…	TGTTCCGTGGTAATAAAGGGCGCGAAGCAGTTTCATCGTTTTCGGCGGTAACTCTCCCATCTCGCAAGCCGAATACAACTGCTTTAGACCATGGCAGAACCGGCAGAGCCTACGCAACCTACGACGCAGACAAGCAATAACACTGATGGTGTGGATGGAGCCATGCTGCTTCTCCAGGGGAAACGACACTTGCTGGTGCAAGATTACCCTTCGGCGGTTGTCAGCCTCCAAGATGCGTGCAAGCTCCTTGCTGCAAAATACGGTGAAACTGCCAACGAGTGTGGAGAGGCATACAGGTGCTACGGCACGGCCCTGCTGGAGCTGGCTCGACAGGAGACTGGCGTCTTGGGCAACGCTCTTGAGGATGAATCCCCATCTGAAGATGAGGGAGAGGATGAA…	pep scaffold:IscaW1:DS764242:580082:596892:-1 gene:ISCW006276 transcript:ISCW006276-RA gene_biotype:protein_coding transcript_biotype:protein_coding description:RNA polymerase II protein ral transcription factor BTF3, putative	Ixodes scapularis
OE_11468	miR-2c-3p	AHX02953.1	AAATTGGCAGATGATGGTACCTCAAGAATACCTCATATATTGTTGTTGATGTTGCTTTGAACAAAGCTTAAAAGCACATTTTCTTGCCCTAGAAAATGTGTTAAATTCTCCATAAAGCTGTGATGCATATATTGGTCATTGTGAGATGGTTACCTTATGCAGATAATGAAAGAAGGAATAATGAAGAGATAGCTTTTGAAATGAAAGGTACAGTGTCTGAATGACACCATACAGTGTCAATTTGTAGGTCCGGCTACACTAGCCACTGGCCAACTTTGGATGAGTCAAAATACATTAGCCATGACTAGCCTTTGAGGCTTACAATTATGGAGAGAGTAATTATTCAGGTTATGAGCCAAGGATATGAAAAGTGAATATCTTAACAGTAAAAAAGACAAA…	GACAGCAACGCAGCTCGTGGGTGGTGATGTTGAGCCGGTCGAAGCACTTGAAGTGTTGTAATGCTTTGTAATTGTTGATACGTTGTGTGTTGCACTGATTGTGAACGAAAGTCATGTCATCCACGCTACGCCCTTATCTGACAGCAGTAAGGCACACGCTGAACGCTGCTATGTGCTTGGAGAATTTTTCCTCCCAAAGTGTGGAAAGGCACAACAAGCCTGAGGTCGAAGTGAGGAGCAGTAAAGAGCTACTTTTGACACCTGTTGTGATCAGTCGCAATGAAAAGGAGCGAGTGCTCATTGAAGGATCCGTCAACTCCATACGCATCAGTATCGCCGTTAAACAGGCAGATGATATCGAGCATATTCTCTGTCACAAGTTCATGAGGTTTATGATGA…	actin-related protein 2/3 complex subunit 4	Dermacentor variabilis
OE_11468	miR-2a	AHX02953.1	AAATTGGCAGATGATGGTACCTCAAGAATACCTCATATATTGTTGTTGATGTTGCTTTGAACAAAGCTTAAAAGCACATTTTCTTGCCCTAGAAAATGTGTTAAATTCTCCATAAAGCTGTGATGCATATATTGGTCATTGTGAGATGGTTACCTTATGCAGATAATGAAAGAAGGAATAATGAAGAGATAGCTTTTGAAATGAAAGGTACAGTGTCTGAATGACACCATACAGTGTCAATTTGTAGGTCCGGCTACACTAGCCACTGGCCAACTTTGGATGAGTCAAAATACATTAGCCATGACTAGCCTTTGAGGCTTACAATTATGGAGAGAGTAATTATTCAGGTTATGAGCCAAGGATATGAAAAGTGAATATCTTAACAGTAAAAAAGACAAA…	GACAGCAACGCAGCTCGTGGGTGGTGATGTTGAGCCGGTCGAAGCACTTGAAGTGTTGTAATGCTTTGTAATTGTTGATACGTTGTGTGTTGCACTGATTGTGAACGAAAGTCATGTCATCCACGCTACGCCCTTATCTGACAGCAGTAAGGCACACGCTGAACGCTGCTATGTGCTTGGAGAATTTTTCCTCCCAAAGTGTGGAAAGGCACAACAAGCCTGAGGTCGAAGTGAGGAGCAGTAAAGAGCTACTTTTGACACCTGTTGTGATCAGTCGCAATGAAAAGGAGCGAGTGCTCATTGAAGGATCCGTCAACTCCATACGCATCAGTATCGCCGTTAAACAGGCAGATGATATCGAGCATATTCTCTGTCACAAGTTCATGAGGTTTATGATGA…	actin-related protein 2/3 complex subunit 4	Dermacentor variabilis
OE_11468	miR-31a-5p	AHX02953.1	AAATTGGCAGATGATGGTACCTCAAGAATACCTCATATATTGTTGTTGATGTTGCTTTGAACAAAGCTTAAAAGCACATTTTCTTGCCCTAGAAAATGTGTTAAATTCTCCATAAAGCTGTGATGCATATATTGGTCATTGTGAGATGGTTACCTTATGCAGATAATGAAAGAAGGAATAATGAAGAGATAGCTTTTGAAATGAAAGGTACAGTGTCTGAATGACACCATACAGTGTCAATTTGTAGGTCCGGCTACACTAGCCACTGGCCAACTTTGGATGAGTCAAAATACATTAGCCATGACTAGCCTTTGAGGCTTACAATTATGGAGAGAGTAATTATTCAGGTTATGAGCCAAGGATATGAAAAGTGAATATCTTAACAGTAAAAAAGACAAA…	GACAGCAACGCAGCTCGTGGGTGGTGATGTTGAGCCGGTCGAAGCACTTGAAGTGTTGTAATGCTTTGTAATTGTTGATACGTTGTGTGTTGCACTGATTGTGAACGAAAGTCATGTCATCCACGCTACGCCCTTATCTGACAGCAGTAAGGCACACGCTGAACGCTGCTATGTGCTTGGAGAATTTTTCCTCCCAAAGTGTGGAAAGGCACAACAAGCCTGAGGTCGAAGTGAGGAGCAGTAAAGAGCTACTTTTGACACCTGTTGTGATCAGTCGCAATGAAAAGGAGCGAGTGCTCATTGAAGGATCCGTCAACTCCATACGCATCAGTATCGCCGTTAAACAGGCAGATGATATCGAGCATATTCTCTGTCACAAGTTCATGAGGTTTATGATGA…	actin-related protein 2/3 complex subunit 4	Dermacentor variabilis
OE_11468	miR-200a-3p	AHX02953.1	AAATTGGCAGATGATGGTACCTCAAGAATACCTCATATATTGTTGTTGATGTTGCTTTGAACAAAGCTTAAAAGCACATTTTCTTGCCCTAGAAAATGTGTTAAATTCTCCATAAAGCTGTGATGCATATATTGGTCATTGTGAGATGGTTACCTTATGCAGATAATGAAAGAAGGAATAATGAAGAGATAGCTTTTGAAATGAAAGGTACAGTGTCTGAATGACACCATACAGTGTCAATTTGTAGGTCCGGCTACACTAGCCACTGGCCAACTTTGGATGAGTCAAAATACATTAGCCATGACTAGCCTTTGAGGCTTACAATTATGGAGAGAGTAATTATTCAGGTTATGAGCCAAGGATATGAAAAGTGAATATCTTAACAGTAAAAAAGACAAA…	GACAGCAACGCAGCTCGTGGGTGGTGATGTTGAGCCGGTCGAAGCACTTGAAGTGTTGTAATGCTTTGTAATTGTTGATACGTTGTGTGTTGCACTGATTGTGAACGAAAGTCATGTCATCCACGCTACGCCCTTATCTGACAGCAGTAAGGCACACGCTGAACGCTGCTATGTGCTTGGAGAATTTTTCCTCCCAAAGTGTGGAAAGGCACAACAAGCCTGAGGTCGAAGTGAGGAGCAGTAAAGAGCTACTTTTGACACCTGTTGTGATCAGTCGCAATGAAAAGGAGCGAGTGCTCATTGAAGGATCCGTCAACTCCATACGCATCAGTATCGCCGTTAAACAGGCAGATGATATCGAGCATATTCTCTGTCACAAGTTCATGAGGTTTATGATGA…	actin-related protein 2/3 complex subunit 4	Dermacentor variabilis
OE_11468	miR-141-3p	AHX02953.1	AAATTGGCAGATGATGGTACCTCAAGAATACCTCATATATTGTTGTTGATGTTGCTTTGAACAAAGCTTAAAAGCACATTTTCTTGCCCTAGAAAATGTGTTAAATTCTCCATAAAGCTGTGATGCATATATTGGTCATTGTGAGATGGTTACCTTATGCAGATAATGAAAGAAGGAATAATGAAGAGATAGCTTTTGAAATGAAAGGTACAGTGTCTGAATGACACCATACAGTGTCAATTTGTAGGTCCGGCTACACTAGCCACTGGCCAACTTTGGATGAGTCAAAATACATTAGCCATGACTAGCCTTTGAGGCTTACAATTATGGAGAGAGTAATTATTCAGGTTATGAGCCAAGGATATGAAAAGTGAATATCTTAACAGTAAAAAAGACAAA…	GACAGCAACGCAGCTCGTGGGTGGTGATGTTGAGCCGGTCGAAGCACTTGAAGTGTTGTAATGCTTTGTAATTGTTGATACGTTGTGTGTTGCACTGATTGTGAACGAAAGTCATGTCATCCACGCTACGCCCTTATCTGACAGCAGTAAGGCACACGCTGAACGCTGCTATGTGCTTGGAGAATTTTTCCTCCCAAAGTGTGGAAAGGCACAACAAGCCTGAGGTCGAAGTGAGGAGCAGTAAAGAGCTACTTTTGACACCTGTTGTGATCAGTCGCAATGAAAAGGAGCGAGTGCTCATTGAAGGATCCGTCAACTCCATACGCATCAGTATCGCCGTTAAACAGGCAGATGATATCGAGCATATTCTCTGTCACAAGTTCATGAGGTTTATGATGA…	actin-related protein 2/3 complex subunit 4	Dermacentor variabilis
OE_11468	miR-205-5p	AHX02953.1	AAATTGGCAGATGATGGTACCTCAAGAATACCTCATATATTGTTGTTGATGTTGCTTTGAACAAAGCTTAAAAGCACATTTTCTTGCCCTAGAAAATGTGTTAAATTCTCCATAAAGCTGTGATGCATATATTGGTCATTGTGAGATGGTTACCTTATGCAGATAATGAAAGAAGGAATAATGAAGAGATAGCTTTTGAAATGAAAGGTACAGTGTCTGAATGACACCATACAGTGTCAATTTGTAGGTCCGGCTACACTAGCCACTGGCCAACTTTGGATGAGTCAAAATACATTAGCCATGACTAGCCTTTGAGGCTTACAATTATGGAGAGAGTAATTATTCAGGTTATGAGCCAAGGATATGAAAAGTGAATATCTTAACAGTAAAAAAGACAAA…	GACAGCAACGCAGCTCGTGGGTGGTGATGTTGAGCCGGTCGAAGCACTTGAAGTGTTGTAATGCTTTGTAATTGTTGATACGTTGTGTGTTGCACTGATTGTGAACGAAAGTCATGTCATCCACGCTACGCCCTTATCTGACAGCAGTAAGGCACACGCTGAACGCTGCTATGTGCTTGGAGAATTTTTCCTCCCAAAGTGTGGAAAGGCACAACAAGCCTGAGGTCGAAGTGAGGAGCAGTAAAGAGCTACTTTTGACACCTGTTGTGATCAGTCGCAATGAAAAGGAGCGAGTGCTCATTGAAGGATCCGTCAACTCCATACGCATCAGTATCGCCGTTAAACAGGCAGATGATATCGAGCATATTCTCTGTCACAAGTTCATGAGGTTTATGATGA…	actin-related protein 2/3 complex subunit 4	Dermacentor variabilis
OE_11468	miR-87-3p	AHX02953.1	AAATTGGCAGATGATGGTACCTCAAGAATACCTCATATATTGTTGTTGATGTTGCTTTGAACAAAGCTTAAAAGCACATTTTCTTGCCCTAGAAAATGTGTTAAATTCTCCATAAAGCTGTGATGCATATATTGGTCATTGTGAGATGGTTACCTTATGCAGATAATGAAAGAAGGAATAATGAAGAGATAGCTTTTGAAATGAAAGGTACAGTGTCTGAATGACACCATACAGTGTCAATTTGTAGGTCCGGCTACACTAGCCACTGGCCAACTTTGGATGAGTCAAAATACATTAGCCATGACTAGCCTTTGAGGCTTACAATTATGGAGAGAGTAATTATTCAGGTTATGAGCCAAGGATATGAAAAGTGAATATCTTAACAGTAAAAAAGACAAA…	GACAGCAACGCAGCTCGTGGGTGGTGATGTTGAGCCGGTCGAAGCACTTGAAGTGTTGTAATGCTTTGTAATTGTTGATACGTTGTGTGTTGCACTGATTGTGAACGAAAGTCATGTCATCCACGCTACGCCCTTATCTGACAGCAGTAAGGCACACGCTGAACGCTGCTATGTGCTTGGAGAATTTTTCCTCCCAAAGTGTGGAAAGGCACAACAAGCCTGAGGTCGAAGTGAGGAGCAGTAAAGAGCTACTTTTGACACCTGTTGTGATCAGTCGCAATGAAAAGGAGCGAGTGCTCATTGAAGGATCCGTCAACTCCATACGCATCAGTATCGCCGTTAAACAGGCAGATGATATCGAGCATATTCTCTGTCACAAGTTCATGAGGTTTATGATGA…	actin-related protein 2/3 complex subunit 4	Dermacentor variabilis
OE_11468	miR-1993	AHX02953.1	AAATTGGCAGATGATGGTACCTCAAGAATACCTCATATATTGTTGTTGATGTTGCTTTGAACAAAGCTTAAAAGCACATTTTCTTGCCCTAGAAAATGTGTTAAATTCTCCATAAAGCTGTGATGCATATATTGGTCATTGTGAGATGGTTACCTTATGCAGATAATGAAAGAAGGAATAATGAAGAGATAGCTTTTGAAATGAAAGGTACAGTGTCTGAATGACACCATACAGTGTCAATTTGTAGGTCCGGCTACACTAGCCACTGGCCAACTTTGGATGAGTCAAAATACATTAGCCATGACTAGCCTTTGAGGCTTACAATTATGGAGAGAGTAATTATTCAGGTTATGAGCCAAGGATATGAAAAGTGAATATCTTAACAGTAAAAAAGACAAA…	GACAGCAACGCAGCTCGTGGGTGGTGATGTTGAGCCGGTCGAAGCACTTGAAGTGTTGTAATGCTTTGTAATTGTTGATACGTTGTGTGTTGCACTGATTGTGAACGAAAGTCATGTCATCCACGCTACGCCCTTATCTGACAGCAGTAAGGCACACGCTGAACGCTGCTATGTGCTTGGAGAATTTTTCCTCCCAAAGTGTGGAAAGGCACAACAAGCCTGAGGTCGAAGTGAGGAGCAGTAAAGAGCTACTTTTGACACCTGTTGTGATCAGTCGCAATGAAAAGGAGCGAGTGCTCATTGAAGGATCCGTCAACTCCATACGCATCAGTATCGCCGTTAAACAGGCAGATGATATCGAGCATATTCTCTGTCACAAGTTCATGAGGTTTATGATGA…	actin-related protein 2/3 complex subunit 4	Dermacentor variabilis
OE_11468	miR-155-5p	AHX02953.1	AAATTGGCAGATGATGGTACCTCAAGAATACCTCATATATTGTTGTTGATGTTGCTTTGAACAAAGCTTAAAAGCACATTTTCTTGCCCTAGAAAATGTGTTAAATTCTCCATAAAGCTGTGATGCATATATTGGTCATTGTGAGATGGTTACCTTATGCAGATAATGAAAGAAGGAATAATGAAGAGATAGCTTTTGAAATGAAAGGTACAGTGTCTGAATGACACCATACAGTGTCAATTTGTAGGTCCGGCTACACTAGCCACTGGCCAACTTTGGATGAGTCAAAATACATTAGCCATGACTAGCCTTTGAGGCTTACAATTATGGAGAGAGTAATTATTCAGGTTATGAGCCAAGGATATGAAAAGTGAATATCTTAACAGTAAAAAAGACAAA…	GACAGCAACGCAGCTCGTGGGTGGTGATGTTGAGCCGGTCGAAGCACTTGAAGTGTTGTAATGCTTTGTAATTGTTGATACGTTGTGTGTTGCACTGATTGTGAACGAAAGTCATGTCATCCACGCTACGCCCTTATCTGACAGCAGTAAGGCACACGCTGAACGCTGCTATGTGCTTGGAGAATTTTTCCTCCCAAAGTGTGGAAAGGCACAACAAGCCTGAGGTCGAAGTGAGGAGCAGTAAAGAGCTACTTTTGACACCTGTTGTGATCAGTCGCAATGAAAAGGAGCGAGTGCTCATTGAAGGATCCGTCAACTCCATACGCATCAGTATCGCCGTTAAACAGGCAGATGATATCGAGCATATTCTCTGTCACAAGTTCATGAGGTTTATGATGA…	actin-related protein 2/3 complex subunit 4	Dermacentor variabilis
OE_11474	miR-5315	B7Q6W7	TGGCAAATATTTCTTGGTGACACCAGCTGAGCAAAGGCATGCACCACATCACGCGTAAGGGCTTATCCAACATTTTAACGAACCAACAGACGTAGCAGACAGAGACTGTAGTAATTGTAAATCAAAGTGTTGAATCGTGTAATGCGTTTGTGCTAGCAGTTTTGCTATGCAGTTACTCAGTGCATCGGAGACCTTTGTCACTTTTAGGGAGCCGAAATGTTGTGTTTGCATGGTGGCATTCTTTCCTGCATCCGGGACAGGAAAGAGATTTCTTTCTTTTTTGGGGGGAGAGATTGAATGTATTCACATGCGCACGCCTGTTCATATATCATTATGGCCTCAAGTGCTTA	TAAGCACTTGAGGCCATAATGATATATGAACAGGCGTGCGCATGTGAATACATTCAATCTCTCCCCCCAAAAAAGAAAGAAATCTCTTTCCTGTCCCGGATGCAGGAAAGAATGCCACCATGCAAACACAACATTTCGGCTCCCTAAAAGTGACAAAGGTCTCCGATGCACTGAGTAACTGCATAGCAAAACTGCTAGCACAAACGCATTACACGATTCAACACTTTGATTTACAATTACTACAGTCTCTGTCTGCTACGTCTGTTGGTTCGTTAAAATGTTGGATAAGCCCTTACGCGTGATGTGGTGCATGCCTTTGCTCAGCTGGTGTCACCAAGAAATATTTGCCACAATAAACGCATGGAGCTTTCCACATCACCTCATGCGTGCAGCAAACGT…	pep scaffold:IscaW1:DS870541:48476:69958:1 gene:ISCW010856 transcript:ISCW010856-RA gene_biotype:protein_coding transcript_biotype:protein_coding description:Putative uncharacterized protein	Ixodes scapularis
OE_11474	miR-315-5p_1	B7Q6W7	TGGCAAATATTTCTTGGTGACACCAGCTGAGCAAAGGCATGCACCACATCACGCGTAAGGGCTTATCCAACATTTTAACGAACCAACAGACGTAGCAGACAGAGACTGTAGTAATTGTAAATCAAAGTGTTGAATCGTGTAATGCGTTTGTGCTAGCAGTTTTGCTATGCAGTTACTCAGTGCATCGGAGACCTTTGTCACTTTTAGGGAGCCGAAATGTTGTGTTTGCATGGTGGCATTCTTTCCTGCATCCGGGACAGGAAAGAGATTTCTTTCTTTTTTGGGGGGAGAGATTGAATGTATTCACATGCGCACGCCTGTTCATATATCATTATGGCCTCAAGTGCTTA	TAAGCACTTGAGGCCATAATGATATATGAACAGGCGTGCGCATGTGAATACATTCAATCTCTCCCCCCAAAAAAGAAAGAAATCTCTTTCCTGTCCCGGATGCAGGAAAGAATGCCACCATGCAAACACAACATTTCGGCTCCCTAAAAGTGACAAAGGTCTCCGATGCACTGAGTAACTGCATAGCAAAACTGCTAGCACAAACGCATTACACGATTCAACACTTTGATTTACAATTACTACAGTCTCTGTCTGCTACGTCTGTTGGTTCGTTAAAATGTTGGATAAGCCCTTACGCGTGATGTGGTGCATGCCTTTGCTCAGCTGGTGTCACCAAGAAATATTTGCCACAATAAACGCATGGAGCTTTCCACATCACCTCATGCGTGCAGCAAACGT…	pep scaffold:IscaW1:DS870541:48476:69958:1 gene:ISCW010856 transcript:ISCW010856-RA gene_biotype:protein_coding transcript_biotype:protein_coding description:Putative uncharacterized protein	Ixodes scapularis
OE_11474	miR-3931	B7Q6W7	TGGCAAATATTTCTTGGTGACACCAGCTGAGCAAAGGCATGCACCACATCACGCGTAAGGGCTTATCCAACATTTTAACGAACCAACAGACGTAGCAGACAGAGACTGTAGTAATTGTAAATCAAAGTGTTGAATCGTGTAATGCGTTTGTGCTAGCAGTTTTGCTATGCAGTTACTCAGTGCATCGGAGACCTTTGTCACTTTTAGGGAGCCGAAATGTTGTGTTTGCATGGTGGCATTCTTTCCTGCATCCGGGACAGGAAAGAGATTTCTTTCTTTTTTGGGGGGAGAGATTGAATGTATTCACATGCGCACGCCTGTTCATATATCATTATGGCCTCAAGTGCTTA	TAAGCACTTGAGGCCATAATGATATATGAACAGGCGTGCGCATGTGAATACATTCAATCTCTCCCCCCAAAAAAGAAAGAAATCTCTTTCCTGTCCCGGATGCAGGAAAGAATGCCACCATGCAAACACAACATTTCGGCTCCCTAAAAGTGACAAAGGTCTCCGATGCACTGAGTAACTGCATAGCAAAACTGCTAGCACAAACGCATTACACGATTCAACACTTTGATTTACAATTACTACAGTCTCTGTCTGCTACGTCTGTTGGTTCGTTAAAATGTTGGATAAGCCCTTACGCGTGATGTGGTGCATGCCTTTGCTCAGCTGGTGTCACCAAGAAATATTTGCCACAATAAACGCATGGAGCTTTCCACATCACCTCATGCGTGCAGCAAACGT…	pep scaffold:IscaW1:DS870541:48476:69958:1 gene:ISCW010856 transcript:ISCW010856-RA gene_biotype:protein_coding transcript_biotype:protein_coding description:Putative uncharacterized protein	Ixodes scapularis
OE_11474	miR-3931-3p	B7Q6W7	TGGCAAATATTTCTTGGTGACACCAGCTGAGCAAAGGCATGCACCACATCACGCGTAAGGGCTTATCCAACATTTTAACGAACCAACAGACGTAGCAGACAGAGACTGTAGTAATTGTAAATCAAAGTGTTGAATCGTGTAATGCGTTTGTGCTAGCAGTTTTGCTATGCAGTTACTCAGTGCATCGGAGACCTTTGTCACTTTTAGGGAGCCGAAATGTTGTGTTTGCATGGTGGCATTCTTTCCTGCATCCGGGACAGGAAAGAGATTTCTTTCTTTTTTGGGGGGAGAGATTGAATGTATTCACATGCGCACGCCTGTTCATATATCATTATGGCCTCAAGTGCTTA	TAAGCACTTGAGGCCATAATGATATATGAACAGGCGTGCGCATGTGAATACATTCAATCTCTCCCCCCAAAAAAGAAAGAAATCTCTTTCCTGTCCCGGATGCAGGAAAGAATGCCACCATGCAAACACAACATTTCGGCTCCCTAAAAGTGACAAAGGTCTCCGATGCACTGAGTAACTGCATAGCAAAACTGCTAGCACAAACGCATTACACGATTCAACACTTTGATTTACAATTACTACAGTCTCTGTCTGCTACGTCTGTTGGTTCGTTAAAATGTTGGATAAGCCCTTACGCGTGATGTGGTGCATGCCTTTGCTCAGCTGGTGTCACCAAGAAATATTTGCCACAATAAACGCATGGAGCTTTCCACATCACCTCATGCGTGCAGCAAACGT…	pep scaffold:IscaW1:DS870541:48476:69958:1 gene:ISCW010856 transcript:ISCW010856-RA gene_biotype:protein_coding transcript_biotype:protein_coding description:Putative uncharacterized protein	Ixodes scapularis
OE_11480	miR-184-5p	XP_013779027.1	AGGTACGGTGTCTTCTTGTAAATACTGTATTATGTGTACAATACATACTGCGCTTTACTTTTCTACTGTATGGTAGCATAATTTACTTCCCGAGTGATTCTACGGTGCGAATGACTTGCAGTGCACATTTGATGTGGAAGATTTCCTCCGCCGACAGCGAGTGAAAGGGGGCATATTTTGGGAGGCGTGCACAATCTTTGTTTTTAATTTGCGTACATTATGATAATTCTTCACATTTGTTTATGCCACTATTCTGTGGACTTTATGTACAAGGCACCATTGCATCATTACGTTGGGTCTCTGCGTAAGGCACGTTCCGATTGCTGACGGTGGGCAGCGTGGAAGAAACCTACATTATTTACAGGTTATCCGTCGCCTGCACCTGCAGACCATTTTCGT…	ATGGCATTGAAGACGATGATCCAGTTTCGCACAGCGTTGGAGAGAGCGCACTTGCATTGGCATGCGTGGAAGGTCGATTTTTTGTTTCCGTCGACTCGTACACCGTTAACGCATACGCGTTCCCTAGCGGCAAAGCTGACGGAATTATCACGAGGTTTACCTCCGAAGTTTACCACGTGAGCAGCAGTGCAGACGGTAAAACTGTCGTCGCTGCTGGCGGTGATTTCTTCATCAAAGTCGTCGATGCCGACACGGGCACTAGTAAAAAGCTGACTGGGCACAGTGCTCCCATACTTCATTGCACATTGGATCCGAAAGGGCAGTACCTGGCATCGTCGAGTTGCGACGGCACCGTCAGAGTGTGGAATTTGGCAGACGAGAGGTGTATGAAGACGTGGA…	WD repeat and HMG-box DNA-binding protein 1-like	Limulus polyphemus
OE_11480	miR-1993	XP_013779027.1	AGGTACGGTGTCTTCTTGTAAATACTGTATTATGTGTACAATACATACTGCGCTTTACTTTTCTACTGTATGGTAGCATAATTTACTTCCCGAGTGATTCTACGGTGCGAATGACTTGCAGTGCACATTTGATGTGGAAGATTTCCTCCGCCGACAGCGAGTGAAAGGGGGCATATTTTGGGAGGCGTGCACAATCTTTGTTTTTAATTTGCGTACATTATGATAATTCTTCACATTTGTTTATGCCACTATTCTGTGGACTTTATGTACAAGGCACCATTGCATCATTACGTTGGGTCTCTGCGTAAGGCACGTTCCGATTGCTGACGGTGGGCAGCGTGGAAGAAACCTACATTATTTACAGGTTATCCGTCGCCTGCACCTGCAGACCATTTTCGT…	ATGGCATTGAAGACGATGATCCAGTTTCGCACAGCGTTGGAGAGAGCGCACTTGCATTGGCATGCGTGGAAGGTCGATTTTTTGTTTCCGTCGACTCGTACACCGTTAACGCATACGCGTTCCCTAGCGGCAAAGCTGACGGAATTATCACGAGGTTTACCTCCGAAGTTTACCACGTGAGCAGCAGTGCAGACGGTAAAACTGTCGTCGCTGCTGGCGGTGATTTCTTCATCAAAGTCGTCGATGCCGACACGGGCACTAGTAAAAAGCTGACTGGGCACAGTGCTCCCATACTTCATTGCACATTGGATCCGAAAGGGCAGTACCTGGCATCGTCGAGTTGCGACGGCACCGTCAGAGTGTGGAATTTGGCAGACGAGAGGTGTATGAAGACGTGGA…	WD repeat and HMG-box DNA-binding protein 1-like	Limulus polyphemus
OE_11480	miR-190-3p	XP_013779027.1	AGGTACGGTGTCTTCTTGTAAATACTGTATTATGTGTACAATACATACTGCGCTTTACTTTTCTACTGTATGGTAGCATAATTTACTTCCCGAGTGATTCTACGGTGCGAATGACTTGCAGTGCACATTTGATGTGGAAGATTTCCTCCGCCGACAGCGAGTGAAAGGGGGCATATTTTGGGAGGCGTGCACAATCTTTGTTTTTAATTTGCGTACATTATGATAATTCTTCACATTTGTTTATGCCACTATTCTGTGGACTTTATGTACAAGGCACCATTGCATCATTACGTTGGGTCTCTGCGTAAGGCACGTTCCGATTGCTGACGGTGGGCAGCGTGGAAGAAACCTACATTATTTACAGGTTATCCGTCGCCTGCACCTGCAGACCATTTTCGT…	ATGGCATTGAAGACGATGATCCAGTTTCGCACAGCGTTGGAGAGAGCGCACTTGCATTGGCATGCGTGGAAGGTCGATTTTTTGTTTCCGTCGACTCGTACACCGTTAACGCATACGCGTTCCCTAGCGGCAAAGCTGACGGAATTATCACGAGGTTTACCTCCGAAGTTTACCACGTGAGCAGCAGTGCAGACGGTAAAACTGTCGTCGCTGCTGGCGGTGATTTCTTCATCAAAGTCGTCGATGCCGACACGGGCACTAGTAAAAAGCTGACTGGGCACAGTGCTCCCATACTTCATTGCACATTGGATCCGAAAGGGCAGTACCTGGCATCGTCGAGTTGCGACGGCACCGTCAGAGTGTGGAATTTGGCAGACGAGAGGTGTATGAAGACGTGGA…	WD repeat and HMG-box DNA-binding protein 1-like	Limulus polyphemus
OE_11493	miR-5305	XP_022245900.1	AAGACTGCCCCCCAAAGTCCCAAAATATTCAGTTTGGAGTAGGTTTTCGCAGGGAAAAAAAAAAAAAGCCCAGATGCTGCACCTCTTCCCC	AAAAAAATGGACAACTCTGTGATTGCCAAAAGTGGGTGGCTGAACAGACAAAGCAAAATCCTCAAGAAGTGGAAGCGCAGCTGGGTGGAGCTGTACCGAGATGGTCACCTGAAGTACTACGAGACAAATCACAGTCCCAATGCAGAAGATGTCATATTCATGCCTACGGAGTGTGTTGCAGTGAAGACAGGTGCTCAGGTTGATGGAGCCCAGGTAACACACACCATGAACCCACAGTGTCTTTTCTCGGTGATAGCAACAAATGGCAAGACGTGGGTCTTCTGTGGCGAAACGATCGATGACATGAGAGCCTGGCAACTGGCACTGGAACAAGCGAGACTGACTGGGGTGCAACAGAGGGCCTGTGCCCAAAATCCATACTTGCAGGCGCCACCTCCT…	pleckstrin homology domain-containing family B member 2-like isoform X2	Limulus polyphemus
OE_11502	miR-4448	XP_023209617.1	AGTGAGGAGAACAAACGGAAGCGTGAACTTGAACGAGCCAAGCTGCAGTCTCTGGAGAAGGAAAGGGAAGAGAGGGTTCTTAGGGAAAGGCAGGAGGAGGCACAGAGGAAAAAGCAACTCGAGGCCGAGGAGGAAGAAAGGCAGCGCAGACGTGAGGAAGAGAGGAAGCGGAGGAGGAGGAGGGAAGAGGAGGAGGCCAAAAAGAGGAAGAAGGAAGAGGAAAGGAGAAGAAGGGAGGAGGAGGAAGCTGAAAGGAGAAGGAGGGAGGAGGAGGAAGAGGAGAGAAAAAGAAAGAGGAGAGAGGAAGAGGAGGAGGCAGAAAGGAGAAAAAAGGAAGAAGAGGAAAAGCGGAGAAAGGAGGAGGAAAAGAGGAGGAGAAAAGAGGAAGAGATGAGGAGA…	CAATAGAAATCCAACATCCAACCCAATCCAACGGCATCCAACATGGTTACACAAACTTTCCCAAACGACGCAATTATGAGTAGAAATAACCACTCTTATTCCGTTATCACTGTAATTCTAGCACGATAGCTTGATCAAACACTCTTTATAGGTCACTGGGGTATATGCTGTATCCAGTTAACAGTCCTTTCTGAGCTGGGGTCTATTTTATCGAAGGTTTCTATCTGGTCCCGCGCTTGCAGTGTAACACACGAGAATCGGCAGGTGTATACGCCTAAACAAACAGTAGTCTGGGGTTATTTTTTATGCGTTGCTACACTCACAGCATGACGTAGAATGCGCGCTAAAAGTTAGCTTAAACGTAGTAAATGTCGTTTGTTCCATCATAAAATATCCCCC…	A-kinase anchor protein 17A-like	Centruroides sculpturatus
OE_11536	miR-3931-3p	B7Q3F5	CCCCAAGCGAGAGAATGTTTGTCAGAAAAGCACACGGGTTGATCATGCAGGAAATGGAAGTGTAAGAGAAAAAAACACTGAGTGATCAAAGTTGTAAAAGATTTAGTTGCTGTAATAGAGGTTTATGCATTGGTGGTTGCAATGCACTGGTAATAAAGATGGATAACTTGAAAAAAACACTGAGTGATCAAAGTTGTAAAAGATTTAGTTGCTGTAATAGAGGTTTATGCATTGGTGGTTGCAATGCACTGGTAATAAAGATGGATAACTTGAAAAAAACACTGAGTGATCAAAGTT	AACTTTGATCACTCAGTGTTTTTTTCAAGTTATCCATCTTTATTACCAGTGCATTGCAACCACCAATGCATAAACCTCTATTACAGCAACTAAATCTTTTACAACTTTGATCACTCAGTGTTTTTTTCAAGTTATCCATCTTTATTACCAGTGCATTGCAACCACCAATGCATAAACCTCTATTACAGCAACTAAATCTTTTACAACTTTGATCACTCAGTGTTTTTTTCTCTTACACTTCCATTTCCTGCATGATCAACCCGTGTGCTTTTCTGACAAACATTCTCTCGCTTGGGGGAGGGGAGCAGGGGCAAAAAAAAAAAAAAACACTGGGGAGGAGACGTGTACTTTAAAAAAACTGAAAAGAAAAAAGAACACAACAAACACCTGTGTGGGACA…	pep scaffold:IscaW1:DS849458:75263:77487:1 gene:ISCW008982 transcript:ISCW008982-RA gene_biotype:protein_coding transcript_biotype:protein_coding description:Protein phosphatase, putative (Fragment)	Ixodes scapularis
OE_11536	miR-3931	B7Q3F5	CCCCAAGCGAGAGAATGTTTGTCAGAAAAGCACACGGGTTGATCATGCAGGAAATGGAAGTGTAAGAGAAAAAAACACTGAGTGATCAAAGTTGTAAAAGATTTAGTTGCTGTAATAGAGGTTTATGCATTGGTGGTTGCAATGCACTGGTAATAAAGATGGATAACTTGAAAAAAACACTGAGTGATCAAAGTTGTAAAAGATTTAGTTGCTGTAATAGAGGTTTATGCATTGGTGGTTGCAATGCACTGGTAATAAAGATGGATAACTTGAAAAAAACACTGAGTGATCAAAGTT	AACTTTGATCACTCAGTGTTTTTTTCAAGTTATCCATCTTTATTACCAGTGCATTGCAACCACCAATGCATAAACCTCTATTACAGCAACTAAATCTTTTACAACTTTGATCACTCAGTGTTTTTTTCAAGTTATCCATCTTTATTACCAGTGCATTGCAACCACCAATGCATAAACCTCTATTACAGCAACTAAATCTTTTACAACTTTGATCACTCAGTGTTTTTTTCTCTTACACTTCCATTTCCTGCATGATCAACCCGTGTGCTTTTCTGACAAACATTCTCTCGCTTGGGGGAGGGGAGCAGGGGCAAAAAAAAAAAAAAACACTGGGGAGGAGACGTGTACTTTAAAAAAACTGAAAAGAAAAAAGAACACAACAAACACCTGTGTGGGACA…	pep scaffold:IscaW1:DS849458:75263:77487:1 gene:ISCW008982 transcript:ISCW008982-RA gene_biotype:protein_coding transcript_biotype:protein_coding description:Protein phosphatase, putative (Fragment)	Ixodes scapularis
OE_11536	miR-148a-3p	B7Q3F5	CCCCAAGCGAGAGAATGTTTGTCAGAAAAGCACACGGGTTGATCATGCAGGAAATGGAAGTGTAAGAGAAAAAAACACTGAGTGATCAAAGTTGTAAAAGATTTAGTTGCTGTAATAGAGGTTTATGCATTGGTGGTTGCAATGCACTGGTAATAAAGATGGATAACTTGAAAAAAACACTGAGTGATCAAAGTTGTAAAAGATTTAGTTGCTGTAATAGAGGTTTATGCATTGGTGGTTGCAATGCACTGGTAATAAAGATGGATAACTTGAAAAAAACACTGAGTGATCAAAGTT	AACTTTGATCACTCAGTGTTTTTTTCAAGTTATCCATCTTTATTACCAGTGCATTGCAACCACCAATGCATAAACCTCTATTACAGCAACTAAATCTTTTACAACTTTGATCACTCAGTGTTTTTTTCAAGTTATCCATCTTTATTACCAGTGCATTGCAACCACCAATGCATAAACCTCTATTACAGCAACTAAATCTTTTACAACTTTGATCACTCAGTGTTTTTTTCTCTTACACTTCCATTTCCTGCATGATCAACCCGTGTGCTTTTCTGACAAACATTCTCTCGCTTGGGGGAGGGGAGCAGGGGCAAAAAAAAAAAAAAACACTGGGGAGGAGACGTGTACTTTAAAAAAACTGAAAAGAAAAAAGAACACAACAAACACCTGTGTGGGACA…	pep scaffold:IscaW1:DS849458:75263:77487:1 gene:ISCW008982 transcript:ISCW008982-RA gene_biotype:protein_coding transcript_biotype:protein_coding description:Protein phosphatase, putative (Fragment)	Ixodes scapularis
OE_11541	miR-203a-3p	B7Q0F4	TGAAGACTTGCCAGGAGGACGAAGAAGAGAAATACTTTGATTCTGAAGAGCCCCAAATAGCAACTATGGAATGAAAAATATATGTGTTGTATCCACATTTCAGAGTAGCAGTATTTATTTTGGAAGAAATTTCCATATAGAATCCAGCAACAAATGGGAG	CTCCCATTTGTTGCTGGATTCTATATGGAAATTTCTTCCAAAATAAATACTGCTACTCTGAAATGTGGATACAACACATATATTTTTCATTCCATAGTTGCTATTTGGGGCTCTTCAGAATCAAAGTATTTCTCTTCTTCGTCCTCCTGGCAAGTCTTCAAAGAGTCAAATTCAGTGTTGTTATCCACAGACCCATAATCATAATCTCCATCCTTGCCGGCCAGGAAAGACTCGTACATGATGTTGACAAATTCATTTCTCAGCATGTCCTTCTCACTGCTAGGTATTGGACCTCCACAAAAATCTTCGCACGCCTCCTCCTCAGAGTCGCTGTCATTCTCTTCAAATGCGGCTTCTTCGGCGTCCTGTTGCCTGCGTCTGATGCTCTGCAGTTCAGTC…	pep scaffold:IscaW1:DS831942:1370:20937:1 gene:ISCW009877 transcript:ISCW009877-RA gene_biotype:protein_coding transcript_biotype:protein_coding description:Coiled-coil domain-containing protein, putative	Ixodes scapularis
OE_11541	miR-8	B7Q0F4	TGAAGACTTGCCAGGAGGACGAAGAAGAGAAATACTTTGATTCTGAAGAGCCCCAAATAGCAACTATGGAATGAAAAATATATGTGTTGTATCCACATTTCAGAGTAGCAGTATTTATTTTGGAAGAAATTTCCATATAGAATCCAGCAACAAATGGGAG	CTCCCATTTGTTGCTGGATTCTATATGGAAATTTCTTCCAAAATAAATACTGCTACTCTGAAATGTGGATACAACACATATATTTTTCATTCCATAGTTGCTATTTGGGGCTCTTCAGAATCAAAGTATTTCTCTTCTTCGTCCTCCTGGCAAGTCTTCAAAGAGTCAAATTCAGTGTTGTTATCCACAGACCCATAATCATAATCTCCATCCTTGCCGGCCAGGAAAGACTCGTACATGATGTTGACAAATTCATTTCTCAGCATGTCCTTCTCACTGCTAGGTATTGGACCTCCACAAAAATCTTCGCACGCCTCCTCCTCAGAGTCGCTGTCATTCTCTTCAAATGCGGCTTCTTCGGCGTCCTGTTGCCTGCGTCTGATGCTCTGCAGTTCAGTC…	pep scaffold:IscaW1:DS831942:1370:20937:1 gene:ISCW009877 transcript:ISCW009877-RA gene_biotype:protein_coding transcript_biotype:protein_coding description:Coiled-coil domain-containing protein, putative	Ixodes scapularis
OE_11546	miR-87-3p	B7PJJ6	ACGTGGTGCCTGGGAGCAAACCGTTACCTGTTACTTGCTCAAATCATGGCAAAAGATTTTAATGTTTTTCGAGAATAAAATATAGTTGTCCTTTTTTTGCGCATGGGTATCTTCTGTTGGCTTTCAGAAGCACATGCATGGATTACCGGGAGTAATGTCTTTTGCGTTGTCCTCTTATTATTGAGTGCATGAACATCATGTGTACGTGGCTGTAGTGTAATGTTGAACATGCATGGCTTTAGCATAACCACCTTGCCAGCTTTTGTAACATACACAGGGTGTCACCATTAACATGTGCAGAGTATTTAAAAAGAAATTACTTTTGCAATGCAACAGACTGATGACATACAGTTGTTTGCATAGCACGCTGTGCTTTGGAGGGTGTTATCGGTGCCACCC…	CCCTCGTGCGTCATATGGCCCGTCGAAAAAGTGCATGGCCCTATGAAGGCTATCGCTTGACTGATGCGACTGCGTTCACATAAATTTGTCCACCATGCGCAAAGTTTACGTGAAGGCTGGACAGCTGCAAAGGCTGCGAGGCACACAAGCAGGGAAATACAGGTTCCGAGCCTCGCTTTTCACGGTCGCATATGCTATTGTCGCCGGGGGATTTTTTGTCTTTTTCGTAGGAAGAGACAAGGACTTCAGCCGTTACCAGCGGCTCCAGCCGCCACTGACTGGCACTGACTTCATGCTACAGCTCGCCGGAAGTTCCAAGCCCTCAGAGTCTGAAGACAGTGCTTAGCGCTAGTTCCAGTAGCATTTTAGCGTGAAAAAAAAAAAAAATGTTTGTACATA…	pep scaffold:IscaW1:DS727175:223523:251462:1 gene:ISCW005185 transcript:ISCW005185-RA gene_biotype:protein_coding transcript_biotype:protein_coding description:Putative uncharacterized protein	Ixodes scapularis
OE_11546	miR-87	B7PJJ6	ACGTGGTGCCTGGGAGCAAACCGTTACCTGTTACTTGCTCAAATCATGGCAAAAGATTTTAATGTTTTTCGAGAATAAAATATAGTTGTCCTTTTTTTGCGCATGGGTATCTTCTGTTGGCTTTCAGAAGCACATGCATGGATTACCGGGAGTAATGTCTTTTGCGTTGTCCTCTTATTATTGAGTGCATGAACATCATGTGTACGTGGCTGTAGTGTAATGTTGAACATGCATGGCTTTAGCATAACCACCTTGCCAGCTTTTGTAACATACACAGGGTGTCACCATTAACATGTGCAGAGTATTTAAAAAGAAATTACTTTTGCAATGCAACAGACTGATGACATACAGTTGTTTGCATAGCACGCTGTGCTTTGGAGGGTGTTATCGGTGCCACCC…	CCCTCGTGCGTCATATGGCCCGTCGAAAAAGTGCATGGCCCTATGAAGGCTATCGCTTGACTGATGCGACTGCGTTCACATAAATTTGTCCACCATGCGCAAAGTTTACGTGAAGGCTGGACAGCTGCAAAGGCTGCGAGGCACACAAGCAGGGAAATACAGGTTCCGAGCCTCGCTTTTCACGGTCGCATATGCTATTGTCGCCGGGGGATTTTTTGTCTTTTTCGTAGGAAGAGACAAGGACTTCAGCCGTTACCAGCGGCTCCAGCCGCCACTGACTGGCACTGACTTCATGCTACAGCTCGCCGGAAGTTCCAAGCCCTCAGAGTCTGAAGACAGTGCTTAGCGCTAGTTCCAGTAGCATTTTAGCGTGAAAAAAAAAAAAAATGTTTGTACATA…	pep scaffold:IscaW1:DS727175:223523:251462:1 gene:ISCW005185 transcript:ISCW005185-RA gene_biotype:protein_coding transcript_biotype:protein_coding description:Putative uncharacterized protein	Ixodes scapularis
OE_11550	miR-92b-3p_2	XP_023232723.1	GGTCGACTTCTCCTTTCTGCCCCACAACAGAGACCTCATGGACACAACCAAAAGCCTTACACCAAACACTGCAATAGATGACATGTTGTGCAATCAATAAATTATTTGCCACAAATGCAGTTGTTCCGGGCCAAACTCTGGCTCAGAGAATG	CATTCTCTGAGCCAGAGTTTGGCCCGGAACAACTGCATTTGTGGCAAATAATTTATTGATTGCACAACATGTCATCTATTGCAGTGTTTGGTGTAAGGCTTTTGGTTGTGTCCATGAGGTCTCTGTTGTGGGGCAGAAAGGAGAAGTCGACCGAGATCATTATCCCTCTCCATGGCTTTGAGCTTGGCTTCTATGGCATGGATCTGACTCTTAACGTTTTCAGGTGCTTTCCGAAGAGCCACTTGAGATCCGGATTTCCTCGCAGTAGGGTCATCCTTTAAAAGATTGCAGACAAGTGTGAATCGACAAATCGAAAGTTCCCGGTTGCATAGATACACCTTCGCGGAGAACGGCAGTATACGCCTTTTTGCGACAATTATCGTCACAAAAAGGGGTGGT…	probable RNA-binding protein 18	Centruroides sculpturatus
OE_11550	miR-92-3p	XP_023232723.1	GGTCGACTTCTCCTTTCTGCCCCACAACAGAGACCTCATGGACACAACCAAAAGCCTTACACCAAACACTGCAATAGATGACATGTTGTGCAATCAATAAATTATTTGCCACAAATGCAGTTGTTCCGGGCCAAACTCTGGCTCAGAGAATG	CATTCTCTGAGCCAGAGTTTGGCCCGGAACAACTGCATTTGTGGCAAATAATTTATTGATTGCACAACATGTCATCTATTGCAGTGTTTGGTGTAAGGCTTTTGGTTGTGTCCATGAGGTCTCTGTTGTGGGGCAGAAAGGAGAAGTCGACCGAGATCATTATCCCTCTCCATGGCTTTGAGCTTGGCTTCTATGGCATGGATCTGACTCTTAACGTTTTCAGGTGCTTTCCGAAGAGCCACTTGAGATCCGGATTTCCTCGCAGTAGGGTCATCCTTTAAAAGATTGCAGACAAGTGTGAATCGACAAATCGAAAGTTCCCGGTTGCATAGATACACCTTCGCGGAGAACGGCAGTATACGCCTTTTTGCGACAATTATCGTCACAAAAAGGGGTGGT…	probable RNA-binding protein 18	Centruroides sculpturatus
OE_11550	miR-25-3p	XP_023232723.1	GGTCGACTTCTCCTTTCTGCCCCACAACAGAGACCTCATGGACACAACCAAAAGCCTTACACCAAACACTGCAATAGATGACATGTTGTGCAATCAATAAATTATTTGCCACAAATGCAGTTGTTCCGGGCCAAACTCTGGCTCAGAGAATG	CATTCTCTGAGCCAGAGTTTGGCCCGGAACAACTGCATTTGTGGCAAATAATTTATTGATTGCACAACATGTCATCTATTGCAGTGTTTGGTGTAAGGCTTTTGGTTGTGTCCATGAGGTCTCTGTTGTGGGGCAGAAAGGAGAAGTCGACCGAGATCATTATCCCTCTCCATGGCTTTGAGCTTGGCTTCTATGGCATGGATCTGACTCTTAACGTTTTCAGGTGCTTTCCGAAGAGCCACTTGAGATCCGGATTTCCTCGCAGTAGGGTCATCCTTTAAAAGATTGCAGACAAGTGTGAATCGACAAATCGAAAGTTCCCGGTTGCATAGATACACCTTCGCGGAGAACGGCAGTATACGCCTTTTTGCGACAATTATCGTCACAAAAAGGGGTGGT…	probable RNA-binding protein 18	Centruroides sculpturatus
OE_11550	miR-92a-3p	XP_023232723.1	GGTCGACTTCTCCTTTCTGCCCCACAACAGAGACCTCATGGACACAACCAAAAGCCTTACACCAAACACTGCAATAGATGACATGTTGTGCAATCAATAAATTATTTGCCACAAATGCAGTTGTTCCGGGCCAAACTCTGGCTCAGAGAATG	CATTCTCTGAGCCAGAGTTTGGCCCGGAACAACTGCATTTGTGGCAAATAATTTATTGATTGCACAACATGTCATCTATTGCAGTGTTTGGTGTAAGGCTTTTGGTTGTGTCCATGAGGTCTCTGTTGTGGGGCAGAAAGGAGAAGTCGACCGAGATCATTATCCCTCTCCATGGCTTTGAGCTTGGCTTCTATGGCATGGATCTGACTCTTAACGTTTTCAGGTGCTTTCCGAAGAGCCACTTGAGATCCGGATTTCCTCGCAGTAGGGTCATCCTTTAAAAGATTGCAGACAAGTGTGAATCGACAAATCGAAAGTTCCCGGTTGCATAGATACACCTTCGCGGAGAACGGCAGTATACGCCTTTTTGCGACAATTATCGTCACAAAAAGGGGTGGT…	probable RNA-binding protein 18	Centruroides sculpturatus
OE_11550	miR-92b-3p_1	XP_023232723.1	GGTCGACTTCTCCTTTCTGCCCCACAACAGAGACCTCATGGACACAACCAAAAGCCTTACACCAAACACTGCAATAGATGACATGTTGTGCAATCAATAAATTATTTGCCACAAATGCAGTTGTTCCGGGCCAAACTCTGGCTCAGAGAATG	CATTCTCTGAGCCAGAGTTTGGCCCGGAACAACTGCATTTGTGGCAAATAATTTATTGATTGCACAACATGTCATCTATTGCAGTGTTTGGTGTAAGGCTTTTGGTTGTGTCCATGAGGTCTCTGTTGTGGGGCAGAAAGGAGAAGTCGACCGAGATCATTATCCCTCTCCATGGCTTTGAGCTTGGCTTCTATGGCATGGATCTGACTCTTAACGTTTTCAGGTGCTTTCCGAAGAGCCACTTGAGATCCGGATTTCCTCGCAGTAGGGTCATCCTTTAAAAGATTGCAGACAAGTGTGAATCGACAAATCGAAAGTTCCCGGTTGCATAGATACACCTTCGCGGAGAACGGCAGTATACGCCTTTTTGCGACAATTATCGTCACAAAAAGGGGTGGT…	probable RNA-binding protein 18	Centruroides sculpturatus
OE_11554	miR-2b	XP_023211431.1	AACTGACAAACAAGAAAAACGGCAGCAGAAGGTAGGAAGAGGTTGTCTTCAGTTGCTGCTATTGCAAGAGAGACTGTGATGTACTATTCTGAAATGCTTGGAAAAGGAACGGTGTGAACTTCTCACAAGTGTTGCGGCCTAGCCGCTGTTTCTAATTTTTGAAAGACTAATTTGTCTGTGTTATTTGTACGTGTCTAGCATATTGTGAAGCATCTGTCTTCTAAGTAAGGAGTGTATTCTCTATCTTCCCGGTGTCAGTGTGTTTGATTTGGCTTGTTTGTCCCAGAATGTGCGTGTGAATATGGTGTTGAAGGAGCACTCCAAGTCGCCAGGTGAACAGTTGTGTGTTCAGACAGGACGATGCAGACAATTGCGTTTTGTCATTCAAATATGCTGCTG…	CTCAAAAATTTATTTAAAAAAAATTTCAGTTGTGGGAGGAAAACCATGGAGTATGGGCAAAAGGGGAGAAGCAGAGTGTAACATCAAACTACACGCACGGCAAAAGCGCTTTCTTTTTCAGTACTCTCCCCACTTTCAAGAATCACAGCGGCAGCAGCAACAAAGCAAAAAAAAAAAAAAAAATGTTTGCCTGTGTCTGGAGAGCTAGAAAACTAGAGCAAATGCAATGTCTTAACAAGCTTCAGTATTAACAGCACACACATGAAAAAGAAAAACTTGTGCATCACAATACAGCAGCAGCATATTTGAATGACAAAACGCAATTGTCTGCATCGTCCTGTCTGAACACACAACTGTTCACCTGGCGACTTGGAGTGCTCCTTCAACACCATATTCACA…	zinc finger protein 585B-like	Centruroides sculpturatus
OE_11554	miR-27a-3p	XP_023211431.1	AACTGACAAACAAGAAAAACGGCAGCAGAAGGTAGGAAGAGGTTGTCTTCAGTTGCTGCTATTGCAAGAGAGACTGTGATGTACTATTCTGAAATGCTTGGAAAAGGAACGGTGTGAACTTCTCACAAGTGTTGCGGCCTAGCCGCTGTTTCTAATTTTTGAAAGACTAATTTGTCTGTGTTATTTGTACGTGTCTAGCATATTGTGAAGCATCTGTCTTCTAAGTAAGGAGTGTATTCTCTATCTTCCCGGTGTCAGTGTGTTTGATTTGGCTTGTTTGTCCCAGAATGTGCGTGTGAATATGGTGTTGAAGGAGCACTCCAAGTCGCCAGGTGAACAGTTGTGTGTTCAGACAGGACGATGCAGACAATTGCGTTTTGTCATTCAAATATGCTGCTG…	CTCAAAAATTTATTTAAAAAAAATTTCAGTTGTGGGAGGAAAACCATGGAGTATGGGCAAAAGGGGAGAAGCAGAGTGTAACATCAAACTACACGCACGGCAAAAGCGCTTTCTTTTTCAGTACTCTCCCCACTTTCAAGAATCACAGCGGCAGCAGCAACAAAGCAAAAAAAAAAAAAAAAATGTTTGCCTGTGTCTGGAGAGCTAGAAAACTAGAGCAAATGCAATGTCTTAACAAGCTTCAGTATTAACAGCACACACATGAAAAAGAAAAACTTGTGCATCACAATACAGCAGCAGCATATTTGAATGACAAAACGCAATTGTCTGCATCGTCCTGTCTGAACACACAACTGTTCACCTGGCGACTTGGAGTGCTCCTTCAACACCATATTCACA…	zinc finger protein 585B-like	Centruroides sculpturatus
OE_11554	miR-2c-3p	XP_023211431.1	AACTGACAAACAAGAAAAACGGCAGCAGAAGGTAGGAAGAGGTTGTCTTCAGTTGCTGCTATTGCAAGAGAGACTGTGATGTACTATTCTGAAATGCTTGGAAAAGGAACGGTGTGAACTTCTCACAAGTGTTGCGGCCTAGCCGCTGTTTCTAATTTTTGAAAGACTAATTTGTCTGTGTTATTTGTACGTGTCTAGCATATTGTGAAGCATCTGTCTTCTAAGTAAGGAGTGTATTCTCTATCTTCCCGGTGTCAGTGTGTTTGATTTGGCTTGTTTGTCCCAGAATGTGCGTGTGAATATGGTGTTGAAGGAGCACTCCAAGTCGCCAGGTGAACAGTTGTGTGTTCAGACAGGACGATGCAGACAATTGCGTTTTGTCATTCAAATATGCTGCTG…	CTCAAAAATTTATTTAAAAAAAATTTCAGTTGTGGGAGGAAAACCATGGAGTATGGGCAAAAGGGGAGAAGCAGAGTGTAACATCAAACTACACGCACGGCAAAAGCGCTTTCTTTTTCAGTACTCTCCCCACTTTCAAGAATCACAGCGGCAGCAGCAACAAAGCAAAAAAAAAAAAAAAAATGTTTGCCTGTGTCTGGAGAGCTAGAAAACTAGAGCAAATGCAATGTCTTAACAAGCTTCAGTATTAACAGCACACACATGAAAAAGAAAAACTTGTGCATCACAATACAGCAGCAGCATATTTGAATGACAAAACGCAATTGTCTGCATCGTCCTGTCTGAACACACAACTGTTCACCTGGCGACTTGGAGTGCTCCTTCAACACCATATTCACA…	zinc finger protein 585B-like	Centruroides sculpturatus
OE_11554	miR-4448	XP_023211431.1	AACTGACAAACAAGAAAAACGGCAGCAGAAGGTAGGAAGAGGTTGTCTTCAGTTGCTGCTATTGCAAGAGAGACTGTGATGTACTATTCTGAAATGCTTGGAAAAGGAACGGTGTGAACTTCTCACAAGTGTTGCGGCCTAGCCGCTGTTTCTAATTTTTGAAAGACTAATTTGTCTGTGTTATTTGTACGTGTCTAGCATATTGTGAAGCATCTGTCTTCTAAGTAAGGAGTGTATTCTCTATCTTCCCGGTGTCAGTGTGTTTGATTTGGCTTGTTTGTCCCAGAATGTGCGTGTGAATATGGTGTTGAAGGAGCACTCCAAGTCGCCAGGTGAACAGTTGTGTGTTCAGACAGGACGATGCAGACAATTGCGTTTTGTCATTCAAATATGCTGCTG…	CTCAAAAATTTATTTAAAAAAAATTTCAGTTGTGGGAGGAAAACCATGGAGTATGGGCAAAAGGGGAGAAGCAGAGTGTAACATCAAACTACACGCACGGCAAAAGCGCTTTCTTTTTCAGTACTCTCCCCACTTTCAAGAATCACAGCGGCAGCAGCAACAAAGCAAAAAAAAAAAAAAAAATGTTTGCCTGTGTCTGGAGAGCTAGAAAACTAGAGCAAATGCAATGTCTTAACAAGCTTCAGTATTAACAGCACACACATGAAAAAGAAAAACTTGTGCATCACAATACAGCAGCAGCATATTTGAATGACAAAACGCAATTGTCTGCATCGTCCTGTCTGAACACACAACTGTTCACCTGGCGACTTGGAGTGCTCCTTCAACACCATATTCACA…	zinc finger protein 585B-like	Centruroides sculpturatus
OE_11554	miR-2a	XP_023211431.1	AACTGACAAACAAGAAAAACGGCAGCAGAAGGTAGGAAGAGGTTGTCTTCAGTTGCTGCTATTGCAAGAGAGACTGTGATGTACTATTCTGAAATGCTTGGAAAAGGAACGGTGTGAACTTCTCACAAGTGTTGCGGCCTAGCCGCTGTTTCTAATTTTTGAAAGACTAATTTGTCTGTGTTATTTGTACGTGTCTAGCATATTGTGAAGCATCTGTCTTCTAAGTAAGGAGTGTATTCTCTATCTTCCCGGTGTCAGTGTGTTTGATTTGGCTTGTTTGTCCCAGAATGTGCGTGTGAATATGGTGTTGAAGGAGCACTCCAAGTCGCCAGGTGAACAGTTGTGTGTTCAGACAGGACGATGCAGACAATTGCGTTTTGTCATTCAAATATGCTGCTG…	CTCAAAAATTTATTTAAAAAAAATTTCAGTTGTGGGAGGAAAACCATGGAGTATGGGCAAAAGGGGAGAAGCAGAGTGTAACATCAAACTACACGCACGGCAAAAGCGCTTTCTTTTTCAGTACTCTCCCCACTTTCAAGAATCACAGCGGCAGCAGCAACAAAGCAAAAAAAAAAAAAAAAATGTTTGCCTGTGTCTGGAGAGCTAGAAAACTAGAGCAAATGCAATGTCTTAACAAGCTTCAGTATTAACAGCACACACATGAAAAAGAAAAACTTGTGCATCACAATACAGCAGCAGCATATTTGAATGACAAAACGCAATTGTCTGCATCGTCCTGTCTGAACACACAACTGTTCACCTGGCGACTTGGAGTGCTCCTTCAACACCATATTCACA…	zinc finger protein 585B-like	Centruroides sculpturatus
OE_1156	miR-148a-3p	XP_013773681.1	CCGCCTACGGCCCCTCTCTTCCACGCCTTCCCTGCTGCCCCACCATCCCCCGAGCTAACTGAAAAGCTATTTTTGTACAGGTCTACTACTCCAACTGGGAGGGGGGGGCATGGGATAGCTTACCTGCATTCTAACCGCGACAAAAAAGAATCTAGAAATTTTTTGTGTTAAAAAAAAAAAAAAAAAGACATATTCATTCGAGTATAACATAAATGTCATACGTTGGGCATACCGTGGACATGGTCTGGATGTTGGGCATGTGCAACGTGGGTTCCTCCTATATTTGACTGAATGCGGTAGAGCAGCTTGAAAAGAAGTTGCTCCATGTCAAAGTGTGTATACATTGGACTCCTTCACGTGGTTAATGTGCACGAAAAAAGAAAATTGTGCTGCACTGTT…	CCCATCTTTTACGTCCCCACCTCCGGTGCCGCCTCACGCCCCTGCTGGCAGGGGTTCCTCGCAGGGCCAAGCGAAAACAGTGTCTGGAAAACACGGGGGTCGTCTCTGCAAACAGGGAGGGAGCAGCCCGCAGGGCAGCTTGGAGGGGTCGTCGCCCAGCCTTTCCAGAGATTCTAGCACAGAAACGTACACTGATTCGACGGGCATCGACCTGGAACAATTCATCGTGGAGACACTGCACAAAAACCACAAAGATCGCGCAATGATGCTCAGAATAGAGCAGGATCTCATCAACCTCATCAAGGATGCAAAGAGGCCGTCGCACAAGTTTCAGCAGATGAGCTCCTACCATCGCATGCTGGTCCACCGAGTGGCGGCCTACTTCGGACTGGACCACAA…	R3H domain-containing protein 1-like isoform X4	Limulus polyphemus
OE_1156	miR-3931	XP_013773681.1	CCGCCTACGGCCCCTCTCTTCCACGCCTTCCCTGCTGCCCCACCATCCCCCGAGCTAACTGAAAAGCTATTTTTGTACAGGTCTACTACTCCAACTGGGAGGGGGGGGCATGGGATAGCTTACCTGCATTCTAACCGCGACAAAAAAGAATCTAGAAATTTTTTGTGTTAAAAAAAAAAAAAAAAAGACATATTCATTCGAGTATAACATAAATGTCATACGTTGGGCATACCGTGGACATGGTCTGGATGTTGGGCATGTGCAACGTGGGTTCCTCCTATATTTGACTGAATGCGGTAGAGCAGCTTGAAAAGAAGTTGCTCCATGTCAAAGTGTGTATACATTGGACTCCTTCACGTGGTTAATGTGCACGAAAAAAGAAAATTGTGCTGCACTGTT…	CCCATCTTTTACGTCCCCACCTCCGGTGCCGCCTCACGCCCCTGCTGGCAGGGGTTCCTCGCAGGGCCAAGCGAAAACAGTGTCTGGAAAACACGGGGGTCGTCTCTGCAAACAGGGAGGGAGCAGCCCGCAGGGCAGCTTGGAGGGGTCGTCGCCCAGCCTTTCCAGAGATTCTAGCACAGAAACGTACACTGATTCGACGGGCATCGACCTGGAACAATTCATCGTGGAGACACTGCACAAAAACCACAAAGATCGCGCAATGATGCTCAGAATAGAGCAGGATCTCATCAACCTCATCAAGGATGCAAAGAGGCCGTCGCACAAGTTTCAGCAGATGAGCTCCTACCATCGCATGCTGGTCCACCGAGTGGCGGCCTACTTCGGACTGGACCACAA…	R3H domain-containing protein 1-like isoform X4	Limulus polyphemus
OE_11575	miR-1993	XP_013775992.1	AACTCACTGGACACCGTTTTATGGCAGCAAGTGACATTTAAATTGGTGAACCGTACACCAGCAGTATCCTCGAAAGCAGCACATTTTAATATAATGCTGTTGTATCTGGAATTTCAAACTGCTTAATAAAATGGTGCATAATGCCTGATGAGCACACCCTGTGTTGCACATATCTATGACT	TATCCAAGTATCCAAATGAATATTCTGTGCCCTTTAGCGATGTCTGACGTAGAAGAAACCTTGCAAAGACTCAAGTCCCAAAAGGGTGTCGTAGGAGTTATCGTCACTAATTCCGAAGGGGTGCCAATCAAGACAACGATAGACAATGCAACAACAACGCAGTACGCTAGCCTTATTAGCAAGCTGACAGAGAAGACAAGGGCAACTGTGCGTGACCTTGATTCCAGCAATGATCTTATGTTTCTACGAGTTCGTACGAAGAAGCACGAGATCATGGTCTCATGTGATAAGAGCTACCTCTTGATAGTCTTGCAGAACCCTCCAGAGTGAACTCACTGGACACCGTTTTATGGCAGCAAGTGACATTTAAATTGGTGAACCGTACACCAGCAGTATCCT…	dynein light chain roadblock-type 2-like	Limulus polyphemus
OE_11598	miR-317	XP_022662068.1	AATTTTCGAGGGACAAACCCCCTGAAGAAGAAGAAAAACGGCTTGCACGCCGAAGGCTCTACAATCGCAAGCGGAATTCAGTCTCCCATTCAAATTAAATACGAGCCAATACGACAATTATGAGCAAACAAATACTGGACACCCCTGTAAGTCCAATGTTGTGATTTTTGCTTGTCAGTAAGCAGGGAAGCTCGTGCCACGCGGCTCAAATTGACAATGTTGAATATTCCGACGTGACCTTGGAGTGTGCGGTCATTGAGTCCTTTCCAAAGCATACTGTGAGTACAGTCGCGTTACTTGTCAAGTGTAAATGAGTTATTGATCATCGCATATTTAAAGTCCAAATGTCATAATGCTCCTAAAATTTATGGTGTTCAGCAGTAACAAAGTACACTATCA…	GGGGCTCAGCACACGGCACATCGTGTTTGGCGCCCCTCGCGGGGAACGCCACGTGAAAGCAACATGCCACCAAGGCTGGAGTCCTCGGCCGGGTTTGAACCCGCAACCTCGGGATTAGTAGGCCTACATGTTACTTACGAAGCCACCATGGACGGGAGGCCTGCTCGTGGCTGAGCAAATAGTGTTCTCTTACCTCACGTATCACTTACGGATCACGTGGTGATGATAGCTGTCTGCTTCTTGCAGGAATCCGCCATGGTGGAACCGGCGCACACGCATGGAACGGACGCTATGTGGCGTAGCGACCGTGGCCTTGGCAATGTTTGCCGCCACGGTCGTTGCCCTGGCCCTCCTCGGTTATCACTACCAGCAAAACATCGGCAAACGGATTCCGTTCTC…	membrane metallo-endopeptidase-like 1 isoform X3	Varroa destructor
OE_11618	miR-181a-5p	XP_023233988.1	TTTACTGACGTTTACACATATTGCCGTTATTGTCCCATCTCCTGCTACAGGGCTAAAAGTAAAAATGGCATCATTATTTATTTTGCGTGAGTTAGTGCTTTGTTTAATTGGTATATATGCCGCCTCATTAGTTTAACTTGTTTTCAAACTATGGTAGTATGTATGGTCCAGCATCACTCTGTATTGTTTAAAGTTTTGATATTGAAAGAATGAATGTCTCAGAAAAGCACCTGTGAACAAAGGGAGTACAGATATTGAATAAAATTGT	ACAATTTTATTCAATATCTGTACTCCCTTTGTTCACAGGTGCTTTTCTGAGACATTCATTCTTTCAATATCAAAACTTTAAACAATACAGAGTGATGCTGGACCATACATACTACCATAGTTTGAAAACAAGTTAAACTAATGAGGCGGCATATATACCAATTAAACAAAGCACTAACTCACGCAAAATAAATAATGATGCCATTTTTACTTTTAGCCCTGTAGCAGGAGATGGGACAATAACGGCAATATGTGTAAACGTCAGTAAAATCAAATATTTAACTCATGCAAAAAAAAATGCATCTGCCAATTTCATTTTTGCCCTCATGCACATGATACATGATAAGGGCTTCGGAGCAAAGCCGACATACAACCAAGACTGAAGAAAGACTGAAGTTCC…	target of rapamycin complex 2 subunit MAPKAP1-like	Centruroides sculpturatus
OE_11632	miR-276a-3p	B7QK43	TCTGGTTAGAACTAAAGACGGACTGAAACATCTTCTTTGACAAAAGAGCCTCTTCGGGCATTTTTTATGCTGTTGTTTGTGGTGAACTTTGAGTGAGATATTTAGTTCCTTGGTTGCGTCCTCTTTACATGGCTGCAAACTTTGTTTAACTTTTAGAGTGTAATGCTACGTGAATATTATTTGTTTGTCATTTTTTGATGGATAGGGCTGTCCGTTCAGTGTGGGAAGCAGAACACTTGTATTTTACTTTGTAATAAATATAAGGT	ACCTTATATTTATTACAAAGTAAAATACAAGTGTTCTGCTTCCCACACTGAACGGACAGCCCTATCCATCAAAAAATGACAAACAAATAATATTCACGTAGCATTACACTCTAAAAGTTAAACAAAGTTTGCAGCCATGTAAAGAGGACGCAACCAAGGAACTAAATATCTCACTCAAAGTTCACCACAAACAACAGCATAAAAAATGCCCGAAGAGGCTCTTTTGTCAAAGAAGATGTTTCAGTCCGTCTTTAGTTCTAACCAGATTTAGGAAATTTCAAAATCTGCCACTACGCGTAAGAGGATAGGACAGCCTTGCACAAGCCAGCGAAAGTCCTCCAAAGACAAGCAGGGTGGCTACTACAAACACCAGATTTCCGTATTCTCTCATTTTTTTTT…	pep scaffold:IscaW1:DS957018:282670:291346:1 gene:ISCW023261 transcript:ISCW023261-RA gene_biotype:protein_coding transcript_biotype:protein_coding description:Putative uncharacterized protein	Ixodes scapularis
OE_11632	miR-276b-3p	B7QK43	TCTGGTTAGAACTAAAGACGGACTGAAACATCTTCTTTGACAAAAGAGCCTCTTCGGGCATTTTTTATGCTGTTGTTTGTGGTGAACTTTGAGTGAGATATTTAGTTCCTTGGTTGCGTCCTCTTTACATGGCTGCAAACTTTGTTTAACTTTTAGAGTGTAATGCTACGTGAATATTATTTGTTTGTCATTTTTTGATGGATAGGGCTGTCCGTTCAGTGTGGGAAGCAGAACACTTGTATTTTACTTTGTAATAAATATAAGGT	ACCTTATATTTATTACAAAGTAAAATACAAGTGTTCTGCTTCCCACACTGAACGGACAGCCCTATCCATCAAAAAATGACAAACAAATAATATTCACGTAGCATTACACTCTAAAAGTTAAACAAAGTTTGCAGCCATGTAAAGAGGACGCAACCAAGGAACTAAATATCTCACTCAAAGTTCACCACAAACAACAGCATAAAAAATGCCCGAAGAGGCTCTTTTGTCAAAGAAGATGTTTCAGTCCGTCTTTAGTTCTAACCAGATTTAGGAAATTTCAAAATCTGCCACTACGCGTAAGAGGATAGGACAGCCTTGCACAAGCCAGCGAAAGTCCTCCAAAGACAAGCAGGGTGGCTACTACAAACACCAGATTTCCGTATTCTCTCATTTTTTTTT…	pep scaffold:IscaW1:DS957018:282670:291346:1 gene:ISCW023261 transcript:ISCW023261-RA gene_biotype:protein_coding transcript_biotype:protein_coding description:Putative uncharacterized protein	Ixodes scapularis
OE_11632	miR-276-3p	B7QK43	TCTGGTTAGAACTAAAGACGGACTGAAACATCTTCTTTGACAAAAGAGCCTCTTCGGGCATTTTTTATGCTGTTGTTTGTGGTGAACTTTGAGTGAGATATTTAGTTCCTTGGTTGCGTCCTCTTTACATGGCTGCAAACTTTGTTTAACTTTTAGAGTGTAATGCTACGTGAATATTATTTGTTTGTCATTTTTTGATGGATAGGGCTGTCCGTTCAGTGTGGGAAGCAGAACACTTGTATTTTACTTTGTAATAAATATAAGGT	ACCTTATATTTATTACAAAGTAAAATACAAGTGTTCTGCTTCCCACACTGAACGGACAGCCCTATCCATCAAAAAATGACAAACAAATAATATTCACGTAGCATTACACTCTAAAAGTTAAACAAAGTTTGCAGCCATGTAAAGAGGACGCAACCAAGGAACTAAATATCTCACTCAAAGTTCACCACAAACAACAGCATAAAAAATGCCCGAAGAGGCTCTTTTGTCAAAGAAGATGTTTCAGTCCGTCTTTAGTTCTAACCAGATTTAGGAAATTTCAAAATCTGCCACTACGCGTAAGAGGATAGGACAGCCTTGCACAAGCCAGCGAAAGTCCTCCAAAGACAAGCAGGGTGGCTACTACAAACACCAGATTTCCGTATTCTCTCATTTTTTTTT…	pep scaffold:IscaW1:DS957018:282670:291346:1 gene:ISCW023261 transcript:ISCW023261-RA gene_biotype:protein_coding transcript_biotype:protein_coding description:Putative uncharacterized protein	Ixodes scapularis
OE_11635	miR-79	XP_015915423.1	CGAAAACATATTTAGAACACAAACGTCAAGTGCATGTTTACTTGTTTACATTTTTGCACACTTGCAGTAGGTGATGCCTTACCTGCAAGCCTTAATGGTTTGTTTTTGCAGCTTGATCCTACAGAAGCAGCAGCTATCTGGTGTATATGTAATGCCATCATCTGGCTCAGCTCTCAAGTGGTTTGGAGTTCTGTTCATACGCCAGGGCCTGTATCAGGGTGGTGTGTTTAGGTTTACTTTGTACATCCCTGACAACTACCCCGATGGAGACTGTCCGATTCTTGTTTTTGAGCCACCAATTTTCCATCCACTTATAAATCCAGAAACTGGCGAGCTAGATGTCAAAAGGAATTTCCAGAAGTGGAGGAGGAATGTAAACTTCTTGTGGCAAGTTCTGCT…	ATGAGCTTTATTACAGTTCTACAGATCAGAAGAGCAAGTACAGCCAGTGTTAGTGACTGACAGTGTGGCAAAAACGCACACAGGTTGAACAACGGAGGCCTGTGCGTGGCTGACCCATAGACGATGCAACAGGAAACTAAATCCAGGGTGCAGTTTATTTACAGATACACAACAATAGGTACTATAATAGTTGAATTGATTGTGTTGTCTCACCTACATGTTTCCCACACTCAGACTTATAAAAATCATTGCGCCTTAGGAGATATAAGGGGCATCTATTTCGGTCTCCCATTATTTGCACTGGCCCTTGCATTAATATCCTGAGGAGGTACATAAATAACAACAGTGCCGCATGGAAGCATACAGATGCTGTATAGGATTATATTATATGGAAAAGGG…	AKT-interacting protein-like	Parasteatoda tepidariorum
OE_11635	miR-315-5p_2	XP_015915423.1	CGAAAACATATTTAGAACACAAACGTCAAGTGCATGTTTACTTGTTTACATTTTTGCACACTTGCAGTAGGTGATGCCTTACCTGCAAGCCTTAATGGTTTGTTTTTGCAGCTTGATCCTACAGAAGCAGCAGCTATCTGGTGTATATGTAATGCCATCATCTGGCTCAGCTCTCAAGTGGTTTGGAGTTCTGTTCATACGCCAGGGCCTGTATCAGGGTGGTGTGTTTAGGTTTACTTTGTACATCCCTGACAACTACCCCGATGGAGACTGTCCGATTCTTGTTTTTGAGCCACCAATTTTCCATCCACTTATAAATCCAGAAACTGGCGAGCTAGATGTCAAAAGGAATTTCCAGAAGTGGAGGAGGAATGTAAACTTCTTGTGGCAAGTTCTGCT…	ATGAGCTTTATTACAGTTCTACAGATCAGAAGAGCAAGTACAGCCAGTGTTAGTGACTGACAGTGTGGCAAAAACGCACACAGGTTGAACAACGGAGGCCTGTGCGTGGCTGACCCATAGACGATGCAACAGGAAACTAAATCCAGGGTGCAGTTTATTTACAGATACACAACAATAGGTACTATAATAGTTGAATTGATTGTGTTGTCTCACCTACATGTTTCCCACACTCAGACTTATAAAAATCATTGCGCCTTAGGAGATATAAGGGGCATCTATTTCGGTCTCCCATTATTTGCACTGGCCCTTGCATTAATATCCTGAGGAGGTACATAAATAACAACAGTGCCGCATGGAAGCATACAGATGCTGTATAGGATTATATTATATGGAAAAGGG…	AKT-interacting protein-like	Parasteatoda tepidariorum
OE_11635	miR-315-5p_1	XP_015915423.1	CGAAAACATATTTAGAACACAAACGTCAAGTGCATGTTTACTTGTTTACATTTTTGCACACTTGCAGTAGGTGATGCCTTACCTGCAAGCCTTAATGGTTTGTTTTTGCAGCTTGATCCTACAGAAGCAGCAGCTATCTGGTGTATATGTAATGCCATCATCTGGCTCAGCTCTCAAGTGGTTTGGAGTTCTGTTCATACGCCAGGGCCTGTATCAGGGTGGTGTGTTTAGGTTTACTTTGTACATCCCTGACAACTACCCCGATGGAGACTGTCCGATTCTTGTTTTTGAGCCACCAATTTTCCATCCACTTATAAATCCAGAAACTGGCGAGCTAGATGTCAAAAGGAATTTCCAGAAGTGGAGGAGGAATGTAAACTTCTTGTGGCAAGTTCTGCT…	ATGAGCTTTATTACAGTTCTACAGATCAGAAGAGCAAGTACAGCCAGTGTTAGTGACTGACAGTGTGGCAAAAACGCACACAGGTTGAACAACGGAGGCCTGTGCGTGGCTGACCCATAGACGATGCAACAGGAAACTAAATCCAGGGTGCAGTTTATTTACAGATACACAACAATAGGTACTATAATAGTTGAATTGATTGTGTTGTCTCACCTACATGTTTCCCACACTCAGACTTATAAAAATCATTGCGCCTTAGGAGATATAAGGGGCATCTATTTCGGTCTCCCATTATTTGCACTGGCCCTTGCATTAATATCCTGAGGAGGTACATAAATAACAACAGTGCCGCATGGAAGCATACAGATGCTGTATAGGATTATATTATATGGAAAAGGG…	AKT-interacting protein-like	Parasteatoda tepidariorum
OE_11635	miR-305-5p	XP_015915423.1	CGAAAACATATTTAGAACACAAACGTCAAGTGCATGTTTACTTGTTTACATTTTTGCACACTTGCAGTAGGTGATGCCTTACCTGCAAGCCTTAATGGTTTGTTTTTGCAGCTTGATCCTACAGAAGCAGCAGCTATCTGGTGTATATGTAATGCCATCATCTGGCTCAGCTCTCAAGTGGTTTGGAGTTCTGTTCATACGCCAGGGCCTGTATCAGGGTGGTGTGTTTAGGTTTACTTTGTACATCCCTGACAACTACCCCGATGGAGACTGTCCGATTCTTGTTTTTGAGCCACCAATTTTCCATCCACTTATAAATCCAGAAACTGGCGAGCTAGATGTCAAAAGGAATTTCCAGAAGTGGAGGAGGAATGTAAACTTCTTGTGGCAAGTTCTGCT…	ATGAGCTTTATTACAGTTCTACAGATCAGAAGAGCAAGTACAGCCAGTGTTAGTGACTGACAGTGTGGCAAAAACGCACACAGGTTGAACAACGGAGGCCTGTGCGTGGCTGACCCATAGACGATGCAACAGGAAACTAAATCCAGGGTGCAGTTTATTTACAGATACACAACAATAGGTACTATAATAGTTGAATTGATTGTGTTGTCTCACCTACATGTTTCCCACACTCAGACTTATAAAAATCATTGCGCCTTAGGAGATATAAGGGGCATCTATTTCGGTCTCCCATTATTTGCACTGGCCCTTGCATTAATATCCTGAGGAGGTACATAAATAACAACAGTGCCGCATGGAAGCATACAGATGCTGTATAGGATTATATTATATGGAAAAGGG…	AKT-interacting protein-like	Parasteatoda tepidariorum
OE_11635	miR-31a-5p	XP_015915423.1	CGAAAACATATTTAGAACACAAACGTCAAGTGCATGTTTACTTGTTTACATTTTTGCACACTTGCAGTAGGTGATGCCTTACCTGCAAGCCTTAATGGTTTGTTTTTGCAGCTTGATCCTACAGAAGCAGCAGCTATCTGGTGTATATGTAATGCCATCATCTGGCTCAGCTCTCAAGTGGTTTGGAGTTCTGTTCATACGCCAGGGCCTGTATCAGGGTGGTGTGTTTAGGTTTACTTTGTACATCCCTGACAACTACCCCGATGGAGACTGTCCGATTCTTGTTTTTGAGCCACCAATTTTCCATCCACTTATAAATCCAGAAACTGGCGAGCTAGATGTCAAAAGGAATTTCCAGAAGTGGAGGAGGAATGTAAACTTCTTGTGGCAAGTTCTGCT…	ATGAGCTTTATTACAGTTCTACAGATCAGAAGAGCAAGTACAGCCAGTGTTAGTGACTGACAGTGTGGCAAAAACGCACACAGGTTGAACAACGGAGGCCTGTGCGTGGCTGACCCATAGACGATGCAACAGGAAACTAAATCCAGGGTGCAGTTTATTTACAGATACACAACAATAGGTACTATAATAGTTGAATTGATTGTGTTGTCTCACCTACATGTTTCCCACACTCAGACTTATAAAAATCATTGCGCCTTAGGAGATATAAGGGGCATCTATTTCGGTCTCCCATTATTTGCACTGGCCCTTGCATTAATATCCTGAGGAGGTACATAAATAACAACAGTGCCGCATGGAAGCATACAGATGCTGTATAGGATTATATTATATGGAAAAGGG…	AKT-interacting protein-like	Parasteatoda tepidariorum
[truncated: 13,141 more rows]

## Sheet: Unique target predicted
Name of transcripts	miRNAs	count	Accession	3UTR_prediction	Sequence_transcript	Description	Species
[truncated: 3,633 more rows]

## Sheet: unique target_miR-1
Name	miRNA	Accession	3UTR_prediction	Sequence_transcript	Subject mapping	Description	Species
[truncated: 156 more rows]

## Sheet: unique target_miR-252b
Name	miRNA	Accession	3UTR_prediction	Sequence_transcript	Subject mapping	Description	Species
[truncated: 66 more rows]

## Sheet: unique target_miR-279
Name	miRNA	Accession	3UTR_prediction	Sequence_transcript	Subject mapping	Description	Species
[truncated: 85 more rows]

## Sheet: unique target_miR-375
Name	miRNAs	Accession	3UTR_prediction	Sequence_transcript	Description	Species
[truncated: 73 more rows]
