# Supplementary material for: Insights into the Regulatory Roles of miRNAs in the Salivary Glands of the Soft Ticks Ornithodoros moubata and Ornithodoros erraticus
Source: Pathogens. 2025 Jun 17;14(6):595. doi: 10.3390/pathogens14060595 (PMC12196249; doi:10.3390/pathogens14060595)
Supplement: Supplementary file 1 [file pathogens-14-00595-s001.zip › Table S12.xlsx]

## Sheet: OM_GO_BP_up
Table S12. Enrichment analysis of Biological Processes (GO terms) for target mRNAs predicted in the transcriptome of Ornithodoros moubata upregulated 7 days after feeding.
Class	GO_Name	GO_ID	GO_Level	GO level 4	P_value	EnrichmentScore	HitsGenesCountsInSelectedSet	HitsGenesCountsInBackground	AllGenesCountsInSelectedSet	AllGenesCountsInBackground	GenesOfSelectedSetInGOterm	corrected p-value(BH method)
Biological process	extracellular structure organization	GO:0043062	5	cellular component organization	2.21455e-07	10.2794	7	8	238	2796	OM_17490,OM_1423,OM_61709,OM_71942,OM_11294,OM_35932,OM_35933,	3.51007e-05
Biological process	external encapsulating structure organization	GO:0045229	5	cellular component organization	2.21455e-07	10.2794	7	8	238	2796	OM_17490,OM_1423,OM_61709,OM_71942,OM_11294,OM_35932,OM_35933,	3.51007e-05
Biological process	icosanoid transport	GO:0071715	7	transport	2.3333e-06	10.0696	6	7	238	2796	OM_73605,OM_28328,OM_19193,OM_35877,OM_35878,OM_18985,	0.000184914
Biological process	glycosyl compound catabolic process	GO:1901658	5	carbohydrate derivative catabolic process	2.40007e-05	9.78992	5	6	238	2796	OM_28156,OM_7790,OM_26162,OM_229,OM_21488,	0.000877874
Biological process	monocarboxylic acid transport	GO:0015718	7	transport	2.17506e-06	7.22948	8	13	238	2796	OM_73605,OM_28328,OM_19193,OM_10211,OM_10210,OM_35877,OM_35878,OM_18985,	0.000188044
Biological process	organic acid transport	GO:0015849	5	transport	5.57166e-08	6.80142	11	19	238	2796	OM_988,OM_73605,OM_28328,OM_19193,OM_10211,OM_10210,OM_35877,OM_35878,OM_15126,OM_18985,OM_18392,	1.76622e-05
Biological process	protein N-linked glycosylation	GO:0006487	7	protein metabolic process	1.43081e-06	5.87395	10	20	238	2796	OM_28147,OM_20608,OM_65068,OM_4115,OM_20013,OM_5552,OM_7139,OM_12883,OM_54220,OM_73082,	0.00013607
Biological process	response to oxidative stress	GO:0006979	4	response to oxidative stress	1.73254e-05	5.87395	8	16	238	2796	OM_9047,OM_72057,OM_5335,OM_4575,OM_16444,OM_714,OM_25332,OM_4083,	0.000659058
Biological process	glycosyl compound metabolic process	GO:1901657	4	glycosyl compound metabolic process	0.00137853	4.40546	6	16	238	2796	OM_28156,OM_7790,OM_26162,OM_229,OM_21488,OM_3894,	0.0247355
Biological process	organophosphate catabolic process	GO:0046434	6	catabolic process	1.71954e-05	4.30756	11	30	238	2796	OM_24337,OM_61516,OM_28156,OM_5562,OM_8712,OM_15228,OM_229,OM_6292,OM_1604,OM_10436,OM_9523,	0.000710994
Biological process	organic anion transport	GO:0015711	5	transport	1.71954e-05	4.30756	11	30	238	2796	OM_988,OM_73605,OM_28328,OM_19193,OM_10211,OM_10210,OM_35877,OM_35878,OM_15126,OM_18985,OM_18392,	0.000710994
Biological process	lipid localization	GO:0010876	4	lipid localization	0.000147546	3.78964	10	31	238	2796	OM_73605,OM_28328,OM_19193,OM_4115,OM_10211,OM_10210,OM_35877,OM_35878,OM_18985,OM_52617,	0.0046772
Biological process	endoplasmic reticulum to Golgi vesicle-mediated transport	GO:0006888	7	transport	0.0113066	3.45526	5	17	238	2796	OM_14793,OM_30896,OM_38126,OM_11438,OM_45641,	0.0911237
Biological process	hexose metabolic process	GO:0019318	6	carbohydrate metabolic process	0.00649693	3.35654	6	21	238	2796	OM_24337,OM_65860,OM_26252,OM_2912,OM_21322,OM_21323,	0.0908615
Biological process	biological process involved in interspecies interaction between organisms	GO:0044419	2	biological process involved in interspecies interaction between organisms	0.00831065	3.20397	6	22	238	2796	OM_25208,OM_60196,OM_32614,OM_10652,OM_46949,OM_30148,	0.0767323
Biological process	carbohydrate derivative catabolic process	GO:1901136	4	carbohydrate derivative catabolic process	0.00158868	3.10974	9	34	238	2796	OM_24337,OM_28156,OM_7790,OM_26162,OM_24661,OM_229,OM_31132,OM_21488,OM_7159,	0.0279784
Biological process	glycoprotein metabolic process	GO:0009100	5	protein metabolic process	1.65779e-05	3.07253	17	65	238	2796	OM_28147,OM_20608,OM_65860,OM_65068,OM_3941,OM_3943,OM_4115,OM_24661,OM_20013,OM_8252,OM_31132,OM_5552,OM_7139,OM_12883,OM_54220,OM_1232,OM_73082,	0.000716617
Biological process	amide metabolic process	GO:0043603	3	amide metabolic process	0.000386399	2.99946	12	47	238	2796	OM_9746,OM_66993,OM_16223,OM_2084,OM_21715,OM_38468,OM_67467,OM_21488,OM_7159,OM_27522,OM_21556,OM_9099,	0.00967014
Biological process	monosaccharide metabolic process	GO:0005996	5	carbohydrate metabolic process	0.00740589	2.93697	7	28	238	2796	OM_24337,OM_65860,OM_26252,OM_6835,OM_2912,OM_21322,OM_21323,	0.07043
Biological process	cellular modified amino acid metabolic process	GO:0006575	4	cellular modified amino acid metabolic process	0.00740589	2.93697	7	28	238	2796	OM_66993,OM_67467,OM_47841,OM_27522,OM_37342,OM_21556,OM_21557,	0.07043
Biological process	lipid catabolic process	GO:0016042	5	lipid metabolic process	0.00425181	2.93697	8	32	238	2796	OM_73605,OM_28328,OM_19193,OM_35877,OM_35878,OM_6633,OM_21488,OM_18985,	0.0641821
Biological process	glycoprotein biosynthetic process	GO:0009101	6	protein metabolic process	0.000160978	2.93697	14	56	238	2796	OM_28147,OM_20608,OM_65068,OM_3941,OM_3943,OM_4115,OM_20013,OM_8252,OM_5552,OM_7139,OM_12883,OM_54220,OM_1232,OM_73082,	0.00493838
Biological process	glycosylation	GO:0070085	3	glycosylation	0.00033971	2.88156	13	53	238	2796	OM_28147,OM_20608,OM_65068,OM_3943,OM_4115,OM_20013,OM_8252,OM_5552,OM_7139,OM_12883,OM_54220,OM_1232,OM_73082,	0.0092304
Biological process	protein processing	GO:0016485	6	protein metabolic process	0.028098	2.79712	5	21	238	2796	OM_40340,OM_2084,OM_21715,OM_38468,OM_3556,	0.173515
Biological process	carbohydrate metabolic process	GO:0005975	4	carbohydrate metabolic process	2.84208e-05	2.75568	19	81	238	2796	OM_24337,OM_7790,OM_10134,OM_65860,OM_11473,OM_26162,OM_24661,OM_8252,OM_31132,OM_31608,OM_21488,OM_26252,OM_12401,OM_54220,OM_6835,OM_2912,OM_1232,OM_21322,OM_21323,	0.00100104
Biological process	proteolysis	GO:0006508	5	protein metabolic process	1.11128e-11	2.59954	52	235	238	2796	OM_60309,OM_65204,OM_73734,OM_12584,OM_9632,OM_71548,OM_1316,OM_37080,OM_14663,OM_12363,OM_60523,OM_28336,OM_40340,OM_4499,OM_76885,OM_77852,OM_2084,OM_28681,OM_19887,OM_21154,OM_72265,OM_5687,OM_202,OM_21715,OM_24661,OM_21153,OM_915,OM_38468,OM_4695,OM_22782,OM_17074,OM_28645,OM_20396,OM_7934,OM_377,OM_72350,OM_21126,OM_12896,OM_9568,OM_483,OM_15917,OM_3677,OM_3556,OM_398,OM_1819,OM_48582,OM_254…	1.05683e-08
Biological process	nucleoside phosphate metabolic process	GO:0006753	6	small molecule metabolic process	0.000263097	2.4306	18	87	238	2796	OM_24337,OM_34393,OM_61516,OM_28156,OM_9970,OM_5562,OM_8712,OM_15228,OM_6994,OM_2156,OM_229,OM_6292,OM_1604,OM_12156,OM_21530,OM_10436,OM_9523,OM_9099,	0.00735897
Biological process	L-amino acid metabolic process	GO:0170033	8	organic acid metabolic process	0.0216997	2.41869	7	34	238	2796	OM_1430,OM_10996,OM_66993,OM_78381,OM_37342,OM_21556,OM_21557,	0.140384
Biological process	nucleobase-containing small molecule metabolic process	GO:0055086	5	small molecule metabolic process	0.000168523	2.37331	20	99	238	2796	OM_24337,OM_34393,OM_61516,OM_28156,OM_9970,OM_5562,OM_8712,OM_15228,OM_6994,OM_2156,OM_229,OM_6292,OM_1604,OM_12883,OM_12156,OM_21530,OM_3894,OM_10436,OM_9523,OM_9099,	0.00500829
Biological process	small molecule catabolic process	GO:0044282	4	small molecule catabolic process	0.0121752	2.21658	10	53	238	2796	OM_1430,OM_10996,OM_28156,OM_66993,OM_6633,OM_229,OM_26252,OM_7159,OM_6835,OM_2912,	0.0972993
Biological process	energy derivation by oxidation of organic compounds	GO:0015980	5	cellular metabolic process	0.0380863	2.16409	7	38	238	2796	OM_24337,OM_9970,OM_26174,OM_15352,OM_21530,OM_16064,OM_9099,	0.227799
Biological process	carbohydrate derivative metabolic process	GO:1901135	3	carbohydrate derivative metabolic process	5.53448e-06	2.15276	35	191	238	2796	OM_24337,OM_34393,OM_28156,OM_31313,OM_7790,OM_28147,OM_20608,OM_65860,OM_65068,OM_3941,OM_3943,OM_4115,OM_26162,OM_24661,OM_20013,OM_6994,OM_8252,OM_2156,OM_229,OM_31132,OM_5552,OM_31608,OM_21488,OM_7139,OM_12883,OM_7159,OM_54220,OM_12156,OM_1232,OM_21322,OM_21323,OM_3894,OM_73082,OM_22882,OM_9099,	0.000292405
Biological process	organophosphate metabolic process	GO:0019637	5	phosphorus metabolic process	1.18924e-05	2.14188	33	181	238	2796	OM_24337,OM_9746,OM_34393,OM_61516,OM_73605,OM_28156,OM_31313,OM_9970,OM_28328,OM_16223,OM_5562,OM_19193,OM_8712,OM_35877,OM_35878,OM_15228,OM_6994,OM_2156,OM_229,OM_4309,OM_6292,OM_9323,OM_75618,OM_1604,OM_18985,OM_12883,OM_12156,OM_21530,OM_21322,OM_21323,OM_10436,OM_9523,OM_9099,	0.000565485
Biological process	small molecule metabolic process	GO:0044281	3	small molecule metabolic process	4.44495e-07	2.05261	47	269	238	2796	OM_24337,OM_18579,OM_34393,OM_61516,OM_1430,OM_10996,OM_28156,OM_66993,OM_21997,OM_9970,OM_72606,OM_78381,OM_3497,OM_2721,OM_8151,OM_5562,OM_65860,OM_4115,OM_8712,OM_15228,OM_6994,OM_2156,OM_6633,OM_229,OM_6292,OM_26252,OM_9323,OM_3586,OM_1604,OM_12883,OM_7159,OM_47841,OM_12156,OM_12719,OM_6835,OM_21530,OM_2912,OM_37342,OM_21322,OM_21323,OM_3894,OM_10436,OM_9523,OM_2573,OM_21556,OM_21557,OM_9099,	4.69683e-05
Biological process	alpha-amino acid metabolic process	GO:1901605	7	organic acid metabolic process	0.0374524	2.04311	8	46	238	2796	OM_1430,OM_10996,OM_66993,OM_78381,OM_3586,OM_37342,OM_21556,OM_21557,	0.225426
Biological process	protein maturation	GO:0051604	5	cellular biosynthetic process	0.0249843	1.99117	10	59	238	2796	OM_40340,OM_2084,OM_21715,OM_38468,OM_59605,OM_17517,OM_2126,OM_60360,OM_3556,OM_4085,	0.155295
Biological process	nucleobase-containing compound catabolic process	GO:0034655	5	nucleobase-containing compound metabolic process	0.0150167	1.98556	12	71	238	2796	OM_24337,OM_61516,OM_28156,OM_5562,OM_8712,OM_15228,OM_229,OM_6292,OM_1604,OM_10775,OM_10436,OM_9523,	0.116105
Biological process	carbohydrate derivative biosynthetic process	GO:1901137	4	carbohydrate derivative biosynthetic process	0.00692933	1.77998	20	132	238	2796	OM_34393,OM_31313,OM_28147,OM_20608,OM_65068,OM_3941,OM_3943,OM_4115,OM_20013,OM_6994,OM_8252,OM_2156,OM_5552,OM_31608,OM_7139,OM_12883,OM_54220,OM_12156,OM_1232,OM_73082,	0.0955042
Biological process	organic acid metabolic process	GO:0006082	4	organic acid metabolic process	0.0133242	1.70389	19	131	238	2796	OM_24337,OM_18579,OM_1430,OM_10996,OM_66993,OM_21997,OM_9970,OM_72606,OM_78381,OM_8151,OM_6633,OM_3586,OM_7159,OM_12719,OM_21530,OM_37342,OM_2573,OM_21556,OM_21557,	0.105594
Biological process	lipid metabolic process	GO:0006629	4	lipid metabolic process	0.00935063	1.59919	26	191	238	2796	OM_18579,OM_9746,OM_73605,OM_21997,OM_31313,OM_7790,OM_28147,OM_72606,OM_28328,OM_16223,OM_3054,OM_3497,OM_8151,OM_19193,OM_4115,OM_35877,OM_35878,OM_6633,OM_31608,OM_21488,OM_4309,OM_75618,OM_18985,OM_12719,OM_73082,OM_2573,	0.0855043
Biological process	cellular lipid metabolic process	GO:0044255	5	lipid metabolic process	0.0148079	1.57514	24	179	238	2796	OM_18579,OM_9746,OM_73605,OM_21997,OM_31313,OM_28147,OM_72606,OM_28328,OM_16223,OM_3497,OM_8151,OM_19193,OM_4115,OM_35877,OM_35878,OM_6633,OM_31608,OM_21488,OM_4309,OM_75618,OM_18985,OM_12719,OM_73082,OM_2573,	0.115429
Biological process	catabolic process	GO:0009056	3	catabolic process	0.00179946	1.55878	41	309	238	2796	OM_24337,OM_61516,OM_1430,OM_73605,OM_10996,OM_28156,OM_66993,OM_60523,OM_7790,OM_28328,OM_4499,OM_5562,OM_72265,OM_19193,OM_8712,OM_26162,OM_24661,OM_35877,OM_35878,OM_10577,OM_15228,OM_67467,OM_6633,OM_229,OM_31132,OM_21488,OM_72350,OM_6292,OM_26252,OM_1604,OM_16444,OM_18985,OM_7159,OM_714,OM_10775,OM_6835,OM_2912,OM_10436,OM_9523,OM_73630,OM_4083,	0.0311143
Biological process	organonitrogen compound metabolic process	GO:1901564	3	organonitrogen compound metabolic process	3.18413e-08	1.5454	108	821	238	2796	OM_24337,OM_60309,OM_65204,OM_73734,OM_9746,OM_34393,OM_12584,OM_9632,OM_1430,OM_71548,OM_1316,OM_10996,OM_28156,OM_66993,OM_37080,OM_31313,OM_14663,OM_12363,OM_60523,OM_9970,OM_28147,OM_28336,OM_40340,OM_4499,OM_16223,OM_76885,OM_77852,OM_20608,OM_78381,OM_2084,OM_28681,OM_3497,OM_19887,OM_8151,OM_65860,OM_65068,OM_3941,OM_21154,OM_3943,OM_72265,OM_5687,OM_202,OM_4115,OM_21715,OM_24661,OM_21153,…	1.51405e-05
Biological process	protein metabolic process	GO:0019538	4	protein metabolic process	1.27614e-05	1.52076	80	618	238	2796	OM_60309,OM_65204,OM_73734,OM_12584,OM_9632,OM_71548,OM_1316,OM_37080,OM_31313,OM_14663,OM_12363,OM_60523,OM_28147,OM_28336,OM_40340,OM_4499,OM_76885,OM_77852,OM_20608,OM_2084,OM_28681,OM_19887,OM_65860,OM_65068,OM_3941,OM_21154,OM_3943,OM_72265,OM_5687,OM_202,OM_4115,OM_21715,OM_24661,OM_21153,OM_20013,OM_915,OM_38468,OM_4695,OM_8252,OM_22782,OM_17074,OM_28645,OM_59605,OM_31132,OM_17517,OM_5552,…	0.000577908
Biological process	metabolic process	GO:0008152	2	metabolic process	0.00282386	1.12493	176	1838	238	2796	OM_24337,OM_60309,OM_21746,OM_18579,OM_33963,OM_65204,OM_73734,OM_9746,OM_34393,OM_12584,OM_61516,OM_7454,OM_9632,OM_9870,OM_1430,OM_73605,OM_71548,OM_1316,OM_10996,OM_28156,OM_66993,OM_37080,OM_21997,OM_31313,OM_14663,OM_12363,OM_60523,OM_9970,OM_7790,OM_28147,OM_5493,OM_21705,OM_10134,OM_72606,OM_5583,OM_28336,OM_40340,OM_28328,OM_4499,OM_16223,OM_76885,OM_77852,OM_20608,OM_78381,OM_2084,OM_305…	0.0433143
Biological process	primary metabolic process	GO:0044238	3	primary metabolic process	0.0156152	1.11991	151	1584	238	2796	OM_24337,OM_60309,OM_21746,OM_18579,OM_33963,OM_65204,OM_73734,OM_9746,OM_34393,OM_12584,OM_61516,OM_9632,OM_1430,OM_73605,OM_71548,OM_1316,OM_10996,OM_28156,OM_66993,OM_37080,OM_21997,OM_31313,OM_14663,OM_12363,OM_60523,OM_9970,OM_7790,OM_28147,OM_10134,OM_72606,OM_5583,OM_28336,OM_40340,OM_28328,OM_4499,OM_16223,OM_76885,OM_77852,OM_20608,OM_78381,OM_2084,OM_3054,OM_28681,OM_338,OM_3497,OM_1988…	0.119758

## Sheet: OM_GO_BP_down
Table S12. Enrichment analysis of Biological Processes (GO terms) for target mRNAs predicted in the transcriptome of Ornithodoros moubata downregulated 7 days after feeding.
Class	GO_Name	GO_ID	GO_Level	GO level 4	P_value	EnrichmentScore	HitsGenesCountsInSelectedSet	HitsGenesCountsInBackground	AllGenesCountsInSelectedSet	AllGenesCountsInBackground	GenesOfSelectedSetInGOterm	corrected p-value(BH method)
Biological process	positive regulation of organelle organization	GO:0010638	7	regulation of cellular process	0.000579392	4.33201	7	18	251	2796	OM_62939,OM_10625,OM_49022,OM_49023,OM_51673,OM_14363,OM_15442,	0.0535148
Biological process	proteinogenic amino acid catabolic process	GO:0170040	8	organic acid metabolic process	0.00394753	4.2844	5	13	251	2796	OM_16236,OM_15167,OM_20129,OM_50321,OM_11320,	0.1383
Biological process	organelle disassembly	GO:1903008	6	cellular component organization	0.0036251	3.71315	6	18	251	2796	OM_62939,OM_10625,OM_49022,OM_49023,OM_37385,OM_21891,	0.131539
Biological process	mitochondrial transport	GO:0006839	5	transport	0.000776703	3.71315	8	24	251	2796	OM_21402,OM_33731,OM_19882,OM_20800,OM_72909,OM_46742,OM_66695,OM_14477,	0.0526087
Biological process	nucleoside monophosphate metabolic process	GO:0009123	7	nucleobase-containing compound metabolic process	0.0107055	3.48108	5	16	251	2796	OM_78739,OM_11369,OM_19607,OM_16190,OM_14335,	0.157635
Biological process	regulation of autophagy	GO:0010506	7	regulation of cellular process	0.0107055	3.48108	5	16	251	2796	OM_62939,OM_10625,OM_49022,OM_49023,OM_14363,	0.157635
Biological process	regulation of cellular catabolic process	GO:0031329	6	regulation of cellular process	0.0107055	3.48108	5	16	251	2796	OM_62939,OM_10625,OM_49022,OM_49023,OM_14363,	0.157635
Biological process	organelle fusion	GO:0048284	6	cellular component organization	0.0140787	3.27631	5	17	251	2796	OM_5810,OM_19784,OM_49010,OM_20246,OM_23504,	0.193297
Biological process	positive regulation of cellular component organization	GO:0051130	6	regulation of cellular process	0.0064037	2.99908	7	26	251	2796	OM_62939,OM_10625,OM_49022,OM_49023,OM_51673,OM_14363,OM_15442,	0.175842
Biological process	amino acid catabolic process	GO:0009063	5	amino acid metabolic process	0.016621	2.78486	6	24	251	2796	OM_16236,OM_15167,OM_20129,OM_22695,OM_50321,OM_11320,	0.222197
Biological process	alpha-amino acid catabolic process	GO:1901606	8	amino acid metabolic process	0.0282503	2.78486	5	20	251	2796	OM_16236,OM_15167,OM_20129,OM_50321,OM_11320,	0.298982
Biological process	rRNA processing	GO:0006364	8	nucleobase-containing compound metabolic process	0.000347252	2.736	14	57	251	2796	OM_67627,OM_66537,OM_33060,OM_5128,OM_7756,OM_16599,OM_52669,OM_16256,OM_10338,OM_2935,OM_13058,OM_1290,OM_21327,OM_51988,	0.0352808
Biological process	rRNA metabolic process	GO:0016072	7	nucleobase-containing compound metabolic process	0.000255416	2.69503	15	62	251	2796	OM_67627,OM_66537,OM_33060,OM_5128,OM_7756,OM_16599,OM_52669,OM_16256,OM_10338,OM_2935,OM_13058,OM_1290,OM_4096,OM_21327,OM_51988,	0.0370718
Biological process	negative regulation of intracellular signal transduction	GO:1902532	8	signaling	0.0202724	2.67347	6	25	251	2796	OM_71689,OM_72082,OM_48503,OM_48504,OM_48499,OM_33642,	0.245199
Biological process	vesicle organization	GO:0016050	6	cellular component organization	0.0145322	2.5992	7	30	251	2796	OM_5810,OM_19784,OM_62943,OM_20246,OM_37009,OM_1031,OM_23504,	0.196862
Biological process	ribosome biogenesis	GO:0042254	6	cellular component biogenesis	0.000164	2.59412	17	73	251	2796	OM_67627,OM_66537,OM_33060,OM_5128,OM_7756,OM_16599,OM_36645,OM_669,OM_781,OM_52669,OM_16256,OM_10338,OM_2935,OM_13058,OM_1290,OM_21327,OM_51988,	0.0277707
Biological process	positive regulation of catabolic process	GO:0009896	6	regulation of metabolic process	0.0466298	2.22789	6	30	251	2796	OM_62939,OM_10625,OM_49022,OM_49023,OM_19493,OM_14363,	0.398116
Biological process	ribonucleoprotein complex biogenesis	GO:0022613	5	cellular component biogenesis	0.00103184	2.17946	18	92	251	2796	OM_67627,OM_66537,OM_33060,OM_5128,OM_7756,OM_16599,OM_36645,OM_669,OM_781,OM_52669,OM_16256,OM_10338,OM_52896,OM_2935,OM_13058,OM_1290,OM_21327,OM_51988,	0.0582416
Biological process	organic acid catabolic process	GO:0016054	5	organic acid metabolic process	0.0375596	2.166	7	36	251	2796	OM_16236,OM_15167,OM_36638,OM_20129,OM_22695,OM_50321,OM_11320,	0.374124
Biological process	RNA splicing, via transesterification reactions	GO:0000375	6	nucleobase-containing compound metabolic process	0.0311141	1.92059	10	58	251	2796	OM_3091,OM_2506,OM_13191,OM_5347,OM_7733,OM_74425,OM_52896,OM_5406,OM_29818,OM_24146,	0.322571
Biological process	regulation of organelle organization	GO:0033043	6	cellular component organization	0.0434441	1.8916	9	53	251	2796	OM_62939,OM_10625,OM_5573,OM_49022,OM_49023,OM_51673,OM_14363,OM_24483,OM_15442,	0.374061
Biological process	proteasome-mediated ubiquitin-dependent protein catabolic process	GO:0043161	9	protein metabolic process	0.0482124	1.85657	9	54	251	2796	OM_28125,OM_4026,OM_17820,OM_33385,OM_6076,OM_19493,OM_37385,OM_72102,OM_21891,	0.408198
Biological process	DNA metabolic process	GO:0006259	6	nucleobase-containing compound metabolic process	0.0184514	1.77757	15	94	251	2796	OM_13571,OM_8605,OM_49253,OM_51227,OM_6658,OM_51228,OM_1761,OM_51226,OM_77276,OM_13654,OM_10447,OM_5061,OM_3210,OM_24483,OM_6129,	0.23144
Biological process	mRNA processing	GO:0006397	8	nucleobase-containing compound metabolic process	0.0251699	1.75227	14	89	251	2796	OM_19541,OM_3091,OM_2506,OM_13191,OM_5347,OM_7733,OM_74425,OM_52896,OM_5406,OM_29818,OM_36018,OM_36017,OM_24155,OM_24146,	0.269186
Biological process	RNA processing	GO:0006396	4	nucleobase-containing compound metabolic process	0.000879741	1.71376	34	221	251	2796	OM_19541,OM_67627,OM_66537,OM_67189,OM_3091,OM_78851,OM_33060,OM_47682,OM_5128,OM_7756,OM_2506,OM_16599,OM_13191,OM_5347,OM_30761,OM_52669,OM_7733,OM_16256,OM_10338,OM_74425,OM_52896,OM_5406,OM_2935,OM_13058,OM_1290,OM_4096,OM_29818,OM_36018,OM_36017,OM_21327,OM_24155,OM_24146,OM_51988,OM_11755,	0.0558635
Biological process	cellular component biogenesis	GO:0044085	4	cellular component biogenesis	0.00182582	1.6313	35	239	251	2796	OM_10291,OM_10290,OM_19784,OM_67627,OM_66537,OM_67040,OM_21881,OM_6687,OM_17820,OM_33060,OM_5128,OM_7756,OM_16599,OM_36645,OM_78396,OM_669,OM_781,OM_52669,OM_16256,OM_3149,OM_5573,OM_51673,OM_10338,OM_23752,OM_52896,OM_2935,OM_13058,OM_37009,OM_1290,OM_1031,OM_21327,OM_15442,OM_51988,OM_11631,OM_10306,	0.0927516
Biological process	mRNA metabolic process	GO:0016071	7	nucleobase-containing compound metabolic process	0.0342235	1.59135	17	119	251	2796	OM_19541,OM_3091,OM_2506,OM_13191,OM_5347,OM_7733,OM_16256,OM_74425,OM_52896,OM_5406,OM_4096,OM_29818,OM_36018,OM_36017,OM_24155,OM_3426,OM_24146,	0.344268
Biological process	nucleobase-containing compound biosynthetic process	GO:0034654	5	nucleobase-containing compound metabolic process	0.000959931	1.38761	72	578	251	2796	OM_1698,OM_78878,OM_19541,OM_67627,OM_66537,OM_67189,OM_3091,OM_78739,OM_6687,OM_78851,OM_20679,OM_62827,OM_33060,OM_47682,OM_5128,OM_52110,OM_13571,OM_28026,OM_7756,OM_2506,OM_16599,OM_72974,OM_8173,OM_30649,OM_13191,OM_5347,OM_30761,OM_52669,OM_24311,OM_7733,OM_2600,OM_49937,OM_8943,OM_16256,OM_49939,OM_34203,OM_11369,OM_77276,OM_20747,OM_13654,OM_23640,OM_2704,OM_10338,OM_74425,OM_50238,OM_530…	0.05737
Biological process	nucleic acid biosynthetic process	GO:0141187	6	nucleobase-containing compound metabolic process	0.00189716	1.38196	66	532	251	2796	OM_1698,OM_78878,OM_19541,OM_67627,OM_66537,OM_67189,OM_3091,OM_6687,OM_78851,OM_20679,OM_62827,OM_33060,OM_47682,OM_5128,OM_52110,OM_13571,OM_28026,OM_7756,OM_2506,OM_16599,OM_72974,OM_8173,OM_30649,OM_13191,OM_5347,OM_30761,OM_52669,OM_24311,OM_7733,OM_2600,OM_49937,OM_8943,OM_16256,OM_49939,OM_34203,OM_77276,OM_20747,OM_13654,OM_23640,OM_2704,OM_10338,OM_74425,OM_50238,OM_5301,OM_52896,OM_1164…	0.0917862
Biological process	nucleic acid metabolic process	GO:0090304	5	nucleobase-containing compound metabolic process	0.000615749	1.37312	80	649	251	2796	OM_1698,OM_78878,OM_19541,OM_67627,OM_66537,OM_67189,OM_3091,OM_6687,OM_78851,OM_20679,OM_62827,OM_33060,OM_47682,OM_5128,OM_52110,OM_13571,OM_28026,OM_8605,OM_7756,OM_2506,OM_60628,OM_16599,OM_72974,OM_19983,OM_8173,OM_30649,OM_13191,OM_5347,OM_30761,OM_52669,OM_24311,OM_7733,OM_2600,OM_49937,OM_8943,OM_16256,OM_49939,OM_34203,OM_49253,OM_51227,OM_6658,OM_51228,OM_1761,OM_51226,OM_77276,OM_20747…	0.0521334
Biological process	RNA biosynthetic process	GO:0032774	7	nucleobase-containing compound metabolic process	0.00429365	1.35219	63	519	251	2796	OM_1698,OM_78878,OM_19541,OM_67627,OM_66537,OM_67189,OM_3091,OM_6687,OM_78851,OM_20679,OM_62827,OM_33060,OM_47682,OM_5128,OM_52110,OM_13571,OM_28026,OM_7756,OM_2506,OM_16599,OM_72974,OM_8173,OM_30649,OM_13191,OM_5347,OM_30761,OM_52669,OM_24311,OM_7733,OM_2600,OM_49937,OM_8943,OM_16256,OM_49939,OM_34203,OM_20747,OM_23640,OM_2704,OM_10338,OM_74425,OM_50238,OM_5301,OM_52896,OM_1164,OM_5406,OM_2258,O…	0.136323
Biological process	nucleobase-containing compound metabolic process	GO:0006139	4	nucleobase-containing compound metabolic process	0.00146417	1.31052	88	748	251	2796	OM_1698,OM_4963,OM_78878,OM_19541,OM_67627,OM_66537,OM_67189,OM_3091,OM_78739,OM_6687,OM_78851,OM_20679,OM_62827,OM_33060,OM_47682,OM_5128,OM_52110,OM_13571,OM_28026,OM_8605,OM_7756,OM_2506,OM_60628,OM_16599,OM_72974,OM_19983,OM_8173,OM_30649,OM_13191,OM_5347,OM_30761,OM_52669,OM_24311,OM_7733,OM_2600,OM_49937,OM_8943,OM_16256,OM_49939,OM_34203,OM_11369,OM_49253,OM_51227,OM_6658,OM_51228,OM_1761,…	0.0782947
Biological process	RNA metabolic process	GO:0016070	6	nucleobase-containing compound metabolic process	0.00767648	1.30819	66	562	251	2796	OM_1698,OM_78878,OM_19541,OM_67627,OM_66537,OM_67189,OM_3091,OM_6687,OM_78851,OM_20679,OM_62827,OM_33060,OM_47682,OM_5128,OM_52110,OM_13571,OM_28026,OM_7756,OM_2506,OM_60628,OM_16599,OM_72974,OM_19983,OM_8173,OM_30649,OM_13191,OM_5347,OM_30761,OM_52669,OM_24311,OM_7733,OM_2600,OM_49937,OM_8943,OM_16256,OM_49939,OM_34203,OM_20747,OM_23640,OM_2704,OM_10338,OM_74425,OM_50238,OM_5301,OM_52896,OM_1164…	0.205245
Biological process	cellular component organization or biogenesis	GO:0071840	3	cellular component organization or biogenesis	0.0377669	1.23772	58	522	251	2796	OM_5810,OM_10291,OM_10290,OM_19784,OM_67627,OM_66537,OM_67040,OM_21881,OM_48767,OM_6687,OM_17820,OM_33060,OM_5128,OM_62939,OM_62943,OM_10625,OM_51237,OM_7756,OM_16599,OM_36645,OM_78396,OM_669,OM_781,OM_52669,OM_20511,OM_2600,OM_16256,OM_49010,OM_3149,OM_1761,OM_5573,OM_49022,OM_49023,OM_51673,OM_10338,OM_23752,OM_20246,OM_37385,OM_52896,OM_14363,OM_10447,OM_59811,OM_71939,OM_2935,OM_13058,OM_3700…	0.368953
Biological process	metabolic process	GO:0008152	2	metabolic process	0.0395115	1.07879	178	1838	251	2796	OM_3079,OM_51835,OM_74837,OM_1698,OM_4963,OM_21869,OM_78878,OM_19541,OM_10057,OM_67627,OM_66537,OM_28130,OM_67189,OM_6359,OM_3091,OM_28125,OM_16170,OM_78739,OM_20673,OM_6687,OM_4026,OM_78851,OM_20679,OM_62827,OM_17820,OM_33060,OM_49745,OM_47682,OM_5128,OM_74805,OM_52110,OM_14661,OM_62939,OM_13571,OM_62943,OM_3198,OM_10625,OM_28026,OM_6583,OM_28025,OM_8605,OM_21267,OM_5214,OM_7756,OM_2506,OM_60628…	0.375175
