# Supplementary material for: Insights into the Regulatory Roles of miRNAs in the Salivary Glands of the Soft Ticks Ornithodoros moubata and Ornithodoros erraticus
Source: Pathogens. 2025 Jun 17;14(6):595. doi: 10.3390/pathogens14060595 (PMC12196249; doi:10.3390/pathogens14060595)
Supplement: Supplementary file 1 [file pathogens-14-00595-s001.zip › Table S13.xlsx]

## Sheet: OE_GO_BP_up
Table S13. Enrichment analysis of Biological Processes (GO terms) for target mRNAs predicted in the transcriptome of Ornithodoros erraticus upregulated 7 days after feeding.
Class	GO_Name	GO_ID	GO_Level	GO level 4	P_value	EnrichmentScore	HitsGenesCountsInSelectedSet	HitsGenesCountsInBackground	AllGenesCountsInSelectedSet	AllGenesCountsInBackground	GenesOfSelectedSetInGOterm	corrected p-value(BH method)
Biological process	folic acid-containing compound metabolic process	GO:0006760	5	cellular modified amino acid metabolic process	0.0246205	1.69612	7	7	1494	2534	OE_85358,OE_2140,OE_19341,OE_22505,OE_46391,OE_13072,OE_2606,	1
Biological process	tetrahydrofolate metabolic process	GO:0046653	6	cellular modified amino acid metabolic process	0.0418284	1.69612	6	6	1494	2534	OE_85358,OE_2140,OE_22505,OE_46391,OE_13072,OE_2606,	1
Biological process	regulation of cellular response to stress	GO:0080135	6	regulation of response to stimulus	0.00852291	1.69612	9	9	1494	2534	OE_11536,OE_2040,OE_25562,OE_1952,OE_58782,OE_58783,OE_85800,OE_12977,OE_3101,	1
Biological process	regulation of response to stress	GO:0080134	5	regulation of response to stimulus	0.0163102	1.55477	11	12	1494	2534	OE_12361,OE_11536,OE_2040,OE_25562,OE_190,OE_1952,OE_58782,OE_58783,OE_85800,OE_12977,OE_3101,	1
Biological process	phosphatidylinositol phosphate biosynthetic process	GO:0046854	10	lipid metabolic process	0.0256661	1.54193	10	11	1494	2534	OE_5208,OE_25614,OE_25615,OE_2565,OE_23203,OE_44646,OE_70944,OE_14280,OE_47123,OE_26286,	1
Biological process	positive regulation of response to stimulus	GO:0048584	5	regulation of response to stimulus	0.0238597	1.33266	22	28	1494	2534	OE_14580,OE_574,OE_8328,OE_12361,OE_39784,OE_25562,OE_71855,OE_3800,OE_2887,OE_27360,OE_28694,OE_29558,OE_190,OE_1952,OE_58782,OE_58783,OE_1449,OE_25928,OE_19116,OE_1312,OE_2693,OE_4433,	1
Biological process	cell adhesion	GO:0007155	3	cell adhesion	0.0431947	1.3274	18	23	1494	2534	OE_37270,OE_2972,OE_27058,OE_2105,OE_26932,OE_16571,OE_25465,OE_25899,OE_21049,OE_7212,OE_86721,OE_28877,OE_35551,OE_81427,OE_21449,OE_12975,OE_2632,OE_2631,	1
Biological process	endocytosis	GO:0006897	6	transport	0.0435454	1.25997	26	35	1494	2534	OE_7434,OE_25614,OE_25615,OE_2532,OE_29680,OE_39784,OE_28661,OE_8683,OE_26413,OE_77242,OE_12749,OE_28688,OE_26306,OE_7212,OE_25421,OE_23210,OE_1948,OE_1949,OE_57432,OE_39286,OE_46216,OE_46751,OE_10328,OE_7929,OE_4433,OE_3118,	1
Biological process	regulation of cellular component organization	GO:0051128	5	cellular component organization	0.0292762	1.22497	39	54	1494	2534	OE_15447,OE_4379,OE_8315,OE_3869,OE_1215,OE_13714,OE_28383,OE_39784,OE_28661,OE_34044,OE_13192,OE_72763,OE_22510,OE_26932,OE_9094,OE_29545,OE_16293,OE_4209,OE_59285,OE_59286,OE_8971,OE_26306,OE_39620,OE_25894,OE_7212,OE_45000,OE_1421,OE_21112,OE_6730,OE_1059,OE_3238,OE_16829,OE_21449,OE_19590,OE_4836,OE_2669,OE_30391,OE_76578,OE_5784,	1
Biological process	actin filament-based process	GO:0030029	3	actin filament-based process	0.0264689	1.21151	45	63	1494	2534	OE_36318,OE_11468,OE_8366,OE_21360,OE_23516,OE_3471,OE_2057,OE_22082,OE_28661,OE_13127,OE_13597,OE_34044,OE_13192,OE_26413,OE_81766,OE_1544,OE_1541,OE_2422,OE_12749,OE_9094,OE_39335,OE_2492,OE_4209,OE_13020,OE_5443,OE_13482,OE_8971,OE_22898,OE_1421,OE_31797,OE_26396,OE_26397,OE_6730,OE_4472,OE_4470,OE_8892,OE_13784,OE_16829,OE_46699,OE_21449,OE_41019,OE_2669,OE_30391,OE_8818,OE_5784,	1
Biological process	actin cytoskeleton organization	GO:0030036	7	cellular component organization	0.0264689	1.21151	45	63	1494	2534	OE_36318,OE_11468,OE_8366,OE_21360,OE_23516,OE_3471,OE_2057,OE_22082,OE_28661,OE_13127,OE_13597,OE_34044,OE_13192,OE_26413,OE_81766,OE_1544,OE_1541,OE_2422,OE_12749,OE_9094,OE_39335,OE_2492,OE_4209,OE_13020,OE_5443,OE_13482,OE_8971,OE_22898,OE_1421,OE_31797,OE_26396,OE_26397,OE_6730,OE_4472,OE_4470,OE_8892,OE_13784,OE_16829,OE_46699,OE_21449,OE_41019,OE_2669,OE_30391,OE_8818,OE_5784,	1
Biological process	positive regulation of cellular process	GO:0048522	5	regulation of cellular process	0.0342124	1.1605	65	95	1494	2534	OE_15447,OE_14580,OE_7861,OE_4379,OE_36358,OE_574,OE_8328,OE_59432,OE_11456,OE_21310,OE_9132,OE_13714,OE_39784,OE_28661,OE_23398,OE_10088,OE_23392,OE_14022,OE_72763,OE_25562,OE_13583,OE_71855,OE_3800,OE_7299,OE_1527,OE_22510,OE_26932,OE_27360,OE_29545,OE_16293,OE_29558,OE_4209,OE_76612,OE_81189,OE_26310,OE_39620,OE_5014,OE_28923,OE_7212,OE_8557,OE_7233,OE_1952,OE_58782,OE_58783,OE_55343,OE_10429,…	1
Biological process	positive regulation of biological process	GO:0048518	4	positive regulation of biological process	0.0255044	1.15576	77	113	1494	2534	OE_15447,OE_14580,OE_7861,OE_4379,OE_36358,OE_574,OE_8328,OE_59432,OE_11456,OE_12361,OE_21310,OE_9132,OE_13714,OE_39784,OE_28661,OE_23398,OE_10088,OE_23392,OE_14022,OE_72763,OE_12682,OE_25562,OE_13583,OE_71855,OE_3800,OE_7299,OE_1527,OE_22510,OE_26932,OE_2887,OE_27360,OE_28694,OE_29545,OE_16293,OE_29558,OE_4209,OE_190,OE_76612,OE_81189,OE_37024,OE_26310,OE_39620,OE_5014,OE_28923,OE_7212,OE_8557,O…	1
Biological process	cytoskeleton organization	GO:0007010	6	cellular component organization	0.0369238	1.15336	68	100	1494	2534	OE_3499,OE_46143,OE_46142,OE_36318,OE_8315,OE_11468,OE_71971,OE_8366,OE_21360,OE_3869,OE_2535,OE_22672,OE_23516,OE_13714,OE_16362,OE_3471,OE_84014,OE_2057,OE_22082,OE_28661,OE_13127,OE_13597,OE_34044,OE_13192,OE_26413,OE_81766,OE_1544,OE_1541,OE_2422,OE_12749,OE_9094,OE_39335,OE_2492,OE_4209,OE_13020,OE_5443,OE_13482,OE_8971,OE_34386,OE_28911,OE_28910,OE_76288,OE_22898,OE_1421,OE_31797,OE_13093,O…	1
Biological process	response to stress	GO:0006950	3	response to stress	0.0360235	1.12326	100	151	1494	2534	OE_26114,OE_14584,OE_29642,OE_38117,OE_72448,OE_7897,OE_11480,OE_5275,OE_8301,OE_68363,OE_82668,OE_12361,OE_8363,OE_1631,OE_31576,OE_18178,OE_11546,OE_18165,OE_11536,OE_77301,OE_15029,OE_5626,OE_29650,OE_2126,OE_27002,OE_87542,OE_3378,OE_2040,OE_26470,OE_13135,OE_13597,OE_13189,OE_87821,OE_85614,OE_4288,OE_11369,OE_13525,OE_25562,OE_25564,OE_13579,OE_47866,OE_1541,OE_2884,OE_45629,OE_4616,OE_2292…	1
Biological process	regulation of cellular metabolic process	GO:0031323	5	regulation of metabolic process	0.0291171	1.08306	212	332	1494	2534	OE_71152,OE_15447,OE_26593,OE_16764,OE_14584,OE_7861,OE_12397,OE_7875,OE_5220,OE_25212,OE_36358,OE_28742,OE_25247,OE_16785,OE_13278,OE_39405,OE_21284,OE_46116,OE_11474,OE_59432,OE_11456,OE_33233,OE_59408,OE_25643,OE_93865,OE_25704,OE_21310,OE_35995,OE_9132,OE_31576,OE_56878,OE_23545,OE_18193,OE_3869,OE_56412,OE_13728,OE_2549,OE_9193,OE_2117,OE_2590,OE_29650,OE_2128,OE_5631,OE_87542,OE_10613,OE_21…	1
Biological process	regulation of metabolic process	GO:0019222	4	regulation of metabolic process	0.0239419	1.08233	231	362	1494	2534	OE_71152,OE_15447,OE_26593,OE_16764,OE_14584,OE_7861,OE_12397,OE_7875,OE_5220,OE_25212,OE_36358,OE_28742,OE_25247,OE_16785,OE_13278,OE_39405,OE_21284,OE_46116,OE_11474,OE_59432,OE_11456,OE_33233,OE_59408,OE_25643,OE_93865,OE_25704,OE_21310,OE_35995,OE_9132,OE_31576,OE_56878,OE_23545,OE_18193,OE_3869,OE_56412,OE_13728,OE_2549,OE_9193,OE_2117,OE_1262,OE_2590,OE_29650,OE_2128,OE_5631,OE_87542,OE_106…	1
Biological process	cellular component organization	GO:0016043	4	cellular component organization	0.0122716	1.08175	287	450	1494	2534	OE_3499,OE_15447,OE_7861,OE_84447,OE_55928,OE_37270,OE_23039,OE_4379,OE_15896,OE_2192,OE_58132,OE_46143,OE_46142,OE_69292,OE_27427,OE_25658,OE_36318,OE_8315,OE_11474,OE_8328,OE_11467,OE_11468,OE_10127,OE_25614,OE_25615,OE_25619,OE_14552,OE_81328,OE_33241,OE_71971,OE_8366,OE_68353,OE_19494,OE_30282,OE_2972,OE_12837,OE_93845,OE_21360,OE_3869,OE_2535,OE_2532,OE_15906,OE_1215,OE_42242,OE_22672,OE_115…	1
Biological process	cellular response to stimulus	GO:0051716	3	cellular response to stimulus	0.0355649	1.07713	221	348	1494	2534	OE_5208,OE_14580,OE_14584,OE_41753,OE_13245,OE_30629,OE_25285,OE_29642,OE_37270,OE_7897,OE_3055,OE_3052,OE_83583,OE_20807,OE_5267,OE_11480,OE_5275,OE_8301,OE_3099,OE_574,OE_82668,OE_8328,OE_25614,OE_25615,OE_14556,OE_35420,OE_26958,OE_12361,OE_23491,OE_71971,OE_1631,OE_18150,OE_21310,OE_42271,OE_32002,OE_31576,OE_1674,OE_57745,OE_1215,OE_11546,OE_23516,OE_11536,OE_2565,OE_77301,OE_15032,OE_15029,…	1
Biological process	regulation of macromolecule metabolic process	GO:0060255	5	regulation of metabolic process	0.0411842	1.07487	218	344	1494	2534	OE_71152,OE_15447,OE_26593,OE_14584,OE_7861,OE_12397,OE_7875,OE_5220,OE_25212,OE_36358,OE_28742,OE_25247,OE_16785,OE_13278,OE_39405,OE_21284,OE_46116,OE_11474,OE_59432,OE_11456,OE_33233,OE_59408,OE_25643,OE_93865,OE_25704,OE_21310,OE_35995,OE_9132,OE_31576,OE_56878,OE_23545,OE_18193,OE_3869,OE_56412,OE_13728,OE_2549,OE_9193,OE_2117,OE_1262,OE_2590,OE_29650,OE_2128,OE_5631,OE_87542,OE_10613,OE_292…	1
Biological process	regulation of biological process	GO:0050789	3	regulation of biological process	0.00295172	1.07453	446	704	1494	2534	OE_71152,OE_15447,OE_3493,OE_26593,OE_5208,OE_14580,OE_16764,OE_14584,OE_7861,OE_41753,OE_12397,OE_7875,OE_13245,OE_30629,OE_25285,OE_37270,OE_4379,OE_5220,OE_25212,OE_3055,OE_3052,OE_36358,OE_83583,OE_28742,OE_69292,OE_20817,OE_20807,OE_25247,OE_16785,OE_13278,OE_5267,OE_39405,OE_21284,OE_3099,OE_574,OE_46116,OE_8315,OE_11474,OE_82668,OE_8328,OE_45275,OE_59432,OE_11456,OE_33233,OE_25614,OE_25615…	1
Biological process	regulation of cellular process	GO:0050794	4	regulation of cellular process	0.0060188	1.07178	412	652	1494	2534	OE_71152,OE_15447,OE_3493,OE_26593,OE_5208,OE_14580,OE_16764,OE_14584,OE_7861,OE_41753,OE_12397,OE_7875,OE_13245,OE_30629,OE_25285,OE_37270,OE_4379,OE_5220,OE_25212,OE_3055,OE_3052,OE_36358,OE_83583,OE_28742,OE_20817,OE_20807,OE_25247,OE_16785,OE_13278,OE_5267,OE_39405,OE_21284,OE_3099,OE_574,OE_46116,OE_8315,OE_11474,OE_82668,OE_8328,OE_45275,OE_59432,OE_11456,OE_33233,OE_25614,OE_25615,OE_14556…	1
Biological process	cellular component organization or biogenesis	GO:0071840	3	cellular component organization or biogenesis	0.0205794	1.06879	322	511	1494	2534	OE_3499,OE_15447,OE_7861,OE_84447,OE_55928,OE_37270,OE_23039,OE_4379,OE_15896,OE_2192,OE_58132,OE_76806,OE_46143,OE_46142,OE_25229,OE_69292,OE_72422,OE_27427,OE_25658,OE_23467,OE_72402,OE_36318,OE_8315,OE_11474,OE_8328,OE_11467,OE_11468,OE_18091,OE_10127,OE_9209,OE_25614,OE_25615,OE_25619,OE_14552,OE_43032,OE_81328,OE_33241,OE_71971,OE_8366,OE_68353,OE_19494,OE_30282,OE_2972,OE_12837,OE_22631,OE_…	1
Biological process	biological regulation	GO:0065007	2	biological regulation	0.00630555	1.06554	463	737	1494	2534	OE_71152,OE_15447,OE_3493,OE_26593,OE_5208,OE_14580,OE_16764,OE_14584,OE_7861,OE_41753,OE_12397,OE_7875,OE_13245,OE_30629,OE_25285,OE_37270,OE_4379,OE_5220,OE_25212,OE_3055,OE_3052,OE_36358,OE_3068,OE_83583,OE_28742,OE_69292,OE_20817,OE_20807,OE_25247,OE_16785,OE_13278,OE_5267,OE_39405,OE_21284,OE_3099,OE_36318,OE_574,OE_46116,OE_8315,OE_11474,OE_82668,OE_8328,OE_45275,OE_59432,OE_11456,OE_33233,…	1

## Sheet: OE_GO_BP_down
Table S13. Enrichment analysis of Biological Processes (GO terms) for target mRNAs predicted in the transcriptome of Ornithodoros erraticus downregulated 7 days after feeding.
Class	GO_Name	GO_ID	GO_Level	GO level 4	P_value	EnrichmentScore	HitsGenesCountsInSelectedSet	HitsGenesCountsInBackground	AllGenesCountsInSelectedSet	AllGenesCountsInBackground	GenesOfSelectedSetInGOterm	corrected p-value(BH method)
Biological process	ERAD pathway	GO:0036503	0	cellular response to stress	0.0129011	2.85039	5	7	635	2534	OE_28545,OE_94620,OE_23165,OE_4053,OE_35121,	1
Biological process	lipid localization	GO:0010876	4	lipid localization	0.0155708	1.78887	13	29	635	2534	OE_3285,OE_69013,OE_92245,OE_33314,OE_35191,OE_85660,OE_34081,OE_5149,OE_8896,OE_7143,OE_56778,OE_42305,OE_2490,	1
Biological process	sterol metabolic process	GO:0016125	6	lipid metabolic process	0.0490809	2.21697	5	9	635	2534	OE_26383,OE_4310,OE_39998,OE_45379,OE_8003,	1
Biological process	steroid biosynthetic process	GO:0006694	6	lipid metabolic process	0.0343905	2.17666	6	11	635	2534	OE_16780,OE_81572,OE_4310,OE_39998,OE_45379,OE_8003,	1
Biological process	steroid metabolic process	GO:0008202	5	lipid metabolic process	0.027098	1.99528	8	16	635	2534	OE_16780,OE_81572,OE_26383,OE_4310,OE_39998,OE_45379,OE_39725,OE_8003,	1
Biological process	regulation of programmed cell death	GO:0043067	5	regulation of cellular process	0.020516	1.90026	10	21	635	2534	OE_69275,OE_26530,OE_37926,OE_2786,OE_6509,OE_4032,OE_53828,OE_68267,OE_7927,OE_86540,	1
Biological process	regulation of localization	GO:0032879	4	regulation of localization	0.0388082	1.65126	12	29	635	2534	OE_26597,OE_26305,OE_15221,OE_72620,OE_8359,OE_37926,OE_93840,OE_9187,OE_92928,OE_3457,OE_4304,OE_30753,	1
Biological process	regulation of vesicle-mediated transport	GO:0060627	6	transport	0.0192725	1.99528	9	18	635	2534	OE_26597,OE_26305,OE_15221,OE_72620,OE_8359,OE_93840,OE_9187,OE_3457,OE_30753,	1
Biological process	lipid transport	GO:0006869	5	transport	0.0214232	1.77358	12	27	635	2534	OE_3285,OE_69013,OE_92245,OE_33314,OE_35191,OE_85660,OE_34081,OE_5149,OE_7143,OE_56778,OE_42305,OE_2490,	1
