# Supplementary material for: Insights into the Regulatory Roles of miRNAs in the Salivary Glands of the Soft Ticks Ornithodoros moubata and Ornithodoros erraticus
Source: Pathogens. 2025 Jun 17;14(6):595. doi: 10.3390/pathogens14060595 (PMC12196249; doi:10.3390/pathogens14060595)
Supplement: Supplementary file 1 [file pathogens-14-00595-s001.zip › Table S4.xlsx]

## Sheet: miRNA_OM_isomir
Table S4. Salivary IsomiRs identified in Ornithodoros moubata using the CLC Genomics Workbench software.
Name	Family	Size	Sequence
isc-bantam	bantam	22	AGAGATCATTGTGAAAGCTGAA
isc-bantam	bantam	23	AGAGATCATTGTGAAAGCTGATA
isc-bantam	bantam	23	AGAGATCATTGTGAAAGCTGATT
isc-bantam	bantam	24	AGAGATCATTGTGAAAGCTGATTC
isc-bantam	bantam	22	CGAGATCATTGTGAAAGCTGAT
isc-bantam	bantam	22	GAGATCATTGTGAAAGCCGATT
isc-bantam	bantam	21	GAGATCATTGTGAAAGCTGAT
isc-bantam	bantam	22	GAGATCATTGTGAAAGCTGATA
isc-bantam	bantam	22	GAGATCATTGTGAAAGCTGATC
isc-bantam	bantam	22	GAGATCATTGTGAAAGCTGATT
isc-bantam	bantam	22	GAGATCATTGTGGAAGCTGATT
isc-bantam	bantam	24	GGAGACCATTGTGAAAGCTGATTT
isc-bantam	bantam	22	GGAGATCATTGTGAAAGCTGAA
isc-bantam	bantam	22	GGAGATCATTGTGAAAGCTGAG
isc-bantam	bantam	22	GGAGATCATTGTGAAAGCTGAT
isc-bantam	bantam	23	GGAGATCATTGTGAAAGCTGATA
isc-bantam	bantam	23	GGAGATCATTGTGAAAGCTGATC
isc-bantam	bantam	23	GGAGATCATTGTGAAAGCTGATT
isc-bantam	bantam	24	GGAGATCATTGTGAAAGCTGATTC
isc-bantam	bantam	24	GGAGATCATTGTGAAAGCTGATTT
isc-bantam	bantam	23	GGAGATCATTGTGAAAGCTGGTT
dme-bantam	bantam	24	GGAGATCATTTTGAAAGCTGATTC
isc-bantam	bantam	22	GGATATCATTGTGAAAGCTGAT
isc-bantam	bantam	23	GGATATCATTGTGAAAGCTGATT
isc-bantam	bantam	23	TAAGATCATTGTGAAAGCTGATC
isc-bantam	bantam	23	TAAGATCATTGTGAAAGCTGATT
isc-bantam	bantam	24	TAAGATCATTGTGAAAGCTGATTC
isc-bantam	bantam	22	TAGATCATTGTGAAAGCTGATT
isc-bantam	bantam	24	TCAGATCATTGTGAAACCTGATTT
isc-bantam	bantam	24	TCAGATCATTGTGAAAGCTGATTT
isc-bantam	bantam	21	TGAAATCATTGTGAAAGCTGA
isc-bantam	bantam	23	TGAGAACATTGTGAAAGCTGATT
isc-bantam	bantam	24	TGAGAACATTGTGAAAGCTGATTT
isc-bantam	bantam	22	TGAGACCATTGTGAAAGCTGAT
isc-bantam	bantam	23	TGAGACCATTGTGAAAGCTGATT
dme-bantam	bantam	23	TGAGACCATTTTGAAAGCTGATT
isc-bantam	bantam	23	TGAGAGCATTGTGAAAGCTGATA
isc-bantam	bantam	23	TGAGAGCATTGTGAAAGCTGATT
isc-bantam	bantam	22	TGAGATAAGTGTGAAAGCTGAT
isc-bantam	bantam	24	TGAGATAATTGTGAAAGCTGATTA
isc-bantam	bantam	23	TGAGATCAATGTGAAAGCTGATC
isc-bantam	bantam	23	TGAGATCAATGTGAAAGCTGATT
isc-bantam	bantam	22	TGAGATCACTGTGAAAGCTGAT
isc-bantam	bantam	23	TGAGATCAGTGTGAAAGATGATT
isc-bantam	bantam	23	TGAGATCAGTGTGAAAGCTGATT
isc-bantam	bantam	24	TGAGATCAGTGTGAAAGCTGATTA
isc-bantam	bantam	24	TGAGATCAGTGTGAAAGCTGATTT
isc-bantam	bantam	22	TGAGATCATAGTGAAAGCTGAA
isc-bantam	bantam	22	TGAGATCATAGTGAAAGCTGAT
isc-bantam	bantam	23	TGAGATCATAGTGAAAGCTGATT
isc-bantam	bantam	24	TGAGATCATAGTGAAAGCTGATTT
isc-bantam	bantam	23	TGAGATCATCGTGAAAGCTGAGT
isc-bantam	bantam	23	TGAGATCATCGTGAAAGCTGATC
isc-bantam	bantam	23	TGAGATCATCGTGAAAGCTGATT
isc-bantam	bantam	24	TGAGATCATCGTGAAAGCTGATTG
isc-bantam	bantam	24	TGAGATCATCGTGAAAGCTGATTT
isc-bantam	bantam	23	TGAGATCATGGTGAAAGCTGAGT
isc-bantam	bantam	22	TGAGATCATTATGAAAGCTGAT
isc-bantam	bantam	23	TGAGATCATTATGAAAGCTGATT
isc-bantam	bantam	23	TGAGATCATTCAGAAAGCTGATT
isc-bantam	bantam	23	TGAGATCATTCTGAAAGCAGATT
isc-bantam	bantam	22	TGAGATCATTCTGAAAGCGGAT
isc-bantam	bantam	23	TGAGATCATTCTGAAAGCTGATT
isc-bantam	bantam	23	TGAGATCATTGAGAAAGCAGATT
isc-bantam	bantam	22	TGAGATCATTGAGAAAGCTGAT
isc-bantam	bantam	23	TGAGATCATTGAGAAAGCTGATT
isc-bantam	bantam	24	TGAGATCATTGAGAAAGCTGATTT
isc-bantam	bantam	23	TGAGATCATTGCGAAAGCTGATT
isc-bantam	bantam	24	TGAGATCATTGCGAAAGCTGATTT
isc-bantam	bantam	23	TGAGATCATTGTAAAAGCTGATT
isc-bantam	bantam	21	TGAGATCATTGTGAAAACCGA
isc-bantam	bantam	22	TGAGATCATTGTGAAAACTGAA
isc-bantam	bantam	22	TGAGATCATTGTGAAAACTGAT
isc-bantam	bantam	23	TGAGATCATTGTGAAAACTGATT
isc-bantam	bantam	22	TGAGATCATTGTGAAAGATGAT
isc-bantam	bantam	23	TGAGATCATTGTGAAAGATGATT
isc-bantam	bantam	24	TGAGATCATTGTGAAAGCAGATTT
isc-bantam	bantam	21	TGAGATCATTGTGAAAGCCGA
isc-bantam	bantam	23	TGAGATCATTGTGAAAGCCGATT
isc-bantam	bantam	24	TGAGATCATTGTGAAAGCCGATTT
isc-bantam	bantam	22	TGAGATCATTGTGAAAGCTAAC
isc-bantam	bantam	23	TGAGATCATTGTGAAAGCTAATT
isc-bantam	bantam	23	TGAGATCATTGTGAAAGCTCATT
isc-bantam	bantam	21	TGAGATCATTGTGAAAGCTGA
isc-bantam	bantam	22	TGAGATCATTGTGAAAGCTGAA
isc-bantam	bantam	23	TGAGATCATTGTGAAAGCTGAAA
isc-bantam	bantam	22	TGAGATCATTGTGAAAGCTGAC
isc-bantam	bantam	23	TGAGATCATTGTGAAAGCTGACC
isc-bantam	bantam	23	TGAGATCATTGTGAAAGCTGACT
isc-bantam	bantam	22	TGAGATCATTGTGAAAGCTGAG
isc-bantam	bantam	23	TGAGATCATTGTGAAAGCTGAGC
isc-bantam	bantam	23	TGAGATCATTGTGAAAGCTGAGT
isc-bantam	bantam	22	TGAGATCATTGTGAAAGCTGAT
isc-bantam	bantam	23	TGAGATCATTGTGAAAGCTGATA
isc-bantam	bantam	24	TGAGATCATTGTGAAAGCTGATAC
isc-bantam	bantam	23	TGAGATCATTGTGAAAGCTGATC
isc-bantam	bantam	23	TGAGATCATTGTGAAAGCTGATG
isc-bantam	bantam	23	TGAGATCATTGTGAAAGCTGATT
isc-bantam	bantam	24	TGAGATCATTGTGAAAGCTGATTA
isc-bantam	bantam	24	TGAGATCATTGTGAAAGCTGATTC
isc-bantam	bantam	24	TGAGATCATTGTGAAAGCTGATTT
isc-bantam	bantam	22	TGAGATCATTGTGAAAGCTGCT
isc-bantam	bantam	22	TGAGATCATTGTGAAAGCTGGC
isc-bantam	bantam	22	TGAGATCATTGTGAAAGCTGGT
isc-bantam	bantam	23	TGAGATCATTGTGAAAGCTGGTT
isc-bantam	bantam	23	TGAGATCATTGTGAAAGCTGTTT
isc-bantam	bantam	23	TGAGATCATTGTGAAATCTGATT
isc-bantam	bantam	24	TGAGATCATTGTGAAATCTGATTT
isc-bantam	bantam	24	TGAGATCATTGTGAAATCTGGTTT
isc-bantam	bantam	23	TGAGATCATTGTGAAATCTTATT
isc-bantam	bantam	23	TGAGATCATTGTGAAGGCTGATG
isc-bantam	bantam	23	TGAGATCATTGTGAAGGCTGATT
isc-bantam	bantam	24	TGAGATCATTGTGAAGGCTGATTC
isc-bantam	bantam	24	TGAGATCATTGTGAAGGCTGATTT
isc-bantam	bantam	24	TGAGATCATTGTGAATGCTGATTT
isc-bantam	bantam	22	TGAGATCATTGTGACAGCTGAT
isc-bantam	bantam	22	TGAGATCATTGTGAGAGCTGAT
isc-bantam	bantam	23	TGAGATCATTGTGAGAGCTGATA
isc-bantam	bantam	23	TGAGATCATTGTGAGAGCTGATC
isc-bantam	bantam	21	TGAGATCATTGTGGAAGCTGA
isc-bantam	bantam	22	TGAGATCATTGTGGAAGCTGAC
isc-bantam	bantam	22	TGAGATCATTGTGGAAGCTGAT
isc-bantam	bantam	23	TGAGATCATTGTGGAAGCTGATC
isc-bantam	bantam	23	TGAGATCATTGTGGAAGCTGATT
isc-bantam	bantam	24	TGAGATCATTGTGGAAGCTGATTT
isc-bantam	bantam	22	TGAGATCATTGTTAAAGCTGAT
isc-bantam	bantam	23	TGAGATCATTGTTAAAGCTGATC
isc-bantam	bantam	23	TGAGATCATTGTTAAAGCTGATT
dme-bantam	bantam	23	TGAGATCATTTGGAAAGCTGATT
dme-bantam	bantam	23	TGAGATCATTTTGAAAGCTGATT
dme-bantam	bantam	24	TGAGATCATTTTGAAAGCTGATTT
dme-bantam	bantam	23	TGAGATCATTTTTAAAGATGATT
dme-bantam	bantam	23	TGAGATCATTTTTAAAGCTGATG
isc-bantam	bantam	22	TGAGATCGTTGTGAAAGCTGAT
isc-bantam	bantam	23	TGAGATCGTTGTGAAAGCTGATT
isc-bantam	bantam	23	TGAGATCTTTGTGAAAGCTGATT
isc-bantam	bantam	23	TGAGGTCATTGTGAAAGCTGATT
isc-bantam	bantam	23	TGAGTTCATTGTGAAAGCTGATT
isc-bantam	bantam	24	TGAGTTCATTGTGAAAGCTGATTC
isc-bantam	bantam	22	TGATATCAGTGTGAAAGCTGAT
isc-bantam	bantam	22	TGATATCATTGTGAAAGCTGAT
isc-bantam	bantam	23	TGATATCATTGTGAAAGCTGATC
isc-bantam	bantam	23	TGATATCATTGTGAAAGCTGATT
isc-bantam	bantam	23	TGATATCATTGTTAAAGCTGATT
isc-bantam	bantam	23	TGCGATCATTGTGAAAGCTGATT
isc-bantam	bantam	23	TGGGATCATTGTGAAAGCTGATC
isc-bantam	bantam	23	TGGGATCATTGTGAAAGCTGATT
isc-bantam	bantam	23	TGGGGTCATTGTGAAAGCTGATT
isc-bantam	bantam	22	TGTCATCATTGTGAAAGCTGAT
isc-bantam	bantam	22	TGTGATCATTGTGAAAGCTGAT
isc-bantam	bantam	23	TGTGATCATTGTGAAAGCTGATT
isc-bantam	bantam	24	TGTGATCATTGTGAAAGCTGATTT
isc-bantam	bantam	22	TTAGATCATTGTGAAAGCTGAT
isc-bantam	bantam	23	TTAGATCATTGTGAAAGCTGATT
isc-bantam	bantam	24	TTAGATCATTGTGAAAGCTGATTT
isc-bantam	bantam	23	TTATATCATTGTGAAAGCTGATT
isc-let-7	let-7	21	AGAGGTAGTAGGTTGTATAGT
pte-let-7	let-7	22	AGAGGTAGTAGGTTGTATAGTC
pte-let-7	let-7	22	AGAGGTAGTAGGTTGTATAGTT
pte-let-7	let-7	22	AGAGGTAGTAGGTTGTATTGTT
pte-let-7	let-7	22	AGAGTTAGTAGGTTGTATAGTT
isc-let-7	let-7	22	CGAGGTAGTAGGTTGTATAGTA
pte-let-7	let-7	22	CGAGGTAGTAGGTTGTATAGTC
pte-let-7	let-7	22	CGAGGTAGTAGGTTGTATAGTT
isc-let-7	let-7	23	CGAGGTAGTAGGTTGTATAGTTA
pte-let-7	let-7	23	CGAGGTAGTAGGTTGTATAGTTT
pte-let-7	let-7	23	CTGAGGTAGTAGGTTGGATAGTT
pte-let-7	let-7	23	CTGAGGTAGTAGGTTGTATAGTT
pte-let-7	let-7	21	GAGGTAGAAGGTTGTATAGTG
pte-let-7	let-7	21	GAGGTAGTAGGTTGTATAGTC
pte-let-7	let-7	21	GAGGTAGTAGGTTGTATAGTT
isc-let-7	let-7	22	GAGGTAGTAGGTTGTATAGTTG
pte-let-7	let-7	21	GAGGTAGTAGGTTGTATATTC
pte-let-7	let-7	21	GAGGTAGTGGGTTGTATAGTT
pte-let-7	let-7	21	GATGTAGTAGGTTGTATAGTT
pte-let-7	let-7	22	GGAGATAGTAGGTTGTATAGTT
pte-let-7	let-7	22	GGAGGAAGTAGGTTGTATAGTT
pte-let-7	let-7	22	GGAGGTAGTAGGCTGTATAGTT
pte-let-7	let-7	22	GGAGGTAGTAGGTTGGATAGTT
pte-let-7	let-7	22	GGAGGTAGTAGGTTGTAGAGTT
pte-let-7	let-7	22	GGAGGTAGTAGGTTGTATAGGT
isc-let-7	let-7	21	GGAGGTAGTAGGTTGTATAGT
isc-let-7	let-7	22	GGAGGTAGTAGGTTGTATAGTA
pte-let-7	let-7	22	GGAGGTAGTAGGTTGTATAGTC
pte-let-7	let-7	22	GGAGGTAGTAGGTTGTATAGTT
isc-let-7	let-7	23	GGAGGTAGTAGGTTGTATAGTTC
pte-let-7	let-7	23	GGAGGTAGTAGGTTGTATAGTTT
pte-let-7	let-7	22	GGAGGTAGTGGGTTGTATAGTT
pte-let-7	let-7	22	GGAGGTATTAGGTTGTATAGTT
pte-let-7	let-7	22	GGAGTTAGTAGGTTGTATAGTT
pte-let-7	let-7	22	TAAGGTAGTAGGTTGTATAGTC
pte-let-7	let-7	22	TAAGGTAGTAGGTTGTATAGTT
pte-let-7	let-7	23	TCAGCTAGTAGGTTGTATAGTTT
pte-let-7	let-7	22	TCAGGTAGAAGGTTGTATAGTT
pte-let-7	let-7	22	TCAGGTAGTAGGTTGAATAGTT
pte-let-7	let-7	22	TCAGGTAGTAGGTTGTAAAGTT
pte-let-7	let-7	22	TCAGGTAGTAGGTTGTATAGTC
pte-let-7	let-7	22	TCAGGTAGTAGGTTGTATAGTT
pte-let-7	let-7	22	TGAAGTAGTAGGTTGTATAGTT
pte-let-7	let-7	22	TGACGTAGTAGGTTGTATAGTT
pte-let-7	let-7	22	TGAGATAGTAGGTTGTATAGTT
pte-let-7	let-7	22	TGAGCAAGTAGGTTGTATAGTT
pte-let-7	let-7	22	TGAGCTAGTACGTTGTATAGTT
pte-let-7	let-7	22	TGAGCTAGTAGGTTGAATAGTT
pte-let-7	let-7	22	TGAGCTAGTAGGTTGTATAGTC
pte-let-7	let-7	22	TGAGCTAGTAGGTTGTATAGTT
pte-let-7	let-7	22	TGAGGAAGTAGCTTGTATAGTT
isc-let-7	let-7	22	TGAGGAAGTAGGTTGTACAGTA
isc-let-7	let-7	22	TGAGGAAGTAGGTTGTATAGTA
pte-let-7	let-7	22	TGAGGAAGTAGGTTGTATAGTT
pte-let-7	let-7	23	TGAGGAAGTAGGTTGTATAGTTT
isc-let-7	let-7	21	TGAGGCAGTAGGTTGTATAGT
pte-let-7	let-7	22	TGAGGCAGTAGGTTGTATAGTC
pte-let-7	let-7	22	TGAGGCAGTAGGTTGTATAGTT
pte-let-7	let-7	22	TGAGGCGGTAGGTTGTATAGTT
pte-let-7	let-7	22	TGAGGGAGTAGGTGGTATAGTT
pte-let-7	let-7	22	TGAGGGAGTAGGTTGTATAGTT
pte-let-7	let-7	22	TGAGGGAGTAGTTTGTATAGTT
isc-let-7	let-7	22	TGAGGTAATAGGTTGTATAGTA
pte-let-7	let-7	22	TGAGGTAATAGGTTGTATAGTT
isc-let-7	let-7	22	TGAGGTACTAGGTTGTATAGTA
pte-let-7	let-7	22	TGAGGTACTAGGTTGTATAGTT
pte-let-7	let-7	22	TGAGGTAGAAGGATGTATAGTT
pte-let-7	let-7	22	TGAGGTAGAAGGTAGTATAGTT
isc-let-7	let-7	21	TGAGGTAGAAGGTTGTATAGA
isc-let-7	let-7	21	TGAGGTAGAAGGTTGTATAGT
isc-let-7	let-7	22	TGAGGTAGAAGGTTGTATAGTA
pte-let-7	let-7	22	TGAGGTAGAAGGTTGTATAGTT
isc-let-7	let-7	21	TGAGGTAGCAGGTTGTATAGT
pte-let-7	let-7	22	TGAGGTAGCAGGTTGTATAGTC
pte-let-7	let-7	22	TGAGGTAGCAGGTTGTATAGTT
pte-let-7	let-7	23	TGAGGTAGCAGGTTGTATAGTTT
isc-let-7	let-7	22	TGAGGTAGTAAGTTGTATAGTA
pte-let-7	let-7	22	TGAGGTAGTAAGTTGTATAGTC
pte-let-7	let-7	22	TGAGGTAGTAAGTTGTATAGTT
pte-let-7	let-7	22	TGAGGTAGTACGTTGTATAGTC
pte-let-7	let-7	22	TGAGGTAGTAGCTTGTATAGTT
isc-let-7	let-7	21	TGAGGTAGTAGGATGAATAGT
pte-let-7	let-7	22	TGAGGTAGTAGGATGTATAGTC
pte-let-7	let-7	22	TGAGGTAGTAGGATGTATAGTT
isc-let-7	let-7	21	TGAGGTAGTAGGCTGTATAGT
pte-let-7	let-7	22	TGAGGTAGTAGGCTGTATAGTT
pte-let-7	let-7	23	TGAGGTAGTAGGCTGTATAGTTT
isc-let-7	let-7	21	TGAGGTAGTAGGGTGTATAGT
pte-let-7	let-7	22	TGAGGTAGTAGGGTGTATAGTC
pte-let-7	let-7	22	TGAGGTAGTAGGGTGTATAGTT
pte-let-7	let-7	22	TGAGGTAGTAGGTACTATAGTT
isc-let-7	let-7	22	TGAGGTAGTAGGTAGAATAGTA
isc-let-7	let-7	21	TGAGGTAGTAGGTAGTATAGT
isc-let-7	let-7	22	TGAGGTAGTAGGTAGTATAGTA
pte-let-7	let-7	22	TGAGGTAGTAGGTAGTATAGTT
isc-let-7	let-7	21	TGAGGTAGTAGGTCGTATAGT
pte-let-7	let-7	22	TGAGGTAGTAGGTCGTATAGTC
pte-let-7	let-7	22	TGAGGTAGTAGGTCGTATAGTT
pte-let-7	let-7	23	TGAGGTAGTAGGTCGTATAGTTT
pte-let-7	let-7	22	TGAGGTAGTAGGTGGTATAGTC
pte-let-7	let-7	22	TGAGGTAGTAGGTGGTATAGTT
pte-let-7	let-7	22	TGAGGTAGTAGGTTATATAGTC
pte-let-7	let-7	22	TGAGGTAGTAGGTTATATAGTT
isc-let-7	let-7	21	TGAGGTAGTAGGTTCTATAGT
pte-let-7	let-7	22	TGAGGTAGTAGGTTGAAAAGTT
isc-let-7	let-7	22	TGAGGTAGTAGGTTGAATAGTA
pte-let-7	let-7	22	TGAGGTAGTAGGTTGAATAGTT
isc-let-7	let-7	21	TGAGGTAGTAGGTTGCATAGT
isc-let-7	let-7	22	TGAGGTAGTAGGTTGCATAGTA
pte-let-7	let-7	22	TGAGGTAGTAGGTTGCATAGTC
pte-let-7	let-7	22	TGAGGTAGTAGGTTGCATAGTT
pte-let-7	let-7	22	TGAGGTAGTAGGTTGGATAGTT
pte-let-7	let-7	23	TGAGGTAGTAGGTTGGATAGTTT
isc-let-7	let-7	21	TGAGGTAGTAGGTTGTAAAGT
pte-let-7	let-7	22	TGAGGTAGTAGGTTGTAAAGTT
pte-let-7	let-7	23	TGAGGTAGTAGGTTGTAAAGTTT
pte-let-7	let-7	22	TGAGGTAGTAGGTTGTACAGTT
isc-let-7	let-7	19	TGAGGTAGTAGGTTGTATA
isc-let-7	let-7	20	TGAGGTAGTAGGTTGTATAA
pte-let-7	let-7	22	TGAGGTAGTAGGTTGTATAATT
pte-let-7	let-7	22	TGAGGTAGTAGGTTGTATACTT
isc-let-7	let-7	20	TGAGGTAGTAGGTTGTATAG
isc-let-7	let-7	21	TGAGGTAGTAGGTTGTATAGA
isc-let-7	let-7	22	TGAGGTAGTAGGTTGTATAGAA
pte-let-7	let-7	22	TGAGGTAGTAGGTTGTATAGAC
isc-let-7	let-7	23	TGAGGTAGTAGGTTGTATAGATA
isc-let-7	let-7	21	TGAGGTAGTAGGTTGTATAGC
isc-let-7	let-7	22	TGAGGTAGTAGGTTGTATAGCA
pte-let-7	let-7	22	TGAGGTAGTAGGTTGTATAGCT
isc-let-7	let-7	21	TGAGGTAGTAGGTTGTATAGG
pte-let-7	let-7	22	TGAGGTAGTAGGTTGTATAGGT
isc-let-7	let-7	21	TGAGGTAGTAGGTTGTATAGT
isc-let-7	let-7	22	TGAGGTAGTAGGTTGTATAGTA
pte-let-7	let-7	23	TGAGGTAGTAGGTTGTATAGTAT
pte-let-7	let-7	22	TGAGGTAGTAGGTTGTATAGTC
pte-let-7	let-7	23	TGAGGTAGTAGGTTGTATAGTCT
pte-let-7	let-7	22	TGAGGTAGTAGGTTGTATAGTG
pte-let-7	let-7	22	TGAGGTAGTAGGTTGTATAGTT
isc-let-7	let-7	23	TGAGGTAGTAGGTTGTATAGTTA
isc-let-7	let-7	23	TGAGGTAGTAGGTTGTATAGTTC
pte-let-7	let-7	23	TGAGGTAGTAGGTTGTATAGTTT
pte-let-7	let-7	24	TGAGGTAGTAGGTTGTATAGTTTA
pte-let-7	let-7	24	TGAGGTAGTAGGTTGTATAGTTTC
pte-let-7	let-7	24	TGAGGTAGTAGGTTGTATAGTTTT
isc-let-7	let-7	20	TGAGGTAGTAGGTTGTATAT
pte-let-7	let-7	22	TGAGGTAGTAGGTTGTATATTC
pte-let-7	let-7	22	TGAGGTAGTAGGTTGTATATTT
isc-let-7	let-7	19	TGAGGTAGTAGGTTGTATC
pte-let-7	let-7	22	TGAGGTAGTAGGTTGTATCGTT
isc-let-7	let-7	19	TGAGGTAGTAGGTTGTATT
isc-let-7	let-7	21	TGAGGTAGTAGGTTGTATTGT
pte-let-7	let-7	22	TGAGGTAGTAGGTTGTATTGTT
pte-let-7	let-7	23	TGAGGTAGTAGGTTGTATTGTTT
pte-let-7	let-7	22	TGAGGTAGTAGGTTGTCTAGTT
pte-let-7	let-7	22	TGAGGTAGTAGGTTGTGAAGTT
pte-let-7	let-7	22	TGAGGTAGTAGGTTGTGTAGTT
pte-let-7	let-7	23	TGAGGTAGTAGGTTGTGTAGTTT
isc-let-7	let-7	21	TGAGGTAGTAGGTTGTTTAGT
pte-let-7	let-7	22	TGAGGTAGTAGGTTGTTTAGTC
pte-let-7	let-7	22	TGAGGTAGTAGGTTGTTTAGTT
isc-let-7	let-7	22	TGAGGTAGTAGGTTTTAAAGTA
isc-let-7	let-7	22	TGAGGTAGTAGGTTTTATAGTA
pte-let-7	let-7	22	TGAGGTAGTAGGTTTTATAGTT
pte-let-7	let-7	22	TGAGGTAGTAGGTTTTCTAGTT
isc-let-7	let-7	21	TGAGGTAGTAGTCTGTATAGT
pte-let-7	let-7	22	TGAGGTAGTAGTGTGTATAGTT
isc-let-7	let-7	21	TGAGGTAGTAGTTTGTATAGT
pte-let-7	let-7	22	TGAGGTAGTAGTTTGTATAGTC
pte-let-7	let-7	22	TGAGGTAGTAGTTTGTATAGTT
pte-let-7	let-7	22	TGAGGTAGTAGTTTGTATATTT
pte-let-7	let-7	22	TGAGGTAGTATGTGGTATAGTT
pte-let-7	let-7	22	TGAGGTAGTATGTTGTATAGTC
pte-let-7	let-7	22	TGAGGTAGTATGTTGTATAGTT
isc-let-7	let-7	21	TGAGGTAGTATGTTGTATATT
pte-let-7	let-7	22	TGAGGTAGTATGTTGTATATTT
isc-let-7	let-7	21	TGAGGTAGTATTTTGTATAGT
isc-let-7	let-7	22	TGAGGTAGTCGGTTGTATAGTA
pte-let-7	let-7	22	TGAGGTAGTCGGTTGTATAGTT
isc-let-7	let-7	22	TGAGGTAGTGGGTTGTATAGTA
pte-let-7	let-7	22	TGAGGTAGTGGGTTGTATAGTC
pte-let-7	let-7	22	TGAGGTAGTGGGTTGTATAGTT
pte-let-7	let-7	22	TGAGGTAGTTGGTTGTATAGTT
pte-let-7	let-7	22	TGAGGTATTAGGGTGTATAGTT
pte-let-7	let-7	22	TGAGGTATTAGGTGGTATAGTT
pte-let-7	let-7	22	TGAGGTATTAGGTTGTATAGTC
pte-let-7	let-7	22	TGAGGTATTAGGTTGTATAGTT
pte-let-7	let-7	23	TGAGGTATTAGGTTGTATAGTTT
pte-let-7	let-7	22	TGAGGTATTAGGTTGTATATTT
pte-let-7	let-7	22	TGAGGTATTAGGTTTTATAGTT
pte-let-7	let-7	22	TGAGGTATTAGTTTGTATAGTT
pte-let-7	let-7	22	TGAGGTATTATGTTGTATAGTT
isc-let-7	let-7	22	TGAGGTATTCGGTTGTATAGTA
pte-let-7	let-7	23	TGAGGTCGTAGGTTGTATAGGTT
isc-let-7	let-7	22	TGAGGTCGTAGGTTGTATAGTA
pte-let-7	let-7	22	TGAGGTCGTAGGTTGTATAGTT
isc-let-7	let-7	21	TGAGGTGGTAGGTTGTATAGT
pte-let-7	let-7	22	TGAGGTGGTAGGTTGTATAGTC
pte-let-7	let-7	22	TGAGGTGGTAGGTTGTATAGTT
pte-let-7	let-7	23	TGAGGTGGTAGGTTGTATAGTTT
isc-let-7	let-7	21	TGAGGTTGTAGGTTGTATAGT
isc-let-7	let-7	21	TGAGTTAGTAGGTTGTATAGT
pte-let-7	let-7	22	TGAGTTAGTAGGTTGTATAGTC
pte-let-7	let-7	22	TGAGTTAGTAGGTTGTATAGTT
pte-let-7	let-7	22	TGAGTTAGTAGTTTGTATAGTT
pte-let-7	let-7	22	TGAGTTAGTATGTTGTATAGTT
isc-let-7	let-7	21	TGAGTTATTAGGTTGTATAGT
pte-let-7	let-7	22	TGAGTTATTAGGTTGTATAGTT
pte-let-7	let-7	22	TGATGTAGTAGGGTGTATAGTT
pte-let-7	let-7	22	TGATGTAGTAGGTTGTATAGTC
pte-let-7	let-7	22	TGATGTAGTAGGTTGTATAGTT
pte-let-7	let-7	22	TGATGTAGTAGGTTGTATATTT
pte-let-7	let-7	22	TGATGTAGTAGGTTTTATAGTT
pte-let-7	let-7	22	TGATGTAGTATGTTGTATAGTT
pte-let-7	let-7	22	TGATGTATTAGGTTGTATAGTT
pte-let-7	let-7	22	TGATTTAGTAGGTTGTATAGTT
pte-let-7	let-7	22	TGCGGTAGTAGGTTGTATAGTT
pte-let-7	let-7	22	TGGGGTAGTAGGTTGTATAGTC
pte-let-7	let-7	22	TGGGGTAGTAGGTTGTATAGTT
pte-let-7	let-7	23	TGGGGTAGTAGGTTGTATAGTTT
pte-let-7	let-7	22	TGGGGTAGTAGGTTGTGTAGTT
pte-let-7	let-7	22	TGTGGTAGTAGGTTGTATAGTC
pte-let-7	let-7	22	TGTGGTAGTAGGTTGTATAGTT
pte-let-7	let-7	22	TTAGGTAGTAGGTTGTATAGTC
pte-let-7	let-7	22	TTAGGTAGTAGGTTGTATAGTT
pte-let-7	let-7	22	TTAGGTAGTAGGTTGTATATTT
pte-let-7	let-7	22	TTAGGTAGTAGGTTGTCTAGTT
pte-let-7	let-7	22	TTAGGTAGTAGGTTTTATAGTT
pte-let-7	let-7	23	TTAGGTATTAGGTTGTATAGTTT
pte-let-7	let-7	22	TTAGTTAGTAGGTTGTATAGTT
isc-let-7	let-7	21	TTATGTAGTAGGTTGTATAGT
pte-let-7	let-7	22	TTATGTAGTAGGTTGTATAGTT
hsa-let-7b	let-7	20	GGAGGTAGTAGGTTGTGTGG
hsa-let-7b	let-7	21	TGAGGTAGTAGGCTGTGTGGC
hsa-let-7b	let-7	20	TGAGGTAGTAGGTTGTGTGA
hsa-let-7b	let-7	20	TGAGGTAGTAGGTTGTGTGG
hsa-let-7b	let-7	21	TGAGGTAGTAGGTTGTGTGGA
hsa-let-7b	let-7	21	TGAGGTAGTAGGTTGTGTGGC
hsa-let-7b	let-7	21	TGAGGTAGTAGGTTGTGTGGG
hsa-let-7b	let-7	23	TGAGGTAGTAGGTTGTGTGGGTT
hsa-let-7b	let-7	21	TGAGGTAGTAGGTTGTGTGGT
hsa-let-7b	let-7	22	TGAGGTAGTAGGTTGTGTGGTC
hsa-let-7b	let-7	22	TGAGGTAGTAGGTTGTGTGGTT
hsa-let-7b	let-7	23	TGAGGTAGTAGGTTGTGTGGTTC
hsa-let-7b	let-7	23	TGAGGTAGTAGGTTGTGTGGTTG
hsa-let-7b	let-7	23	TGAGGTAGTAGGTTGTGTGGTTT
hsa-let-7b	let-7	20	TGAGGTAGTAGGTTGTGTGT
hsa-let-7c	let-7	20	AGGTAGTTGGTTGTATGGTT
hsa-let-7c	let-7	22	GGAGGTAGTTGGTTGTATGGTT
hsa-let-7c	let-7	22	TGAGGTAGTAGGTTGTATGGTT
hsa-let-7c	let-7	23	TGAGGTAGTAGGTTGTATGGTTT
hsa-let-7c	let-7	20	TGAGGTAGTTGGTTGTATGG
hsa-let-7c	let-7	21	TGAGGTAGTTGGTTGTATGGC
hsa-let-7c	let-7	21	TGAGGTAGTTGGTTGTATGGT
hsa-let-7c	let-7	22	TGAGGTAGTTGGTTGTATGGTA
hsa-let-7c	let-7	22	TGAGGTAGTTGGTTGTATGGTC
hsa-let-7c	let-7	22	TGAGGTAGTTGGTTGTATGGTT
hsa-let-7c	let-7	23	TGAGGTAGTTGGTTGTATGGTTC
hsa-let-7c	let-7	23	TGAGGTAGTTGGTTGTATGGTTT
hsa-let-7d	let-7	21	AGAGGTAGTAGGTTGCATAGT
hsa-let-7d	let-7	23	AGAGGTAGTAGGTTGCATAGTTT
hsa-let-7d	let-7	22	GGAGGTAGTAGGTTGCATAGTT
hsa-let-7e	let-7	21	TGAGGTAGGAGGTTGTATAGC
hsa-let-7e	let-7	22	TGAGGTAGGAGGTTGTATAGTT
hsa-let-7e	let-7	21	TGAGGTAGGAGGTTGTATATA
hsa-let-7e	let-7	22	TGAGGTAGGAGTTTGTATAGTT
hsa-let-7e	let-7	22	TTAGGTATGAGGTTGTATAGTT
hsa-let-7f	let-7	22	TGAGGTAGTAGATTGTATAGTA
hsa-let-7f	let-7	22	TGAGGTAGTAGATTGTATAGTC
hsa-let-7f	let-7	22	TGAGGTAGTAGATTGTATAGTT
hsa-let-7f	let-7	24	TGAGGTAGTAGGTTGTATAGTTGT
hsa-let-7f	let-7	22	TGAGGTCGTAGATTGTATAGTT
hsa-let-7g	let-7	21	TGAGGTAGTAGTTTGTACAGT
hsa-let-7g	let-7	22	TGAGGTAGTAGTTTGTACAGTT
hsa-let-7i	let-7	22	TGAGGAAGTAGTTTGTGCTGTT
hsa-let-7i	let-7	22	TGAGGTAGGAGTTTGTGCTGTT
hsa-let-7i	let-7	21	TGAGGTAGTAGTTTGTGCTGC
hsa-let-7i	let-7	22	TGAGGTAGTAGTTTGTGCTGCT
hsa-let-7i	let-7	22	TGAGGTAGTAGTTTGTGCTGTT
hsa-let-7i	let-7	23	TGAGGTAGTAGTTTGTGCTGTTA
isc-miR-1	miR-1	22	AGGAATGTAAAGAAGTATGGAG
isc-miR-1	miR-1	23	AGGAATGTAAAGAAGTATGGAGA
isc-miR-1	miR-1	23	AGGAATGTAAAGAAGTATGGAGT
isc-miR-1	miR-1	22	AGTAATGTAAAGAAGTATGGAG
isc-miR-1	miR-1	22	ATGGAATGTAAAGAAGTATGGA
isc-miR-1	miR-1	23	ATGGAATGTAAAGAAGTATGGAG
pte-miR-1	miR-1	22	CCGTGCTTCTTAACTTCCCATA
pte-miR-1	miR-1	22	CCGTGCTTCTTTACTTCCCATA
isc-miR-1	miR-1	21	CGGAATGTAAAGAAGTATGGA
isc-miR-1	miR-1	22	CGGAATGTAAAGAAGTATGGAA
isc-miR-1	miR-1	22	CGGAATGTAAAGAAGTATGGAG
isc-miR-1	miR-1	23	CGGAATGTAAAGAAGTATGGAGA
isc-miR-1	miR-1	24	CTGGAATGTAAAGAAGTATGGAGA
isc-miR-1	miR-1	22	GAATGTAAAGAAGTATGGAGAA
isc-miR-1	miR-1	22	GGGAATGGAAAGAAGTATGGAG
isc-miR-1	miR-1	20	GGGAATGTAAAGAAGTATGG
isc-miR-1	miR-1	22	GGGAATGTAAAGAAGTATGGAA
isc-miR-1	miR-1	22	GGGAATGTAAAGAAGTATGGAG
isc-miR-1	miR-1	21	GGGAATGTAAAGAAGTATTGA
isc-miR-1	miR-1	20	TAGAATGTAAAGAAGTATGG
isc-miR-1	miR-1	22	TAGAATGTAAAGAAGTATGGAG
isc-miR-1	miR-1	23	TAGAATGTAAAGAAGTATGGAGA
hsa-miR-1	miR-1	20	TAGAATGTAAAGAAGTATGT
isc-miR-1	miR-1	22	TCCAATGTAAAGAAGTATGGAG
isc-miR-1	miR-1	21	TCGAATGTAAAGAAGTATGGA
isc-miR-1	miR-1	22	TCGAATGTAAAGAAGTATGGAG
isc-miR-1	miR-1	22	TGCAATGTAAAGAAGAATGGAG
isc-miR-1	miR-1	20	TGCAATGTAAAGAAGTATGG
isc-miR-1	miR-1	21	TGCAATGTAAAGAAGTATGGA
isc-miR-1	miR-1	23	TGCAATGTAAAGAAGTATGGAGT
isc-miR-1	miR-1	22	TGCAATGTAAAGAAGTATGGAT
isc-miR-1	miR-1	20	TGGAAAGTAAAGAAGTATGG
isc-miR-1	miR-1	21	TGGAAAGTAAAGAAGTATGGA
isc-miR-1	miR-1	22	TGGAAAGTAAAGAAGTATGGAA
isc-miR-1	miR-1	22	TGGAAAGTAAAGAAGTATGGAG
isc-miR-1	miR-1	23	TGGAAAGTAAAGAAGTATGGAGA
hsa-miR-1	miR-1	20	TGGAAAGTAAAGAAGTATGT
isc-miR-1	miR-1	22	TGGAACGTAAAGAAGTAGGGAG
isc-miR-1	miR-1	22	TGGAACGTAAAGAAGTATGGAG
isc-miR-1	miR-1	21	TGGAAGGTAAAGAAGTATGGA
isc-miR-1	miR-1	22	TGGAATATAAAGAAGTATGGAG
isc-miR-1	miR-1	21	TGGAATCTAAAGAAGTATGGA
isc-miR-1	miR-1	22	TGGAATCTAAAGAAGTATGGAA
isc-miR-1	miR-1	22	TGGAATCTAAAGAAGTATGGAG
isc-miR-1	miR-1	20	TGGAATGAAAAGAAGTATGG
isc-miR-1	miR-1	21	TGGAATGAAAAGAAGTATGGA
isc-miR-1	miR-1	22	TGGAATGAAAAGAAGTATGGAG
isc-miR-1	miR-1	22	TGGAATGCAAAGAAGTATGGAG
isc-miR-1	miR-1	23	TGGAATGGAAGGAAGTATGGAGC
isc-miR-1	miR-1	22	TGGAATGTAAAAAAGTATGGAT
isc-miR-1	miR-1	22	TGGAATGTAAAGAAATATGGAA
isc-miR-1	miR-1	22	TGGAATGTAAAGAACTATGGAG
isc-miR-1	miR-1	20	TGGAATGTAAAGAAGAATGG
isc-miR-1	miR-1	21	TGGAATGTAAAGAAGAATGGA
isc-miR-1	miR-1	22	TGGAATGTAAAGAAGAATGGAG
isc-miR-1	miR-1	21	TGGAATGTAAAGAAGCATGGA
isc-miR-1	miR-1	23	TGGAATGTAAAGAAGGATGGAGA
isc-miR-1	miR-1	22	TGGAATGTAAAGAAGGATGTAG
isc-miR-1	miR-1	21	TGGAATGTAAAGAAGTAAGGA
isc-miR-1	miR-1	22	TGGAATGTAAAGAAGTAAGGAG
isc-miR-1	miR-1	22	TGGAATGTAAAGAAGTACGGAG
isc-miR-1	miR-1	22	TGGAATGTAAAGAAGTACGGAT
isc-miR-1	miR-1	22	TGGAATGTAAAGAAGTAGGGAG
isc-miR-1	miR-1	23	TGGAATGTAAAGAAGTAGGGAGA
isc-miR-1	miR-1	22	TGGAATGTAAAGAAGTATAGAG
isc-miR-1	miR-1	20	TGGAATGTAAAGAAGTATGA
isc-miR-1	miR-1	22	TGGAATGTAAAGAAGTATGAAG
isc-miR-1	miR-1	20	TGGAATGTAAAGAAGTATGC
isc-miR-1	miR-1	22	TGGAATGTAAAGAAGTATGCAA
isc-miR-1	miR-1	20	TGGAATGTAAAGAAGTATGG
isc-miR-1	miR-1	21	TGGAATGTAAAGAAGTATGGA
isc-miR-1	miR-1	22	TGGAATGTAAAGAAGTATGGAA
isc-miR-1	miR-1	23	TGGAATGTAAAGAAGTATGGAAA
isc-miR-1	miR-1	22	TGGAATGTAAAGAAGTATGGAC
isc-miR-1	miR-1	23	TGGAATGTAAAGAAGTATGGACC
isc-miR-1	miR-1	22	TGGAATGTAAAGAAGTATGGAG
isc-miR-1	miR-1	23	TGGAATGTAAAGAAGTATGGAGA
isc-miR-1	miR-1	24	TGGAATGTAAAGAAGTATGGAGAA
isc-miR-1	miR-1	23	TGGAATGTAAAGAAGTATGGAGC
isc-miR-1	miR-1	24	TGGAATGTAAAGAAGTATGGAGCG
isc-miR-1	miR-1	23	TGGAATGTAAAGAAGTATGGAGG
isc-miR-1	miR-1	23	TGGAATGTAAAGAAGTATGGAGT
isc-miR-1	miR-1	22	TGGAATGTAAAGAAGTATGGAT
isc-miR-1	miR-1	23	TGGAATGTAAAGAAGTATGGATA
isc-miR-1	miR-1	21	TGGAATGTAAAGAAGTATGGG
isc-miR-1	miR-1	22	TGGAATGTAAAGAAGTATGGGA
isc-miR-1	miR-1	22	TGGAATGTAAAGAAGTATGGGG
isc-miR-1	miR-1	23	TGGAATGTAAAGAAGTATGGGGA
isc-miR-1	miR-1	23	TGGAATGTAAAGAAGTATGGGGT
isc-miR-1	miR-1	21	TGGAATGTAAAGAAGTATGGT
isc-miR-1	miR-1	22	TGGAATGTAAAGAAGTATGGTG
hsa-miR-1	miR-1	20	TGGAATGTAAAGAAGTATGT
isc-miR-1	miR-1	22	TGGAATGTAAAGAAGTATGTAG
hsa-miR-1	miR-1	22	TGGAATGTAAAGAAGTATGTAT
isc-miR-1	miR-1	20	TGGAATGTAAAGAAGTATTG
isc-miR-1	miR-1	22	TGGAATGTAAAGAAGTATTGAG
hsa-miR-1	miR-1	22	TGGAATGTAAAGAAGTATTTAT
isc-miR-1	miR-1	22	TGGAATGTAAAGAAGTCTGGAG
isc-miR-1	miR-1	20	TGGAATGTAAAGAAGTGTGG
isc-miR-1	miR-1	22	TGGAATGTAAAGAAGTGTGGAG
isc-miR-1	miR-1	22	TGGAATGTAAAGAAGTTTGGAG
isc-miR-1	miR-1	22	TGGAATGTAAAGAAGTTTGGAT
isc-miR-1	miR-1	22	TGGAATGTAAAGAAGTTTGTAG
isc-miR-1	miR-1	22	TGGAATGTAAAGAATTATGGAA
isc-miR-1	miR-1	22	TGGAATGTAAAGAATTATGGAG
isc-miR-1	miR-1	22	TGGAATGTAAAGAATTATGGAT
hsa-miR-1	miR-1	23	TGGAATGTAAAGAATTATGTATA
isc-miR-1	miR-1	20	TGGAATGTAAAGACGTATGG
isc-miR-1	miR-1	23	TGGAATGTAAAGACGTATGGAGA
isc-miR-1	miR-1	20	TGGAATGTAAAGAGGTATGG
isc-miR-1	miR-1	22	TGGAATGTAAAGAGGTATGGAG
isc-miR-1	miR-1	22	TGGAATGTAAAGATGTATGGAA
isc-miR-1	miR-1	22	TGGAATGTAAAGATGTATGGAG
isc-miR-1	miR-1	22	TGGAATGTAAAGGAGTATGGAA
isc-miR-1	miR-1	22	TGGAATGTAAAGGAGTATGGAG
isc-miR-1	miR-1	21	TGGAATGTAAAGTAGTATGGA
isc-miR-1	miR-1	22	TGGAATGTAAAGTAGTATGGAG
isc-miR-1	miR-1	22	TGGAATGTAAATAAGTAGGGAG
isc-miR-1	miR-1	20	TGGAATGTAAATAAGTATGG
isc-miR-1	miR-1	21	TGGAATGTAAATAAGTATGGA
isc-miR-1	miR-1	22	TGGAATGTAAATAAGTATGGAA
isc-miR-1	miR-1	22	TGGAATGTAAATAAGTATGGAG
isc-miR-1	miR-1	23	TGGAATGTAAATAAGTATGGAGA
isc-miR-1	miR-1	23	TGGAATGTAAATAAGTATGGAGT
isc-miR-1	miR-1	22	TGGAATGTAAATAAGTATGGAT
isc-miR-1	miR-1	22	TGGAATGTAAATAAGTATGGCG
hsa-miR-1	miR-1	21	TGGAATGTAAATAAGTATGTA
hsa-miR-1	miR-1	22	TGGAATGTAAATAAGTATGTAA
isc-miR-1	miR-1	22	TGGAATGTAAATAAGTATGTAG
isc-miR-1	miR-1	21	TGGAATGTAAATAATTATGGA
isc-miR-1	miR-1	22	TGGAATGTAAATACGTATGGAG
hsa-miR-1	miR-1	21	TGGAATGTAACGAAGTATGTT
isc-miR-1	miR-1	22	TGGAATGTAAGGAAGTATGGAA
isc-miR-1	miR-1	22	TGGAATGTAAGGAAGTATGGAC
isc-miR-1	miR-1	22	TGGAATGTAAGGAAGTATGGAG
isc-miR-1	miR-1	23	TGGAATGTAAGGAAGTATGGAGA
hsa-miR-1	miR-1	22	TGGAATGTAATGAAGTATGTTT
isc-miR-1	miR-1	23	TGGAATGTAGAGAAGTATGAAGT
isc-miR-1	miR-1	23	TGGAATGTAGAGAAGTATGGACT
isc-miR-1	miR-1	22	TGGAATGTAGAGAAGTATGGAG
isc-miR-1	miR-1	23	TGGAATGTAGAGAAGTATGGAGA
isc-miR-1	miR-1	23	TGGAATGTAGAGAAGTATGGAGT
isc-miR-1	miR-1	22	TGGAATGTAGGGAAGTATGGAG
isc-miR-1	miR-1	22	TGGAATGTGAAGAAGTATGGAG
isc-miR-1	miR-1	23	TGGAATGTGAAGAAGTATGGAGA
isc-miR-1	miR-1	20	TGGAATTTAAAGAAGTATGG
isc-miR-1	miR-1	22	TGGAATTTAAAGAAGTATGGAA
isc-miR-1	miR-1	22	TGGAATTTAAAGAAGTATGGAC
isc-miR-1	miR-1	22	TGGAATTTAAAGAAGTATGGAG
isc-miR-1	miR-1	22	TGGACTGTAAAGAAGTATGGAG
isc-miR-1	miR-1	23	TGGACTGTAAAGAAGTATGGAGA
isc-miR-1	miR-1	23	TGGACTGTAAATAAGTATGGAGT
isc-miR-1	miR-1	20	TGGAGTGTAAAGAAGTATGG
isc-miR-1	miR-1	22	TGGAGTGTAAAGAAGTATGGAA
isc-miR-1	miR-1	22	TGGAGTGTAAAGAAGTATGGAC
isc-miR-1	miR-1	22	TGGAGTGTAAAGAAGTATGGAG
isc-miR-1	miR-1	23	TGGAGTGTAAAGAAGTATGGAGA
isc-miR-1	miR-1	21	TGGCATGTAAAGACGTATGGA
isc-miR-1	miR-1	22	TGGGATGTAAAGAAATATGGAG
isc-miR-1	miR-1	20	TGGGATGTAAAGAAGTATGG
isc-miR-1	miR-1	22	TGGGATGTAAAGAAGTATGGAG
isc-miR-1	miR-1	23	TGGGATGTAAAGAAGTATGGAGA
isc-miR-1	miR-1	22	TGGGATGTAAAGAAGTATGGAT
isc-miR-1	miR-1	22	TGGTATGTAAAGAAGTATGGAG
isc-miR-1	miR-1	21	TGTAATGTAAAGAAGTATGGA
isc-miR-1	miR-1	22	TGTAATGTAAAGAAGTATGGAA
isc-miR-1	miR-1	22	TGTAATGTAAAGAAGTATGGAG
isc-miR-1	miR-1	23	TGTAATGTAAAGAAGTATGGAGT
isc-miR-1	miR-1	22	TGTAATGTAAAGAAGTATGGAT
isc-miR-1	miR-1	21	TGTAATGTAAAGAAGTCTGGA
isc-miR-1	miR-1	22	TTGAATGAAAAGAAGTATGGAG
isc-miR-1	miR-1	20	TTGAATGTAAAGAAGTATGG
isc-miR-1	miR-1	22	TTGAATGTAAAGAAGTATGGAA
isc-miR-1	miR-1	22	TTGAATGTAAAGAAGTATGGAG
isc-miR-1	miR-1	23	TTTAATGTAAAGAAGTATGGAGT
pte-miR-10	miR-10	22	AAATACGGTTCTAGAGAGGTTC
pte-miR-10	miR-10	22	AAATTCGGTACTAGAGAGGTTA
dme-miR-10	miR-10	22	AAATTCGGTTCCAGAGAGGTTT
pte-miR-10	miR-10	22	AAATTCGGTTCTAGAGAGGTTC
dme-miR-10	miR-10	22	AAATTCGGTTCTAGAGAGGTTT
dme-miR-10	miR-10	23	AAATTCGGTTCTAGAGAGGTTTA
dme-miR-10	miR-10	23	AAATTCGGTTCTAGAGAGGTTTG
dme-miR-10	miR-10	24	AAATTCGGTTCTAGAGAGGTTTGT
isc-miR-10	miR-10	22	AACCCTGTAGATCCGAATTTGT
isc-miR-10	miR-10	21	ACCCTGTAGATCCGAATTTGC
isc-miR-10	miR-10	21	ACCCTGTAGATCCGAATTTGT
isc-miR-10	miR-10	22	ACCCTGTAGATCCGAATTTGTC
isc-miR-10	miR-10	21	ACCCTGTAGATCCGAATTTTT
pte-miR-10	miR-10	23	CAAATTCGGTTCTAGAGAGGTTA
dme-miR-10	miR-10	23	CAAATTCGGTTCTAGAGAGGTTT
dme-miR-10	miR-10	23	CAAATTCGGTTCTTGAGAGGTTT
tur-miR-10	miR-10	22	CACCCTGTAGATCCGAATTTGT
isc-miR-10	miR-10	22	TAAACTGTAGATCCGAATTTGT
isc-miR-10	miR-10	22	TACACTGTAGATCCGAATTAGT
isc-miR-10	miR-10	22	TACACTGTAGATCCGAATTTGT
isc-miR-10	miR-10	22	TACCATGTAGATCAGAATTTGT
isc-miR-10	miR-10	22	TACCCCGTAGATCCGAATTTGT
isc-miR-10	miR-10	22	TACCCGGTAGATCCGAATTTGT
isc-miR-10	miR-10	21	TACCCTGAAGATCCGAATTTG
isc-miR-10	miR-10	22	TACCCTGAAGATCCGAATTTGT
isc-miR-10	miR-10	22	TACCCTGCAGATCCGAATTTGT
isc-miR-10	miR-10	22	TACCCTGGGGATCCGAATTTGT
isc-miR-10	miR-10	22	TACCCTGTAGATCCGAAATTGT
isc-miR-10	miR-10	20	TACCCTGTAGATCCGAATTT
isc-miR-10	miR-10	21	TACCCTGTAGATCCGAATTTG
isc-miR-10	miR-10	22	TACCCTGTAGATCCGAATTTGA
isc-miR-10	miR-10	22	TACCCTGTAGATCCGAATTTGC
isc-miR-10	miR-10	22	TACCCTGTAGATCCGAATTTGG
isc-miR-10	miR-10	22	TACCCTGTAGATCCGAATTTGT
isc-miR-10	miR-10	24	TACCCTGTAGATCCGAATTTGTAA
dme-miR-10	miR-10	23	TACCCTGTAGATCCGAATTTGTT
isc-miR-10	miR-10	22	TACCCTGTAGATCCGAATTTTT
isc-miR-10	miR-10	21	TACCCTGTAGATCCGACTTTG
isc-miR-10	miR-10	22	TACCCTGTAGATCCGAGTTTGT
isc-miR-10	miR-10	22	TACCCTGTAGATCCTAATTTGC
isc-miR-10	miR-10	22	TACCCTGTAGATCTGAATTTGT
isc-miR-10	miR-10	22	TACCCTGTAGATGCGAATTTGG
isc-miR-10	miR-10	22	TACCCTGTAGGTCCGAATTTGT
isc-miR-10	miR-10	22	TACCCTGTATATCCGAACTTGT
isc-miR-10	miR-10	21	TACCCTGTATATCCGAATTTA
isc-miR-10	miR-10	22	TACCCTGTATATCCGAATTTGA
isc-miR-10	miR-10	22	TACCCTGTATATCCGAATTTGC
isc-miR-10	miR-10	22	TACCCTGTATATCCGAATTTGT
isc-miR-10	miR-10	22	TACCCTGTATATCCGACTTTGT
isc-miR-10	miR-10	22	TACCCTGTATATCCTAATTTGT
isc-miR-10	miR-10	22	TACCCTGTGGATCCGAATTTGT
isc-miR-10	miR-10	22	TACCCTGTTGATCCGAATTTGT
isc-miR-10	miR-10	22	TACCCTTTAGATCCGAATTTGT
isc-miR-10	miR-10	22	TACCGTGTAGATCCGAATTTGT
isc-miR-10	miR-10	22	TACGCTGTAGATCCGAATTTGT
isc-miR-10	miR-10	22	TAGCCTGTAGATCCGAATTTGT
isc-miR-10	miR-10	22	TATCCTGTAGATCCGAATTTGT
isc-miR-10	miR-10	22	TGCCCTGTAGATCCGAATTTGT
isc-miR-100	miR-100	21	AAACAGTAGATCCGAACTTGT
isc-miR-100	miR-100	21	AAACCGTATATCCGAACTTGT
isc-miR-100	miR-100	21	AACACGTAGATCCGAACTTGA
isc-miR-100	miR-100	21	AACACGTAGATCCGAACTTGT
isc-miR-100	miR-100	23	AACACGTAGATCCGAACTTGTGA
isc-miR-100	miR-100	23	AACACGTATATCCGAACTTGTGT
isc-miR-100	miR-100	21	AACCAGTAGATCCGAACTTGT
isc-miR-100	miR-100	21	AACCAGTATATCCGAACTTGT
isc-miR-100	miR-100	21	AACCCATAGATCCGAACTTGC
isc-miR-100	miR-100	21	AACCCATAGATCCGAACTTGT
isc-miR-100	miR-100	23	AACCCATAGATCCGAACTTGTGA
isc-miR-100	miR-100	23	AACCCATAGATCCGAACTTGTGT
dme-miR-100	miR-100	22	AACCCCAAAATCCGAACTTGTG
isc-miR-100	miR-100	21	AACCCCTAGATCCGAACTTGT
isc-miR-100	miR-100	21	AACCCCTATATCCGAACTTGT
isc-miR-100	miR-100	21	AACCCGAAGATCCGAACTTGC
isc-miR-100	miR-100	21	AACCCGAAGATCCGAACTTGT
isc-miR-100	miR-100	23	AACCCGAAGATCCGAACTTGTGA
isc-miR-100	miR-100	23	AACCCGAAGATCCGAACTTGTGT
isc-miR-100	miR-100	21	AACCCGAATATCCGAACTTGT
isc-miR-100	miR-100	21	AACCCGCAGATCCGAACTTGT
isc-miR-100	miR-100	23	AACCCGCAGATCCGAACTTGTGA
isc-miR-100	miR-100	21	AACCCGGATATCCGAACTTGT
dme-miR-100	miR-100	22	AACCCGTAAAACCGAACTTGAG
dme-miR-100	miR-100	22	AACCCGTAAATCCGAACAAGTG
dme-miR-100	miR-100	20	AACCCGTAAATCCGAACTTG
dme-miR-100	miR-100	22	AACCCGTAAATCCGAACTTGTG
isc-miR-100	miR-100	23	AACCCGTACATCCGAACTTGTGA
isc-miR-100	miR-100	21	AACCCGTAGAACCGAACCTGT
isc-miR-100	miR-100	21	AACCCGTAGAACCGAACTTGA
isc-miR-100	miR-100	21	AACCCGTAGAACCGAACTTGT
isc-miR-100	miR-100	23	AACCCGTAGAACCGAACTTGTGA
isc-miR-100	miR-100	21	AACCCGTAGACCCGAACTTGC
isc-miR-100	miR-100	21	AACCCGTAGACCCGAACTTGT
isc-miR-100	miR-100	23	AACCCGTAGACCCGAACTTGTGA
isc-miR-100	miR-100	23	AACCCGTAGACCCGAACTTGTGC
isc-miR-100	miR-100	23	AACCCGTAGACCCGAACTTGTGT
isc-miR-100	miR-100	21	AACCCGTAGAGCCGAACTTGT
isc-miR-100	miR-100	21	AACCCGTAGATCCAAACTTGT
isc-miR-100	miR-100	23	AACCCGTAGATCCCAACTTGTGT
isc-miR-100	miR-100	21	AACCCGTAGATCCGAAATTGT
isc-miR-100	miR-100	21	AACCCGTAGATCCGAAATTTT
isc-miR-100	miR-100	21	AACCCGTAGATCCGAACATGA
isc-miR-100	miR-100	21	AACCCGTAGATCCGAACATGT
isc-miR-100	miR-100	23	AACCCGTAGATCCGAACATGTGA
isc-miR-100	miR-100	23	AACCCGTAGATCCGAACATGTGT
isc-miR-100	miR-100	21	AACCCGTAGATCCGAACCTGT
isc-miR-100	miR-100	23	AACCCGTAGATCCGAACCTGTGA
isc-miR-100	miR-100	21	AACCCGTAGATCCGAACGTGA
isc-miR-100	miR-100	21	AACCCGTAGATCCGAACGTGT
isc-miR-100	miR-100	23	AACCCGTAGATCCGAACGTGTGA
isc-miR-100	miR-100	23	AACCCGTAGATCCGAACGTGTGT
isc-miR-100	miR-100	21	AACCCGTAGATCCGAACTAGA
isc-miR-100	miR-100	21	AACCCGTAGATCCGAACTAGT
isc-miR-100	miR-100	23	AACCCGTAGATCCGAACTAGTGA
isc-miR-100	miR-100	23	AACCCGTAGATCCGAACTAGTGT
isc-miR-100	miR-100	21	AACCCGTAGATCCGAACTCGT
isc-miR-100	miR-100	23	AACCCGTAGATCCGAACTCGTGA
isc-miR-100	miR-100	23	AACCCGTAGATCCGAACTCGTGT
isc-miR-100	miR-100	21	AACCCGTAGATCCGAACTGGT
isc-miR-100	miR-100	21	AACCCGTAGATCCGAACTTAT
isc-miR-100	miR-100	21	AACCCGTAGATCCGAACTTGA
isc-miR-100	miR-100	23	AACCCGTAGATCCGAACTTGAGA
isc-miR-100	miR-100	21	AACCCGTAGATCCGAACTTGC
isc-miR-100	miR-100	23	AACCCGTAGATCCGAACTTGCGA
isc-miR-100	miR-100	21	AACCCGTAGATCCGAACTTGG
isc-miR-100	miR-100	23	AACCCGTAGATCCGAACTTGGGT
isc-miR-100	miR-100	24	AACCCGTAGATCCGAACTTGGGTT
isc-miR-100	miR-100	21	AACCCGTAGATCCGAACTTGT
isc-miR-100	miR-100	23	AACCCGTAGATCCGAACTTGTAA
isc-miR-100	miR-100	23	AACCCGTAGATCCGAACTTGTGA
isc-miR-100	miR-100	24	AACCCGTAGATCCGAACTTGTGAA
isc-miR-100	miR-100	25	AACCCGTAGATCCGAACTTGTGAAC
isc-miR-100	miR-100	24	AACCCGTAGATCCGAACTTGTGAG
isc-miR-100	miR-100	23	AACCCGTAGATCCGAACTTGTGC
isc-miR-100	miR-100	23	AACCCGTAGATCCGAACTTGTGT
isc-miR-100	miR-100	24	AACCCGTAGATCCGAACTTGTGTA
isc-miR-100	miR-100	25	AACCCGTAGATCCGAACTTGTGTAA
isc-miR-100	miR-100	25	AACCCGTAGATCCGAACTTGTGTAT
isc-miR-100	miR-100	24	AACCCGTAGATCCGAACTTGTGTC
isc-miR-100	miR-100	24	AACCCGTAGATCCGAACTTGTGTT
isc-miR-100	miR-100	25	AACCCGTAGATCCGAACTTGTGTTT
isc-miR-100	miR-100	23	AACCCGTAGATCCGAACTTGTTA
isc-miR-100	miR-100	23	AACCCGTAGATCCGAACTTGTTT
isc-miR-100	miR-100	21	AACCCGTAGATCCGAACTTTA
isc-miR-100	miR-100	21	AACCCGTAGATCCGAACTTTT
isc-miR-100	miR-100	23	AACCCGTAGATCCGAACTTTTGA
isc-miR-100	miR-100	21	AACCCGTAGATCCGAATTTGT
isc-miR-100	miR-100	23	AACCCGTAGATCCGAATTTGTGT
isc-miR-100	miR-100	21	AACCCGTAGATCCGACCTTGT
isc-miR-100	miR-100	21	AACCCGTAGATCCGAGCTTGC
isc-miR-100	miR-100	21	AACCCGTAGATCCGAGCTTGT
isc-miR-100	miR-100	23	AACCCGTAGATCCGAGCTTGTGA
isc-miR-100	miR-100	23	AACCCGTAGATCCGAGCTTGTGT
isc-miR-100	miR-100	21	AACCCGTAGATCCGGACTTGT
isc-miR-100	miR-100	23	AACCCGTAGATCCGGACTTGTGA
isc-miR-100	miR-100	23	AACCCGTAGATCCGGACTTGTGT
isc-miR-100	miR-100	21	AACCCGTAGATCCGTACTTGT
isc-miR-100	miR-100	23	AACCCGTAGATCCTAACTTGGGT
isc-miR-100	miR-100	21	AACCCGTAGATCCTAACTTGT
isc-miR-100	miR-100	23	AACCCGTAGATCCTAACTTGTGA
isc-miR-100	miR-100	23	AACCCGTAGATCCTAACTTGTGT
isc-miR-100	miR-100	21	AACCCGTAGATCTGAACTTGC
isc-miR-100	miR-100	21	AACCCGTAGATCTGAACTTGT
isc-miR-100	miR-100	23	AACCCGTAGATCTGAACTTGTGA
isc-miR-100	miR-100	23	AACCCGTAGATCTGAACTTGTGT
isc-miR-100	miR-100	21	AACCCGTAGGTCCGAACTTGC
isc-miR-100	miR-100	21	AACCCGTAGGTCCGAACTTGT
isc-miR-100	miR-100	23	AACCCGTAGGTCCGAACTTGTGA
isc-miR-100	miR-100	23	AACCCGTAGGTCCGAACTTGTGC
isc-miR-100	miR-100	23	AACCCGTAGGTCCGAACTTGTGT
isc-miR-100	miR-100	21	AACCCGTAGTTCCGAACTTGT
isc-miR-100	miR-100	21	AACCCGTATACCCGAACTTGT
isc-miR-100	miR-100	21	AACCCGTATATCCGAAATTGT
isc-miR-100	miR-100	21	AACCCGTATATCCGAACGTGT
isc-miR-100	miR-100	23	AACCCGTATATCCGAACTCGTGT
isc-miR-100	miR-100	21	AACCCGTATATCCGAACTGGT
isc-miR-100	miR-100	21	AACCCGTATATCCGAACTTGA
isc-miR-100	miR-100	21	AACCCGTATATCCGAACTTGC
isc-miR-100	miR-100	21	AACCCGTATATCCGAACTTGG
isc-miR-100	miR-100	21	AACCCGTATATCCGAACTTGT
isc-miR-100	miR-100	23	AACCCGTATATCCGAACTTGTGA
dme-miR-100	miR-100	24	AACCCGTATATCCGAACTTGTGAT
dme-miR-100	miR-100	23	AACCCGTATATCCGAACTTGTGC
isc-miR-100	miR-100	23	AACCCGTATATCCGAACTTGTGT
isc-miR-100	miR-100	24	AACCCGTATATCCGAACTTGTGTA
isc-miR-100	miR-100	24	AACCCGTATATCCGAACTTGTGTC
isc-miR-100	miR-100	24	AACCCGTATATCCGAACTTGTGTT
isc-miR-100	miR-100	21	AACCCGTATATCCGAACTTTT
isc-miR-100	miR-100	21	AACCCGTCGATCCGAACTTGT
isc-miR-100	miR-100	21	AACCCGTGGATCCGAACTTGC
isc-miR-100	miR-100	21	AACCCGTGGATCCGAACTTGT
isc-miR-100	miR-100	23	AACCCGTGGATCCGAACTTGTGA
isc-miR-100	miR-100	21	AACCCGTTGATCCGAACTTGT
isc-miR-100	miR-100	21	AACCCTTAGATCCTAACTTGT
isc-miR-100	miR-100	23	AACCCTTAGCTCCGAACTTGTGT
isc-miR-100	miR-100	21	AACCCTTATATCCGAACTTGT
isc-miR-100	miR-100	23	AACCCTTATATCCGAACTTGTGT
isc-miR-100	miR-100	23	AACCTGTAGATCCGAACTTGTGA
isc-miR-100	miR-100	21	AACGCGTAGATCCGAACTTGG
isc-miR-100	miR-100	23	AACGCGTAGATCCGAACTTGTGT
isc-miR-100	miR-100	21	AACTCGTAGATCCGAACTTGT
isc-miR-100	miR-100	23	AACTCGTAGATCCGAACTTGTGA
isc-miR-100	miR-100	23	AACTCGTAGATCCGAACTTGTGT
isc-miR-100	miR-100	21	AACTCGTATATCCGAACTTGT
isc-miR-100	miR-100	21	AATCCGTAGATCCGAACTTGC
isc-miR-100	miR-100	21	AATCCGTAGATCCGAACTTGT
isc-miR-100	miR-100	23	AATCCGTAGATCCGAACTTGTGA
isc-miR-100	miR-100	21	ACCCCGGAGATCCGAACTTGT
isc-miR-100	miR-100	21	ACCCCGTAGATCCTAACTTGT
isc-miR-100	miR-100	20	ACCCGTAGATCCGAACTTGT
isc-miR-100	miR-100	21	AGCCCGTAGATCCGAACGTGT
isc-miR-100	miR-100	21	AGCCCGTAGATCCGAACTTGA
isc-miR-100	miR-100	21	AGCCCGTAGATCCGAACTTGC
isc-miR-100	miR-100	21	AGCCCGTAGATCCGAACTTGT
isc-miR-100	miR-100	23	AGCCCGTAGATCCGAACTTGTGA
isc-miR-100	miR-100	23	AGCCCGTAGATCCGAACTTGTGT
isc-miR-100	miR-100	21	AGCCCGTATATCCGAACTTGT
isc-miR-100	miR-100	21	ATCCCGTAGATCCGAACTTGT
isc-miR-100	miR-100	24	CAACCCGTAGATCCGAACTTGTGA
isc-miR-100	miR-100	23	CACCCGTAGATCCGAACTTGTGT
isc-miR-100	miR-100	20	CCCGTAGATCCGAACTTGTG
isc-miR-100	miR-100	21	GACCCGTAGATCCGAACTTGT
isc-miR-100	miR-100	23	GACCCGTAGATCCGAACTTGTGA
isc-miR-100	miR-100	23	GACCCGTAGATCCGAACTTGTGT
pte-miR-100a	miR-100	20	GACCCGTAGATCCGAACTTG
pte-miR-100a	miR-100	22	GACCCGTAGATCCGAACTTGTA
pte-miR-100a	miR-100	22	GACCCGTAGATCCGAACTTGTG
pte-miR-100a	miR-100	22	TACCCGTAGATCCGAACTAGTG
pte-miR-100a	miR-100	21	TACCCGTAGATCCGAACTTGT
pte-miR-100a	miR-100	22	TACCCGTAGATCCGAACTTGTA
pte-miR-100a	miR-100	22	TACCCGTAGATCCGAACTTGTG
pte-miR-100a	miR-100	23	TACCCGTAGATCCGAACTTGTGA
pte-miR-100a	miR-100	21	TACCCGTAGATCCGTAGTTGT
pte-miR-100a	miR-100	23	TCCCCGTAGATCCGAACTTGTGA
pte-miR-100b	miR-100	22	AAACCGTAGATCCGAACTTGTG
pte-miR-100b	miR-100	22	AACACGTAGATCCGAACTTGTG
pte-miR-100b	miR-100	22	AACCAGTAGATCCGAACTTGTG
pte-miR-100b	miR-100	22	AACCAGTAGATCCGAACTTGTT
pte-miR-100b	miR-100	22	AACCCATAGATCCGAACTTGTC
pte-miR-100b	miR-100	22	AACCCATAGATCCGAACTTGTG
pte-miR-100b	miR-100	23	AACCCATAGATCCGAACTTGTGG
pte-miR-100b	miR-100	22	AACCCATATATCCGAACTTGTG
pte-miR-100b	miR-100	22	AACCCCTAGATCCGAACTTGTG
pte-miR-100b	miR-100	22	AACCCCTATATCCGAACTTGTG
pte-miR-100b	miR-100	22	AACCCGAAGAACCGAACTTGTG
pte-miR-100b	miR-100	22	AACCCGAAGATCCGAACATGTG
pte-miR-100b	miR-100	22	AACCCGAAGATCCGAACTAGTG
pte-miR-100b	miR-100	22	AACCCGAAGATCCGAACTTGTG
pte-miR-100b	miR-100	20	AACCCGCAGATCCGAACTTG
pte-miR-100b	miR-100	22	AACCCGCAGATCCGAACTTGTA
pte-miR-100b	miR-100	22	AACCCGCAGATCCGAACTTGTG
pte-miR-100b	miR-100	22	AACCCGGAGATCCGAACTGGTG
pte-miR-100b	miR-100	22	AACCCGGAGATCCGAACTTGTA
pte-miR-100b	miR-100	22	AACCCGGAGATCCGAACTTGTG
pte-miR-100b	miR-100	22	AACCCGGAGATCCGACCTTGTG
pte-miR-100b	miR-100	22	AACCCGGATATCCGAACTTGTG
pte-miR-100b	miR-100	22	AACCCGTACATCCGAACTTGTA
pte-miR-100b	miR-100	22	AACCCGTAGAACCGAACATGTG
pte-miR-100b	miR-100	22	AACCCGTAGAACCGAACTAGTG
pte-miR-100b	miR-100	20	AACCCGTAGAACCGAACTTG
pte-miR-100b	miR-100	22	AACCCGTAGAACCGAACTTGTC
pte-miR-100b	miR-100	22	AACCCGTAGAACCGAACTTGTG
pte-miR-100b	miR-100	22	AACCCGTAGAACCGAAGTTGTG
pte-miR-100b	miR-100	22	AACCCGTAGACCCGAACTTGTA
pte-miR-100b	miR-100	22	AACCCGTAGACCCGAACTTGTG
pte-miR-100b	miR-100	22	AACCCGTAGAGCCGAACTTGTC
pte-miR-100b	miR-100	22	AACCCGTAGAGCCGAACTTGTG
pte-miR-100b	miR-100	22	AACCCGTAGATACGAACTTGTG
pte-miR-100b	miR-100	22	AACCCGTAGATCAGAACTTGTG
pte-miR-100b	miR-100	22	AACCCGTAGATCAGAACTTGTT
pte-miR-100b	miR-100	22	AACCCGTAGATCCAAACTTGTG
pte-miR-100b	miR-100	22	AACCCGTAGATCCCAACTTGTG
pte-miR-100b	miR-100	22	AACCCGTAGATCCGAAATTGTA
pte-miR-100b	miR-100	22	AACCCGTAGATCCGAAATTGTG
pte-miR-100b	miR-100	22	AACCCGTAGATCCGAAATTGTT
pte-miR-100b	miR-100	22	AACCCGTAGATCCGAACATGTA
pte-miR-100b	miR-100	22	AACCCGTAGATCCGAACATGTG
pte-miR-100b	miR-100	22	AACCCGTAGATCCGAACCTGTA
pte-miR-100b	miR-100	22	AACCCGTAGATCCGAACCTGTG
pte-miR-100b	miR-100	22	AACCCGTAGATCCGAACGTGTG
pte-miR-100b	miR-100	20	AACCCGTAGATCCGAACTAG
pte-miR-100b	miR-100	22	AACCCGTAGATCCGAACTAGTA
pte-miR-100b	miR-100	22	AACCCGTAGATCCGAACTAGTG
pte-miR-100b	miR-100	20	AACCCGTAGATCCGAACTCG
pte-miR-100b	miR-100	22	AACCCGTAGATCCGAACTCGTG
pte-miR-100b	miR-100	23	AACCCGTAGATCCGAACTCGTGG
pte-miR-100b	miR-100	20	AACCCGTAGATCCGAACTGG
pte-miR-100b	miR-100	22	AACCCGTAGATCCGAACTGGTA
pte-miR-100b	miR-100	22	AACCCGTAGATCCGAACTGGTG
pte-miR-100b	miR-100	20	AACCCGTAGATCCGAACTTA
pte-miR-100b	miR-100	22	AACCCGTAGATCCGAACTTATG
pte-miR-100b	miR-100	20	AACCCGTAGATCCGAACTTC
pte-miR-100b	miR-100	22	AACCCGTAGATCCGAACTTCTG
pte-miR-100b	miR-100	20	AACCCGTAGATCCGAACTTG
pte-miR-100b	miR-100	22	AACCCGTAGATCCGAACTTGAA
pte-miR-100b	miR-100	22	AACCCGTAGATCCGAACTTGAG
pte-miR-100b	miR-100	22	AACCCGTAGATCCGAACTTGCC
pte-miR-100b	miR-100	22	AACCCGTAGATCCGAACTTGCG
pte-miR-100b	miR-100	22	AACCCGTAGATCCGAACTTGCT
pte-miR-100b	miR-100	22	AACCCGTAGATCCGAACTTGGG
pte-miR-100b	miR-100	22	AACCCGTAGATCCGAACTTGTA
pte-miR-100b	miR-100	22	AACCCGTAGATCCGAACTTGTC
pte-miR-100b	miR-100	22	AACCCGTAGATCCGAACTTGTG
pte-miR-100b	miR-100	24	AACCCGTAGATCCGAACTTGTGAT
pte-miR-100b	miR-100	23	AACCCGTAGATCCGAACTTGTGG
pte-miR-100b	miR-100	22	AACCCGTAGATCCGAACTTGTT
pte-miR-100b	miR-100	20	AACCCGTAGATCCGAACTTT
pte-miR-100b	miR-100	22	AACCCGTAGATCCGAACTTTGG
pte-miR-100b	miR-100	22	AACCCGTAGATCCGAACTTTTA
pte-miR-100b	miR-100	22	AACCCGTAGATCCGAACTTTTG
pte-miR-100b	miR-100	22	AACCCGTAGATCCGAACTTTTT
pte-miR-100b	miR-100	22	AACCCGTAGATCCGAATTTGTG
pte-miR-100b	miR-100	20	AACCCGTAGATCCGACCTTG
pte-miR-100b	miR-100	22	AACCCGTAGATCCGACCTTGTG
pte-miR-100b	miR-100	20	AACCCGTAGATCCGAGCTTG
pte-miR-100b	miR-100	22	AACCCGTAGATCCGAGCTTGTA
pte-miR-100b	miR-100	22	AACCCGTAGATCCGAGCTTGTG
pte-miR-100b	miR-100	22	AACCCGTAGATCCGGACTTGTA
pte-miR-100b	miR-100	22	AACCCGTAGATCCGGACTTGTG
pte-miR-100b	miR-100	22	AACCCGTAGATCCTAACTTGGG
pte-miR-100b	miR-100	22	AACCCGTAGATCCTAACTTGTA
pte-miR-100b	miR-100	22	AACCCGTAGATCCTAACTTGTG
pte-miR-100b	miR-100	22	AACCCGTAGATCCTAACTTTTG
pte-miR-100b	miR-100	22	AACCCGTAGATCTGAACTTGTA
pte-miR-100b	miR-100	22	AACCCGTAGATCTGAACTTGTG
pte-miR-100b	miR-100	22	AACCCGTAGATCTGAACTTGTT
pte-miR-100b	miR-100	22	AACCCGTAGATTCGAACTTGTA
pte-miR-100b	miR-100	22	AACCCGTAGATTCGAACTTGTG
pte-miR-100b	miR-100	22	AACCCGTAGGTCCGAACTTGTG
pte-miR-100b	miR-100	22	AACCCGTAGTTCCGAACTTGTA
pte-miR-100b	miR-100	22	AACCCGTAGTTCCGAACTTGTG
pte-miR-100b	miR-100	22	AACCCGTATAACCGAACTTGTG
pte-miR-100b	miR-100	22	AACCCGTATAGCCGAACTTGTG
pte-miR-100b	miR-100	22	AACCCGTATATCCAAACTTGTG
pte-miR-100b	miR-100	22	AACCCGTATATCCCAACTTGTG
pte-miR-100b	miR-100	22	AACCCGTATATCCGAAATTGTG
pte-miR-100b	miR-100	22	AACCCGTATATCCGAACCTGTG
pte-miR-100b	miR-100	22	AACCCGTATATCCGAACGTGTG
pte-miR-100b	miR-100	22	AACCCGTATATCCGAACTAGTG
pte-miR-100b	miR-100	22	AACCCGTATATCCGAACTCGTG
pte-miR-100b	miR-100	22	AACCCGTATATCCGAACTTCTG
pte-miR-100b	miR-100	20	AACCCGTATATCCGAACTTG
pte-miR-100b	miR-100	22	AACCCGTATATCCGAACTTGAG
pte-miR-100b	miR-100	22	AACCCGTATATCCGAACTTGCG
pte-miR-100b	miR-100	22	AACCCGTATATCCGAACTTGGG
pte-miR-100b	miR-100	22	AACCCGTATATCCGAACTTGTA
pte-miR-100b	miR-100	22	AACCCGTATATCCGAACTTGTC
pte-miR-100b	miR-100	22	AACCCGTATATCCGAACTTGTG
pte-miR-100b	miR-100	23	AACCCGTATATCCGAACTTGTGG
pte-miR-100b	miR-100	22	AACCCGTATATCCGAACTTGTT
pte-miR-100b	miR-100	22	AACCCGTATATCCGAACTTTTG
pte-miR-100b	miR-100	22	AACCCGTATATCCGAGCTTGTG
pte-miR-100b	miR-100	22	AACCCGTATATCCGCACTTGTG
pte-miR-100b	miR-100	22	AACCCGTATATCCTAACTTGTG
pte-miR-100b	miR-100	22	AACCCGTGGATCCGAACTTGTA
pte-miR-100b	miR-100	22	AACCCGTGGATCCGAACTTGTG
pte-miR-100b	miR-100	22	AACCCGTTGATCCGAACTTGTG
pte-miR-100b	miR-100	22	AACCCTTAGATCCGAACTTGTA
pte-miR-100b	miR-100	22	AACCCTTAGATCCGAACTTGTG
pte-miR-100b	miR-100	23	AACCCTTAGATCCGAACTTGTGG
pte-miR-100b	miR-100	22	AACCCTTAGATCCGAACTTGTT
pte-miR-100b	miR-100	22	AACCCTTAGATCCGAACTTTTG
pte-miR-100b	miR-100	22	AACCCTTAGATCCTAACTTGTG
pte-miR-100b	miR-100	22	AACCCTTATATCCGAACTTGTG
pte-miR-100b	miR-100	22	AACCGGTAGATCCGAACTTGAG
pte-miR-100b	miR-100	22	AACCGGTAGATCCGAACTTGTG
pte-miR-100b	miR-100	22	AACCTGTAGATCCGAACTTGTG
pte-miR-100b	miR-100	22	AACCTGTAGATCCGAACTTGTT
pte-miR-100b	miR-100	22	AACTCGTAGATCCGAACTTGTG
pte-miR-100b	miR-100	22	AACTCGTATATCCGAACTTGTG
pte-miR-100b	miR-100	22	AAGCCGTAGATCCGAACTTGTG
pte-miR-100b	miR-100	22	AATCCGTAGATCCGAACTTGTG
pte-miR-100b	miR-100	22	AATCCGTATATCCGAACTTGTG
pte-miR-100b	miR-100	20	AGCCCGTAGATCCGAACTTG
pte-miR-100b	miR-100	22	AGCCCGTAGATCCGAACTTGGG
pte-miR-100b	miR-100	22	AGCCCGTAGATCCGAACTTGTA
pte-miR-100b	miR-100	22	AGCCCGTAGATCCGAACTTGTG
pte-miR-100b	miR-100	22	AGCCCGTATATCCGAACTTGTG
pte-miR-100b	miR-100	22	ATCCCGTAGATCCGAACTTGTA
pte-miR-100b	miR-100	22	ATCCCGTAGATCCGAACTTGTG
pte-miR-100b	miR-100	22	CAACCCGTAGATCCGAACTTGA
pte-miR-100b	miR-100	22	CAACCCGTAGATCCGAACTTGT
pte-miR-100b	miR-100	23	CAACCCGTAGATCCGAACTTGTA
pte-miR-100b	miR-100	23	CAACCCGTAGATCCGAACTTGTG
pte-miR-100b	miR-100	23	CAACCCGTAGATCCGAATTTGTG
pte-miR-100b	miR-100	23	CAACCCGTAGATCCGAGCTTGTG
pte-miR-100b	miR-100	22	CAACCCGTATATCCGAACTTGT
hsa-miR-103a	miR-103	24	AGCAGCATTGTACAGGGCTATGTT
hsa-miR-106b	miR-106	22	CCGCACTGTGGGTACTTGCTGT
hsa-miR-10a	miR-10	23	TACCCTGTAGATCCGAATTTGTA
hsa-miR-10b	miR-10	22	TACCCTGTAGAACCGAATTTGT
isc-miR-12	miR-12	23	AGAGTATAACATCAGGTACTGGT
isc-miR-12	miR-12	23	AGAGTATTACATCAGGTACTGGT
isc-miR-12	miR-12	23	GGAGTATTACAACAGGTACTGGT
isc-miR-12	miR-12	23	GGAGTATTACATCAGGTACTGGT
isc-miR-12	miR-12	23	GGAGTATTACATCATGTACTGGT
isc-miR-12	miR-12	23	GGAGTATTACATTAGGTACTGGT
isc-miR-12	miR-12	23	GTAGTATTACATCAGGTACTGGT
isc-miR-12	miR-12	23	TAAGTATTACATCAGGTACTGGT
isc-miR-12	miR-12	23	TCAGTATTACATCAGGTACTGGT
isc-miR-12	miR-12	23	TGACTATTACATCAGGTACTGGT
isc-miR-12	miR-12	23	TGAGAATTACATCAGGTACTGGC
isc-miR-12	miR-12	23	TGAGAATTACATCAGGTACTGGT
isc-miR-12	miR-12	23	TGAGCATTACATCAGGTACTGGT
isc-miR-12	miR-12	23	TGAGTAATACATCAGGTACTGGT
isc-miR-12	miR-12	23	TGAGTACTACATCAGGTACTGGT
isc-miR-12	miR-12	23	TGAGTATAACATCAGGTACTGCT
isc-miR-12	miR-12	23	TGAGTATAACATCAGGTACTGGC
isc-miR-12	miR-12	23	TGAGTATAACATCAGGTACTGGT
isc-miR-12	miR-12	23	TGAGTATGACATCAGGTACTGGT
isc-miR-12	miR-12	23	TGAGTATTACAACAGGTACTGGT
isc-miR-12	miR-12	23	TGAGTATTACACCAGGTACTGGC
isc-miR-12	miR-12	23	TGAGTATTACACCAGGTACTGGT
isc-miR-12	miR-12	23	TGAGTATTACAGCAGGTACTGGT
isc-miR-12	miR-12	23	TGAGTATTACATCAAGTACTGGT
isc-miR-12	miR-12	23	TGAGTATTACATCAGATACTGGT
isc-miR-12	miR-12	23	TGAGTATTACATCAGGAACTGGT
isc-miR-12	miR-12	23	TGAGTATTACATCAGGCACTGGT
isc-miR-12	miR-12	23	TGAGTATTACATCAGGGACTGGT
isc-miR-12	miR-12	23	TGAGTATTACATCAGGTACCGGT
isc-miR-12	miR-12	23	TGAGTATTACATCAGGTACTGGC
isc-miR-12	miR-12	23	TGAGTATTACATCAGGTACTGGG
isc-miR-12	miR-12	23	TGAGTATTACATCAGGTACTGGT
isc-miR-12	miR-12	24	TGAGTATTACATCAGGTACTGGTA
isc-miR-12	miR-12	25	TGAGTATTACATCAGGTACTGGTTT
isc-miR-12	miR-12	23	TGAGTATTACATCAGGTACTGTC
isc-miR-12	miR-12	23	TGAGTATTACATCAGGTACTGTT
isc-miR-12	miR-12	23	TGAGTATTACATCAGGTAGTGGT
isc-miR-12	miR-12	23	TGAGTATTACATCAGGTATTGGT
isc-miR-12	miR-12	23	TGAGTATTACATCAGGTCCTGGT
isc-miR-12	miR-12	23	TGAGTATTACATCAGGTGCTGGT
isc-miR-12	miR-12	23	TGAGTATTACATCATGTACTGGT
isc-miR-12	miR-12	23	TGAGTATTACATCGGGTACTGGC
isc-miR-12	miR-12	23	TGAGTATTACATCGGGTACTGGT
isc-miR-12	miR-12	23	TGAGTATTACATCTGGTACTGGT
isc-miR-12	miR-12	23	TGAGTATTACATTAGGTACTGGT
isc-miR-12	miR-12	23	TGAGTATTACGTCAGGTACTGGT
isc-miR-12	miR-12	23	TGAGTATTACTTCAGGTACTGGT
isc-miR-12	miR-12	23	TGAGTATTATATCAGGTACTGGC
isc-miR-12	miR-12	23	TGAGTATTATATCAGGTACTGGT
isc-miR-12	miR-12	23	TGAGTATTCCATCAGGTACTGGT
isc-miR-12	miR-12	23	TGAGTATTGCATCAGGTACTGGC
isc-miR-12	miR-12	23	TGAGTATTGCATCAGGTACTGGT
isc-miR-12	miR-12	23	TGAGTATTTCATCAGGTACTGGT
isc-miR-12	miR-12	23	TGAGTGTTACATCAGGTACTGGT
isc-miR-12	miR-12	23	TGATAATTACATCAGGTACTGGT
isc-miR-12	miR-12	23	TGATTATTACATCAGGTACTGGT
isc-miR-12	miR-12	23	TGGGTATTACATCAGGTACTGGT
isc-miR-12	miR-12	23	TGTGTATTACATCAGGTACTGTT
isc-miR-12	miR-12	23	TTAGTATAACATCAGGTACTGGT
isc-miR-12	miR-12	23	TTAGTATTACATCAGGTACTGGT
isc-miR-12	miR-12	23	TTAGTATTACATCAGTTACTGGT
isc-miR-12	miR-12	23	TTATTATTACATCAGGTACTGGT
hsa-miR-122	miR-122	23	TGGAGTGTGACAATGGTGTTTGT
hsa-miR-1246	miR-1246	21	AAATGGATTTTTGGAGCAGGG
hsa-miR-1246	miR-1246	18	TGGATTTTTGGAGCAGGC
hsa-miR-1246	miR-1246	18	TGGATTTTTGGAGCAGGG
dme-miR-125	miR-125	22	ACCCTGAGACCCTAACTTGTGA
dme-miR-125	miR-125	22	CCCCTGAGACCCTAACTTGTGT
dme-miR-125	miR-125	21	CCCTGAGACCCTAACTTGTGA
dme-miR-125	miR-125	22	TCCCACAGACCCTAACTTGTGA
dme-miR-125	miR-125	24	TCCCTGAGACCCGAACTTGTGATA
dme-miR-125	miR-125	22	TCCCTGAGACCCTAAATTGTGT
dme-miR-125	miR-125	22	TCCCTGAGACCCTAACTTGTGA
dme-miR-125	miR-125	24	TCCCTGAGACCCTAACTTGTGAAA
dme-miR-125	miR-125	24	TCCCTGAGACCCTAACTTGTGAAC
dme-miR-125	miR-125	24	TCCCTGAGACCCTAACTTGTGAAT
dme-miR-125	miR-125	23	TCCCTGAGACCCTAACTTGTGAG
dme-miR-125	miR-125	24	TCCCTGAGACCCTAACTTGTGATA
dme-miR-125	miR-125	24	TCCCTGAGACCCTAACTTGTGATC
dme-miR-125	miR-125	24	TCCCTGAGACCCTAACTTGTGATG
dme-miR-125	miR-125	24	TCCCTGAGACCCTAACTTGTGATT
dme-miR-125	miR-125	22	TCCCTGAGACCCTAACTTGTGG
dme-miR-125	miR-125	22	TCCCTGAGACCCTAACTTGTGT
dme-miR-125	miR-125	22	TCCCTGAGACCTTAACTTGTGA
dme-miR-125	miR-125	22	TCCCTGATACCCTAACTTGTGA
dme-miR-125	miR-125	23	TCCCTGATACCCTAACTTGTGAG
dme-miR-125	miR-125	22	TCCCTGATACCCTAACTTGTTA
dme-miR-125	miR-125	22	TCCCTGATACCTTAACTTGTGA
dme-miR-125	miR-125	22	TCCCTTAGACCCTAACTTGTGT
hsa-miR-125a	miR-125	21	ACAGGTGAGGTTCTTGGGATA
hsa-miR-125a	miR-125	21	ACAGGTGAGGTTCTTGGGATT
pte-miR-125a	miR-125	20	CCAGGTTAGATTCTCAGGCT
pte-miR-125a	miR-125	21	CTCCCTGAGACCCTAACTTGC
pte-miR-125a	miR-125	22	CTCCCTGAGACCCTAACTTGCG
pte-miR-125a	miR-125	21	CTCCCTGAGACCCTAACTTGG
pte-miR-125a	miR-125	20	TCCCTGAGACCCTAACTTGA
pte-miR-125a	miR-125	20	TCCCTGAGACCCTAACTTGC
pte-miR-125a	miR-125	22	TCCCTGAGACCCTAACTTGCGA
pte-miR-125a	miR-125	20	TCCCTGATACCCTAACTTGC
pte-miR-125b	miR-125	19	ACCCTGAGACCCTAACTTG
pte-miR-125b	miR-125	21	ACCCTGAGACCCTAACTTGTG
pte-miR-125b	miR-125	22	CCCTGAGACCCTAACTTGTGAT
pte-miR-125b	miR-125	21	CTCCCCGAGACCCTAACTTGT
pte-miR-125b	miR-125	22	CTCCCCGAGACCCTAACTTGTG
pte-miR-125b	miR-125	22	CTCCCTGAGACCCTAAATTGTG
pte-miR-125b	miR-125	22	CTCCCTGAGACCCTAACTAGTG
pte-miR-125b	miR-125	20	CTCCCTGAGACCCTAACTTG
pte-miR-125b	miR-125	22	CTCCCTGAGACCCTAACTTGGG
pte-miR-125b	miR-125	21	CTCCCTGAGACCCTAACTTGT
pte-miR-125b	miR-125	22	CTCCCTGAGACCCTAACTTGTA
pte-miR-125b	miR-125	22	CTCCCTGAGACCCTAACTTGTC
pte-miR-125b	miR-125	22	CTCCCTGAGACCCTAACTTGTG
pte-miR-125b	miR-125	23	CTCCCTGAGACCCTAACTTGTGA
pte-miR-125b	miR-125	24	CTCCCTGAGACCCTAACTTGTGAA
pte-miR-125b	miR-125	22	CTCCCTGAGACCCTAACTTGTT
pte-miR-125b	miR-125	23	CTCCCTGAGGCCCTAACTTGTGA
pte-miR-125b	miR-125	22	CTCCCTGAGTCCCTAACTTGTG
pte-miR-125b	miR-125	22	CTCCCTGATACCCTAACTTGTG
pte-miR-125b	miR-125	20	TCACTGAGACCCTAACTTGT
pte-miR-125b	miR-125	19	TCCCCGAGACCCTAACTTG
pte-miR-125b	miR-125	21	TCCCCGAGACCCTAACTTGTG
pte-miR-125b	miR-125	20	TCCCTAAGACCCTAACTTGT
pte-miR-125b	miR-125	20	TCCCTGAGACACTAACTTGT
pte-miR-125b	miR-125	20	TCCCTGAGACCATAACTTGT
pte-miR-125b	miR-125	23	TCCCTGAGACCCCAACTTGTGAA
pte-miR-125b	miR-125	19	TCCCTGAGACCCTAACCTG
pte-miR-125b	miR-125	21	TCCCTGAGACCCTAACCTGTA
pte-miR-125b	miR-125	19	TCCCTGAGACCCTAACTAG
pte-miR-125b	miR-125	21	TCCCTGAGACCCTAACTAGTG
pte-miR-125b	miR-125	23	TCCCTGAGACCCTAACTAGTGAA
pte-miR-125b	miR-125	19	TCCCTGAGACCCTAACTGG
pte-miR-125b	miR-125	19	TCCCTGAGACCCTAACTTA
pte-miR-125b	miR-125	19	TCCCTGAGACCCTAACTTC
pte-miR-125b	miR-125	19	TCCCTGAGACCCTAACTTG
pte-miR-125b	miR-125	21	TCCCTGAGACCCTAACTTGAA
pte-miR-125b	miR-125	20	TCCCTGAGACCCTAACTTGT
pte-miR-125b	miR-125	21	TCCCTGAGACCCTAACTTGTA
pte-miR-125b	miR-125	21	TCCCTGAGACCCTAACTTGTC
pte-miR-125b	miR-125	21	TCCCTGAGACCCTAACTTGTG
pte-miR-125b	miR-125	23	TCCCTGAGACCCTAACTTGTGAA
pte-miR-125b	miR-125	23	TCCCTGAGACCCTAACTTGTGAT
pte-miR-125b	miR-125	23	TCCCTGAGACCCTAACTTGTGTA
pte-miR-125b	miR-125	21	TCCCTGAGACCCTAACTTGTT
pte-miR-125b	miR-125	19	TCCCTGAGACCCTAACTTT
pte-miR-125b	miR-125	20	TCCCTGAGACCCTAACTTTT
pte-miR-125b	miR-125	20	TCCCTGAGACCCTAAGTTGT
pte-miR-125b	miR-125	21	TCCCTGAGACCCTAGCTTGTG
pte-miR-125b	miR-125	23	TCCCTGAGACCCTAGCTTGTGAT
pte-miR-125b	miR-125	19	TCCCTGAGACCCTGACTTG
pte-miR-125b	miR-125	21	TCCCTGAGACCCTGACTTGTG
pte-miR-125b	miR-125	21	TCCCTGAGACCGAAACTTGTG
pte-miR-125b	miR-125	20	TCCCTGAGACCGTAACTTGT
pte-miR-125b	miR-125	20	TCCCTGAGACTCTAACTTGT
pte-miR-125b	miR-125	21	TCCCTGAGACTCTAACTTGTG
pte-miR-125b	miR-125	21	TCCCTGAGATCCTAACTTGTG
pte-miR-125b	miR-125	21	TCCCTGATACCCCAACTTGTG
pte-miR-125b	miR-125	19	TCCCTGATACCCTAACTTG
pte-miR-125b	miR-125	20	TCCCTGATACCCTAACTTGT
pte-miR-125b	miR-125	21	TCCCTGATACCCTAACTTGTG
pte-miR-125b	miR-125	23	TCCCTGATACCCTAACTTGTGAA
pte-miR-125b	miR-125	23	TCCCTGGGACCCTAACTTGTGAA
pte-miR-125b	miR-125	20	TTCCTGAGACCCTAACTTGT
hsa-miR-128	miR-128	21	TCACAGTGAACCGGTCGCTTT
hsa-miR-128	miR-128	21	TCACAGTGAACCGGTCTCTTA
hsa-miR-128	miR-128	21	TCACAGTGAACCGGTCTCTTT
hsa-miR-128	miR-128	23	TCACAGTGAACCGGTCTCTTTAC
hsa-miR-128	miR-128	23	TCACAGTGAACCGGTCTCTTTAT
hsa-miR-1290	miR-1290	19	TGGATTTTTGGAGCAGGGA
hsa-miR-1290	miR-1290	19	TGGATTTTTGGATCAGGGA
tur-miR-12a	miR-12	22	GGTGTATTACATCAGGTACTGG
tur-miR-12a	miR-12	21	TGAGAATTACATCAGGTACTG
tur-miR-12a	miR-12	22	TGAGTAATACATCAGGTACTGA
tur-miR-12a	miR-12	20	TGAGTATTACATCAGGTACT
tur-miR-12a	miR-12	22	TGAGTATTACATCAGGTACTCG
tur-miR-12a	miR-12	21	TGAGTATTACATCAGGTACTG
tur-miR-12a	miR-12	22	TGAGTATTACATCAGGTACTGA
tur-miR-12a	miR-12	22	TGAGTATTACGTCAGGTACTGG
hsa-miR-1307	miR-1307	23	AATCGGCGTGGCGTCGGTCGTGT
hsa-miR-1307	miR-1307	23	ACGCGGCGTGGCGGCGGTCGTGG
hsa-miR-1307	miR-1307	21	ACTCGGCGTGGCGGCGGTCGT
hsa-miR-1307	miR-1307	23	ACTCGGCGTGGCGTCGGTCGTGT
hsa-miR-1307	miR-1307	21	TCTCGGCGTGGCGGCGGTCGT
hsa-miR-130a	miR-130	20	CAGTGCAATGTTAAAAGGGA
hsa-miR-1321	miR-1321	18	TCAGGGTGGTGAATGTGA
tur-miR-137	miR-137	21	TTACTGCTTGAGAATACACGT
tur-miR-137	miR-137	18	TTATTGCTTGAGAATACA
tur-miR-137	miR-137	20	TTATTGCTTGAGAATACACG
tur-miR-137	miR-137	21	TTATTGCTTGAGAATACACGA
tur-miR-137	miR-137	21	TTATTGCTTGAGAATACACGC
tur-miR-137	miR-137	21	TTATTGCTTGAGAATACACGT
dme-miR-137	miR-137	22	TTATTGCTTGAGAATACACGTA
tur-miR-137	miR-137	22	TTATTGCTTGAGAATACACGTT
tur-miR-137	miR-137	21	TTATTGCTTGAGAATACACTC
tur-miR-137	miR-137	21	TTATTGCTTGAGTATACACGT
dme-miR-14	miR-14	22	TCAGTCTTTTTCTCTCTCCTAC
dme-miR-14	miR-14	22	TCAGTCTTTTTCTCTCTCCTAT
dme-miR-14	miR-14	23	TCAGTCTTTTTCTCTCTCCTATA
hsa-miR-143	miR-143	20	GAGATGAAGCACTGTAGCTC
hsa-miR-1469	miR-1469	19	TCGGCGCGGGGCGCTGGCT
hsa-miR-146b	miR-146	23	TGAGAACTGAATTCCATAGGCGT
hsa-miR-146b	miR-146	24	TGAGAACTGAATTCCATAGGCGTT
hsa-miR-148a	miR-148	22	TCAGTGCACCACAGAACTTTGT
hsa-miR-148a	miR-148	22	TCAGTGCACTACAGAAATTTGA
hsa-miR-148a	miR-148	22	TCAGTGCACTACAGAACTATGT
hsa-miR-148a	miR-148	22	TCAGTGCACTACAGAACTTTGA
hsa-miR-148a	miR-148	22	TCAGTGCACTACAGAACTTTGC
hsa-miR-148a	miR-148	22	TCAGTGCACTACAGAACTTTGT
hsa-miR-148a	miR-148	22	TCAGTGCACTACAGGACTTTGT
hsa-miR-148a	miR-148	22	TCAGTGCACTACATAACTTTGT
hsa-miR-148a	miR-148	22	TCAGTTCACTACAGAACTTTGA
hsa-miR-148a	miR-148	22	TCAGTTCACTACGGAACTTTGT
hsa-miR-155	miR-155	21	AAAGCTAATCGTGATAGGGGT
hsa-miR-155	miR-155	21	AATGCTAATCGTGATAGGGGC
hsa-miR-155	miR-155	21	AATGCTAATCGTGATAGGGGT
hsa-miR-155	miR-155	22	TAATGCTAATCGTGATAGGGGT
hsa-miR-155	miR-155	21	TAATGCTAATCGTGATGGGGT
hsa-miR-155	miR-155	22	TAATGCTAATCTTGATAGGGGT
hsa-miR-155	miR-155	22	TAATTCTAATCGTGATAGGTGT
hsa-miR-155	miR-155	21	TATGCTAATCGTGATAGGGGT
hsa-miR-155	miR-155	21	TATGCTAATCGTGATAGGTGT
hsa-miR-155	miR-155	23	TTAATGCTAATCGTGATAGGGGT
hsa-miR-155	miR-155	23	TTAATGCTAATCGTGATAGGTGT
hsa-miR-181a	miR-181	21	AACATTCAACGCTGTCGGTGA
hsa-miR-181b	miR-181	23	AACATTCATTGCTGTCGGTGGGT
pte-miR-184	miR-184	22	ACTTATCATTCGACTGTCCAGA
isc-miR-184	miR-184	21	AGGACGGAGAACTGATAAGGA
isc-miR-184	miR-184	21	AGGACGGAGAACTGATAAGGG
isc-miR-184	miR-184	22	AGGACGGAGAACTGATAAGGGC
isc-miR-184	miR-184	23	AGGACGGAGAACTGATAAGGGCT
hsa-miR-184	miR-184	22	AGGACGGAGAACTGATAAGGGT
isc-miR-184	miR-184	23	AGGACGGAGAACTGATAAGGGTT
isc-miR-184	miR-184	21	AGGACGGAGAACTGTTAAGGG
pte-miR-184	miR-184	22	CCTAATCATTCGACTGTCCAGA
pte-miR-184	miR-184	22	CCTTAGCATTCGACTGTCCAGA
pte-miR-184	miR-184	22	CCTTATCACTCGACTGTCCAGA
pte-miR-184	miR-184	22	CCTTATCAGTCGACTGTCCAGA
pte-miR-184	miR-184	20	CCTTATCATTCGACTGTCCA
pte-miR-184	miR-184	21	CCTTATCATTCGACTGTCCAG
pte-miR-184	miR-184	22	CCTTATCATTCGACTGTCCAGA
pte-miR-184	miR-184	23	CCTTATCATTCGACTGTCCAGAA
pte-miR-184	miR-184	24	CCTTATCATTCGACTGTCCAGACC
pte-miR-184	miR-184	22	CCTTATCATTCTACTGTCCAGC
isc-miR-184	miR-184	21	CGGACGGAGAACTGATAAGGG
isc-miR-184	miR-184	23	CGGACGGAGAACTGATAAGGGCT
isc-miR-184	miR-184	23	CTGGACGGAGAACTGATAAGGGT
isc-miR-184	miR-184	21	GGACGGAGAACTGATAAGGGA
isc-miR-184	miR-184	22	GGACGGAGAACTGATAAGGGCT
isc-miR-184	miR-184	21	GGGACGGAGAACTGATAAGGT
isc-miR-184	miR-184	21	TGAACGGAGAACTGATAAGGG
isc-miR-184	miR-184	21	TGAACGGAGAACTGATAAGGT
isc-miR-184	miR-184	21	TGCACGGAGAACTGATAAGGG
isc-miR-184	miR-184	22	TGCACGGAGAACTGATAAGGGC
isc-miR-184	miR-184	21	TGGAAGGAGAACTGATAAGGA
isc-miR-184	miR-184	21	TGGAAGGAGAACTGATAAGGG
isc-miR-184	miR-184	21	TGGAAGGAGAATTGATAAGGG
isc-miR-184	miR-184	21	TGGACAGAGAACTGATAAGGA
isc-miR-184	miR-184	21	TGGACAGAGAACTGATAAGGG
isc-miR-184	miR-184	21	TGGACAGAGAACTGATAAGGT
isc-miR-184	miR-184	21	TGGACGCACAACTGATAAGGG
isc-miR-184	miR-184	21	TGGACGCAGAACTGAAAAGGG
isc-miR-184	miR-184	21	TGGACGCAGAACTGATAAGGA
isc-miR-184	miR-184	21	TGGACGCAGAACTGTTAAGGG
isc-miR-184	miR-184	22	TGGACGGAGAAATGATAAGGGC
isc-miR-184	miR-184	23	TGGACGGAGAAATGATAAGGGCT
isc-miR-184	miR-184	20	TGGACGGAGAACAGATAAGG
isc-miR-184	miR-184	21	TGGACGGAGAACAGATAAGGA
isc-miR-184	miR-184	21	TGGACGGAGAACAGATAAGGG
isc-miR-184	miR-184	22	TGGACGGAGAACAGATAAGGGA
isc-miR-184	miR-184	22	TGGACGGAGAACAGATAAGGGC
hsa-miR-184	miR-184	22	TGGACGGAGAACAGATAAGGGT
isc-miR-184	miR-184	20	TGGACGGAGAACCGATAAGG
isc-miR-184	miR-184	21	TGGACGGAGAACCGATAAGGA
isc-miR-184	miR-184	21	TGGACGGAGAACCGATAAGGG
isc-miR-184	miR-184	22	TGGACGGAGAACCGATAAGGGA
isc-miR-184	miR-184	21	TGGACGGAGAACGGATAAGGG
isc-miR-184	miR-184	20	TGGACGGAGAACTAATAAGG
isc-miR-184	miR-184	20	TGGACGGAGAACTCATAAGG
isc-miR-184	miR-184	20	TGGACGGAGAACTGAAAAGG
isc-miR-184	miR-184	21	TGGACGGAGAACTGAAAAGGA
isc-miR-184	miR-184	21	TGGACGGAGAACTGAAAAGGG
isc-miR-184	miR-184	20	TGGACGGAGAACTGACAAGG
isc-miR-184	miR-184	22	TGGACGGAGAACTGACAAGGGC
isc-miR-184	miR-184	23	TGGACGGAGAACTGACAAGGGCT
isc-miR-184	miR-184	21	TGGACGGAGAACTGAGAAGGG
isc-miR-184	miR-184	20	TGGACGGAGAACTGATAAAG
isc-miR-184	miR-184	21	TGGACGGAGAACTGATAAAGG
isc-miR-184	miR-184	20	TGGACGGAGAACTGATAACG
isc-miR-184	miR-184	21	TGGACGGAGAACTGATAACGA
isc-miR-184	miR-184	23	TGGACGGAGAACTGATAACGGAA
isc-miR-184	miR-184	20	TGGACGGAGAACTGATAAGA
isc-miR-184	miR-184	21	TGGACGGAGAACTGATAAGAA
isc-miR-184	miR-184	20	TGGACGGAGAACTGATAAGC
isc-miR-184	miR-184	21	TGGACGGAGAACTGATAAGCG
isc-miR-184	miR-184	20	TGGACGGAGAACTGATAAGG
isc-miR-184	miR-184	21	TGGACGGAGAACTGATAAGGA
isc-miR-184	miR-184	22	TGGACGGAGAACTGATAAGGAA
isc-miR-184	miR-184	23	TGGACGGAGAACTGATAAGGAAA
hsa-miR-184	miR-184	22	TGGACGGAGAACTGATAAGGAT
isc-miR-184	miR-184	21	TGGACGGAGAACTGATAAGGG
isc-miR-184	miR-184	22	TGGACGGAGAACTGATAAGGGA
isc-miR-184	miR-184	23	TGGACGGAGAACTGATAAGGGAA
isc-miR-184	miR-184	24	TGGACGGAGAACTGATAAGGGAAA
isc-miR-184	miR-184	23	TGGACGGAGAACTGATAAGGGAG
isc-miR-184	miR-184	23	TGGACGGAGAACTGATAAGGGAT
isc-miR-184	miR-184	22	TGGACGGAGAACTGATAAGGGC
isc-miR-184	miR-184	23	TGGACGGAGAACTGATAAGGGCA
isc-miR-184	miR-184	23	TGGACGGAGAACTGATAAGGGCC
isc-miR-184	miR-184	23	TGGACGGAGAACTGATAAGGGCG
isc-miR-184	miR-184	23	TGGACGGAGAACTGATAAGGGCT
isc-miR-184	miR-184	24	TGGACGGAGAACTGATAAGGGCTC
isc-miR-184	miR-184	22	TGGACGGAGAACTGATAAGGGG
hsa-miR-184	miR-184	22	TGGACGGAGAACTGATAAGGGT
hsa-miR-184	miR-184	23	TGGACGGAGAACTGATAAGGGTC
isc-miR-184	miR-184	23	TGGACGGAGAACTGATAAGGGTT
isc-miR-184	miR-184	24	TGGACGGAGAACTGATAAGGGTTT
isc-miR-184	miR-184	21	TGGACGGAGAACTGATAAGGT
isc-miR-184	miR-184	20	TGGACGGAGAACTGATAAGT
isc-miR-184	miR-184	21	TGGACGGAGAACTGATAAGTG
isc-miR-184	miR-184	22	TGGACGGAGAACTGATAAGTGC
isc-miR-184	miR-184	22	TGGACGGAGAACTGATAATGGA
isc-miR-184	miR-184	23	TGGACGGAGAACTGATAATGGCT
isc-miR-184	miR-184	21	TGGACGGAGAACTGATAGGGG
isc-miR-184	miR-184	22	TGGACGGAGAACTGATAGGGGC
hsa-miR-184	miR-184	22	TGGACGGAGAACTGATAGGGGT
isc-miR-184	miR-184	21	TGGACGGAGAACTGATATGGG
isc-miR-184	miR-184	22	TGGACGGAGAACTGATATGGGC
isc-miR-184	miR-184	21	TGGACGGAGAACTGATATGGT
isc-miR-184	miR-184	21	TGGACGGAGAACTGATCAGGG
isc-miR-184	miR-184	22	TGGACGGAGAACTGATCAGGGC
isc-miR-184	miR-184	20	TGGACGGAGAACTGATGAGG
isc-miR-184	miR-184	21	TGGACGGAGAACTGATGAGGA
isc-miR-184	miR-184	21	TGGACGGAGAACTGATGAGGG
isc-miR-184	miR-184	22	TGGACGGAGAACTGATGAGGGA
isc-miR-184	miR-184	20	TGGACGGAGAACTGATTAGG
isc-miR-184	miR-184	21	TGGACGGAGAACTGATTAGGG
isc-miR-184	miR-184	22	TGGACGGAGAACTGATTAGGGA
isc-miR-184	miR-184	22	TGGACGGAGAACTGATTAGGGC
isc-miR-184	miR-184	20	TGGACGGAGAACTGCTAAGG
isc-miR-184	miR-184	20	TGGACGGAGAACTGGTAAGG
isc-miR-184	miR-184	21	TGGACGGAGAACTGGTAAGGA
isc-miR-184	miR-184	23	TGGACGGAGAACTGGTAAGGGCT
isc-miR-184	miR-184	20	TGGACGGAGAACTGTTAAGG
isc-miR-184	miR-184	21	TGGACGGAGAACTGTTAAGGG
isc-miR-184	miR-184	22	TGGACGGAGAACTGTTAAGGGC
isc-miR-184	miR-184	20	TGGACGGAGAACTTATAAGG
isc-miR-184	miR-184	21	TGGACGGAGAACTTATAAGTG
isc-miR-184	miR-184	21	TGGACGGAGAAGTGATAAGGA
isc-miR-184	miR-184	21	TGGACGGAGAAGTGATAAGGG
hsa-miR-184	miR-184	22	TGGACGGAGAAGTGATAAGGGT
isc-miR-184	miR-184	21	TGGACGGAGAATCGATAAGGG
isc-miR-184	miR-184	20	TGGACGGAGAATTGATAAGG
isc-miR-184	miR-184	21	TGGACGGAGAATTGATAAGGA
isc-miR-184	miR-184	21	TGGACGGAGAATTGATAAGGG
isc-miR-184	miR-184	22	TGGACGGAGAATTGATAAGGGA
isc-miR-184	miR-184	22	TGGACGGAGAATTGATAAGGGC
isc-miR-184	miR-184	23	TGGACGGAGAATTGATAAGGGCT
isc-miR-184	miR-184	24	TGGACGGAGAATTGATAAGGGCTT
hsa-miR-184	miR-184	22	TGGACGGAGAATTGATAAGGGT
isc-miR-184	miR-184	23	TGGACGGAGAATTGATAAGGGTT
isc-miR-184	miR-184	20	TGGACGGAGACCTGATAAGG
isc-miR-184	miR-184	21	TGGACGGAGACCTGATAAGGG
isc-miR-184	miR-184	22	TGGACGGAGACCTGATAAGGGG
isc-miR-184	miR-184	21	TGGACGGAGACCTGATACGGG
isc-miR-184	miR-184	20	TGGACGGAGAGCTGATAAGG
isc-miR-184	miR-184	21	TGGACGGAGAGCTGATAAGGA
isc-miR-184	miR-184	21	TGGACGGAGAGCTGATAAGGG
isc-miR-184	miR-184	22	TGGACGGAGAGCTGATAAGGGC
hsa-miR-184	miR-184	22	TGGACGGAGAGCTGATAAGGGT
isc-miR-184	miR-184	20	TGGACGGAGATCTGATAAGG
isc-miR-184	miR-184	21	TGGACGGAGGACTGATAAGGA
isc-miR-184	miR-184	21	TGGACGGAGGACTGATAAGGG
isc-miR-184	miR-184	22	TGGACGGAGGACTGATAAGGGA
isc-miR-184	miR-184	22	TGGACGGAGGACTGATAAGGGC
isc-miR-184	miR-184	22	TGGACGGAGTACGGATAAGGGC
isc-miR-184	miR-184	21	TGGACGGATAACAGATAAGGG
isc-miR-184	miR-184	21	TGGACGGATAACTGATAAGGA
isc-miR-184	miR-184	21	TGGACGGATAACTGATAAGGG
isc-miR-184	miR-184	22	TGGACGGATAACTGATAAGGGA
isc-miR-184	miR-184	22	TGGACGGATAACTGATAAGGGC
isc-miR-184	miR-184	23	TGGACGGATAACTGATAAGGGCT
hsa-miR-184	miR-184	22	TGGACGGATAACTGATAAGGGT
isc-miR-184	miR-184	22	TGGACGGATAACTGATAAGGTC
isc-miR-184	miR-184	22	TGGACGGATAACTGATAATGGC
isc-miR-184	miR-184	21	TGGACGGATAACTTATAAGGG
isc-miR-184	miR-184	21	TGGACGGGGAACTGATAAGGA
isc-miR-184	miR-184	21	TGGACGGGGAACTGATAAGGG
isc-miR-184	miR-184	22	TGGACGGGGAACTGATAAGGGA
isc-miR-184	miR-184	22	TGGACGGGGAACTGATAAGGGC
hsa-miR-184	miR-184	22	TGGACGGGGAACTGATAAGGGT
isc-miR-184	miR-184	21	TGGACGGGGAACTGGTAAGGG
isc-miR-184	miR-184	21	TGGACGGTGAACTGATAAGGG
isc-miR-184	miR-184	22	TGGACGGTGAACTGATAAGGGG
hsa-miR-184	miR-184	22	TGGACGGTGAACTGATAAGGGT
isc-miR-184	miR-184	23	TGGACGTAGAACTGATAAGGGCT
hsa-miR-184	miR-184	22	TGGACGTAGACCTGATAAGGGT
isc-miR-184	miR-184	23	TGGACGTATAACTGATAAGGGCT
isc-miR-184	miR-184	21	TGGACTGAGAACTGATAAGGA
isc-miR-184	miR-184	21	TGGACTGAGAACTGATAAGGG
isc-miR-184	miR-184	23	TGGACTGAGAACTGATAAGGGCT
hsa-miR-184	miR-184	22	TGGACTGAGAACTGATAAGGGT
isc-miR-184	miR-184	23	TGGACTGAGAACTGATAAGGTCT
isc-miR-184	miR-184	21	TGGACTGAGAACTGATAAGTG
isc-miR-184	miR-184	21	TGGACTGAGAACTGATAATGG
isc-miR-184	miR-184	21	TGGACTGATAACTGATAAGGG
isc-miR-184	miR-184	21	TGGATGGAGAACTGATAAGGG
isc-miR-184	miR-184	23	TGGATGGAGAACTGATAAGGGCA
isc-miR-184	miR-184	23	TGGATGGAGAACTGATAAGGGCT
isc-miR-184	miR-184	21	TGGGCGGAGAACTGATAAGGA
isc-miR-184	miR-184	21	TGGGCGGAGAACTGATAAGGG
isc-miR-184	miR-184	22	TGGGCGGAGAACTGATAAGGGA
isc-miR-184	miR-184	23	TGGGCGGAGAACTGATAAGGGCT
hsa-miR-184	miR-184	22	TGGGCGGAGAACTGATAAGGGT
isc-miR-184	miR-184	20	TGTACGGAGAACTGATAAGG
isc-miR-184	miR-184	21	TGTACGGAGAACTGATAAGGG
pte-miR-184	miR-184	22	TTATCATTCGACTGTCCAGACT
isc-miR-184	miR-184	22	TTGACGGAGAACTGATAAGGGC
isc-miR-184	miR-184	21	TTGACGGAGAACTGATAAGGT
hsa-miR-185	miR-185	22	TGGAGAGAAAGGCAGTTCCTGA
hsa-miR-185	miR-185	22	TGTAGAGAAAGGCAGTTCCTGA
tur-miR-190	miR-190	22	ACCAAGAATCAGACATATACTT
tur-miR-190	miR-190	22	ACCAAGAATCAGACATATGCTA
tur-miR-190	miR-190	22	ACCAAGAATCAGACATATGCTC
tur-miR-190	miR-190	23	ACCAAGAATCAGACATATGCTCG
tur-miR-190	miR-190	23	ACCAAGAATCAGACATATGCTCT
tur-miR-190	miR-190	22	ACCAAGAATCAGACATATGCTT
tur-miR-190	miR-190	23	ACCGAGAATCAGACATATGCTCG
pte-miR-190	miR-190	24	AGATATGGTTGATATTCTTGGTTG
pte-miR-190	miR-190	24	AGATATGTTGGATATTCTTGGTTG
tur-miR-190	miR-190	23	AGATATGTTTGATATTCTTCGTC
tur-miR-190	miR-190	23	AGATATGTTTGATATTCTTGCTA
pte-miR-190	miR-190	22	AGATATGTTTGATATTCTTGGC
tur-miR-190	miR-190	23	AGATATGTTTGATATTCTTGGCT
pte-miR-190	miR-190	22	AGATATGTTTGATATTCTTGGT
tur-miR-190	miR-190	23	AGATATGTTTGATATTCTTGGTA
tur-miR-190	miR-190	23	AGATATGTTTGATATTCTTGGTC
tur-miR-190	miR-190	23	AGATATGTTTGATATTCTTGGTT
pte-miR-190	miR-190	24	AGATATGTTTGATATTCTTGGTTA
pte-miR-190	miR-190	24	AGATATGTTTGATATTCTTGGTTG
tur-miR-190	miR-190	23	AGATATGTTTGATGTTCTTGGTT
tur-miR-190	miR-190	22	CAAGAATCAGACATATGCTCGC
tur-miR-190	miR-190	22	CAAGAATCAGACATATGCTCGT
tur-miR-190	miR-190	20	CCAAGAATCAGACATATGCT
tur-miR-190	miR-190	21	CCAAGAATCAGACATATGCTA
tur-miR-190	miR-190	21	CCAAGAATCAGACATATGCTC
tur-miR-190	miR-190	22	CCAAGAATCAGACATATGCTCA
tur-miR-190	miR-190	23	CCAAGAATCAGACATATGCTCCC
tur-miR-190	miR-190	22	CCAAGAATCAGACATATGCTCG
tur-miR-190	miR-190	23	CCAAGAATCAGACATATGCTCGA
tur-miR-190	miR-190	23	CCAAGAATCAGACATATGCTCGC
tur-miR-190	miR-190	23	CCAAGAATCAGACATATGCTCGT
tur-miR-190	miR-190	21	CCAAGAATCAGACATATGCTT
tur-miR-190	miR-190	21	CCAAGAATCGGACATATGCTC
tur-miR-190	miR-190	21	CCAAGGATCAGACATATGCTC
tur-miR-190	miR-190	22	GAGATATGTTTGATATTCTTGG
tur-miR-190	miR-190	21	GGATATGTTTGATATTCTTGG
hsa-miR-191	miR-191	22	AACGGAATCCCAAAAGCAGCGG
hsa-miR-191	miR-191	23	CAACGGAAACCCAAAAGCAGCTG
hsa-miR-191	miR-191	23	CAACGGAATCCCAAAAGCAGCTG
hsa-miR-193b	miR-193	22	CGGGGTTTTGAGGGCGAGATGA
isc-miR-1993	miR-1993	21	CATTATGCTAGTGTTCGCGGG
isc-miR-1993	miR-1993	22	CATTATGCTAGTGTTCGCGGGC
isc-miR-1993	miR-1993	22	CATTATGCTAGTGTTCGCGGGT
isc-miR-2001	miR-2001	21	ATGTCACCGTTACAATGGGCA
isc-miR-2001	miR-2001	21	CTGTGACCGTTACAATGGGCA
isc-miR-2001	miR-2001	23	CTGTGACCGTTACAATGGGCATC
isc-miR-2001	miR-2001	22	TAGTGACTGTTACAATGGGCAT
isc-miR-2001	miR-2001	22	TGTGACCGTCACAATGGGCATG
isc-miR-2001	miR-2001	22	TGTGACCGTTACAAAGGGCATG
isc-miR-2001	miR-2001	22	TGTGACCGTTACAATGGGCATG
isc-miR-2001	miR-2001	23	TTGAGACCGTTACAATGGGCATT
isc-miR-2001	miR-2001	21	TTGTGACCGATACAATGGGCA
isc-miR-2001	miR-2001	21	TTGTGACCGCTACAATGGGCA
isc-miR-2001	miR-2001	21	TTGTGACCGTAACAAAGGGCA
isc-miR-2001	miR-2001	21	TTGTGACCGTCACAATGGGCA
isc-miR-2001	miR-2001	22	TTGTGACCGTCACAATGGTCAT
isc-miR-2001	miR-2001	21	TTGTGACCGTTACAAAGGGCA
isc-miR-2001	miR-2001	21	TTGTGACCGTTACAATGGGCA
isc-miR-2001	miR-2001	22	TTGTGACCGTTACAATGGGCAA
isc-miR-2001	miR-2001	22	TTGTGACCGTTACAATGGGCAT
isc-miR-2001	miR-2001	23	TTGTGACCGTTACAATGGGCATA
isc-miR-2001	miR-2001	23	TTGTGACCGTTACAATGGGCATC
isc-miR-2001	miR-2001	23	TTGTGACCGTTACAATGGGCATG
isc-miR-2001	miR-2001	23	TTGTGACCGTTACAATGGGCATT
isc-miR-2001	miR-2001	21	TTGTGACCGTTACAATGGGCC
isc-miR-2001	miR-2001	21	TTGTGACCGTTACAATGGGCG
isc-miR-2001	miR-2001	21	TTGTGACCGTTACAATGGGCT
isc-miR-2001	miR-2001	21	TTGTGACCGTTACAATGGTCA
isc-miR-2001	miR-2001	21	TTGTGACCGTTACAGTGGGCA
isc-miR-2001	miR-2001	23	TTGTGACCGTTACGATGGGCATT
isc-miR-2001	miR-2001	21	TTGTGACCTTTACAATGGGCG
isc-miR-2001	miR-2001	21	TTGTGACTGTTACAATGGGCA
isc-miR-2001	miR-2001	22	TTGTGACTGTTACAATGGGCAT
isc-miR-2001	miR-2001	23	TTGTGACTGTTACAATGGGCATT
isc-miR-2001	miR-2001	23	TTGTGACTGTTACCATGGGCATG
isc-miR-2001	miR-2001	21	TTGTGATCGTTACAATGGGCA
isc-miR-2001	miR-2001	21	TTGTGTCCGTTACAATGGGCA
isc-miR-2001	miR-2001	21	TTGTTACCTTTACAATGGGCA
hsa-miR-200b	miR-200	24	TAATACTGCCTGGTAATGATGACA
hsa-miR-200b	miR-200	24	TAATACTGCCTGGTAATGATGACC
hsa-miR-200b	miR-200	24	TAATACTGCCTGGTAATGATGACT
hsa-miR-200c	miR-200	22	TAATACTGCCGGGTAATGATGG
hsa-miR-200c	miR-200	23	TAATACTGCCGGGTAATGATGGA
hsa-miR-203a	miR-203	22	GTGAAATGTTCAGGACCACTAG
hsa-miR-203a	miR-203	20	GTGAAATGTTTAGGACCACT
hsa-miR-203a	miR-203	22	GTGAAATGTTTAGGACCACTAA
hsa-miR-203a	miR-203	22	GTGAAATGTTTAGGACCACTAG
hsa-miR-203a	miR-203	23	GTGAAATGTTTAGGACCACTAGA
hsa-miR-203a	miR-203	23	GTGAAATGTTTAGGACCACTAGT
hsa-miR-203a	miR-203	22	GTGAAATTTTTAGGACCACTAG
hsa-miR-203a	miR-203	22	GTGAAGTGTTTAGGACCACTAG
hsa-miR-203a	miR-203	19	TGAAATGTTTAGGACCACT
hsa-miR-203a	miR-203	21	TGAAATGTTTAGGACCACTAG
hsa-miR-203a	miR-203	22	TGAAATGTTTAGGACCACTAGA
hsa-miR-203a	miR-203	22	TGAAATGTTTAGGACCACTAGC
hsa-miR-203a	miR-203	22	TGAAATGTTTAGGACCACTAGT
hsa-miR-205	miR-205	23	TCCTTCATTCCACCGGAGTCTGA
hsa-miR-206	miR-206	22	TGGAATGTAAAGAAGTTTGTGG
hsa-miR-206	miR-206	20	TGGAATGTAAGGAAGTGTGT
hsa-miR-21	miR-21	20	TAGCTTATCAGACTGATGTT
hsa-miR-21	miR-21	21	TAGCTTATCAGACTGATGTTG
hsa-miR-21	miR-21	23	TAGCTTATCAGACTGATGTTGAA
hsa-miR-21	miR-21	23	TAGCTTATCAGACTGATGTTGAC
hsa-miR-21	miR-21	24	TAGCTTATCAGACTGATGTTGACA
hsa-miR-21	miR-21	24	TAGCTTATCAGACTGATGTTGACT
hsa-miR-21	miR-21	23	TAGCTTATCAGACTGATGTTGAT
dme-miR-210	miR-210	23	CTTGTGCGTGTGACAGTGGCTAA
dme-miR-210	miR-210	23	CTTGTGCGTGTGACAGTGGCTAC
dme-miR-210	miR-210	23	CTTGTGCGTGTGACAGTGGCTAT
pte-miR-210	miR-210	22	GTGTGCGTGTGACAGCGGCTAT
pte-miR-210	miR-210	22	TTGTGCGCGTGACAGTGGCTAT
pte-miR-210	miR-210	22	TTGTGCGTGTGACAGCGGCTAT
dme-miR-210	miR-210	23	TTGTGCGTGTGACAGCGGCTATT
dme-miR-210	miR-210	23	TTGTGCGTGTGACAGCGGCTCTT
pte-miR-210	miR-210	22	TTGTGCGTGTGACAGTGGCTAT
hsa-miR-215	miR-215	22	ATGACCTATGAATTGACAGACT
hsa-miR-22	miR-22	22	AAGCTGCCAGTTGAAGAACTGA
hsa-miR-22	miR-22	22	AAGCTGCCAGTTGAAGAACTGC
hsa-miR-22	miR-22	22	AAGCTGCCAGTTGAAGAACTGT
hsa-miR-22	miR-22	22	AAGCTGCTAGTTGAAGAACTGC
hsa-miR-22	miR-22	22	AAGCTGCTAGTTGAAGAACTGT
hsa-miR-223	miR-223	24	CGTGTATTTGACAAGCTGAGTTGA
hsa-miR-223	miR-223	23	TGTCAGTTTGTCAAAAACCCCAA
hsa-miR-223	miR-223	23	TGTCAGTTTGTCAAATACCCCAA
hsa-miR-23a	miR-23	23	ATCACATTGCCAGGGATTTCCAT
hsa-miR-24	miR-24	21	TGGCTCAGTTCAGCAGGAACA
hsa-miR-25	miR-25	21	CATTGCACTTGTCTCGGTCTA
hsa-miR-25	miR-25	21	CATTGCACTTGTCTCGGTCTG
dme-miR-252	miR-252	21	CTAAGAAGTAGTGCCGCAGGA
tur-miR-252	miR-252	23	CTAAGTACTAGCGCCGTAGGAGT
dme-miR-252	miR-252	21	CTAAGTAGTAGTGCCGCAGGA
tur-miR-252	miR-252	22	TAAGTACTACCGCCGTAGGAGT
dme-miR-252	miR-252	21	TTAAGTACAAGTGCCGCAGGA
dme-miR-252	miR-252	21	TTAAGTACTACTGCCGCAGGA
tur-miR-252	miR-252	21	TTAAGTACTAGAGCCGCAGGA
dme-miR-252	miR-252	21	TTAAGTACTAGTCCCGCAGGA
dme-miR-252	miR-252	21	TTAAGTACTAGTGCCGCAGGA
isc-miR-252b	miR-252	21	AAAAGTAGTAGTGCCGCAGGT
isc-miR-252b	miR-252	22	AAAAGTAGTAGTGCCGCAGGTA
isc-miR-252b	miR-252	23	AAAAGTAGTAGTGCCGCAGGTAA
isc-miR-252b	miR-252	22	AAGAAGTAGTGCCGCAGGTAAT
isc-miR-252b	miR-252	20	AAGTAGTAGTGCCGCAGGTA
isc-miR-252b	miR-252	22	AAGTAGTAGTGCCGCAGGTAAC
isc-miR-252b	miR-252	23	AATTAAGTAGTAGTGCCGCAGGT
isc-miR-252b	miR-252	24	AATTAAGTAGTAGTGCCGCAGGTA
isc-miR-252b	miR-252	22	AGAAGTAGTAGTGCCGCAGGTA
isc-miR-252b	miR-252	23	AGTAAGTAGTAGTGCCGCAGGTA
isc-miR-252b	miR-252	22	ATAAATAGTAGTGCCGCAGGTA
isc-miR-252b	miR-252	21	ATAACTAGTAGTGCCGCAGGT
isc-miR-252b	miR-252	22	ATAACTAGTAGTGCCGCAGGTA
isc-miR-252b	miR-252	23	ATAACTAGTAGTGCCGCAGGTAA
isc-miR-252b	miR-252	21	ATAAGAAGTAGTGCCGCAGGT
isc-miR-252b	miR-252	22	ATAAGAAGTAGTGCCGCAGGTA
isc-miR-252b	miR-252	23	ATAAGAAGTAGTGCCGCAGGTAA
isc-miR-252b	miR-252	22	ATAAGCAGTAGTGCCGCAGGTA
isc-miR-252b	miR-252	22	ATAAGGAGTAGTGCCGCAGGTA
isc-miR-252b	miR-252	22	ATAAGTAATAGTGCCGCAGGTA
isc-miR-252b	miR-252	21	ATAAGTACTAGTGCCGCAGGT
isc-miR-252b	miR-252	22	ATAAGTACTAGTGCCGCAGGTA
isc-miR-252b	miR-252	23	ATAAGTACTAGTGCCGCAGGTAA
isc-miR-252b	miR-252	21	ATAAGTAGAAGTGCCGCAGGT
isc-miR-252b	miR-252	22	ATAAGTAGAAGTGCCGCAGGTA
isc-miR-252b	miR-252	23	ATAAGTAGAAGTGCCGCAGGTAA
isc-miR-252b	miR-252	22	ATAAGTAGCAGTGCCGCAGGTA
isc-miR-252b	miR-252	22	ATAAGTAGGAGTGCCGCAGGTA
isc-miR-252b	miR-252	21	ATAAGTAGTACTGCCGCAGGT
isc-miR-252b	miR-252	22	ATAAGTAGTACTGCCGCAGGTA
isc-miR-252b	miR-252	21	ATAAGTAGTAGAGCCGCAGGT
isc-miR-252b	miR-252	22	ATAAGTAGTAGAGCCGCAGGTA
isc-miR-252b	miR-252	23	ATAAGTAGTAGAGCCGCAGGTAA
isc-miR-252b	miR-252	22	ATAAGTAGTAGCGCCGCAGGTA
isc-miR-252b	miR-252	22	ATAAGTAGTAGTACCGCAGGTA
isc-miR-252b	miR-252	21	ATAAGTAGTAGTCCCGCAGGT
isc-miR-252b	miR-252	22	ATAAGTAGTAGTCCCGCAGGTA
isc-miR-252b	miR-252	22	ATAAGTAGTAGTGCCCCAGGTA
isc-miR-252b	miR-252	22	ATAAGTAGTAGTGCCGAAGGTA
isc-miR-252b	miR-252	21	ATAAGTAGTAGTGCCGCACGT
isc-miR-252b	miR-252	22	ATAAGTAGTAGTGCCGCACGTA
isc-miR-252b	miR-252	22	ATAAGTAGTAGTGCCGCAGATA
isc-miR-252b	miR-252	22	ATAAGTAGTAGTGCCGCAGCTA
isc-miR-252b	miR-252	20	ATAAGTAGTAGTGCCGCAGG
isc-miR-252b	miR-252	21	ATAAGTAGTAGTGCCGCAGGA
isc-miR-252b	miR-252	22	ATAAGTAGTAGTGCCGCAGGAA
isc-miR-252b	miR-252	23	ATAAGTAGTAGTGCCGCAGGAAA
isc-miR-252b	miR-252	21	ATAAGTAGTAGTGCCGCAGGC
isc-miR-252b	miR-252	22	ATAAGTAGTAGTGCCGCAGGCA
isc-miR-252b	miR-252	21	ATAAGTAGTAGTGCCGCAGGG
isc-miR-252b	miR-252	21	ATAAGTAGTAGTGCCGCAGGT
isc-miR-252b	miR-252	22	ATAAGTAGTAGTGCCGCAGGTA
isc-miR-252b	miR-252	23	ATAAGTAGTAGTGCCGCAGGTAA
isc-miR-252b	miR-252	24	ATAAGTAGTAGTGCCGCAGGTAAA
isc-miR-252b	miR-252	24	ATAAGTAGTAGTGCCGCAGGTAAC
isc-miR-252b	miR-252	24	ATAAGTAGTAGTGCCGCAGGTAAT
isc-miR-252b	miR-252	23	ATAAGTAGTAGTGCCGCAGGTAC
isc-miR-252b	miR-252	23	ATAAGTAGTAGTGCCGCAGGTAG
isc-miR-252b	miR-252	23	ATAAGTAGTAGTGCCGCAGGTAT
isc-miR-252b	miR-252	22	ATAAGTAGTAGTGCCGCAGGTC
isc-miR-252b	miR-252	22	ATAAGTAGTAGTGCCGCAGGTG
isc-miR-252b	miR-252	22	ATAAGTAGTAGTGCCGCAGGTT
isc-miR-252b	miR-252	22	ATAAGTAGTAGTGCCGCAGTTA
isc-miR-252b	miR-252	22	ATAAGTAGTAGTGCCGCATGTA
isc-miR-252b	miR-252	22	ATAAGTAGTAGTGCCGCGGGTA
isc-miR-252b	miR-252	21	ATAAGTAGTAGTGCCGCTGGT
isc-miR-252b	miR-252	21	ATAAGTAGTAGTGCCGGAGGT
isc-miR-252b	miR-252	22	ATAAGTAGTAGTGCCGTAGGTA
isc-miR-252b	miR-252	21	ATAAGTAGTAGTGCTGCAGGT
isc-miR-252b	miR-252	22	ATAAGTAGTAGTGTCGCAGGTA
isc-miR-252b	miR-252	21	ATAAGTAGTAGTTCCGCAGGT
isc-miR-252b	miR-252	21	ATAAGTAGTATTGCCGCAGGT
isc-miR-252b	miR-252	22	ATAAGTAGTATTGCCGCAGGTA
isc-miR-252b	miR-252	23	ATAAGTAGTATTGCCGCAGGTAA
isc-miR-252b	miR-252	21	ATAAGTAGTGGTGCCGCAGGT
isc-miR-252b	miR-252	22	ATAAGTAGTGGTGCCGCAGGTA
isc-miR-252b	miR-252	22	ATAAGTATTAGTGCCGCAGGTA
isc-miR-252b	miR-252	21	ATAAGTGGTAGTGCCGCAGGT
isc-miR-252b	miR-252	21	ATAATTAGTAGTGCCGCAGGT
isc-miR-252b	miR-252	22	ATAATTAGTAGTGCCGCAGGTA
isc-miR-252b	miR-252	21	ATAGGTAGTAGTGCCGCAGGT
isc-miR-252b	miR-252	22	ATAGGTAGTAGTGCCGCAGGTA
isc-miR-252b	miR-252	21	ATATGTAGTAGTGCCGCAGGT
isc-miR-252b	miR-252	22	ATATGTAGTAGTGCCGCAGGTA
isc-miR-252b	miR-252	23	ATATGTAGTAGTGCCGCAGGTAA
isc-miR-252b	miR-252	21	ATGTAGTAGTGCCGCAGGTAA
isc-miR-252b	miR-252	22	ATTAAGAAGTAGTGCCGCAGGT
isc-miR-252b	miR-252	23	ATTAAGTAGTAGAGCCGCAGGTA
isc-miR-252b	miR-252	23	ATTAAGTAGTAGTGCCACAGGTA
isc-miR-252b	miR-252	23	ATTAAGTAGTAGTGCCGAAGGTA
isc-miR-252b	miR-252	22	ATTAAGTAGTAGTGCCGCAGGA
isc-miR-252b	miR-252	22	ATTAAGTAGTAGTGCCGCAGGC
isc-miR-252b	miR-252	22	ATTAAGTAGTAGTGCCGCAGGG
isc-miR-252b	miR-252	22	ATTAAGTAGTAGTGCCGCAGGT
isc-miR-252b	miR-252	23	ATTAAGTAGTAGTGCCGCAGGTA
isc-miR-252b	miR-252	23	ATTAAGTAGTAGTGCCGCAGGTT
isc-miR-252b	miR-252	23	ATTAAGTATTAGTGCCGCAGGTA
isc-miR-252b	miR-252	23	ATTATGTAGTAGTGCCGCAGGTA
isc-miR-252b	miR-252	22	CAAAGTAGTAGTGCCGCAGGTA
isc-miR-252b	miR-252	22	CATAAGTAGTAGTGCCGCAGGT
isc-miR-252b	miR-252	23	CATTAAGTAGTAGTGCCGCAGGC
isc-miR-252b	miR-252	23	CATTAAGTAGTAGTGCCGCAGGT
isc-miR-252b	miR-252	21	CCAAGTAGTAGTGCCGCAGGT
isc-miR-252b	miR-252	22	CCAAGTAGTAGTGCCGCAGGTA
isc-miR-252b	miR-252	22	CTAACTAGTAGTGCCGCAGGTA
isc-miR-252b	miR-252	21	CTAAGAAGTAGTGCCGCAGGT
isc-miR-252b	miR-252	22	CTAAGAAGTAGTGCCGCAGGTA
isc-miR-252b	miR-252	22	CTAAGCAGTAGTGCCGCAGGTA
isc-miR-252b	miR-252	21	CTAAGTAGAAGTGCCGCAGGT
isc-miR-252b	miR-252	22	CTAAGTAGAAGTGCCGCAGGTA
isc-miR-252b	miR-252	21	CTAAGTAGGAGTGCCGCAGGT
isc-miR-252b	miR-252	22	CTAAGTAGTAGAGCCGCAGGTA
isc-miR-252b	miR-252	22	CTAAGTAGTAGCGCCGCAGGTA
isc-miR-252b	miR-252	22	CTAAGTAGTAGTACCGCAGGTA
isc-miR-252b	miR-252	22	CTAAGTAGTAGTGCCGAAGGTA
isc-miR-252b	miR-252	21	CTAAGTAGTAGTGCCGCAAGT
isc-miR-252b	miR-252	22	CTAAGTAGTAGTGCCGCAGATA
isc-miR-252b	miR-252	20	CTAAGTAGTAGTGCCGCAGG
isc-miR-252b	miR-252	21	CTAAGTAGTAGTGCCGCAGGC
isc-miR-252b	miR-252	21	CTAAGTAGTAGTGCCGCAGGG
isc-miR-252b	miR-252	21	CTAAGTAGTAGTGCCGCAGGT
isc-miR-252b	miR-252	22	CTAAGTAGTAGTGCCGCAGGTA
isc-miR-252b	miR-252	23	CTAAGTAGTAGTGCCGCAGGTAA
isc-miR-252b	miR-252	24	CTAAGTAGTAGTGCCGCAGGTAAC
isc-miR-252b	miR-252	24	CTAAGTAGTAGTGCCGCAGGTAAT
isc-miR-252b	miR-252	22	CTAAGTAGTAGTGCCGCAGGTC
isc-miR-252b	miR-252	22	CTAAGTAGTAGTGCCGCAGGTG
isc-miR-252b	miR-252	22	CTAAGTAGTAGTGCCGCAGGTT
isc-miR-252b	miR-252	21	CTAAGTAGTAGTGCCGCGGGT
isc-miR-252b	miR-252	22	CTAAGTAGTAGTGCCGCGGGTA
isc-miR-252b	miR-252	22	CTAAGTAGTAGTGCCGTAGGTA
isc-miR-252b	miR-252	22	CTAAGTAGTAGTGCCTCAGGTA
isc-miR-252b	miR-252	21	CTAAGTAGTAGTGCTGCAGGT
isc-miR-252b	miR-252	22	CTAAGTAGTAGTGCTGCAGGTA
isc-miR-252b	miR-252	21	CTAAGTAGTAGTTCCGCAGGT
isc-miR-252b	miR-252	22	CTAAGTAGTAGTTCCGCAGGTA
isc-miR-252b	miR-252	22	CTAAGTAGTATTGCCGCAGGTA
isc-miR-252b	miR-252	23	CTAAGTAGTATTGCCGCAGGTAA
isc-miR-252b	miR-252	22	CTAAGTAGTGGTGCCGCAGGTA
isc-miR-252b	miR-252	22	CTAAGTATTAGTGCCGCAGGTA
isc-miR-252b	miR-252	22	CTAAGTGGTAGTGCCGCAGGTA
isc-miR-252b	miR-252	23	CTAAGTGGTAGTGCCGCAGGTAA
isc-miR-252b	miR-252	21	CTAATTAGTAGTGCCGCAGGT
isc-miR-252b	miR-252	22	CTAATTAGTAGTGCCGCAGGTA
isc-miR-252b	miR-252	22	CTAGGTAGTAGTGCCGCAGGTA
isc-miR-252b	miR-252	22	CTAGTAGTAGTGCCGCAGGTAA
isc-miR-252b	miR-252	22	CTATGTAGTAGTGCCGCAGGTA
isc-miR-252b	miR-252	23	CTCAAGTAGTAGTGCCGCAGGTA
isc-miR-252b	miR-252	23	CTTAAGAAGTAGTGCCGCAGGTA
isc-miR-252b	miR-252	23	CTTAAGCAGTAGTGCCGCAGGTA
isc-miR-252b	miR-252	23	CTTAAGTAGCAGTGCCGCAGGTA
isc-miR-252b	miR-252	22	CTTAAGTAGTAGTGCCGCAGGA
isc-miR-252b	miR-252	22	CTTAAGTAGTAGTGCCGCAGGC
isc-miR-252b	miR-252	22	CTTAAGTAGTAGTGCCGCAGGT
isc-miR-252b	miR-252	23	CTTAAGTAGTAGTGCCGCAGGTA
isc-miR-252b	miR-252	24	CTTAAGTAGTAGTGCCGCAGGTAA
isc-miR-252b	miR-252	25	CTTAAGTAGTAGTGCCGCAGGTAAA
isc-miR-252b	miR-252	25	CTTAAGTAGTAGTGCCGCAGGTAAT
isc-miR-252b	miR-252	23	CTTAAGTAGTAGTGCCGCAGGTC
isc-miR-252b	miR-252	23	CTTAAGTAGTAGTGCCGCAGGTG
isc-miR-252b	miR-252	23	CTTAAGTAGTAGTGCCGCAGGTT
isc-miR-252b	miR-252	22	CTTAAGTAGTAGTGCCGCGGGT
isc-miR-252b	miR-252	23	CTTAAGTATTAGTGCCGCAGGTA
isc-miR-252b	miR-252	21	CTTAGTAGTAGTGCCGCAGGT
isc-miR-252b	miR-252	23	CTTTAGTAGTAGTGCCGCAGGTA
isc-miR-252b	miR-252	21	GGAAGTAGTAGTGCCGCAGGT
isc-miR-252b	miR-252	22	GGAAGTAGTAGTGCCGCAGGTA
isc-miR-252b	miR-252	21	GTAAGGAGTAGTGCCGCAGGT
isc-miR-252b	miR-252	22	GTAAGGAGTAGTGCCGCAGGTA
isc-miR-252b	miR-252	22	GTAAGTAGGAGTGCCGCAGGTA
isc-miR-252b	miR-252	22	GTAAGTAGTAGTGCAGCAGGTA
isc-miR-252b	miR-252	21	GTAAGTAGTAGTGCCGCAGGA
isc-miR-252b	miR-252	21	GTAAGTAGTAGTGCCGCAGGC
isc-miR-252b	miR-252	22	GTAAGTAGTAGTGCCGCAGGGA
isc-miR-252b	miR-252	21	GTAAGTAGTAGTGCCGCAGGT
isc-miR-252b	miR-252	22	GTAAGTAGTAGTGCCGCAGGTA
isc-miR-252b	miR-252	23	GTAAGTAGTAGTGCCGCAGGTAA
isc-miR-252b	miR-252	22	GTAAGTAGTAGTGCCGCAGGTC
isc-miR-252b	miR-252	22	GTAAGTAGTAGTGCCGCAGGTT
isc-miR-252b	miR-252	22	GTAAGTAGTAGTGCCGCAGTTA
isc-miR-252b	miR-252	22	GTAAGTAGTAGTGCCGGAGGTA
isc-miR-252b	miR-252	22	GTAAGTAGTAGTGCCTCAGGTA
isc-miR-252b	miR-252	21	GTAAGTAGTATTGCCGCAGGT
isc-miR-252b	miR-252	23	GTAAGTAGTATTGCCGCAGGTAA
isc-miR-252b	miR-252	21	GTAAGTATTAGTGCCGCAGGT
isc-miR-252b	miR-252	22	GTAAGTATTAGTGCCGCAGGTA
isc-miR-252b	miR-252	21	GTAAGTCGTAGTGCCGCAGGT
isc-miR-252b	miR-252	21	GTAATTAGTAGTGCCGCAGGT
isc-miR-252b	miR-252	22	GTAATTAGTAGTGCCGCAGGTA
isc-miR-252b	miR-252	21	GTCAGTAGTAGTGCCGCAGGT
isc-miR-252b	miR-252	22	GTCAGTAGTAGTGCCGCAGGTA
isc-miR-252b	miR-252	22	GTGAGTAGTAGTGCCGCAGGTA
isc-miR-252b	miR-252	23	GTTAAGTAGTAGTGCCGCAGGTA
isc-miR-252b	miR-252	21	TAAACTAGTAGTGCCGCAGGT
isc-miR-252b	miR-252	22	TAAACTAGTAGTGCCGCAGGTA
isc-miR-252b	miR-252	21	TAAAGAAGTAGTGCCGCAGGT
isc-miR-252b	miR-252	22	TAAAGAAGTAGTGCCGCAGGTA
isc-miR-252b	miR-252	23	TAAAGAAGTAGTGCCGCAGGTAA
isc-miR-252b	miR-252	21	TAAAGCAGTAGTGCCGCAGGT
isc-miR-252b	miR-252	22	TAAAGGAGTAGTGCCGCAGGTA
isc-miR-252b	miR-252	21	TAAAGTACTAGTGCCGCAGGT
isc-miR-252b	miR-252	22	TAAAGTACTAGTGCCGCAGGTA
isc-miR-252b	miR-252	21	TAAAGTAGAAGTGCCGCAGGT
isc-miR-252b	miR-252	22	TAAAGTAGAAGTGCCGCAGGTA
isc-miR-252b	miR-252	22	TAAAGTAGCAGTGCCGCAGGTA
isc-miR-252b	miR-252	22	TAAAGTAGGAGTGCCGCAGGTA
isc-miR-252b	miR-252	21	TAAAGTAGTACTGCCGCAGGT
isc-miR-252b	miR-252	22	TAAAGTAGTACTGCCGCAGGTA
isc-miR-252b	miR-252	21	TAAAGTAGTAGAGCCGCAGGT
isc-miR-252b	miR-252	22	TAAAGTAGTAGAGCCGCAGGTA
isc-miR-252b	miR-252	23	TAAAGTAGTAGAGCCGCAGGTAA
isc-miR-252b	miR-252	21	TAAAGTAGTAGTACCGCAGGT
isc-miR-252b	miR-252	21	TAAAGTAGTAGTCCCGCAGGT
isc-miR-252b	miR-252	22	TAAAGTAGTAGTCCCGCAGGTA
isc-miR-252b	miR-252	22	TAAAGTAGTAGTGCCACAGGTA
isc-miR-252b	miR-252	22	TAAAGTAGTAGTGCCCCAGGTA
isc-miR-252b	miR-252	21	TAAAGTAGTAGTGCCGCACGT
isc-miR-252b	miR-252	21	TAAAGTAGTAGTGCCGCAGCT
isc-miR-252b	miR-252	22	TAAAGTAGTAGTGCCGCAGCTA
isc-miR-252b	miR-252	20	TAAAGTAGTAGTGCCGCAGG
isc-miR-252b	miR-252	21	TAAAGTAGTAGTGCCGCAGGA
isc-miR-252b	miR-252	22	TAAAGTAGTAGTGCCGCAGGAA
isc-miR-252b	miR-252	21	TAAAGTAGTAGTGCCGCAGGC
isc-miR-252b	miR-252	21	TAAAGTAGTAGTGCCGCAGGT
isc-miR-252b	miR-252	22	TAAAGTAGTAGTGCCGCAGGTA
isc-miR-252b	miR-252	23	TAAAGTAGTAGTGCCGCAGGTAA
isc-miR-252b	miR-252	24	TAAAGTAGTAGTGCCGCAGGTAAA
isc-miR-252b	miR-252	24	TAAAGTAGTAGTGCCGCAGGTAAG
isc-miR-252b	miR-252	24	TAAAGTAGTAGTGCCGCAGGTAAT
isc-miR-252b	miR-252	23	TAAAGTAGTAGTGCCGCAGGTAC
isc-miR-252b	miR-252	23	TAAAGTAGTAGTGCCGCAGGTAT
isc-miR-252b	miR-252	22	TAAAGTAGTAGTGCCGCAGGTC
isc-miR-252b	miR-252	22	TAAAGTAGTAGTGCCGCAGGTG
isc-miR-252b	miR-252	22	TAAAGTAGTAGTGCCGCAGGTT
isc-miR-252b	miR-252	21	TAAAGTAGTAGTGCCGCATGT
isc-miR-252b	miR-252	22	TAAAGTAGTAGTGCCGCGGGTA
isc-miR-252b	miR-252	22	TAAAGTAGTAGTGCCGCTGGTA
isc-miR-252b	miR-252	21	TAAAGTAGTAGTGCCGGAGGT
isc-miR-252b	miR-252	22	TAAAGTAGTAGTGCCGGAGGTA
isc-miR-252b	miR-252	21	TAAAGTAGTAGTGCCTCAGGT
isc-miR-252b	miR-252	22	TAAAGTAGTAGTGCCTCAGGTA
isc-miR-252b	miR-252	21	TAAAGTAGTAGTGCTGCAGGT
isc-miR-252b	miR-252	21	TAAAGTAGTAGTGTCGCAGGT
isc-miR-252b	miR-252	21	TAAAGTAGTATTGCCGCAGGT
isc-miR-252b	miR-252	22	TAAAGTAGTATTGCCGCAGGTA
isc-miR-252b	miR-252	21	TAAAGTAGTGGTGCCGCAGGT
isc-miR-252b	miR-252	21	TAAAGTATTAGTGCCGCAGGT
isc-miR-252b	miR-252	22	TAAAGTATTAGTGCCGCAGGTA
isc-miR-252b	miR-252	22	TAAAGTCGTAGTGCCGCAGGTA
isc-miR-252b	miR-252	21	TAAAGTGGTAGTGCCGCAGGT
isc-miR-252b	miR-252	22	TAAAGTGGTAGTGCCGCAGGTA
isc-miR-252b	miR-252	21	TAAATTAGTAGTGCCGCAGGT
isc-miR-252b	miR-252	23	TAACGTAGTAGTGCCGCAGGTAA
isc-miR-252b	miR-252	21	TAACTAGTAGTGCCGCAGGTA
isc-miR-252b	miR-252	20	TAAGAAGTAGTGCCGCAGGT
isc-miR-252b	miR-252	22	TAAGGTAGTAGTGCCGCAGGTA
isc-miR-252b	miR-252	21	TAAGTAGAAGTGCCGCAGGTA
isc-miR-252b	miR-252	21	TAAGTAGTAGAGCCGCAGGTA
isc-miR-252b	miR-252	19	TAAGTAGTAGTGCCGCAGC
isc-miR-252b	miR-252	20	TAAGTAGTAGTGCCGCAGGA
isc-miR-252b	miR-252	20	TAAGTAGTAGTGCCGCAGGT
isc-miR-252b	miR-252	21	TAAGTAGTAGTGCCGCAGGTA
isc-miR-252b	miR-252	22	TAAGTAGTAGTGCCGCAGGTAA
isc-miR-252b	miR-252	23	TAAGTAGTAGTGCCGCAGGTAAA
isc-miR-252b	miR-252	23	TAAGTAGTAGTGCCGCAGGTAAC
isc-miR-252b	miR-252	23	TAAGTAGTAGTGCCGCAGGTAAT
isc-miR-252b	miR-252	21	TAAGTAGTAGTGCCGCAGGTC
isc-miR-252b	miR-252	21	TAAGTAGTAGTGCCGCAGGTT
isc-miR-252b	miR-252	23	TAAGTAGTAGTTCCGCAGGTAAC
isc-miR-252b	miR-252	21	TAAGTAGTTGTGCCGGAGGTA
isc-miR-252b	miR-252	21	TAAGTATTAGTCCCGCAGGTA
isc-miR-252b	miR-252	21	TAAGTATTAGTGCCGCAGGTA
isc-miR-252b	miR-252	21	TAATGTAGTAGTGCCGCAGGT
isc-miR-252b	miR-252	22	TAATGTAGTAGTGCCGCAGGTA
isc-miR-252b	miR-252	22	TACAGTAGTAGTGCCGCAGGTA
isc-miR-252b	miR-252	22	TAGAGTAGTAGTGCCGCAGGTA
isc-miR-252b	miR-252	20	TATGTAGTAGTGCCGCAGGT
isc-miR-252b	miR-252	21	TCAACTAGTAGTGCCGCAGGT
isc-miR-252b	miR-252	22	TCAAGAAGTAGTGCCGCAGGTA
isc-miR-252b	miR-252	22	TCAAGGAGTAGTGCCGCAGGTA
isc-miR-252b	miR-252	22	TCAAGTAGAAGTGCCGCAGGTA
isc-miR-252b	miR-252	21	TCAAGTAGTAGAGCCGCAGGT
isc-miR-252b	miR-252	22	TCAAGTAGTAGTGCAGCAGGTA
isc-miR-252b	miR-252	22	TCAAGTAGTAGTGCCGCACGTA
isc-miR-252b	miR-252	20	TCAAGTAGTAGTGCCGCAGG
isc-miR-252b	miR-252	21	TCAAGTAGTAGTGCCGCAGGA
isc-miR-252b	miR-252	22	TCAAGTAGTAGTGCCGCAGGAA
isc-miR-252b	miR-252	21	TCAAGTAGTAGTGCCGCAGGC
isc-miR-252b	miR-252	21	TCAAGTAGTAGTGCCGCAGGT
isc-miR-252b	miR-252	22	TCAAGTAGTAGTGCCGCAGGTA
isc-miR-252b	miR-252	23	TCAAGTAGTAGTGCCGCAGGTAA
isc-miR-252b	miR-252	24	TCAAGTAGTAGTGCCGCAGGTAAC
isc-miR-252b	miR-252	24	TCAAGTAGTAGTGCCGCAGGTAAT
isc-miR-252b	miR-252	23	TCAAGTAGTAGTGCCGCAGGTAG
isc-miR-252b	miR-252	23	TCAAGTAGTAGTGCCGCAGGTAT
isc-miR-252b	miR-252	22	TCAAGTAGTAGTGCCGCAGGTC
isc-miR-252b	miR-252	22	TCAAGTAGTAGTGCCGCAGGTG
isc-miR-252b	miR-252	22	TCAAGTAGTAGTGCCGCAGGTT
isc-miR-252b	miR-252	22	TCAAGTAGTAGTGCCGCAGTTA
isc-miR-252b	miR-252	22	TCAAGTAGTAGTGCCGCGGGTA
isc-miR-252b	miR-252	22	TCAAGTAGTAGTGCCGCTGGTA
isc-miR-252b	miR-252	21	TCAAGTAGTAGTTCCGCAGGT
isc-miR-252b	miR-252	22	TCAAGTAGTATTGCCGCAGGTA
isc-miR-252b	miR-252	22	TCAAGTAGTCGTGCCGCAGGTA
isc-miR-252b	miR-252	21	TCAAGTATTAGTGCCGCAGGT
isc-miR-252b	miR-252	22	TCAAGTATTAGTGCCGCAGGTA
isc-miR-252b	miR-252	21	TCAAGTGGTAGTGCCGCAGGT
isc-miR-252b	miR-252	22	TCAATTAGTAGTGCCGCAGGTA
isc-miR-252b	miR-252	22	TCACGTAGTAGTGCCGCAGGTA
isc-miR-252b	miR-252	22	TCTAGTAGTAGTGCCGCAGGTA
isc-miR-252b	miR-252	23	TCTTAAGTAGTAGTGCCGCAGGT
isc-miR-252b	miR-252	24	TCTTAAGTAGTAGTGCCGCAGGTA
isc-miR-252b	miR-252	22	TGAACTAGTAGTGCCGCAGGTA
isc-miR-252b	miR-252	21	TGAAGGAGTAGTGCCGCAGGT
isc-miR-252b	miR-252	22	TGAAGGAGTAGTGCCGCAGGTA
isc-miR-252b	miR-252	23	TGAAGGAGTAGTGCCGCAGGTAA
isc-miR-252b	miR-252	21	TGAAGTAGCAGTGCCGCAGGT
isc-miR-252b	miR-252	21	TGAAGTAGGAGTGCCGCAGGT
isc-miR-252b	miR-252	22	TGAAGTAGGAGTGCCGCAGGTA
isc-miR-252b	miR-252	22	TGAAGTAGTACTGCCGCAGGTA
isc-miR-252b	miR-252	22	TGAAGTAGTAGTGACGCAGGTA
isc-miR-252b	miR-252	21	TGAAGTAGTAGTGCCCCAGGT
isc-miR-252b	miR-252	21	TGAAGTAGTAGTGCCGAAGGT
isc-miR-252b	miR-252	22	TGAAGTAGTAGTGCCGAAGGTA
isc-miR-252b	miR-252	23	TGAAGTAGTAGTGCCGAAGGTAA
isc-miR-252b	miR-252	20	TGAAGTAGTAGTGCCGCAGG
isc-miR-252b	miR-252	21	TGAAGTAGTAGTGCCGCAGGA
isc-miR-252b	miR-252	21	TGAAGTAGTAGTGCCGCAGGC
isc-miR-252b	miR-252	22	TGAAGTAGTAGTGCCGCAGGCA
isc-miR-252b	miR-252	21	TGAAGTAGTAGTGCCGCAGGG
isc-miR-252b	miR-252	22	TGAAGTAGTAGTGCCGCAGGGA
isc-miR-252b	miR-252	23	TGAAGTAGTAGTGCCGCAGGGAA
isc-miR-252b	miR-252	21	TGAAGTAGTAGTGCCGCAGGT
isc-miR-252b	miR-252	22	TGAAGTAGTAGTGCCGCAGGTA
isc-miR-252b	miR-252	23	TGAAGTAGTAGTGCCGCAGGTAA
isc-miR-252b	miR-252	24	TGAAGTAGTAGTGCCGCAGGTAAT
isc-miR-252b	miR-252	22	TGAAGTAGTAGTGCCGCAGGTC
isc-miR-252b	miR-252	23	TGAAGTAGTAGTGCCGCAGGTCA
isc-miR-252b	miR-252	22	TGAAGTAGTAGTGCCGCAGGTG
isc-miR-252b	miR-252	22	TGAAGTAGTAGTGCCGCAGGTT
isc-miR-252b	miR-252	22	TGAAGTAGTAGTGCCGCAGTTA
isc-miR-252b	miR-252	21	TGAAGTAGTAGTGCCGCATGT
isc-miR-252b	miR-252	22	TGAAGTAGTAGTGCCGCATGTA
isc-miR-252b	miR-252	21	TGAAGTAGTAGTGCCGCCGGT
isc-miR-252b	miR-252	22	TGAAGTAGTAGTGCCGCCGGTA
isc-miR-252b	miR-252	22	TGAAGTAGTAGTGCCGCGGGTA
isc-miR-252b	miR-252	21	TGAAGTAGTAGTGCCTCAGGT
isc-miR-252b	miR-252	22	TGAAGTAGTAGTGCCTCAGGTA
isc-miR-252b	miR-252	21	TGAAGTAGTAGTTCCGCAGGT
isc-miR-252b	miR-252	22	TGAAGTAGTAGTTCCGCAGGTA
isc-miR-252b	miR-252	21	TGAAGTAGTATTGCCGCAGGT
isc-miR-252b	miR-252	22	TGAAGTAGTATTGCCGCAGGTA
isc-miR-252b	miR-252	21	TGAAGTAGTCGTGCCGCAGGT
isc-miR-252b	miR-252	22	TGAAGTAGTCGTGCCGCAGGTA
isc-miR-252b	miR-252	22	TGAAGTAGTTGTGCCGCAGGTA
isc-miR-252b	miR-252	21	TGAAGTATTAGTGCCGCAGGT
isc-miR-252b	miR-252	22	TGAAGTATTAGTGCCGCAGGTA
isc-miR-252b	miR-252	21	TGAAGTCGTAGTGCCGCAGGT
isc-miR-252b	miR-252	22	TGAAGTCGTAGTGCCGCAGGTA
isc-miR-252b	miR-252	21	TGAATTAGTAGTGCCGCAGGT
isc-miR-252b	miR-252	22	TGAATTAGTAGTGCCGCAGGTA
isc-miR-252b	miR-252	23	TGACGTAGTAGTGCCGCAGGTAA
isc-miR-252b	miR-252	21	TGCAGTAGTAGTGCCGCAGGT
isc-miR-252b	miR-252	22	TGCAGTAGTAGTGCCGCAGGTA
isc-miR-252b	miR-252	22	TTAAATAGTAGTGCCGCAAGTA
isc-miR-252b	miR-252	20	TTAAATAGTAGTGCCGCAGG
isc-miR-252b	miR-252	21	TTAAATAGTAGTGCCGCAGGC
isc-miR-252b	miR-252	21	TTAAATAGTAGTGCCGCAGGT
isc-miR-252b	miR-252	22	TTAAATAGTAGTGCCGCAGGTA
isc-miR-252b	miR-252	23	TTAAATAGTAGTGCCGCAGGTAA
isc-miR-252b	miR-252	24	TTAAATAGTAGTGCCGCAGGTAAA
isc-miR-252b	miR-252	24	TTAAATAGTAGTGCCGCAGGTAAC
isc-miR-252b	miR-252	24	TTAAATAGTAGTGCCGCAGGTAAT
isc-miR-252b	miR-252	22	TTAAATAGTAGTGCCGCAGGTT
isc-miR-252b	miR-252	22	TTAAATAGTAGTGCCGTAGGTA
isc-miR-252b	miR-252	22	TTAAATAGTATTGCCGCAGGTA
isc-miR-252b	miR-252	22	TTAAATAGTGGTGCCGCAGGTA
isc-miR-252b	miR-252	22	TTAAATATTAGTGCCGCAGGTA
isc-miR-252b	miR-252	21	TTAACAAGTAGTGCCGCAGGT
isc-miR-252b	miR-252	22	TTAACAAGTAGTGCCGCAGGTA
isc-miR-252b	miR-252	23	TTAACAAGTAGTGCCGCAGGTAA
isc-miR-252b	miR-252	22	TTAACTACTAGTGCCGCAGGTA
isc-miR-252b	miR-252	21	TTAACTAGAAGTGCCGCAGGT
isc-miR-252b	miR-252	22	TTAACTAGAAGTGCCGCAGGTA
isc-miR-252b	miR-252	23	TTAACTAGAAGTGCCGCAGGTAA
isc-miR-252b	miR-252	21	TTAACTAGTAATGCCGCAGGT
isc-miR-252b	miR-252	21	TTAACTAGTACTGCCGCAGGT
isc-miR-252b	miR-252	22	TTAACTAGTACTGCCGCAGGTA
isc-miR-252b	miR-252	21	TTAACTAGTAGAGCCGCAGGT
isc-miR-252b	miR-252	22	TTAACTAGTAGAGCCGCAGGTA
isc-miR-252b	miR-252	23	TTAACTAGTAGAGCCGCAGGTAA
isc-miR-252b	miR-252	22	TTAACTAGTAGTACCGCAGGTA
isc-miR-252b	miR-252	21	TTAACTAGTAGTCCCGCAGGT
isc-miR-252b	miR-252	22	TTAACTAGTAGTCCCGCAGGTA
isc-miR-252b	miR-252	22	TTAACTAGTAGTGCCACAGGTA
isc-miR-252b	miR-252	21	TTAACTAGTAGTGCCCCAGGT
isc-miR-252b	miR-252	22	TTAACTAGTAGTGCCCCAGGTA
isc-miR-252b	miR-252	22	TTAACTAGTAGTGCCGCACGTA
isc-miR-252b	miR-252	21	TTAACTAGTAGTGCCGCAGCT
isc-miR-252b	miR-252	22	TTAACTAGTAGTGCCGCAGCTA
isc-miR-252b	miR-252	21	TTAACTAGTAGTGCCGCAGGA
isc-miR-252b	miR-252	22	TTAACTAGTAGTGCCGCAGGAA
isc-miR-252b	miR-252	21	TTAACTAGTAGTGCCGCAGGC
isc-miR-252b	miR-252	22	TTAACTAGTAGTGCCGCAGGCA
isc-miR-252b	miR-252	21	TTAACTAGTAGTGCCGCAGGT
isc-miR-252b	miR-252	22	TTAACTAGTAGTGCCGCAGGTA
isc-miR-252b	miR-252	23	TTAACTAGTAGTGCCGCAGGTAA
isc-miR-252b	miR-252	24	TTAACTAGTAGTGCCGCAGGTAAA
isc-miR-252b	miR-252	24	TTAACTAGTAGTGCCGCAGGTAAC
isc-miR-252b	miR-252	24	TTAACTAGTAGTGCCGCAGGTAAT
isc-miR-252b	miR-252	22	TTAACTAGTAGTGCCGCAGGTG
isc-miR-252b	miR-252	22	TTAACTAGTAGTGCCGCAGGTT
isc-miR-252b	miR-252	21	TTAACTAGTAGTGCCGCGGGT
isc-miR-252b	miR-252	21	TTAACTAGTAGTGCCGTAGGT
isc-miR-252b	miR-252	22	TTAACTAGTATTGCCGCAGGTA
isc-miR-252b	miR-252	21	TTAACTATTAGTGCCGCAGGT
isc-miR-252b	miR-252	22	TTAACTGGTAGTGCCGCAGGTA
isc-miR-252b	miR-252	21	TTAAGAACTAGTGCCGCAGGT
isc-miR-252b	miR-252	22	TTAAGAACTAGTGCCGCAGGTA
isc-miR-252b	miR-252	23	TTAAGAACTAGTGCCGCAGGTAA
isc-miR-252b	miR-252	21	TTAAGAAGAAGTGCCGCAGGT
isc-miR-252b	miR-252	22	TTAAGAAGAAGTGCCGCAGGTA
isc-miR-252b	miR-252	23	TTAAGAAGAAGTGCCGCAGGTAA
isc-miR-252b	miR-252	22	TTAAGAAGCAGTGCCGCAGGTA
isc-miR-252b	miR-252	21	TTAAGAAGTACTGCCGCAGGT
isc-miR-252b	miR-252	22	TTAAGAAGTACTGCCGCAGGTA
isc-miR-252b	miR-252	21	TTAAGAAGTAGAGCCGCAGGT
isc-miR-252b	miR-252	22	TTAAGAAGTAGAGCCGCAGGTA
isc-miR-252b	miR-252	23	TTAAGAAGTAGAGCCGCAGGTAA
isc-miR-252b	miR-252	21	TTAAGAAGTAGCGCCGCAGGT
isc-miR-252b	miR-252	22	TTAAGAAGTAGCGCCGCAGGTA
isc-miR-252b	miR-252	21	TTAAGAAGTAGTACCGCAGGT
isc-miR-252b	miR-252	21	TTAAGAAGTAGTCCCGCAGGT
isc-miR-252b	miR-252	22	TTAAGAAGTAGTCCCGCAGGTA
isc-miR-252b	miR-252	22	TTAAGAAGTAGTGACGCAGGTA
isc-miR-252b	miR-252	22	TTAAGAAGTAGTGCAGCAGGTA
isc-miR-252b	miR-252	22	TTAAGAAGTAGTGCCACAGGTA
isc-miR-252b	miR-252	21	TTAAGAAGTAGTGCCCCAGGT
isc-miR-252b	miR-252	22	TTAAGAAGTAGTGCCCCAGGTA
isc-miR-252b	miR-252	23	TTAAGAAGTAGTGCCCCAGGTAA
isc-miR-252b	miR-252	22	TTAAGAAGTAGTGCCGAAGGTA
isc-miR-252b	miR-252	21	TTAAGAAGTAGTGCCGCACGT
[truncated: 5,211 more rows]

## Sheet: miRNA_OE_isomir
Table S4. Salivary IsomiRs identified in Ornithodoros erraticus using the CLC Genomics Workbench software.
Name	Family	Size	Sequence
isc-bantam	bantam	23	TGAGATCATTGTGAAAGCTGATT
isc-bantam	bantam	22	TGAGATCATTGTGAAAGCTGAT
isc-bantam	bantam	24	TGAGATCATTGTGAAAGCTGATTT
isc-bantam	bantam	23	TGAGATCATTGTGAAAGCTGATC
isc-bantam	bantam	22	GAGATCATTGTGAAAGCTGATT
isc-bantam	bantam	21	TGAGATCATTGTGAAAGCTGA
isc-bantam	bantam	22	TGAGATCATTGTGAAAGCTGAC
isc-bantam	bantam	23	TGAGATCATTGTGAAAGCTGATA
isc-bantam	bantam	24	TGAGATCATTGTGAAAGCTGATTC
isc-bantam	bantam	24	TGAGATCATTGTGAAAGCTGATTA
isc-bantam	bantam	22	GAGATCATTGTGAAAGCTGATC
isc-bantam	bantam	22	TGAGATCATTGTGAAAGCTGAA
isc-bantam	bantam	23	TGAGATCATTGTGAAAGCTGATG
isc-bantam	bantam	21	GAGATCATTGTGAAAGCTGAT
isc-bantam	bantam	23	TGAGATCATTGTGAAGGCTGATT
isc-bantam	bantam	23	TGAGGTCATTGTGAAAGCTGATT
isc-bantam	bantam	23	AGAGATCATTGTGAAAGCTGATT
isc-bantam	bantam	23	TGAGATCATTGTGGAAGCTGATT
isc-bantam	bantam	23	TGAGATCATCGTGAAAGCTGATT
isc-bantam	bantam	23	TGAGATCATTGCGAAAGCTGATT
isc-bantam	bantam	23	TGGGATCATTGTGAAAGCTGATT
isc-bantam	bantam	23	TGATATCATTGTGAAAGCTGATT
isc-bantam	bantam	23	TGAGATCATAGTGAAAGCTGATT
isc-bantam	bantam	23	TGAGACCATTGTGAAAGCTGATT
isc-bantam	bantam	23	TGAGATCAGTGTGAAAGCTGATT
isc-bantam	bantam	23	TGAGATCATTGAGAAAGCTGATT
isc-bantam	bantam	23	TGAGATCATTGTGAAAGCTGGTT
isc-bantam	bantam	23	TGAGATCAATGTGAAAGCTGATT
isc-bantam	bantam	23	TGAGATCATTGTGAAAGCCGATT
isc-bantam	bantam	23	TGAGATCGTTGTGAAAGCTGATT
isc-bantam	bantam	22	TGAGATCATTGTGAAAGCTGAG
isc-bantam	bantam	22	GAGATCATTGTGAAAGCTGATA
isc-bantam	bantam	23	TGAGATCATTGTGAAAGCTGACT
isc-bantam	bantam	23	TGAGATCATTGTGAAATCTGATT
isc-bantam	bantam	23	TGAGATCATTGTGAAAGCAGATT
isc-bantam	bantam	23	TGAGATCATTGTTAAAGCTGATT
dme-bantam-3p	bantam	23	TGAGATCATTTTGAAAGCTGATT
isc-bantam	bantam	21	TGAGATCATTGTGAAAGCTGT
isc-bantam	bantam	23	TGTGATCATTGTGAAAGCTGATT
isc-bantam	bantam	24	TGAGATCATTGTGAAAGCTGATTG
isc-bantam	bantam	22	TGAGATCATTGTGAAGGCTGAT
isc-bantam	bantam	23	TGAGATCATTGTGAAAGCTGTTT
isc-bantam	bantam	23	TGAGATCATTGTGAATGCTGATT
isc-bantam	bantam	23	GAGATCATTGTGAAAGCTGATTA
isc-bantam	bantam	24	TGATATCATTGTGAAAGCTGATTT
isc-bantam	bantam	22	TGAGACCATTGTGAAAGCTGAT
isc-bantam	bantam	23	TGAGATCATTGTGAAAACTGATT
isc-bantam	bantam	22	TGAGATCATTGTGAAATCTGAT
isc-bantam	bantam	22	TGATATCATTGTGAAAGCTGAT
isc-bantam	bantam	23	TGAGAACATTGTGAAAGCTGATT
isc-bantam	bantam	23	TGAGATCATTGTGAAAGCTTATT
isc-bantam	bantam	23	TGAGATTATTGTGAAAGCTGATT
isc-bantam	bantam	23	TTAGATCATTGTGAAAGCTGATT
isc-bantam	bantam	22	AGAGATCATTGTGAAAGCTGAT
isc-bantam	bantam	22	TGAGATCATTGCGAAAGCTGAT
isc-bantam	bantam	23	TGAGATCATTGTGAAAGCTGAAT
isc-bantam	bantam	23	TGAGAGCATTGTGAAAGCTGATT
isc-bantam	bantam	24	TGAGATCATAGTGAAAGCTGATTT
isc-bantam	bantam	23	TGAGTTCATTGTGAAAGCTGATT
isc-bantam	bantam	22	TGGGATCATTGTGAAAGCTGAT
isc-bantam	bantam	22	TGAGATCATAGTGAAAGCTGAT
isc-bantam	bantam	24	TGGGATCATTGTGAAAGCTGATTT
isc-bantam	bantam	24	GGAGATCATTGTGAAAGCTGATTC
isc-bantam	bantam	22	TGAGATCATTGTGAAAGCTGGT
isc-bantam	bantam	24	TGAGATCATTGTGAAGGCTGATTT
isc-bantam	bantam	22	TGAGATCATCGTGAAAGCTGAT
isc-bantam	bantam	23	TGAGATCATTGTGAAAGATGATT
isc-bantam	bantam	22	TGAGGTCATTGTGAAAGCTGAT
isc-bantam	bantam	24	TGAGGTCATTGTGAAAGCTGATTT
isc-bantam	bantam	23	TGAGATAATTGTGAAAGCTGATT
isc-bantam	bantam	23	TGAGATCATTATGAAAGCTGATT
isc-bantam	bantam	21	GAGATCATTGTGAAAGCTGAC
isc-bantam	bantam	22	TGAGATCAGTGTGAAAGCTGAT
isc-bantam	bantam	22	TGAGATCATTGTGAGAGCTGAT
isc-bantam	bantam	22	GATATCATTGTGAAAGCTGATT
isc-bantam	bantam	22	TGAGATCATTGTGAAAGCCGAT
isc-bantam	bantam	23	TGAGATCATTGTGAGAGCTGATC
isc-bantam	bantam	22	TGAGATCATTGTGGAAGCTGAT
isc-bantam	bantam	23	TGAGATCTTTGTGAAAGCTGATT
isc-bantam	bantam	23	GGAGATCATTGTGAAAGCTGATT
isc-bantam	bantam	22	TGAGATCAATGTGAAAGCTGAT
isc-bantam	bantam	22	TGAGATCACTGTGAAAGCTGAT
isc-bantam	bantam	24	TGAGATCATTGAGAAAGCTGATTT
isc-bantam	bantam	23	TGAGATCATTGTGAAAGTTGATT
isc-bantam	bantam	22	TGAGATCGTTGTGAAAGCTGAT
isc-bantam	bantam	22	CGAGATCATTGTGAAAGCTGAT
isc-bantam	bantam	24	TGAGATCATTGTGGAAGCTGATTT
isc-bantam	bantam	23	TAAGATCATTGTGAAAGCTGATT
isc-bantam	bantam	23	TGAGATCATGGTGAAAGCTGATT
isc-bantam	bantam	22	TGAGATCATTGAGAAAGCTGAT
isc-bantam	bantam	23	TGAGATCATTGTAAAAGCTGATT
isc-bantam	bantam	23	TGAGATCATTGTGATAGCTGATT
isc-bantam	bantam	24	AGAGATCATTGTGAAAGCTGATTT
isc-bantam	bantam	22	GAGATCATTGTGAAGGCTGATT
isc-bantam	bantam	24	TGAGATCATTGTTAAAGCTGATTT
isc-bantam	bantam	22	GAGATCATTGTGAAAGCTGATG
isc-bantam	bantam	23	TCAGATCATTGTGAAAGCTGATT
isc-bantam	bantam	24	TGAGATCGTTGTGAAAGCTGATTT
isc-bantam	bantam	23	CGAGATCATTGTGAAAGCTGATC
isc-bantam	bantam	22	GAGATCATAGTGAAAGCTGATT
isc-bantam	bantam	23	TGAAATCATTGTGAAAGCTGATT
isc-bantam	bantam	24	TGAGACCATTGTGAAAGCTGATTT
isc-bantam	bantam	23	TGAGATCATTGTCAAAGCTGATT
isc-bantam	bantam	22	TGAGATCATTGTGAAAGCTGTT
dme-bantam-3p	bantam	22	TGAGATCATTTTGAAAGCTGAT
isc-bantam	bantam	23	TGAGATCCTTGTGAAAGCTGATT
isc-bantam	bantam	23	TGGGATCATTGTGAAAGCTGATC
isc-bantam	bantam	22	TTAGATCATTGTGAAAGCTGAT
isc-bantam	bantam	22	TGAGAGCATTGTGAAAGCTGAT
isc-bantam	bantam	23	TGAGATCATTCTGAAAGCTGATT
isc-bantam	bantam	24	TGAGATCATTGCGAAAGCTGATTT
isc-bantam	bantam	23	TGAGATCATTGTGAAAGCTGGTC
isc-bantam	bantam	22	TGAGATCATTGTTAAAGCTGAT
isc-bantam	bantam	24	TGAGATCAATGTGAAAGCTGATTT
isc-bantam	bantam	24	TGAGATCATCGTGAAAGCTGATTT
isc-bantam	bantam	22	TGAGATCATTGTAAAAGCTGAT
isc-bantam	bantam	22	GAGGTCATTGTGAAAGCTGATT
isc-bantam	bantam	23	TGAGATCAATGTGAAAGCTGATC
isc-bantam	bantam	23	TGAGATCATTGAGAAAGCTGATC
isc-bantam	bantam	24	TGAGATCATTGTGAAAGCAGATTT
isc-bantam	bantam	24	TGAGATCATTGTGAAAGCCGATTT
isc-bantam	bantam	22	TGAGATCATTGTGAAAGCTTAT
isc-bantam	bantam	24	TGAGATCATTGTGAAATCTGATTT
isc-bantam	bantam	23	TGAGATCATTGTGAAGGCTGATC
isc-bantam	bantam	22	TGAGAACATTGTGAAAGCTGAT
isc-bantam	bantam	23	TGAGATCATAGTGAAAGCTGATC
isc-bantam	bantam	24	TGAGATCATTGTGAAAGCTGATAT
isc-bantam	bantam	24	TGAGATCATTGTGAAAGCTGATCT
isc-bantam	bantam	23	TGAGATCATTGTGAACGCTGATT
isc-bantam	bantam	23	TGATATCATTGTGAAAGCTGATC
isc-bantam	bantam	24	TGTGATCATTGTGAAAGCTGATTT
isc-bantam	bantam	22	TGAGATCATGGTGAAAGCTGAT
isc-bantam	bantam	23	TGAGATCATTGTGAAAGCTAATT
isc-bantam	bantam	23	TGAGATCATTGTGGAAGCTGATC
isc-bantam	bantam	23	TGAGGTCATTGTGAAAGCTGATC
isc-bantam	bantam	23	TGAGATCAGTGTGAAAGCTGATC
isc-bantam	bantam	21	TGAGATCATCGTGAAAGCTGA
isc-bantam	bantam	23	TGAGATCATTGCGAAAGCTGATC
isc-bantam	bantam	23	TGAGATCATTGTGAAAGCCGATC
isc-bantam	bantam	22	TGAGATCATTGTGAAAGCTAAT
isc-bantam	bantam	24	TGAGATCATTGTGAAAGCTGGTTT
dme-bantam-3p	bantam	24	TGAGATCATTTTGAAAGCTGATTT
isc-bantam	bantam	22	AGAGATCATTGTGAAAGCTGAC
isc-bantam	bantam	22	GAGATCATTGTGAAAGCCGATT
isc-bantam	bantam	22	GAGATCATTGTGGAAGCTGATT
isc-bantam	bantam	22	GAGATCATTGTTAAAGCTGATT
isc-bantam	bantam	22	GGGATCATTGTGAAAGCTGATT
isc-bantam	bantam	22	TAAGATCATTGTGAAAGCTGAT
isc-bantam	bantam	24	TGAGATAATTGTGAAAGCTGATTT
isc-bantam	bantam	22	TGAGATCATTGTCAAAGCTGAT
isc-bantam	bantam	22	TGAGATCATTGTGAAAACTGAA
isc-bantam	bantam	22	TGAGATCATTGTGAAAGATGAT
isc-bantam	bantam	22	TGAGATCATTGTGAAAGTTGAT
isc-bantam	bantam	21	TGAGATCATTGTGGAAGCTGA
dme-bantam-3p	bantam	23	TGAGATCATTTTGAAATCTGATT
isc-bantam	bantam	22	TGAGATTATTGTGAAAGCTGAT
isc-bantam	bantam	21	TGATATCATTGTGAAAGCTGA
isc-bantam	bantam	22	TGGGATCATTGTGAAAGCTGAC
isc-bantam	bantam	22	TGTGATCATTGTGAAAGCTGAT
isc-bantam	bantam	22	CTGAGATCATTGTGAAAGCTGA
isc-bantam	bantam	22	GAGATCATTGTGAAAGCTGGTT
isc-bantam	bantam	24	GGAGATCATTGTGAAAGCTGATTT
isc-bantam	bantam	22	TCAGATCATTGTGAAAGCTGAT
isc-bantam	bantam	23	TGACATCATTGTGAAAGCTGATT
isc-bantam	bantam	24	TGAGAACATTGTGAAAGCTGATTT
isc-bantam	bantam	23	TGAGATCATTGGGAAAGCTGATT
isc-bantam	bantam	22	TGAGATCATTGTGAAAACTGAT
isc-bantam	bantam	23	TGAGATCATTGTGAAACCTGATT
isc-bantam	bantam	23	TGAGATCATTGTGAAAGCGGATT
isc-bantam	bantam	23	TGAGATCATTGTGAAAGCTCATT
isc-bantam	bantam	24	TGAGATCATTGTGAAAGCTGACTT
isc-bantam	bantam	23	TGAGATCATTGTTAAAGCTGATC
isc-bantam	bantam	22	TGAGTTCATTGTGAAAGCTGAT
dme-bantam-3p	bantam	23	TGATATCATTTTGAAAGCTGATT
isc-bantam	bantam	23	TTAGATCATTGTGAAAGCTGATC
isc-bantam	bantam	24	TTAGATCATTGTGAAAGCTGATTT
isc-bantam	bantam	24	CGAGATCATTGTGAAAGCTGATTA
isc-bantam	bantam	22	GAGAACATTGTGAAAGCTGATT
isc-bantam	bantam	22	GAGATCAGTGTGAAAGCTGATT
isc-bantam	bantam	22	GAGATCATTGAGAAAGCTGATT
isc-bantam	bantam	22	GAGATCATTGTGAAAGCAGATT
isc-bantam	bantam	24	TCAGATCATTGTGAAAGCTGATTT
isc-bantam	bantam	23	TGAGAACATTGAGAAAGCTGATT
isc-bantam	bantam	24	TGAGATCAGTGTGAAAGCTGATTT
isc-bantam	bantam	23	TGAGATCATAGAGAAAGCTGATT
isc-bantam	bantam	23	TGAGATCATAGTGAAAGCTGATA
isc-bantam	bantam	22	TGAGATCATTCTGAAAGCTGAT
isc-bantam	bantam	22	TGAGATCATTGCGAAAGCTGAC
isc-bantam	bantam	24	TGAGATCATTGTGAAAGCTAATTT
isc-bantam	bantam	23	TGAGATCATTGTGAAATCTTATT
isc-bantam	bantam	24	TGAGATTATTGTGAAAGCTGATTT
isc-bantam	bantam	22	TGAGGTCATTGTGAAAGCTGAC
isc-bantam	bantam	23	TGATATCATTGTGAAATCTGATT
isc-bantam	bantam	23	TTAGATCATTGTGAAAGCTTATT
isc-bantam	bantam	23	AGAGATCATTGTGAAAGCTGATC
isc-bantam	bantam	23	CTGAGATCATTGTGAAAGCTGAT
isc-bantam	bantam	22	GAGATCATTGCGAAAGCTGATT
isc-bantam	bantam	23	GAGATCATTGTGAAAGCTGATTG
isc-bantam	bantam	22	GAGATCATTGTGAAATCTGATT
isc-bantam	bantam	22	GAGATCGTTGTGAAAGCTGATT
isc-bantam	bantam	23	GGAGATCATTGTGAAAGCTGATC
isc-bantam	bantam	23	TCAGATCATTGTGAAAGCTGATC
isc-bantam	bantam	21	TGAGACCATTGTGAAAGCTGA
isc-bantam	bantam	23	TGAGATCACTGTGAAAGCTGATC
isc-bantam	bantam	23	TGAGATCATCGTGAAAGCTGATC
isc-bantam	bantam	23	TGAGATCATTGTGAAAGCTGGTA
isc-bantam	bantam	24	TGAGATCATTGTGAAAGCTTATTT
isc-bantam	bantam	23	TGAGATCATTGTGAAAGGTGATT
isc-bantam	bantam	21	TGAGATCATTGTGAAGGCTGA
isc-bantam	bantam	24	TGAGATCATTGTGAATGCTGATTT
isc-bantam	bantam	23	TGAGATCATTGTGACAGCTGATT
isc-bantam	bantam	24	TGAGATCATTGTGATAGCTGATTT
dme-bantam-3p	bantam	23	TGAGATCATTTTGAAAGCTGATC
dme-bantam-3p	bantam	23	TGAGATCATTTTTAAAGCTGATT
isc-bantam	bantam	22	TGAGATCCTTGTGAAAGCTGAT
isc-bantam	bantam	23	TGAGATCGTTGTGAAAGCTGATC
isc-bantam	bantam	24	TGGGATCATTGTGAAAGCTGATTA
isc-bantam	bantam	22	AAGATCATTGTGAAAGCTGATT
isc-bantam	bantam	23	AGAGAACATTGTGAAAGCTGATT
isc-bantam	bantam	23	AGAGATCATTGTGAAAGCTGATA
isc-bantam	bantam	24	CTGAGATCATTGTGAAAGCTGATT
isc-bantam	bantam	22	GAAATCATTGTGAAAGCTGATT
isc-bantam	bantam	22	GAGATCATTGTGAAAGCTGACT
isc-bantam	bantam	22	GAGATCATTGTGAAAGCTGTTT
dme-bantam-3p	bantam	22	GAGATCATTTTGAAAGCTGATT
isc-bantam	bantam	22	GAGTTCATTGTGAAAGCTGATT
isc-bantam	bantam	22	GGAGATCATTGTGAAAGCTGAT
isc-bantam	bantam	24	TGACATCATTGTGAAAGCTGATTT
isc-bantam	bantam	23	TGAGAACATTGTGAAAGCTGATC
isc-bantam	bantam	23	TGAGACCATTGTGAAAGCTGATC
isc-bantam	bantam	23	TGAGATCAATGTCAAAGCTGATT
isc-bantam	bantam	21	TGAGATCAATGTGAAAGCTGA
isc-bantam	bantam	22	TGAGATCAATGTGAAAGCTGAA
isc-bantam	bantam	21	TGAGATCATAGTGAAAGCTGA
isc-bantam	bantam	22	TGAGATCATAGTGAAAGCTGAC
isc-bantam	bantam	24	TGAGATCATGGTGAAAGCTGATTT
isc-bantam	bantam	22	TGAGATCATTATGAAAGCTGAT
isc-bantam	bantam	21	TGAGATCATTGCGAAAGCTGA
isc-bantam	bantam	22	TGAGATCATTGGGAAAGCTGAT
isc-bantam	bantam	23	TGAGATCATTGTGAAAGCTGAAA
isc-bantam	bantam	23	TGAGATCATTGTGAAAGCTGAAC
isc-bantam	bantam	24	TGAGATCATTGTGAAAGCTGATGT
isc-bantam	bantam	23	TGAGATCATTGTGAAAGCTGCTT
isc-bantam	bantam	22	TGAGATCATTGTGAAAGCTGGC
isc-bantam	bantam	23	TGAGATCATTGTGAAATCTGATC
isc-bantam	bantam	24	TGAGATCATTGTGGAAGCTGATTC
isc-bantam	bantam	22	TGAGATCATTGTGTAAGCTGAT
isc-bantam	bantam	23	TGAGATGATTGTGAAAGCTGATT
isc-bantam	bantam	21	TGAGGTCATTGTGAAAGCTGA
isc-bantam	bantam	24	TGAGTTCATTGTGAAAGCTGATTT
isc-bantam	bantam	23	TGATATCATTGTGAAAGATGATT
isc-bantam	bantam	24	TGATATCATTGTGAAAGCTGATTC
isc-bantam	bantam	23	TGATATCATTGTTAAAGCTGATT
isc-bantam	bantam	22	GAGATCAATGTGAAAGCTGATT
isc-bantam	bantam	22	GAGATCAGTGTGAAAGCTGATC
isc-bantam	bantam	22	GTGATCATTGTGAAAGCTGATT
isc-bantam	bantam	24	TAAGATCATTGTGAAAGCTGATTT
isc-bantam	bantam	22	TAGATCATTGTGAAAGCTGATT
isc-bantam	bantam	22	TGAAATCATTGTGAAAGCTGAT
isc-bantam	bantam	21	TGAGAACATTGTGAAAGCTGA
isc-bantam	bantam	23	TGAGAGCATTGTGAAAGCTGATC
isc-bantam	bantam	22	TGAGATAATTGTGAAAGCTGAT
isc-bantam	bantam	23	TGAGATAATTGTGAAAGCTGATC
isc-bantam	bantam	22	TGAGATCACTGTGAAAGCTGAC
isc-bantam	bantam	24	TGAGATCAGTGTGAAAGCTGATTC
dme-bantam-3p	bantam	23	TGAGATCAGTTTGAAAGCTGATT
isc-bantam	bantam	22	TGAGATCATAGAGAAAGCTGAT
isc-bantam	bantam	23	TGAGATCATAGTGAAAGCAGATT
isc-bantam	bantam	24	TGAGATCATTATGAAAGCTGATTT
isc-bantam	bantam	23	TGAGATCATTCTGAAAGCTGATA
isc-bantam	bantam	22	TGAGATCATTGAGAAAGCTGAC
isc-bantam	bantam	24	TGAGATCATTGTAAAAGCTGATTT
isc-bantam	bantam	24	TGAGATCATTGTCAAAGCTGATTT
isc-bantam	bantam	24	TGAGATCATTGTGAAAACTGATTT
isc-bantam	bantam	23	TGAGATCATTGTGAAAGCTGAGT
isc-bantam	bantam	24	TGAGATCATTGTGAAAGCTGGTTC
isc-bantam	bantam	23	TGAGATCATTGTGAAAGTTGATC
isc-bantam	bantam	24	TGAGATCATTGTGAAATCTTATTT
isc-bantam	bantam	22	TGAGATCATTGTGAAGGCTGAC
isc-bantam	bantam	24	TGAGATCATTGTGAAGGCTGATTC
isc-bantam	bantam	22	TGAGATCATTGTGAATGCTGAT
isc-bantam	bantam	22	TGAGATCATTGTGAGAGCTGAC
isc-bantam	bantam	22	TGAGATCATTGTGGAAGCTGAA
isc-bantam	bantam	22	TGAGATCATTGTGGAAGCTGAC
isc-bantam	bantam	23	TGAGATCATTGTTAAATCTGATT
dme-bantam-3p	bantam	23	TGAGATCATTTTTAAATCTGATT
isc-bantam	bantam	24	TGAGATCCTTGTGAAAGCTGATTT
isc-bantam	bantam	21	TGAGATCGTTGTGAAAGCTGA
isc-bantam	bantam	24	TGAGATCGTTGTGAAAGCTGATTC
isc-bantam	bantam	23	TGAGTTCATTGTGAAAGCTGATC
isc-bantam	bantam	23	TGATATAATTGTGAAAGCTGATT
isc-bantam	bantam	22	TGATATCATTGTGAAAGCTGAC
isc-bantam	bantam	23	TGATATCATTGTGAAAGCTTATT
dme-bantam-3p	bantam	24	TGATATCATTTTGAAAGCTGATTT
isc-bantam	bantam	24	TGGGATCATTGTGAAAGCTGATTC
isc-bantam	bantam	24	TTAGATCATTGTGAAAGCTTATTT
isc-bantam	bantam	23	TTAGATCATTGTGAAATCTGATT
isc-bantam	bantam	24	TTATATCATTGTGAAAGCTGATTT
isc-bantam	bantam	23	ACAGATCATTGTGAAAGCTGATT
isc-bantam	bantam	24	AGAGATCAATGTGAAAGCTGATTT
isc-bantam	bantam	23	AGAGATCATAGTGAAAGCTGATT
isc-bantam	bantam	23	AGAGATCATTGTGAAAGCTCATT
isc-bantam	bantam	24	AGATATCATTGTGAAAGCTGATTT
isc-bantam	bantam	22	CGAGATCATTGTGAAAGCTGAC
pte-bantam-5p	bantam	22	CTGGTTTTCACAATGATCATCA
isc-bantam	bantam	21	GAGACCATTGTGAAAGCTGAT
isc-bantam	bantam	22	GAGATCATCGTGAAAGCTGATT
isc-bantam	bantam	22	GAGATCATTGTGAAAGATGATT
isc-bantam	bantam	21	GATATCATTGTGAAAGCTGAT
isc-bantam	bantam	23	GGAGATCAGTGTGAAAGCTGATT
isc-bantam	bantam	21	GGGATCATTGTGAAAGCTGAT
isc-bantam	bantam	23	TAAGATCATTGTGAAAGCTGATC
isc-bantam	bantam	21	TCAGATCATTGTGAAAGCTGA
isc-bantam	bantam	24	TCAGATCATTGTGAAAGCTGATTC
isc-bantam	bantam	24	TGAAATCATTGTGAAAGCTGATTT
isc-bantam	bantam	22	TGACATCATTGTGAAAGCTGAT
isc-bantam	bantam	23	TGAGAACAATGTGAAAGCTGATT
isc-bantam	bantam	22	TGAGAACATTGTGAAAGCTGAC
isc-bantam	bantam	22	TGAGACCATTGTGAAAGCTGAA
isc-bantam	bantam	22	TGAGACCATTGTGAAAGCTGAC
isc-bantam	bantam	23	TGAGACCTTTGTGAAAGCTGATT
dme-bantam-3p	bantam	23	TGAGATAATTTTGAAAGCTGATT
isc-bantam	bantam	23	TGAGATCAAAGTGAAAGCTGATT
isc-bantam	bantam	23	TGAGATCAATGAGAAAGCTGATT
isc-bantam	bantam	23	TGAGATCAGTGTGAAAGCTGATG
isc-bantam	bantam	23	TGAGATCATAGTGAAAGCTGAAT
isc-bantam	bantam	23	TGAGATCATGGTGAAAGCTGATC
isc-bantam	bantam	23	TGAGATCATTATGAAAGCTGATC
isc-bantam	bantam	23	TGAGATCATTCTGAAAGCAGATT
isc-bantam	bantam	24	TGAGATCATTCTGAAAGCTGATTT
isc-bantam	bantam	23	TGAGATCATTGAGAAAGCAGATT
isc-bantam	bantam	21	TGAGATCATTGAGAAAGCTGA
isc-bantam	bantam	23	TGAGATCATTGAGAAAGCTGAAT
isc-bantam	bantam	23	TGAGATCATTGAGAAAGCTGATA
isc-bantam	bantam	23	TGAGATCATTGGGAAAGCTTATT
isc-bantam	bantam	22	TGAGATCATTGTAAAAGCTGAC
isc-bantam	bantam	24	TGAGATCATTGTGAAAGATGATTT
isc-bantam	bantam	22	TGAGATCATTGTGAAAGCGGAT
isc-bantam	bantam	23	TGAGATCATTGTGAAAGCGGATC
isc-bantam	bantam	22	TGAGATCATTGTGAAAGCTCAT
isc-bantam	bantam	21	TGAGATCATTGTGAAAGCTGC
isc-bantam	bantam	22	TGAGATCATTGTGAAAGCTGCT
isc-bantam	bantam	24	TGAGATCATTGTGAAAGCTGGTTA
isc-bantam	bantam	23	TGAGATCATTGTGAAAGCTGTTC
isc-bantam	bantam	24	TGAGATCATTGTGAAAGCTGTTTT
isc-bantam	bantam	22	TGAGATCATTGTGAAAGCTTAC
isc-bantam	bantam	23	TGAGATCATTGTGAAAGCTTATC
isc-bantam	bantam	21	TGAGATCATTGTGAAATCTGA
isc-bantam	bantam	22	TGAGATCATTGTGAAATCTGAC
isc-bantam	bantam	22	TGAGATCATTGTGAAATCTTAT
isc-bantam	bantam	23	TGAGATCATTGTGAACGCTGATC
isc-bantam	bantam	24	TGAGATCATTGTGAACGCTGATTT
isc-bantam	bantam	23	TGAGATCATTGTGAATGCTGATC
isc-bantam	bantam	22	TGAGATCATTGTGATAGCTGAT
isc-bantam	bantam	21	TGAGATCATTGTTAAAGCTGA
isc-bantam	bantam	23	TGAGATCATTGTTAAAGCTGATA
isc-bantam	bantam	23	TGAGATCATTGTTAAAGCTTATT
dme-bantam-3p	bantam	23	TGAGATCATTTTGAAAGATGATT
dme-bantam-3p	bantam	23	TGAGATCATTTTGAAAGCTGATA
isc-bantam	bantam	23	TGAGATCCGTGTGAAAGCTGATT
isc-bantam	bantam	22	TGAGATCCTTGTGAAAGCTGAC
isc-bantam	bantam	23	TGAGATCCTTGTGAAATCTGATT
isc-bantam	bantam	24	TGAGATCTTTGTGAAAGCTGATTT
isc-bantam	bantam	22	TGAGATGATTGTGAAAGCTGAT
isc-bantam	bantam	23	TGATAACATTGTGAAAGCTGATT
isc-bantam	bantam	22	TGATATCAGTGTGAAAGCTGAT
isc-bantam	bantam	23	TGATATCATTGTGAAAGCTGAGT
isc-bantam	bantam	23	TGATATCATTGTGAAAGCTGATA
isc-bantam	bantam	22	TGATATCATTGTTAAAGCTGAT
isc-bantam	bantam	24	TGATATCATTGTTAAAGCTGATTT
dme-bantam-3p	bantam	23	TGATATCATTTTTAAAGCTGATT
isc-bantam	bantam	23	TGCGATCATTGTGAAAGCTGATT
isc-bantam	bantam	21	TGGGATCATTGTGAAAGCTGA
isc-bantam	bantam	23	TGGGATCATTGTGAAAGCTGATA
isc-bantam	bantam	23	TGTGATCATTGTGAAAGCTGATC
isc-bantam	bantam	22	TTAGATCATTGTGAAAGCTTAT
isc-bantam	bantam	23	TTAGATCATTGTTAAAGCTGATT
dme-bantam-3p	bantam	23	TTAGATCATTTTGAAAGCTGATT
isc-bantam	bantam	21	TTATATCATTGTGAAAGCTGA
isc-bantam	bantam	23	TTATATCATTGTGAAAGCTGATT
isc-bantam	bantam	22	ACAGATCATTGTGAAAGCTGAT
isc-bantam	bantam	23	AGACATCATTGTGAAAGCTGATT
isc-bantam	bantam	23	AGAGATCAATGTGAAAGCTGATT
isc-bantam	bantam	24	AGAGATCATTGAGAAAGCTGATTT
isc-bantam	bantam	21	AGAGATCATTGTGAAAGCTGA
isc-bantam	bantam	24	AGAGATCATTGTGAAAGCTGATTC
isc-bantam	bantam	22	CAGATCATTGTGAAAGCTGATT
isc-bantam	bantam	23	CGAGATCATTGTGAAAGCTGATA
isc-bantam	bantam	23	CGATATCATTGTGAAAGCTGATT
isc-bantam	bantam	23	CTGAGATCATTGTGAAAGCTGAA
isc-bantam	bantam	25	CTGAGATCATTGTGAAAGCTGATTT
pte-bantam-5p	bantam	22	CTGGTTTTCACAATGATCATCT
isc-bantam	bantam	22	GAGAACATTGAGAAAGCTGATT
isc-bantam	bantam	22	GAGAGCATTGTGAAAGCTGATT
isc-bantam	bantam	22	GAGATCATAGTGAAAGCAGATT
isc-bantam	bantam	23	GAGATCATAGTGAAAGCTGATTT
isc-bantam	bantam	22	GAGATCATGGTGAAATCTGATT
isc-bantam	bantam	22	GAGATCATTATGAAAGCTGATT
isc-bantam	bantam	23	GAGATCATTGCGAAAGCTGATTT
isc-bantam	bantam	22	GAGATCATTGTAAAAGCTGATT
isc-bantam	bantam	22	GAGATCATTGTGAAAGCTAATT
isc-bantam	bantam	22	GAGATCATTGTGAAAGCTGAAT
isc-bantam	bantam	22	GAGATCATTGTGAACGCTGATT
isc-bantam	bantam	22	GAGATCATTGTGAAGGCTGATC
isc-bantam	bantam	23	GAGATCATTGTGAAGGCTGATTA
isc-bantam	bantam	22	GAGATCATTGTGAATGCTGATT
isc-bantam	bantam	22	GAGATCATTGTGAGAGCTGATC
isc-bantam	bantam	21	GAGATCATTGTTAAAGCTGAT
isc-bantam	bantam	22	GAGATCTTTGTGAAAGCTGATT
isc-bantam	bantam	22	GAGTTCATTGTGAAAGCTGATC
isc-bantam	bantam	22	GATATCATTGTGAAAGCTGATC
isc-bantam	bantam	22	GGAGATCATTGTGAAAGCTGAC
isc-bantam	bantam	23	GGAGATCATTGTGGAAGCTGATT
isc-bantam	bantam	21	GGGATCATTGTGAAAGCTGAC
isc-bantam	bantam	22	GGGATCATTGTGAAAGCTGATC
isc-bantam	bantam	22	TAGATCATTGTGAAAGCTGATC
isc-bantam	bantam	22	TAGATCATTGTGAAATCTGATT
isc-bantam	bantam	24	TCAGATCATTGTGAAAGCTGATAT
isc-bantam	bantam	23	TGACATCATTGAGAAAGCTGATT
isc-bantam	bantam	24	TGACATCATTGTGAAAGCTGATTC
isc-bantam	bantam	22	TGAGAACATAGTGAAAGCTGAT
isc-bantam	bantam	23	TGAGAACATAGTGAAAGCTGATT
isc-bantam	bantam	22	TGAGAACATTGAGAAAGCTGAT
isc-bantam	bantam	22	TGAGAACATTGTGAAAGCTGAA
isc-bantam	bantam	23	TGAGAACATTGTGAAAGCTGAAT
isc-bantam	bantam	23	TGAGAACATTGTGAAAGCTGATA
dme-bantam-3p	bantam	23	TGAGAACATTTTGAAAGCTGATT
isc-bantam	bantam	23	TGAGACCATTGTGAAAGCTGATA
isc-bantam	bantam	24	TGAGACCATTGTGAAAGCTGATTC
isc-bantam	bantam	24	TGAGACCATTGTGAAAGCTGGTTT
isc-bantam	bantam	23	TGAGACCATTGTGTAAGCTGATT
isc-bantam	bantam	23	TGAGAGCAGTGTGAAAGCTGATT
isc-bantam	bantam	24	TGAGAGCAGTGTGAAAGCTGATTT
isc-bantam	bantam	22	TGAGAGCATTGTGAAAGCTGAC
isc-bantam	bantam	23	TGAGAGCATTGTGAAAGCTGAGT
isc-bantam	bantam	24	TGAGAGCATTGTGAAAGCTGATTT
isc-bantam	bantam	23	TGAGAGCATTGTGAAATCTGATT
isc-bantam	bantam	22	TGAGAGCATTGTTAAAGCTGAT
isc-bantam	bantam	23	TGAGATAATTGGGAAAGCTGATT
isc-bantam	bantam	24	TGAGATAATTGTGAAAGCTGATTC
dme-bantam-3p	bantam	23	TGAGATAATTTTTAAAGCTGATT
isc-bantam	bantam	24	TGAGATCAATGAGAAAGCTGATTT
isc-bantam	bantam	22	TGAGATCAATGTGAAAGCTGAC
isc-bantam	bantam	23	TGAGATCAATGTGAAAGCTGATG
isc-bantam	bantam	23	TGAGATCACTGTGAAAGCTGATA
isc-bantam	bantam	23	TGAGATCAGTGGGAAAGCTGATT
isc-bantam	bantam	21	TGAGATCAGTGTGAAAGCTGA
isc-bantam	bantam	23	TGAGATCAGTGTGAAAGCTTATT
isc-bantam	bantam	24	TGAGATCAGTGTGAAAGCTTATTT
isc-bantam	bantam	23	TGAGATCAGTGTGAACGCTGATT
isc-bantam	bantam	23	TGAGATCAGTGTTAAAGCTGATT
dme-bantam-3p	bantam	23	TGAGATCAGTTTGAAAGCTTATT
isc-bantam	bantam	23	TGAGATCATAGTCAAAGCTGATT
isc-bantam	bantam	23	TGAGATCATAGTGAAAGCTCATT
isc-bantam	bantam	22	TGAGATCATAGTGAAAGCTGAA
isc-bantam	bantam	24	TGAGATCATAGTGAAAGCTGATAT
isc-bantam	bantam	24	TGAGATCATAGTGAAAGCTGATTA
isc-bantam	bantam	24	TGAGATCATAGTGAAAGCTGATTC
isc-bantam	bantam	22	TGAGATCATCGTGAAAGCTGAA
isc-bantam	bantam	23	TGAGATCATGGTGAAAGCTTATT
isc-bantam	bantam	23	TGAGATCATTCAGAAAGCTGATT
isc-bantam	bantam	23	TGAGATCATTCTGAAAGCTGATC
isc-bantam	bantam	24	TGAGATCATTGACAAAGCTGATTT
isc-bantam	bantam	22	TGAGATCATTGAGAAAGCAGAT
isc-bantam	bantam	24	TGAGATCATTGAGAAAGCAGATTT
isc-bantam	bantam	22	TGAGATCATTGAGAAAGCTGAA
isc-bantam	bantam	23	TGAGATCATTGAGATAGCTGATT
isc-bantam	bantam	23	TGAGATCATTGCGAAAGCTGATG
isc-bantam	bantam	24	TGAGATCATTGCGAAAGCTGATTC
isc-bantam	bantam	21	TGAGATCATTGGGAAAGCTGA
isc-bantam	bantam	23	TGAGATCATTGGGAAATCTGATT
isc-bantam	bantam	23	TGAGATCATTGTAAAAGCTGATC
isc-bantam	bantam	24	TGAGATCATTGTAAAAGCTGATTC
isc-bantam	bantam	22	TGAGATCATTGTGAAAACTGAC
isc-bantam	bantam	24	TGAGATCATTGTGAAAACTGATTA
isc-bantam	bantam	22	TGAGATCATTGTGAAACCTGAT
isc-bantam	bantam	24	TGAGATCATTGTGAAACCTGATTT
isc-bantam	bantam	23	TGAGATCATTGTGAAAGCACATT
isc-bantam	bantam	23	TGAGATCATTGTGAAAGCAGATA
isc-bantam	bantam	21	TGAGATCATTGTGAAAGCCGA
isc-bantam	bantam	22	TGAGATCATTGTGAAAGCCGAA
isc-bantam	bantam	23	TGAGATCATTGTGAAAGCCGATA
isc-bantam	bantam	24	TGAGATCATTGTGAAAGCTAATTA
isc-bantam	bantam	23	TGAGATCATTGTGAAAGCTCAAT
isc-bantam	bantam	23	TGAGATCATTGTGAAAGCTCATA
isc-bantam	bantam	23	TGAGATCATTGTGAAAGCTCATC
isc-bantam	bantam	24	TGAGATCATTGTGAAAGCTCATTT
isc-bantam	bantam	24	TGAGATCATTGTGAAAGCTGAATT
isc-bantam	bantam	23	TGAGATCATTGTGAAAGCTGACC
isc-bantam	bantam	23	TGAGATCATTGTGAAAGCTGAGG
isc-bantam	bantam	24	TGAGATCATTGTGAAAGCTGATAA
isc-bantam	bantam	24	TGAGATCATTGTGAAAGCTGATAC
isc-bantam	bantam	23	TGAGATCATTGTGAAAGCTTAGT
isc-bantam	bantam	24	TGAGATCATTGTGAAAGGTGATTT
isc-bantam	bantam	21	TGAGATCATTGTGAAAGTTGA
isc-bantam	bantam	22	TGAGATCATTGTGAAAGTTGAC
isc-bantam	bantam	24	TGAGATCATTGTGAAAGTTGATTT
isc-bantam	bantam	22	TGAGATCATTGTGAAATCTGAA
isc-bantam	bantam	23	TGAGATCATTGTGAAATCTGATA
isc-bantam	bantam	22	TGAGATCATTGTGAACGCTGAT
isc-bantam	bantam	22	TGAGATCATTGTGAAGGCTGAA
isc-bantam	bantam	23	TGAGATCATTGTGAAGGCTGATA
isc-bantam	bantam	23	TGAGATCATTGTGAGAGCTGATT
isc-bantam	bantam	23	TGAGATCATTGTGATAGCTGATC
isc-bantam	bantam	23	TGAGATCATTGTGCAAGCTGATT
isc-bantam	bantam	23	TGAGATCATTGTGGAAGCTGATA
isc-bantam	bantam	23	TGAGATCATTGTGTAAGCTGATA
isc-bantam	bantam	23	TGAGATCATTGTGTAAGCTGATC
isc-bantam	bantam	22	TGAGATCATTGTTAAAGCTGAC
isc-bantam	bantam	23	TGAGATCATTGTTAAAGCTGAGT
isc-bantam	bantam	23	TGAGATCATTGTTAAAGCTGATG
isc-bantam	bantam	24	TGAGATCATTGTTAAAGCTGATTC
dme-bantam-3p	bantam	22	TGAGATCATTTTGAAAGCTGAC
dme-bantam-3p	bantam	23	TGAGATCATTTTGAAAGCTGAGT
dme-bantam-3p	bantam	23	TGAGATCATTTTGAAAGCTTATT
dme-bantam-3p	bantam	23	TGAGATCATTTTTAAAGCTTATT
isc-bantam	bantam	23	TGAGATCCTTGTGAAAGCTGAGT
isc-bantam	bantam	23	TGAGATCCTTGTGAACGCTGATT
isc-bantam	bantam	23	TGAGATCGTTGTGAAAGCTGGTT
isc-bantam	bantam	23	TGAGATGAATGTGAAAGCTGATT
isc-bantam	bantam	22	TGAGATTATTGTGAAAGCTGAC
isc-bantam	bantam	23	TGAGCTCATTGTGAAAGCTGATT
isc-bantam	bantam	24	TGAGGTCATTGTGAAAGCTGATTC
isc-bantam	bantam	23	TGAGGTCATTGTGAAAGCTGGTT
isc-bantam	bantam	23	TGAGTTCATAGTGAAAGCTGATT
isc-bantam	bantam	22	TGAGTTCATTGTGAAAGCCGAT
isc-bantam	bantam	22	TGAGTTCATTGTGAAAGCTGAA
isc-bantam	bantam	23	TGATATCATGGTGAAAGCTGATT
isc-bantam	bantam	23	TGATATCATTGTGAAAGCTGATG
isc-bantam	bantam	24	TGATATCATTGTGAAAGCTGATTA
isc-bantam	bantam	24	TGATATCATTGTGGAAGCTGATTT
dme-bantam-3p	bantam	21	TGATATCATTTTGAAAGCTGA
dme-bantam-3p	bantam	23	TGATATCATTTTGAAATCTGATT
isc-bantam	bantam	23	TGATATCCTTGTGAAAGCTGATT
isc-bantam	bantam	23	TGGGATCATTGTGAGAGCTGATT
isc-bantam	bantam	23	TGGGGTCATTGTGAAAGCTGATT
isc-bantam	bantam	24	TGTGATCATTGTGAAAGCTGATTC
isc-bantam	bantam	23	TTAGATCAGTGTGAAAGCTGATT
isc-bantam	bantam	23	TTAGATCATTGTGAAAGATGATT
isc-bantam	bantam	21	TTAGATCATTGTGAAAGCTGA
isc-bantam	bantam	22	TTAGATCATTGTGAAAGCTGAG
isc-bantam	bantam	24	TTAGATCATTGTGAAAGCTGATTA
dme-bantam-3p	bantam	22	TTAGATCATTTTTAAAGCTGAT
dme-bantam-3p	bantam	23	TTAGATCATTTTTAAAGCTGATT
isc-bantam	bantam	22	TTATATCATTGTGAAAGCTGAT
isc-bantam	bantam	22	AAAGATCATTGTGAAAGCTGAT
isc-bantam	bantam	24	ACAGATCATTGTGAAAGCTGATTT
isc-bantam	bantam	21	AGACATCATTGTGAAAGCTGA
isc-bantam	bantam	21	AGACCATTGTGAAAGCTGATT
isc-bantam	bantam	22	AGAGAACATTGTGAAAGCTGAT
isc-bantam	bantam	24	AGAGATCATAGTGAAAGCTGATTT
isc-bantam	bantam	22	AGAGATCATCGTGAAAGCTGAT
isc-bantam	bantam	23	AGAGATCATCGTGAAAGCTGATT
isc-bantam	bantam	22	AGAGATCATTGAGAAAGCTGAT
isc-bantam	bantam	23	AGAGATCATTGAGAAAGCTGATT
isc-bantam	bantam	23	AGAGATCATTGCGAAAGCTGATT
isc-bantam	bantam	22	AGAGATCATTGTCAAAGCTGAT
isc-bantam	bantam	23	AGAGATCATTGTCAAAGCTGATT
isc-bantam	bantam	23	AGAGATCATTGTGAAAACTGATT
isc-bantam	bantam	22	AGAGATCATTGTGAAAGATGAT
isc-bantam	bantam	23	AGAGATCATTGTGAAAGCAGATT
isc-bantam	bantam	22	AGAGATCATTGTGAAAGCTGAA
isc-bantam	bantam	24	AGAGATCATTGTGAAAGCTGAATT
isc-bantam	bantam	23	AGAGATCATTGTGAAAGCTGATG
isc-bantam	bantam	24	AGAGATCATTGTGAAAGCTGATTA
isc-bantam	bantam	21	AGAGATCATTGTGAAAGCTGT
isc-bantam	bantam	23	AGAGATCATTGTGAAAGTTGATT
isc-bantam	bantam	22	AGAGATCATTGTTAAAGCTGAT
dme-bantam-3p	bantam	23	AGAGATCATTTTGAAAGCTGATT
dme-bantam-3p	bantam	24	AGAGATCATTTTTAAAGCTGATTT
isc-bantam	bantam	23	AGATATCATTGTGAAAGCTGATT
isc-bantam	bantam	22	CAGAGATCATTGTGAAAGCTGA
isc-bantam	bantam	22	CAGATCATTGTGAAAGCAGATT
isc-bantam	bantam	23	CAGATCATTGTGAAAGCTGATTT
isc-bantam	bantam	23	CGAGAGCATTGTGAAAGCTGATT
isc-bantam	bantam	22	CGAGATCATCGTGAAAGCTGAT
isc-bantam	bantam	23	CGAGATCATGGTGAAAGCTGATT
isc-bantam	bantam	23	CGAGATCATTGTCAAAGCTGATT
isc-bantam	bantam	23	CGAGATCATTGTGAAAGCTGATT
isc-bantam	bantam	23	CGAGATCATTGTTAAAGCTGATT
dme-bantam-3p	bantam	24	CGAGATCATTTTGAAAGCTGATTA
isc-bantam	bantam	23	CTGAGAGCATTGTGAAAGCTGAA
isc-bantam	bantam	23	CTGAGATCATTGTGAAAGCTGAC
isc-bantam	bantam	22	CTGAGATCATTGTGAAAGCTGT
isc-bantam	bantam	23	CTGAGATCATTTTGAAAGCTGAT
pte-bantam-5p	bantam	22	CTGGTTTTCACAATGATCATCC
isc-bantam	bantam	21	GACAACATTGTGAAAGCTGAT
isc-bantam	bantam	23	GAGAACATTGAGAAAGCTGATTT
isc-bantam	bantam	21	GAGAACATTGTGAAAGCTGAC
isc-bantam	bantam	22	GAGAACATTGTGAAAGCTGATA
isc-bantam	bantam	23	GAGAACATTGTGAAAGCTGATTC
isc-bantam	bantam	22	GAGACCATTGTGAAAGCTGATT
isc-bantam	bantam	23	GAGACCATTGTGAAAGCTGATTT
isc-bantam	bantam	21	GAGAGCATTGTGAAAGCTGAT
isc-bantam	bantam	22	GAGAGCATTGTGAAAGCTGATA
isc-bantam	bantam	22	GAGAGCATTGTGAAAGCTGATC
isc-bantam	bantam	22	GAGAGCATTGTGAAAGCTGATG
isc-bantam	bantam	22	GAGAGCATTGTGAAATCTGATT
isc-bantam	bantam	22	GAGAGCATTGTGACAGCTGATT
isc-bantam	bantam	22	GAGAGCCTTGTGAAAGCTGATT
isc-bantam	bantam	22	GAGATAATTGTGAAAGCTTATT
isc-bantam	bantam	22	GAGATCAAAGTGAAAGCTGATT
isc-bantam	bantam	22	GAGATCAATCTGAAAGCTGATT
isc-bantam	bantam	22	GAGATCAATGAGAAAGCTGATT
isc-bantam	bantam	23	GAGATCAATGAGAAAGCTGATTT
isc-bantam	bantam	21	GAGATCAATGTGAAACCTGAT
isc-bantam	bantam	21	GAGATCAATGTGAAAGCTGAC
isc-bantam	bantam	22	GAGATCAATGTGAAAGCTGATC
isc-bantam	bantam	22	GAGATCAATGTGGAAGCTGATT
isc-bantam	bantam	22	GAGATCACTGTGAAAGCTGATC
isc-bantam	bantam	23	GAGATCAGTGTGAAATCTGATTT
dme-bantam-3p	bantam	22	GAGATCAGTTTGAAAGCTGATT
isc-bantam	bantam	22	GAGATCATACTGAAAGCTGATT
isc-bantam	bantam	22	GAGATCATAGAGAAAGCTGATT
isc-bantam	bantam	21	GAGATCATAGTGAAAGCTGAT
isc-bantam	bantam	22	GAGATCATAGTGAAAGCTGATC
isc-bantam	bantam	22	GAGATCATAGTGAAAGCTGATG
isc-bantam	bantam	22	GAGATCATAGTGAATGCTGATT
isc-bantam	bantam	20	GAGATCATCGTGAAAGCTGA
isc-bantam	bantam	22	GAGATCATCGTGAAAGCTGATA
isc-bantam	bantam	22	GAGATCATCGTGAAAGCTGATC
isc-bantam	bantam	23	GAGATCATCGTGAAAGCTGATTT
isc-bantam	bantam	22	GAGATCATCGTGAAGGCTGATT
isc-bantam	bantam	21	GAGATCATGGTGAAAGCTGAT
isc-bantam	bantam	22	GAGATCATGGTGAAAGCTGATT
dme-bantam-3p	bantam	22	GAGATCATGTTGAAAGCTGATT
dme-bantam-3p	bantam	22	GAGATCATGTTGACAGCTGATT
isc-bantam	bantam	22	GAGATCATTGAGAAAGCAGATT
isc-bantam	bantam	22	GAGATCATTGAGAAAGCTGAGT
isc-bantam	bantam	22	GAGATCATTGAGAAAGCTGATA
isc-bantam	bantam	22	GAGATCATTGAGAAAGCTGATC
isc-bantam	bantam	23	GAGATCATTGAGAAAGCTGATTA
isc-bantam	bantam	23	GAGATCATTGAGAAAGCTGATTT
isc-bantam	bantam	23	GAGATCATTGGGAAAGCTGATTC
isc-bantam	bantam	22	GAGATCATTGTAAAAGCTGATC
isc-bantam	bantam	22	GAGATCATTGTCAAACCTGATT
isc-bantam	bantam	22	GAGATCATTGTCAAAGCTGATC
isc-bantam	bantam	22	GAGATCATTGTCAAAGCTGATT
isc-bantam	bantam	23	GAGATCATTGTCAAAGCTGATTT
isc-bantam	bantam	22	GAGATCATTGTGAAAACTGATC
isc-bantam	bantam	22	GAGATCATTGTGAAAACTGATT
isc-bantam	bantam	21	GAGATCATTGTGAAAGCAGAC
isc-bantam	bantam	22	GAGATCATTGTGAAAGCCGATC
isc-bantam	bantam	22	GAGATCATTGTGAAAGCTAATC
isc-bantam	bantam	22	GAGATCATTGTGAAAGCTGAAC
isc-bantam	bantam	22	GAGATCATTGTGAAAGCTGACA
isc-bantam	bantam	22	GAGATCATTGTGAAAGCTGAGG
isc-bantam	bantam	21	GAGATCATTGTGAAAGCTGTT
isc-bantam	bantam	22	GAGATCATTGTGAAAGCTTATT
isc-bantam	bantam	22	GAGATCATTGTGAAAGGTCATT
isc-bantam	bantam	22	GAGATCATTGTGAAAGGTGAAT
isc-bantam	bantam	20	GAGATCATTGTGAAATCTGA
isc-bantam	bantam	21	GAGATCATTGTGAAATCTTAT
isc-bantam	bantam	22	GAGATCATTGTGAACGCTGATC
isc-bantam	bantam	21	GAGATCATTGTGAAGGCTGAT
isc-bantam	bantam	22	GAGATCATTGTGAAGGCTGATA
isc-bantam	bantam	21	GAGATCATTGTGAATGCTGAC
isc-bantam	bantam	22	GAGATCATTGTGACAGCTGATT
isc-bantam	bantam	22	GAGATCATTGTGAGAGCTGATT
isc-bantam	bantam	22	GAGATCATTGTGATAGCTGATC
isc-bantam	bantam	22	GAGATCATTGTGATAGCTGATT
isc-bantam	bantam	21	GAGATCATTGTGGAAGCTGAC
isc-bantam	bantam	22	GAGATCATTGTGGAAGCTGATA
isc-bantam	bantam	22	GAGATCATTGTTAAAGCCGATT
isc-bantam	bantam	22	GAGATCATTGTTAAAGCTTATT
dme-bantam-3p	bantam	21	GAGATCATTTTGAAAGCTGAT
dme-bantam-3p	bantam	22	GAGATCATTTTGAAAGCTTATC
dme-bantam-3p	bantam	22	GAGATCATTTTGAAATCTGATT
dme-bantam-3p	bantam	22	GAGATCATTTTTAAAGCTGATT
isc-bantam	bantam	22	GAGATCGTTGTGAAAGCTGATG
isc-bantam	bantam	21	GAGATCTTTGTGAAAGCTGAT
isc-bantam	bantam	22	GAGATTATTGTGAAAGCTGATT
isc-bantam	bantam	22	GAGATTATTGTGTAAGCTGATT
isc-bantam	bantam	22	GAGCTCAGTGTGAAAGCTGATT
isc-bantam	bantam	22	GAGGTCATTGTGAAAGCTGATA
isc-bantam	bantam	23	GAGGTCATTGTGAAAGCTGATTT
isc-bantam	bantam	20	GAGTTCATTGTGAAAGCTGA
isc-bantam	bantam	22	GATAGCATTGTGAAAGCTGATT
isc-bantam	bantam	22	GATATCAGTGTGAAAGCTGATT
isc-bantam	bantam	22	GATATCATAGTGAAAGCTGATT
isc-bantam	bantam	22	GATATCATTCTGAAAGCTGATT
isc-bantam	bantam	22	GATATCATTGGGAAAGCTGATT
isc-bantam	bantam	22	GATATCATTGTGAAAGCTGAGT
isc-bantam	bantam	22	GATATCATTGTGAAAGCTTATT
isc-bantam	bantam	21	GATATCATTGTTAAAGCTGAT
dme-bantam-3p	bantam	23	GATATCATTTTGAAAGCTGATTT
dme-bantam-3p	bantam	21	GCGATAATTTTGAAAGCTGAT
dme-bantam-3p	bantam	22	GCTATCATTTTGAAAGCTGATT
isc-bantam	bantam	21	GGAGATCAGTGTGAAAGCTGA
isc-bantam	bantam	22	GGAGATCAGTGTGAAAGCTGAT
isc-bantam	bantam	24	GGAGATCAGTGTGAAAGCTGATTT
isc-bantam	bantam	23	GGAGATCATAGTGAAAGCTGATT
isc-bantam	bantam	22	GGAGATCATGGTGAAAGCTGAT
isc-bantam	bantam	22	GGAGATCATTGTGAAAGATGAT
isc-bantam	bantam	23	GGAGATCATTGTGAAAGCGGATT
isc-bantam	bantam	21	GGAGATCATTGTGAAAGCTGA
isc-bantam	bantam	23	GGAGATCATTGTGAAAGCTGATA
isc-bantam	bantam	23	GGAGATCATTGTGAAAGCTGGTT
isc-bantam	bantam	24	GGAGATCATTGTGAAAGCTGGTTT
isc-bantam	bantam	21	GGAGATCATTGTGAAAGCTGT
isc-bantam	bantam	22	GGAGATCATTGTGAAATCTGAT
isc-bantam	bantam	23	GGAGATCATTGTGAAATCTGATT
isc-bantam	bantam	23	GGAGATCATTGTTAAAGCTGATT
isc-bantam	bantam	24	GGAGATCATTGTTAAAGCTGATTT
dme-bantam-3p	bantam	23	GGAGATCATTTTGAAAGCTGATT
isc-bantam	bantam	23	GGAGATCGTTGTGAAAGCTGATT
isc-bantam	bantam	21	GGGATCATTGTGAAAGCCGAT
isc-bantam	bantam	22	GGGATCATTGTGAAAGCTGATA
isc-bantam	bantam	23	GGGATCATTGTGAAAGCTGATTT
isc-bantam	bantam	24	GTAGATCATTGTGAAAGCTGATTT
isc-bantam	bantam	21	GTGATCATTGTGAAAGCTGAT
isc-bantam	bantam	22	GTGATCATTGTGAGAGCTGATT
isc-bantam	bantam	21	TAAGATCATTGTGAAAGCTGA
isc-bantam	bantam	22	TAAGATCATTGTGAAAGCTGAC
isc-bantam	bantam	23	TAAGATCATTGTGAAAGCTGATG
isc-bantam	bantam	23	TAAGATCGTTGTGAAAGCTGATT
isc-bantam	bantam	22	TAAGATTATTGTGAAAGCTGAT
isc-bantam	bantam	21	TAAGGTCATTGTGAAAGCTGA
isc-bantam	bantam	22	TAGATCATGGTGAAAGCTGATT
isc-bantam	bantam	23	TAGATCATTGTGAAAGCTGATTT
isc-bantam	bantam	22	TAGATCATTGTTAAAGCTGATT
isc-bantam	bantam	22	TATATCATTGTGAAAGCTGATT
isc-bantam	bantam	23	TCAGATCAATGTGAAAGCTGATT
isc-bantam	bantam	23	TCAGATCATAGTGAAAGCTGATT
isc-bantam	bantam	24	TCAGATCATCGTGAAAGCTGATTT
isc-bantam	bantam	23	TCAGATCATTCTGAAAGCTGATT
isc-bantam	bantam	23	TCAGATCATTGAGAAAGCTGATT
isc-bantam	bantam	22	TCAGATCATTGTCAAAGCTGAT
isc-bantam	bantam	21	TCAGATCATTGTGAAACCTGA
isc-bantam	bantam	23	TCAGATCATTGTGAAAGCTCATT
isc-bantam	bantam	22	TCAGATCATTGTGAAAGCTGAA
isc-bantam	bantam	22	TCAGATCATTGTGAAAGCTGAC
isc-bantam	bantam	23	TCAGATCATTGTGAAAGCTGACT
isc-bantam	bantam	23	TCAGATCATTGTGAAAGCTGATA
isc-bantam	bantam	23	TCAGATCATTGTGAAAGCTGATG
isc-bantam	bantam	23	TCATATCATTGTGAAAGCTGATT
isc-bantam	bantam	23	TGAAATCATTGTGAAAGATGATT
isc-bantam	bantam	22	TGAAATCATTGTGAAAGCTGAA
isc-bantam	bantam	23	TGAAATCATTGTGAAAGCTGATC
isc-bantam	bantam	24	TGAAATCATTGTGAAAGCTGATTA
isc-bantam	bantam	23	TGAAATCGTTGTGAAAGCTGATT
isc-bantam	bantam	23	TGACAACATTGTGAAAGCTGATT
isc-bantam	bantam	23	TGACATCATAGTGAAAGCTGATT
isc-bantam	bantam	21	TGACATCATTGAGAAAGCTGA
isc-bantam	bantam	23	TGACATCATTGTCAAAGCTGATT
isc-bantam	bantam	23	TGACATCATTGTGAAAGCTGAAT
isc-bantam	bantam	23	TGACATCATTGTGAAAGCTGATC
isc-bantam	bantam	23	TGACATCATTGTGAATGCTGATT
isc-bantam	bantam	23	TGACATCATTGTGAGAGCTGATT
isc-bantam	bantam	23	TGACATCATTGTGATAGCTGATT
isc-bantam	bantam	22	TGAGAACAATGTGAAAGCTGAT
isc-bantam	bantam	24	TGAGAACATTGAGAAAGCTGATTT
isc-bantam	bantam	23	TGAGAACATTGTGAAAGCAGATT
isc-bantam	bantam	22	TGAGAACATTGTGAAAGCTCAT
isc-bantam	bantam	24	TGAGAACATTGTGAAAGCTGATTC
isc-bantam	bantam	23	TGAGAACATTGTGAAAGCTGGTT
isc-bantam	bantam	22	TGAGAACATTGTGAAAGCTGTT
isc-bantam	bantam	23	TGAGAACATTGTGAAAGCTGTTT
isc-bantam	bantam	23	TGAGAACATTGTGATAGCTGATT
isc-bantam	bantam	24	TGAGAACATTGTGGAAGCTGATTT
isc-bantam	bantam	23	TGAGAACATTGTTAAAGCTGATT
isc-bantam	bantam	23	TGAGAACTTTGTGAAAGCTGATT
isc-bantam	bantam	23	TGAGACCAATGTGAAAGCTGATT
isc-bantam	bantam	23	TGAGACCATAGTGAAAGCTGATT
isc-bantam	bantam	23	TGAGACCATTGTGAAAGCTGAGT
isc-bantam	bantam	24	TGAGACCATTGTGAAAGCTGATTA
isc-bantam	bantam	22	TGAGACCATTGTGAAAGCTGTT
isc-bantam	bantam	24	TGAGACCATTGTGAAATCTGATTT
isc-bantam	bantam	22	TGAGACCATTGTGGAAGCTGAT
isc-bantam	bantam	23	TGAGAGCAATGTGAAAGCTGATT
isc-bantam	bantam	22	TGAGAGCATAGTGAAAGCTGAT
isc-bantam	bantam	23	TGAGAGCATCGTGAAAGCTGATT
isc-bantam	bantam	23	TGAGAGCATGGTGAAAGCTGATT
isc-bantam	bantam	24	TGAGAGCATGGTGAAAGCTGATTT
isc-bantam	bantam	23	TGAGAGCATTGGGAAAGCTGATT
isc-bantam	bantam	23	TGAGAGCATTGTGAAAGATGATT
isc-bantam	bantam	22	TGAGAGCATTGTGAAAGCCGAT
isc-bantam	bantam	21	TGAGAGCATTGTGAAAGCTGA
isc-bantam	bantam	23	TGAGAGCATTGTGAAAGCTGTTT
isc-bantam	bantam	23	TGAGAGCATTGTGAAAGCTTATT
isc-bantam	bantam	22	TGAGAGCATTGTGAAATCTGAT
isc-bantam	bantam	24	TGAGAGCATTGTGTAAGCTGATTT
dme-bantam-3p	bantam	24	TGAGAGCATTTTGAAAGCTGATAT
dme-bantam-3p	bantam	22	TGAGAGCATTTTGAAATCTGAT
dme-bantam-3p	bantam	22	TGAGAGCATTTTTAAAGCTGAT
isc-bantam	bantam	22	TGAGAGCCTTGTGAAAGCTGAT
isc-bantam	bantam	23	TGAGATAAGTGTGAAAGCTGATT
isc-bantam	bantam	24	TGAGATAATGGTGAAAGCTGATTT
isc-bantam	bantam	22	TGAGATAATTGTGAAAGATGAT
isc-bantam	bantam	22	TGAGATAATTGTGAAAGCTGAA
isc-bantam	bantam	22	TGAGATAATTGTGAAAGCTGAC
isc-bantam	bantam	22	TGAGATAATTGTGAAAGCTGAG
isc-bantam	bantam	23	TGAGATAATTGTGAAAGCTGAGT
isc-bantam	bantam	23	TGAGATAATTGTGAAAGCTTATT
isc-bantam	bantam	23	TGAGATAATTGTGAAAGGTGATT
isc-bantam	bantam	22	TGAGATAATTGTGAACGCTGAT
isc-bantam	bantam	24	TGAGATAATTGTGGAAGCTGATTT
isc-bantam	bantam	23	TGAGATAATTGTTAAAGCTGATT
dme-bantam-3p	bantam	23	TGAGATAATTTTGAAAGCTTATT
dme-bantam-3p	bantam	22	TGAGATAATTTTTAAAGCTGAT
isc-bantam	bantam	23	TGAGATACTTGTGAAAGCTGATT
isc-bantam	bantam	21	TGAGATCAAAGTGAAAGCTGA
isc-bantam	bantam	22	TGAGATCAATCTGAAAGCTGAT
isc-bantam	bantam	23	TGAGATCAATCTGAAAGCTGATT
isc-bantam	bantam	24	TGAGATCAATCTGAAAGCTGATTT
isc-bantam	bantam	21	TGAGATCAATGAGAAAGCTGA
isc-bantam	bantam	21	TGAGATCAATGCGAAAGCTGA
isc-bantam	bantam	22	TGAGATCAATGTCAAAGCTGAT
isc-bantam	bantam	22	TGAGATCAATGTGAAACCTGAT
isc-bantam	bantam	23	TGAGATCAATGTGAAACCTGATT
isc-bantam	bantam	24	TGAGATCAATGTGAAACCTGATTT
isc-bantam	bantam	23	TGAGATCAATGTGAAAGATGATT
isc-bantam	bantam	23	TGAGATCAATGTGAAAGCAGATT
isc-bantam	bantam	22	TGAGATCAATGTGAAAGCTCAT
isc-bantam	bantam	23	TGAGATCAATGTGAAAGCTCATT
isc-bantam	bantam	23	TGAGATCAATGTGAAAGCTGAAT
isc-bantam	bantam	23	TGAGATCAATGTGAAAGCTGATA
isc-bantam	bantam	24	TGAGATCAATGTGAAAGCTGATTA
isc-bantam	bantam	24	TGAGATCAATGTGAAAGCTGATTC
isc-bantam	bantam	21	TGAGATCAATGTGAAGGCTGA
isc-bantam	bantam	23	TGAGATCAATGTGAAGGCTGATT
isc-bantam	bantam	24	TGAGATCAATGTGAAGGCTGATTT
isc-bantam	bantam	23	TGAGATCAATGTGAATGCTGATT
isc-bantam	bantam	23	TGAGATCAATGTGGAAGCTGATT
dme-bantam-3p	bantam	23	TGAGATCAATTTGAAAGCAGATT
isc-bantam	bantam	23	TGAGATCACAGTGAAAGCTGATT
isc-bantam	bantam	24	TGAGATCACTGTGAAAGCTGATTA
isc-bantam	bantam	22	TGAGATCAGTGGGAAAGCTGAT
isc-bantam	bantam	23	TGAGATCAGTGTGAAAGATGATT
isc-bantam	bantam	23	TGAGATCAGTGTGAAAGCGGATT
isc-bantam	bantam	24	TGAGATCAGTGTGAAAGCTGATGT
isc-bantam	bantam	24	TGAGATCAGTGTGAAAGCTGATTG
isc-bantam	bantam	22	TGAGATCAGTGTGAAATCTGAT
isc-bantam	bantam	22	TGAGATCAGTGTGAAGGCTGAT
isc-bantam	bantam	22	TGAGATCAGTGTGAATGCTGAT
isc-bantam	bantam	23	TGAGATCAGTGTGCAAGCTGATT
isc-bantam	bantam	24	TGAGATCATAGAGAAAGCTGATTT
isc-bantam	bantam	23	TGAGATCATAGCGAAAGCTGATT
isc-bantam	bantam	24	TGAGATCATAGTCAAAGCTGATTT
isc-bantam	bantam	23	TGAGATCATAGTGAAACCTGATT
isc-bantam	bantam	24	TGAGATCATAGTGAAAGCTCATTT
isc-bantam	bantam	23	TGAGATCATAGTGAAAGCTGATG
isc-bantam	bantam	23	TGAGATCATAGTGAAAGCTGTTT
isc-bantam	bantam	22	TGAGATCATAGTGAAAGGTGAT
isc-bantam	bantam	23	TGAGATCATAGTGAAAGGTGATT
isc-bantam	bantam	23	TGAGATCATAGTGAACGCTGATT
isc-bantam	bantam	23	TGAGATCATAGTGAAGGCTGATT
isc-bantam	bantam	23	TGAGATCATAGTGGAAGCTGATT
dme-bantam-3p	bantam	23	TGAGATCATATAGAAAGCTGATT
isc-bantam	bantam	23	TGAGATCATCGGGAAAGCTGATT
isc-bantam	bantam	24	TGAGATCATCGTGAAAACTGATTT
isc-bantam	bantam	23	TGAGATCATCGTGAAAGCTGAGT
isc-bantam	bantam	23	TGAGATCATCGTGAAAGCTGATA
isc-bantam	bantam	24	TGAGATCATCGTGAAAGCTGATTC
isc-bantam	bantam	22	TGAGATCATCGTGAAAGCTGTT
isc-bantam	bantam	22	TGAGATCATCGTGAAAGTTGAT
isc-bantam	bantam	23	TGAGATCATCGTGAAAGTTGATT
isc-bantam	bantam	23	TGAGATCATCGTGAACGCTGATT
isc-bantam	bantam	24	TGAGATCATCGTTAAAGCTGATTT
isc-bantam	bantam	24	TGAGATCATGGTGAAAGCGGATTT
isc-bantam	bantam	22	TGAGATCATGGTGAAAGCTGAA
isc-bantam	bantam	23	TGAGATCATGGTGAAAGCTGATG
isc-bantam	bantam	22	TGAGATCATGGTGAAATCTGAT
isc-bantam	bantam	23	TGAGATCATGGTGAAATCTGATT
dme-bantam-3p	bantam	23	TGAGATCATGTTGAAAGCTTATT
isc-bantam	bantam	21	TGAGATCATTATGAAAGCTGA
isc-bantam	bantam	22	TGAGATCATTATGAAAGCTGAC
isc-bantam	bantam	23	TGAGATCATTATGAAAGCTGATA
isc-bantam	bantam	24	TGAGATCATTATGAAAGCTGATTC
isc-bantam	bantam	23	TGAGATCATTATGAGAGCTGATT
isc-bantam	bantam	23	TGAGATCATTATTAAAGCTGATT
isc-bantam	bantam	22	TGAGATCATTCAGAAAGCTGAT
isc-bantam	bantam	22	TGAGATCATTCTCAAAGCTGAT
isc-bantam	bantam	23	TGAGATCATTCTGAAAGCTCATT
isc-bantam	bantam	21	TGAGATCATTCTGAAAGCTGA
isc-bantam	bantam	22	TGAGATCATTCTGAAAGCTGAC
isc-bantam	bantam	24	TGAGATCATTCTGAAAGCTGATTA
isc-bantam	bantam	22	TGAGATCATTCTGAAAGCTGTT
isc-bantam	bantam	23	TGAGATCATTCTGAATGCTGATT
isc-bantam	bantam	21	TGAGATCATTGACAAAGCTGA
isc-bantam	bantam	24	TGAGATCATTGAGAAACCTGATTT
isc-bantam	bantam	22	TGAGATCATTGAGAAAGCCGAT
isc-bantam	bantam	23	TGAGATCATTGAGAAAGCTCATT
isc-bantam	bantam	24	TGAGATCATTGAGAAAGCTCATTT
isc-bantam	bantam	24	TGAGATCATTGAGAAAGCTGAATT
isc-bantam	bantam	24	TGAGATCATTGAGAAAGCTGATAT
isc-bantam	bantam	23	TGAGATCATTGAGAAAGCTGATG
isc-bantam	bantam	24	TGAGATCATTGAGAAAGCTGATTA
isc-bantam	bantam	24	TGAGATCATTGAGAAAGCTGATTC
isc-bantam	bantam	23	TGAGATCATTGAGAAAGCTGGTT
isc-bantam	bantam	23	TGAGATCATTGAGAAGGCTGATT
isc-bantam	bantam	22	TGAGATCATTGCGAAAGCTGAA
isc-bantam	bantam	23	TGAGATCATTGCGAAAGCTGAGT
isc-bantam	bantam	23	TGAGATCATTGCGAAAGCTGATA
isc-bantam	bantam	23	TGAGATCATTGCGAAAGCTTATT
isc-bantam	bantam	22	TGAGATCATTGCGAAATCTGAT
isc-bantam	bantam	24	TGAGATCATTGCGAAGGCTGATTT
isc-bantam	bantam	23	TGAGATCATTGCGAATGCTGATT
isc-bantam	bantam	24	TGAGATCATTGGGAAAGCTGAGTT
isc-bantam	bantam	23	TGAGATCATTGGGAAAGCTGATC
isc-bantam	bantam	24	TGAGATCATTGGGAAAGCTGATTG
isc-bantam	bantam	24	TGAGATCATTGGGAAAGCTGATTT
isc-bantam	bantam	21	TGAGATCATTGTAAAAGCTGA
isc-bantam	bantam	22	TGAGATCATTGTAAAAGCTGAA
isc-bantam	bantam	24	TGAGATCATTGTAAAAGCTGATTA
isc-bantam	bantam	24	TGAGATCATTGTAAAGGCTGATTT
isc-bantam	bantam	23	TGAGATCATTGTCAAAGCTCATT
isc-bantam	bantam	21	TGAGATCATTGTCAAAGCTGA
isc-bantam	bantam	23	TGAGATCATTGTCAAAGCTGAAT
isc-bantam	bantam	22	TGAGATCATTGTCAAAGCTGAG
isc-bantam	bantam	23	TGAGATCATTGTCAAAGCTGATA
isc-bantam	bantam	23	TGAGATCATTGTCAAAGCTGATC
isc-bantam	bantam	21	TGAGATCATTGTGAAAACTGA
isc-bantam	bantam	23	TGAGATCATTGTGAAAACTGAAT
isc-bantam	bantam	23	TGAGATCATTGTGAAAACTGATC
isc-bantam	bantam	24	TGAGATCATTGTGAAAACTGATTC
isc-bantam	bantam	23	TGAGATCATTGTGAAACCTGATC
isc-bantam	bantam	23	TGAGATCATTGTGAAAGACGATT
isc-bantam	bantam	22	TGAGATCATTGTGAAAGAGGAT
isc-bantam	bantam	21	TGAGATCATTGTGAAAGATGA
isc-bantam	bantam	23	TGAGATCATTGTGAAAGATGATC
isc-bantam	bantam	23	TGAGATCATTGTGAAAGATTATT
isc-bantam	bantam	21	TGAGATCATTGTGAAAGCACA
isc-bantam	bantam	23	TGAGATCATTGTGAAAGCAGACT
isc-bantam	bantam	23	TGAGATCATTGTGAAAGCCAATT
isc-bantam	bantam	23	TGAGATCATTGTGAAAGCCGAAT
isc-bantam	bantam	24	TGAGATCATTGTGAAAGCCGATTA
isc-bantam	bantam	24	TGAGATCATTGTGAAAGCCGATTC
isc-bantam	bantam	24	TGAGATCATTGTGAAAGCGGATTT
isc-bantam	bantam	23	TGAGATCATTGTGAAAGCGGGTT
isc-bantam	bantam	23	TGAGATCATTGTGAAAGCTAATC
isc-bantam	bantam	24	TGAGATCATTGTGAAAGCTGAATA
isc-bantam	bantam	23	TGAGATCATTGTGAAAGCTGACA
isc-bantam	bantam	24	TGAGATCATTGTGAAAGCTGAGTC
isc-bantam	bantam	24	TGAGATCATTGTGAAAGCTGATCC
isc-bantam	bantam	25	TGAGATCATTGTGAAAGCTGATCTG
isc-bantam	bantam	24	TGAGATCATTGTGAAAGCTGATGG
isc-bantam	bantam	25	TGAGATCATTGTGAAAGCTGATTAT
isc-bantam	bantam	25	TGAGATCATTGTGAAAGCTGATTTA
isc-bantam	bantam	22	TGAGATCATTGTGAAAGCTGCC
isc-bantam	bantam	24	TGAGATCATTGTGAAAGCTGCTTT
isc-bantam	bantam	23	TGAGATCATTGTGAAAGCTGGGT
isc-bantam	bantam	22	TGAGATCATTGTGAAAGCTGTG
isc-bantam	bantam	23	TGAGATCATTGTGAAAGCTGTTA
isc-bantam	bantam	23	TGAGATCATTGTGAAAGCTGTTG
isc-bantam	bantam	24	TGAGATCATTGTGAAAGCTGTTTA
isc-bantam	bantam	24	TGAGATCATTGTGAAAGCTGTTTC
isc-bantam	bantam	21	TGAGATCATTGTGAAAGCTTA
isc-bantam	bantam	22	TGAGATCATTGTGAAAGCTTAG
isc-bantam	bantam	24	TGAGATCATTGTGAAAGCTTATTG
isc-bantam	bantam	22	TGAGATCATTGTGAAAGGTGAA
isc-bantam	bantam	22	TGAGATCATTGTGAAAGGTGAT
isc-bantam	bantam	24	TGAGATCATTGTGAAAGTTGATTC
isc-bantam	bantam	23	TGAGATCATTGTGAAATATGATT
isc-bantam	bantam	22	TGAGATCATTGTGAAATCCGAT
isc-bantam	bantam	23	TGAGATCATTGTGAAATCGGATT
isc-bantam	bantam	23	TGAGATCATTGTGAAATCTGAAT
isc-bantam	bantam	22	TGAGATCATTGTGAAATCTGAG
isc-bantam	bantam	24	TGAGATCATTGTGAAATCTGATTA
isc-bantam	bantam	23	TGAGATCATTGTGAAATCTGGTT
isc-bantam	bantam	22	TGAGATCATTGTGAACGCTGAA
isc-bantam	bantam	23	TGAGATCATTGTGAACGCTGATG
isc-bantam	bantam	24	TGAGATCATTGTGAAGGCTGATTA
isc-bantam	bantam	23	TGAGATCATTGTGAAGTCTGATT
isc-bantam	bantam	23	TGAGATCATTGTGAATGATGATT
isc-bantam	bantam	21	TGAGATCATTGTGAATGCTGA
isc-bantam	bantam	22	TGAGATCATTGTGAATGCTGAA
isc-bantam	bantam	22	TGAGATCATTGTGAATGCTGAC
isc-bantam	bantam	23	TGAGATCATTGTGAATGCTGATA
isc-bantam	bantam	24	TGAGATCATTGTGAATGCTGATAT
isc-bantam	bantam	23	TGAGATCATTGTGAATGCTGGTT
isc-bantam	bantam	23	TGAGATCATTGTGACAGCTGATA
isc-bantam	bantam	24	TGAGATCATTGTGACAGCTGATTT
isc-bantam	bantam	22	TGAGATCATTGTGACAGCTTAT
isc-bantam	bantam	23	TGAGATCATTGTGACAGCTTATT
isc-bantam	bantam	23	TGAGATCATTGTGAGAGCTGATA
isc-bantam	bantam	23	TGAGATCATTGTGAGGGCTGATT
isc-bantam	bantam	23	TGAGATCATTGTGATAGCTGACT
isc-bantam	bantam	22	TGAGATCATTGTGCAAGCTGAT
isc-bantam	bantam	23	TGAGATCATTGTGCAAGCTGATC
isc-bantam	bantam	24	TGAGATCATTGTGCAAGCTGATTT
isc-bantam	bantam	23	TGAGATCATTGTGGAAGCTGAAT
isc-bantam	bantam	24	TGAGATCATTGTGGAAGCTGATTA
isc-bantam	bantam	22	TGAGATCATTGTGGAAGCTGGT
isc-bantam	bantam	23	TGAGATCATTGTGGAAGCTGTTT
isc-bantam	bantam	22	TGAGATCATTGTGGACGCTGAT
isc-bantam	bantam	23	TGAGATCATTGTGTATGCTGATT
isc-bantam	bantam	22	TGAGATCATTGTTAAAGATGAT
isc-bantam	bantam	24	TGAGATCATTGTTAAAGCGGATTT
isc-bantam	bantam	24	TGAGATCATTGTTAAAGCTGATTG
isc-bantam	bantam	22	TGAGATCATTGTTAAAGCTTAT
isc-bantam	bantam	24	TGAGATCATTGTTAAAGCTTATTT
isc-bantam	bantam	23	TGAGATCATTGTTAAGGCTGATT
isc-bantam	bantam	23	TGAGATCATTGTTGAAGCTGATT
dme-bantam-3p	bantam	23	TGAGATCATTTAGAAAGCTGATT
dme-bantam-3p	bantam	23	TGAGATCATTTGGAAAGCTGATT
dme-bantam-3p	bantam	22	TGAGATCATTTTGAAAGATGAT
dme-bantam-3p	bantam	24	TGAGATCATTTTGAAAGATGATTT
dme-bantam-3p	bantam	22	TGAGATCATTTTGAAAGCGGAT
dme-bantam-3p	bantam	22	TGAGATCATTTTGAAAGCTGAA
dme-bantam-3p	bantam	23	TGAGATCATTTTGAAAGCTGACG
dme-bantam-3p	bantam	24	TGAGATCATTTTGAAAGCTGATTC
dme-bantam-3p	bantam	22	TGAGATCATTTTGAAAGCTTAC
dme-bantam-3p	bantam	22	TGAGATCATTTTGAAAGCTTAT
dme-bantam-3p	bantam	24	TGAGATCATTTTGAAAGCTTATTT
dme-bantam-3p	bantam	22	TGAGATCATTTTGAAATATGAT
dme-bantam-3p	bantam	23	TGAGATCATTTTGAAATATGATT
dme-bantam-3p	bantam	24	TGAGATCATTTTGAAATCTGATTT
dme-bantam-3p	bantam	22	TGAGATCATTTTGGAAGCTGAC
dme-bantam-3p	bantam	23	TGAGATCATTTTGGAAGCTGATT
dme-bantam-3p	bantam	23	TGAGATCATTTTTAAAGATGATT
dme-bantam-3p	bantam	21	TGAGATCATTTTTAAAGCTGA
dme-bantam-3p	bantam	23	TGAGATCATTTTTAAAGCTGATA
dme-bantam-3p	bantam	23	TGAGATCATTTTTAAAGCTGATC
dme-bantam-3p	bantam	22	TGAGATCATTTTTAAATCTGAT
dme-bantam-3p	bantam	24	TGAGATCATTTTTAAATCTGATTT
isc-bantam	bantam	22	TGAGATCCGTGTGAAAGCTGAT
isc-bantam	bantam	23	TGAGATCCTGGTGAAAGCTGATT
isc-bantam	bantam	21	TGAGATCCTTGTGAAAGCTGA
isc-bantam	bantam	22	TGAGATCCTTGTGAAAGCTGAG
isc-bantam	bantam	23	TGAGATCCTTGTGAAAGCTGATA
isc-bantam	bantam	23	TGAGATCCTTGTGAAAGCTGATC
isc-bantam	bantam	23	TGAGATCCTTGTGAAAGCTGATG
isc-bantam	bantam	23	TGAGATCCTTGTGAAAGCTTATT
isc-bantam	bantam	24	TGAGATCCTTGTGAAAGCTTATTT
isc-bantam	bantam	23	TGAGATCCTTGTGACAGCTGATT
isc-bantam	bantam	24	TGAGATCCTTGTTAAAGCTGATTT
isc-bantam	bantam	21	TGAGATCGATGTGAAAGCTGA
isc-bantam	bantam	23	TGAGATCGATGTGAAAGCTGATT
isc-bantam	bantam	23	TGAGATCGTTGCGAAAGCTGATT
isc-bantam	bantam	22	TGAGATCGTTGTGAAAGCTGAC
isc-bantam	bantam	22	TGAGATCGTTGTGAAAGCTGAG
isc-bantam	bantam	23	TGAGATCGTTGTGAAAGCTGAGT
isc-bantam	bantam	24	TGAGATCGTTGTGAAAGCTGATTA
isc-bantam	bantam	21	TGAGATCGTTGTGAAGGCTGA
isc-bantam	bantam	24	TGAGATCGTTGTGAAGGCTGATTT
isc-bantam	bantam	23	TGAGATCGTTGTGAATGCTGATT
isc-bantam	bantam	23	TGAGATCTATGTGAAAGCTGATT
isc-bantam	bantam	23	TGAGATCTTAGTGAAAGCTGATT
isc-bantam	bantam	22	TGAGATCTTTGTCAAAGCTGAT
isc-bantam	bantam	23	TGAGATCTTTGTGAAACCTGATT
isc-bantam	bantam	24	TGAGATCTTTGTGAAAGCTCATTT
isc-bantam	bantam	24	TGAGATCTTTGTGAAAGCTGAATT
isc-bantam	bantam	22	TGAGATCTTTGTGAAAGCTGAC
isc-bantam	bantam	22	TGAGATCTTTGTGAAAGCTGAT
isc-bantam	bantam	23	TGAGATCTTTGTGAAAGCTGATA
isc-bantam	bantam	23	TGAGATCTTTGTGAAAGCTGATC
isc-bantam	bantam	22	TGAGATCTTTGTGAAAGCTGTT
isc-bantam	bantam	23	TGAGATCTTTGTGAAATCTGATT
isc-bantam	bantam	23	TGAGATCTTTGTGAATGCTGATT
isc-bantam	bantam	22	TGAGATGAATGTGAAAGCTGAT
isc-bantam	bantam	23	TGAGATGATTGAGAAAGCTGATT
isc-bantam	bantam	24	TGAGATGATTGAGAAAGCTGATTT
isc-bantam	bantam	22	TGAGATGATTGTGAAACCTGAT
isc-bantam	bantam	23	TGAGATGATTGTGAAAGCTGATC
isc-bantam	bantam	23	TGAGATGATTGTGAAAGCTGATG
isc-bantam	bantam	24	TGAGATGATTGTGAAAGCTGATTT
isc-bantam	bantam	23	TGAGATGATTGTGAAAGCTGTTT
isc-bantam	bantam	22	TGAGATGATTGTGAAGGCTGAT
isc-bantam	bantam	23	TGAGATGATTGTGAATGCTGATT
isc-bantam	bantam	23	TGAGATTATTGAGAAAGCTGATT
isc-bantam	bantam	23	TGAGATTATTGTGAAAGCTGATA
isc-bantam	bantam	23	TGAGATTATTGTGAAAGCTGATG
isc-bantam	bantam	22	TGAGCTCAGTGTGAAAGCTGAT
dme-bantam-3p	bantam	23	TGAGCTCATGTTGAAAGCTGATT
isc-bantam	bantam	23	TGAGCTCATTGTGAAAGCTGATA
isc-bantam	bantam	23	TGAGCTCATTGTGAAAGCTGATC
isc-bantam	bantam	24	TGAGCTCATTGTGAAAGCTGATGT
isc-bantam	bantam	23	TGAGGTCATTGCGAAAGCTGATT
isc-bantam	bantam	22	TGAGGTCATTGTGAAAGCTGAG
isc-bantam	bantam	23	TGAGGTCATTGTGAAAGCTGATA
isc-bantam	bantam	24	TGAGGTCATTGTGAAAGCTGATAT
isc-bantam	bantam	23	TGAGGTCATTGTGAAAGCTGATG
isc-bantam	bantam	24	TGAGGTCATTGTGAAAGCTGATTA
isc-bantam	bantam	22	TGAGGTCATTGTGGAAGCTGAT
isc-bantam	bantam	23	TGAGGTCATTGTGGAAGCTGATT
isc-bantam	bantam	23	TGAGGTCATTGTGTAAGCTGATT
isc-bantam	bantam	22	TGAGTTCAATGTGAAAGCTGAT
isc-bantam	bantam	23	TGAGTTCAGTGTGAAAGCTGATT
isc-bantam	bantam	22	TGAGTTCATAGTGAAAGCTGAT
isc-bantam	bantam	23	TGAGTTCATGGTGAAAGCTGATT
isc-bantam	bantam	23	TGAGTTCATTGAGAAAGCTGATT
isc-bantam	bantam	24	TGAGTTCATTGAGAAAGCTGATTT
isc-bantam	bantam	21	TGAGTTCATTGGGAAAGCTGA
isc-bantam	bantam	21	TGAGTTCATTGTCAAAGCTGA
isc-bantam	bantam	23	TGAGTTCATTGTCAAAGCTGATT
isc-bantam	bantam	23	TGAGTTCATTGTGAAAGCTGACT
isc-bantam	bantam	23	TGAGTTCATTGTGAAAGCTGATA
isc-bantam	bantam	23	TGAGTTCATTGTGAAAGCTGATG
isc-bantam	bantam	24	TGAGTTCATTGTGAAAGCTGATTA
isc-bantam	bantam	23	TGAGTTCATTGTGAAAGGTGATT
isc-bantam	bantam	23	TGAGTTCATTGTGAATGCTGATT
isc-bantam	bantam	23	TGAGTTCATTGTGATAGCTGATT
dme-bantam-3p	bantam	23	TGATAACATTTTGAAAGCTGATT
isc-bantam	bantam	21	TGATAGCATTGTGAAAGCTGA
isc-bantam	bantam	23	TGATAGCATTGTGAAAGCTGATT
isc-bantam	bantam	22	TGATATAATTGTGAAAGCTGAT
dme-bantam-3p	bantam	23	TGATATAATTTTGAAAGCTGATT
isc-bantam	bantam	23	TGATATCAATGTGAAAGCTGATT
isc-bantam	bantam	24	TGATATCAATGTGAAAGCTGATTT
isc-bantam	bantam	22	TGATATCACTGTGAAAGCTGAT
isc-bantam	bantam	23	TGATATCACTGTGAAAGCTGATT
isc-bantam	bantam	23	TGATATCAGTGTGAAAGCTGATT
isc-bantam	bantam	24	TGATATCAGTGTGAAAGCTGATTT
isc-bantam	bantam	22	TGATATCATGGTGAAAGCTGAT
isc-bantam	bantam	23	TGATATCATTGCGAAAGCTGATT
isc-bantam	bantam	23	TGATATCATTGGGAAAGCTGATT
isc-bantam	bantam	23	TGATATCATTGTGAAAACTGATT
isc-bantam	bantam	24	TGATATCATTGTGAAAGATGATTT
isc-bantam	bantam	22	TGATATCATTGTGAAAGCTGAA
isc-bantam	bantam	24	TGATATCATTGTGAAAGCTGATGT
isc-bantam	bantam	22	TGATATCATTGTGAAAGCTTAT
isc-bantam	bantam	24	TGATATCATTGTGAAAGCTTATTT
isc-bantam	bantam	22	TGATATCATTGTGAAATCTGAT
isc-bantam	bantam	22	TGATATCATTGTGAAGGCTGAT
isc-bantam	bantam	23	TGATATCATTGTGAAGGCTGATT
isc-bantam	bantam	23	TGATATCATTGTGGAAGCTGATT
dme-bantam-3p	bantam	23	TGATATCATTTTGAAAGATGATT
dme-bantam-3p	bantam	23	TGATATCATTTTGAAAGCTGAGT
dme-bantam-3p	bantam	22	TGATATCATTTTGAAAGCTGAT
dme-bantam-3p	bantam	23	TGATATCATTTTGAAAGCTGATC
dme-bantam-3p	bantam	22	TGATATCATTTTGAAAGCTTAT
dme-bantam-3p	bantam	24	TGATATCATTTTTAAAGCTGATTT
isc-bantam	bantam	22	TGATATCCTTGTGAAAGCTGAT
isc-bantam	bantam	23	TGCGATCATGGTGAAAGCTGATT
isc-bantam	bantam	21	TGCGATCATTGTGAAAGCTGA
isc-bantam	bantam	23	TGCGATCATTGTGAAAGCTGATC
isc-bantam	bantam	24	TGCGATCATTGTGAAAGCTGATTT
isc-bantam	bantam	23	TGCGATCATTGTGGAAGCTGATT
isc-bantam	bantam	23	TGCGATCATTGTTAAAGCTGATT
isc-bantam	bantam	23	TGGAATCATTGTGAAAGCTGATT
isc-bantam	bantam	23	TGGGAACATTGTGAAAGCTGATT
isc-bantam	bantam	24	TGGGATCATAGTGAAAGCTGATTT
isc-bantam	bantam	23	TGGGATCATTATGAAAGCTGATT
isc-bantam	bantam	23	TGGGATCATTGAGAAAGCTGATT
isc-bantam	bantam	22	TGGGATCATTGCGAAAGCTGAT
isc-bantam	bantam	23	TGGGATCATTGTAAAAGCTGATT
isc-bantam	bantam	22	TGGGATCATTGTGAAAGCGGAT
isc-bantam	bantam	24	TGGGATCATTGTGAAAGCTGATTG
isc-bantam	bantam	23	TGGGATCATTGTGAAGGCTGATT
isc-bantam	bantam	22	TGGGATCATTGTGAATGCTGAT
isc-bantam	bantam	24	TGGGATCATTGTGAGAGCTGATTT
isc-bantam	bantam	23	TGTGATCATTGAGAAAGCTGATT
isc-bantam	bantam	22	TGTGATCATTGTGAAAGCTTAT
isc-bantam	bantam	23	TGTGTTCATTGTGAAAGCTGATT
isc-bantam	bantam	23	TGTTATCATTGTGAAAGCTGATT
isc-bantam	bantam	22	TTACATCATTGTGAAAGCTGAT
isc-bantam	bantam	23	TTAGAGCATTGTGAAAGCTGATT
isc-bantam	bantam	22	TTAGATAATTGTGAAAGCTGAT
isc-bantam	bantam	21	TTAGATCAATGTGAAAGCTGA
isc-bantam	bantam	24	TTAGATCAGTGTGAAAGCTGATTT
isc-bantam	bantam	23	TTAGATCATCGTGAAAGCTGATT
isc-bantam	bantam	23	TTAGATCATTGGGAAAGCTGATT
isc-bantam	bantam	22	TTAGATCATTGTGAAAGCTGAA
isc-bantam	bantam	22	TTAGATCATTGTGAAAGCTGAC
isc-bantam	bantam	23	TTAGATCATTGTGAAAGCTGATA
isc-bantam	bantam	23	TTAGATCATTGTGAAAGCTGATG
isc-bantam	bantam	22	TTAGATCATTGTGAAATCTGAT
isc-bantam	bantam	22	TTAGATCATTGTTAAAGCTGAT
dme-bantam-3p	bantam	23	TTAGATCATTTTGAAAACTGATT
dme-bantam-3p	bantam	22	TTAGATCATTTTGAAAGATGAT
dme-bantam-3p	bantam	23	TTAGATCATTTTGAAAGCTGAGT
dme-bantam-3p	bantam	22	TTAGATCATTTTGAAAGCTGAT
dme-bantam-3p	bantam	23	TTAGATCATTTTGAAAGCTGATA
dme-bantam-3p	bantam	23	TTAGATCATTTTGAAAGCTGCTT
dme-bantam-3p	bantam	23	TTAGATCATTTTGAAAGCTTATT
dme-bantam-3p	bantam	23	TTAGATCATTTTGAAATCTGATT
dme-bantam-3p	bantam	21	TTAGATCATTTTGAACGCTGA
isc-bantam	bantam	23	TTAGATCCTTGTGAAAGCTGATT
isc-bantam	bantam	24	TTAGATCCTTGTGAAAGCTGATTT
pte-let-7-5p	let-7	22	TGAGGTAGTAGGTTGTATAGTT
pte-let-7-5p	let-7	23	TGAGGTAGTAGGTTGTATAGTTT
pte-let-7-5p	let-7	22	TGAGGTAGTAGGTTGTATAGTC
isc-let-7	let-7	21	TGAGGTAGTAGGTTGTATAGT
isc-let-7	let-7	22	TGAGGTAGTAGGTTGTATAGTA
isc-let-7	let-7	20	TGAGGTAGTAGGTTGTATAG
isc-let-7	let-7	23	TGAGGTAGTAGGTTGTATAGTTC
isc-let-7	let-7	21	TGAGGTAGTAGGTTGTATAGC
pte-let-7-5p	let-7	21	GAGGTAGTAGGTTGTATAGTT
pte-let-7-5p	let-7	24	TGAGGTAGTAGGTTGTATAGTTTT
isc-let-7	let-7	23	TGAGGTAGTAGGTTGTATAGTTA
pte-let-7-5p	let-7	22	TGAGGTAGTAGGTTGTATAGTG
isc-let-7	let-7	19	TGAGGTAGTAGGTTGTATA
isc-let-7	let-7	19	TGAGGTAGTAGGTTGTATT
isc-let-7	let-7	21	TGAGGTAGTAGGTTGTATAGA
pte-let-7-5p	let-7	22	TGAGGTAGTGGGTTGTATAGTT
pte-let-7-5p	let-7	22	TGAGGTAGTAGGCTGTATAGTT
pte-let-7-5p	let-7	22	TGAGGAAGTAGGTTGTATAGTT
pte-let-7-5p	let-7	22	TGGGGTAGTAGGTTGTATAGTT
pte-let-7-5p	let-7	22	TGAGGTAGTAGGTTGTATAGCT
pte-let-7-5p	let-7	22	CGAGGTAGTAGGTTGTATAGTT
pte-let-7-5p	let-7	22	TGAGGTAGTAGGTCGTATAGTT
pte-let-7-5p	let-7	22	TGAGGTGGTAGGTTGTATAGTT
isc-let-7	let-7	22	TGTGAGGTAGTAGGTTGTATAG
pte-let-7-5p	let-7	22	TGAGGTAGTAGGTAGTATAGTT
isc-let-7	let-7	20	TGAGGTAGTAGGTTGTATAA
isc-let-7	let-7	23	TGTGAGGTAGTAGGTTGTATAGT
pte-let-7-5p	let-7	22	AGAGGTAGTAGGTTGTATAGTT
pte-let-7-5p	let-7	22	TGAGGTAGTATGTTGTATAGTT
pte-let-7-5p	let-7	22	TGAGGTAGTAGGTTGTGTAGTT
pte-let-7-5p	let-7	22	TGAGGTAGAAGGTTGTATAGTT
pte-let-7-5p	let-7	22	TGAGGTAGTAGGTTGCATAGTT
pte-let-7-5p	let-7	22	TGAGGTAGTAGGTTGTAAAGTT
pte-let-7-5p	let-7	22	TGAGGCAGTAGGTTGTATAGTT
pte-let-7-5p	let-7	22	TGAGGTATTAGGTTGTATAGTT
pte-let-7-5p	let-7	24	TGAGGTAGTAGGTTGTATAGTTAT
pte-let-7-5p	let-7	22	TGAGGTAGTAGTTTGTATAGTT
pte-let-7-5p	let-7	22	TGAGGTAGTAGGTTGAATAGTT
pte-let-7-5p	let-7	22	TGAGGTAGTAGGATGTATAGTT
pte-let-7-5p	let-7	22	TGAGTTAGTAGGTTGTATAGTT
pte-let-7-5p	let-7	22	TGAGGTAGTAGGTTGTATATTT
pte-let-7-5p	let-7	24	TGAGGTAGTAGGTTGTATAGTTAA
pte-let-7-5p	let-7	24	TGAGGTAGTAGGTTGTATAGTTTC
pte-let-7-5p	let-7	22	TGAGGTAGTAGGTTGTACAGTT
pte-let-7-5p	let-7	22	GGAGGTAGTAGGTTGTATAGTT
pte-let-7-5p	let-7	22	TGAGGTAGCAGGTTGTATAGTT
pte-let-7-5p	let-7	22	TGAGGTAGTAGGTGGTATAGTT
pte-let-7-5p	let-7	22	TGATGTAGTAGGTTGTATAGTT
pte-let-7-5p	let-7	22	TTAGGTAGTAGGTTGTATAGTT
pte-let-7-5p	let-7	21	GAGGTAGTAGGTTGTATAGTC
isc-let-7	let-7	21	TGAGGTAGTAGGTTGTATAGG
pte-let-7-5p	let-7	24	TGAGGTAGTAGGTTGTATAGTTTA
pte-let-7-5p	let-7	22	TGAGGTAGTAGGGTGTATAGTT
pte-let-7-5p	let-7	22	TGAGGTAGTAGGTTTTATAGTT
pte-let-7-5p	let-7	22	TGAGGTCGTAGGTTGTATAGTT
isc-let-7	let-7	21	TGTGAGGTAGTAGGTTGTATA
isc-let-7	let-7	23	TGAGGTAGTAGGTTGTATAGTTG
isc-let-7	let-7	20	TGAGGTAGTAGGTTGTATAT
pte-let-7-5p	let-7	22	TGAGGTAGTAGGTTGTATATTC
pte-let-7-5p	let-7	22	TGAGGTAATAGGTTGTATAGTT
pte-let-7-5p	let-7	22	TGAGGTAGTAGGTTATATAGTT
pte-let-7-5p	let-7	22	TGTGGTAGTAGGTTGTATAGTT
isc-let-7	let-7	21	TGAGGTAGTAGGTTGTATATT
pte-let-7-5p	let-7	23	AGAGGTAGTAGGTTGTATAGTTT
pte-let-7-5p	let-7	22	TGAAGTAGTAGGTTGTATAGTT
pte-let-7-5p	let-7	22	TGAGCTAGTAGGTTGTATAGTT
pte-let-7-5p	let-7	22	TGAGGTAGTAAGTTGTATAGTT
pte-let-7-5p	let-7	23	TGAGGTAGTAGGCTGTATAGTTT
isc-let-7	let-7	21	TGAGGTAGTGGGTTGTATAGT
isc-let-7	let-7	21	TGGGGTAGTAGGTTGTATAGT
pte-let-7-5p	let-7	22	TGAGGGAGTAGGTTGTATAGTT
pte-let-7-5p	let-7	23	TGAGGTAGTAGGTTGTATAGTAT
isc-let-7	let-7	19	TGAGGTAGTAGGTTGTATC
isc-let-7	let-7	24	TGTGAGGTAGTAGGTTGTATAGTT
isc-let-7	let-7	20	GAGGTAGTAGGTTGTATAGT
isc-let-7	let-7	21	GAGGTAGTAGGTTGTATAGTA
pte-let-7-5p	let-7	22	TAAGGTAGTAGGTTGTATAGTT
pte-let-7-5p	let-7	23	TGAGGTAGTAGGTCGTATAGTTT
isc-let-7	let-7	21	TGAGGTGGTAGGTTGTATAGT
pte-let-7-5p	let-7	22	TGAGATAGTAGGTTGTATAGTT
pte-let-7-5p	let-7	22	TGAGGTAGTAGCTTGTATAGTT
pte-let-7-5p	let-7	23	TGAGGTGGTAGGTTGTATAGTTT
pte-let-7-5p	let-7	22	CGAGGTAGTAGGTTGTATAGTC
pte-let-7-5p	let-7	22	TGAGGAAGTAGGTTGTATAGTC
isc-let-7	let-7	22	TGAGGTAGTAGGTTGTATAGAA
pte-let-7-5p	let-7	22	TGAGGTTGTAGGTTGTATAGTT
pte-let-7-5p	let-7	22	TGGGGTAGTAGGTTGTATAGTC
isc-let-7	let-7	21	TGAGGCAGTAGGTTGTATAGT
pte-let-7-5p	let-7	22	TGAGGTAGTAGGTTCTATAGTT
pte-let-7-5p	let-7	23	TGAGGTAGTGGGTTGTATAGTTT
pte-let-7-5p	let-7	23	TGAGGTATTAGGTTGTATAGTTT
pte-let-7-5p	let-7	23	TGGGGTAGTAGGTTGTATAGTTT
isc-let-7	let-7	23	TGTGAGGTAGTAGGTTGTATAGC
isc-let-7	let-7	21	CGAGGTAGTAGGTTGTATAGT
pte-let-7-5p	let-7	23	TGAGGAAGTAGGTTGTATAGTTT
pte-let-7-5p	let-7	23	TGAGGCAGTAGGTTGTATAGTTT
isc-let-7	let-7	21	TGAGGTAGAAGGTTGTATAGT
pte-let-7-5p	let-7	23	TGAGGTAGAAGGTTGTATAGTTT
pte-let-7-5p	let-7	22	TGAGGTAGTAGGTAGTATAGTC
pte-let-7-5p	let-7	22	TGAGGTAGTAGGTCGTATAGTC
pte-let-7-5p	let-7	22	TGAGGTAGTAGGTTGAATAGTC
isc-let-7	let-7	23	TGAGGTAGTAGGTTGTATAGTAA
pte-let-7-5p	let-7	23	TGAGGTAGTAGGTTGTGTAGTTT
pte-let-7-5p	let-7	22	TGAGGTAGTATGTTGTATAGTC
pte-let-7-5p	let-7	23	CGAGGTAGTAGGTTGTATAGTTT
isc-let-7	let-7	22	GAGGTAGTAGGTTGTATAGTTG
pte-let-7-5p	let-7	22	TCAGGTAGTAGGTTGTATAGTT
pte-let-7-5p	let-7	22	TGACGTAGTAGGTTGTATAGTT
isc-let-7	let-7	21	TGAGGTAGTAGGTTGTACAGT
pte-let-7-5p	let-7	22	TGAGGTAGTAGGTTGTATAGCC
pte-let-7-5p	let-7	23	TGAGGTAGTAGGTTGTATAGTCT
pte-let-7-5p	let-7	22	TGAGGTAGTAGGTTGTATTGTT
pte-let-7-5p	let-7	23	TGAGGTAGTATGTTGTATAGTTT
pte-let-7-5p	let-7	22	TGAGGTAGTCGGTTGTATAGTT
pte-let-7-5p	let-7	22	TGAGGTAGTTGGTTGTATAGTT
pte-let-7-5p	let-7	22	TGAGGTAGTAAGTTGTATAGTC
pte-let-7-5p	let-7	23	TGAGGTAGTAGGTTGTATAGATT
pte-let-7-5p	let-7	22	TGAGGTAGTAGGTTGTATAGGT
isc-let-7	let-7	21	TGAGGTAGTAGGTTGTATATC
pte-let-7-5p	let-7	22	TGAGGTAGTAGGTTGTATCGTT
pte-let-7-5p	let-7	22	TGAGGTAGTAGGTTGTTTAGTT
isc-let-7	let-7	21	TGAGGTAGTATGTTGTATAGT
pte-let-7-5p	let-7	23	TGAGGTAGTTGGTTGTATAGTTT
isc-let-7	let-7	21	TGAGTTAGTAGGTTGTATAGT
pte-let-7-5p	let-7	22	AGAGGTAGTAGGTTGTATAGTC
isc-let-7	let-7	21	TGAGGAAGTAGGTTGTATAGT
isc-let-7	let-7	22	TGAGGTAGTAGGATGTATAGTA
pte-let-7-5p	let-7	23	TGAGGTAGTAGGATGTATAGTTT
isc-let-7	let-7	21	TGAGGTAGTAGGTCGTATAGT
isc-let-7	let-7	21	TGAGGTAGTAGGTTGCATAGT
pte-let-7-5p	let-7	23	TGAGGTAGTAGGTTGCATAGTTT
pte-let-7-5p	let-7	22	TGAGGTAGTAGGTTGTAGAGTT
pte-let-7-5p	let-7	23	TGAGGTAGTAGGTTGTATAGCTT
pte-let-7-5p	let-7	22	TGAGGTAGTAGGTTGTCTAGTT
pte-let-7-5p	let-7	22	TGAGGTAGTAGGTTGTGTAGTC
pte-let-7-5p	let-7	22	TGAGGTAGTGGGTTGTATAGTC
pte-let-7-5p	let-7	22	TGAGGTATTAGTTTGTATAGTT
isc-let-7	let-7	21	TGAGGTCGTAGGTTGTATAGT
pte-let-7-5p	let-7	22	TGAGTTAGTAGGTTGTATAGTC
isc-let-7	let-7	21	TGATGTAGTAGGTTGTATAGT
isc-let-7	let-7	23	TGGGGTAGTAGGTTGTATAGTTC
isc-let-7	let-7	22	TGTGAGGTAGTAGGTTGTATAA
isc-let-7	let-7	21	TTAGGTAGTAGGTTGTATAGT
isc-let-7	let-7	21	AGAGGTAGTAGGTTGTATAGT
isc-let-7	let-7	22	TGAGGAAGTAGGTTGTATAGTA
pte-let-7-5p	let-7	22	TGAGGCAGTAGGTTGTATAGTC
pte-let-7-5p	let-7	22	TGAGGTACTAGGTTGTATAGTT
pte-let-7-5p	let-7	22	TGAGGTAGAAGGTTGTATAGTC
pte-let-7-5p	let-7	22	TGAGGTAGCAGGTTGTATAGTC
pte-let-7-5p	let-7	22	TGAGGTAGTACGTTGTATAGTT
isc-let-7	let-7	21	TGAGGTAGTAGGATGTATAGT
pte-let-7-5p	let-7	22	TGAGGTAGTAGGATGTATAGTC
isc-let-7	let-7	22	TGAGGTAGTAGGTAGTATAGTA
pte-let-7-5p	let-7	23	TGAGGTAGTAGGTAGTATAGTTT
isc-let-7	let-7	22	TGAGGTAGTAGGTCGTATAGTA
pte-let-7-5p	let-7	22	TGAGGTAGTAGGTTATATAGTC
pte-let-7-5p	let-7	22	TGAGGTAGTAGGTTGCATAGTC
isc-let-7	let-7	22	TGAGGTAGTAGGTTGTAAAGTA
pte-let-7-5p	let-7	23	TGAGGTAGTAGGTTGTACAGTTT
pte-let-7-5p	let-7	22	TGAGGTAGTAGGTTGTATAATT
pte-let-7-5p	let-7	22	TGAGGTAGTAGGTTGTATACTT
isc-let-7	let-7	21	TGAGGTAGTAGGTTGTGTAGT
pte-let-7-5p	let-7	22	TGAGGTAGTAGGTTTTATAGTC
pte-let-7-5p	let-7	22	TGAGGTAGTAGTTTGTATAGTC
isc-let-7	let-7	21	TGAGGTAGTGGGTTGTATAGC
isc-let-7	let-7	22	TGAGGTAGTGGGTTGTATAGTA
pte-let-7-5p	let-7	23	TGAGGTCGTAGGTTGTATAGTTT
isc-let-7	let-7	22	TGGGGTAGTAGGTTGTATAGTA
pte-let-7-5p	let-7	22	TGTGGTAGTAGGTTGTATAGTC
pte-let-7-5p	let-7	22	AGAGGTAGTAGGTTGTATAGTG
isc-let-7	let-7	22	CGAGGTAGTAGGTTGTATAGTA
isc-let-7	let-7	21	TAAGGTAGTAGGTTGTATAGT
pte-let-7-5p	let-7	22	TAAGGTAGTAGGTTGTATAGTC
pte-let-7-5p	let-7	23	TCAGGTAGTAGGTTGTATAGTTT
isc-let-7	let-7	21	TGAGGTAGTAGGCTGTATAGT
isc-let-7	let-7	22	TGAGGTAGTAGGCTGTATAGTA
pte-let-7-5p	let-7	22	TGAGGTAGTAGGCTGTATAGTC
isc-let-7	let-7	21	TGAGGTAGTAGGTAGTATAGT
pte-let-7-5p	let-7	22	TGAGGTAGTAGGTTGGATAGTT
isc-let-7	let-7	21	TGAGGTAGTAGGTTGTAAAGT
isc-let-7	let-7	21	TGAGGTAGTAGGTTGTATAAT
pte-let-7-5p	let-7	23	TGAGGTAGTAGGTTGTATAGTGT
pte-let-7-5p	let-7	23	TGAGGTAGTAGGTTTTATAGTTT
isc-let-7	let-7	21	TGAGGTAGTAGTTTGTATAGT
pte-let-7-5p	let-7	23	TGAGGTAGTAGTTTGTATAGTTT
isc-let-7	let-7	22	TGAGGTAGTATGTTGTATAGTA
pte-let-7-5p	let-7	22	TGAGGTAGTATGTTGTATATTT
isc-let-7	let-7	21	TGAGGTATTAGGTTGTATAGT
pte-let-7-5p	let-7	22	TGAGGTATTAGGTTGTATAGTC
isc-let-7	let-7	22	TGAGGTGGTAGGTTGTATAGTA
pte-let-7-5p	let-7	22	TGAGGTGGTAGGTTGTATAGTC
pte-let-7-5p	let-7	23	TGATGTAGTAGGTTGTATAGTTT
pte-let-7-5p	let-7	22	TGATTTAGTAGGTTGTATAGTT
pte-let-7-5p	let-7	23	TTAGGTAGTAGGTTGTATAGTTT
pte-let-7-5p	let-7	22	TTAGGTATTAGGTTGTATAGTT
pte-let-7-5p	let-7	20	AGGTAGTAGGTTGTATAGTT
pte-let-7-5p	let-7	23	CTGAGGTAGTAGGTTGTATAGTT
pte-let-7-5p	let-7	21	GAGGTAGTAGGTCGTATAGTT
pte-let-7-5p	let-7	21	GAGGTAGTAGGTTGTATAGTG
isc-let-7	let-7	22	GAGGTAGTAGGTTGTATAGTTA
pte-let-7-5p	let-7	22	GAGGTAGTAGGTTGTATAGTTT
pte-let-7-5p	let-7	22	TCAGGAAGTAGGTTGTATAGTT
pte-let-7-5p	let-7	22	TCAGGTAGAAGGTTGTATAGTT
pte-let-7-5p	let-7	22	TCAGGTAGTAGGTTGTATAGTC
pte-let-7-5p	let-7	23	TGAGATAGTAGGTTGTATAGTTT
pte-let-7-5p	let-7	22	TGAGGAAGTAGGTTGAATAGTT
isc-let-7	let-7	21	TGAGGGAGTAGGTTGTATAGT
pte-let-7-5p	let-7	22	TGAGGTAGAAGCTTGTATAGTT
isc-let-7	let-7	22	TGAGGTAGAAGGTTGTATAGTA
pte-let-7-5p	let-7	23	TGAGGTAGCAGGTTGTATAGTTT
isc-let-7	let-7	22	TGAGGTAGTAGCTTGTATAGTA
pte-let-7-5p	let-7	24	TGAGGTAGTAGGCTGTATAGTTTT
isc-let-7	let-7	22	TGAGGTAGTAGGTAGAATAGTA
isc-let-7	let-7	22	TGAGGTAGTAGGTGGTATAGTA
isc-let-7	let-7	21	TGAGGTAGTAGGTTGAATAGT
pte-let-7-5p	let-7	23	TGAGGTAGTAGGTTGAATAGTTT
isc-let-7	let-7	22	TGAGGTAGTAGGTTGCATAGTA
pte-let-7-5p	let-7	22	TGAGGTAGTAGGTTGTAAAGTC
pte-let-7-5p	let-7	22	TGAGGTAGTAGGTTGTACAGTC
isc-let-7	let-7	22	TGAGGTAGTAGGTTGTATACTA
pte-let-7-5p	let-7	24	TGAGGTAGTAGGTTGTATAGAATT
pte-let-7-5p	let-7	24	TGAGGTAGTAGGTTGTATAGTATT
pte-let-7-5p	let-7	24	TGAGGTAGTAGGTTGTATAGTTAC
isc-let-7	let-7	21	TGAGGTAGTAGGTTGTATATA
pte-let-7-5p	let-7	23	TGAGGTAGTAGGTTGTATATTTT
isc-let-7	let-7	21	TGAGGTAGTAGGTTGTATTGT
pte-let-7-5p	let-7	22	TGAGGTAGTAGTTGGTATAGTT
pte-let-7-5p	let-7	22	TGAGGTAGTAGTTTTTATAGTT
pte-let-7-5p	let-7	22	TGAGGTAGTATTTTGTATAGTT
isc-let-7	let-7	20	TGAGGTAGTGGGTTGTATAG
pte-let-7-5p	let-7	22	TGAGGTAGTGGGTTGTATAGTG
isc-let-7	let-7	23	TGAGGTAGTGGGTTGTATAGTTC
pte-let-7-5p	let-7	22	TGAGGTATTAGGTTGTATATTT
pte-let-7-5p	let-7	22	TGAGGTATTATGTTGTATAGTT
isc-let-7	let-7	21	TGAGGTCGTAGGTTGTATAGC
pte-let-7-5p	let-7	22	TGAGGTCGTAGGTTGTATAGTC
pte-let-7-5p	let-7	23	TGAGTTAGTAGGTTGTATAGTTT
isc-let-7	let-7	22	TGATGTAGTAGGTTGTATAGTA
pte-let-7-5p	let-7	22	TGATGTAGTAGGTTGTATATTT
pte-let-7-5p	let-7	22	TGATGTAGTAGTTTGTATAGTT
pte-let-7-5p	let-7	22	TGCGGTAGTAGGTTGTATAGTT
pte-let-7-5p	let-7	22	TGGGGTAGTAGGTTGTATAGTG
isc-let-7	let-7	22	TGTGAGGTAGTAGGTTGTATAT
isc-let-7	let-7	22	TGTGAGGTGGTAGGTTGTATAG
isc-let-7	let-7	23	TGTGAGGTGGTAGGTTGTATAGT
pte-let-7-5p	let-7	23	TGTGGTAGTAGGTTGTATAGTTT
pte-let-7-5p	let-7	22	TGTGGTAGTAGGTTGTGTAGTT
pte-let-7-5p	let-7	22	TTAGGTAGTAGGTTGTATAGTC
pte-let-7-5p	let-7	22	TTAGGTAGTAGGTTGTATATTT
pte-let-7-5p	let-7	22	TTAGGTAGTATGTTGTATAGTT
pte-let-7-5p	let-7	22	TTATGTAGTAGGTTGTATAGTT
pte-let-7-5p	let-7	22	AGAGGTAGAAGGTTGTATAGTT
isc-let-7	let-7	21	AGAGGTAGTAGGATGTATAGT
isc-let-7	let-7	20	AGAGGTAGTAGGTTGTATAG
isc-let-7	let-7	21	CGAGGTAGTAGGTTGTATAGC
isc-let-7	let-7	23	CGTGAGGTAGTAGGTTGTATAGT
pte-let-7-5p	let-7	21	GAGGAAGTAGGTTGTATAGTT
pte-let-7-5p	let-7	21	GAGGGAGTATGTTGTATAGTT
pte-let-7-5p	let-7	21	GAGGTAGAAGGATGTATAGTT
pte-let-7-5p	let-7	21	GAGGTAGTAGGCTGTATAGTT
pte-let-7-5p	let-7	21	GAGGTAGTAGGTTGAATAGTT
isc-let-7	let-7	19	GAGGTAGTAGGTTGTATAG
isc-let-7	let-7	20	GAGGTAGTAGGTTGTATAGA
pte-let-7-5p	let-7	23	GAGGTAGTAGGTTGTATAGTTTC
pte-let-7-5p	let-7	21	GAGGTAGTAGGTTTTATAGTT
isc-let-7	let-7	21	GGAGGTAGTAGGTTGTATAGT
pte-let-7-5p	let-7	22	GGAGGTAGTAGGTTGTATAGTC
pte-let-7-5p	let-7	23	GGAGGTAGTAGGTTGTATAGTTT
pte-let-7-5p	let-7	22	GGAGGTAGTAGGTTGTCTAGTT
pte-let-7-5p	let-7	22	GGAGGTAGTAGTTTGTATAGTT
pte-let-7-5p	let-7	24	TCTGAGGTAGTAGGTTGTATAGTT
isc-let-7	let-7	21	TGAAGTAGTAGGTTGTATAGT
pte-let-7-5p	let-7	23	TGAAGTAGTAGGTTGTATAGTTT
pte-let-7-5p	let-7	22	TGACGTAGTAGGTTGTAAAGTT
pte-let-7-5p	let-7	22	TGAGATAGTAGGTTGTATAGTC
pte-let-7-5p	let-7	22	TGAGCTAGAAGGTTGTATAGTT
isc-let-7	let-7	22	TGAGCTAGTAGGTTGTATAGTA
isc-let-7	let-7	23	TGAGCTAGTAGGTTGTATAGTTC
pte-let-7-5p	let-7	23	TGAGCTAGTAGGTTGTATAGTTT
pte-let-7-5p	let-7	22	TGAGGAAGTAGGTTCTATAGTT
pte-let-7-5p	let-7	22	TGAGGAAGTAGGTTGTAAAGTT
isc-let-7	let-7	20	TGAGGAAGTAGGTTGTATAG
isc-let-7	let-7	22	TGAGGAAGTAGGTTGTATAGAA
isc-let-7	let-7	23	TGAGGAAGTAGGTTGTATAGTTC
isc-let-7	let-7	21	TGAGGCAGTAGGTTGTATAGC
pte-let-7-5p	let-7	22	TGAGGCAGTAGGTTGTATAGGT
isc-let-7	let-7	23	TGAGGCAGTAGGTTGTATAGTTA
pte-let-7-5p	let-7	22	TGAGGGAGTAGGTGGTATAGTT
pte-let-7-5p	let-7	23	TGAGGGAGTAGGTTGTATAGTTT
pte-let-7-5p	let-7	23	TGAGGTAATAGGTTGTATAGTTT
isc-let-7	let-7	22	TGAGGTACTAGGTTGTATAGTA
pte-let-7-5p	let-7	22	TGAGGTAGAAGGATGTATAGTT
isc-let-7	let-7	22	TGAGGTAGAAGGTTCTATAGTA
pte-let-7-5p	let-7	22	TGAGGTAGAAGGTTCTATAGTT
pte-let-7-5p	let-7	22	TGAGGTAGAAGGTTGTAAAGTT
isc-let-7	let-7	20	TGAGGTAGAAGGTTGTATAG
isc-let-7	let-7	23	TGAGGTAGAAGGTTGTATAGTTC
isc-let-7	let-7	22	TGAGGTAGCAGGTTGTATAGTA
pte-let-7-5p	let-7	23	TGAGGTAGGAGGTTGTATAGTTT
isc-let-7	let-7	21	TGAGGTAGTACGTTGTATAGT
pte-let-7-5p	let-7	22	TGAGGTAGTAGCTAGTATAGTT
pte-let-7-5p	let-7	22	TGAGGTAGTAGGAAGTATAGTT
pte-let-7-5p	let-7	22	TGAGGTAGTAGGATGAATAGTT
isc-let-7	let-7	23	TGAGGTAGTAGGATGTATAGTTC
isc-let-7	let-7	20	TGAGGTAGTAGGCTGTATAG
pte-let-7-5p	let-7	22	TGAGGTAGTAGGTAGTAAAGTT
isc-let-7	let-7	20	TGAGGTAGTAGGTAGTATAG
isc-let-7	let-7	23	TGAGGTAGTAGGTAGTATAGTTA
pte-let-7-5p	let-7	22	TGAGGTAGTAGGTGGTATAGTC
pte-let-7-5p	let-7	23	TGAGGTAGTAGGTGGTATAGTTT
pte-let-7-5p	let-7	22	TGAGGTAGTAGGTTGAAAAGTT
isc-let-7	let-7	21	TGAGGTAGTAGGTTGAATAGC
isc-let-7	let-7	22	TGAGGTAGTAGGTTGAATAGTA
pte-let-7-5p	let-7	23	TGAGGTAGTAGGTTGTAAAGTTT
isc-let-7	let-7	21	TGAGGTAGTAGGTTGTACAGC
pte-let-7-5p	let-7	23	TGAGGTAGTAGGTTGTAGAGTTT
isc-let-7	let-7	21	TGAGGTAGTAGGTTGTATAAA
pte-let-7-5p	let-7	22	TGAGGTAGTAGGTTGTATAGAC
isc-let-7	let-7	23	TGAGGTAGTAGGTTGTATAGATA
pte-let-7-5p	let-7	24	TGAGGTAGTAGGTTGTATAGATTT
isc-let-7	let-7	22	TGAGGTAGTAGGTTGTATAGCA
isc-let-7	let-7	23	TGAGGTAGTAGGTTGTATAGCTA
pte-let-7-5p	let-7	24	TGAGGTAGTAGGTTGTATAGTTCT
pte-let-7-5p	let-7	24	TGAGGTAGTAGGTTGTATATTTTT
pte-let-7-5p	let-7	22	TGAGGTAGTAGGTTGTATTGTC
pte-let-7-5p	let-7	23	TGAGGTAGTAGGTTGTATTGTTT
pte-let-7-5p	let-7	23	TGAGGTAGTAGGTTGTCTAGTTT
isc-let-7	let-7	23	TGAGGTAGTAGGTTGTGTAGTTC
isc-let-7	let-7	20	TGAGGTAGTAGGTTGTTTAG
pte-let-7-5p	let-7	22	TGAGGTAGTAGGTTGTTTTGTT
isc-let-7	let-7	21	TGAGGTAGTAGGTTTTATAGT
isc-let-7	let-7	22	TGAGGTAGTAGTTTGTATAGTA
pte-let-7-5p	let-7	23	TGAGGTAGTCGGTTGTATAGTTT
pte-let-7-5p	let-7	22	TGAGGTAGTGGGTCGTATAGTT
pte-let-7-5p	let-7	24	TGAGGTAGTGGGTTGTATAGTTTT
isc-let-7	let-7	21	TGAGGTAGTTGGTTGTATAGT
pte-let-7-5p	let-7	22	TGAGGTATTAGGTGGTATAGTT
isc-let-7	let-7	22	TGAGGTCGTAGGTTGTATAGTA
isc-let-7	let-7	23	TGAGGTCGTAGGTTGTATAGTTC
pte-let-7-5p	let-7	22	TGAGGTCTTAGGTTGTATAGTT
pte-let-7-5p	let-7	22	TGAGTTAGTAGGTTGTATATTT
pte-let-7-5p	let-7	22	TGAGTTAGTAGGTTTTATAGTT
pte-let-7-5p	let-7	23	TGAGTTAGTAGTTTGTATAGTTT
pte-let-7-5p	let-7	22	TGAGTTAGTATGTTGTATAGTT
isc-let-7	let-7	20	TGATGTAGTAGGTTGTATAG
isc-let-7	let-7	21	TGATGTAGTAGGTTGTATAGA
pte-let-7-5p	let-7	24	TGATGTAGTAGGTTGTATAGTTTT
pte-let-7-5p	let-7	22	TGATGTAGTATGTTGTATAGTT
pte-let-7-5p	let-7	22	TGATGTATTAGGTTGTATAGTT
isc-let-7	let-7	21	TGATTTAGTAGGTTGTATAGT
pte-let-7-5p	let-7	22	TGGGGTAGTAGGTTATATAGTT
isc-let-7	let-7	20	TGGGGTAGTAGGTTGTATAG
isc-let-7	let-7	23	TGGGGTAGTAGGTTGTATAGTTA
pte-let-7-5p	let-7	24	TGGGGTAGTAGGTTGTATAGTTTT
pte-let-7-5p	let-7	22	TGGGGTAGTGGGTTGTATAGTT
isc-let-7	let-7	24	TGTGAGGTAGTAGGTTGTATAGTA
isc-let-7	let-7	21	TGTGAGGTAGTGGGTTGTATA
isc-let-7	let-7	23	TGTGAGGTAGTGGGTTGTATAGT
isc-let-7	let-7	21	TGTGGTAGTAGGTTGTATAGT
isc-let-7	let-7	22	TTAGGTAGTAGGTTGTATAGTA
pte-let-7-5p	let-7	22	TTAGGTAGTAGGTTTTATAGTT
pte-let-7-5p	let-7	22	TTAGGTAGTAGTTTGTATAGTT
pte-let-7-5p	let-7	21	AAGGTAGAAGGTTGTATAGTT
pte-let-7-5p	let-7	22	AGAGCTAGTAGGTTGTATAGTT
pte-let-7-5p	let-7	23	AGAGCTAGTAGGTTGTATAGTTT
pte-let-7-5p	let-7	22	AGAGGAAGTAGGTTGTATAGTT
pte-let-7-5p	let-7	22	AGAGGTAGTAGCTTGTATAGTT
isc-let-7	let-7	22	AGAGGTAGTAGGATGTATAGTA
pte-let-7-5p	let-7	22	AGAGGTAGTAGGATGTATAGTT
pte-let-7-5p	let-7	22	AGAGGTAGTAGGGTGTATAGTT
pte-let-7-5p	let-7	22	AGAGGTAGTAGGTCGTATAGTT
pte-let-7-5p	let-7	22	AGAGGTAGTAGGTTCTATAGTT
pte-let-7-5p	let-7	22	AGAGGTAGTAGGTTGTAAAGTT
isc-let-7	let-7	23	AGAGGTAGTAGGTTGTATAGTTC
pte-let-7-5p	let-7	22	AGAGGTAGTAGGTTGTCTAGTT
pte-let-7-5p	let-7	21	CAGGTAGTAGGTTGTATAGTT
isc-let-7	let-7	22	CGAAGTAGTAGGTTGTATAGTA
pte-let-7-5p	let-7	22	CGAGGAAGTAGGTTGTATAGTT
pte-let-7-5p	let-7	22	CGAGGTAGCAGGTTGTATAGTT
pte-let-7-5p	let-7	23	CGAGGTAGTAAGTTGTATAGTTT
pte-let-7-5p	let-7	22	CGAGGTAGTAGGATGTATAGTT
pte-let-7-5p	let-7	22	CGAGGTAGTAGGTCGTATAGTT
isc-let-7	let-7	21	CGAGGTAGTAGGTTGTATAGA
isc-let-7	let-7	23	CGAGGTAGTAGGTTGTATAGTTA
pte-let-7-5p	let-7	23	CGAGGTAGTAGGTTGTATTGTTT
pte-let-7-5p	let-7	23	CGAGGTAGTTGGTTGTATAGTTT
pte-let-7-5p	let-7	23	CTGAGGTAGTAGGTTGTATAGTC
pte-let-7-5p	let-7	24	CTGAGGTAGTAGGTTGTATAGTTT
pte-let-7-5p	let-7	22	GAAGGTAGTAGGTTGTATAGTT
pte-let-7-5p	let-7	21	GACGTAGTAGGTTGTATAGTT
pte-let-7-5p	let-7	21	GAGGCAGTAGGTTGTATAGTT
pte-let-7-5p	let-7	21	GAGGTAGAAGGTTGTATAGTT
isc-let-7	let-7	22	GAGGTAGAAGGTTGTATAGTTG
pte-let-7-5p	let-7	21	GAGGTAGTAGCTAGTATAGTT
pte-let-7-5p	let-7	21	GAGGTAGTAGGATGTATAGTT
pte-let-7-5p	let-7	21	GAGGTAGTAGGGTGTATAGTT
pte-let-7-5p	let-7	21	GAGGTAGTAGGTAGAATAGTT
pte-let-7-5p	let-7	21	GAGGTAGTAGGTTGTAAAGTT
isc-let-7	let-7	20	GAGGTAGTAGGTTGTATAGC
pte-let-7-5p	let-7	21	GAGGTAGTAGGTTGTATAGCT
pte-let-7-5p	let-7	21	GAGGTAGTAGGTTGTATATTT
pte-let-7-5p	let-7	21	GAGGTAGTAGGTTGTATCGTT
isc-let-7	let-7	21	GAGGTAGTAGGTTGTATTGTA
pte-let-7-5p	let-7	21	GAGGTAGTAGGTTGTCTCGTT
pte-let-7-5p	let-7	21	GAGGTAGTAGGTTGTGTAGTT
isc-let-7	let-7	22	GAGGTAGTAGGTTGTGTAGTTA
pte-let-7-5p	let-7	21	GAGGTAGTATGTTGTATAGTT
pte-let-7-5p	let-7	21	GAGGTAGTCGGTTGTATAGTT
pte-let-7-5p	let-7	21	GAGGTCGTAGGTTGTATAGTT
pte-let-7-5p	let-7	21	GAGGTGGTAGGTTGTATAGTT
pte-let-7-5p	let-7	21	GAGTTAGTAGGTTGTATAGTT
pte-let-7-5p	let-7	21	GATGTAGTAGGTTGTATAGTT
pte-let-7-5p	let-7	22	GGAGATAGTAGGTTGTATAGTT
pte-let-7-5p	let-7	23	GGAGATAGTAGGTTGTATAGTTT
pte-let-7-5p	let-7	22	GGAGCTAGTAGGTTGTATAGTT
pte-let-7-5p	let-7	22	GGAGGGAGTAGGTTGTATAGTT
pte-let-7-5p	let-7	22	GGAGGTAGTAGGGTGTATAGTT
isc-let-7	let-7	21	GGAGGTAGTAGGTTGTATAGC
isc-let-7	let-7	21	GGAGGTAGTAGGTTGTATATT
pte-let-7-5p	let-7	22	GGAGGTAGTAGGTTGTATATTT
pte-let-7-5p	let-7	22	GGAGGTAGTAGGTTTTATAGTT
pte-let-7-5p	let-7	22	GGAGGTATTAGGTTGTATAGTT
pte-let-7-5p	let-7	24	GGTGAGGTAGTAGGTTGTATAGTT
isc-let-7	let-7	22	GTGAGGTAGTAGGTTGTATAGT
isc-let-7	let-7	21	GTGAGGTGGTAGGTTGTATAG
pte-let-7-5p	let-7	22	TAAGGTAGTAGGCTGTATAGTT
isc-let-7	let-7	21	TAAGGTAGTAGGTTGAATAGT
isc-let-7	let-7	19	TAAGGTAGTAGGTTGTATA
pte-let-7-5p	let-7	23	TAAGGTAGTAGGTTGTATAGTTT
pte-let-7-5p	let-7	24	TAAGGTAGTAGGTTGTATAGTTTT
isc-let-7	let-7	19	TAGGTAGTAGGTTGTATAG
pte-let-7-5p	let-7	21	TAGGTAGTAGGTTGTATAGTT
isc-let-7	let-7	21	TCAGGTAGAAGGTTGTATAGT
pte-let-7-5p	let-7	22	TCAGGTAGTAGGATGTATAGTT
isc-let-7	let-7	22	TCAGGTAGTAGGTTCTATAGTA
pte-let-7-5p	let-7	22	TCAGGTAGTAGGTTCTATAGTT
isc-let-7	let-7	22	TCAGGTAGTAGGTTGAATAGTA
pte-let-7-5p	let-7	22	TCAGGTAGTAGGTTGTAAAGTT
isc-let-7	let-7	21	TCAGGTAGTAGGTTGTATAGT
isc-let-7	let-7	22	TCAGGTAGTAGGTTGTATAGTA
pte-let-7-5p	let-7	23	TCAGGTAGTAGGTTGTATAGTAT
isc-let-7	let-7	23	TCAGGTAGTAGGTTGTATAGTTA
pte-let-7-5p	let-7	22	TGAAGTAGTAGGTTGTATAGTC
isc-let-7	let-7	23	TGAAGTAGTAGGTTGTATAGTTA
pte-let-7-5p	let-7	22	TGAAGTAGTAGGTTGTTTAGTT
pte-let-7-5p	let-7	22	TGACGAAGTAGGTTGTATAGTT
isc-let-7	let-7	22	TGACGTAGAAGGTTGTATAGTA
pte-let-7-5p	let-7	22	TGACGTAGAAGGTTGTATAGTT
pte-let-7-5p	let-7	22	TGACGTAGTAGGTTGAATAGTT
pte-let-7-5p	let-7	22	TGACGTAGTAGGTTGTACAGTT
pte-let-7-5p	let-7	22	TGACGTAGTAGGTTGTATAGCT
isc-let-7	let-7	21	TGACGTAGTAGGTTGTATAGT
isc-let-7	let-7	22	TGACGTAGTAGGTTGTATAGTA
isc-let-7	let-7	23	TGACGTAGTAGGTTGTATAGTTC
pte-let-7-5p	let-7	23	TGACGTAGTAGGTTGTATAGTTT
isc-let-7	let-7	22	TGAGATAGTAGGTTGTATAGTA
isc-let-7	let-7	23	TGAGATAGTAGGTTGTATAGTTC
pte-let-7-5p	let-7	23	TGAGCTAGAAGGTTGTATAGTTT
isc-let-7	let-7	22	TGAGCTAGTAGGATGTATAGTA
pte-let-7-5p	let-7	23	TGAGCTAGTAGGTAGTATAGTTT
pte-let-7-5p	let-7	22	TGAGCTAGTAGGTTCTATAGTT
pte-let-7-5p	let-7	22	TGAGCTAGTAGGTTGCATAGTT
pte-let-7-5p	let-7	23	TGAGCTAGTAGGTTGTAAAGTTT
pte-let-7-5p	let-7	22	TGAGCTAGTAGGTTGTATAGCT
isc-let-7	let-7	21	TGAGCTAGTAGGTTGTATAGT
pte-let-7-5p	let-7	24	TGAGCTAGTAGGTTGTATAGTTTT
pte-let-7-5p	let-7	22	TGAGGAACTAGGTTGTATAGTT
isc-let-7	let-7	22	TGAGGAAGAAGGTTGTATAGTA
pte-let-7-5p	let-7	22	TGAGGAAGTAGCTTGTATAGTT
pte-let-7-5p	let-7	22	TGAGGAAGTAGGTAGTATAGTT
isc-let-7	let-7	22	TGAGGAAGTAGGTTGAATAGTA
pte-let-7-5p	let-7	24	TGAGGAAGTAGGTTGTAAAGTTTA
isc-let-7	let-7	22	TGAGGAAGTAGGTTGTATACTA
pte-let-7-5p	let-7	22	TGAGGAAGTAGGTTGTATACTT
pte-let-7-5p	let-7	23	TGAGGAAGTAGGTTGTATAGTAT
pte-let-7-5p	let-7	22	TGAGGAAGTAGGTTGTTTAGTT
pte-let-7-5p	let-7	22	TGAGGAAGTATGTTGTATAGTT
pte-let-7-5p	let-7	22	TGAGGAAGTGGGTTGTATAGTT
isc-let-7	let-7	22	TGAGGCAGTAGGTTGAATAGTA
pte-let-7-5p	let-7	22	TGAGGCAGTAGGTTGTAAAGTT
pte-let-7-5p	let-7	22	TGAGGCAGTAGGTTGTACAGTT
isc-let-7	let-7	19	TGAGGCAGTAGGTTGTATA
isc-let-7	let-7	20	TGAGGCAGTAGGTTGTATAG
pte-let-7-5p	let-7	22	TGAGGCAGTCGGTTGTATAGTT
pte-let-7-5p	let-7	22	TGAGGGAGTAGGGTGTATAGTT
pte-let-7-5p	let-7	22	TGAGGGAGTAGGTCGTATAGTT
isc-let-7	let-7	22	TGAGGGAGTAGGTTGAATAGTA
isc-let-7	let-7	22	TGAGGGAGTAGGTTGTATAGTA
pte-let-7-5p	let-7	22	TGAGGGAGTAGGTTGTATAGTG
pte-let-7-5p	let-7	22	TGAGGGAGTAGTTTGTATAGTT
pte-let-7-5p	let-7	23	TGAGGGAGTAGTTTGTATAGTTT
pte-let-7-5p	let-7	22	TGAGGGAGTCGGTTGTATAGTT
isc-let-7	let-7	20	TGAGGTAATAGGTTGTATAG
pte-let-7-5p	let-7	22	TGAGGTAATAGGTTGTATAGTC
pte-let-7-5p	let-7	22	TGAGGTAATAGGTTGTGTAGTT
pte-let-7-5p	let-7	22	TGAGGTACCAGGTTGTATAGTT
isc-let-7	let-7	21	TGAGGTACTACGTTGTATAGT
pte-let-7-5p	let-7	22	TGAGGTACTAGGTAGTATAGTT
pte-let-7-5p	let-7	22	TGAGGTACTAGGTTGTAAAGTT
isc-let-7	let-7	20	TGAGGTACTAGGTTGTATAG
isc-let-7	let-7	21	TGAGGTACTAGGTTGTATAGC
pte-let-7-5p	let-7	23	TGAGGTACTAGGTTGTATAGTTT
pte-let-7-5p	let-7	22	TGAGGTACTGGGTTGTATAGTT
pte-let-7-5p	let-7	23	TGAGGTAGAAGGTAGTATAGTTT
pte-let-7-5p	let-7	22	TGAGGTAGAAGGTTGAATAGTT
isc-let-7	let-7	22	TGAGGTAGAAGGTTGTAAAGTA
pte-let-7-5p	let-7	24	TGAGGTAGAAGGTTGTATAGATTT
pte-let-7-5p	let-7	23	TGAGGTAGAAGGTTGTATAGTAT
pte-let-7-5p	let-7	24	TGAGGTAGAAGGTTGTATAGTATG
pte-let-7-5p	let-7	22	TGAGGTAGAAGGTTGTATAGTG
pte-let-7-5p	let-7	24	TGAGGTAGAAGGTTGTATAGTTAT
pte-let-7-5p	let-7	24	TGAGGTAGAAGGTTGTATAGTTTT
pte-let-7-5p	let-7	22	TGAGGTAGAATGTTGTATAGTT
pte-let-7-5p	let-7	22	TGAGGTAGCAGGTTCTATAGTT
isc-let-7	let-7	21	TGAGGTAGCAGGTTGTATAGT
pte-let-7-5p	let-7	22	TGAGGTAGCAGGTTGTGTAGTT
pte-let-7-5p	let-7	23	TGAGGTAGCGGGTTGTATAGTTT
isc-let-7	let-7	21	TGAGGTAGTAAGTTGTATAGC
pte-let-7-5p	let-7	22	TGAGGTAGTAAGTTGTATAGTG
isc-let-7	let-7	21	TGAGGTAGTACGTAGTATAGT
pte-let-7-5p	let-7	23	TGAGGTAGTACGTAGTATAGTTT
pte-let-7-5p	let-7	22	TGAGGTAGTACGTTGAATAGTT
isc-let-7	let-7	22	TGAGGTAGTACGTTGTATAGTA
isc-let-7	let-7	23	TGAGGTAGTACGTTGTATAGTTC
pte-let-7-5p	let-7	23	TGAGGTAGTACGTTGTATAGTTT
pte-let-7-5p	let-7	22	TGAGGTAGTAGCTTCTATAGTT
pte-let-7-5p	let-7	23	TGAGGTAGTAGCTTGAATAGTTT
isc-let-7	let-7	21	TGAGGTAGTAGCTTGTATAGA
isc-let-7	let-7	21	TGAGGTAGTAGCTTGTATAGT
isc-let-7	let-7	23	TGAGGTAGTAGCTTGTATAGTAC
pte-let-7-5p	let-7	23	TGAGGTAGTAGCTTGTATAGTTT
isc-let-7	let-7	22	TGAGGTAGTAGCTTGTATATTA
isc-let-7	let-7	22	TGAGGTAGTAGGAAGTATAGTA
pte-let-7-5p	let-7	22	TGAGGTAGTAGGATCTATAGTT
pte-let-7-5p	let-7	22	TGAGGTAGTAGGATGTAAAGTT
isc-let-7	let-7	21	TGAGGTAGTAGGATGTATAGC
isc-let-7	let-7	23	TGAGGTAGTAGGCTGTATAGTTA
isc-let-7	let-7	23	TGAGGTAGTAGGCTGTATAGTTC
pte-let-7-5p	let-7	22	TGAGGTAGTAGGGGGTATAGTT
pte-let-7-5p	let-7	22	TGAGGTAGTAGGGTGGATAGTT
pte-let-7-5p	let-7	23	TGAGGTAGTAGGGTGTACAGTTT
isc-let-7	let-7	19	TGAGGTAGTAGGGTGTATA
isc-let-7	let-7	22	TGAGGTAGTAGGGTGTATAGTA
pte-let-7-5p	let-7	23	TGAGGTAGTAGGGTGTATAGTTT
pte-let-7-5p	let-7	22	TGAGGTAGTAGGTACTATAGTT
pte-let-7-5p	let-7	22	TGAGGTAGTAGGTAGAATAGTT
pte-let-7-5p	let-7	23	TGAGGTAGTAGGTAGAATAGTTT
isc-let-7	let-7	19	TGAGGTAGTAGGTAGTATA
isc-let-7	let-7	22	TGAGGTAGTAGGTAGTATAGAA
isc-let-7	let-7	21	TGAGGTAGTAGGTAGTATAGC
isc-let-7	let-7	23	TGAGGTAGTAGGTAGTATAGTTC
pte-let-7-5p	let-7	23	TGAGGTAGTAGGTAGTATTGTTT
pte-let-7-5p	let-7	24	TGAGGTAGTAGGTCGTATAGTTTT
isc-let-7	let-7	21	TGAGGTAGTAGGTGGTATAGT
pte-let-7-5p	let-7	23	TGAGGTAGTAGGTGGTATAGTGT
pte-let-7-5p	let-7	22	TGAGGTAGTAGGTGGTATATTT
pte-let-7-5p	let-7	22	TGAGGTAGTAGGTGGTCTAGTT
isc-let-7	let-7	19	TGAGGTAGTAGGTTATATA
isc-let-7	let-7	23	TGAGGTAGTAGGTTATATAGTTC
pte-let-7-5p	let-7	23	TGAGGTAGTAGGTTATATAGTTT
pte-let-7-5p	let-7	24	TGAGGTAGTAGGTTATATAGTTTT
isc-let-7	let-7	21	TGAGGTAGTAGGTTCTATAGT
isc-let-7	let-7	22	TGAGGTAGTAGGTTCTATAGTA
pte-let-7-5p	let-7	23	TGAGGTAGTAGGTTCTATAGTAT
pte-let-7-5p	let-7	22	TGAGGTAGTAGGTTCTATAGTC
pte-let-7-5p	let-7	23	TGAGGTAGTAGGTTCTATAGTTT
isc-let-7	let-7	20	TGAGGTAGTAGGTTGAATAG
isc-let-7	let-7	21	TGAGGTAGTAGGTTGAATAGA
isc-let-7	let-7	22	TGAGGTAGTAGGTTGAATAGAA
isc-let-7	let-7	23	TGAGGTAGTAGGTTGAATAGTTC
isc-let-7	let-7	23	TGAGGTAGTAGGTTGAATAGTTG
pte-let-7-5p	let-7	22	TGAGGTAGTAGGTTGAATATTT
pte-let-7-5p	let-7	22	TGAGGTAGTAGGTTGAGTAGTT
isc-let-7	let-7	20	TGAGGTAGTAGGTTGCATAG
pte-let-7-5p	let-7	22	TGAGGTAGTAGGTTGCATAGCT
isc-let-7	let-7	23	TGAGGTAGTAGGTTGCATAGTTA
isc-let-7	let-7	22	TGAGGTAGTAGGTTGGATAGTA
pte-let-7-5p	let-7	23	TGAGGTAGTAGGTTGGATAGTTT
pte-let-7-5p	let-7	22	TGAGGTAGTAGGTTGGATATTT
pte-let-7-5p	let-7	22	TGAGGTAGTAGGTTGGCTAGTT
isc-let-7	let-7	19	TGAGGTAGTAGGTTGTAAA
isc-let-7	let-7	22	TGAGGTAGTAGGTTGTAAAGAA
isc-let-7	let-7	23	TGAGGTAGTAGGTTGTAAAGTTC
isc-let-7	let-7	23	TGAGGTAGTAGGTTGTAAAGTTG
pte-let-7-5p	let-7	23	TGAGGTAGTAGGTTGTAAATTTT
isc-let-7	let-7	20	TGAGGTAGTAGGTTGTACAG
pte-let-7-5p	let-7	24	TGAGGTAGTAGGTTGTACAGTTAT
isc-let-7	let-7	19	TGAGGTAGTAGGTTGTAGA
isc-let-7	let-7	21	TGAGGTAGTAGGTTGTATAAC
pte-let-7-5p	let-7	22	TGAGGTAGTAGGTTGTATAATC
isc-let-7	let-7	20	TGAGGTAGTAGGTTGTATAC
pte-let-7-5p	let-7	22	TGAGGTAGTAGGTTGTATACAT
pte-let-7-5p	let-7	22	TGAGGTAGTAGGTTGTATAGAT
isc-let-7	let-7	23	TGAGGTAGTAGGTTGTATAGCTC
pte-let-7-5p	let-7	23	TGAGGTAGTAGGTTGTATAGGTT
isc-let-7	let-7	23	TGAGGTAGTAGGTTGTATAGTAC
isc-let-7	let-7	23	TGAGGTAGTAGGTTGTATAGTGA
pte-let-7-5p	let-7	24	TGAGGTAGTAGGTTGTATAGTTTG
isc-let-7	let-7	21	TGAGGTAGTAGGTTGTATATG
isc-let-7	let-7	23	TGAGGTAGTAGGTTGTATATTTA
isc-let-7	let-7	23	TGAGGTAGTAGGTTGTATATTTC
isc-let-7	let-7	21	TGAGGTAGTAGGTTGTATCGT
isc-let-7	let-7	22	TGAGGTAGTAGGTTGTATCGTA
pte-let-7-5p	let-7	23	TGAGGTAGTAGGTTGTATCGTTT
isc-let-7	let-7	20	TGAGGTAGTAGGTTGTATTG
isc-let-7	let-7	21	TGAGGTAGTAGGTTGTCTAGT
pte-let-7-5p	let-7	22	TGAGGTAGTAGGTTGTCTAGTC
isc-let-7	let-7	19	TGAGGTAGTAGGTTGTGTA
isc-let-7	let-7	20	TGAGGTAGTAGGTTGTGTAG
isc-let-7	let-7	22	TGAGGTAGTAGGTTGTGTAGTA
isc-let-7	let-7	23	TGAGGTAGTAGGTTGTGTAGTTA
pte-let-7-5p	let-7	22	TGAGGTAGTAGGTTGTTTACTT
pte-let-7-5p	let-7	22	TGAGGTAGTAGGTTGTTTAGTC
isc-let-7	let-7	20	TGAGGTAGTAGGTTTTATAG
isc-let-7	let-7	21	TGAGGTAGTAGGTTTTATAGC
isc-let-7	let-7	23	TGAGGTAGTAGGTTTTATAGTTC
isc-let-7	let-7	21	TGAGGTAGTAGGTTTTATATT
pte-let-7-5p	let-7	22	TGAGGTAGTAGTGTGTATAGTT
pte-let-7-5p	let-7	23	TGAGGTAGTAGTTAGTATAGTTT
pte-let-7-5p	let-7	22	TGAGGTAGTAGTTTGGATAGTT
isc-let-7	let-7	20	TGAGGTAGTAGTTTGTATAG
isc-let-7	let-7	21	TGAGGTAGTAGTTTGTATAGA
pte-let-7-5p	let-7	22	TGAGGTAGTAGTTTGTATATTT
pte-let-7-5p	let-7	22	TGAGGTAGTAGTTTGTGTAGTT
isc-let-7	let-7	21	TGAGGTAGTAGTTTTTATAGT
pte-let-7-5p	let-7	22	TGAGGTAGTATGTCGTATAGTT
isc-let-7	let-7	21	TGAGGTAGTATGTGGTATAGT
isc-let-7	let-7	20	TGAGGTAGTATGTTGTATAG
isc-let-7	let-7	21	TGAGGTAGTATGTTGTATAGA
isc-let-7	let-7	21	TGAGGTAGTATGTTGTATAGC
pte-let-7-5p	let-7	22	TGAGGTAGTATGTTGTATAGTG
pte-let-7-5p	let-7	24	TGAGGTAGTATGTTGTATAGTTAT
isc-let-7	let-7	23	TGAGGTAGTATGTTGTATAGTTC
isc-let-7	let-7	21	TGAGGTAGTATGTTGTATATT
isc-let-7	let-7	22	TGAGGTAGTATGTTGTATATTA
pte-let-7-5p	let-7	23	TGAGGTAGTATGTTGTATATTTT
isc-let-7	let-7	21	TGAGGTAGTATGTTTTATAGT
pte-let-7-5p	let-7	22	TGAGGTAGTATGTTTTATAGTT
isc-let-7	let-7	21	TGAGGTAGTATTTTGTATAGT
pte-let-7-5p	let-7	23	TGAGGTAGTATTTTGTATAGTTT
pte-let-7-5p	let-7	24	TGAGGTAGTCGGTTGGATAGTTTT
pte-let-7-5p	let-7	22	TGAGGTAGTCGGTTGTACAGTT
pte-let-7-5p	let-7	22	TGAGGTAGTCGGTTGTAGAGTT
isc-let-7	let-7	21	TGAGGTAGTCGGTTGTATAGT
pte-let-7-5p	let-7	22	TGAGGTAGTCGGTTGTATAGTC
isc-let-7	let-7	23	TGAGGTAGTCGGTTGTATAGTTC
isc-let-7	let-7	21	TGAGGTAGTCGGTTGTATATT
pte-let-7-5p	let-7	22	TGAGGTAGTCGGTTGTATATTT
pte-let-7-5p	let-7	23	TGAGGTAGTGGGCTGTATAGTTT
pte-let-7-5p	let-7	22	TGAGGTAGTGGGTTGTAAAGTT
pte-let-7-5p	let-7	22	TGAGGTAGTGGGTTGTATAGCT
isc-let-7	let-7	23	TGAGGTAGTGGGTTGTATAGTTA
pte-let-7-5p	let-7	22	TGAGGTAGTTGGTCGTATAGTT
pte-let-7-5p	let-7	22	TGAGGTAGTTGGTTGCATAGTT
pte-let-7-5p	let-7	22	TGAGGTATCAGGTTGTATAGTT
pte-let-7-5p	let-7	22	TGAGGTATTAGGGTGTATAGTT
pte-let-7-5p	let-7	22	TGAGGTATTAGGTTGGATAGTT
isc-let-7	let-7	19	TGAGGTATTAGGTTGTATA
isc-let-7	let-7	20	TGAGGTATTAGGTTGTATAG
pte-let-7-5p	let-7	22	TGAGGTATTAGGTTGTATAGTG
isc-let-7	let-7	23	TGAGGTATTAGGTTGTATAGTTA
pte-let-7-5p	let-7	24	TGAGGTATTAGGTTGTATAGTTTT
pte-let-7-5p	let-7	22	TGAGGTATTAGGTTGTTTAGTT
pte-let-7-5p	let-7	22	TGAGGTATTAGGTTTTATAGTT
isc-let-7	let-7	21	TGAGGTATTAGTTTGTATAGT
pte-let-7-5p	let-7	23	TGAGGTATTATGTTGTATAGTTT
isc-let-7	let-7	21	TGAGGTCGTAGGGTGTATAGT
pte-let-7-5p	let-7	22	TGAGGTCGTAGGGTGTATAGTT
pte-let-7-5p	let-7	22	TGAGGTCGTAGGTTGTATAGTG
pte-let-7-5p	let-7	24	TGAGGTCGTAGGTTGTATAGTTAA
pte-let-7-5p	let-7	24	TGAGGTCGTAGGTTGTATAGTTTT
isc-let-7	let-7	21	TGAGGTCGTAGGTTTTATAGT
isc-let-7	let-7	21	TGAGGTCGTATGTTGTATAGT
pte-let-7-5p	let-7	22	TGAGGTCGTATGTTGTATAGTT
pte-let-7-5p	let-7	23	TGAGGTCGTATGTTGTATAGTTT
pte-let-7-5p	let-7	23	TGAGGTGGTAGGTCGTATAGTTT
isc-let-7	let-7	21	TGAGGTGGTAGGTTGTATAGC
pte-let-7-5p	let-7	22	TGAGGTGGTATGTTGTATAGTT
isc-let-7	let-7	21	TGAGGTTGTATGTTGTATAGT
pte-let-7-5p	let-7	22	TGAGTTAGTAGGGTGTATAGTT
pte-let-7-5p	let-7	22	TGAGTTAGTAGGTTGGATAGTT
isc-let-7	let-7	21	TGAGTTAGTAGGTTGTATAGC
isc-let-7	let-7	22	TGAGTTAGTAGGTTGTATAGTA
isc-let-7	let-7	23	TGAGTTAGTAGGTTGTATAGTTC
isc-let-7	let-7	21	TGAGTTAGTAGTTTGTATAGT
pte-let-7-5p	let-7	22	TGAGTTAGTAGTTTGTATAGTT
pte-let-7-5p	let-7	23	TGAGTTAGTATGTTGTATAGTTT
isc-let-7	let-7	21	TGAGTTATTAGGTTGTATAGT
pte-let-7-5p	let-7	22	TGAGTTATTAGGTTGTATAGTT
pte-let-7-5p	let-7	22	TGAGTTTGTAGGTTGTATAGTT
pte-let-7-5p	let-7	23	TGATGTAGTAGGTTGTATAGATT
pte-let-7-5p	let-7	22	TGATGTAGTAGGTTGTATAGCT
pte-let-7-5p	let-7	22	TGATGTAGTAGGTTGTATAGTC
isc-let-7	let-7	23	TGATGTAGTAGGTTGTATAGTTA
isc-let-7	let-7	22	TGATGTATTAGGTTGTATAGTA
pte-let-7-5p	let-7	22	TGATGTCGTAGGTTGTATAGTT
pte-let-7-5p	let-7	22	TGCGGTAGTAGGTTGTATAGTC
pte-let-7-5p	let-7	22	TGGGGTACTAGGTTGTATAGTT
isc-let-7	let-7	22	TGGGGTAGAAGGTTGTATAGTA
pte-let-7-5p	let-7	23	TGGGGTAGTAGGTCGTATAGTTT
isc-let-7	let-7	21	TGGGGTAGTAGGTTGTATAGA
isc-let-7	let-7	21	TGGGGTAGTAGGTTGTATAGC
pte-let-7-5p	let-7	22	TGGGGTATTAGGTTGTATAGTT
isc-let-7	let-7	23	TGTCAGGTAGTAGGTTGTATAGT
isc-let-7	let-7	21	TGTGAGGTAGAAGGTTGTATA
isc-let-7	let-7	24	TGTGAGGTAGAAGGTTGTATAGTT
isc-let-7	let-7	21	TGTGAGGTAGTAGGTTCTATA
isc-let-7	let-7	23	TGTGAGGTAGTAGGTTGTATAGA
isc-let-7	let-7	21	TGTGAGGTAGTAGGTTGTATT
isc-let-7	let-7	24	TGTGAGGTATTAGGTTGTATAGTT
isc-let-7	let-7	21	TGTGAGGTGGTAGGTTGTATA
isc-let-7	let-7	24	TGTGAGGTGGTAGGTTGTATAGTT
pte-let-7-5p	let-7	23	TGTGCTAGTAGGTTGTATAGTTT
pte-let-7-5p	let-7	22	TGTGGTAGTAGGTTGTAAAGTT
pte-let-7-5p	let-7	24	TGTGGTAGTAGGTTGTATAGTTTT
isc-let-7	let-7	21	TGTGGTAGTAGGTTGTTTAGT
isc-let-7	let-7	21	TGTGGTAGTGGGTTGTATAGT
pte-let-7-5p	let-7	22	TTAGGGAGTAGGTTGTATAGTT
pte-let-7-5p	let-7	22	TTAGGTAGAAGGTTGTATAGTT
pte-let-7-5p	let-7	24	TTAGGTAGAAGGTTGTATAGTTTT
pte-let-7-5p	let-7	22	TTAGGTAGTAGGTGGTATAGTT
isc-let-7	let-7	20	TTAGGTAGTAGGTTGTATAG
isc-let-7	let-7	21	TTAGGTAGTAGGTTGTATAGC
isc-let-7	let-7	22	TTAGGTAGTAGGTTGTATATTA
pte-let-7-5p	let-7	22	TTAGGTAGTAGGTTGTCTAGTT
pte-let-7-5p	let-7	23	TTAGGTAGTAGTTTGTATAGTTT
isc-let-7	let-7	21	TTAGGTAGTATGTTGTATAGT
pte-let-7-5p	let-7	23	TTAGGTATTAGGTTGTATAGTTT
pte-let-7-5p	let-7	22	TTAGTTAGTAGGTTGTATAGTT
pte-let-7-5p	let-7	23	TTATGTAGTAGGTTGTATAGTTT
isc-let-7	let-7	22	TTGAGGTAGTAGGTTGTATAGC
hsa-let-7b-5p	let-7	21	TGAGGTAGTAGGTTGTGTGGT
hsa-let-7b-5p	let-7	20	TGAGGTAGTAGGTTGTGTGG
hsa-let-7b-5p	let-7	20	TGAGGTAGTAGGTTGTGTGT
hsa-let-7b-5p	let-7	22	TGAGGTAGTAGGTTGTGTGGTT
hsa-let-7b-5p	let-7	23	TGAGGTAGTAGGTTGTGTGGTTT
hsa-let-7b-5p	let-7	21	TGAGGTAGTAAGTTGTGTGGA
hsa-let-7b-5p	let-7	24	TGAGGTAGTAGGTTGTGTAGTTTC
hsa-let-7b-5p	let-7	20	TGAGGTAGTAGGTTGTGTGA
hsa-let-7b-5p	let-7	21	TGAGGTAGTAGGTTGTGTGGG
hsa-let-7b-5p	let-7	21	GTGAGGTAGTAGGTTGTGTGG
hsa-let-7b-5p	let-7	21	TGAGGAAGTAGGTTGTGTGGC
hsa-let-7b-5p	let-7	21	TGAGGTAGTAGGTTGTGTGGC
hsa-let-7b-5p	let-7	22	TGAGGTAGTAGGTTGTGTGGTC
hsa-let-7b-5p	let-7	23	TGAGGTAGTAGGTTGTGTGGTTA
hsa-let-7b-5p	let-7	24	TGAGGTAGTAGGTTGTGTGGTTTT
hsa-let-7b-5p	let-7	21	TGAGGTAGTAGTTTGTGTGGT
hsa-let-7b-5p	let-7	21	TGAGGTATTAGGTTGTGTGGT
hsa-let-7c-5p	let-7	22	TGAGGTAGTAGGTTGTATGGTT
hsa-let-7c-5p	let-7	22	TGAGGTAGTTGGTTGTATGGTT
hsa-let-7c-5p	let-7	22	TGAGGTAGTAGGTTGTATGGTC
hsa-let-7c-5p	let-7	23	TGAGGTAGTAGGTTGTATGGTTT
hsa-let-7c-5p	let-7	21	TGAGGTAGTAGGTTGTATGGT
hsa-let-7c-5p	let-7	22	TGAGGTAGTAGGTTGTATGGTA
hsa-let-7c-5p	let-7	21	TGAGGTAGTTGGTTGTATGGT
hsa-let-7c-5p	let-7	22	TGAGGTAGTTGGTTGTATGGTC
hsa-let-7c-5p	let-7	20	TGAGGTAGTAGGTTGTATGG
hsa-let-7c-5p	let-7	23	TGAGGTAGTTGGTTGTATGGTTT
hsa-let-7c-5p	let-7	22	TGAGGTAGTAGGTTGTATGGTG
hsa-let-7c-5p	let-7	22	TGAGGTAGTGGGTTGTATGGTT
hsa-let-7c-5p	let-7	22	AGAGGTAGTAGGTTGTATGGTT
hsa-let-7c-5p	let-7	22	TGAGGTAGTAGGTAGTATGGTT
hsa-let-7c-5p	let-7	22	TGAGGTAGTAGGTCGTATGGTT
hsa-let-7c-5p	let-7	21	TGAGGTAGTAGGTGGTATGGT
hsa-let-7c-5p	let-7	22	TGAGGTAGTAGGTTGTACGGTT
hsa-let-7c-5p	let-7	23	TGAGGTAGTAGGTTGTATGGTTC
hsa-let-7c-5p	let-7	20	TGAGGTAGTAGGTTGTATGT
hsa-let-7c-5p	let-7	21	TGAGGTAGTTGGATGTATGGT
hsa-let-7c-5p	let-7	22	TGAGGTAGTTGGTTGTACGGTT
hsa-let-7c-5p	let-7	22	TGAGGTAGTTGGTTGTATGGTA
hsa-let-7c-5p	let-7	22	TGAGGTAGTTGGTTGTATGGTG
hsa-let-7c-5p	let-7	22	TGAGGTGGTAGGTTGTATGGTC
hsa-let-7d-3p	let-7	22	CTATACGACCTGCTGCCTTTCT
hsa-let-7d-5p	let-7	22	ACAGGTAGTAGGTTGAATAGTT
hsa-let-7d-5p	let-7	23	AGAGGTAGTAGGTTGAATAGTTT
hsa-let-7d-5p	let-7	22	AGAGGTAGTAGGTTGCATAGTT
hsa-let-7d-5p	let-7	21	CGAGGTAGTAGGTTGCATAGT
hsa-let-7d-3p	let-7	21	CTATACGACCTGCTGCCTTTC
hsa-let-7e-5p	let-7	22	TGAGGTAGGAGGTTGTATAGTT
hsa-let-7e-5p	let-7	21	TGAGGTAGGAGGTTGTATAGT
hsa-let-7e-5p	let-7	22	TGAGGTAGGAGGTTGTATAGTC
hsa-let-7e-5p	let-7	21	GAGGTAGGAGGTTGGATAGTT
hsa-let-7e-5p	let-7	22	GGAGGTAGGAGGTGGTATAGTT
hsa-let-7e-5p	let-7	22	GGAGGTAGGAGGTTGTATAGTT
hsa-let-7e-5p	let-7	22	GGAGGTAGGATGTTGTATAGTT
hsa-let-7e-5p	let-7	22	TGAGGAAGGAGGTTGTATAGTT
hsa-let-7e-5p	let-7	22	TGAGGGAGGAGGTTGTATAGTG
hsa-let-7e-5p	let-7	22	TGAGGTAGGAGGTTGGATATTT
hsa-let-7e-5p	let-7	20	TGAGGTAGGAGGTTGTATAG
hsa-let-7e-5p	let-7	21	TGAGGTAGGAGGTTGTATAGA
hsa-let-7e-5p	let-7	21	TGAGGTAGGAGGTTGTATAGC
hsa-let-7e-5p	let-7	23	TGAGGTAGGAGGTTGTATAGTTA
hsa-let-7e-5p	let-7	21	TGAGGTAGGAGGTTGTATATA
hsa-let-7e-5p	let-7	22	TGAGGTAGGAGGTTTTATAGTC
hsa-let-7e-5p	let-7	22	TGAGGTAGGAGTTTGTATAGTT
hsa-let-7e-5p	let-7	22	TGAGGTATGAGGTTGTATAGTT
hsa-let-7e-5p	let-7	22	TGAGGTCGGAGGTTGTATAGTT
hsa-let-7e-5p	let-7	22	TGAGTTAGGAGGTTGTATAGTT
hsa-let-7e-5p	let-7	22	TGAGTTAGGAGTTTGTATAGTT
hsa-let-7e-5p	let-7	21	TGATGTAGGAGGTTGTATAGC
hsa-let-7f-5p	let-7	22	TGAGGTAGTAGATTGTATAGTT
hsa-let-7f-5p	let-7	23	TGAGGTAGTAGATTGTATAGTTT
hsa-let-7f-5p	let-7	21	TGAGGTAGTAGATTGTATAGT
hsa-let-7f-5p	let-7	22	TGAGGTAGTAGATTGTATAGTC
hsa-let-7f-5p	let-7	22	TGAGGTAGTAGATTGGATAGTT
hsa-let-7f-5p	let-7	23	TGAGGTAGTAGATTGTATAGTTC
hsa-let-7f-5p	let-7	22	TGAGGTAGTAGATTGTATATTT
hsa-let-7f-5p	let-7	24	TGAGGTAGTAGCTTGTATAGTTTT
hsa-let-7f-5p	let-7	24	TGAGGTAGTAGGTTGTATAGTTGT
hsa-let-7f-5p	let-7	24	TGAGGTAGTAGTTTGTATAGTTCT
hsa-let-7f-5p	let-7	24	TGAGGTAGTAGTTTGTATAGTTTT
hsa-let-7g-5p	let-7	22	TGAGGTAGTAGTTTGTACAGTT
hsa-let-7g-5p	let-7	21	TGAGGTAGTAGTTTGTACAGT
hsa-let-7g-5p	let-7	23	TGAGGTAGTAGTTTGTACAGTTT
hsa-let-7g-5p	let-7	22	TCAGGAAGTAGTTTGTACAGTT
hsa-let-7g-5p	let-7	22	TGAGGTAGTAGTTTGCACAGTT
hsa-let-7g-5p	let-7	22	TGAGGTAGTATTTTGTAAAGTT
hsa-let-7i-5p	let-7	22	TGAGGTAGTAGTTTGTGCTGTT
hsa-let-7i-5p	let-7	22	TGAGGTAGTAGTTTGTGCTGTC
hsa-let-7i-5p	let-7	23	TGAGGTAGTAGTATGTGCTGTTT
hsa-let-7i-5p	let-7	22	TGAGGTAGTAGTTTGCGCTGTT
hsa-let-7i-5p	let-7	21	TGAGGTAGTAGTTTGTGCTGC
hsa-let-7i-5p	let-7	21	TGAGGTAGTAGTTTGTGCTGT
isc-miR-1	miR-1	22	TGGAATGTAAAGAAGTATGGAG
isc-miR-1	miR-1	20	TGGAATGTAAAGAAGTATGG
isc-miR-1	miR-1	21	TGGAATGTAAAGAAGTATGGA
isc-miR-1	miR-1	22	TGGAATGTAAAGAAGTATGGAA
isc-miR-1	miR-1	23	TGGAATGTAAAGAAGTATGGAGA
[truncated: 14,655 more rows]
