# Supplementary material for: Insights into the Regulatory Roles of miRNAs in the Salivary Glands of the Soft Ticks Ornithodoros moubata and Ornithodoros erraticus
Source: Pathogens. 2025 Jun 17;14(6):595. doi: 10.3390/pathogens14060595 (PMC12196249; doi:10.3390/pathogens14060595)
Supplement: Supplementary file 1 [file pathogens-14-00595-s001.zip › Table S5.xlsx]

## Sheet: O. moubata
Table S5. Mature miRNAs in Ornithodoros moubata. TPM, transcripts per million.
miRNA	TPM	Sequence	Match type	size
miR-252b	604737	TTAAGTAGTAGTGCCGCAGGTA	Mature 5'	22
miR-375	205352	TTTGTTCGTTCGGCTCGAGTTA	Mature 3'	22
miR-279	30384.6	TGACTAGATCCACACTCATCCA	Mature 3'	22
miR-7-5p	20972.2	TGGAAGACTAGTGATTTTGTTGTT	Mature 5'	24
miR-285	16595.8	TAGCACCATTTGAATTCAGTTC	Mature 3'	22
let-7-5p	16454.4	TGAGGTAGTAGGTTGTATAGTT	Mature 5'	22
miR-71	16323.7	TGAAAGACATGGGTAGTGAGATG	Mature 5'	23
miR-100	11019.4	AACCCGTAGATCCGAACTTGTGT	Mature 5'	23
miR-5310	8886.95	TGTAGTCTGGCAGAAACGTCG	Mature 3'	21
miR-100b-5p	7066.12	AACCCGTAGATCCGAACTTGTG	Mature 5'	22
miR-1	5647.11	TGGAATGTAAAGAAGTATGGAG	Mature 3'	22
miR-184_2	5373.11	TGGACGGAGAACTGATAAGGGC	Mature 3'	22
bantam	4737.47	TGAGATCATTGTGAAAGCTGATT	Mature 3'	23
miR-750	4464.71	CCAGATCTAACTCTTCCAGCTCA	Mature 3'	23
miR-34-5p_1	3926.32	TGGCAGTGTGGTTAGCTGGTTGTG	Mature 5'	24
miR-276-3p	2820.96	TAGGAACTTCATACCATGCTCG	Mature 3'	22
miR-34-5p_2	2724.53	TGGCAGTGTGGTTAGCTGGTTGT	Mature 5'	23
miR-3931	2574.11	TACTTTGAGTCGGTACGAATCCT	Mature 3'	23
miR-12	2545.27	TGAGTATTACATCAGGTACTGGT	Mature 5'	23
miR-263a-3p	2369.56	TGGTTTCTCTAGTGCTGTGA	Mature 3'	20
miR-9-5p	2320.59	TCTTTGGTTATCTAGCTGTATGA	Mature 5'	23
miR-184_1	2244.67	TGGACGGAGAACTGATAAGGGT	Mature 3'	22
miR-276-5p	2171.4	AGCGAGGTATGGAGTTCTTACT	Mature 5'	22
miR-125-5p	2150.67	TCCCTGAGACCCTAACTTGTGA	Mature 5'	22
miR-745-5p	1440.7	AGTCCATCATCGGGTTGCTAGC	Mature 5'	22
miR-275-3p	1376.91	TCAGGTACCTGAAGTAGCGCGCGGA	Mature 3'	25
miR-10	1210.76	TACCCTGTAGATCCGAATTTGT	Mature 5'	22
miR-8	1158.77	TAATACTGTCAGGTAAAGATGTC	Mature 3'	23
miR-317	983.538	TGAACACAGCTGGTGGTATATCAGT	Mature 3'	25
miR-87	953.382	GTGAGCAAAGTTTCAGGTGTG	Mature 3'	21
miR-2001	918.225	TTGTGACCGTTACAATGGGCATG	Mature 5'	23
miR-92b-3p	549.525	TATTGCACTCGTCCCGGCCTA	Mature 3'	21
miR-315-5p	506.608	TTTTGATTGTTGCTCAGAAGGCG	Mature 5'	23
miR-252-5p	505.357	CTAAGTACTAGTGCCGCAGGAG	Mature 5'	22
miR-263b-5p	401.099	CTTGGCACTGGAAGAATTCACCG	Mature 5'	23
miR-305-5p	398.695	ATTGTACTTCATCAGGTGCTCTG	Mature 5'	23
miR-184-5p	386.715	CCTTATCATTCGACTGTCCAGA	Mature 5'	22
miR-275-5p	382.332	ACGTGCTGCATCAGGTGCTTGTGACT	Mature 5'	26
miR-190-3p	343.184	ACCAAGAATCAGACATATGCTCA	Mature 3'	23
miR-71-3p	241.276	TCTCACTACCTTGTCTTTGACG	Mature 3'	22
miR-87a-5p	235.066	CCACCTGAAAATTTGTCTCAACCT	Mature 5'	24
let-7b-5p	199.469	TGAGGTAGTAGGTTGTGTGGTT	Mature 5'	22
miR-279-3p	156.082	TGACTAGATCCACACTCATTAA	Mature 3'	22
miR-2b	154.223	TATCACAGCCACCTTTGATGAGC	Mature 3'	23
miR-22-3p	142.156	AAGCTGCCAGTTGAAGAACTGT	Mature 3'	22
miR-3931-3p	130.739	TACTTTGAGTCGGTACGAATCA	Mature 3'	22
miR-155-5p	128.006	TTAATGCTAATCGTGATAGGGGTT	Mature 5'	24
miR-2a	126.33	TATCACAGCCAGCTTTGATGAGC	Mature 3'	23
miR-190-5p	124.464	AGATATGTTTGATATTCTTGGTTG	Mature 5'	24
miR-148a-3p	122.761	TCAGTGCACTACAGAACTTTGT	Mature 3'	22
miR-87-3p	112.659	TTGAGCAAAGTTTCAGGTGTGT	Mature 3'	22
miR-320b	104.469	AAAAGCTGGGTTGAGAGGGCAA	Mature 3'	22
miR-320c	100.319	AAAAGCTGGGTTGAGAGGGT	Mature 3'	20
miR-21-5p	99.9659	TAGCTTATCAGACTGATGTTGA	Mature 5'	22
miR-320a-3p	94.9531	AAAAGCTGGGTTGAGAGGGCGA	Mature 3'	22
miR-1246	88.3249	AATGGATTTTTGGAGCAGG	Mature 5'	19
miR-10-3p	84.1929	CAAATTCGGTTCTAGAGAGGTTT	Mature 3'	23
miR-745-3p	75.6904	CAGCTGCCCAGTGAAGGGCTG	Mature 3'	21
miR-276a-3p	71.8694	TAGGAACTTCATACCGTGCTCT	Mature 3'	22
miR-137-3p	68.7207	TTATTGCTTGAGAATACACG	Mature 3'	20
miR-4488	67.523	AGGGGGCGGGCTCCGGCG	Mature 5'	18
miR-423-5p	64.243	TGAGGGGCAGAGAGCGAGACTTT	Mature 5'	23
miR-125a-3p	64.2252	CCAGGTTAGATTCTCAGGTTTT	Mature 3'	22
miR-1469	58.4712	CTCGGCGCGGGGCGCGGGCTCC	Mature 5'	22
miR-26a-5p	57.358	TTCAAGTAATCCAGGATAGGCT	Mature 5'	22
let-7g-5p	56.9695	TGAGGTAGTAGTTTGTACAGTT	Mature 5'	22
miR-203a-3p	56.8766	GTGAAATGTTTAGGACCACTAG	Mature 3'	22
miR-125a-5p	55.8848	TCCCTGAGACCCTAACTTGCGA	Mature 5'	22
let-7d-5p	55.6905	AGAGGTAGTAGGTTGCATAGTT	Mature 5'	22
miR-92a-3p	55.1162	TATTGCACTTGTCCCGGCCTGT	Mature 3'	22
miR-375-3p	54.1244	TTTGTTCGTTCGGCTCGCGTGA	Mature 3'	22
miR-1993	51.0241	CATTATGCTAGTGTTCGCGGG	Mature 3'	21
miR-5307	50.9744	TAATCTCATTTGGTATCTCTGGG	Mature 5'	23
let-7f-5p	48.4718	TGAGGTAGTAGATTGTATAGTT	Mature 5'	22
miR-1-3p	45.4325	TGGAATGTAAAGAAGTATGTAT	Mature 3'	22
miR-96	38.9926	TTTGGCACTAGCACATTTTTGT	Mature 5'	22
let-7i-5p	38.1682	TGAGGTAGTAGTTTGTGCTGTT	Mature 5'	22
miR-1290	37.9722	TGGATTTTTGGATCAGGGA	Mature 3'	19
miR-98-5p	35.8792	TGAGGTAGTAAGTTGTATTGTT	Mature 5'	22
miR-206	34.8503	TGGAATGTAAGGAAGTGTGTGG	Mature 3'	22
let-7c-5p	34.5632	TGAGGTAGTAGGTTGTATGGTT	Mature 5'	22
miR-29b-3p	30.5701	TAGCACCATTTGAAATCAGTGTT	Mature 3'	23
miR-128-3p	30.5206	TCACAGTGAACCGGTCTCTTT	Mature 3'	21
miR-27a-3p	29.1032	TTCACAGTGGCTAAGTTCCGC	Mature 3'	21
miR-100a-5p	18.5512	TACCCGTAGATCCGAACTTGTG	Mature 5'	22
miR-200c-3p	10.6894	TAATACTGCCGGGTAATGATGGA	Mature 3'	23

## Sheet: O. erraticus
Table S5. Mature miRNAs in Ornithodoros erraticus. TPM, transcripts per million.
miRNA	TPM	Sequence	Match type	Size
miR-1	270348	TGGAATGTAAAGAAGTATGGAG	Mature 3'	22
miR-279	188551	TGACTAGATCCACACTCATCCA	Mature 3'	22
bantam	66328.8	TGAGATCATTGTGAAAGCTGATT	Mature 3'	23
miR-750	51883.9	CCAGATCTAACTCTTCCAGCTCA	Mature 3'	23
miR-100	42738.2	AACCCGTAGATCCGAACTTGTGT	Mature 5'	23
let-7-5p	41932	TGAGGTAGTAGGTTGTATAGTT	Mature 5'	22
miR-184_2	35295.5	TGGACGGAGAACTGATAAGGGC	Mature 3'	22
miR-100b-5p	29318	AACCCGTAGATCCGAACTTGTG	Mature 5'	22
miR-71	28397.9	TGAAAGACATGGGTAGTGAGATG	Mature 5'	23
miR-7-5p_2	22912.8	TGGAAGACTAGTGATTTTGTTGTT	Mature 5'	24
miR-276-3p	22273.9	TAGGAACTTCATACCATGCTCG	Mature 3'	22
miR-252b	21358.9	TTAAGTAGTAGTGCCGCAGGTA	Mature 5'	22
miR-9-5p_1	20965.6	TCTTTGGTTATCTAGCTGTATGA	Mature 5'	23
miR-34-5p_2	15794.7	TGGCAGTGTGGTTAGCTGGTTGT	Mature 5'	23
miR-276-5p	14368.7	AGCGAGGTATGGAGTTCTTACT	Mature 5'	22
miR-10	13140.3	TACCCTGTAGATCCGAATTTGT	Mature 5'	22
miR-184_1	12442.5	TGGACGGAGAACTGATAAGGGT	Mature 3'	22
miR-8	10984.2	TAATACTGTCAGGTAAAGATGTC	Mature 3'	23
miR-263a-3p	10408.9	TGGTTTCTCTAGTGCTGTGA	Mature 3'	20
miR-275-3p	9528.55	TCAGGTACCTGAAGTAGCGCGCGGA	Mature 3'	25
miR-125-5p	8806.49	TCCCTGAGACCCTAACTTGTGA	Mature 5'	22
miR-745-5p	7863.53	AGTCCATCATCGGGTTGCTAGC	Mature 5'	22
miR-315-5p_2	6472.4	TTTTGATTGTTGCTCAGAAGGCG	Mature 5'	23
miR-375	6059.11	TTTGTTCGTTCGGCTCGAGTTA	Mature 3'	22
miR-92b-3p_2	3886.55	TATTGCACTCGTCCCGGCCTA	Mature 3'	21
miR-87	3474.51	GTGAGCAAAGTTTCAGGTGTG	Mature 3'	21
miR-263b-5p_2	2673.98	CTTGGCACTGGAAGAATTCACCG	Mature 5'	23
miR-279-3p_1	2385.74	TGACTAGATCCACACTCATTAA	Mature 3'	22
miR-206	2093.51	TGGAATGTAAGGAAGTGTGTGG	Mature 3'	22
miR-12	1892.5	TGAGTATTACATCAGGTACTGGT	Mature 5'	23
miR-10-3p_1	1446.21	CAAATTCGGTTCTAGAGAGGTTT	Mature 3'	23
miR-1-3p	1398.11	TGGAATGTAAAGAAGTATGTAT	Mature 3'	22
miR-317	1379.42	TGAACACAGCTGGTGGTATATCAGT	Mature 3'	25
miR-305-5p	1378.53	ATTGTACTTCATCAGGTGCTCTG	Mature 5'	23
miR-5310	1376.47	TGTAGTCTGGCAGAAACGTCG	Mature 3'	21
miR-184-5p	1166.18	CCTTATCATTCGACTGTCCAGA	Mature 5'	22
miR-3931	919.36	TACTTTGAGTCGGTACGAATCCT	Mature 3'	23
miR-34-5p_1	898.05	TGGCAGTGTGGTTAGCTGGTTGTG	Mature 5'	24
miR-71-3p	845.617	TCTCACTACCTTGTCTTTGACG	Mature 3'	22
miR-190-3p	843.291	ACCAAGAATCAGACATATGCTCA	Mature 3'	23
miR-133	831.233	TTGGTCCCCTTCAACCAGCTGT	Mature 3'	22
miR-92b-3p_1	704.401	TATTGCACTCGTCCCGGCCTCC	Mature 3'	22
miR-252-5p_2	688.803	CTAAGTACTAGCGCCGCAGGAG	Mature 5'	22
miR-275-5p	687.062	ACGTGCTGCATCAGGTGCTTGTGACT	Mature 5'	26
miR-2a	560.582	TATCACAGCCAGCTTTGATGAGC	Mature 3'	23
miR-745-3p	543.915	CAGCTGCCCAGTGAAGGGCTG	Mature 3'	21
miR-190-5p	505.149	AGATATGTTTGATATTCTTGGTTG	Mature 5'	24
miR-5307	468.744	TAATCTCATTTGGTATCTCTGGG	Mature 5'	23
miR-320a-3p	425.584	AAAAGCTGGGTTGAGAGGGCGA	Mature 3'	22
miR-22-3p	422.89	AAGCTGCCAGTTGAAGAACTGT	Mature 3'	22
miR-79	402.053	ATAAAGCTAGGTTACCAAAGTTA	Mature 3'	23
miR-87-3p	339.355	TTGAGCAAAGTTTCAGGTGTGT	Mature 3'	22
miR-92-3p	338.699	TATTGCACTCGTCCCGGCCTGT	Mature 3'	22
miR-5312	325.405	TGGCTGAACGTTGTTATGCGT	Mature 5'	21
miR-1993	316.272	CATTATGCTAGTGTTCGCGGG	Mature 3'	21
miR-125a-5p	308.439	TCCCTGAGACCCTAACTTGCGA	Mature 5'	22
miR-96	281.617	TTTGGCACTAGCACATTTTTGT	Mature 5'	22
miR-285	241.827	TAGCACCATTTGAATTCAGTTC	Mature 3'	22
miR-2b	231.54	TATCACAGCCACCTTTGATGAGC	Mature 3'	23
miR-125a-3p	229.183	CCAGGTTAGATTCTCAGGTTTT	Mature 3'	22
miR-276a-3p	207.008	TAGGAACTTCATACCGTGCTCT	Mature 3'	22
miR-278	205.748	TCGGTGGGATTTTCGTCCGTTT	Mature 3'	22
miR-320c	203.977	AAAAGCTGGGTTGAGAGGGT	Mature 3'	20
bantam-3p	193.256	TGAGATCATTTTGAAAGCTGATT	Mature 3'	23
let-7b-5p	188.892	TGAGGTAGTAGGTTGTGTGGTT	Mature 5'	22
miR-2001	166.851	TTGTGACCGTTACAATGGGCATG	Mature 5'	23
miR-10-3p_2	161.749	CAAATTCGGTTCTAGAGAGGTTC	Mature 3'	23
miR-279-3p_2	145.075	TGACTAGATCCACATTCATCCA	Mature 3'	22
miR-26a-5p	129.572	TTCAAGTAATCCAGGATAGGCT	Mature 5'	22
miR-148a-3p	126.025	TCAGTGCACTACAGAACTTTGT	Mature 3'	22
miR-3931-3p	124.084	TACTTTGAGTCGGTACGAATCA	Mature 3'	22
miR-993	116.444	GAAGCTCGTTTCTACAGGTATCT	Mature 3'	23
let-7c-5p	108.403	TGAGGTAGTAGGTTGTATGGTT	Mature 5'	22
miR-21-5p	105.871	TAGCTTATCAGACTGATGTTGA	Mature 5'	22
miR-5309	94.0192	CAATGCCCATGGAAACCCCGAA	Mature 3'	22
miR-100a-5p	91.5686	TACCCGTAGATCCGAACTTGTG	Mature 5'	22
miR-203a-3p	87.3883	GTGAAATGTTTAGGACCACTAG	Mature 3'	22
miR-1246	85.19	AATGGATTTTTGGAGCAGG	Mature 5'	19
let-7g-5p	84.7988	TGAGGTAGTAGTTTGTACAGTT	Mature 5'	22
let-7d-5p	75.5775	AGAGGTAGTAGGTTGCATAGTT	Mature 5'	22
miR-5305	67.9714	TTGGGCTTGAAGATTAGCTTAG	Mature 3'	22
miR-5308	64.6273	TCTGTGCTGTGGAGGTAATATAT	Mature 5'	23
miR-4448	64.126	GGCTCCTTGGTCTAGGGGTA	Mature 3'	20
let-7e-5p	62.915	TGAGGTAGGAGGTTGTATAGTT	Mature 5'	22
miR-100-5p	57.7687	AACCCGTAAATCCGAACTTGTG	Mature 5'	22
miR-87a-5p	55.1945	CCACCTGAAAATTTGTCTCAACCT	Mature 5'	24
miR-210-3p	50.0497	TTGTGCGTGTGACAGCGGCTAT	Mature 3'	22
let-7f-5p	43.2394	TGAGGTAGTAGATTGTATAGTT	Mature 5'	22
miR-24-3p	36.6727	TGGCTCAGTTCAGCAGGAACAG	Mature 3'	22
miR-10b-5p	35.9242	TACCCTGTAGAACCGAATTTGTG	Mature 5'	23
miR-307-3p	34.6741	TCACAACCTCCTTGAGTGAGTGA	Mature 3'	23
let-7i-5p	33.9128	TGAGGTAGTAGTTTGTGCTGTT	Mature 5'	22
miR-92a-3p	33.3444	TATTGCACTTGTCCCGGCCTGT	Mature 3'	22
miR-99a-5p	33.2312	AACCCGTAGATCCGATCTTGTG	Mature 5'	22
miR-9-5p_2	31.0953	TCTTTGGTTATTTAGCTTTCTGA	Mature 5'	23
miR-221-3p	30.249	AGCTACATTGTCTGCTGGGTTTC	Mature 3'	23
miR-27b-3p	29.6436	TTCACAGTGGCTAAGTTCTGC	Mature 3'	21
miR-25-3p	29.1727	CATTGCACTTGTCTCGGTCTGA	Mature 3'	22
miR-10-5p_2	27.8655	CACCCTGTAGATCCGAATTTGT	Mature 5'	22
miR-27a-3p	27.509	TTCACAGTGGCTAAGTTCCGC	Mature 3'	21
miR-14-3p	27.0298	TCAGTCTTTTTCTCTCTCCTAT	Mature 3'	22
miR-122-5p	26.1524	TGGAGTGTGACAATGGTGTTTG	Mature 5'	22
miR-3195	24.0023	CGCGCCGGGCCCGGGTT	Mature 5'	17
miR-30d-5p	23.9126	TGTAAACATCCCCGACTGGAAG	Mature 5'	22
miR-191-5p	23.7735	CAACGGAATCCCAAAAGCAGCTG	Mature 5'	23
miR-155-5p	23.4449	TTAATGCTAATCGTGATAGGGGTT	Mature 5'	24
miR-143-3p	23.3	TGAGATGAAGCACTGTAGCTC	Mature 3'	21
miR-137-3p	22.2236	TTATTGCTTGAGAATACACG	Mature 3'	20
miR-252-5p_1	21.932	CTAAGTACTAGTGCCGCAGGAG	Mature 5'	22
miR-423-5p	19.488	TGAGGGGCAGAGAGCGAGACTTT	Mature 5'	23
miR-423-3p	18.6881	AGCTCGGTCTGAGGCCCCTCAGT	Mature 3'	23
miR-87a-3p	18.3362	GTGAGCAAAGTTTCAGGTGCCT	Mature 3'	22
miR-96-5p	18.137	TTTGGCACTAGCACATTTTTGCT	Mature 5'	23
miR-23a-3p	17.4153	ATCACATTGCCAGGGATTTCC	Mature 3'	21
miR-7-5p_1	16.57	TGGAAGACTAGTGATTTTATTGTT	Mature 5'	24
miR-4508	15.9036	GCGGGGCTGGGCGCGCG	Mature 5'	17
miR-276-2-5p	15.7794	AGCGAGGTATGAAGTTCTTACT	Mature 5'	22
miR-223-3p	15.2113	TGTCAGTTTGTCAAATACCCCA	Mature 3'	22
miR-128-3p	14.8982	TCACAGTGAACCGGTCTCTTT	Mature 3'	21
miR-5315	13.7501	AACACAACATCCGGACAAGCAC	Mature 5'	22
miR-33a-5p	13.699	GTGCATTGTAGTTGCATTGCA	Mature 5'	21
miR-276b-3p	13.4902	TAGGAACTTAATACCGTGCTCT	Mature 3'	22
miR-200c-3p	13.3078	TAATACTGCCGGGTAATGATGGA	Mature 3'	23
miR-141-3p	12.3459	TAACACTGTCTGGTAAAGATGG	Mature 3'	22
miR-342-5p	11.8456	AGGGGTGCTATCTGTGATTGA	Mature 5'	21
miR-1469	11.6642	CTCGGCGCGGGGCGCGGGCTCC	Mature 5'	22
miR-315-5p_1	11.1445	TTTTGATTGTTGCTCAGAAAGC	Mature 5'	22
miR-10-5p_1	9.69161	ACCCTGTAGATCCGAATTTGTT	Mature 5'	22
miR-3620-5p	9.32623	GTGGGCTGGGCTGGGCTGGGCC	Mature 5'	22
miR-263a-5p	9.26362	CTTGGCACTGTAAGAATTCACAGA	Mature 5'	24
miR-263b-5p_1	8.62265	CTTGGCACTGGGAGAATTCAC	Mature 5'	21
miR-205-5p	7.34594	TCCTTCATTCCACCGGAGTCTG	Mature 5'	22
miR-31a-5p	7.27481	TGGCAAGATGTCGGCATAGCTGA	Mature 5'	23
miR-181a-5p	6.67706	AACATTCAACGCTGTCGGTGAGT	Mature 5'	23
miR-2c-3p	6.57612	TATCACAGCCAGCTTTGATGGGC	Mature 3'	23
miR-30e-5p	6.35564	TGTAAACATCCTTGACTGGAAG	Mature 5'	22
miR-574-5p	5.23301	TGAGTGTGTGTGTGTGAGTGTGT	Mature 5'	23
miR-7704	5.18804	CGGGGTCGGCGGCGACGTG	Mature 5'	19
let-7d-3p	5.1055	CTATACGACCTGCTGCCTTTCT	Mature 3'	22
miR-3960	4.92864	GGCGGCGGCGGAGGCGGGGG	Mature 3'	20
miR-200a-3p	4.37505	TAACACTGTCTGGTAACGATGT	Mature 3'	22
