# Supplementary material for: Insights into the Regulatory Roles of miRNAs in the Salivary Glands of the Soft Ticks Ornithodoros moubata and Ornithodoros erraticus
Source: Pathogens. 2025 Jun 17;14(6):595. doi: 10.3390/pathogens14060595 (PMC12196249; doi:10.3390/pathogens14060595)
Supplement: Supplementary file 1 [file pathogens-14-00595-s001.zip › Table S6.xlsx]

## Sheet: Transcriptome_O. moubata
Table S6. Annotated sialotranscriptome of Ornithodoros moubata including sequences longer than 240 nucleotides and with expression levels exceeding 1 RPKM (Oleaga et al., 2021b).
Transcript name	Description
OM_64470	gag-pol polyprotein-like protein
OM_62609	reverse transcriptase, partial
OM_27134	abhydrolase domain-containing protein 11-like
OM_12693	Putative uncharacterized protein
OM_39730	Histidine triad (Hit) protein member, putative
OM_32442	histone-lysine N-methyltransferase SETMAR-like
OM_8075	Peptidase, putative (Fragment)
OM_66658	putative oligosaccharyltransferase subunit
OM_75379	Putative uncharacterized protein
OM_26205	alternative splicing factor SRp20/9G8
OM_61163	RecName: Full=Moubatin; Flags: Precursor
OM_61987	Putative uncharacterized protein
OM_4365	uncharacterized protein LOC111632058
OM_43315	conserved hypothetical protein
OM_35010	GMP reductase, putative
OM_74671	unconventional myosin-Ic-like
OM_12790	solute carrier family 13-like protein 1
OM_34667	Xenotropic and polytropic murine leukemia virus receptor xpr1, putative (Fragment)
OM_21302	Phospholipid scramblase 2-like protein
OM_38413	protein-sorting related protein
OM_3544	alpha-scruin
OM_40284	Amino acid transporter, putative
OM_9020	F-box protein FBX9, putative
OM_38543	26S protease regulatory subunit 6A, putative
OM_62070	SURP and G-patch domain-containing protein 1-like isoform X1
OM_7612	C-1-tetrahydrofolate synthase, cytoplasmic-like
OM_15615	acidic mammalian chitinase-like
OM_41161	Serine protease inhibitor, putative (Fragment)
OM_15400	A disintegrin and metalloproteinase with thrombospondin motifs 1, partial
OM_59301	DNA polymerase type B, partial
OM_37290	uncharacterized protein LOC111265699 isoform X1
OM_60863	metalloprotease, partial
OM_32764	ribonuclease DdI
OM_65847	UDP-GlcNAc:betaGal beta-1,3-N-acetylglucosaminyltransferase-like protein 1, partial
OM_60576	XK-related protein
OM_73860	Niemann-Pick C1 protein isoform X1
OM_74647	death ligand signal enhancer-like isoform X1
OM_27948	metalloprotease
OM_4437	procollagen-lysine, 2-oxoglutarate 5-dioxygenase, putative
OM_77466	Vasa intronic protein, putative
OM_40698	ADAMTS-like protein 5, partial
OM_47758	PREDICTED: glutaryl-CoA dehydrogenase, mitochondrial-like
OM_38146	Oxoglutarate/malate carrier protein, putative
OM_5537	phospholipid phosphatase 5
OM_53123	YEATS domain-containing protein 4-like
OM_77966	PREDICTED: ubiquitin carboxyl-terminal hydrolase CYLD-like
OM_74300	Thiamin pyrophosphokinase, putative (Fragment)
OM_31263	transmembrane and TPR repeat-containing protein 4-like isoform X1
OM_34167	peptidase M20 domain-containing protein 2-like
OM_25325	ribosomal protein S18
OM_13183	Thioredoxin reductase 2, mitochondrial, partial
OM_36007	glutamine phosphoribosylpyrophosphate amidotransferase, putative
OM_79029	serine/arginine-rich splicing factor 10-like
OM_5982	origin recognition complex subunit 3-like isoform X2
OM_18014	Putative uncharacterized protein
OM_53449	transmembrane protein
OM_16508	prolyl 4-hydroxylase subunit alpha-1-like
OM_15443	Mg2+ and Co2+ transporter, putative (Fragment)
OM_17776	DNA polymerase type B, partial
OM_78391	phospholipase A2, partial
OM_33713	heat shock protein 70-8235
OM_6313	DNA mismatch repair protein, putative
OM_2146	Nurim-like protein, partial
OM_3532	fukutin-like isoform X1
OM_32918	tigger transposable element-derived protein 4-like, partial
OM_23734	SURP and G-patch domain-containing protein 1-like isoform X1
OM_38082	MFS-type transporter SLC18B1-like isoform X1
OM_47192	prestin-like
OM_36096	putative FERM domain-containing protein FRMD8P1 isoform X3
OM_26210	NIK- and IKBKB-binding protein, putative
OM_74670	unconventional myosin-Ic-like
OM_29792	Zinc finger protein, putative (Fragment)
OM_1985	uncharacterized protein LOC106458638
OM_13473	maltase-glucoamylase, intestinal isoform X3
OM_65676	post-GPI attachment to proteins factor 3-like isoform X2
OM_51840	stress response protein NST1
OM_15874	uncharacterized protein LOC111614457, partial
OM_30601	sin3 histone deacetylase corepressor complex component SDS3-like isoform X2
OM_22656	Phosphoinositide 3-kinase regulatory subunit, putative
OM_37771	collagen alpha-1(III) chain-like isoform X5
OM_26616	uncharacterized protein LOC108863737
OM_60719	Putative uncharacterized protein
OM_61708	Collagen alpha chain, type IV, putative (Fragment)
OM_26463	F-box and WD domain protein, putative
OM_39429	Ankyrin repeat containing protein (Fragment)
OM_31412	Putative uncharacterized protein
OM_34189	F-box only protein 3-like
OM_45515	gag protein, partial
OM_27999	7DB family member
OM_51048	CCR4-associated factor, putative (Fragment)
OM_15427	jerky, putative
OM_10769	UDP-GlcNAc:betaGal beta-1,3-N-acetylglucosaminyltransferase-like protein 1
OM_31343	uncharacterized protein LOC100902637
OM_25565	PAS domain-containing serine/threonine-protein kinase-like
OM_2920	Nuclear pore complex protein Nup160, putative (Fragment)
OM_48818	dopamine beta-hydroxylase-like isoform X2
OM_31463	Solute carrier protein, putative (Fragment)
OM_13379	hypothetical protein B4U80_04871, partial
OM_51869	probable tRNA pseudouridine synthase 1
OM_38257	Transmembrane protein, putative
OM_37092	Acyl-CoA synthetase, putative
OM_51746	formin-like protein 12 isoform X2
OM_20248	constitutive coactivator of peroxisome proliferator-activated receptor gamma-like
OM_39681	Phosphatidylinositol glycan anchor biosynthesis class U protein, putative
OM_34689	hypothetical protein IscW_ISCW001858
OM_2873	Putative uncharacterized protein
OM_67821	PDZ/DHR/GLGF domaincontaining protein
OM_62103	Serine threonine protein kinase, putative (Fragment)
OM_33391	NAD dehydrogenase, putative
OM_4556	glycosyltransferase-like protein gnt14
OM_71702	guanine nucleotide exchange factor for Rab-3A-like
OM_35524	protein ALP1-like
OM_8277	PREDICTED: putative nuclease HARBI1 isoform X6
OM_7730	helicase POLQ-like
OM_33565	Amsh, putative (Fragment)
OM_1177	E3 ubiquitin ligase, putative (Fragment)
OM_51806	Putative uncharacterized protein
OM_35381	THAP domaincontaining protein
OM_3489	meckelin-like
OM_40078	Putative uncharacterized protein (Fragment)
OM_39317	BLTX771
OM_15705	putative NFX1-type Zinc finger-containing protein, partial
OM_6541	mitochondrial dicarboxylate carrier-like isoform X2
OM_23367	Secreted protein, putative (Fragment)
OM_47590	putative diphosphomevalonate decarboxylase
OM_71793	uncharacterized protein LOC111634678
OM_36261	Reductase, putative (Fragment)
OM_52698	Dosage compensation regulatory complex protein, putative (Fragment)
OM_469	Leucine-zipper-like transcriptional regulator 1, partial
OM_20136	PREDICTED: titin-like isoform X2
OM_18370	collagen alpha-1(XV) chain-like
OM_11697	Vacuolar protein-sorting-associated protein, putative
OM_19824	extensin-like
OM_18987	Sugar transporter, putative (Fragment)
OM_72470	O-acyltransferase like protein
OM_7588	uncharacterized protein LOC111618545
OM_12059	uncharacterized protein LOC111261167
OM_28933	Sulfakinin receptor, putative
OM_50625	Serine/threonine protein kinase, putative
OM_38550	Translation factor GUF1 homolog, mitochondrial
OM_36926	Putative uncharacterized protein
OM_12682	F-box containing protein, putative
OM_24171	cytochrome P450 4W1
OM_20427	cytochrome c oxidase assembly protein COX15 homolog
OM_19028	PREDICTED: uncharacterized protein LOC105570767 isoform X1
OM_26814	uncharacterized protein LOC111615118
OM_14945	putative transposase-like protein, partial
OM_35832	Endonuclease/reverse transcriptase, putative
OM_26378	protein unc-93 homolog A-like
OM_39623	RNA-dependent RNA polymerase, putative
OM_72773	Excision repair cross-complementing 1 ercc1, putative
OM_45695	Serine threonine protein kinase, putative (Fragment)
OM_38831	Golgi reassembly-stacking protein 2
OM_7585	gag protein, partial
OM_26281	maltase-glucoamylase, intestinal isoform X3
OM_65769	Thiamin pyrophosphokinase, putative (Fragment)
OM_8294	Putative uncharacterized protein (Fragment)
OM_2659	Leucine aminopeptidase, putative (Fragment)
OM_40128	conserved hypothetical protein, partial
OM_20249	constitutive coactivator of peroxisome proliferator-activated receptor gamma-like
OM_21708	growth arrest-specific protein 2 isoform X1
OM_2806	DNA-(apurinic or apyrimidinic site) lyase-like
OM_33390	NAD dehydrogenase, putative
OM_78063	dehydrogenase/reductase SDR family member 7-like isoform X2
OM_13826	Serine protease, putative (Fragment)
OM_52064	Zinc finger protein 830, partial
OM_11593	DNA mismatch repair protein mlh1, putative
OM_38915	nucleoporin nup85, putative
OM_40790	ATPase, putative (Fragment)
OM_53821	Putative uncharacterized protein
OM_20442	protein KIAA0556-like isoform X5
OM_3050	E3 ubiquitin-protein ligase HECTD1-like
OM_10918	zinc finger protein 394-like
OM_3320	GA-binding protein alpha chain-like
OM_15104	PREDICTED: tau-tubulin kinase 1 isoform X2
OM_21986	set domain protein, putative
OM_40708	nuclear receptor 2C2-associated protein-like
OM_66017	polypeptide N-acetylgalactosaminyltransferase 11-like isoform X5
OM_73030	CUE domain-containing protein, putative
OM_52550	dysbindin-like isoform X2
OM_15359	coiled-coil domain-containing protein 174-like
OM_33339	Carrier protein, putative (Fragment)
OM_18713	thioredoxin peroxidase
OM_12401	alpha-1,2-Mannosidase
OM_11076	replication factor C subunit 3-like
OM_50834	death ligand signal enhancer-like isoform X1
OM_60932	TSGP4
OM_28312	hypothetical protein RF55_23325
OM_34855	MutS domain V domaincontaining protein
OM_40165	4-hydroxybenzoate polyprenyltransferase, mitochondrial
OM_3312	cytochrome b561 domain-containing protein 2-like
OM_50070	2&apos;,5&apos;-phosphodiesterase 12-like
OM_74823	Putative uncharacterized protein
OM_38383	Putative uncharacterized protein
OM_72129	eukaryotic translation initiation factor 2D-like
OM_16203	Phosphorylase kinase gamma subunit, putative
OM_4143	glycine receptor subunit alpha-1
OM_19990	Thioredoxin reductase, putative
OM_76623	OMFREP
OM_13206	LIM/homeobox protein Lhx1-like
OM_19229	salivary lipocalin
OM_4695	Putative uncharacterized protein (Fragment)
OM_5127	Putative uncharacterized protein
OM_24810	Secreted protein, putative
OM_8221	reverse transcriptase, partial
OM_49572	beta-ureidopropionase
OM_15188	Putative uncharacterized protein
OM_11642	EF hand domain-containing protein, putative
OM_75593	Maspardin, partial
OM_3569	CLK4-associating serine/arginine rich protein-like isoform X4
OM_46358	gastrula zinc finger protein XlCGF49.1-like
OM_61354	hypothetical secreted protein
OM_39238	lysosomal alpha-mannosidase
OM_28959	uncharacterized protein LOC100905439
OM_422	zinc finger protein 467-like
OM_71735	Putative uncharacterized protein
OM_34046	hypothetical protein X975_09242, partial
OM_40705	pyridine nucleotide-disulfide oxidoreductase domain-containing protein 1-like
OM_44001	zinc finger protein 271-like
OM_36877	Transmembrane protease serine 9, partial
OM_39728	Putative uncharacterized protein (Fragment)
OM_21003	Metis2 protein
OM_65771	Thiamin pyrophosphokinase, putative (Fragment)
OM_32148	Putative uncharacterized protein
OM_26644	ras-related protein Rab-32B-like
OM_76762	Putative uncharacterized protein
OM_14846	CAP-Gly domain-containing linker protein 4, partial
OM_47670	DNA polymerase delta processivity factor, putative
OM_77392	Limulus clotting factor C, putative
OM_11992	retinol dehydrogenase 11
OM_61713	golgi-destined protein
OM_59558	Putative uncharacterized protein
OM_14932	conserved hypothetical protein
OM_39011	DNA-dependent protein kinase catalytic subunit
OM_1239	G2/M phase-specific E3 ubiquitin-protein ligase-like isoform X4
OM_31165	Low-density lipoprotein receptor, putative (Fragment)
OM_30770	Otopetrin, putative
OM_20537	Putative uncharacterized protein
OM_4591	zinc finger protein 394-like
OM_38283	HSP70, putative (Fragment)
OM_38598	ubiquitin-conjugating enzyme E2 variant 2 isoform X2
OM_39036	Golgi proteininvolved in ER retention, putative
OM_17096	cell adhesion molecule 4-like, partial
OM_65261	metalloprotease
OM_4115	protein RFT1 homolog isoform X2
OM_64511	Succinate dehydrogenase assembly factor 2, mitochondrial, partial
OM_27556	Dbls big sister, dbs, putative (Fragment)
OM_20542	protein ABHD4-like isoform X1
OM_10407	UDP-N-acetylglucosamine transporter-like isoform X1
OM_29153	FAD-linked sulfhydryl oxidase ALR-like isoform X1
OM_66048	FAD-linked sulfhydryl oxidase ALR-like isoform X1
OM_38012	Secreted protein, putative (Fragment)
OM_9460	PREDICTED: uncharacterized protein LOC108666389
OM_2642	Putative uncharacterized protein (Fragment)
OM_78345	Sjoegren syndrome/scleroderma autoantigen 1 homolog
OM_7996	N-sulphoglucosamine sulphohydrolase
OM_66950	cytoplasmic tRNA 2-thiolation protein 1-like
OM_3690	uncharacterized protein LOC100908719
OM_22828	Putative uncharacterized protein
OM_30550	Tetratricopeptide repeat protein, tpr, putative
OM_2219	PREDICTED: ras association domain-containing protein 8-like, partial
OM_38123	Poly(U)-binding-splicing factor half pint, partial
OM_121	uncharacterized protein LOC107441839
OM_5321	HyFMR1 protein, putative (Fragment)
OM_24708	protein ALP1-like isoform X1
OM_78374	hypothetical protein X975_16365, partial
OM_29203	glycerophosphoryl diester phosphodiesterase, partial
OM_39071	mismatch repair endonuclease PMS2 isoform X1
OM_4583	adhesion G protein-coupled receptor L3-like isoform X2
OM_1817	zinc-dependent metalloprotease, partial
OM_77393	Limulus clotting factor C, putative
OM_6302	Putative uncharacterized protein
OM_8231	LDL receptor-related protein, putative
OM_9134	Transcription initiation factor TFII-D subunit, putative
OM_79441	Misexpression suppressor of KSR, putative
OM_34579	vacuolar fusion protein CCZ1-like
OM_50197	hypothetical protein X975_23652, partial
OM_16909	Muscle M-line assembly protein unc-89, partial
OM_78171	DNA-binding protein SMUBP-2-like isoform X2
OM_33854	Pentatricopeptide repeat-containing protein, putative (Fragment)
OM_66435	uncharacterized protein LOC111634678
OM_71548	angiotensin-converting enzyme-like
OM_5675	zinc finger protein 665
OM_64482	adrenomedullin-a
OM_24385	RNA-binding protein LARK
OM_10136	thyroglobulin type1 repeat-containing protein
OM_25680	PREDICTED: uncharacterized protein K02A2.6-like
OM_50470	PREDICTED: NADH dehydrogenase [ubiquinone] 1 beta subcomplex subunit 2, mitochondrial
OM_22424	truncated salivary metalloprotease, partial
OM_51805	Putative uncharacterized protein
OM_77017	Procollagen-lysine, 2-oxoglutarate 5-dioxygenase, putative
OM_34192	ribonuclease H2 subunit A-like isoform X3
OM_20443	protein KIAA0556-like isoform X5
OM_37959	Sun-cor steroid hormone receptor co-repressor, putative
OM_4286	Alpha-B-crystallin, putative
OM_1246	DNA-directed RNA polymerase I, putative
OM_38390	EEF1A lysine methyltransferase 2-like
OM_52320	Ankyrin repeat containing protein
OM_12345	serine/arginine-rich splicing factor 10-like
OM_12557	putative serine/threonine-protein kinase F31E3.2 isoform X3
OM_11655	hypothetical protein BIW11_09036
OM_19671	limulus factor C-related multidomain serine protease precursor
OM_14145	cystatin-2 precursor
OM_60218	probable E3 ubiquitin-protein ligase HERC4
OM_75442	Protein O-mannosyltransferase, putative (Fragment)
OM_50348	Putative uncharacterized protein
OM_10903	Polyglutamylase, putative
OM_30389	Phenylalanyl-tRNA synthetase beta subunit, putative
OM_72921	hypothetical protein C7M84_020994
OM_36332	Glutaryl-CoA dehydrogenase, putative
OM_26384	eukaryotic translation initiation factor 2A-like
OM_8216	GPI mannosyltransferase, putative
OM_14421	huntingtin-like
OM_36796	cap-specific mRNA (nucleoside-2&apos;-O-)-methyltransferase 1-like
OM_15339	vacuolar protein sorting-associated protein 11 homolog
OM_31234	WD-repeat protein, putative
OM_39164	mitochondrial ribonuclease P protein 3-like
OM_66910	thioredoxin domain containing protein
OM_66375	Transmembrane protease serine 9, partial
OM_60252	Low-density lipoprotein receptor, putative (Fragment)
OM_21527	fibronectin 3 domain-containing gut protein
OM_59599	Diphosphoinositol polyphosphate phosphohydrolase, putative
OM_30614	methyltransferase N6AMT1-like
OM_9808	death ligand signal enhancer-like isoform X1
OM_1098	LOW QUALITY PROTEIN: DNA (cytosine-5)-methyltransferase 3A-like
OM_40751	transposase Tn3
OM_3539	hypothetical protein TcasGA2_TC009733
OM_25383	galactosyltransferase, putative
OM_3983	GL16219
OM_14582	Putative uncharacterized protein
OM_33527	Tetratricopeptide repeat protein, putative
OM_10840	neurofibromin-like
OM_39740	suppressor of fused homolog
OM_62278	Granulin, putative (Fragment)
OM_38169	guanine nucleotide exchange factor DBS
OM_18123	conserved hypothetical protein
OM_3715	lysosomal alpha-glucosidase-like
OM_8210	protein YIPF6, putative
OM_4076	carbonyl reductase [NADPH] 1-like
OM_66174	leucine-zipper-like transcriptional regulator 1
OM_3610	transmembrane protein 8A-like
OM_12850	hypothetical protein Fcan01_25747
OM_33266	Ankyrin 2,3/unc44, putative
OM_27198	phospholipase A2
OM_34302	Histidine triad (Hit) protein member, putative
OM_12702	Phosphatidylinositol transfer protein SEC14, putative
OM_28701	Tetratricopeptide repeat protein, tpr, putative
OM_77391	Limulus clotting factor C, putative
OM_48561	SET and MYND domain-containing protein, putative
OM_66217	nuclear factor erythroid 2-related factor 1-like protein
OM_36166	C-AMP-responsive-element binding protein omega, putative (Fragment)
OM_32748	gag protein, partial
OM_60410	Secreted protein, putative (Fragment)
OM_3151	uncharacterized protein LOC100902637
OM_7269	arylsulfatase B, putative, partial
OM_46580	hypothetical protein DAPPUDRAFT_51170
OM_72015	Reductase, putative (Fragment)
OM_13272	actin-related protein 3
OM_74990	ubiquitin carboxyl-terminal hydrolase 20-like
OM_37927	Tetratricopeptide repeat protein, tpr, putative
OM_767	hypothetical protein B7P43_G03481
OM_67746	RNA polymerase II protein ral transcription factor BTF3, putative
OM_24604	Alpha2-glucosyltransferase, putative
OM_7374	Putative uncharacterized protein
OM_31974	zinc-dependent metalloprotease, partial
OM_39395	ATP-binding cassette sub-family F member 3-like isoform X1
OM_29758	Putative uncharacterized protein
OM_33519	tetratricopeptide repeat protein 32-like isoform X2
OM_229	uridine phosphorylase 1-like
OM_61847	Glycine rich secreted cement protein, putative (Fragment)
OM_52359	Putative uncharacterized protein
OM_41442	tetraspanin, putative
OM_65199	acid tail salivary protein
OM_5045	Leucine zipper EF-Hand containing transmembrane protein, putative
OM_36930	GDP-L-fucose synthetase, putative (Fragment)
OM_37531	Phenylalanyl-tRNA synthetase beta subunit, putative
OM_36758	dynamin-1-like protein
OM_24505	Putative uncharacterized protein
OM_10420	Cargo transport protein EMP24, putative
OM_62795	LHFPL tetraspan subfamily member 3 protein-like
OM_15357	Na(+)/H(+) exchange regulatory cofactor NHE-RF2-like isoform X2
OM_23921	hypothetical protein LSTR_LSTR000443
OM_26398	uncharacterized protein LOC111623901
OM_17836	3-phosphoglycerate kinase, putative
OM_28156	uridine phosphorylase 2-like isoform X2
OM_31458	Guanine nucleotide exchange factor mss4, putative
OM_11178	two pore calcium channel protein 1 isoform X1
OM_13517	WD-repeat protein, putative
OM_19003	Uncharacterized protein APZ42_026588
OM_3483	DNA polymerase zeta catalytic subunit, putative
OM_49672	Putative uncharacterized protein
OM_20611	Putative uncharacterized protein
OM_24220	Carrier protein, putative (Fragment)
OM_34168	peptidase M20 domain-containing protein 2-like
OM_78026	Secreted protein, putative (Fragment)
OM_21655	chitobiosyldiphosphodolichol beta-mannosyltransferase-like protein
OM_70448	kunitz domain-containing salivary protein
OM_331	exonuclease-endonuclease-phosphatase domain superfamily, partial
OM_47929	Putative uncharacterized protein
OM_2032	Polycomb protein suz12, putative (Fragment)
OM_34297	PREDICTED: cullin-4A-like
OM_38882	3-hydroxyisobutyrate dehydrogenase, mitochondrial, partial
OM_5304	cytochrome P450
OM_23648	probable RNA-binding protein 18
OM_37201	diphthine--ammonia ligase-like isoform X5
OM_12545	inversin-like isoform X1
OM_38592	transmembrane protein 189-like
OM_26383	LOW QUALITY PROTEIN: mucin-22-like
OM_39250	A disintegrin and metalloproteinase with thrombospondin motifs 6
OM_32955	Phenylalanyl-tRNA synthetase beta subunit, putative
OM_73855	serine carboxypeptidase
OM_25240	endonuclease/reverse transcriptase, putative
OM_24747	WD-repeat containing protein
OM_20380	inositol polyphosphate multikinase, putative
OM_72702	uncharacterized protein LOC112128430
OM_74708	cytochrome P450 302a1, mitochondrial-like
OM_50498	Transmembrane protein, putative
OM_31144	BLTX771
OM_61169	multiple coagulation factor deficiency 2-like
OM_60695	hypothetical protein B7P43_G06314
OM_74954	Tripeptidyl-peptidase II, putative
OM_35290	galactosyltransferase, putative
OM_66743	Cell division cycle regulator protein, putative
OM_7660	golgi-destined protein
OM_9144	Cell division protein FtsJ, putative (Fragment)
OM_37332	Ptm1, putative
OM_61709	Collagen alpha chain, type IV, putative (Fragment)
OM_22634	Integrator complex subunit, putative (Fragment)
OM_73286	Putative uncharacterized protein
OM_61078	beta-mannosidase-like
OM_31339	Glutaredoxin, GRX, putative
OM_78510	WD repeat-containing protein 91-like
OM_66086	N-acetylglucosamine-1-phosphotransferase subunits alpha/beta-like isoform X2
OM_52833	NADH dehydrogenase (ubiquinone) complex I, assembly factor 6-like isoform X1
OM_51105	Putative uncharacterized protein
OM_20990	uncharacterized protein LOC111627867
OM_46763	3-hydroxyacyl-CoA dehydrogenase, putative
OM_31072	E3 ubiquitin-protein ligase TRIM9-like isoform X1
OM_22882	obst-E
OM_67134	steryl-sulfatase-like
OM_24557	neuronal-specific septin-3-like isoform X2
OM_7065	hypothetical protein X975_08565, partial
OM_2365	2&apos;,5&apos;-phosphodiesterase 12 isoform X3
OM_4442	ubiquitin carboxyl-terminal hydrolase 22-like
OM_65012	zinc-dependent metalloprotease, partial
OM_12448	coagulation factor precursor, putative
OM_36932	Putative uncharacterized protein (Fragment)
OM_74130	Phosphofurin acidic cluster sorting protein 2, partial
OM_27241	Zinc finger protein 271
OM_39029	26S proteasome regulatory complex, subunit RPN9/PSMD13, putative
OM_72752	hypothetical protein X975_08883, partial
OM_72807	Retinoid-inducible serine carboxypeptidase, partial
OM_24736	Transcription factor Dp-2, putative
OM_3870	uncharacterized protein LOC106470204 isoform X1
OM_7243	Ribosomal protein L55, putative
OM_37191	multidrug resistance-associated protein 7-like
OM_62411	cap-specific mRNA (nucleoside-2&apos;-O-)-methyltransferase 1-like
OM_73203	Putative uncharacterized protein
OM_52342	amine oxidase [flavin-containing] B-like, partial
OM_64494	truncated salivary lipocalin, partial
OM_66928	Putative uncharacterized protein
OM_22452	F-box/LRR-repeat protein 4
OM_27593	transmembrane protein 68-like isoform X3
OM_6695	THAP domain-containing protein 3-like isoform X2
OM_78226	Carrier protein, putative (Fragment)
OM_73566	phospholipase A2
OM_79069	Succinate dehydrogenase assembly factor 2, mitochondrial, partial
OM_19122	hypothetical protein X975_09519, partial
OM_37478	Ankyrin repeat containing protein
OM_21666	Oral cancer overexpressed protein, putative
OM_14753	flocculation protein FLO11-like
OM_34661	hypothetical protein B7P43_G06872
OM_61552	Cholinephosphate cytidylyltransferase, putative
OM_50958	Mariner Mos1 transposase
OM_20276	vesicle-trafficking protein SEC22a-like
OM_75235	fukutin-like
OM_40690	Furin2, putative
OM_71712	Cleavage and polyadenylation specificity factor, putative
OM_26235	probable E3 ubiquitin-protein ligase HERC4
OM_7329	LOW QUALITY PROTEIN: chromosome-associated kinesin KIF4-like
OM_17927	Putative uncharacterized protein (Fragment)
OM_78407	acidic mammalian chitinase-like
OM_12791	vesicle-trafficking protein SEC22a-like
OM_10393	Metallophosphoesterase domain-containing protein, putative
OM_24741	uncharacterized protein LOC111636097, partial
OM_48947	Hexb
OM_34523	serine/threonine-protein kinase 19-like isoform X2
OM_12381	Phenylalanyl-tRNA synthetase beta subunit, putative
OM_34223	prolyl 4-hydroxylase subunit alpha-1-like
OM_40462	N-acetyltransferase 6
OM_66609	tetratricopeptide repeat protein 9A-like isoform X2
OM_65826	fyn-binding protein, putative
OM_3729	vacuolar fusion protein CCZ1-like
OM_9553	sDscam-a2.36
OM_2966	HD domain-containing protein 2-like
OM_78312	sushi, von Willebrand factor type A, EGF and pentraxin domain-containing protein 1
OM_32675	box C/D snoRNA protein 1
OM_8068	Putative uncharacterized protein
OM_8035	CNDP dipeptidase, putative (Fragment)
OM_31230	Secreted protein, putative
OM_2152	Irregular chiasm C-roughest protein, putative (Fragment)
OM_31726	zinc finger, c2h2 type domaincontaining protein
OM_13827	Putative uncharacterized protein
OM_39377	unknown, partial
OM_21531	Sorbitol dehydrogenase, putative
OM_25236	hypothetical secreted protein
OM_64679	pol polyprotein-like protein, partial
OM_30458	Nitrogen permease regulator 2-like protein
OM_6263	Putative uncharacterized protein
OM_53429	cytosolic Fe-S cluster assembly factor nubp1-like isoform X1
OM_4517	protein ABHD14B-like
OM_14229	Putative uncharacterized protein
OM_51557	LOW QUALITY PROTEIN: lateral signaling target protein 2-like
OM_30545	Putative uncharacterized protein
OM_71546	Angiotensin-I converting enzyme, putative (Fragment)
OM_61895	protein FAM91A1-like
OM_48952	hypothetical protein IscW_ISCW015709
OM_13803	ribonuclease H1-like
OM_4004	RNA 3&apos;-terminal phosphate cyclase-like isoform X1
OM_20496	Trafficking protein particle complex subunit 6B, putative
OM_50728	tropinone reductase 2-like protein
OM_77611	putative secreted glycine-rich salivary protein
OM_39557	Zinc finger protein, putative (Fragment)
OM_44601	Putative uncharacterized protein
OM_66427	Transcription initiation factor IIB, putative
OM_31752	RNAse H, putative
OM_10577	Putative uncharacterized protein
OM_12852	galactosyltransferase, putative
OM_39486	Phosphatidylinositol 3-kinase catalytic subunit, putative
OM_14502	cyclophilin B precursor, putative
OM_5689	hypothetical protein C0J52_17476, partial
OM_55368	Putative uncharacterized protein (Fragment)
OM_7645	lysosomal-associated membrane protein
OM_77390	Limulus clotting factor C, putative
OM_74292	Putative uncharacterized protein (Fragment)
OM_7980	Transcription initiation factor IIB, putative
OM_31721	DNA-directed RNA polymerase I subunit RPA43-like
OM_77984	UPF0692 protein C19orf54 homolog
OM_31305	vacuolar protein sorting-associated protein 72 homolog
OM_20585	hypothetical protein IscW_ISCW005680
OM_67723	CCR4-NOT transcription complex subunit 9-like
OM_60474	Nudix hydrolase, putative
OM_45184	Putative uncharacterized protein
OM_52584	nuclear pore complex protein Nup133-like
OM_46989	Putative uncharacterized protein (Fragment)
OM_44603	Putative uncharacterized protein
OM_52828	N-acetylglucosamine kinase, putative
OM_17660	DNA polymerase subunit gamma-2, putative
OM_72126	Putative uncharacterized protein (Fragment)
OM_22826	Defensin
OM_38911	leucinerich repeat-containing protein 43-like family protein, putative
OM_46025	PREDICTED: retrovirus-related Pol polyprotein from transposon 412
OM_33268	Putative uncharacterized protein
OM_62081	drebrin-like protein
OM_2479	Putative uncharacterized protein (Fragment)
OM_12171	DNA polymerase type B, partial
OM_33635	Beta-ureidopropionase, putative
OM_29778	Zinc finger protein, putative
OM_3673	PREDICTED: origin recognition complex subunit 4
OM_66798	Kv channel-interacting protein 4-like isoform X4
OM_26121	nicotinic acetylcholine receptor alpha6 isoform 3b
OM_8310	kelch repeatcontaining protein
OM_74821	peptidase M20 domain-containing protein 2-like
OM_11766	E3 ubiquitin-protein ligase TRIM9-like isoform X1
OM_32922	zinc finger protein 271-like
OM_72239	Phospholipase, putative
OM_19971	PREDICTED: putative nuclease HARBI1
OM_4699	E3 ubiquitin ligase, putative
OM_6160	A-kinase anchor protein, putative
OM_47684	ATP-dependent RNA and DNA helicase, putative
OM_75202	Sugar transporter, putative
OM_52126	WD and tetratricopeptide repeats containing protein, putative
OM_20282	cap-specific mRNA (nucleoside-2&apos;-O-)-methyltransferase 1-like
OM_53087	Putative uncharacterized protein
OM_76059	uncharacterized protein LOC111027961
OM_24365	phosphoinositide-dependent protein kinase-1
OM_78334	galectin
OM_51090	Putative uncharacterized protein
OM_5373	Pofut2
OM_72975	cytochrome P450 4c3-like isoform X3
OM_48937	uncharacterized protein LOC111037780
OM_53592	cytochrome c oxidase assembly protein COX15 homolog
OM_8430	hypothetical protein BIW11_13471, partial
OM_67138	Rab-3A-interacting protein, partial
OM_6180	chromosome-associated kinesin KIF4-like
OM_31345	developmentally-regulated GTP-binding protein 2-like
OM_65437	Putative uncharacterized protein
OM_7925	Putative uncharacterized protein (Fragment)
OM_38307	transmembrane and TPR repeat-containing protein CG4050-like
OM_72449	Putative uncharacterized protein
OM_21567	sushi, von Willebrand factor type A, EGF and pentraxin domain-containing protein 1-like
OM_47408	Low-density lipoprotein receptor-related protein 6, partial
OM_15004	hypothetical protein IscW_ISCW016561
OM_24390	hypothetical protein IscW_ISCW012117
OM_15316	N-sulphoglucosamine sulphohydrolase
OM_28630	exonuclease-endonuclease-phosphatase domain superfamily, partial
OM_55334	connective tissue growth factor-like
OM_32681	MYND finger domaincontaining protein
OM_41848	hypothetical protein RP20_CCG005164
OM_7895	Transcription factor, putative
OM_13078	DNA-directed RNA polymerase II, putative
OM_4157	Putative uncharacterized protein (Fragment)
OM_37755	probable E3 ubiquitin-protein ligase HERC4
OM_75618	isopentenyl-diphosphate Delta-isomerase 1-like
OM_586	Cytochrome P450, putative (Fragment)
OM_45641	Cargo transport protein EMP24, putative
OM_52012	GPI ethanolamine phosphate transferase 3-like
OM_27333	1,4-dihydroxy-2-naphthoate octaprenyltransferase, putative
OM_23761	Transmembrane protein C9orf46, putative
OM_61714	folylpolyglutamate synthase, putative
OM_17297	zinc finger, c2h2 type domaincontaining protein
OM_18928	Myb/SANT-like DNA-binding domain
OM_52304	Putative uncharacterized protein
OM_75099	17-beta-hydroxysteroid dehydrogenase type 6-like
OM_53779	Fad oxidoreductase, putative (Fragment)
OM_6628	ATP-binding cassette sub-family A member 2-like
OM_2541	Fyn-binding protein, putative
OM_30786	hypothetical protein BLA29_009254, partial
OM_61866	Hydrolase/acyltransferase, putative
OM_33260	Tetratricopeptide repeat protein, tpr, putative
OM_29264	Phosphoinositide 3-kinase regulatory subunit, putative
OM_71626	truncated salivary lipocalin, partial
OM_32172	fed tick salivary protein 6
OM_10337	reverse transcriptase, partial
OM_21773	Regulatory-associated protein of mTOR
OM_8148	Phosphatidylinositol biosynthetic protein, putative (Fragment)
OM_49044	Phosphatidate cytidylyltransferase, mitochondrial
OM_3641	Sodium/hydrogen exchanger NHA2, putative (Fragment)
OM_26391	histone-lysine N-methyltransferase PRDM9-like isoform X2
OM_6831	Putative uncharacterized protein (Fragment)
OM_23186	acid tail salivary protein
OM_11263	N-acetylglucosamine-1-phosphotransferase subunits alpha/beta-like isoform X2
OM_37585	phosphoinositide-dependent protein kinase-1
OM_31471	Diphthine synthase, putative
OM_24905	ribosomal protein L31
OM_80440	RecName: Full=Moubatin; Flags: Precursor
OM_18194	ubiquinol-cytochrome-c reductase complex assembly factor 1-like isoform X2
OM_31086	Putative uncharacterized protein
OM_17004	Zinc finger protein, putative (Fragment)
OM_48804	Rad1 DNA damage checkpoint protein, putative (Fragment)
OM_31058	Putative uncharacterized protein
OM_50063	uridine phosphorylase 2-like isoform X2
OM_4646	uncharacterized protein LOC111089539 isoform X5
OM_40670	protein ECT2-like
OM_65822	low-density lipoprotein receptor-related protein 2-like
OM_26601	hypothetical protein B7P43_G03171
OM_35646	hypothetical secreted protein
OM_72339	cytochrome P450, putative
OM_4937	Putative uncharacterized protein
OM_65947	hypothetical protein B7P43_G12025
OM_13296	Solute carrier, putative
OM_11286	Glutathione S-transferase, putative
OM_8056	U1 small nuclear ribonucleoprotein C
OM_36843	tRNA (cytosine(34)-C(5))-methyltransferase-like
OM_27337	high-affinity choline transporter 1-like
OM_65555	probable E3 ubiquitin-protein ligase HERC4
OM_8268	D-arabinono-1, 4-lactone oxidase, putative (Fragment)
OM_35056	hypothetical secreted protein
OM_74439	NF-X1-type zinc finger protein NFXL1-like isoform X2
OM_17547	Ubiquitinyl hydrolase 1
OM_61992	death ligand signal enhancer-like isoform X1
OM_869	DNA-binding protein SMUBP-2-like isoform X1
OM_6721	lethal(3)malignant brain tumor-like protein 1
OM_12343	WD repeat-containing and planar cell polarity effector protein fritz homolog
OM_52363	Cholinephosphate cytidylyltransferase, putative
OM_4028	E3 ubiquitin protein ligase MARCH3, putative
OM_71883	Merlin, partial
OM_13045	Putative uncharacterized protein
OM_19191	apyrase
OM_78700	CAP-Gly domain-containing linker protein 1-like isoform X6
OM_38444	ankyrin repeat domain-containing protein 17-like isoform X4
OM_53458	crossover junction endonuclease MUS81-like
OM_48769	Ribosomal protein S6 kinase, putative
OM_36486	Transcription factor Tbx6, putative
OM_77586	salivary lipocalin
OM_27170	dual kunitz salivary protein
OM_37368	Nuclear receptor subfamily 2 group C member 2, partial
OM_29940	histidine--tRNA ligase, cytoplasmic isoform X2
OM_78330	signal sequence receptor beta
OM_37857	Putative uncharacterized protein
OM_28345	uncharacterized protein LOC106472982, partial
OM_35163	60s ribosomal protein L34
OM_51252	Sorting nexin, putative
OM_21168	collagen alpha-5(IV) chain-like protein, partial
OM_3060	uncharacterized protein LOC111612814
OM_1624	sterile alpha and TIR motif-containing protein 1-like isoform X3
OM_36716	LanC-like protein 2, partial
OM_30409	NIK- and IKBKB-binding protein, putative
OM_34208	Transmembrane and coiled-coil domains protein, putative (Fragment)
OM_78267	Sugar transporter, putative
OM_8213	Ubiquitin ligase Cop1, putative (Fragment)
OM_62642	Vesicle coat complex COPII, subunit SEC13, putative
OM_40091	Solute carrier protein, putative (Fragment)
OM_50017	Integrator complex subunit, putative (Fragment)
OM_72192	uncharacterized protein LOC107448089
OM_6254	LIM/homeobox protein Lhx9-like
OM_17531	putative cystathionine gamma-lyase 2 isoform X1
OM_35839	Pentatricopeptide repeat-containing protein, putative (Fragment)
OM_33718	variant sh3 domaincontaining protein
OM_22908	drebrin-like protein
OM_39485	phosphatidylinositol 4,5-bisphosphate 3-kinase catalytic subunit delta isoform-like isoform X2
OM_29343	U2 small nuclear ribonucleoprotein auxiliary factor 35 kDa subunit-related protein 2-like
OM_23247	F-box/LRR-repeat protein 4 isoform X1
OM_33665	Putative uncharacterized protein
OM_24051	THAP domain-containing protein 8-like, partial
OM_30159	hypothetical protein ALC57_02245
OM_35370	pol polyprotein
OM_36093	hypothetical protein B7P43_G12025
OM_53287	histone-lysine N-methyltransferase SETMAR-like isoform X1
OM_20825	ryanodine receptor 44F-like
OM_27245	Phenylalanyl-tRNA synthetase beta subunit, putative
OM_78337	cytochrome P450
OM_20211	Ankyrin repeat containing protein
OM_76508	hypothetical protein C7M84_022297
OM_435	Zinc finger protein, putative (Fragment)
OM_38396	nucleolar MIF4G domain-containing protein 1-like isoform X2
OM_59861	jmjC domain-containing protein 4-like isoform X2
OM_17032	low-density lipoprotein receptor-related protein 1B-like, partial
OM_5058	hypothetical protein C0J52_14121
OM_65284	Putative uncharacterized protein (Fragment)
OM_74967	conserved hypothetical protein
OM_8933	chromatin target of PRMT1 protein-like
OM_72844	RNA-dependent RNA polymerase 1-like isoform X1
OM_537	Bace-2, putative (Fragment)
OM_5167	Zinc finger protein, putative (Fragment)
OM_16475	Glycerol-3-phosphate cytidylyltransferase, putative (Fragment)
OM_16585	YEATS domain-containing protein 4-like
OM_18932	prion-like-(Q/N-rich) domain-bearing protein 25
OM_12661	Diphosphoinositol polyphosphate phosphohydrolase, putative
OM_19722	probable assembly chaperone of rpl4 isoform X1
OM_36634	TBC1 domain family member 5-like isoform X3
OM_73918	truncated salivary lipocalin, partial
OM_24466	maltase-glucoamylase, intestinal isoform X1
OM_31354	inorganic pyrophosphatase
OM_1560	Metalloprotease, putative
OM_52366	teneurin-m-like isoform X1
OM_28421	Serine/threonine protein kinase, putative (Fragment)
OM_13649	zinc finger protein
OM_76841	complement inhibitor precursor
OM_33014	Putative uncharacterized protein (Fragment)
OM_61189	RecName: Full=Moubatin; Flags: Precursor
OM_21707	PDZ domain protein
OM_4982	ABC transporter
OM_38951	GTPase-activating protein
OM_66642	chromatin accessibility complex protein 1-like
OM_36402	Uncharacterized protein APZ42_026588
OM_36961	Putative uncharacterized protein
OM_12775	Putative uncharacterized protein
OM_11253	TFIIH basal transcription factor complex helicase XPD subunit
OM_28484	hypothetical protein evm_015381, partial
OM_75162	chromosome segregation protein
OM_38424	NADH dehydrogenase [ubiquinone] 1 alpha subcomplex subunit 9, mitochondrial-like
OM_17256	TBC1 domain family member 5-like
OM_64635	Putative uncharacterized protein
OM_36977	activating transcription factor 7-interacting protein 1-like
OM_29205	Huntingtin, partial
OM_45976	glycine/serine hydroxymethyltransferase, putative
OM_63223	inversin-like isoform X1
OM_32095	CENP-B-like protein 1
OM_62688	homocysteine-responsive endoplasmic reticulum-resident ubiquitin-like domain member 2 protein
OM_62412	cap-specific mRNA (nucleoside-2&apos;-O-)-methyltransferase 1-like
OM_20420	SET and MYND domain-containing protein, putative
OM_38722	uncharacterized protein LOC106468201
OM_74669	isoaspartyl peptidase/L-asparaginase-like isoform X2
OM_33628	oxidation resistance protein
OM_35842	Pentatricopeptide repeat-containing protein, putative (Fragment)
OM_12962	RAB-33, putative
OM_8938	ubiquitin protein ligase, putative
OM_1132	selenium dependent salivary glutathione peroxidase
OM_35608	LOW QUALITY PROTEIN: glycosyltransferase 25 family member-like
OM_7616	PREDICTED: putative nuclease HARBI1
OM_66252	Coiled-coil domain-containing protein, putative
OM_54108	histone-lysine N-methyltransferase PRDM9-like, partial
OM_61848	Glycine rich secreted cement protein, putative (Fragment)
OM_19622	hypothetical protein LSTR_LSTR000081
OM_36527	histidine--tRNA ligase, cytoplasmic isoform X2
OM_40024	protein GDAP2 homolog
OM_14766	Mediator of RNA polymerase II transcription subunit, putative
OM_40911	Putative uncharacterized protein
OM_40883	testisin-like
OM_41639	pol polyprotein
OM_6940	polycomb group protein Psc-like isoform X2
OM_71591	BTSP
OM_61275	metalloprotease, partial
OM_49732	gamma-tubulin complex component, putative
OM_62786	Valacyclovir hydrolase, putative
OM_19456	F-box protein FBX9, putative
OM_4575	phospholipid-hydroperoxide glutathione peroxidase
OM_39561	Putative uncharacterized protein (Fragment)
OM_31322	hypothetical protein X975_14961, partial
OM_53731	Phosphoacetylglucosamine mutase, putative (Fragment)
OM_3702	PREDICTED: tigger transposable element-derived protein 4-like
OM_24133	Zinc finger protein 233
OM_1095	XTP3-transactivated protein A protein, putative (Fragment)
OM_66792	protein rhomboid-like
OM_37522	alternative splicing factor SRp20/9G8
OM_30344	SAM domaincontaining protein
OM_79171	Helicase, putative
OM_13292	glycosyltransferase, putative
OM_35289	galactosyltransferase, putative
OM_13811	Cuticulin, putative (Fragment)
OM_19687	isoaspartyl peptidase/L-asparaginase-like isoform X3
OM_53152	Putative uncharacterized protein
OM_38039	Golgi-specific brefeldin A-resistance guanine nucleotide exchange factor 1-like, partial
OM_4276	fatty acyl-CoA elongase, putative
OM_9348	uncharacterized protein LOC106472982, partial
OM_34598	Putative uncharacterized protein
OM_9501	Secreted protein, putative (Fragment)
OM_22374	PREDICTED: tigger transposable element-derived protein 6-like
OM_39625	dolichyl glycosyltransferase, putative
OM_52596	hypothetical protein TSAR_002193
OM_13488	Heat shock protein 70 (HSP70)-interacting protein, putative (Fragment)
OM_62680	galectin
OM_61993	death ligand signal enhancer-like isoform X1
OM_34915	pogo transposable element with KRAB domain
OM_79277	60S ribosomal protein L3
OM_40753	kelch repeatcontaining protein
OM_8945	Syntaxin-18, putative
OM_71786	protein-cysteine N-palmitoyltransferase HHAT-like isoform X3
OM_2822	Grb2 associated binder (Gab), putative
OM_74481	transmembrane and TPR repeat-containing protein 3-like, partial
OM_47460	serine proteinase stubble-like
OM_10040	succinate--hydroxymethylglutarate CoA-transferase-like isoform X1
OM_50448	NEDD8-activating enzyme E1 catalytic subunit-like isoform X2
OM_20175	Cholinephosphate cytidylyltransferase, putative
OM_39400	GTPase, putative
OM_26209	40s ribosomal protein S27
OM_61766	SEL-1, putative (Fragment)
OM_12327	DNA polymerase zeta catalytic subunit, putative
OM_67546	Hydrolase/acyltransferase, putative
OM_29669	gag
OM_4241	tRNA selenocysteine 1-associated protein 1-like
OM_61109	zinc finger protein 676-like
OM_30277	uncharacterized protein LOC112590490 isoform X1
OM_18364	hypothetical protein Fcan01_28310
OM_47282	Endonuclease G, putative (Fragment)
OM_24537	inositol hexakisphosphate kinase 1-like isoform X2
OM_62633	ATPase WRNIP1
OM_5647	water-specific aquaporin
OM_40145	Molybdopterin cofactor sulfurase, putative
OM_77799	tyrosine-protein kinase receptor Tie-1-like isoform X5
OM_29357	histone H2B
OM_61968	gastrula zinc finger protein XlCGF26.1-like isoform X6
OM_14264	H(+)/Cl(-) exchange transporter 7-like isoform X2
OM_26895	chromatin assembly factor 1 subunit A
OM_12489	Putative uncharacterized protein
OM_26133	Cell differentiation protein RCD1-like protein, partial
OM_37965	PREDICTED: excitatory amino acid transporter 1-like
OM_73937	adrenomedullin-a
OM_53643	Putative uncharacterized protein
OM_15111	BTB/POZ domaincontaining protein
OM_17050	Putative uncharacterized protein
OM_21285	exonuclease GOR-like isoform X3
OM_72980	RNA 3&apos;-terminal phosphate cyclase-like protein
OM_61108	Zinc finger protein 226, partial
OM_59954	Glutathione S-transferase, putative
OM_50979	Thioredoxin reductase, putative
OM_37958	Sun-cor steroid hormone receptor co-repressor, putative
OM_130	hypothetical protein B4U80_01265
OM_2509	ATP-dependent RNA helicase DHX36-like
OM_36570	alpha-mannosidase II, putative
OM_13530	FERM and PDZ domain-containing protein 4-like isoform X1
OM_5102	exonuclease-endonuclease-phosphatase domain superfamily, partial
OM_3981	uncharacterized protein LOC113005211
OM_47142	Chitinase, putative (Fragment)
OM_26679	Putative uncharacterized protein (Fragment)
OM_40329	vacuolar sorting protein VPS24
OM_54078	Inositol-pentakisphosphate 2-kinase, putative
OM_20681	exonuclease mut-7 homolog
OM_75134	Alternative splicing factor SRp55/B52/SRp75, putative (Fragment)
OM_61623	hypothetical protein DMN91_003047
OM_22789	cap-specific mRNA (nucleoside-2&apos;-O-)-methyltransferase 1-like
OM_46979	hypothetical protein IscW_ISCW017523
OM_61883	putative calcium-dependent cysteine protease
OM_17231	probable E3 ubiquitin-protein ligase HERC4
OM_16560	NADH dehydrogenase (ubiquinone) complex I, assembly factor 6-like isoform X1
OM_25773	Galactokinase, putative
OM_21015	uncharacterized protein LOC113809274
OM_18881	complement inhibitor, partial
OM_37530	phenylalanine--tRNA ligase beta subunit
OM_2692	uncharacterized protein LOC111621045
OM_4109	uncharacterized protein LOC112600346
OM_59887	Ca2+ sensor, putative
OM_73316	Putative uncharacterized protein
OM_1307	RUN and FYVE domain-containing protein 2-like isoform X2
OM_14239	Putative uncharacterized protein
OM_19989	Thioredoxin reductase, putative
OM_67395	hypothetical protein C7M84_009540
OM_38832	Golgi reassembly-stacking protein 2
OM_23175	cap-specific mRNA (nucleoside-2&apos;-O-)-methyltransferase 1-like
OM_20921	integrase, partial
OM_5156	Putative uncharacterized protein (Fragment)
OM_2421	UDP-N-acetylglucosamine transporter-like isoform X1
OM_10941	gag-pol polyprotein, partial
OM_33982	Cysteine and histidine-rich domain (Chord)-containing, zinc binding protein, putative
OM_27998	peptidase M20 domain-containing protein 2-like
OM_75295	Zinc transporter, putative
OM_39497	Putative uncharacterized protein
OM_38337	Putative uncharacterized protein
OM_52315	Protein O-mannosyl-transferase 2-like protein, partial
OM_72928	Rab proteins geranylgeranyltransferase component A, putative
OM_19105	uncharacterized protein LOC108254458
OM_72007	peptidase M20 domain-containing protein 2-like
OM_3657	Protein serine/threonine phosphatase 2C, putative
OM_36960	Putative uncharacterized protein
OM_13468	synaptic vesicle glycoprotein 2C-like isoform X2
OM_34085	peptidylglycine alpha-hydroxylating monooxygenase-like
OM_67050	LisH domain-containing protein FOPNL
OM_78379	17-beta-hydroxysteroid dehydrogenase type 6-like
OM_13537	PREDICTED: uncharacterized protein LOC108670053
OM_13203	conserved hypothetical protein
OM_4564	ribonuclease H2 subunit B isoform X2
OM_62386	high-affinity dopamine transporter
OM_74742	Acid sphingomyelinase, putative
OM_4183	SMC protein, putative
OM_48466	Protein ALP1-like
OM_53811	glutamate receptor ionotropic, delta-2-like isoform X2
OM_50762	28S ribosomal protein, putative
OM_60433	DPH3-like protein, partial
OM_7314	peptidase family m13 protein
OM_17564	Poly(A) polymerase, putative
OM_29437	polyprotein of retroviral origin, putative, partial
OM_1542	Cation chloride cotransporter, putative (Fragment)
OM_35656	galectin
OM_66287	prestin-like
OM_77967	PREDICTED: ubiquitin carboxyl-terminal hydrolase CYLD-like
OM_9447	hypothetical secreted protein
OM_29281	quinone oxidoreductase PIG3-like isoform X2
OM_39979	Cell growth regulator with RING finger domain 1 (Cell growth regulatory gene 19 protein) family protein
OM_28572	Putative uncharacterized protein
OM_55177	Putative uncharacterized protein
OM_14390	low-density lipoprotein receptor-related protein 1B-like, partial
OM_22106	Hydrolase/acyltransferase, putative
OM_2241	glutamyl-tRNA(Gln) amidotransferase subunit B, mitochondrial
OM_38824	dhdh
OM_38671	Putative uncharacterized protein
OM_52103	transmembrane and TPR repeat-containing protein 4-like
OM_14947	Leucine zipper EF-Hand containing transmembrane protein, putative
OM_52381	lethal(3)malignant brain tumor-like protein 1
OM_2300	Putative uncharacterized protein
OM_35347	Leucine zipper EF-Hand containing transmembrane protein, putative
OM_12368	cationic amino acid transporter 3
OM_60276	PREDICTED: intracellular protein transport protein USO1-like isoform X3
OM_72565	hypothetical protein C7M84_022297
OM_9698	metalloprotease, partial
OM_49326	Putative uncharacterized protein
OM_72167	Sugar transporter, putative
OM_17906	retinoid X receptor
OM_49583	pogo transposable element
OM_73266	voltage-gated hydrogen channel 1-like
OM_16396	mismatch repair endonuclease PMS2
OM_24590	Putative uncharacterized protein (Fragment)
OM_28786	rabankyrin-5-like
OM_2057	RNA-directed DNA polymerase from mobile element jockey-like protein
OM_40640	protein UBASH3A homolog
OM_78595	metallo-beta-lactamase domain-containing protein 1-like
OM_15118	flavin-containing monooxygenase, putative
OM_16639	Putative uncharacterized protein
OM_3120	Lin-9, putative (Fragment)
OM_4002	salivary lipocalin
OM_36478	DNA polymerase theta, putative (Fragment)
OM_19744	Basement membrane-specific heparan sulfate proteoglycan core protein, partial
OM_39626	presenilin, putative
OM_7491	acetylcholinesterase, putative
OM_24192	lipocalin, partial
OM_8862	Dentin matrix protein, putative
OM_35655	galectin
OM_18476	histone-lysine N-methyltransferase PRDM9-like, partial
OM_1030	salivary lipocalin
OM_59499	Angiotensin-converting enzyme, putative
OM_74991	ubiquitin carboxyl-terminal hydrolase 20-like
OM_1518	RNA-binding protein LARK
OM_33372	mitogen-activated protein kinase, putative
OM_2090	hypothetical protein DAPPUDRAFT_5846, partial
OM_78035	Thyroid receptor-interacting protein 11
OM_47799	galactosyltransferase, putative
OM_1837	N-acetylgalactosamine kinase
OM_71997	RecName: Full=Moubatin; Flags: Precursor
OM_78513	GNPTAB protein
OM_7993	hypothetical protein IscW_ISCW023405
OM_46457	mRNA cleavage and polyadenylation factor I complex, subunit RNA14, putative (Fragment)
OM_66974	Dynactin subunit, putative
OM_59379	dual kunitz salivary protein
OM_3845	Thioredoxin H2 protein, putative
OM_50704	IK cytokine down-regulator of HLA class II, putative (Fragment)
OM_25714	TBC1 domain family member 14-like isoform X1
OM_46756	gamma-tubulin complex component 4
OM_48310	truncated metalloprotease, partial
OM_25559	cyclin-dependent kinase 2 interacting protein
OM_12510	integrator complex subunit 8-like
OM_9386	glutamate receptor ionotropic, delta-2-like
OM_12020	PREDICTED: chymotrypsin inhibitor-like
OM_11920	Gem-associated protein, putative
OM_78912	GTPase Rho, putative
OM_15066	helicase POLQ-like
OM_32386	Cysteine and histidine-rich domain (Chord)-containing, zinc binding protein, putative
OM_13549	UPF0489 protein C5orf22 homolog
OM_31724	kinesin-like protein Klp68D
OM_16372	Cytochrome P450, putative (Fragment)
OM_65554	probable E3 ubiquitin-protein ligase HERC4
OM_36776	peroxisome biogenesis factor 1-like isoform X3
OM_51092	26S proteasome regulatory complex, subunit RPN9/PSMD13, putative
OM_14656	DNA-directed RNA polymerase III subunit RPC4-like
OM_46301	hypothetical secreted protein
OM_25414	Golgi integral membrane protein 4-like isoform X3
OM_25988	gag protein, partial
OM_20909	pol polyprotein
OM_23511	Serine threonine protein kinase, putative (Fragment)
OM_16844	Secreted salivary gland peptide, putative
OM_72640	hypothetical secreted protein
OM_29167	Diphosphoinositol polyphosphate phosphohydrolase, putative
OM_20416	gastrula zinc finger protein XlCGF71.1
OM_67457	homeobox protein prophet of Pit-1 isoform X2
OM_72606	Fatty acid synthase, putative
OM_60417	DNA-directed RNA polymerase II, putative
OM_35859	40S ribosomal protein S14, putative
OM_38891	Splicing factor SC35, putative
OM_78166	secreted protein, putative
OM_14486	Paramyosin, putative
OM_72873	membrane protein involved in ER to golgi transport, putative
OM_3631	DPH3-like protein, partial
OM_50620	Hypoxia up-regulated protein, putative
OM_8189	uncharacterized protein LOC111636361
OM_28384	serine/arginine-rich splicing factor 10-like
OM_72811	Retinoid-inducible serine carboxypeptidase, partial
OM_23691	Thrombospondin-like protein, putative
OM_15902	Cargo transport protein EMP24, putative
OM_52826	N-acetylglucosamine kinase, putative
OM_5145	Putative uncharacterized protein (Fragment)
OM_79283	Conserved oligomeric golgi complex subunit, putative
OM_78622	transmembrane protein 209-like
OM_721	galactoside 2-alpha-L-fucosyltransferase 2-like
OM_50349	chromatin target of PRMT1 protein-like
OM_44647	hypothetical secreted protein
OM_26084	FH1/FH2 domain-containing protein 3, partial
OM_27839	Collagen alpha chain, type IV, putative (Fragment)
OM_40562	4-nitrophenylphosphatase, putative
OM_20483	Integrator complex subunit, putative (Fragment)
OM_38399	39S ribosomal protein L9, mitochondrial-like
OM_77842	hypothetical protein TSAR_014480
OM_15096	Carbon-nitrogen hydrolase, putative
OM_35231	hypothetical protein B4U80_06898, partial
OM_11592	Molybdopterin cofactor sulfurase, putative
OM_43428	reverse transcriptase, partial
OM_25532	alternative splicing factor SRp20/9G8
OM_3433	parathyroid hormone/parathyroid hormone-related peptide receptor-like
OM_50655	Endophilin-B1, putative (Fragment)
OM_29278	glutamate transporter, putative
OM_73335	Putative uncharacterized protein
OM_40047	Putative uncharacterized protein
OM_59751	transcription factor basichelix-loop-helix protein
OM_34342	Dipeptidyl peptidase IV, putative (Fragment)
OM_10818	putative nuclease HARBI1 isoform X1
OM_10459	coiled-coil and C2 domain-containing protein 2A-like
OM_62131	dynactin subunit 2
OM_24278	salivary lipocalin
OM_10556	Putative uncharacterized protein
OM_72718	myosin light chain kinase, smooth muscle-like
OM_67053	putative deoxyribonuclease TATDN1
OM_72992	hypothetical protein X975_16365, partial
OM_78830	F-box protein FBX9, putative
OM_2301	Putative uncharacterized protein
OM_11086	salivary gland metalloprotease
OM_67271	Phosphoinositide 3-kinase regulatory subunit, putative
OM_15150	peptidyl-prolyl cis-trans isomerase, putative
OM_12391	Fas-binding factor 1-like protein, partial
OM_27916	TSGP4
OM_18639	PREDICTED: uncharacterized protein LOC108780011
OM_8990	glutamyl-tRNA(Gln) amidotransferase subunit B, mitochondrial
OM_17609	WD repeat-containing protein 92-like
OM_38641	Sarcoglycan, putative (Fragment)
OM_9969	Myostatin, putative
OM_20741	endonuclease/reverse transcriptase, putative
OM_77604	Collagen alpha-2(IV) chain, partial
OM_59868	transport and Golgi organization protein 6 homolog isoform X2
OM_78661	hypothetical protein DMN91_003047
OM_7239	kinetochore protein Nuf2-B-like
OM_74690	UPF0692 protein C19orf54 homolog
OM_24016	hypothetical protein IscW_ISCW006391
OM_59260	rab11 family-interacting protein 4A-like isoform X1
OM_7179	protein jagged-1-like
OM_67308	Organic anion transporter, putative
OM_31272	hypothetical protein BIW11_10331, partial
OM_29993	unhealthy ribosome biogenesis protein 2 homolog
OM_59268	acid tail salivary protein
OM_18955	PREDICTED: uncharacterized protein LOC108677310
OM_31203	tRNA pseudouridine synthase D, putative
OM_79130	RecName: Full=Moubatin; Flags: Precursor
OM_7322	geranylgeranyl transferase type-2 subunit beta-like
OM_27335	WD repeat-containing protein 26-like
OM_14676	phospholysine phosphohistidine inorganic pyrophosphate phosphatase
OM_30596	regulatory-associated protein of mTOR-like
OM_39578	hypothetical conserved protein 857
OM_1382	Putative uncharacterized protein
OM_63481	PREDICTED: zinc finger protein 37 isoform X1
OM_29197	uncharacterized protein LOC106470751
OM_41338	Putative uncharacterized protein
OM_13188	uncharacterized protein LOC111089133 isoform X4
OM_299	hypothetical protein B7P43_G12087
OM_74387	U2 snRNP-associated SURP motif-containing protein, partial
OM_27658	putative tRNA (cytidine(32)/guanosine(34)-2&apos;-O)-methyltransferase
OM_12783	dhdh
OM_21754	Putative uncharacterized protein
OM_31232	Nuclear receptor, putative (Fragment)
OM_47194	lipopolysaccharide-induced tumor necrosis factor-alpha factor homolog isoform X3
OM_53450	phosphatidylinositide phosphatase SAC2-like
OM_32947	Zinc finger protein, putative (Fragment)
OM_15715	putative pyridoxal-dependent decarboxylase domain-containing protein 2 isoform X1
OM_72086	CadN
OM_17840	transforming growth factor-beta receptor-associated protein 1-like
OM_13452	Exosomal 3&apos;-5&apos; exoribonuclease complex, subunit Rrp43, putative
OM_1221	dnaJ homolog subfamily C member 22-like
OM_77663	rabankyrin-5-like
OM_30206	cytoplasmic tRNA 2-thiolation protein 1-like
OM_968	Putative uncharacterized protein (Fragment)
OM_12601	Putative uncharacterized protein (Fragment)
OM_37036	Nudix hydrolase, putative
OM_24625	uncharacterized protein LOC106458173
OM_29681	phosphatidylinositol 3-kinase regulatory subunit alpha
OM_562	protein AMN1 homolog
OM_38302	protein MRVI1-like
OM_30744	Acetyltransferase, putative (Fragment)
OM_17630	Carrier protein MRS3/4, putative
OM_66391	golgin subfamily A member 4-like
OM_8730	Apolipoprotein B-100, partial
OM_25554	Hypoxia up-regulated protein, putative
OM_50803	Phosphatidylinositol 3-kinase class, putative
OM_24478	guanine nucleotide exchange factor DBS
OM_30569	Sun-cor steroid hormone receptor co-repressor, putative
OM_53099	gem-associated protein 8-like isoform X1
OM_17079	Protein FAM91A1, partial
OM_40907	kinesin-like protein KIF23
OM_66431	serine/threonine-protein kinase Nek8-like isoform X3
OM_23322	cell adhesion molecule 4-like, partial
OM_13086	Reductase, putative
OM_5397	insulin receptor substrate 1-like
OM_50562	Glyoxylate/hydroxypyruvate reductase, putative (Fragment)
OM_66133	RNA-binding protein 41
OM_15878	salivary gland metalloprotease, putative, partial
OM_50365	Putative uncharacterized protein (Fragment)
OM_51616	tether containing UBX domain for GLUT4-like
OM_66105	Calcitonin receptor, putative (Fragment)
OM_19279	dnaJ homolog subfamily C member 2-like
OM_50325	Sodium/potassium-transporting ATPase subunit alpha-B
OM_27633	sodium channel modifier 1-like isoform X2
OM_1072	Protein kinase C, putative
OM_66262	Diphosphoinositol polyphosphate phosphohydrolase, putative
OM_27188	Leucine-zipper-like transcriptional regulator 1, partial
OM_296	hypothetical secreted protein
OM_1254	probable ergosterol biosynthetic protein 28 isoform X2
OM_65257	uncharacterized protein LOC106472982, partial
OM_75674	disabled homolog 2-interacting protein
OM_67623	dolichyl glycosyltransferase, putative
OM_3992	poly, putative
OM_39347	ganglioside GM2 activator-like
OM_9347	LOW QUALITY PROTEIN: uncharacterized protein LOC111633444
OM_15496	zinc finger protein, putative
OM_35639	metalloprotease
OM_15255	hypothetical protein IscW_ISCW023450
OM_3608	Amino acid transporter, putative (Fragment)
OM_35877	phospholipase A2
OM_67722	Cell differentiation protein RCD1-like protein, partial
OM_34925	zinc finger protein OZF-like
OM_2362	opioid growth factor receptor-like protein 1
OM_38851	PREDICTED: NADH dehydrogenase [ubiquinone] iron-sulfur protein 2, mitochondrial-like
OM_4598	acyl-CoA synthetase family member 4
OM_37855	cytochrome c oxidase protein 20 homolog isoform X1
OM_2957	Putative uncharacterized protein
OM_317	hypothetical protein Fcan01_22196
OM_73707	Putative uncharacterized protein
OM_29788	Zinc finger protein
OM_74660	O-phosphoseryl-tRNA(Sec) selenium transferase, putative
OM_28086	serine/arginine-rich splicing factor 10-like
OM_22476	Putative uncharacterized protein
OM_66473	tubulin-specific chaperone D-like
OM_37477	Ankyrin repeat containing protein
OM_26259	salvador-like protein 1
OM_59518	putative ATP-dependent RNA helicase me31b
OM_14712	vacuolar protein sorting-associated protein 13B-like
OM_36762	DNA-directed RNA polymerase II, putative
OM_51781	probable phosphoserine aminotransferase
OM_37243	E3 ubiquitin ligase, putative (Fragment)
OM_29609	propionyl-CoA carboxylase beta chain, mitochondrial
OM_6275	putative sodium-coupled neutral amino acid transporter 7
OM_50832	replication factor C subunit 3-like
OM_39364	alpha-1,2-Mannosidase
OM_8472	LOW QUALITY PROTEIN: surfeit locus protein 1-like
OM_22062	Triacylglycerol lipase, putative (Fragment)
OM_9966	uncharacterized protein LOC108864101
OM_2590	nesprin-1
OM_4067	Putative uncharacterized protein
OM_26110	PREDICTED: tau-tubulin kinase 1 isoform X2
OM_28660	hypothetical protein TcasGA2_TC010248
OM_12960	Zinc finger protein, putative (Fragment)
OM_14696	signal recognition particle 19 kDa protein-like, partial
OM_22587	sDscam-a2.36
OM_30173	upstream activation factor subunit spp27-like isoform X1
OM_23446	Putative uncharacterized protein
OM_53902	Ubiquitin ligase Cop1, putative (Fragment)
OM_59605	cyclophilin B precursor, putative
OM_76915	Retinoid X receptor, putative (Fragment)
OM_3764	SMC protein, putative
OM_23278	Retinoid-inducible serine carboxypeptidase, partial
OM_38368	glutamate synthase 1 [NADH], chloroplastic-like
OM_1157	uncharacterized protein LOC111619963
OM_47405	maltase-glucoamylase, intestinal isoform X3
OM_51979	Putative uncharacterized protein
OM_50110	hypothetical protein B4U80_10037, partial
OM_10153	fas-binding factor 1 homolog
OM_18433	Thiamin pyrophosphokinase, putative (Fragment)
OM_75436	Putative uncharacterized protein (Fragment)
OM_36366	Putative uncharacterized protein (Fragment)
OM_50476	exocyst complex component 8-like
OM_48678	Transmembrane protease serine 9, partial
OM_38050	Coiled-coil tumor protein D52, putative
OM_54085	inner centromere protein A-like
OM_5031	exonuclease-endonuclease-phosphatase domain superfamily, partial
OM_61168	multiple coagulation factor deficiency 2-like
OM_8821	Protein kinase, putative
OM_38179	Transitional endoplasmic reticulum ATPase, putative (Fragment)
OM_4030	protein CIP2A-like
OM_33441	Proline-serine-threonine phosphatase interacting protein, putative
OM_31197	RRP15-like protein
OM_2069	chromatin target of PRMT1 protein-like
OM_25330	PREDICTED: leucine-rich repeat-containing protein 74B-like
OM_40729	putative helicase mov-10-B.1
OM_74546	Putative uncharacterized protein
OM_12330	protein UBASH3A homolog
OM_8038	pol polyprotein
OM_65678	Ornithine decarboxylase antizyme, putative (Fragment)
OM_15315	N-sulphoglucosamine sulphohydrolase
OM_24340	Alpha-macroglobulin, putative
OM_13040	Carrier protein, putative (Fragment)
OM_7377	mucin-5AC isoform X3
OM_285	uncharacterized protein LOC111636906
OM_36959	Putative uncharacterized protein
OM_29945	potassium voltage-gated channel subfamily KQT member 1-like isoform X4
OM_51101	c-jun N-terminal kinase
OM_30456	phospholipase C delta, putative
OM_31363	inositol polyphosphate multikinase-like
OM_37084	Thrombospondin-like protein, putative
OM_28845	endosomal membrane protein EMP70, putative
OM_7746	protein shifted-like isoform X2
OM_53056	Cation efflux protein/ zinc transporter, putative
OM_20180	Dynactin subunit 2-A, partial
OM_47432	KH domain RNA binding protein, putative (Fragment)
OM_12176	putative phospholipase B-like 2 isoform X2
OM_34317	protein VAC14 homolog
OM_18368	apyrase
OM_29655	tigger transposable element-derived protein 6-like
OM_10855	Secreted protein, putative
OM_59764	hypothetical protein IscW_ISCW015764
OM_39174	Actin-binding LIM protein 1, partial
OM_54638	Putative uncharacterized protein (Fragment)
OM_29479	hypothetical secreted protein
OM_62417	Hypoxia up-regulated protein, putative
OM_23649	probable RNA-binding protein 18
OM_46782	tRNA pseudouridine synthase D, putative
OM_78024	Secreted protein, putative (Fragment)
OM_67890	THAP domain-containing protein 6, partial
OM_31440	Endophilin-B1, putative (Fragment)
OM_13767	leucine-rich repeat extensin-like protein 3
OM_51046	CCR4-associated factor, putative (Fragment)
OM_29879	Xpacxe2 protein, putative (Fragment)
OM_4981	DNA polymerase type B, partial
OM_51906	membrane protein NPD008/CGI-148, putative
OM_11853	sushi, von Willebrand factor type A, EGF and pentraxin domain-containing protein 1, partial
OM_9649	Putative uncharacterized protein
OM_23481	DNA N6-adenine methyltransferase
OM_30124	Putative uncharacterized protein
OM_13351	hypothetical protein X975_02024, partial
OM_1986	set domain protein, putative
OM_21149	Translation initiation factor 2C, putative
OM_29959	armadillo repeat-containing protein 8-like
OM_19833	Neuropathy target esterase, partial
OM_7564	tyrosine protein kinase family protein
OM_71625	dual kunitz salivary protein
OM_24661	ER degradation-enhancing alpha-mannosidase-like protein 2
OM_15981	receptor expression-enhancing protein 5 isoform 1
OM_27281	Organic cation/carnitine transporter, putative
OM_50475	exocyst complex component 8-like
OM_66284	Secreted protein, putative (Fragment)
OM_187	PREDICTED: uncharacterized protein LOC108676948
OM_52032	Serine/threonine protein kinase, putative (Fragment)
OM_59258	pseudouridine-5&apos;-phosphatase-like
OM_29054	hypothetical protein X777_08754
OM_72876	Alternative splicing factor SRp55/B52/SRp75, putative (Fragment)
OM_15430	FERM and PDZ domain-containing protein 4-like isoform X1
OM_72300	Solute carrier, putative (Fragment)
OM_31143	transporter, major facilitator family protein
OM_37579	H(+)/Cl(-) exchange transporter 7-like isoform X2
OM_44483	Neprilysin, putative (Fragment)
OM_77789	phospholipase A2, partial
OM_36048	Zinc finger protein, putative (Fragment)
OM_2564	Exosomal 3&apos;-5&apos; exoribonuclease complex, subunit Rrp43, putative
OM_4309	Putative uncharacterized protein
OM_14350	Transmembrane protein, putative
OM_62602	Putative uncharacterized protein
OM_23185	acid tail salivary protein
OM_26562	zinc transporter 7-like, partial
OM_79302	PREDICTED: RNA-directed DNA polymerase from mobile element jockey-like
OM_59943	N-acetylglucosaminyl-phosphatidylinositol de-N-acetylase, putative
OM_14316	codakine isoform, putative, partial
OM_51437	Putative uncharacterized protein (Fragment)
OM_48242	retinoid X receptor
OM_48350	WD repeat-containing protein 6-like
OM_36547	mitogen-activated protein kinase, putative
OM_17097	zinc finger protein 585A-like
OM_71799	F-box protein FBX9, putative
OM_4911	adrenomedullin-a
OM_45977	glycine/serine hydroxymethyltransferase, putative
OM_31451	soluble guanylate cyclase 88E-like
OM_40978	hypothetical protein B7P43_G16681
OM_39386	Protein tyrosine phosphatase 69D, drome, putative
OM_23986	hypothetical protein Fcan01_25747
OM_30388	segment polarity protein dishevelled-like protein dvl-3 protein
OM_13760	ankyrin repeat domain-containing protein 16-like
OM_78624	Transcription factor Tbx6, putative
OM_18191	hypothetical protein IscW_ISCW006223
OM_7365	protein ECT2-like
OM_8754	LOW QUALITY PROTEIN: uncharacterized protein K02A2.6-like, partial
OM_29568	NAD dehydrogenase, putative
OM_47825	Uncharacterized protein APZ42_023637
OM_50653	endophilin-B1-like isoform X4
OM_51899	Protocadherin beta-6, putative (Fragment)
OM_40793	DNA excision repair protein ERCC-8-like
OM_68776	zinc finger protein OZF-like isoform X3
OM_46387	Phenylalanyl-tRNA synthetase, putative
OM_47718	Secreted protein, putative (Fragment)
OM_31099	Anti-silencing protein, putative
OM_50811	Cationic amino acid transporter, putative (Fragment)
OM_2665	secreted salivary gland peptide, putative
OM_22792	parathyroid hormone/parathyroid hormone-related peptide receptor-like
OM_3409	sodium/hydrogen exchanger 8-like isoform X2
OM_122	galactosyltransferase, putative
OM_77622	4-hydroxyphenylpyruvate dioxygenase, putative
OM_67769	Protein croquemort, partial
OM_37605	tudor domaincontaining protein
OM_72666	Putative uncharacterized protein (Fragment)
OM_4906	PREDICTED: uncharacterized protein F54H12.2-like
OM_16736	uncharacterized protein LOC111083551, partial
OM_13660	Protein serine/threonine phosphatase 2C, putative
OM_12685	Soluble calcium-activated nucleotidase
OM_72118	Dehydrogenase, putative (Fragment)
OM_4056	PREDICTED: putative nuclease HARBI1
OM_37154	cytoplasmic tRNA 2-thiolation protein 1-like
OM_1379	hypothetical protein B7P43_G17855, partial
OM_60219	probable E3 ubiquitin-protein ligase HERC4
OM_37532	segment polarity protein dishevelled homolog DVL-3-like isoform X3
OM_23688	PAS domain-containing serine/threonine-protein kinase-like
OM_34280	39S ribosomal protein L51, putative
OM_7727	cleavage stimulation factor subunit 3-like isoform X3
OM_18580	selenocysteine lyase-like
OM_13591	PHD finger protein 12-like
OM_29824	cyclic AMP-dependent transcription factor ATF-1-like
OM_39500	ubiquitin-protein ligase E3C-like
OM_48596	WD repeat and FYVE domain-containing protein 2-like isoform X3
OM_72093	PREDICTED: osteopetrosis-associated transmembrane protein 1 isoform X2
OM_34263	thiosulfate sulfurtransferase/rhodanese-like domain-containing protein 1 isoform X1
OM_28694	dolichyl glycosyltransferase, putative
OM_35018	39S ribosomal protein L19, mitochondrial
OM_50420	STE20-related kinase adapter protein alpha-like
OM_22807	Putative uncharacterized protein (Fragment)
OM_6434	RhoGAP domaincontaining protein
OM_28186	WD repeat-containing protein 89 isoform X1
OM_16666	cytochrome P450 4V2-like isoform X1
OM_4389	hypothetical secreted protein 2040
OM_39223	Cytochrome P450, putative
OM_40272	fatty acyl-CoA elongase, putative
OM_33692	Bardet-Biedl syndrome 1 protein
OM_52653	phosphatidylinositol triP phosphatase
OM_24593	Sugar transporter, putative
OM_49199	vacuolar protein sorting-associated protein 41 homolog isoform X2
OM_39017	Cell division cycle and apoptosis regulator protein 1, partial
OM_20281	cap-specific mRNA (nucleoside-2&apos;-O-)-methyltransferase 1-like
OM_38311	hypothetical protein IscW_ISCW007351
OM_50886	conserved hypothetical protein
OM_705	hypothetical protein LSTR_LSTR014907, partial
OM_17974	Putative uncharacterized protein (Fragment)
OM_8252	galactoside 2-alpha-L-fucosyltransferase 2-like
OM_3791	LOW QUALITY PROTEIN: DNA mismatch repair protein Msh6-like
OM_3285	Putative uncharacterized protein
OM_37707	Putative uncharacterized protein
OM_31576	protein shisa-4-like
OM_69708	Putative uncharacterized protein
OM_50645	methylmalonic aciduria and homocystinuria type D protein-like protein
OM_19321	protein roadkill-like, partial
OM_79176	ribosomal protein L37A
OM_24882	selenocysteine lyase-like
OM_6676	LOW QUALITY PROTEIN: uncharacterized protein LOC111626391
OM_36032	Zinc finger protein, putative
OM_78727	catenin delta-2-like isoform X5
OM_29913	nuclear transcription factor Y subunit beta-like isoform X2
OM_4152	DNA repair protein RAD51/RHP55, putative
OM_77286	dual kunitz salivary protein
OM_24583	putative thyropin precursor
OM_15571	uncharacterized protein LOC100904807
OM_61597	Post-GPI attachment to proteins factor, putative
OM_14545	nuclear pore membrane glycoprotein 210-like isoform X2
OM_16318	Putative uncharacterized protein (Fragment)
OM_71937	UPF0692 protein C19orf54 homolog
OM_22860	uncharacterized protein K02A2.6-like
OM_6858	Histidine triad (Hit) protein member, putative
OM_33438	F-BAR domain only protein 2 isoform X7
OM_46361	THAP domain-containing protein 1-like
OM_72965	uncharacterized protein LOC111242951
OM_9330	hypothetical protein IscW_ISCW020689, partial
OM_32649	Gag-Pol polyprotein, partial
OM_13282	ATPase, putative
OM_14135	putative zinc finger protein
OM_38718	crooked neck-like protein 1
OM_28239	calcitonin receptor, putative
OM_62253	transmembrane protein 16K, putative
OM_52231	Putative uncharacterized protein
OM_36572	alpha-mannosidase II, putative
OM_1199	U11/U12 small nuclear ribonucleoprotein 25 kDa protein, putative
OM_49040	conserved hypothetical protein, partial
OM_75487	Peroxisomal phytanoyl-CoA hydroxylase, putative
OM_48597	WD repeat and FYVE domain-containing protein 2-like isoform X3
OM_62975	NudC domain-containing protein, putative
OM_74558	triokinase/FMN cyclase-like isoform X2
OM_39731	endoribonuclease Dicer-like
OM_78531	Serine/threonine protein kinase, putative (Fragment)
OM_24678	Coiled-coil domain-containing protein, putative
OM_47220	transcription initiation factor TFIID subunit 12-like isoform X1
OM_79037	hypothetical protein IscW_ISCW006391
OM_31666	F-box/leucine rich repeat protein, putative
OM_464	Putative uncharacterized protein
OM_51240	P2X receptor
OM_66025	Synaptobrevin 1-2, putative
OM_77699	Ptm1, putative
OM_13763	uncharacterized protein LOC107451905
OM_67296	E3 ubiquitin-protein ligase TRIM9-like isoform X1
OM_31737	Cleavage and polyadenylation specificity factor, putative (Fragment)
OM_31742	titin isoform X3
OM_11626	Synapse-associated protein, putative
OM_17252	85/88 kDa calcium-independent phospholipase A2-like isoform X2
OM_5153	gastrula zinc finger protein XlCGF57.1-like
OM_26332	Forkhead box protein K2, partial
OM_77403	hypothetical protein LSTR_LSTR000461
OM_79275	inositol polyphosphate multikinase, putative
OM_19272	Metis3 protein
OM_66803	RWD domain-containing protein 4A, putative
OM_65675	Phosphoserine phosphatase, putative
OM_74191	Cleavage and polyadenylation specificity factor, putative
OM_40194	hypothetical protein IscW_ISCW001090
OM_55430	Spaetzle-like protein 3, partial
OM_9271	39S ribosomal protein L47, mitochondrial
OM_22668	DNA-binding protein SMUBP-2-like isoform X1
OM_75453	Leucine rich repeat and NACHT domain-containing protein, putative
OM_39532	Putative uncharacterized protein
OM_5149	exosome complex component RRP4-like
OM_16868	THAP domain-containing protein 4-like isoform X2
OM_66082	zinc finger protein 271
OM_13271	UPF0769 protein C21orf59-like isoform X2
OM_19723	probable assembly chaperone of rpl4 isoform X1
OM_18051	probable ubiquitin carboxyl-terminal hydrolase MINDY-4
OM_5473	1,4-dihydroxy-2-naphthoate octaprenyltransferase, putative
OM_50061	fed tick salivary protein 8
OM_61592	Regulator of nonsense transcripts, putative
OM_49575	PREDICTED: beta-ureidopropionase-like
OM_61980	Conserved oligomeric golgi complex subunit, putative
OM_10608	ankyrin repeat domain-containing protein 39-like isoform X1
OM_60638	pol polyprotein
OM_45178	SEL-1, putative (Fragment)
OM_64398	LOW QUALITY PROTEIN: glycosyltransferase 25 family member-like
OM_25247	Putative uncharacterized protein (Fragment)
OM_24090	gag protein, partial
OM_60253	Low-density lipoprotein receptor, putative (Fragment)
OM_10244	epimerase family protein SDR39U1-like
OM_1970	fatty-acid amide hydrolase 2-like protein
OM_29533	pseudouridylate synthase, putative
OM_2406	F-box/LRR-repeat protein 13-like
OM_78947	Phospholipase, putative
OM_22324	Propionyl-CoA carboxylase beta chain, mitochondrial
OM_64553	Succinate dehydrogenase assembly factor 2, mitochondrial, partial
OM_45353	putative FERM domain-containing protein FRMD8P1 isoform X3
OM_50402	Proline oxidase, putative (Fragment)
OM_26581	Transcriptional regulator ATRX, partial
OM_27509	Maspardin, partial
OM_74431	ADP-ribose pyrophosphatase, putative
OM_5450	DNA polymerase delta processivity factor, putative
OM_38922	dysbindin-like
OM_16274	sodium/chloride-dependent GABA transporter, putative
OM_24060	uncharacterized protein LOC111689050
OM_66750	hypothetical protein X975_08883, partial
OM_2628	Impact, putative
OM_39700	Phosphatidylinositol biosynthetic protein, putative (Fragment)
OM_26680	Endonuclease/reverse transcriptase, putative
OM_10463	Solute carrier, putative (Fragment)
OM_53517	28S ribosomal protein S2, mitochondrial
OM_21346	uncharacterized protein LOC110282855
OM_13257	Putative uncharacterized protein
OM_1646	CAD protein-like isoform X1
OM_39972	polycomb complex protein BMI-1-A-like
OM_23269	segment polarity protein dishevelled homolog DVL-3-like isoform X3
OM_27735	Transcription factor A
OM_14737	tuberin-like
OM_31462	ABC transporter
OM_8999	geranylgeranyl transferase type-2 subunit alpha-like, partial
OM_222	PREDICTED: uncharacterized protein LOC108675345
OM_7921	Secreted protein, putative (Fragment)
OM_73921	truncated salivary lipocalin, partial
OM_71931	maltase-glucoamylase, intestinal-like
OM_48673	Phosphatidylinositol N-acetylglucosaminyltransferase subunit P, putative
OM_52411	Trimethyllysine dioxygenase, putative (Fragment)
OM_4868	PREDICTED: RNA-directed DNA polymerase from mobile element jockey-like
OM_54130	NADH-ubiquinone oxidoreductase sgdh subunit, putative
OM_59561	Dentin matrix protein, putative
OM_30655	Transcription elongation factor B polypeptide, putative
OM_6379	V-SNARE, putative
OM_24329	Dehydrogenase/reductase SDR family protein 7-like
OM_61865	Hydrolase/acyltransferase, putative
OM_73324	Secreted protein, putative (Fragment)
OM_72961	D-amino acid oxidase, putative
OM_77422	zinc finger protein OZF
OM_6262	triple functional domain protein-like
OM_34474	cytosolic Fe-S cluster assembly factor nubp1-like isoform X1
OM_12252	Glycine rich protein, putative
OM_10080	Diphosphoinositol polyphosphate phosphohydrolase, putative
OM_522	Putative uncharacterized protein
OM_11889	solute carrier family 17 member 9-like
OM_59839	Putative uncharacterized protein
OM_24495	Mediator complex subunit, putative
OM_47671	DNA polymerase delta processivity factor, putative
OM_35840	Pentatricopeptide repeat-containing protein, putative (Fragment)
OM_48369	GNPTAB protein
OM_36766	5&apos;-nucleotidase domain-containing protein 3
OM_17550	delta-aminolevulinic acid dehydratase
OM_20286	Putative uncharacterized protein
OM_34571	uncharacterized aarF domain-containing protein kinase 1
OM_24266	flavin-containing monooxygenase, putative
OM_74385	Glycine rich secreted cement protein, putative (Fragment)
OM_6156	5-hydroxytryptamine receptor 3A-like
OM_74650	N-acetyl-D-glucosamine kinase-like
OM_30950	uncharacterized protein LOC107439813
OM_28760	metalloprotease, partial
OM_66641	Protein serine/threonine phosphatase 2C, putative
OM_67976	acyl-coenzyme A oxidase, putative
OM_20818	Ubiquitin-like protein 5
OM_17273	CCR4-NOT transcription complex subunit 2-like isoform X2
OM_14013	zinc finger protein 271-like
OM_52926	probable methyltransferase BMT2 homolog isoform X2
OM_38783	E3 ubiquitin-protein ligase SHPRH-like
OM_66426	transcription factor IIIB 90 kDa subunit-like
OM_24364	Putative uncharacterized protein
OM_28949	Inositol-pentakisphosphate 2-kinase, putative
OM_73711	phospholipase A2
OM_61905	vacuolar protein sorting-associated protein 54-like isoform X4
OM_71748	Origin recognition complex, second largest subunit ORC2, putative
OM_4324	Dual specificity phosphatase, putative (Fragment)
OM_66988	Dosage compensation regulatory complex protein, putative (Fragment)
OM_49387	intraflagellar transport protein 172 homolog
OM_13198	Transcription factor IIF-alpha (TFIIF-alpha), putative
OM_72006	peptidase M20 domain-containing protein 2-like
OM_35482	zinc-dependent metalloprotease, partial
OM_77742	retinol dehydrogenase 11-like
OM_30813	mitochondrial ribosome-associated GTPase 2
OM_74350	Laminin gamma-1 chain, putative (Fragment)
OM_30163	LOW QUALITY PROTEIN: prestin-like, partial
OM_38876	hemicentin-2-like
OM_40120	GPI mannosyltransferase, putative
OM_47730	hypothetical protein RP20_CCG010184
OM_47393	maltase-glucoamylase, intestinal-like
OM_28839	transmembrane protein 16K, putative
OM_4761	Inositol-pentakisphosphate 2-kinase, putative
OM_36250	Actin-binding protein ipp, putative
OM_36931	GDP-L-fucose synthase-like isoform X2
OM_6004	Bardet-Biedl syndrome 1 protein
OM_14595	hypothetical protein C0J52_21261
OM_74107	protein FAM50 homolog
OM_67527	tether containing UBX domain for GLUT4-like
OM_61041	phospholipase A2
OM_62109	RAS family protein, putative (Fragment)
OM_4960	uncharacterized protein LOC111635519
OM_51476	methylthioribose-1-phosphate isomerase-like isoform X2
OM_39616	sorting and assembly machinery component 50 homolog isoform X2
OM_47802	ubiquitin carboxyl-terminal hydrolase 20
OM_37825	Putative uncharacterized protein
OM_49647	flavin-containing monooxygenase, putative
OM_13337	Amsh, putative (Fragment)
OM_1414	hypothetical protein IscW_ISCW013424
OM_12128	uncharacterized protein LOC111612814
OM_16361	sarcolemmal membrane-associated protein-like isoform X4
OM_42436	Zinc finger protein 782
OM_53807	Solute carrier protein, putative (Fragment)
OM_17873	Sulfate transporter, putative (Fragment)
OM_66771	actin-related protein 3
OM_66001	chloride channel protein 2-like
OM_53688	Man2c1
OM_61984	multiple epidermal growth factor-like domains protein 6 isoform X1
OM_25620	uncharacterized protein LOC100900821
OM_49671	Putative uncharacterized protein
OM_33708	guanine nucleotide exchange factor for Rab-3A-like
OM_9866	mannan-binding lectin serine protease 1-like
OM_36028	Zinc finger protein, putative (Fragment)
OM_33880	Selenoprotein O, putative
OM_28512	fukutin-like isoform X1
OM_39670	Galactosylceramide sulfotransferase, putative (Fragment)
OM_47378	Phosphoinositide 3-kinase regulatory subunit, putative
OM_2874	Putative uncharacterized protein
OM_8422	Cellular tumor antigen P53, putative
OM_53901	39S ribosomal protein L30
OM_15888	reverse transcriptase/ribonuclease H, partial
OM_12458	uncharacterized protein LOC107446431
OM_71795	abnormal cell migration protein 10-like
OM_39079	U1 small nuclear ribonucleoprotein C
OM_13559	Embryonic/neonatal myosin heavy chain, putative (Fragment)
OM_49272	hydroxyacid oxidase 1-like
OM_17025	P2X receptor
OM_61557	RWD domain-containing protein 4A, putative
OM_30632	hypothetical protein DAPPUDRAFT_195083
OM_12008	von Willebrand factor type C domaincontaining protein
OM_30071	leucine-rich repeat-containing protein 42-like isoform X1
OM_8901	THAP domaincontaining protein
OM_16315	Integrator complex subunit, putative (Fragment)
OM_10694	Y+L amino acid transporter 2-like isoform X2
OM_73569	hypothetical protein X975_19503, partial
OM_46184	FKBP-type peptidyl-prolyl cis-trans isomerase, putative
OM_7142	uncharacterized protein LOC111614081
OM_33855	Pentatricopeptide repeat-containing protein, putative (Fragment)
OM_14878	hypothetical protein Fcan01_27207
OM_10372	Ankyrin repeat containing protein
OM_24031	PREDICTED: uncharacterized protein F54H12.2-like
OM_40148	Molybdopterin cofactor sulfurase, putative
OM_40819	RING finger and transmembrane domain-containing protein, putative
OM_39994	Cationic amino acid transporter, putative (Fragment)
OM_5044	LETM1 domain-containing protein 1-like
OM_49469	Putative uncharacterized protein
OM_29924	U3 small nucleolar RNA-associated protein 6 homolog
OM_74257	cystatin-2 precursor
OM_16413	RNA helicase, putative (Fragment)
OM_3591	inactive peptidyl-prolyl cis-trans isomerase FKBP6-like isoform X2
OM_20314	TMC domaincontaining protein
OM_7311	ELK channel, putative
OM_62444	zinc transporter 7-like, partial
OM_7300	Fbox/leucine rich repeat protein, putative
OM_37754	probable E3 ubiquitin-protein ligase HERC4
OM_8383	Sodium-coupled monocarboxylate transporter 2, partial
OM_31503	inactive peptidyl-prolyl cis-trans isomerase FKBP6-like isoform X2
OM_75433	hypothetical protein B7P43_G16271, partial
OM_60969	PREDICTED: RNA-directed DNA polymerase from mobile element jockey-like
OM_72073	PREDICTED: uncharacterized protein LOC108759186
OM_62053	dehydrogenase/reductase SDR family member 7-like
OM_26268	Endonuclease/reverse transcriptase, putative
OM_40211	zinc finger, c2h2 type domaincontaining protein
OM_8198	sodium/hydrogen exchanger 8-like isoform X2
OM_31663	uncharacterized protein LOC100904807
OM_14539	abhydrolase domain-containing protein 4-like
OM_72914	Organic cation/carnitine transporter, putative
OM_24822	Putative uncharacterized protein (Fragment)
OM_12593	hypothetical protein Fcan01_27207
OM_47659	stromal cell-derived factor 2-like
OM_66046	DNA repair helicase rad3/xp-D, putative
OM_33895	ATP-dependent RNA helicase, putative (Fragment)
OM_23483	mppe1
OM_38057	coiled-coil tumor protein D52
OM_37454	pol polyprotein
OM_28666	hypothetical secreted protein
OM_64310	zinc finger protein 431-like
OM_38168	guanine nucleotide exchange factor DBS
OM_67397	PTN/MK heparinbinding family, C-terminal domain-containing protein
OM_27896	ribosomal protein S8, putative
OM_22410	zinc finger protein 665
OM_47394	probable maltase-glucoamylase 2
OM_31059	amine oxidase [flavin-containing] B-like isoform X1
OM_3252	serine esterase protein, putative
OM_30706	aromatic-L-amino-acid decarboxylase-like isoform X3
OM_10468	uncharacterized protein LOC107439813
OM_39526	thiosulfate sulfurtransferase/rhodanese-like domain-containing protein 1 isoform X1
OM_259	LOW QUALITY PROTEIN: uncharacterized protein LOC111634435, partial
OM_51862	Putative uncharacterized protein
OM_22119	Dehydrogenase, putative (Fragment)
OM_14333	F-BAR domain only protein 2 isoform X7
OM_30908	lamina-associated polypeptide 2
OM_10058	cationic amino acid transporter 3
OM_40626	diacylglycerol kinase eta-like isoform X5
OM_47824	Uncharacterized protein APZ42_023637
OM_77922	V-SNARE, putative
OM_50458	putative Pyridoxine-5&apos;-phosphate oxidase
OM_38233	multiple PDZ domain protein-like isoform X4
OM_67249	Putative uncharacterized protein
OM_61759	Sulfate transporter, putative (Fragment)
OM_74074	metalloprotease, partial
OM_13073	7DB family member
OM_60295	40S ribosomal protein S15
OM_66359	Cysteine-rich protein 2-binding protein, putative (Fragment)
OM_33756	protein RRNAD1-like
OM_71616	phorbol esters/diacylglycerol binding domain (c1 domain) domaincontaining protein
OM_64874	hypothetical protein C7M84_020994
OM_24722	protein Wnt-7b-like
OM_64829	LOW QUALITY PROTEIN: uncharacterized protein LOC111631153
OM_11209	sDscam-r1
OM_29018	oocyte zinc finger protein XlCOF19-like
OM_33701	Putative uncharacterized protein
OM_18084	Semaphorin-2A, putative (Fragment)
OM_78918	maltase-glucoamylase, intestinal-like
OM_60690	4-nitrophenylphosphatase, putative
OM_27748	Transcription initiation factor brf2, putative
OM_24129	Zinc finger protein, putative
OM_73158	peroxisome biogenesis factor 1-like isoform X2
OM_16058	transcription factor IIIB 90 kDa subunit-like
OM_11094	putative nuclease HARBI1
OM_6190	Dehydrogenase, putative (Fragment)
OM_13832	Fbox/leucine rich repeat protein, putative
OM_62120	PRKCA-binding protein
OM_77896	histidine--tRNA ligase, cytoplasmic isoform X2
OM_50117	protein RRNAD1-like
OM_29948	5-demethoxyubiquinone hydroxylase, mitochondrial-like
OM_24474	WD-repeat protein, putative
OM_13655	mitochondrial ubiquitin ligase activator of nfkb 1-like isoform X2
OM_6201	WD-repeat protein, putative
OM_34058	Dehydrogenase, putative (Fragment)
OM_32446	conserved hypothetical protein
OM_4292	PREDICTED: guanine nucleotide-binding protein subunit beta-2
OM_56565	protein ALP1-like
OM_3187	protease, putative
OM_37306	eukaryotic translation initiation factor 2 subunit 2-like
OM_2699	crossover junction endonuclease MUS81-like
OM_11388	ETS-like protein
OM_5274	golgi-destined protein
OM_4701	unknown
OM_33332	uncharacterized protein LOC111618738
OM_32756	PREDICTED: putative nuclease HARBI1
OM_51153	Merlin, partial
OM_28324	sushi, von Willebrand factor type A, EGF and pentraxin domain-containing protein 1-like isoform X2
OM_39163	mitochondrial ribonuclease P protein 3-like
OM_7293	Putative uncharacterized protein
OM_65610	TSGP4
OM_19280	dnaJ homolog subfamily C member 2-like
OM_36627	Carrier protein, putative (Fragment)
OM_31369	UDP-GalNAc:beta-1,3-N-acetylgalactosaminyl transferase, putative, partial
OM_16464	scavenger receptor class B member 1-like isoform X3
OM_32410	putative gag protein, partial
OM_21746	Transcription factor hes-1, putative
OM_78411	mppe1
OM_4145	Putative uncharacterized protein
OM_18609	putative sodium-coupled neutral amino acid transporter 7
OM_74196	zinc finger protein-like protein
OM_13854	GTPase-activating protein, putative
OM_38878	uncharacterized protein LOC100900821
OM_17536	protein unc-93 homolog A-like
OM_40057	Cellular tumor antigen P53, putative
OM_12719	acyl-CoA synthetase family member 2, mitochondrial
OM_60251	Low-density lipoprotein receptor, putative (Fragment)
OM_47309	cytosolic endo-beta-N-acetylglucosaminidase isoform X2
OM_25739	Putative uncharacterized protein
OM_29082	retinoid-inducible serine carboxypeptidase-like
OM_4964	box C/D snoRNA protein 1-like isoform X2
OM_29704	Pentatricopeptide repeat-containing protein, putative (Fragment)
OM_65045	replication factor C subunit 3-like
OM_72819	hypothetical protein TSAR_006395
OM_13868	phospholipid scramblase 1
OM_75461	Exportin-T, putative
OM_75350	TELO2-interacting protein 1 homolog
OM_11112	PREDICTED: RNA-directed DNA polymerase from mobile element jockey-like
OM_27363	PRKCA-binding protein
OM_72995	putative protein arginine N-methyltransferase 9
OM_30745	CUB domaincontaining protein
OM_459	Putative uncharacterized protein
OM_27660	ubiquitin carboxyl-terminal hydrolase 32-like isoform X2
OM_38548	uncharacterized protein LOC111693788
OM_48625	F-BAR domain only protein 2-like isoform X5
OM_32660	Transcription factor Dp-2, putative
OM_19174	uncharacterized protein LOC107441839
OM_10583	GPI ethanolamine phosphate transferase 3-like isoform X1
OM_77815	laminin subunit gamma-1-like isoform X2
OM_7169	Heat shock protein 70 B2, partial
OM_78940	sodium- and chloride-dependent glycine transporter 1-like
OM_37990	actin-related protein 3
OM_33659	heparan-alpha-glucosaminide N-acetyltransferase-like isoform X1
OM_21457	secreted protein, putative
OM_49646	flavin-containing monooxygenase, putative
OM_22284	PREDICTED: RNA-directed DNA polymerase from mobile element jockey-like
OM_49371	transcription initiation factor IIB-like
OM_2405	glycerol kinase-like
OM_14065	uncharacterized protein LOC110376631
OM_3611	uncharacterized protein LOC111625564 isoform X2
OM_3072	polyprotein
OM_10472	Molybdopterin cofactor sulfurase, putative
OM_14007	Putative uncharacterized protein
OM_11472	SURP and G-patch domain-containing protein 1, partial
OM_28198	uncharacterized protein LOC105693653
OM_35665	TSGP4
OM_67698	sushi, von Willebrand factor type A, EGF and pentraxin domain-containing protein 1
OM_25368	tRNA selenocysteine 1-associated protein 1-like
OM_5522	calpain-A-like
OM_16042	Ccar1, putative (Fragment)
OM_2760	Zinc finger protein, putative (Fragment)
OM_2187	Putative uncharacterized protein
OM_26333	angiotensin-converting enzyme-like
OM_66032	truncated secreted metalloprotease
OM_22519	ATP-dependent RNA helicase, putative
OM_6588	Condensin, putative
OM_13382	H/ACA ribonucleoprotein complex subunit 4-like
OM_79316	serine/threonine-protein phosphatase 6 regulatory ankyrin repeat subunit A-like
OM_31581	apolipoprotein A-I-binding protein, putative
OM_14843	pol polyprotein
OM_6309	Putative uncharacterized protein
OM_28993	Soluble epoxide hydrolase, putative
OM_66395	propionyl-CoA carboxylase beta chain, mitochondrial-like
OM_49708	Putative uncharacterized protein
OM_74	PREDICTED: uncharacterized protein LOC106694210
OM_67569	Arginine/serine-rich protein PNISR, partial
OM_26551	probable methyltransferase TARBP1 isoform X1
OM_179	Putative uncharacterized protein
OM_24210	Putative uncharacterized protein
OM_5924	inositol polyphosphate 1-phosphatase-like
OM_49982	mppe1
OM_25707	Aftiphilin, partial
OM_75318	Putative uncharacterized protein (Fragment)
OM_2839	Putative uncharacterized protein
OM_33631	28S ribosomal protein S18A, putative
OM_53719	hypothetical protein B7P43_G15547
OM_53700	Putative uncharacterized protein
OM_6176	sarcolemmal membrane-associated protein-like isoform X4
OM_1636	Crp1/csrp1/crip1, putative (Fragment)
OM_3727	Hydroxypyruvate isomerase, putative (Fragment)
OM_22083	Max binding protein mnt, putative
OM_29860	TPR repeat-containing protein
OM_23319	Ccar1, putative (Fragment)
OM_30900	crooked neck-like protein 1
OM_72127	Leucine rich domain-containing protein, putative
OM_74492	sodium/proton exchanger, putative
OM_16519	mariner mos1 transposase
OM_36573	Putative uncharacterized protein (Fragment)
OM_20687	PREDICTED: magnesium-dependent phosphatase 1-like isoform X1
OM_9094	Klhl20
OM_8136	NudC domain-containing protein, putative
OM_73971	hypothetical secreted protein
OM_22009	uncharacterized protein LOC100899148
OM_45107	RIMS-binding protein 2
OM_22839	Long-chain-fatty-acid--CoA ligase 1, partial
OM_39196	UDP-GalNAc:polypeptide N-acetylgalactosaminyl transferase, putative (Fragment)
OM_28118	regulator of G-protein signaling loco isoform X2
OM_33882	28S ribosomal protein, putative
OM_72679	phospholipase A2
OM_8936	D-amino acid oxidase, putative
OM_66293	transmembrane protein 189-like
OM_4597	Putative uncharacterized protein
OM_15080	YLP motif-containing protein 1-like isoform X2
OM_7043	G1/S-specific cyclin-D2-like
OM_34524	serine/threonine-protein kinase 19-like isoform X2
OM_19389	band 4.1-like protein 5
OM_23236	DNA mismatch repair protein mlh1, putative
OM_14761	Putative uncharacterized protein
OM_30261	Putative uncharacterized protein
OM_7291	peptidase, S54 (rhomboid) family protein
OM_11126	collagen alpha-5(IV) chain
OM_37870	transmembrane protein 16K, putative
OM_19991	Thioredoxin reductase, putative
OM_72352	PREDICTED: RNA-directed DNA polymerase from mobile element jockey-like
OM_62834	tuberin-like
OM_72616	hypothetical protein B7P43_G05472
OM_39426	oxygen-dependent coproporphyrinogen-III oxidase
OM_33267	OCIA domain-containing protein 1, partial
OM_25244	PREDICTED: uncharacterized protein LOC107398132, partial
OM_15519	Integrin beta-3, putative (Fragment)
OM_59756	hypothetical protein B7P43_G16271, partial
OM_51687	hypothetical protein evm_015381, partial
OM_3982	cytochrome P450, putative
OM_10902	Hydroxypyruvate isomerase, putative (Fragment)
OM_76792	PREDICTED: piggyBac transposable element-derived protein 2-like
OM_65285	Putative uncharacterized protein (Fragment)
OM_51536	Putative uncharacterized protein (Fragment)
OM_19536	D-amino acid oxidase, putative
OM_24561	hypothetical protein IscW_ISCW001751
OM_29055	hypothetical protein ALC62_10941
OM_61924	secreted protein, putative
OM_11350	uncharacterized protein LOC111624787
OM_9827	proline dehydrogenase 1, mitochondrial-like isoform X1
OM_23200	Post-GPI attachment to proteins factor, putative
OM_30660	KICSTOR complex protein SZT2-like
OM_7285	Double sized immunoglobulin G binding protein A, putative
OM_31098	Histone chaperone asf1, partial
OM_77132	hypothetical secreted protein
OM_24759	protein phosphatase methylesterase 1 isoform, putative
OM_6485	Dehydrogenase, putative (Fragment)
OM_22205	Putative uncharacterized protein
OM_21509	dipeptidyl peptidase 9-like
OM_15423	transcription initiation factor IIE, beta subunit, putative
OM_78951	zinc finger protein, putative
OM_29917	Quinone oxidoreductase, putative
OM_21991	uncharacterized protein LOC100907039
OM_8151	fatty acyl-CoA elongase, putative
OM_34063	Galactokinase, putative
OM_54795	DNA repair protein SWI5 homolog
OM_75255	cap-specific mRNA (nucleoside-2&apos;-O-)-methyltransferase 1-like
OM_415	ABC transporter
OM_11974	Cuticle protein, putative
OM_3266	RNA helicase, putative (Fragment)
OM_3246	Putative uncharacterized protein
OM_51198	serine/threonine protein kinase, putative
OM_52343	amine oxidase [flavin-containing] B-like, partial
OM_28825	Splicing factor SC35, putative
OM_26001	uncharacterized protein LOC111622388 isoform X2
OM_77734	pol polyprotein
OM_5660	ectonucleotide pyrophosphatase/phosphodiesterase family member 1-like
OM_77558	lysozyme precursor
OM_34462	ankyrin repeat and SAM domain-containing protein 6-like isoform X2
OM_4432	Toll, putative
OM_38290	disks large homolog 1-like
OM_4835	PREDICTED: histone H2B.2, embryonic
OM_26371	Glutathione synthetase, putative (Fragment)
OM_53644	Putative uncharacterized protein
OM_49905	UDP-N-acetylglucosamine--dolichyl-phosphate N-acetylglucosaminephosphotransferase-like isoform X1
OM_7935	Putative uncharacterized protein
OM_31436	zinc transporter 5-like
OM_19683	phosphoinositide-dependent protein kinase-1
OM_20361	Hydrolase/acyltransferase, putative
OM_22640	sugar transporter SWEET1-like isoform X3
OM_49262	Putative uncharacterized protein
OM_32409	Putative uncharacterized protein
OM_13542	Putative uncharacterized protein (Fragment)
OM_17458	ras GTPase-activating protein 1-like
OM_12334	Septin-12, partial
OM_17650	ankyrin repeat domain-containing protein 16-like
OM_15098	Mtap
OM_20303	Acyl-CoA synthetase, putative
OM_66778	inositol hexakisphosphate kinase 1
OM_9816	Transmembrane protein, putative
OM_31534	RING finger protein 113A-like
OM_77775	histone deacetylase 11-like isoform X2
OM_67683	High affinity choline transporter, putative
OM_52019	aladin-like
OM_19019	pol polyprotein
OM_30941	glycerol kinase-like isoform X1
OM_25317	protein FAM50 homolog
OM_77677	Retinoid-inducible serine carboxypeptidase, partial
OM_3535	SMC protein, putative
OM_24610	Dimethylglycine dehydrogenase, putative
OM_15999	Putative uncharacterized protein
OM_45965	cationic amino acid transporter 2-like protein
OM_71711	ATSP
OM_15200	peroxisome assembly factor 2
OM_51280	uncharacterized protein LOC106459439
OM_21061	rab-like protein 3 isoform X1
OM_12687	phosphatidylinositol N-acetylglucosaminyltransferase subunit A-like isoform X4
OM_34541	pol polyprotein
OM_2604	FRAS1-related extracellular matrix protein 2-like
OM_15687	phenazine biosynthesis-like domain-containing protein isoform X1
OM_34079	hypothetical protein evm_014645
OM_72657	hypothetical secreted protein
OM_4833	sushi domain (scr repeat) domaincontaining protein
OM_37708	Putative uncharacterized protein
OM_14777	hypothetical protein EVAR_45967_1
OM_72696	conserved hypothetical protein
OM_49124	Alanyl-tRNA synthetase, putative
OM_31777	hypothetical protein IscW_ISCW014012
OM_10871	E3 ubiquitin ligase, putative
OM_2872	acyl carrier protein, mitochondrial isoform X1
OM_33209	RILP-like protein homolog isoform X2
OM_13423	intraflagellar transport protein 172 homolog
OM_39203	crossover junction endonuclease MUS81-like
OM_4469	putative Nuclease HARBI1
OM_34693	Putative uncharacterized protein
OM_49748	Putative uncharacterized protein (Fragment)
OM_66288	Limulus clotting factor C, putative
OM_36134	ribosomal protein S20, putative
OM_7440	hypothetical protein B7P43_G01539, partial
OM_19640	hypothetical protein DAPPUDRAFT_307430
OM_19978	RNA-dependent RNA polymerase 1-like
OM_3470	uncharacterized protein LOC111624136
OM_48677	caspase-like
OM_29120	rabankyrin-5-like, partial
OM_35571	secernin-2-like
OM_36759	dynamin-1-like protein isoform X2
OM_57691	LDL receptor-related protein, putative
OM_37577	H(+)/Cl(-) exchange transporter 7-like isoform X2
OM_79278	60S ribosomal protein L3
OM_62552	putative cathepsin D3
OM_39472	mitogen-activated protein kinase kinase kinase kinase 4-like isoform X1
OM_75399	SPRY domain SOCS box-containing protein
OM_46160	salivary gland metalloprotease
OM_59649	mitochondrial ribosome-associated GTPase 2-like isoform X4
OM_67211	Putative uncharacterized protein
OM_12509	integrator complex subunit 8-like
OM_30998	ES1 protein homolog, mitochondrial-like
OM_24382	Maspardin, partial
OM_20495	uncharacterized protein LOC111248364 isoform X2
OM_59277	Polyprotein of retroviral origin, putative (Fragment)
OM_74218	hypothetical protein IscW_ISCW021037
OM_25749	salvador-like protein 1
OM_32630	Putative uncharacterized protein
OM_13302	electron transfer flavoprotein-ubiquinone oxidoreductase, mitochondrial-like, partial
OM_39812	Phospholipase, putative
OM_11029	uncharacterized protein F54H12.2-like
OM_17327	transport and Golgi organization protein 6 homolog isoform X2
OM_31311	PREDICTED: uncharacterized protein LOC105570767 isoform X1
OM_60217	probable E3 ubiquitin-protein ligase HERC4
OM_31333	TBC1 domain family member 9-like isoform X3
OM_25708	Oral cancer overexpressed protein, putative
OM_6523	Putative uncharacterized protein
OM_74500	PREDICTED: tyrosine-protein kinase Abl-like isoform X2
OM_53058	Phosphatidylcholine transfer protein, putative
OM_30861	mitochondrial Rho GTPase 1-like isoform X2
OM_26582	Transcriptional regulator ATRX, partial
OM_65732	zinc-dependent metalloprotease, partial
[truncated: 23,368 more rows]

## Sheet: 3UTR_prediction
Table S6. 3′UTR regions predicted using the ExtUTR tool in the annotated sialotranscriptome of Ornithodoros moubata, including sequences longer than 240 nucleotides and with expression levels above 1 RPKM (Oleaga et al., 2021).
Transcript_Name	3UTR_Sequence	Transcript_sequence
OM_100	TTTTTACTCATTGAGTCACCAAAGTGGCTCCTAAGTTAACTGCTTAACATGTAGCTAAGTATAGCAGACACTGTGCAACTCAGTTCATGTTCTATAATTTTCATCTACCCATGCTGTAGTGTTTACTGAATGCTGTCCACAGGTACTGATGCCACCTAAATCTACCTTGCGATTCACCAACACCTGTACTGTAAGCATCAGGAATCAAAAAGGTCTGTTTAGGAAAG	CTTTCCTAAACAGACCTTTTTGATTCCTGATGCTTACAGTACAGGTGTTGGTGAATCGCAAGGTAGATTTAGGTGGCATCAGTACCTGTGGACAGCATTCAGTAAACACTACAGCATGGGTAGATGAAAATTATAGAACATGAACTGAGTTGCACAGTGTCTGCTATACTTAGCTACATGTTAAGCAGTTAACTTAGGAGCCACTTTGGTGACTCAATGAGTAAAAAACTTGAGGCAAATTTTCTGGCATAAAAGGTTTTGCGTGTTGATGTGGATCAACATAGGACGAAAGTTAGAAGCTCCAATATTATAATACAATAAAGTAACCAACAGTTCAGCAATGAAAGTCCAATAAATGTAAGATAATTATGGTTATTGCCATCCTTTGATAACATAATC…
OM_10000	ATAATATGATCGTTGACAGAAGACATGTAGTATATGGAGAAAATTACAAAAAAAGCAAATCGTGTTCTTGATTTGTGGCAATGCACTGTGAGTTTTTTTGTTGTATACAAAATAATATACTATTAAATATCAGCATGTAAGAAGTTACAT	ATGTAACTTCTTACATGCTGATATTTAATAGTATATTATTTTGTATACAACAAAAAAACTCACAGTGCATTGCCACAAATCAAGAACACGATTTGCTTTTTTTGTAATTTTCTCCATATACTACATGTCTTCTGTCAACGATCATATTATACAACAGTTCGAGGTTAAAGACTAACACCCCCTTCATGCTGGCTTCCAAAAACTCTCAGGATGGGGAGGCAAAACCTTACCTTCATAGTACTGTACAAGAAAGGGAAAACAAAAAGAGGGAAAGAGAGAGACAGAATAAGTGCTTTTGCTCCTATACACAAAAGTAACTCAACCTCGCTCCCGCCGGTTGCCCTAACAACCTTCCGAAAAGTCGCTCCGCACACATCAACGAAACAACGGCAGGTTGGG…
OM_10002	TCGAGCATGCAGACAGCTACCAACTGTTTTGAATGGGAGCCCCTTAAAGGACATAGTGCAACATAATGAGAGTGTACAGTACAAATGTGACGAAAGATATCTGATGGAGGGTTACAACATCCTAAGCTGTATGTTCGGTACACTCCAAGGAAATCCACCCAAGTGCAAAAAGGATTTCTGCGACAAAGAGGACTTTCAAATTCCAACGGAAGGGATGGAACAGATAAGGCGACATCGCAATGGGGAAAGACTAATCTATGGGTGCATGCAAGGTTACAGCAAGACCGACCTCCAGGCCGTATGTGAAGATGGAAGGTGGACTCTACAGAGTACGAGCAAGGGACCCTGCACAATCT	GCGTCTGCTTGCCTTCACTGCTGCTCCTACATGTGCGATGAAAATGAAGGCGGTGGCAGGGTACACTGTGTTTTTCCTATGCGTGTCTGCTTCAAnAGCTCTTGAAAATCACTGTTCCGACCCTGAAGATGATCTTCCTGATGATCTCGTCCTTGTCGAATACCCTTCTGAAAGCCTTAGTGAAGGTGCTCAGTTGAGAGTGAAATGTGCTCCCGGATTTATTTCTCATGGCAGACGACACTTGTTAATCAAGTGTGTGATGGAAGGAAGGAAACTCGTTTGGAAGATGCCAGAGCTCAAGCAGTGCAGACCTGTATCATGTGGACACCCTGGAGATGTAAAACATGGCAGTCTACAGAGCGCTGTGTTCACGTTTCCTCATGCCGTGGAATACAGATG…
OM_10006	TGCATTTGAAGTAATGCATATGTTACTAATTGCTGGTGGTAAATAATAAAATGA	TCATTTTATTATTTACCACCAGCAATTAGTAACATATGCATTACTTCAAATGCACATCAGTACACAGGGGACAAACTTTGTTGAAAAAAAAAAAAACAGTGCTCAGATGGGGACAGGCGGGGGGGTCTGAAGTTGCAAAAACAAAAGCAAAAAAAGAAAAACTATGATACAAACTGTATACAAATAAATCTTTTTACAAGAAAACAGACTTCACACAAAGCATTTCTCTCTGTTGTGCAGCCTCTGTCCCGTCGGCAGACGTAGCGCAATGCTCCTTTCGTCCGCACGTTGAACAGACTTATGCAACCTCCCAATAAAGCACATGCTGCTGAGAGTTGCTGGAGGGGACGAACCCCCAAAGCCGAGAATGGGGCGCAAGCAAGCCAGGTAAAGAAGTGA…
OM_10007	CAAGCGGCTCCTTCTTTCTTTCCCTTTCTTCTTTTACTTGCGCGTAGCAGACGTACACTCTAAAAACAGAACTTCAC	GTGAAGTTCTGTTTTTAGAGTGTACGTCTGCTACGCGCAAGTAAAAGAAGAAAGGGAAAGAAAGAAGGAGCCGCTTGAAATTTCATTGACGGCCGATACGCCAGCGCGTCATCTGAGAAGCGGCAACCCGTGCTGCGCACAAGCGGCGCCATCTCTCAAGCGAAGGTAGAGACCAGTGCAACACACAAGTGGCGCCATCACTGCATCACCTCATTTCCTAGGTAACGCAGTTCAGTCACCGGACCCCCTTTGCTGGCCCAAGAGCACCTGCAGACACTTGGTAGGAAGAAATTCAGCGCCTATAAGACTCATTGTTTGGGCCAGAAAATATAGGTCGAGTGGTACAGCGCCTGACCTTTCCATCGCGCACGCCAAATGATCGCTTGCCTTTGAACACCC…
OM_10009	CTCCATGCTGCGCCGCTACACGGAATACGCTCCTCCCACAGAATGCTGCATATTCCCCTCAATCAGGGATATCCTCATTAATCTGAGCATTCCATCGCAGTGAAATTAGTCAGTCCTTTAGCTGTGGACCTTTCATTTGAGCCGTTTGCAACCAAAAAAGGAATGCACTGGAAGTCTGTACTTGTTGCACGAATTCCATAATAAAGT	ACTTTATTATGGAATTCGTGCAACAAGTACAGACTTCCAGTGCATTCCTTTTTTGGTTGCAAACGGCTCAAATGAAAGGTCCACAGCTAAAGGACTGACTAATTTCACTGCGATGGAATGCTCAGATTAATGAGGATATCCCTGATTGAGGGGAATATGCAGCATTCTGTGGGAGGAGCGTATTCCGTGTAGCGGCGCAGCATGGAGCCAATGATGGCGACAGGTGCACTGGGCTGCACCACGGATGCGTCCACGCGCTTGTCGGCTACTTGCAGGGTGTTTGCAGTGGTGTCGTATACCACAGGAACTGCAATCTGTACTGGCTCACCCATGCTGGCCCTGCTCAGCTGCAAAAAAAAGAGCACTTTGTTCCnGATCATGACAATnGAGCTCATGCCG…
OM_10010	ATTGCAGGGAGTAGTTCATAGCTGCTGGCATAGCGCTTCGATTGTGAAAGTGTGTATTATAGATAAGTCACTGTTTCATGTGGTGTGGTTTGCAGATGTGTACAGACTTTGGCAATAAAAGATAATGGTAACTGGAATACTGG	CCAGTATTCCAGTTACCATTATCTTTTATTGCCAAAGTCTGTACACATCTGCAAACCACACCACATGAAACAGTGACTTATCTATAATACACACTTTCACAATCGAAGCGCTATGCCAGCAGCTATGAACTACTCCCTGCAATACCAGAGCAGGCACTAAATTATGGCATCCACAACATGTGTAAGATACAGTTAGGTATCACAGTGGCAAGAAACAACACCAGAAGAATATTTCGGCGGTCTGCATACTCTATATACGTTAATTACCAGTGAAGCAAAGCTCGCTGTACAGCATTTGTACAAAAAAGAAAAAGACTACACCTTCGCCCTTTAGGAAACGCTACATTACGTGTCAGCGGCAGCGGTCGAAGCATCTTTGGTCATTTTCGTCGTTTCTGC…
OM_10011	TAGAAAAGATAAAAAGCTGCATCTAGTGAGAAAAACAGGGATGTGACGATTTGGGCAAAGGGAGTATGTTTTTAATTTGTATATCTCACAAAGCTGTACATACATGTGAATAGAAGGAAGAAGTGACGGATGATATATATATATATATGCTGTTAAAGTAAATAAAGTAAAAGACATGTCATTAAAGGTCGGCTGT	ACAGCCGACCTTTAATGACATGTCTTTTACTTTATTTACTTTAACAGCATATATATATATATATCATCCGTCACTTCTTCCTTCTATTCACATGTATGTACAGCTTTGTGAGATATACAAATTAAAAACATACTCCCTTTGCCCAAATCGTCACATCCCTGTTTTTCTCACTAGATGCAGCTTTTTATCTTTTCTAAATGGAAGGAATTCCCGCATGTTCGGAAGAACTTTGACCTTGCTGTGATTCCAGAGTAGGGCCTACTGCTTCGCAATTAACTCATTTATCTGAGCTTTATACATCGATTTGACATCCTCCAGGTCCAGACGCAGTTCTTCCGCCTCTTCAACTTTTTCCCCGTACATCTGCAGCAGGGTGTTGTACCTCTGGCTCAGCTCGTT…
OM_10013	NTNCGCTGGCAGGAACGATNGCCGTCNAATNGTGTGGCNTTCGTTTGCAGATTGTCACTTNTATTTTCCTCTTTTGGGGGAGTTTTTGTACAGATGTTACTGTTGTATCTNATTTAATAAACTAACTTTA	TAAAGTTAGTTTATTAAATnAGATACAACAGTAACATCTGTACAAAAACTCCCCCAAAAGAGGAAAATAnAAGTGACAATCTGCAAACGAAnGCCACACnATTnGACGGCnATCGTTCCTGCCAGCGnAnGCAATCCTAnGCGTTGTCGCCGTCTTTCTCCTCCTCTCCGACCCTGTCGCCGGGCTCTTCGACGACCAGCTGAGCCATGTCGTCCGGCGGCGCGTGCAGACATCCATATTTGATGAGCAGCGGCCGGATGACGACGTTGTTGTAGAGGAACATGCCGACGATGAGGACCAGGAAGCCTACGAGCTGGATCCAGCTGAACTTCTGCCAGCGCACTGCGAGGCTCACCGCCCAGATGACGAGCGTGCGAACGCTATCCAGGACCATTCTCG…
OM_10014	TGAGATTCATGTGTATGGTAGCAATAGCAATGTAGGTGATACCACTTCATTTGCGCAATTTGGTGCTGTCTCTCTCTCTGTGTGCAGCAAATAAAAAATTTATAT	ATATAAATTTTTTATTTGCTGCACACAGAGAGAGAGACAGCACCAAATTGCGCAAATGAAGTGGTATCACCTACATTGCTATTGCTACCATACACATGAATCTCAGGACGTGGACATTTCTTAGAGTCCAAGGCGACAGAAAGAAAGCACGTAAGACCTGAGAGGGAAGCTGTACAGCTGCGGCTGAAGCCTTTCTATGTGGCTGTAAAAAAAGGACACTGATAACAGAAGCACGCTGTTCAGGCATTTTACTGGCTGCAGTTCTATACATTACAATGGGGATAAATACTCTTATCTGTTCTCTCCGTGCTTCTCAGTAATGCAAATGACTTGTTTAAAATTCATTTTCATTGGAATCCTCTGTATCAACGGTCTCAGCTATGCGATTTGTTTTAACTG…
OM_10016	CTCTGATGTGTGCCCAATTGGGATTGTTTTCAGTTGTACATTTGGTGCAAAATAAAGACACAGCTAGGGCTGTAGCGGTTCGATTCCTATTGCTTTGTACAAAGTATATTGTACG	CGTACAATATACTTTGTACAAAGCAATAGGAATCGAACCGCTACAGCCCTAGCTGTGTCTTTATTTTGCACCAAATGTACAACTGAAAACAATCCCAATTGGGCACACATCAGAGCACCTTGTATCTCCCTCTGTTGATGGGCTGGTAAGAATGTTGTAGCTTGACGAGCTCCTCTTTTATAAGTCGTATGATTTCTGCTCTTGCCTTGCTAACAGCCAGCTCGTTTGTGCTCTCGATGGCGAGGTACAACTTTCGATCTCCCGCTTTTGGCTCTTTACCTGGCGGGTAGTATGTGCCACGCACCGTAATACCAGCTTCGGAATATTCACTAATTTGAGCCATGGCCTCTTTCGAAGTGACTTTCCATCTGGCTTGTTGTGGGAAGTCGTTAATCTCTA…
OM_10026	AGCCAAAATATTGAGCCATTCTGCGCATTCATTAACTTCATTTTCTGAATTGTACTCATGTCGCAAGATCCCTTGAAGAGCGTGACAAAATAGGGTTGAGCTTCTCCTGTTTATGGTTTAGGGGCCTCATCTATGGATGAAGTTAGTATAAATGATATGTTGTGGCAGTCCGAGTTATCGGTGGTGGTTTTGCCCTCACTTCGAGCTTCTTTCTTTTCTTCCCCCTTTTCACTTTTTTGTCTCTGGCTTTTTGGGATAGATTTATTTTTTTTCTTTAACTTCAGAAGTTCAGAAGCTTTTGCTTTAGCTTTGAGGTCTTGTGAGACCTTAATGTGATAAAACTGCCATGTTTAGCAATTAAAAATGTCAGCTGCAGTTCTGCAGTTGTGTGCCTACACT…	TGGAGGGAGCTCGTGTGTTCCGGTTCGTTCAGTTTGTAAACATAAACATGGTGGTTAGTGAGCACGCGCACGATCCCTCAAGGCCCTCAAGTTTGTTACAACCTACCAGATACACTGTCGATTCTTGCACAAAGAATTGGCTGCTATTGACGTCCAGGAGATTGGCCAGTAATTTCTTCAGTTATGCACCGTCTGATCTAAGTATGATAACTCCAATATGCCTTCGCTCGGTGAAAGGCATTGCCGGCGAGGATGCCATGGATTTAAGCGAGTGTGTTCTTCTGCCGCCCGACCAGAGCAACGAAGGCATTGATTTAGCTCTGTTGTACAACATTGCAAGTAAATATAAAGTTGGTTTTAACCGTTCTCTGTGCATGGTAAATGCACAAAGGGAAGTGC…
OM_10029	TGCCGAGGGGGCTGACGACGAGGGAGGCGAAGAATTCTGAAGACTCGCAAGCCTTGGCTTTTAATTCTGAGCTGCAGCTTGAGATTTTATGCACAATGTGTATTCTGTTGGTTTCTGCTTCTGAATGCAAGTAAACTTGGATAACACTGCCTCCCAA	TAAAAACCGCTGTGCGCAAATTTACCACACCCTTCACGACTGGCCTCCTCAGCGCTGTGTAGTGAACGGCGGTTCAGCGGCATATTTGCTTTACACCAATTCATCAAAATGCGGGAGTGCATCTCTGTACACGTCGGCCAGGCTGGCGTCCAAATCGGAAATGCCTGCTGGGAATTGTACTGCCTCGAGCATGGCATTCAGCCTGATGGCCAAATGCCCAGTGACAAGACGATTGGAGGAGGTGATGATTCTTTCAACACCTTCTTCAGCGAGACTGGAGCTGGAAAACATGTCCCCCGCGCCGTGTACGTCGACCTGGAGCCCACCGTGGTGGATGAAGTGCGCACTGGTACATACCGCCAGCTGTTCCACCCGGAGCAGTTGATCACCGGCAAGGAA…
OM_10030	GGTGAGAATCCAGCTGTGCCAGCATGCTGAAATTCGGCCTCTGACACCACGAATGCAACGCTGCATGCGATGATTGGCCTTGACGTACATCACGTAAGAAGAAGGGATTCATCAAGGATAGGCCTGCAGTTGTCAAAGGGAGGAGAACAGCTAAGAGTGCGTAGGATGTTCAAATTGTAAATTTGTGTTAAGCCACTACAGCTCACTAGGGATTCACTACACCCTGCAGTGGGTGCCAGGATGTGATTTCAAGTCATGTCTGTTACTTTGTTTACAAACTTGTCACAAGGTTGGGCAAGAAAGAGCTTTGGTTGCACAGAAATGGGAAATGCGTGTTTCATAAACTTGTGTTGCTTGGGAGATCATTGATTTGTTCTTGCACATTTCGTGGAGTTCAAA…	GCTTCCTGTGGCAGGCTGTGGTTGGCTGATATCCCCCTAACAACGTGTCGGTGTTTACCGACATGGCGGGGACCGGCAAGAAATCCGAAGGTTTATTTCGACAGAGTATCGGCTGGCAGTCATTATTAAGATTTACTATTCTGTCACTCGCGTGGCTAGTTGGCTTTAGTTCTCGGTTGTTTGCAGTTATTCGGTTTGAAAGCATCATTCATGAGTTTGATCCCTGGTTCAACTATCGCTCAACACATTACATGGTCAAACATGGTTTTTATAACTTCCTCAACTGGTTTGACGAGAGGGCATGGTATCCCCTCGGAAGGATTGTCGGTGGAACGGTGTACCCCGGGCTGATGATCACATCTGGTTCCATACATTATCTACTAAGCCTTCTACATATAA…
OM_10035	ACAGTTGAGTTTCGGCATCGCACGACCACTTGGACAGCACCATTTAACCGACTGTCATCTTTCTCTGACGTCATTCACGGGCATTGACGCTCTTGTTATTTCTGCATTTCGCCTGTAATCCGGGAGCTAAACAATCGAACTCAGCTCTGCCCAAATTCTTTCATGTTCGTGTACCGGCAGGGAAGCCGCCATTGCAGGGAAGAGAACCACAACGTTCATATTTCAAAAGTTTTAACCAGATCAACCGAATCCGACCGATTGAAAGCAGAATATATGCTGTGCCCCAAACATCGATGATACGCTCGTTACGTCATTTTACTGTGTTTTTGCATTTCACTGCGGTCCAGTCGAGCAAGATGGCTGCTCCTTGCGTCCGGGTCATTATCGGCCTTCCGAATC…	CCTACTTTAAGCTTTTGGTCTAATCGGCAGCGACGGGCGGTGGCCTCACGCGCTCAAACTGGGCAATGTCGGGATCGTAATAAGCCTGGTCGCGCCAGTACTTGAGCTCGTACGGAAAGCGATCTTCGGCTAACGTCAGGGGCACCGACAGCAGCTTTTCTAGAGTGGGCAGCTCGTAGAGTACCTCGTCCGTCGTGTGCTCCCTCTCCAATCGTTCCCAGGAAAGCAACGGGTACTTGGAGTACATTTGGTTCACTTGTACTCGAGCCAGGAAGAGTGGGTCCAAGCGCATGTCGTAGCGTAGGTAGCCGTCCTTAGGTTCCCTCCTCATGATCCGGAACATGTAGTCCACCAGTTGGGCCAGCTCGTAACGGCGGGGCCCGACAGCTTGATACGTGG…
OM_10037	GAAGATGTCTGCTGGCTTGGCTTCCCAATGCTTATGTATGGGGCTTCTAATCCCACTTTGCCCAGCAGTCCTCGTCTGCCTCAGAGCTGCTTCAATTCGCCACCCTCTTTGTTTTTGTTCCGTCTTTTTATAACAACCCTCAATGGTAAAATACAGTGCTTCATAAATAGTAGTGCCTCTTGGTTGCTTGATGACCTGTTTATTGATGACAGGCTGTGTGAGGAGGGTCAATGACACCTTGCCCCTCGAGGTATGCAACAGTCGTTGTACACACATTTTACATTTTGATTGTGCAGCCAGGAGTCAGCCTTTCATAGGCATGAGGGCACACAAACTTGTGCAAGCTCTCCACCACCTGATCAGTATAAATGAGGGCTTATATATTCGTACGAACTGTCA…	TGACGTACGCTGTGCAGTTTGTTACGTTTCAAAAAATCTATTTTGTATTTATTGAAAACTGAAATTAACAAGCACCCTACCTTTTCGATTTCCTGTCAAGTCCTGCCGTTCATTTGTTCTCTGTAGTACAAGATGGCGACTTCCACTGGTGGGGCAGGTGTGGTTGTTCCACGCAACTTCCGTCTGTTGGAAGAACTGGAGCAGGGCCAGAAAGGAGTGGGTGATGGAACAATCAGTTGGGGCCTTGAGGATGACAGTGACATGACGCTTACCCATTGGACGGGCATGATCATAGGACCTCCCAGGACACCATACGAGAATAGGATCTACAGCTTACGAGTGGAGTGCGGTTCTCAGTACCCAGGCGAGCCACCAAACGTTAGGTTTATTTCGAAGATC…
OM_10042	ACCACCAGAGCTTCCAGGACTTACTGCCAAACCATGACGTTAACGAGAAGGATGTTCACGGTAAGAGATATCGCTTCAGCTTATCTCTGAGGTGCGAGACAGTAAGAAACGTGAATCCGAGCTTCGTTGCTTAGTATCATTTAACGA	TCGTTAAATGATACTAAGCAACGAAGCTCGGATTCACGTTTCTTACTGTCTCGCACCTCAGAGATAAGCTGAAGCGATATCTCTTACCGTGAACATCCTTCTCGTTAACGTCATGGTTTGGCAGTAAGTCCTGGAAGCTCTGGTGGTCGTTTTCAAAGACAGCTTTGTGCAGTGGGAAGGCTTTATCGCTCTCTTGATGCGCAATGCTTGTGGACTCCGACATTACAATATGGTTAAAATAACTTACGTTTAGTGACAAATTTTGTACGCTATCGACAAGGGCCCGAGCCACCTGATGCCACGCGCTCCGCAACGTACCACGCTGGCACGCGCTGTTCAGGGCTGGCCTAATGCAGAAGAATGTAACCCAGGGCATATCTGGATGCCTTTGACGGTTAT…
OM_10044	ATCACCTCTTTTTCTTTTCTCTCATTTTTTGTTTGTTTACTGGGAGGTGCAACTGCCGATAAACATTCCGTCTGATTTTCCACAGGTTTGTTGTGTTATGATAGTAAGAAACTGTTGTTACCTCATGGAACAGGAAACCAGGGGGTTGGCCTTGTGTTGAAGATTTACGGATGATTCCTGCAATCAAAACCACGGACGTAGGCCTCTGTGTGCAGCAGTGATGTACAAAAATGGAGAATGCCAAAATGACCAGTGATCTGGAAAGAGAATAAAAAGTCTGTTCTTT	AAAGAACAGACTTTTTATTCTCTTTCCAGATCACTGGTCATTTTGGCATTCTCCATTTTTGTACATCACTGCTGCACACAGAGGCCTACGTCCGTGGTTTTGATTGCAGGAATCATCCGTAAATCTTCAACACAAGGCCAACCCCCTGGTTTCCTGTTCCATGAGGTAACAACAGTTTCTTACTATCATAACACAACAAACCTGTGGAAAATCAGACGGAATGTTTATCGGCAGTTGCACCTCCCAGTAAACAAACAAAAAATGAGAGAAAAGAAAAAGAGGTGATGGGTTGGCATTCCAATATATGTTCCTGCACATGGACGACAGTAAACCTTGTGTCCTTTTGTGCAAGTGATCAACCAATCTCACAGTTCAGTATCACTCTTTCTACACCAGTCA…
OM_10045	GTTTGTATTTACATGTGTAGTTCTCCCTATTAAACAGTTATTTCTTTCGCCGGTGTTTATGGTCGTGCGATACACTCACAGGAACAAGGGTGGGGGATGGCCTTGCTGAGGGAGCATATCCAGCAGATCGTGTTTGCTACTCCATTCGTTTTATTCTAAGTGTCGCCACTTCCTT	AAGGAAGTGGCGACACTTAGAATAAAACGAATGGAGTAGCAAACACGATCTGCTGGATATGCTCCCTCAGCAAGGCCATCCCCCACCCTTGTTCCTGTGAGTGTATCGCACGACCATAAACACCGGCGAAAGAAATAACTGTTTAATAGGGAGAACTACACATGTAAATACAAACAATGAGGAAATAAAAACGTTAAGCCAACAAACCACTGACATTTAGCATTCCTGCATTGACAACATGTGCCCTCTTTACGCTTGAGCTTGGAAAATGCTTGCTGTACAAATGCACATAATTCCTCTTGAGCATACAAATTTACGAAAGTACGCTCCGCATTACCCAGACCCCTGGCTAGCATGGTCGCGGCACACAAAACGCTTCTTCTTCCACACGAGCCCTTC…
OM_10046	AGGTTGGATACGTATGAAGCGGAAGACGTGATAGATTACGTGTACCATTTTGAGCACGGGGAAAATAAACTGTTTTGTTCACTGATGCTGTATGGCTCGTTTTGCGATCTTGCT	AGCAAGATCGCAAAACGAGCCATACAGCATCAGTGAACAAAACAGTTTATTTTCCCCGTGCTCAAAATGGTACACGTAATCTATCACGTCTTCCGCTTCATACGTATCCAACCTACTAAACCATAGATTTCTTCGAACACAGTGCAAGCTACTGAGCTATGATGTCCTTTCTTGCCTGGTGAACGCATCGGGTAAAAGCATCCACAAATTTCGAACAATTCAGTGGCTGCTGTTGATTCTTCTCGTAACACTCGATGACTTTCTTTTGAGCATCCTCACACACGGGCACACACTTGTGCTTCACATATTTCTTTTCTACTTCATCGACAGCGCCGGCAAACTTGTCCGTGGCTAACTTGTACAGCTCTTGATTCTGCCTCTCGACTTCATTTAGCCTTT…
OM_10047	CATGTGCAATCTGTTATCTGCGTAGAACAGTAAACTTTATCTGTGTCATGCTGGTTGCCATCCAGGGCCTACTGGGCCATGGGGTATTGCATGTGCTGTCTTTCAGGGTCACATAAATAAAATCACATTCTGTCATCTGTGGCATAATTGTCTGCACTCCA	TGGAGTGCAGACAATTATGCCACAGATGACAGAATGTGATTTTATTTATGTGACCCTGAAAGACAGCACATGCAATACCCCATGGCCCAGTAGGCCCTGGATGGCAACCAGCATGACACAGATAAAGTTTACTGTTCTACGCAGATAACAGATTGCACATGGGTCTCTTGCCCTGGTAAAAGATAACATGGTGTACATTTTAAAAACAGCTAGAGGTTCTAAAAAACCTTGGAAGACTGAATATATCACCGCAGTATGnACAATGTCCACATAGCATACACTGCCCATTACTTCTATACCAGAACGCATGTGAACAAGCGGTCCGCTGTGTCTCCGCAGCAGATACACTTAAAAATTACGCGCTTTTACTTTCGGTAAGGTGAAGAACGCACATCCCTT…
OM_10051	GTATGAATGATAAGAACATGGAGAGCTTTATATTTGTCAGGGGTTGTTGCCCTTTGGTGTCACAACAGCTATTACTGTTTATTGAGCAAATGCAGCTATTAAGATATTTGTGATGCAGAGGAGAAAGTATAAGCAATAAAGTTATTTATT	AATAAATAACTTTATTGCTTATACTTTCTCCTCTGCATCACAAATATCTTAATAGCTGCATTTGCTCAATAAACAGTAATAGCTGTTGTGACACCAAAGGGCAACAACCCCTGACAAATATAAAGCTCTCCATGTTCTTATCATTCATACATTAAAGATCCTAAGTATGATATGAATAGGTACAAACAGGTCCAATTAAAAACTGCATACGTCTGAACAGCATTGAGCAGTGTATTTAATTTGGGGCTATACACAAATATTAACATGCTGGCAAAAAACAGTTGATAGTGGTCACATGACACACAGCGCATTTTTCCAGAACAGCAAAAGTGCTTGTTCAAAATAAATTTAACACCACTAATTCTGTCAAAGTTACAACAATGTAATAATATAACAGCA…
OM_10052	ATAAATTATGAACAACTGCCTTTTGTAAAATGCAAGCTCTGTTGAGAATTAAAAGTTTTATGTCACTTCCCCCTTTTTTTTTTCATCCTTTGCTGCAGGAAATTAACAACATGGGAGTAATGTATTTTCAAAACCATTACTGCAGCCTTTCACTTCTAGCTAAAATCTGGTCATTGCCAAAAAGTTCCTTCATGATGAAGAGCACATTTCTGCTGCAGCTGTCAATTTGGTTGTGGGAAAGCATTTTTGTCCACTTGTAAAATAAATTATGCTGTCACCAAACAGCAGTT	AACTGCTGTTTGGTGACAGCATAATTTATTTTACAAGTGGACAAAAATGCTTTCCCACAACCAAATTGACAGCTGCAGCAGAAATGTGCTCTTCATCATGAAGGAACTTTTTGGCAATGACCAGATTTTAGCTAGAAGTGAAAGGCTGCAGTAATGGTTTTGAAAATACATTACTCCCATGTTGTTAATTTCCTGCAGCAAAGGATGAAAAAAAAAAGGGGGAAGTGACATAAAACTTTTAATTCTCAACAGAGCTTGCATTTTACAAAAGGCAGTTGTTCATAATTTATAAGTTATTTTTCGCCCCCACTGAATGTTCCTGGTGAGTCGCAGCACGGGTGAGGATCACTCTTTTGGCAAAGTCTCAGGACGCGGCTTTTGACTTGTGTGCAGAGGAGG…
OM_10054	AGAAGCCGAACAGGCCCGCTGGAGCAGACGACATTGTTGTTAATGATGTATGTAAAGGGATGTGGGTTTCGGGCTATTCCGCGGTGCACGGTGACGTTCCCGGGGAGGACGACCCACCGCGGTGTGCCGTCTGCTTCGGGGTCGTTGCTTTTTGAGGCAGCGTGCAGCAGGAAAAAAAGTGAAATGGCAAGGGAGGCCGCGAGGCTGCCGACGGCCTTGAAGCATCGGCTGCGGAGCATGGCGTCTACCGTCGCTGTAGACTTTTCGCTGCACCGATGTTCCGCGGTTCTAGCACAGACCTTTCGCACTGACGCATGATTGTCGCGGTACTGACTCTTGGTACCTGTTTCGAAACAAGTGCGGACGGGAAAACTCGCT	AGCGAGTTTTCCCGTCCGCACTTGTTTCGAAACAGGTACCAAGAGTCAGTACCGCGACAATCATGCGTCAGTGCGAAAGGTCTGTGCTAGAACCGCGGAACATCGGTGCAGCGAAAAGTCTACAGCGACGGTAGACGCCATGCTCCGCAGCCGATGCTTCAAGGCCGTCGGCAGCCTCGCGGCCTCCCTTGCCATTTCACTTTTTTTCCTGCTGCACGCTGCCTCAAAAAGCAACGACCCCGAAGCAGACGGCACACCGCGGTGGGTCGTCCTCCCCGGGAACGTCACCGTGCACCGCGGAATAGCCCGAAACCCACATCCCTTTACATACATCATTAACAACAATGTCGTCTGCTCCAGCGGGCCTGTTCGGCTTCTCGTGCTGATCGCCTCAGACGC…
OM_10055	AGGCTGCACTACTCTGTAGCGAACACTGCGATAAAAACGATACTGGTGAATGTTTTGAAGTGCAACTGATCCAGCTATGAGTGTGTGTGTTTGGATGTGCCTTTCCCTTTGTGTAATATGAGTGTGGTGCTAAGCCAGTTATTTGGTTAACCTTAGTCTCTGGTGAAGTACTTGCCCTTTATCTGGCTTTGCACTGTCATCACGTGTGTACACCCCTTGGTTTATGAAGACGATATCCCAAGTGGCACAATGTACTGAAGGTCGGGTGCAATAGGGGTGGTCGTCAGGTGTCTTATCTTTTTGTCGCTGTCTTTCTGACGTGCCGCGAACTTCAAAAGCAACCTTGATCCATCCGTCCACCCCTATTNCACCCGAGTTTCAGTACATTGTGCCGCTTGG…	CGGTCGCACCGATACGTGAACTGGAGACCTCTTGAAGACTTTGAAGAATGCATTTGTAAAGGAGGTGAGCATTGGGATATCGCGTCTTCGAGGATGCTGCCGACGTCGCTGTGGTTCCTTCTGTCATTACTGCTTCAGGTGTTGCTCATAGATGACGTTGCGGATGCCTTTGGGGCTCGTGGCCGATGCCCTAACCCGAGGCCTTATTTTAGGAACGGGATACCAAAGCTTCGACATCGAGGCCGTGTCGTCAAGTACGTCTGCTTTCCTGGATTTACGCTCGTGGGAAACGACATCGCTACTTGCTACAGCGGCCGCTGGGATAGACCGATTCCTTTTTGTGCAGCTCCTGGCTGTACTCTACCATCGGTATCTGCCTTCCGCTACGGGACCATAGTT…
OM_10056	ATGGATCTGGAAATTGATCTTGAGCTCTGGGAGCTCTCAAATTCTGCTTGTGCACACTTTGATATTGAGCTTTTCACGATCCTACGAGGTTACGGACTTGTGTGGGTGGTTCTAGGAAAAGGGGAGACCACTGCTTAAAACGAATAGAGCTGGAGTGCCAATGTGACATAATTGGAAGGGAACTATGTACTGTTAATAAAGACAGAG	GGCAACCATGCAAGAAACGTCAGAGATATTTATCTGCAGTTTGGTTGTCGCTGTCTCCCACGGTACGTGCGAAGTTGGGGCGTGAATGATATGGTTGTATGTGTGTCGAACGAAACAATCGACTACGTGGTAGCTGGGTGATCAAAGCAAAGCTCTGCGCTCACGATACCAGGTACCACTGAACTTGTGAACGATATGACTGACGTGAAGTATCCAGACGGCGGTACAGCCGACGTTGGGGATGCCGTCACGTCGACAATCTTTTTTCCCTCCGATACGAGGAAACACGAGGATCTGAAAACCATGCTTGACAGTAGCAAAGACGGACTGAAACTGGAAGCGATGAAACGGATCATTGGAATGATAGCAAAGGGAAAGGATGCGTCCGATCTGTTCCCA…
OM_10057	ACCAGAACTGCCTATGTTTATACAGATATGTAGGCTGGGGCATTGACTTTGGACTGCCCGCAGTGATGGGAGGACATTTGTGACTTGTGATCATGCTCTTCAGATATGGATAGTGAAGTGTGTGAAGTAGGTACACCCATCACTGCCAACAATGGTCGTGCATTGTAGTTCTCATAAGGGCACTGAATTCTCATTCCTGGCACTGTTTTGTGTGAAATGCAATGTGAGGATGTTCGTTTTTTTCCTGCATTTGTCATATATGTCAAGTTTTGACAAATATTCAGCTCTTTTGTATGCAATCATGGACCCTCCGCGTAAGTAACTATCTTATGTCATAGCCGGCACTCAGGCAACCAACACAGATTTGTGCACTGGTGCTGATTTGGGAATTTTTGTTCT…	TATGCACGTGACCCATGTCGTCATCTTATAAAAGGAACCGTTGCGATCCATGTCTCCTCTTTCAATTTTTTAGTACGTCGGTGTGTTAATTAGGTGATTGTACCCATGGCCCTCAACAGTAACTGCACAAACCACATAGCCACAAATGGACAGTCCCTGCACGACGTGCATGACAATGAAGAGCTGGACGACGATTCTGTGGAGACCTTTCTCTTCACTTCTGAGTCTGTCGGCGAGGGCCAnCCCGATAAAATGTGTGATCAAATCAGCGATGCCATTTTAGACGCCCATTTAAGACAAGATCCAAATGCAAAAGTTGCGTGTGAAACTGCTACAAAGACTGGAATGATTATGGTATTTGGAGAAATCACGTCAGATGCTTTAGTTGACTATCAAACT…
OM_10058	AACGTCACTCAAGCGCACGCTTTGAGTTCACCAGCTCGGCGTGTTTTTGTGCGCACCATCGTAAAGCACGACAGACTATCACGCCCGATCCTCGGGGCACATCCGACAAGGTTGTATTTAAATTGCTGTCAATTACTACAAACTGCTTCAGCATGCCAAACATATCAGCTCATTAGCACTTGGGATTGTCCAAGTGAATGTATTTTTATACCGTATACCTTTGGAGTGTGCGTTTCAGTGTTGATTCTTCGCTGCTTTTCATATTGAAAACTGGCGAGTATAAATTTTTAATGTTGACCGGCATTTGCTACAGGCATTATGTGTTAGTCATGCCAGTGCTTTTTCTTTTTACACTGACGTGACTGTTTATTTATTGTTGCATCGTGTAAAGCCGCTTTC…	CACTCGTGACAGCCGCCCCCCACACCCCCTTCTTGAGTAAAGCACATACACACTATGGCTGGCTGGCTGAGAAACCTGCTGCGAGCACTGGTACGCCGGAAAAACATCGGCGGCGATGGACAGGAGCACACGGAACTTAACCGTTGTCTTTCGACGACAGATCTCACATTCCTGGGTGTTGGCGGCACATTAGGTCTCGGAATATATGTACTCGCGGGTCAGGTTGCCAGCACGAAGGCCGGCCCAGCTGTAGTGTTGTCCTTTTTGATTGCTGCTGTTGCATCAGTGTTTTCGGGTCTTTGCTACGCCGAATTCGGTGCTCGCGTACCAAAGGCGGGGTCAGCGTACGTGTACAGCTATGTCACGGTAGGAGAATTCATGGCCTTCGTGATTGGCTGG…
OM_10060	TCAGCCTAAACACAGTTTGTTTGTGTGTGAAATTTGTTGCTTTCAGGGATAAATGAAATGTCATACCTTGCTGCTTACTCATAGCGTGGTTTTATTTATAAATTTATTATTGTTGCAGTATGTATGCAGAGTGCTGTTAAGAAAAGTGAGCATTGCACATTGCATTGTTGCCACTTTTTCGTGCATTTTTTTTTTTTTTTTTCATGAAAGTGAAATAGTTTTGCAGTTGT	ACAACTGCAAAACTATTTCACTTTCATGAAAAAAAAAAAAAAAAATGCACGAAAAAGTGGCAACAATGCAATGTGCAATGCTCACTTTTCTTAACAGCACTCTGCATACATACTGCAACAATAATAAATTTATAAATAAAACCACGCTATGAGTAAGCAGCAAGGTATGACATTTCATTTATCCCTGAAAGCAACAAATTTCACACACAAACAAACTGTGTTTAGGCTGATAGAAACAGTCAATTACAAAAATGAAAAGTGACGTCAATCTTGTCTTGACCTCAAGTCACACCACAGTGTTCCTTAGCCGAAGCCTAAAAACGAAGGCGCCTGGCACGTTCCCAAAGCGATGAAAATGGTGGAGCGCGAACTTTTTCACGCAGTACTGCATCACCAGTG…
OM_10062	CNCCGCNTGGCANNGCGANGACCNGTCGCCGTTCCGAATGGTATCTTTTCCTGGCCCTATTTGCCGG	CCGGCAAATAGGGCCAGGAAAAGATACCATTCGGAACGGCGACnGGTCnTCGCnnTGCCAnGCGGnGAAGTTCTGTTTTTAGAGTGTACTGCCACAGTCTGATCTGGAGCTTAGTGTCTCTCACATTGGCGTGTTTTCACGGTACGCCGCCAACGGTGAAATTCATTCGTGTGAAAGTTGACGCGCTCCTTCGTTAAGCACTTCGAGAACAGCTTTGGCAAAGTTGACCTGGGCACGGATTGTGGTAATGTATTGACTGTAGGACAAGGTTCCATCTTGCGGGTTACTGGGCTCAGGCTTGGATGCAACCACAGGCACAGGAAGGTACTGCTGACTGTCCCGCAGCTGCAGGGCACACTCTTGTATCGTGCGCAGGTTAAGTTCAATCTGATTGCAGAC…
OM_10064	AAATAAAGTGGCCGCGTGGACTGTTACGATCTCGGCATCCTGGGCCCGAC	GTCGGGCCCAGGATGCCGAGATCGTAACAGTCCACGCGGCCACTTTATTTCCGTAACCTCTGTTTAGCATGCTTCAAAAACAGGAGGATACACTTTGTCTTTCGTCTTTGACACACGGAAAATTCACAGGAAGGGGGCGAAAAAAAAACGTGTATGAAGACTGTACAGAAGAATTCATTTCCCGACACACCCAACACGGGTTCCTACCTCGTGCTATTCGCAATTACGCCCCTTCGCCAAGGGGGATCTCAATCCGACTGGGAATTCAACCCGAGTATTAGCGGCACGAGCCGAGATGGAATAGCGAAAAAAGAAATATCTTCCTAGGGAGCAATCCGAGCAGGATGGAAATGAATGATACGTGCCCTTCGAGAATGCTCAAGAGGTGTCGCCGAAAAG…
OM_10065	AGTGGACGAGCACCCTGAAACAACCACAGTGCCCATCCTCAGTGCAGTCGTGACAACGTTGCCACCAGGAACAACCAAGATCCCTGAACCTGTGGTGGATACAACTGTTCATGGATACAGCATGTTCATGTTTGTATCACTAATTCCAGCCCGGGAGAAGCTGATCGTGAACTGGGAACCCAGTGACCTCTTGCTCGATCCCTCTCAGTGCACCTTTAAAATCGCGATCCTCGAGAACAATGCCACAATAGCCAGCTCGGATGTCCTGTGCACTCCCGGACGTCAGATCAGCATCAGGGTGCTGGACTGGTGCAACGAGTACCACGTCTGTTTGAAAAGCACAAACGTGGAGTCNCTCTGCCACTCTGTTACGCCTGCCAAGCTCGGAATGAACTGCGC…	CACTTACGTCTGCCTTGACCTGTACGTAACTTTTTTTTTTTTTTTGAGGGCTAAAATGTGTTTCAGTGAACCCTACCATTACGCATAAATTGCAATAATCTTCTGATCTCGCACTTTCAAATGCTGCAAATACTTTAGTCTCACTTAAGACTGACAAGACCAGATTTACTCAAACACACCAGCTGTGTCGCGTATAATCACGAAGAAGCAATGCTCACAACCTAGGCGTCGTTAAGCAGAACAGCATTGGTCGAGATTTACCGTCTGCTGAACCGGCAGCAAGGCGACGCCGTCACTACAACAAACAACCTCGAAGAACGCGACCCACACAAATCACAACTCATCAACAGACGACGATCGCTGTGACACCTTCCCAAAAGTCTGCAAGCTCGGAGCATT…
OM_10066	AACAGTAGCCACCCAGCAGGCAACGGCTCCATGGACGGCACCCGGCTGGCGAGGAGGACGGGGCACGAGACCACCACGTGCTGGCAGAGGGGGTTACACCCAGTGATGCTTTTTTTTTCTTCCTCTCTCTCTCTCTTTTTAGTCGTGTGAACCTGTCAGTGGTATTTGTTAAACACTGCAAAGGGGAACGTATGCTTCAGAGGTTCAAGTTCCTCCTAAGCAGAAATGACATTTTAATCAGTTTAACAAAACAGCAGTGAATAGTGCAGTAAAACCTCTTTTCTATGAACTTGTCTTCTGCTCGTTCCAACGATTTCCATTTTTGTGTGTGCGTGCACTTTGCAATGGTTGTTGCATAGCTTTTTCTTTCACTCTGTTCTTTTAAACAGTACAAAATGT…	ACCTTCGAACTGATAACCATGGCGGCATGCGTGAGGTTGTTAAATATTATTTTATCGCCAGAAGAAACCGAAGCTATTTCTGACACCACTAGAAAAAAACTCGAGGATCATCTGGATGTTATTTCCAAGCAAGTGGACGCCCTCCGTGACGAGAATGCCGAAGTATCAGCCCGTTGCAGCCGCTTGGAGTTTGAGTTGGAAACCCTAGGTTCGGAAAGCCAGCAGAAACTCGCTCAATCTGAGCAAAACCGTGAACGTTTGAATGTACAGTTTGAAGACTTGCAAAACAAGCTCCGTGTCTGCCAGAATGACTTGCAGCTTACGAAATCTGAATTGGGAGCGAAGAGCTGCGACTTGGACATTGCCAAGAAAAACCTTGACAAGCTGTCCAACGACAGG…
OM_10067	GATTGTAAGGGAATGTAAATGCCATGTTTTGAATGTATGGTGATTGTGCAATTTTCTATGCATAAGTAAATTTAAATATCGTAATATGAAGAGAAGTGGTAGCTTCTAAATTATTCATA	TATGAATAATTTAGAAGCTACCACTTCTCTTCATATTACGATATTTAAATTTACTTATGCATAGAAAATTGCACAATCACCATACATTCAAAACATGGCATTTACATTCCCTTACAATCACATTAAAATAGAATGCATTGTCACTGTAGTTCTCCTTACAATTGCGGGTATCTTACAAAAAGTTTTTTACAAACTAGACTTTGGCTTCAACGTCTCAAAACGATAAAAATGACGACTGCTTCAGTATGGGGACACAGATAAATTACACACACAACATTCGTCCACTTGTCTTGTCTAACTCAGTCCATCCCTTCTGTGCTCTGCTCTTCCCATGCCTGTGAAGAGACTCAAACACACGTCCAATCACACACTCAAATAGGGACTAGAATACAAACAAAC…
OM_10068	TCATGCCATCCGATCTACGGGATCCTACTCTGAAATACCTCCACCGCACCAGCTGCCGTCGCAAGTGGACCAGCCCTGGGGCCTGGGGGCCCCAGNGTATCAAGGACAGAGGTACCAGAACGACGGATTTCGTGGTTGGCGTGGTGGCGGCGGTGGTCGAGGCAGAGGCGGCAATTTTGGTTCCGGTTACCAGAACACCAATAGTGGAGGAGGCTACTACCGGCAGGACGGCGGCGACCGA	TCGGTCGCCGCCGTCCTGCCGGTAGTAGCCTCCTCCACTATTGGTGTTCTGGTAACCGGAACCAAAATTGCCGCCTCTGCCTCGACCACCGCCGCCACCACGCCAACCACGAAATCCGTCGTTCTGGTACCTCTGTCCTTGATACnCTGGGGCCCCCAGGCCCCAGGGCTGGTCCACTTGCGACGGCAGCTGGTGCGGTGGAGGTATTTCAGAGTAGGATCCCGTAGATCGGATGGCATGACCCACCATACGTCGACCTGCGTCTCCCAGAGATGCCATCTGTCGTCGTGGGGCCATTCCCAGTTGGGGCCGCCAGTTACGATTCGCCTCGTTCGGCAGGTCTTCAGGTTTCAAGACGGCCATCGGGTCTTTTGCACCAGGCAATCGCTTGGAAGGAAA…
OM_10069	ACATGCTCAAGAATGGAATTCTTCTGTGCTTTCCACGTTTCTGGCTTAGCCCCTTCTGCTGTGTTGGATTAAGCTCTCTCCTGGTCAGCACCACCCTAGCCCTGTGGAATGCCGGGATGCCAGCTCCGACCAACAGGATCCAATTCTGCCAGGTTATCTACGTCTCGTTAAGGGAACAAGTTTACTGTACAGGGCATAAAGTTGTTGTATGCACAAATATACAAGGATGAGGAAGGGCCTAGATGAAAGTAAAAGAAAAAATAGGGAATGACACCTCAATGCTATAGTAACAAAGGTCGTTTTTCGCGATTCAGTCTCGCAAGAGGCTGAAAATACAGTACAATAACGTATCCAATCTGCAAACCTGAAAGGCATGGTGCGACGGAGGTCACTTTTAAA…	TGTGGGTAACATGACGTTAAGCTTGAGAACTGAACGAAAAAATTCAACATGAAACACGGGAGGCTCAGAAGGATGAGGTTCGGTGCGGCATACAAGATGATCCAGGTTTATTCGCAGAAAGAAGGCGTGGAGTTGCAGCCACCATTGTGGCTTCAAAGAATATTTGTGAACCGCATCAGTTCAAACTGGGTTGGGTACAATTGGGTAGCCAACGATAACAGACAATAATGAACAACACATTGTTTTGTTGACCATATCGGGGATAAATTTTAGGCTAACGAATCATTTGCAACATATGCATTATTGGTAAACAAACGGTAGTGTAGGCTTAATTAAGTACAGGGTATCGTACAAAGTGATGCAATTCTTATATTTAATTTTTTTGCGGACGATAGCCAG…
OM_1007	GTTATAGTATGGACAAGGTGACAGCTTTCTTGACATGTACGGC	GCCGTACATGTCAAGAAAGCTGTCACCTTGTCCATACTATAACAAGACACATTTTTCTTTTATTTATTTATTTTTTTCACTCTTTAAACGAAGCTGAGAGCACCTGGAGTAGAAGACAGGAATTTTTCGGTGTGCCTACATAAAAAGTGCAACCCATCACACAATACAACTCACCACTACATGTCATTTATTCCGATGGCAAATACAACACACTTCTTTTATCTTTTTTTTTTTTTTCATTTGTAGAATTCATGTTCAGATTCATCCTTTTTGATGTTGTTCTTATAGCCTTTCTCAAAGTCCTTGGCCAGAACAACATACCTGTTTTCTCGAACAGCGTGCATTCCAGCCTCCTGGCATATGGCATTGATGTCGGCTCCCGTGATGCGATCAGGGCGG…
OM_10071	GAACAGCCCACCTCTCCAATGATGCCACAACATGTGCTTGTCCCATCTGCTCCATCAACGATGTCGCTTACAAACTGCTGTGTAAGCTCTTCCACTGGAGTTAAGAGCACTCCACCTGAGTAATTAGCTGCAACATAGTACCCTGTACCGGCAATTACATGTATCTCAGCCTCGGCCGAAACCTT	AAGGTTTCGGCCGAGGCTGAGATACATGTAATTGCCGGTACAGGGTACTATGTTGCAGCTAATTACTCAGGTGGAGTGCTCTTAACTCCAGTGGAAGAGCTTACACAGCAGTTTGTAAGCGACATCGTTGATGGAGCAGATGGGACAAGCACATGTTGTGGCATCATTGGAGAGGTGGGCTGTTCGTGGCCTCTTCGAGATTTTGAAAAGAGAGTACTACAAGCCGCTGCAACAGCACAGGAGTCTACGGGCTGCCCTGTTATCATCCACCCTGGCCGAAACGCCAAAGCCCCTTTCGAAATCGTCCGCATTTTTACCGAAGCAGGAGGCCGTGTTAGCAGCACCGTCATGTCACATCTCGACAGGACTCTGCTGGAGGAAACACTGCTGGCAGAGTTT…
OM_10072	GGACCTTTGGCGGTCCTTTGAACGAGGGCTACTGCAGAAAGTGTATCTTGGTAAGGTGGCAGGTATTTGCGTAGTCGTGGTAAGAACTGTATCACGTCCCTTTTGTTATCTCTTATGCAAGACACCGCACAGAAAGGGGTCTCATTTTCTGCTATTTTAACCACTGTGTTGAGTGCGGAAAATAAGTCACGCAACAAACAAGAATTTCAGTTATACTGTTCCTTTATATGTCCTTGCTTTCGTAGTGGCTTTGGACACACTTATAAAAAAAAAAATGCCTATGTTAGCAAAATAGTGTAAAACTCGCTCCACCTTCAAGCATCAGACACTGCGTGTCTGGTTGTGCCTCAACTCAGTGAAGCTGTATTCATCATTATTCTTGCAGTTTACATTATACTC…	CAATAAACGGATAGGCCCAACTAAAAAAAGAAAGAAAAATGCTTACCGTAACATACAAATGTACAGACGATGCCAGAGATGGCAGTTATCGCGCCAAAACAAGATACGGACTGTAATCTTTACAGCACCACATAATGATCTCAAAGCTACAATTATACGGAGTTGTTCTATGCAAGGCGTACTGAATAGCTGCTTATACTGACGACGAGCTTCGATGATGAAAGGGAAAGTTCAGACCGTTCTCGGTCCCGTCGACGCGAATGCTCTGGGATCGGTACTCACGCATGAGCATCTGTCGCACACGTTGGACGATCGTGTATTTACCGTCACACACGCACATCATCATTACGAAATGAGAGACTGTCCCATCGTGCTGGAAAACCTGTGGTGGATTCGTCA…
OM_10074	CCCGTGAGATCCGCCCACGTCGCGCCCGACCTCGAGCCCGACCTTCGCGAAGGGTGCAAAGGTTTACAAAGTGAGGGAATACAGGAGTGCACGGATTGACGTTGTTGTACAGAATGTGCCTGTCGACATCTCCCTGAGAAACTTGCTCCGTTCTTGTGGGATTTTCCCTCGGTGCGACACGAACCGAGCTCGTTCTCGACTTGATCGCTTGTTTTGCCCCCTCTAGGACGTGTTAGAGCCATCCTCTATCCTAATGGACGTATATAATATATTCTGAGAAAGAGAGAAAAATGCATTCCGCAGCCAGCATTGTCTCTCTTCACTAGCGAGCTAAGCCCCGAGGAGTCCCGCTCGTAAATACCCGCAAAACCCTTCTTGGAGGGGACTCTGCCAGTGGGA…	GAGACTCTTCATTGAATCTCAGGGCTGTTAGTGCAATGAGGAAGAATTATATCTTATCTCACAGTTATGATATTTAGTGCCTTAGTTTTGCGAGTCATCACCAGGTTATCGCACGAAAGCAAGCAGGTGATCCCTATGGCTTCGGTACAGCTTGGCGATATGCGCAAGGCGTACATTTCGCCGACCCTTTTAGAAGACGAGTTGCCGACGACGGATCCGATTGAGCTATTTAAAGAGTGGTTTACGACCGTCAAGGAAGCTGGTCTTATGTACGAACCGAACGCTGTGGCTGTGGCAACCACCACCAAAACGGGGCTTCCTTCGTGCCGCATGGTCCTTCTCAAGGGATTTGGCCCCGAAGGCTTTGTTTTCTTTACAAACTACAAGAGTCGCAAGGGA…
OM_10077	AAACAAATGTACTTTCTGTACAAAGAAATGTATTTTCTTAGTTTTGTGTGGCATGCTTCCACCAGCTGCATGTACAGAGAATAGGTGGCTACTGGCAGCAGAACGAGGGTTCAAGCCCGACATCCTGTTGTGTCCTCATGTGATAGAGCATTATTGGTCAT	ATGACCAATAATGCTCTATCACATGAGGACACAACAGGATGTCGGGCTTGAACCCTCGTTCTGCTGCCAGTAGCCACCTATTCTCTGTACATGCAGCTGGTGGAAGCATGCCACACAAAACTAAGAAAATACATTTCTTTGTACAGAAAGTACATTTGTTTACACCTATTTACAGAGCACTCTTCAAGTCCACTCAGCAGTACTCTAGTGCTAGAGATTGGCCAACTATCTACCACAACATTTTGTTCTTCATGTAATCTGCTTTGAACAGGTGCAAGGCATAACACGGATGCATATACATGAGTGTGTGCTCATATATATAAATGCGGATAAACATTACATAAATAATGCTTTAATGAACCACGCTCCTGTGACTACTGTAACGGTCACACGTTGCGT…
OM_10078	GCCATCACCACACTGATCCATAACAAGGTTCACCGTCTGCCGGTCATCGACCCCCAGACAGGGAACGTGCTTTATGTACTCACCCACAAGAGGATACTCAGGTTCCTTTTCCTTTATTACTACGAACTCCCCCACCCCAGTTACCTGGACCAGAGCCTTCGGGAACTCAGGATCGGAACTTACGAGAACATTGCCACGACCAAGCCGAGCACCCCATTGATTGTGGCCCTGAACCAATTCATTGAAAGAAGAGTTTCCGCCCTTCCCGTGGTGGACGACCAGGGAAAAGTGGTCGACATTTATGCAAAGTTTGACGTCATTAATCTAGCGGCCGAGAAGACCTACAACAACCTGGACATCACCATCAAGAAAGCGCTGGAGCACCGAGATCAGTATTTT…	GCAACTGTTCCCAAAGAAAGAAGAAAAAAAAAATCACAACAACCATGCCATGCAGCTGGACCAATCTTCCAGGAGGTTCAAACGTCTGAGCTGTCTCGAGCCGGTGTCCTTGGAATTGTGGTCGTCCTCGTGGGCCTCCTCGGATTCCTCGTGAACGGTCAGCGGAGAATTGTCCAGAAGCCGATTCCTGTCGGGCCGGTCCATGCCCATGGGCCTGAGCACCAGATAGGAAAGGATGTCGGAGAGGGAAATTATGCCCACTACGTGATCTTCTTCGTCCACCACGACCAGACGATGGACCTCGGCTTTCACGATGCGTTCCATGACGGCCAGGAGCGTGTCGTCCAGCGTGCACTTCATGACTCCTTCAAAATACTGATCTCGGTGCTCCAGCGCTTT…
OM_10079	AAAGAAATTTAAGTCCAAAAGCAGATATAAGAGGAAGTAAACATGAAAAACGTTGGCTTAATAAATGT	GCCGTAGCCGTAGCTCTCCCATCTTTATTACTGTGGAAGCACGTTGTGTGCCGAAATAACTGCCGGCGCATATGTAATTTAACTGTTGATACCCATGAACACAAACATGACCGAAGCAGTTGATACAGAGTCATCAGAGAGTGAAGAAGAGTTTGCACGGGACTTCCATTTTGTGGACACTGCCGCAGAATATGTCCAGGATACATGGGGACACCTnGCAAAACTAGTAAAGAAGAACAAACGTGCCGATGTGAATGACAAGATTGCTCGGTCTGTCAAGAAACGAAAGGCGGAnGACGTAGATGCAACAAACGATGAnGGCACTGATGTTGAAGAGAGTGAAGACGATATAGAAGATGCTAAAGACATGTTAAAGGCAAAGAAnAAAAAAGTAAAAAA…
OM_10082	TTTGCAAAAGTAACACTGAAAAAAAAAGTGCACATTGAAAAAGTAGTCCGCGAAAGTAACTCC	GGAGTTACTTTCGCGGACTACTTTTTCAATGTGCACTTTTTTTTTCAGTGTTACTTTTGCAAATACTGAACTTTTGTGGTGTCTTAAAGTGAAACTAAACAAATTTAATTTGATCTATGTACAAAATAGAGGTTTTCATAAGAATAAACTACGTTTTCTTTCGCATGGTGCCGAGTGTCTGCACTTGCAGACGGCTCCAGCATGCCCGCAATGCTGGCCAAAGCAGTCCGAAGTTTTTACCGTACCAGGCCCAGTTGTACACCATATGCTTTTTGTGGTTAGCGTTCAAGAATTTGCTGTAGAATTCAGACATTTCGTCAGCTGTTAGTGACTCTTTCACTATTCCCTCCTTCTTGAATTCCTCCAGTTTTCTTGCTGTATACAGTTTCTTTTCAGCAC…
OM_10089	AGATGAATTGAAAAAAAGTCATTAAATCTTGATGCTGTCAAGATGATGTGGGAGAGGTAAACATTGTTACTAGCACCGTGTGTCGGAGATTTCCGGCG	CGCCGGAAATCTCCGACACACGGTGCTAGTAACAATGTTTACCTCTCCCACATCATCTTGACAGCATCAAGATTTAATGACTTTTTTTCAATTCATCTTTATGACATTATGCATTCGTGTTGAACACTGGCTGTAACCATCAACAGATAAACCCGGGCGAGCACAGCCTGGGTATGGTGACAAGTTCACTTAATGAAAAACAAGTGGCnCAGACTATGCCAGATTCACATACAACATACTGTTTAACTAAAAAAGAAAAAAAAAAGAATnAGCAATTTACTAGTTGCACAACAGTATGTAAAACGTGGGCAAGCTTCATTGAAAGCCGCTGTGnCAGAACACTCAAGACAGCACGTATAGAGTGTACAAGGCAACCCGATTTGTCAACGTGATTACAAC…
OM_10090	TGAAGCGATGTTTCGAAATACTGATGCCTGTTCTGCCAAGTTCCATAAGACGTTGTGGGAAATGCCGACAGGCCAGCAGCAATAAAAAGGTTTTATACCTGGGCTGATTTTCTGTGCAAGGGTGAGCAATAGTTCAAATTGGACAATTGGAGT	ACTCCAATTGTCCAATTTGAACTATTGCTCACCCTTGCACAGAAAATCAGCCCAGGTATAAAACCTTTTTATTGCTGCTGGCCTGTCGGCATTTCCCACAACGTCTTATGGAACTTGGCAGAACAGGCATCAGTATTTCGAAACATCGCTTCACTCGTAACAGAAAAAGTAAAAAAGATAAAGGTACACTACACTGCACAACTGAGCGAGTTGATCAAAAATTGAATGAACAACCCTTCTTGCATGCTTAGGTCACTAGAGGCATTATGAGGTACTGCAATGCTGGGAAGCTTTGAAGCAGCATTAGATACTTTTAAGTTGAAGCGACGAAAAATGCCATTCCTAATATATACCAGTTTCCTAATATATCTCCTATGCTGAAATGAAAAACGAACAAAG…
OM_10092	TGTACGAGCTTCCTCTTCCTAGACGGATTTTTTATTTTTTTATTTTTAGCACTTTGGACGTTGAATGACGTGCAAGATACTTTCTTTTCGTCCGCCCTTTCCCAACATAACTCACGCGCGGAGTTCCAGCCTTGAATACCTTCAGACGAAGCCGGAGTGAATGCGCCCATATTCTTTTAATTGCCGGTGAGCTCCTTTTCCCTGCATGTACCACCTCGTGGCGTTTGAATGAAATAAAGTGCTTTCTGATGACGGCAAAAGTTACTGACAGTCACT	AGTGACTGTCAGTAACTTTTGCCGTCATCAGAAAGCACTTTATTTCATTCAAACGCCACGAGGTGGTACATGCAGGGAAAAGGAGCTCACCGGCAATTAAAAGAATATGGGCGCATTCACTCCGGCTTCGTCTGAAGGTATTCAAGGCTGGAACTCCGCGCGTGAGTTATGTTGGGAAAGGGCGGACGAAAAGAAAGTATCTTGCACGTCATTCAACGTCCAAAGTGCTAAAAATAAAAAAATAAAAAATCCGTCTAGGAAGAGGAAGCTCGTACAGATTCGCAAAATTTCGTTCACGAGGCAAGTCTAGCGTACGCTGGTGTCCTTGAGTTCTTTTGGCGACCGCTAGATGGCAGCACCAATTTACCACGCGTGCCTTATGCATGAAAGATGGTCATA…
OM_10093	ACGAGGCTCTATGACAACATTCCTTGACAACTGCTCAAGCTTGGGTGACCTTTTTGTTACAGACTCTACACTTGACCTTCTGCAGCAGTTTTTATGACATACAATCAGTTTAACGGCCTACGTATCCCAGCAAGGATTGCATAGGCCATTTTATGAGGGGTGTCTTTTTAATTGCTACCTCCTGCCACGAATCATTTCCCTCGAATGTTCTACAGTAGCTGTTTGGATTAATGGATAATAGATGCTGTTAAACATGCCAATAGTTGCCTTCAGTGTTGCCAGGGCGCTGGCACACAACAAAAAAGGAGGTCGACTTGGGGCAAAGTGCACACGAAATATAGAGCAGTGACTCTTAAAAACAGTCCGAAATATTTGAAATGGAAATAGTATACATAGGCT…	ACGCGGTACTTGAGTCGCACTGCACTATAGTnTTCGATAGATTCAGTGTGATCATTGTAGGGCCGAAGCAACTTCGATCGAATCGAACCGTACTAAAACGTAACTTTACATGCGAGGGAGCGAACATGTGATATATAATGGAAGTAAGAACGCTGCACTTACTTGTGTGCTGTGTGTTTTACTTCTGTTACGGGAGCAACGACCTCGGTAGAATGACTGTCGAAACTACGTTGCCGTAATGTCAGAGTGCCGTTTGTCGACACGTATGCGAATCTTGGGCTTTCAATTTCAAGATAACGAATATTGCGATAGCATGTAGGTGACATGGCGCTGCGGCTGTCGTGTACAGGAAGTTCGTGATCTATCATATATCGAACGCTCTTGTGGCATCGGGTGCTT…
OM_10094	CGGCGCACTAGTCCTACGATTTGTGCCACCAAGGAGCAACCACATTGCTCTGGCGGCGCAGGAATTTCAAGACGTGTATGGAAGGCGACATTTTCTCCTCTTTGTATCGACTGAAACGTCCAGTGGATGATGATCAGCATCAGTTCTTCTTCGGACTACCACCCATGAAGATCTCACGCCTTCCTCTGTACATACTGGTCCACTGTCTGTACAGTAACAGCACATCCTTGCACCAGCCTGTACATATTGTGTACGATAAGAGAAATGAAATGTCAATTAAATGAAAAGTGTACAGTCTTAAATAG	CTATTTAAGACTGTACACTTTTCATTTAATTGACATTTCATTTCTCTTATCGTACACAATATGTACAGGCTGGTGCAAGGATGTGCTGTTACTGTACAGACAGTGGACCAGTATGTACAGAGGAAGGCGTGAGATCTTCATGGGTGGTAGTCCGAAGAAGAACTGATGCTGATCATCATCCACTGGACGTTTCAGTCGATACAAAGAGGAGAAAATGTCGCCTTCCATACACGTCTTGAAATTCCTGCGCCGCCAGAGCAATGTGGTTGCTCCTTGGTGGCACAAATCGTAGGACTAGTGCGCCGCTTACTGCCCGTAGTTCCAAGAAACACGACAGCAGGGACCGCATGTGACGAGTTCATGTTCACAGCGTGGGGGCGGGGAAGTTTAACGTGCACT…
OM_10095	TTCATCCTCGTGCCTACAGTCGTCGTGAGGTCATAGTCATCCTGTCCACTCTGCATGATGCATTCGAACTGGAAACCAACAACTGCTTTCTTCTAAGTTGCAAATAAAGTTGTAACGGAATTAATTTGATATGTTATGACTCATATCGTGGTAATTTACTGA	TCAGTAAATTACCACGATATGAGTCATAACATATCAAATTAATTCCGTTACAACTTTATTTGCAACTTAGAAGAAAGCAGTTGTTGGTTTCCAGTTCGAATGCATCATGCAGAGTGGACAGGATGACTATGACCTCACGACGACTGTAGGCACGAGGATGAAGTCACCTCTTTGAAAGCCCCACAGTGGCCCTTAATGTTTAAAGAACAGACGGGAGAGACCGCTTGCATCTTAGAGATATTTGCATCAGTTGTAGCCTGTAGCACAGACAATAATGCAAACAAAAACAACAAAAAGACAACGAATTGCTACGGGCTGGTTTAAGGGTATTCATTATTATCTGTCATGATGCTTGGCAGTGTTGACCAGTGGCAGTTTTGATTGTGATACAGCCATTGG…
OM_10096	AAAATTGACCATAAAANGCATNNGNNGGAATA	TACAAGAATATGGATCAACCAGATCCCGACGCGGATGAATATTATCACGACGCTATCGATACATTTCACGCTCAACGGGATAAGGTACTGCTTGAAGATAATGCAGATAAAGATGACAGTGATAAGGAAGAAGTACTTTCCCTCGGTGACGACACAGACGACGGTGACTCTGAGATTGGGGATGATTTTGATTCTGACGACGATGACCTAGAACCCATTCGAGACGTGTACGAGAGGAACGTGCGAAAAGATGAAATGGCGAGTGATATTGAAGATGAAGAAGATGGACTTCCCGATGTCAAGGCTTGGGGAAAGAAGAAGTCTACGTACTACCATACCGACTTTGTGGACGAAGACTATGAAGGCATTGCCGACACTGCTGCAGAGCTTGCCGAGCTT…
OM_10097	GATCCACTGTCTCAGGTTCTCAAAGTTGTAGCTGGCCCACAATCCTCCGTAGTGGGCTTCTTTGTCCAGATGAAGAATTCTCTGTCCAATCCTTGCCACTGCCGCCGCAACAATTGACTCGGGCATCCCTGTCCCAACCACAATAACATCGTGGTCCGTGGGCAAGTCGTCAGACATCGTGCAACGTTATGACTTATATTAACTAAAATATTAATGAACCCATTTGCAGATTACAAGGGAGGATCGGCACTGTGCCATTCCAG	CTGGAATGGCACAGTGCCGATCCTCCCTTGTAATCTGCAAATGGGTTCATTAATATTTTAGTTAATATAAGTCATAACGTTGCACGATGTCTGACGACTTGCCCACGGACCACGATGTTATTGTGGTTGGGACAGGGATGCCCGAGTCAATTGTTGCGGCGGCAGTGGCAAGGATTGGACAGAGAATTCTTCATCTGGACAAAGAAGCCCACTACGGAGGATTGTGGGCCAGCTACAACTTTGAGAACCTGAGACAGTGGATCTTCTCAAGACAAAATGCACCAGAGCAAGAAGAGGATGTGAATTCAGACGATATAGAAGCATTnCTGAAACCTGGCGAAACnTACGTCCAGGTTCCGCGGCACTATGCAGCAGTCACCAATGCAAAGGAGATCATTA…
OM_10098	GGCACGCTTTTGCCCGTGTGGTGGTCAGTGGAAATTGGTGCAGTAATGCCAGCCCTGTCGACAGTGTCATCCACCTCATGTTTTATGTTGTGTACATATTGTGCAAGAATACGTTGGTATAAAAACTGTTA	TAACAGTTTTTATACCAACGTATTCTTGCACAATATGTACACAACATAAAACATGAGGTGGATGACACTGTCGACAGGGCTGGCATTACTGCACCAATTTCCACTGACCACCACACGGGCAAAAGCGTGCCCACCTCTGCTCCCATGCCCTCAAAGTTCCAGGCTTCAGTATGGGCCTAACCATGGACATAGTGAAGCATCTTGTGCAGTGCCTTGCTGGAGAAGGGTTTGTGCCCAGACCTATGTGGCGAACGATGTCGATTTTACTGGGCACGGTAACGGACCCTTCGACCGTGTGTACCTTCGGTGTGAAGCGCAAAAAGTCTGGGTAGATGCCGTATTCAAATTGCAGAGGGAGCGAGCTGAGGAACAGTGCCGGGTTTGCAATGCCTTCTGAGT…
OM_10100	CTCAACACCATATTGCTCATCATTGTTTGGAACAGTTGGAAAATTTGTTCTAGTCAAACATCTGTGCTTGTGGTGTTACTGCATTATGTACCATTCCAACGAATACGTGTCTATGAATGAATGTTATTTCCCCGTTCAAATGCCTTGCAGACAATACACAACGTTGTATGTTTACAGTGAGTAAAACTTGTATTGCCACAAGATGTATTATGGCA	TGCCATAATACATCTTGTGGCAATACAAGTTTTACTCACTGTAAACATACAACGTTGTGTATTGTCTGCAAGGCATTTGAACGGGGAAATAACATTCATTCATAGACACGTATTCGTTGGAATGGTACATAATGCAGTAACACCACAAGCACAGATGTTTGACTAGAACAAATTTTCCAACTGTTCCAAACAATGATGAGCAATATGGTGTTGAGAAGAGTACAAACACTGCAAGCAGGAAACAATTTACCTTTCAACTACAGCAGCACTTCTATCGTGCAGTGCCTGGTAATTCCGTTGCTCTAGAACCAGAACCATTGAATGGCACTCTACAACCTGGTGTAAAAATCCTATATCTAAAATGTGCACCATTATGCTGTTCATAGCTCTATTCCGCAT…
OM_10101	AACGTCTGCGTCCAGTGAGGCTCCAGAGTCCTGACTTAGAAGAGAAGCCATTGCTGTCATGGCCCTTGCATTCCCTGTAATTCGCTAACAGGGTCGCAAGCGCTGCCCCAAGCAGTGTGCACTGTATAGTTTCTGCTACGTCTTAGGTGTTGATTACGAAGGATTTTGTTATCGACACTCGCAAATAAAAGTGATGT	TCAAAACACTGTTGGTCGGTCGATTCCTCTTGCCCTTGTAGCTGCACCGGGATAGAGCGAGGAAGATGCAGTCAAACTTATGGATTCGTGTTATTCCAGCGCTCAGGTCGACCACTCTACAGCGCTCTGCTTGCGCTGGTATCTCGGTGCCAGGAGTACAAACGTGCCATCACAGACGATATTCCAACGGCGCAGAGGAGCACGACTTAGTTGTGATCGGTGCGGGACCTGGCGGTTACGTTGCTGCCATCAAGGCAGCCCAACTAGGGTTGAAGACTGCATGTATAGAGAAGAATGACACACTTGGCGGCACATGTTTGAACGTGGGCTGTATTCCTTCCAAAGCGCTACTTCACAACTCTCACCTCTACCACTTGGCACATTCGAAAGACTTTGCAA…
OM_10103	GTCCTGAACCTGTTGTGCTTGATAGTGTGCTGAACTGACTTTGTTGTGGTTGCTTGCAGAGGGTACAAGCACTGTACCCCTCCATTTTATTTCCTTTAAGCATTGCGCTTTTCCTGATGTTCTTTACATTTAGGAAACTGTGGCCTTCTAACTATCACGACTAGTGAACTTGTACATATGTTGCACTGGACTGAGAACTGTGAATTCGTGAAGAGAGACCCTTTTTTTACTGGTTCTTGTAAATTTAAGGGCTTGTAGGGTTTCTGATGGAGTGCACAATAAAATGATT	TACTTCTCAGGTTCCTGTATCTTTGAATCACCATGGTAGTCTAATTTCGTCCATATCATTTATGTCGCGCGATTATGAATACAGTTGATGAAAGGGACCCGTTGCGTCTAGAAAGAGAAGGGAAGGTGCGTGAGGTTGGTGTTCAAGCCGTTTGGTCGCTGTCGTCTTGTAAGCCAGGATTTGGCGTGGACCAGCTAAGGGATAACTGCCTGGACACCTACTGGCAATCGGACGGGCCCCAGCCACATTTGGTTAATATCCAATTTCGGCGAAAGACGAGTATTCAAGGAATCTGGATCTATGCGGATTACAAATTAGACGAAAGCTACACACCCAACAGAGTCTCTGTGAGGGTCGGGAGCAGTTTCCACGACCTGCAGGAGCTGGAGGCTGTAGACC…
OM_10105	TCCATCAGAATATTGCTGTTCCAGATCTG	CAGATCTGGAACAGCAATATTCTGATGGACTCGTATATGGCCAAAGCCCACATCCAGGCACCACTCATGCTGGAGAAACAGATTCTGGAAGTGGAACTGAGTGGCCACAAGAAAAGACAGTCCCTGTCAGGGGAGGCTCCTGCCCTGGGCATGCTTTGTGTGGAACTCTTCACTACCGACGACCTGCTCTCTATCTAGAAGCACATTTATATTTGTTATGAAAGGAATTGTACGAAGCATAACTTCCAAAGCTTAGTCATTGTGAAACATCCAGAATTCAGTGTTATTTAGACTCGAAAGACGCTCGTTGGAGTGATTCTGTTTACTGTTCAGTGACAATAGAAAGGATTGTGACATTTGAAAAAAAGGAACATCATGTTCACCAAAGACTCAGAGATC…
OM_10106	AGAATTGTTCCTTCTACCCTCTACCTCTACCTCTTCTCGGCTTCTACCCTC	GAGGGTAGAAGCCGAGAAGAGGTAGAGGTAGAGGGTAGAAGGAACAATTCTTGCTGTCACTTGCTCACTCAAATTTTTGAGTCGTCCGTGTCTACTTCGTTGTCTCCGTCTCCCGTGTACTTCCTCAGACTCAAGGAAATGCTACCCTCTTCTCTACAGTATACTGTTACATATATTGTTCTACTTCAAATACAGGTCCAAGACAAGTGTGGAAATTGGCTTGGTACTTTCTGCTCTCCAGCAAGTGACAGCAAGAATTGTTCCTTCTTTCCCACATCCTGCAATTGAGCAAACAGTTCCTACCTTCACATCGTAAGGGTCGCACCACTTTAGGAGTTCCTGGTACACTGCATTGATCTCTGTAACTGTGGGAACCAAATCTTCGTTCTTGCTCTGGTT…
OM_10108	AAGAACATTGTGAGGATGTACAAAGAGCACTCTGCAAGTGAAAAATACGAGCACATATTTTCAGAATGCTCCCGGAACTGCCAGGGTGTTCTCTTTTAGATAGTGCTTGGTGTACACCATTAGAAAGAAATATTGACATGTTAACAACAGAATATCAGTCTTTGGACTGTGTGCTGTGCCTGACATTATACTTTATGTGAATAAAATAAGCGTTATTCTTCAGTTTACACGGTCATTGTATTTCAAATGCATTTCTAAAGAATTTCCACAATTTTCGATATTTTTCACGATTATTGTGTG	GAGAGAAAAGGAGGAAAGAGGGAGGATAACCGACAAAGAGGGCAAAATTGATGACGCATAGGACACGCCGTGnGGTTTTCAGGCGnAGCAAGGTTGTTACACTGAGTTGTTCCCACGGGACGAAGGCGCAGGCTGAAACTATACTAATTTATCGCCTTTCGAAACCTGAGAGAAACGCGAAGAGATAAAGAGGGCCTCTGTGTGTGCTTGTGGAGGAAGTAAAGTTCTCGCGAAGTCTGGCCAGACGAGTCGCAAGATTGTACGGGACCTGAATTCAAGATGGAGTTCCGATACTGCTATGCTTGGCTGCTACTGCTGGTGGGACTTCTTGCAGTGCCCAGCGAACAACAGACAGCACAGACCGTATGGGACAACATGTCCATGTTCGAAGTTTCAACT…
OM_1011	GATGAAAAAATGTTTGGCAAANACTTTTTGCTTTGTGTGTACTCATACTGAGCTTGAAATTCAGAGCCACTTTTGTGATGCAAGATAGTCTAGCTAGCATGATTCAAGTTACAAAACCTGTAGGCCACAAATATGTACA	TGTACATATTTGTGGCCTACAGGTTTTGTAACTTGAATCATGCTAGCTAGACTATCTTGCATCACAAAAGTGGCTCTGAATTTCAAGCTCAGTATGAGTACACACAAAGCAAAAAGTnTTTGCCAAACATTTTTTCATCAGAATAACTTCAAACAAAGCTTAGCCTAGACCTATGAATTCTATGCGGCACGGTAGTCAGTTGCCTCGGCACAACTACTAGCAGCTAGGGGATCCTAGTTATGCCTCCGGGCTTTAACATCCATCCAGCATGGTGTGCTACGAAAGAAAATCTTACACTGAAGCCTGTAAAATCTACCAGGAGAAGAGACATTAGGCAGGTCCACAAAGCAAAACTGCAATCGAACATTGTTGCATGCCTCGCTGACGCTGCCAAACGTT…
OM_10112	ACAATAAAAGTGTATCACCGCATGTGTTCAGCGAAAGTTATGGATCTTAGGGCAGCCTGGGAGATTTGCTGAGTTTACTTTGC	AGTAGGGAGGCCCCACCGGCTCCCAGCAACCGGTTACCTTGGAGATTTCTTCACCACGTGGCCTTATTTGTTACTGAAAAAGAAGAAGAAAAAAAAAATAACAGGAGGACCTAGATTATGTTTGTGTATCTACGACCTTCGTTCGTGAGCTGTGCCTTCAGAGCTGTTCTTGTCGCGCAACAGGTTCGGTTACTCAGAGGAAGTGATTGTCCGAAATACGGTGGAAACAGCGACATGAAGTTAACAGACTGTCGAACCTCTATCGGACGCGCTGAGGATTTCAGTGTGCACTCAGCTCACATTGGACAGGTCCATGACATTCCGGTGGACATTCTCATACGGCCACTGGCCCCAGTGCTCGATGAAGCAAAGGTTGCCAGTTTGATGGAAACACTAAAG…
OM_10113	TCGCTCTCATACGAACGTATTTGCCACAGCAGATAACCAAAAGTACTGATGCGATGCCAGGTTGCACTTGAACCACCGGAACAAATCCTCAAAATGTCATTAAGGTCGTGAGCCTCATTCAGCTGCCGAATAATCGAAACAGGAAC	GTTCCTGTTTCGATTATTCGGCAGCTGAATGAGGCTCACGACCTTAATGACATTTTGAGGATTTGTTCCGGTGGTTCAAGTGCAACCTGGCATCGCATCAGTACTTTTGGTTATCTGCTGTGGCAAATACGTTCGTATGAGAGCGACACGATGCACGCCTTCACGACTTCGGGTCGGCAGCTTCAAACTGACACGAGACATCAGGGGTCATCTTCGCAAGAGAAGCAAGCACTAGAAGAAGAGCCCATGTTGTCCGATGCGCCGGTAAGGCGGAAACGCAATTCTCCAATCCTTGAGAAGCGTGCTGCGTGCATACCGAGACCAGTCCCGGTCAGGGTCCCCCAACCTCGAGATCCCGAGGCCCTGCATTACCCGACGTGCACTGACGTTCTTCGTTGC…
OM_10114	TTCAAGATCCCCAGGTACTTCATCTTTGAGGCAGACTACCCGAAGACAGCGATAGGAAAGGCGCAGAAGCAAGAGATGCGGCTATTGGCAGCGAAGAAGCTAGGTTTATGAGAATTGTATAGGTGATATTCAATTGTCAATTTTACACACTTGTTTATAGTCCTTTGAAAGACTTCGAGAACCTTGGAGGTAACTGATGGAGCGGCATGTATGGAGTGTCACTGCAGAGCGCATGTCAGCCTTGCATACATCTCGTGTACCCACCACCACGAGTGCAAGTGCCACCATTCCCGCTACCACCTAGTGAGACCAGTTTGCTCATAGGTGAAGGTCCCGATACCTACCAAGGTTTCCTAACTATTCTGGAACCTAAGTCCACAGAGGGTGTATATACATGAT…	AAAAAAACAAGAATACCGTGAATGATATGCTCGGAGAATAGCAAGGGTGTATAACATATATATATGTCATATATCATGTATATACACCCTCTGTGGACTTAGGTTCCAGAATAGTTAGGAAACCTTGGTAGGTATCGGGACCTTCACCTATGAGCAAACTGGTCTCACTAGGTGGTAGCGGGAATGGTGGCACTTGCACTCGTGGTGGTGGGTACACGAGATGTATGCAAGGCTGACATGCGCTCTGCAGTGACACTCCATACATGCCGCTCCATCAGTTACCTCCAAGGTTCTCGAAGTCTTTCAAAGGACTATAAACAAGTGTGTAAAATTGACAATTGAATATCACCTATACAATTCTCATAAACCTAGCTTCTTCGCTGCCAATAGCCGCATCTC…
OM_10116	CTTCCAGACGAAAAGATCGTCCTACACTCTAAAAACAGAACTTCACCCCATANCNCGGCGGTGACCAGTCGCCGTTCCGAATGGTATCTTTTCCTGGCCCCATTTGCCGGAGGCGGTGGGCG	CGCCCACCGCCTCCGGCAAATGGGGCCAGGAAAAGATACCATTCGGAACGGCGACTGGTCACCGCCGnGnTATGGGGTGAAGTTCTGTTTTTAGAGTGTAGGACGATCTTTTCGTCTGGAAGAGTCCTGTATGGCTGTAGTGCTCGATAAGGCGTTTCAGAAGATCTGTTCAGCACGACAGGCGAGACCCACATGTGAAAAAAGCTATCGAGAATAAATAACGTTCACTGCATGTATATACATAGAGTGGGATGACCGACATTGATGATATCCGTTCGGTAGACAAGTGACAGCAGGCGATAAGGTGGAGAAGTGTGCGGGTGAGCGAGCAACCAGTGCCTGTTCCCATCTTTTTGAATGCCACTGGACGAAGAACCAGCGCGTTTCGTCGCGCGCCGT…
OM_10117	TATGTGAAGCTGTGAAACACA	TGTGTTTCACAGCTTCACATAACGTGAAGCAACAATAGTAATACGACGAAAAACTGGCAAATAATTATCATGCCCAGCATCACGTTGCAGTTTTGTTATATTTTTGCACAAAGCGAAATAGACATCTGCGCTACACAAGCCCTAATTCAATCTTCACCAGCAGGTATAGCATCTTCGAGGCGGCGCACAAACTTCACCCTCAATTCCGTGGTCTGATCACCCTTCAGTTGATCTTGCACAAACCACACGACCACTTCCGTCTGCACCATTTCCAATGCGCCGCGTATGATGCCTGGAATCATGTTGCAGTACTTGAGTCCACTCAAACCTTCGGGCAGTTCCATGAATGCAGTCAACGGGTTTGTCTCCAAAACGATTGAGAACTCGTCCCCCGCTGGA…
OM_10118	AGTATACCATTCCATACATGAGCTTCGCTTCTTCATCTCTGGCCATGCCCGAAGTTTTGTTCCGTTTCCATTCTGCGTAGTGAAGAAAGGTGCCATTCTGGCTGAATATATAGAGATTATAGATCACCATTAGCAACAGTGCTACAACCAGCGATCGAAACTAACACGAAAATCATCGCAGTGCGTGATG	CATCACGCACTGCGATGATTTTCGTGTTAGTTTCGATCGCTGGTTGTAGCACTGTTGCTAATGGTGATCTATAATCTCTATATATTCAGCCAGAATGGCACCTTTCTTCACTACGCAGAATGGAAACGGAACAAAACTTCGGGCATGGCCAGAGATGAAGAAGCGAAGCTCATGTATGGAATGGTATACTCACTCAAGTCCTTCGTTGCCAAGATAGCTCCCACAGACTGCAAGGAGGGGTTTCTAAGCTTTCGAACGAACAAGTACAAGCTGAACTTTTATGAGACACCTTCTGGTCTGAAGTTCATCATGAACACTGATCTAACTGAAGCCAATGTGAAGGAGCTACTCCACGATATTTATCGTCAAGTGTACGTAGAGTACGTTGTAAAAAACCCT…
OM_10120	CAGTATTACGTCCCGCGGAATTTCCTTTCG	CGAAAGGAAATTCCGCGGGACGTAATACTGGGCAAGAGATTAGATTTACAGCCTGCATGTGCACTGTTTGACAGAGAGTTGCCCTGTGGAACACAATTGACGATGTATGACTCTGCTAATTTTATTGAAGAAAATAAAATCAACCGACAGGCTTCAGCTCTACTGTATATTAAAACATGGCACTTGGTACATTACATTAATGTTATTCCTGCAGCGACCACTGTTACATGAATGTTTGATATTCAGTGAACAGGTAGCTTGAATTAAGTCTATACAATGAGACAAAACGTGTAAATAACGCATTCGGTAAAATCTGACACTATGTGCACTTTGTCGGAAGACATTATATAAGGCAGAACGTTCATGATTTAATTAAATACCAAAGGAGAGCGTCTTATG…
OM_10121	GGGACTGGTAAGAGAAGCTCCAGTTTTCCTTTCTTCTGTTGATAATATTACTGACCTCAGTTACATGTATAAGTGATATTTGATATATAAAGCTTTACTTCGAGAATGAAGGTTGCAATGTGATCAGACGGTGAAATAGATTCTCCTTTCAATTGTGCCCACTTGGGCCCACAACATGCTTTCGTCTGGCTGC	GCAGCCAGACGAAAGCATGTTGTGGGCCCAAGTGGGCACAATTGAAAGGAGAATCTATTTCACCGTCTGATCACATTGCAACCTTCATTCTCGAAGTAAAGCTTTATATATCAAATATCACTTATACATGTAACTGAGGTCAGTAATATTATCAACAGAAGAAAGGAAAACTGGAGCTTCTCTTACCAGTCCCTCAATGTACATTGCATCCCCTCATGGAAAACGAAGCCAGACCCACGTACCAGCAACAATACTTTGATTCAGAACGTTAGTACACCACGGTTCAAAACAAAGCAGTCACACAGGTCATATTTGACAACGGTATCTACAACAAAGTTCAGTTACGCCTTCATGCTGCTGTACACAACAAAAGTGTTTGAAGAAGCAAACTACCCCTTG…
OM_10123	GGCAGGCTTGCGTCGGCGCTGCTGCTACCGCAGGACCGTTATCTGTACATAAGCGATGAAAAT	CCGAGCGGTTTAATTGGTTTTGGATTAAAAAATCTAAACAAAAAGTTCTGAATTCGACATCCTGGCAACACTGACGGATAGCAGTATACTTTAGCGTTGCCGCAnGGATGGnGTTnGAnATAACGGGCGTACTTCGAGCGTACGCTTCTGCTGTCCCTTTTGACAATGCGTTCTTGAAGTTACTTGTGCTGCAGCAGTGTGCGAACTGCATTTTTGTATTGAATATCGTACACTGTGTATAGTCGAGAGCAGAAGACATATATCGGGCACTGACAACTATGACGCCCGAGGAGCGGGCTGGGCTCGAAGAGTCGCTGGCACAGTATGAACAGCAATTAGCTGCAGTTCAGTTCGCTATTCAAAGCGCTGGGGAGGACGAAACTGACGATCTAAGTGAGC…
OM_10124	GCCAACACGGGACCATAGCGAGGCATAGTTTCCAATAAAAATACTAGTGTTTCCCAACCATCGTTGCGTA	ATGGTCGGCCCCATTTCGTACGCCCTTTCACTATTGATTTCAGGTGCTGACAAGTGACGCGTTATCATATGTGCTCAGAGGCGCATGACTCTTGCAAGCGAAACACCACAACGACGTCCGGGTTCCGTTCGCTATGTTGCGCGTCATGTGCTTGCTTCTTACAGCACTTCTTTTTGCGACGGAAGTCCGCAGCGTAACGTGGGGACGCGTGAACGGAACATACGACACCGCGCACCGGGTCGCGAACGTCCTAAATGACACTGCAGATTACGAAGCCAATAACGTGCTTACGnGCTGGGAAGTAACGGACAATGACACGGTTTCATACAACGTGACCGAGCTCCCTGAAGCTACACATTCAACAGCAGAACAGGACnCCTTCAACTCAACTGCATCAAC…
OM_10125	GGACATAGTGGCAGGTTGAAAACTTGGGGTATATACAGCTAAAATTCTTCCATGTTCGTTGTCTTTTGTGCCCCGCTTCAAGTAC	GTACTTGAAGCGGGGCACAAAAGACAACGAACATGGAAGAATTTTAGCTGTATATACCCCAAGTTTTCAACCTGCCACTATGTCCAGCCTCACAAGGGAAACTGGCGACATTTATTCTTTAAACAAAATTAAATATACATTTCCCACGTGTATAAAGCTGCAATCCAAAAGCTGCACAGCCCTTCCCACGCACTTCGAAAAATGACCATTTCTGAACATTAAATAACATGGATAAAGAACCAAGAGCAGCGGCACCTGTAGATGGTAGAGTAAGAGCTTTACACGGTTCAGCCCAAGGTAGTGGAGCAGAGGAGCGCGACGCCACGCTCATAAAAGCTATGTGCCTCCCGCACGTCGGCTGCAGGCAGGTCGACGGTGAAGAGGAGGTCGTTGCGGCTA…
OM_10129	ACTTCAATAATTGCTCTTTCACCAACAAAGCAGTTCGGGTTGAAGCCTTGAACTGCAACATGCTTTAGAGAATAAAGACAAACATCGCCT	GGTAGCAGAACATTACAAATTCAAATAACCTTCCGGGGAATTGTAGAAAGAGAAACTGAAGTTTTCGAGACGTCACTTTACGACGGCCGCGGAAAGATTTTAGCGAnATTnCCATGCTGTGGCGGTAGCGGTCTCAACAGTAGCGGTCTTTCTTCTGCTAGTGGAGCTCTTCCAACAACGAATATACTATGCTCGTCAACGAGTGTTAGAGGCATGGCTGTTTGATTTAAGCGGCCCCAGACGTCAAATTGTTTGCCTTCGCGTTTAGGATACATCTGCCAGTATCAAAAGATGGCACAAACAGCTATATTACTGTGCCTTTTTTCCTTAGTCGCCAGCAATGCCGCCCAGAATCGCGAATCCAACTGCAAGACGCCATTCGATGAACCTGGATCCTGT…
OM_1013	ATGAGTATGCAAACGTCAAGAACAAGCCCCGTGTACAGAAGCAGGTCAATCAGAAACTGGCCTTTAGGGGGCATTCCAAAAAGGTCAAGTAGAGGTCACAAGACTGCCCTAACTTGTAAATAATTTTGAATAAATTTTGTTTGGGTAAGGGGGTTGGGACAGTTAACCCAACTGCTGCTTAATCAGTGAAAAATGTGC	GCACATTTTTCACTGATTAAGCAGCAGTTGGGTTAACTGTCCCAACCCCCTTACCCAAACAAAATTTATTCAAAATTATTTACAAGTTAGGGCAGTCTTGTGACCTCTACTTGACCTTTTTGGAATGCCCCCTAAAGGCCAGTTTCTGATTGACCTGCTTCTGTACACGGGGCTTGTTCTTGACGTTTGCATACTCATAGAAATGGTGGCCGATCTTCTTCACCTTTTGTGCATTCATCAGGCGACGTTTCTCCCTTCCAGTAAGCTTGGGTGCTTCATCGTCACTGCTGTCCCCTCGTGTTCTACGCTTCTTGGATGACCCTTGTCCACTTTTAATCTTGGTGATAACAAATGTTCCACTGGGACAAACCTTTTTTAGTGGCCTGGCACTCTGCACAT…
OM_10132	TTACATATGAAGAGTATATTACAGATATATACAAACACACACAGGCACACACACATTAATATGAGTGCTTTGATGTTTTGTTGGAAAATGTTGTGGTTCTGTGATTATTTTTTTATTCAGATGCATCCACTGCAAGGAAGATCACCCGAAGTAATAAAGTGAGAAGCATTTTTGTAGCCATTTTGTTGCCTGTCTTATGTGGGAAAGTGCATTATGTTGCCAGAGAGGGTTGGGCCGGTGGGAGCCTTTTTCAAGCAGGCC	GGCCTGCTTGAAAAAGGCTCCCACCGGCCCAACCCTCTCTGGCAACATAATGCACTTTCCCACATAAGACAGGCAACAAAATGGCTACAAAAATGCTTCTCACTTTATTACTTCGGGTGATCTTCCTTGCAGTGGATGCATCTGAATAAAAAAATAATCACAGAACCACAACATTTTCCAACAAAACATCAAAGCACTCATATTAATGTGTGTGTGCCTGTGTGTGTTTGTATATATCTGTAATATACTCTTCATATGTAACAAATGTGCATGTGCAGGACTAACATTCTCTAAAATATGCTCACACACACATTCAAACAAAGCACACCCAGGGTGCAGCCGCGGGAAGAAACAAACAGCTCATCAGTGTGTGTGGCAGATGCCTTTCTCCAGGAATGC…
OM_10134	AAAAATTATCGTTGGGGTCCCATTCTTTGGGAGGATATTCAACATCACACACCCCGAAAAGAACCACAGTTTCTTGGCTGAAGCACAGCATTTAAGCCCAGCTTACGGCTGGGATGGCAAAGTAACCTTCAATCGTACATGCTATCAGTTCTTGAAGGAACCAAAGGCAACGCTAGTATACAACAAAACGAGTCAAACGCCTTATGTATACAACGAGGGTAAATCAACGTGGGTTTCCTATGACAACAGGAGAAGCATCTGTGAAAAGGTGAACTGGATATACTCGAATGGCTATGGTGGTGTAATGTCGTTCGCAATCAACTTCGACGACGTCTATGGCCACTGCCGACTGGGGAAATTTCCTTTGCAGACCGTCATATATGATGCTATAAAAAATAC…	GTGTTGGTCTTGTGCATTATCGTTGTCACGTTAGGCTAGGCCTCCTGTCAAGCTGTTGGAAAGCTGCTAGTTCTTTTGCGTTGCGCCCAGATCATAATTACTGCTCTGCTTTTGCTTGTCTCAGTTGCATCGTACCAGCTTCATGTTGATATGAAAAAGATATCGCTACCACTGCTAACCTTTTTCTCACGAACTCTCGAGCAGGTGTACAACGCTGTGTTTGATGCTTACGTGGACCTGCCGGCGGGCTACACAGTCCAAAGCGGGGACAAAATGAAGCTGGTAGTGGATGTGCCGGAATCATCTGGATGGTAGGGACACTGCACTTTTGCAATATTGCCGTTGCTACCTCTCTTTTCGAAAATTCAGGACCATGTCATGCAACTGTCTTTGGCACTG…
OM_10136	GAGGGTCCACCGACGCTTCACTCTCACCGAACAGACTCGTGCGCGATTACGACAGCAACACAAGAAAGCAGACGTCAAGGATCCCGTTCTCGTGCCTAGCAACGCTTGTGTGCAAACACTTCCGTGGTGCCTACGTACGTCTGCTTCTTTCCTTCAAGTGCCAAACTACACAGCTCTTTCTCGAGTGCGACACAAAAGCAAAGGACAAGGCGTTAGCAAGGACAACAGCACAGTGCGACAAGGAGGTGGTTCGGAAACAGCACAGTGCGTCGATGCGGGGTTGCAATCAAACGTGAACCTCGAGACTGGAAAACTGTCGGTATCGGATGGAGTTCCGGATATCATGTCTGCTGTCGCCGATTCGAAACTGCGCTTTCTACTCATCTTTATTATCGTGTG…	ACGCCCTTTCCATTTTCTTCGCTTCCTCCTCGGCCGCGAGGGGCAGAGAGGAGTCGAGGAGGCCAAAACTCGCGCACACCACGCCGTGAGCGGTTCATTCGCGGGAGCATACCCGATCGGTCAGTACACCAAAGAACATGACGGGTGACAAAAGGGATAACGCTTGCCGGAGTGACGTTCGCTTGATACGGTGACGGTTTCTTGGTGGTATAGCTCCGACTTTTTCGACCTGTGCTGGTGACTTTTGTTCGCGCCTCCTTCGTCTTTTGGAATATATGTACTTGTTTCCGTGCAAAAGACCTTATTTTCAATTTGAAACTATGGAGATGAAATTTGAGTCGACCTTCGCTGTGCGGTGGTTGTGTGTTTTATGCATGGCGCTGGTGTTGGCGTTGCCGA…
OM_10138	ACTTTCCTCAGTAGGAAAAGGAGAAGACGTGCTCTTCCTGAAAATGCAGCTTGGGATACATGCACATTTGACCATTGTTTCTGCACAGGCAAAAAAGAAAATACTTTCATCTTTTATTGCTTGGGAATGACGTACTGAATGTCAGTGCTGAGGGTAATGGTGCATCTAAACATCATTTTGATTCTAATGAGATTGGGCTAATGTTGTGTTTATTTTATGCCTTTGCTGATGCATTGAGATGATGTAAATGTTGTAGCATACAGTNGTAGTGTACTGCATAGTAATCTGACAAAAAATTAAAAATGAATTGATTGCTTGTGCCCCTAATTTATAGCAAGTAAAAGAGAAACATATCGTGAGAGCCTCATTACTCAGTTATTCACCATCTTAAACTCTTTG…	GGAGTTAGATGGCGCTGCTCTTCATGTGTGAGATGTGTGGAGTCACGATACGTCCGTGAGCGAGCCAGTATGGCCGTGGTGCTAGTTGTATGTTTGTAGGAATTACTGCCCGCGATATCCACACCATGGAGCACCCGACAGACTTTAAGCCCCAGAAGCCACTTGTGTACAACCGTCTACTGCCGTACAGTGATGAGATCCCGAGTGAGGCAACGGCAGCGTTCGCTGTCATCAAAGGCAACCTGGCAACATCCGTAATGTTACGTGAAATCAGGCCAGGAGCCGTAACTTGGATGGCTCATCTAAATAACTACATGAAACTCTATGGGTACTACATGAGCAAAGAGGACCATGTGCATATGATTAACCTCCTCTTGGAGCTCATTGCCATTCCCAATC…
OM_10140	CTCGTGGTGACAATGCCAGGACATACGTGAAAGCAGTCGTGGGAATAAGCAGTTTGGATCATGTGTTCTGTTTGTGATCAGAGACTAATTTCTTGCTTGTTACAAAGTGTTTGTGGTGTTGTGTAATTTAAACCTTCTATACAAAGTAAATAAGACCAATAAAAAGAGCAAAAGTGC	GCACTTTTGCTCTTTTTATTGGTCTTATTTACTTTGTATAGAAGGTTTAAATTACACAACACCACAAACACTTTGTAACAAGCAAGAAATTAGTCTCTGATCACAAACAGAACACATGATCCAAACTGCTTATTCCCACGACTGCTTTCACGTATGTCCTGGCATTGTCACCACGAGGTCAATCACGCAGAAGCAATGAAGAACAGTCACTCCATGGGAAGCTGAATGCTGACTGCAAGGAGTGGGGCGAGGGCCACACAGTGACTACTCAGCCCACAAAGTACAAGAAAACACCTTCCAGAACGGAACCATGATTGACAAACACACTGGTACATCTAACATCACTAGAGACCTATTGAACCCGCAAACTAAACTCTGGTACTCACAACTGCACTTTCA…
OM_10142	ACTGCACTCTGGTGGATGGATCACAACCAACTACCATAATACTAATACAGAGAGAGAGATGATGTTTAGCCCCATGTAACAGGATATACATGCAGGAGACAACCTGTGCTCGCAGGACTTGGGAATAGTGTGCAGAATGTCTGTTTGGATCAGTTTACCACGCAAAACATTGGGCATTTTGATATTGGTGGAGTTCGTTCCACGTGTGCCGCAGTTAATGAGGGAATGAATAAAATGACAGACTAGTAACCCCCGTAATTTGGGTATGCCTGATGTGTTGTGATGATCCACCTGAAGTGATAAAGCTGTGAGTGAATAGCCGCTGAGTCTTGTCTGTTTGCTTGGGCAGCCAACTTTACGCTGCCAGAGAAGGGCTCCTTATTCGATGAAGTAGAGTAT…	AGTCTGGACGGGCCACGAAGCGCAGGAGGTCCCGGAGTCCCGAGGGAGAGCGTCCCAGGCGGCGTTCTAGATCCAGGTCACCCCACCATAAGCATCACAGTCGTAGGAGCCACAGTCCAAGGAGGTCCCGGTCGCCTCCAAAAATGCAAGAGTTTCCCGAAGACACTTTTGATGCAAGCGTCCTTAGCCTGGACACCTACAATTCTGACTTAAATCTCGTCATGGACAAGAGTCGCTTCTCTGCGGAGCCTATGAACCAACACGGCTTTGGCCTCATGTGGGCAGGAGCGAGGGGAACTTATGGCTTCCTCAAGGGAAACATTTGTTTTGAAGTAAAGATTTCAAAGTTTCTGGACGTGTCCCACCTGCCATCGGACGAACCCAATCCCAATGTGGTGC…
OM_10143	TTTGTACATTACAACACACTTGTGTGGACCATTCATTTGAATGAACTTGTGTATCACATCTGTAATAAATGAATCTGGGAGATTTGGCTAAATCCTTTTTGCCTGTACTGAGAAGCAAATGCAGACCATAGGAGCTAGT	ACTAGCTCCTATGGTCTGCATTTGCTTCTCAGTACAGGCAAAAAGGATTTAGCCAAATCTCCCAGATTCATTTATTACAGATGTGATACACAAGTTCATTCAAATGAATGGTCCACACAAGTGTGTTGTAATGTACAAAATTATGCGCAACCCTTCCTCAACACTCTCCTAAAATTTTTAGTGATTCATCAAGAGTTAAGGAGTGTTAAGCATTACAGTAAAGCTCCAACACACGCGCACGCATGCACACACACACACAAAAAAAAAAGAAACGAGGTCCCCAACTCCTTTGCTGACAGATGAAAATGTGTGATGTATCATATAAAGCAGCCTTTGAAAATGACAAGCTGTAGTGACTATGCGAAGCCATGTGACGACATTAAGGAAGTGTACAAAATA…
OM_10144	GTGATGGGGCTTCCCCGCAAGCGTAACTATGCGGGCCGCTGGGACGTTCTCATCGACAAGTCCACAAAATGCCTGAACAAGTTACTGGAAATGGCGTCCCAAACACCACGTCACTACATTCTGGATCAG	CTGATCCAGAATGTAGTGACGTGGTGTTTGGGACGCCATTTCCAGTAACTTGTTCAGGCATTTTGTGGACTTGTCGATGAGAACGTCCCAGCGGCCCGCATAGTTACGCTTGCGGGGAAGCCCCATCACCTGCGGGTACATGCGATACCTTATGCTGCCAGGTATAGGTAGCTCTACTTCCCACACATTTCCTTCCACACATTGTCCTAGAGCAACACTTTACTACTTTCAGCTTATCAACTAGGTTATATACTTGTCCAGAAAATGTGTGCACAGTCATGCTATCCCATCAGTGCAGAGCAAGGTATCAGAGCCCAACGACATCCAGGCCCTGCTATTGAAAAAGCAGCTTACAACATTGAGAACAGGGCATTGGCTGCGCTGAGCATCACCCCAAGC…
OM_10145	GAGCAAAAGCAAAAAAAATGGCGGACCCGAGGAGGAAAGGACGCACACGGAGCGGAATGTGGAGTCTTTGGTGAGCGACTTTGTACTCCAGCCGCGATGGCAGAGAAAGCGAGACAACTCCCCGGCCAGCTGGTGTGTTAGGATTTGCTCCTGTGTGTGTTTTTGCCGAAGGTGAGTCTGGGAGGGAGGTGGGTCTGCCAGGGGTGGGTGCAAGCAGAGCGAGGTAAGTGTAGAAGCTGTGCCGGAGGAGGTTCTTTGCTGGCCAATGAGGGCAGAGAGTGCTTTATTTGACACGGCTGTTCTTGTTCTCCTTCTTCTGCCGCTCTCTGCTCCCCCCAGACGAATGTGTATTCCTCGGCTCAGCGGCGCAAAATGCGCCCCTTTGAAGGTTTCAAGCGC…	AGTCTGGACGGGCCACGAAGCGCAGGAGGTCCCGGAGTCCCGAGGGAGAGCGTCCCAGGCGGCGTTCTAGATCCAGGTCACCCCACCATAAGCATCACAGTCGTAGGAGCCACAGTCCAAGGAGGTCCCGGTCGCCTCCAAAAATGCAAGAGTTTCCCGAAGACACTTTTGATGCAAGCGTCCTTAGCCTGGACACCTACAATTCTGACTTAAATCTCGTCATGGACAAGAGTCGCTTCTCTGCGGAGCCTATGAACCAACACGGCTTTGGCCTCATGTGGGCAGGAGCGAGGGGAACTTATGGCTTCCTCAAGGGAAACATTTGTTTTGAAGTAAAGATTTCAAAGTTTCTGGACGTGTCCCACCTGCCATCGGACGAACCCAATCCCAATGTGGTGC…
OM_10146	GTAGCGAGTGCAACAGGATCAATGCCATTCTCGCAAAGACGAAGGCATATTGCAAGAGTTTCAGGGTCGAGGCCAGTGTTTAGCAAGTTTGAGATCTCCTGAAGTACTTCAAATGTTTCTTTGGCTTGAAATTTCCCATCCCCGCCGCAATCCACCATGCAGA	TCTGCATGGTGGATTGCGGCGGGGATGGGAAATTTCAAGCCAAAGAAACATTTGAAGTACTTCAGGAGATCTCAAACTTGCTAAACACTGGCCTCGACCCTGAAACTCTTGCAATATGCCTTCGTCTTTGCGAGAATGGCATTGATCCTGTTGCACTCGCTACCGTTGTGAAAGATCTGCGACAATACGTATTGAACTCGCAGAATGGTCCTCAAGTAGAACGCTGAAAATCACTGCATCCTAGGATGACCTCCCACTTAGTAAATTCTCTCTATTTCTTATGTGTGACCGGATGAAATAGTTTCATTTCAGAAGTAATTGAGGCAAATGTCAGGGGCATCTACGGTCTTTTATAACTTCAACAACACTGAACAAATGTCTGCTTCTCTTTCCTTTTTT…
OM_1015	GAATTTAATGCAGTAAACTTTTATTATGATGGTCATGTAGGAATGTGAAAATGTATCTTTCGCTGCGGGTGCAAGTGTTCTGCGTGGCAGCGGGAACGTGTGACTTCAGCGTCTTTTTGGTTGTCGTAGTGTCGGTAAGTTCCGGCCGATTTAAGTTACTTCGAAACAGGAAATTAAATGTCATTTGAAGCCTCCTGACGCAAAAATGAGCGTGCACATA	TATGTGCACGCTCATTTTTGCGTCAGGAGGCTTCAAATGACATTTAATTTCCTGTTTCGAAGTAACTTAAATCGGCCGGAACTTACCGACACTACGACAACCAAAAAGACGCTGAAGTCACACGTTCCCGCTGCCACGCAGAACACTTGCACCCGCAGCGAAAGATACATTTTCACATTCCTACATGACCATCATAATAAAAGTTTACTGCATTAAATTCACAGAAGAGCTCAAAACTGTCCTGCTAGTCGGCAAACATGTGGACCTCGAACGCCATCCAACCCCAGGAGTGATTCTCTTTCTTTTTTGGAGACCGGTCATCCTGGAGACAGTCACAACTGGGGGGGAGTGGAGTGGGGGCAGGTCACAAGTGCAAAAATGCACACGGTGCTTTTATTG…
OM_10150	AGACTCCCAGCATGGTGCTGGTGATGGTCTTGCTTGACACCTTCTGTACGCCTCTCATGACCATGCACATGTGG	CCACATGTGCATGGTCATGAGAGGCGTACAGAAGGTGTCAAGCAAGACCATCACCAGCACCATGCTGGGAGTCTTTCGAGAGGACCCCAAGACACGCGAGGAATTTCTCAAGCTGGTCCTGAAAAACGACTGACCCTATGAGCGTCCCCAAAGCCCTGCTTCCCCAGCCCGCAAGTCAAATTAACGCTCAGGTGTGCATGGTCGCGCCCACTGCCCATCTAGACAGCCCTCCGAACTAGTGACGAAAGTGGTTGTCGGCCAGCGATTCTGCACACACACACACACACAAACACGGTTGGGGGCGGCCGACGCAAGAGGACTGGCAAAGTCATGGTTTGTGGTCCACAGATCACGCTATGTACATGCGTAAGTTGCCTTGCACTGAAGTAATTGGACAAG…
OM_10152	ACGAGACGTTTTACTACAATAAAGAAGTCTTAGTG	CACTAAGACTTCTTTATTGTAGTAAAACGTCTCGTTTGCAGTTGGTTATATTGTTTTGCTAAGTTACACCACAAATATTCCCTGGGTAGATTGATGTTCTGAACAATGCTGCACAAAAGTACTTTTCCTCTGTGCAGCAAAGAAGGTATCGGCCACCTAAACAGTACAACAAATTGCAACGTCACTACATAGCATGCATCATTAAATTTGTTCACCTGTCACAATACGATGCCATGGAAATTTTTTATGTCTGTAACAGGATGCTGCTGCATGTGTCGATGTGACACTAGAACACAAACTTGGAGAAAATATGCATGAAAAAATGCCCTAGGTACAAAACAAAAAAGGAAAAGGATTGAAACACACAACAGGAAGTCCCCCTTCACATGGGTGGCGCCT…
OM_10156	CACAATTCATGCCGATGGATCCCGTAATCATTGCCAGCCACTGGTATCATTGATGTTATTGAACGATTAAAGATATCTTCTGCATCAGGGATAGACAATATTAATAGCAAATTTCTCA	TGAGAAATTTGCTATTAATATTGTCTATCCCTGATGCAGAAGATATCTTTAATCGTTCAATAACATCAATGATACCAGTGGCTGGCAATGATTACGGGATCCATCGGCATGAATTGTGTCGGTAGGCATGTCTCCAAAGAGGATTGGTCGATGTCACGAGAAAAAAGTGTTACGAATTTGTCGTTGAGTACCGATGCACATTCGTTTGGAGGAATAAGACCACCAGTGGATCCCCTGAGTACTATGTCTGTTTTCTTTCTTACTGAGTACATTCCAGAACTTCCTGGGGTTCTTTCAGCATTTTTGGGAGGGTTAAATTAAAGAAATTGTTTTTTGCCAGCTTGATTTCTGATTTGAAGAAACGGCCGGAGATTGCCAACATACCACGACAGCGAACGG…
OM_10157	CACCTTCTCTATGTACCAACAGTACACCAACAGTTTGATTCTTCTCGACGCGGAAATGGACTTTGTTCACATGTAATGGGAGA	TCTCCCATTACATGTGAACAAAGTCCATTTCCGCGTCGAGAAGAATCAAACTGTTGGTGTACTGTTGGTACATAGAGAAGGTGCCAAAGACCTGGTTCAAACTTTGGCAGCAACAAATTTATTGCAAACATGACATGAAACGAGAAAGAATAAGCACAAGAAGAAAACATGGCACATGACATGCGATGAGTTTTGCACGCCTTGACCAGATGGCGAGACATAGAGCGGTGGAGGTGGTCAAGAGCTGTCTGCACTTGTTCGTGAAAAATAAATAAACCGTCTCTTCACGGTATGTCAAAACATGGTCGTCGTGCACTGGAAGGCATGTACGAGTTACCGCGTCATACCGGTAAGTCGGAGTATTTTACCTTTAGAACAAAAAGGGTAGCAAAACTGCCT…
OM_10159	AATCACTGGTGCCTTAAAAAGAGTTTCCTCGTGGAGCATTGCTGCTGTAAAAGTGTCTACTTAAAGATGATTATTGGATCGGGAATGTTGCAGTTGTTGCCAAACTACCAAAGGATTGCAGGAGGGAAATAAAGTTTTGCTTCTTTGAATTTGTACATGGCTCTTGCATGGTTGATATTGCCATATTTTCCG	CGGAAAATATGGCAATATCAACCATGCAAGAGCCATGTACAAATTCAAAGAAGCAAAACTTTATTTCCCTCCTGCAATCCTTTGGTAGTTTGGCAACAACTGCAACATTCCCGATCCAATAATCATCTTTAAGTAGACACTTTTACAGCAGCAATGCTCCACGAGGAAACTCTTTTTAAGGCACCAGTGATTCAAATATGTTACAATGCTCATGCATACTAGCCTCCAGTTACATGTACATACTCCAGAAACATGTATGGACATCATATATGTAAATGAACTACAGCTGAATTCCCCACACATGGAGTCGACAGTATGCTTGAAGTTGTTCTCCTCTCCACTGAAATGGACCTAAAGACGGTTGGGACATTTTTACAAGATAACTTTTGCTCTGTTCGG…
OM_10161	GCTATGCCAGTGATATAATGGGGTGACCCTGATCTTCAATATTGTATTGCTTTTTTGGTTTATTGCAGATCGCTAAAACTGTCAAGCGTATGGGATACTGACTATTTGTTTGAAATAAA	TTTATTTCAAACAAATAGTCAGTATCCCATACGCTTGACAGTTTTAGCGATCTGCAATAAACCAAAAAAGCAATACAATATTGAAGATCAGGGTCACCCCATTATATCACTGGCATAGCCACCAAATGCTAAGTTTGAAAAATGTAGTTGTAGAGAAAACAAACCTGCTGCAAAATTACATTACAGCCCTTGATGGTACACTGCAGCAAGCATCAATGCAATCCAATTACCTTTAAGCAAACATTAACTTCAGATACAGTGAAACAAAAACAAAATATTGCATATTACAAATAAAAACGTGCTTGCAAACATTTTGTCACCATGTAGCAGCTTAAAAAAAGGCACTTCTGGACTAAACCGCAAGTTCATGGCCTTCGCTCCAAGGAAAACAAAGGCTCG…
OM_10162	AGGCCACATTAGTAGATATATGTAAAATGCAACGTGTACAGTTTGTGTAAGTAATGTATTATAGACGAGAGCCTTAGCAGAATAATCATACTACTAAACTGATTTGTATTTGTCTGCTATGTACAGAAACTTTGTTGCACAGAATGTGACTTCAAAACCAGGATCCCCCTTTGGCTTTCTTGTATTTGATGTGTTGAAGCTGAATGGCATTGGCGATCTGCTTGGCTGTGCGATTCTGTCCATAGTAGTCAACAAACTCACCATCAGGATCAATGAGGTACATGATGACTGTGTGGTCGACAATGTAATCTTGCTCCTCGTCCCTGGGTCCTGCACTGAAGTACACCCTGAAGGCCCTAGACGCCTTTTGTACTTGGTCTTTAGAACCAGTAAGTCCCA…	GTGTTGTAGCTGGTGAATTATGCCGTTCATGTGGTGGAAACAATTTCGAAACACGAGTAGTTGATTGAACTTTGGTGGTATGTACAACTCGGCCCTGAGAAGGTGTAATCAAACTCGAGAGGACTTATGTGCTCTTAGAAGGCTTTTATTAGCTTCGACGTGTCGTGAGTCCTCTGGGAACAGAAACAGTGCTCTCGTTGAGCCAAGGACACCGGCATTTTTACTAGGACCACGCCAGTCAGCTGGGCATTATTCTACAAATGCAGAACCATCGTACAGAATTCAAGAGAAAAGAACGAAGGTTGGAAAACTGAGGAGCAACCAGTACAGGCAGCTAATGAAAGTGCTAGAAGCACACAGAGTTCAACTACAGGGGGCTGTAACCAACCACCAGAAGCA…
OM_10163	CCCAACTGTGCTTGGGACCTGAAAATTATTTATTTGTCCCTAGAGGTGCACTCATGTCGTGTATTATAGTGGCATGTGTCGCCCTGTCCTTAATGAAGAAATGTTATACTGGATATACATGGCTGTAGGTGCAGTACCATTTGTTTGTATTAAAAGGACAAAGTGCTTTTCTCCTTGAATGTATTTTGAATAAATGTACCATT	AATGGTACATTTATTCAAAATACATTCAAGGAGAAAAGCACTTTGTCCTTTTAATACAAACAAATGGTACTGCACCTACAGCCATGTATATCCAGTATAACATTTCTTCATTAAGGACAGGGCGACACATGCCACTATAATACACGACATGAGTGCACCTCTAGGGACAAATAAATAATTTTCAGGTCCCAAGCACAGTTGGGGCTGGATGTTACTGACACAGTGTGAAGCGTGTGATGTCCAGCAACTTGAGAACCATGAATATAGCTTTGGCTGAGAAAGGTTACCCGATTAATTAAGTATCAAGAGAAGAAAATACTGAAAGGAAAGGCTGAGTTACAGGCATAACAATGTTTCCATTCTGTGTTGGAAAAGGTTCGAGACCTCTTCAAACAGCCG…
OM_10166	TCAACGATGACTGGTGGCAGGGGAGGCTGCTGGGCGACCCGACAGAGAAAGAGGGCTGCTTCCCTGCTTCCTTCGTACACAAGCTCAACTAGGCACAACTGGAATCT	AGATTCCAGTTGTGCCTAGTTGAGCTTGTGTACGAAGGAAGCAGGGAAGCAGCCCTCTTTCTCTGTCGGGTCGCCCAGCAGCCTCCCCTGCCACCAGTCATCGTTGATCTTTTGAGTGACTTCCACTATGCTGCCAACCTTAAGCGACAGCTCGTCATGGTGCTGGGCGTCAAACGCATACATTGCCTTGTACACACTGCACTCGGTGTGCTTTTGTGACCTGCTGCTCGAGATCGGTTGCACGAAACTCGCAGGAAACTGTCCTTGCTGACCCCCAAACTCCCCATACAGCCAGTCCTTATTGATCCGAGATAGCACTGCTATTATGTCACCCTCGCAAAATCCAAGGTCGCCTTCTTGTTCCGCTTGGAACGTGTGGAGAGCGATGACAGGACAGCC…
OM_10169	TGTTCCAAACGCACGACAACAGGGAGCACCTGGCCATGATGGAACGCATTCTGGGACCCATTCCTTATCGCATGTGTCGGAAGACGAAGACAAAGTACTTCTACCACGGCCACCTCGACTGGGATGAGAAAAGCTCTGCCGGGCGTTACGTCAAGGAGAACTGTAAACCGCTACGTCGTTACATGACACTTGATGACGAGGACAATCGGCAGCTGTTTGATCTCATCTCGCGCATGCTGGAGTACGAGCCTTCCCAACGCATCACGCTGCGAGAGGCCTTGGAGCATCCCTTCTTTGCATCTCTACCTAACAAGCTCCATGTGGAAAGCCCTCCTAGGGAGCACAGCCTCAGCAGGTGACACAACATGTACATCTGGCCCATGTAGATATGCCCTCAAA…	ATTTACAGTTCCTTGCGTCGGGTTACACGCTGAAAGCAGATAAAATAACATTTATTTGAGGGCATATCTACATGGGCCAGATGTACATGTTGTGTCACCTGCTGAGGCTGTGCTCCCTAGGAGGGCTTTCCACATGGAGCTTGTTAGGTAGAGATGCAAAGAAGGGATGCTCCAAGGCCTCTCGCAGCGTGATGCGTTGGGAAGGCTCGTACTCCAGCATGCGCGAGATGAGATCAAACAGCTGCCGATTGTCCTCGTCATCAAGTGTCATGTAACGACGTAGCGGTTTACAGTTCTCCTTGACGTAACGCCCGGCAGAGCTTTTCTCATCCCAGTCGAGGTGGCCGTGGTAGAAGTACTTTGTCTTCGTCTTCCGACACATGCGATAAGGAATGGGTC…
OM_1017	AATTTATGTAGTATTTATGATGGCCC	GGGCCATCATAAATACTACATAAATTTCTCCCGCTTTAATTTGTCTGAGCAAGCAGACGATCATCTGTTGTTTGTATGATCGCACTCACCCATAAGTCGACCACAGCTCACTCAGCGCGTGGGTTAAGGCACAAATTCGAAACATTCCGCAAATCACATTGCACGAAAGCTTAACAACGTGTAGCTCATGGCTTGAGCTTTCTAACTACACACACCACAGCGGTGTATTATCATGATGAACTCTAACGTTGGATTGGAATGGTACGATGGACTATGAAAATGCAACAACATGTAGTAAAAAGAGCTCTAAAATCAATATAAAAAAATCACAGACAGAAACGTCATGAAACCAATGTACAGTGAGAATGGCAGAATAATGACCCTATGCAATACCCCCTG…
OM_10178	GGTCACAAGCTCAGGGACACATTTACGTGGAACAAGAACGAAGCACAGATCACGCCCGAACAGTTTGCGGAAATTCTGTGCGACGACTTGGACCTCCCTCCCCTCTCGTTCGTGCCCGCCATTTCGCAGTCGATACGACAACAGATCGAGGCCTTCCCGACGGATAACCTCTTGGACGACCAGACGGATCAGAGGGTCATCATTAAGTTGAACATCCACGTGGGGAACATCTCCCTGGTGGACCAGTTCGAGTGGGACATGTCCGAGAAGGAAAACAGCCCCGAGCAGTTTGCGCTCAAGCTCTGTTCCGAGCTGGGTCTCGGCGGAGAGTTTGTCACGGCCATAGCGTACAGCATCAGGGGTCAGCTCTCCTGGCACCAACGCACCTACGCGTTCAGC…	CAACATTTAGGTTTTATTTCATGGACCAATCAAAAGAATGGAGTGTACTGGTGAGGACAGCCATCAGGTTCACCAGGTAGGTGCAGTATTTGCCAGACGCCGCATCCGCCTGGTGTTTCTGTCCTGGTCTCGGATCTTCTTCTCCATCTCGGCATCCGTGAGAGTCTCCAGGAAGGGACACCACTGGTCCGCCTCCGTCTGGCTGCGGAAGGGAAGCTCCACGGTCGGCAGGGGGGCCTCGCTGAACGCGTAGGTGCGTTGGTGCCAGGAGAGCTGACCCCTGATGCTGTACGCTATGGCCGTGACAAACTCTCCGCCGAGACCCAGCTCGGAACAGAGCTTGAGCGCAAACTGCTCGGGGCTGTTTTCCTTCTCGGACATGTCCCACTCGAACTGGTC…
OM_10180	AGTGTCGGTCGGATGATGTGAAATGCAGCAGCTTATTTAGGAGCAAGGGACACAAGTGCAGTCTGTTTATAATGAAGGTCGGCAATGGCAATGAATATGCATAGAGCAAAACATGGT	ACCATGTTTTGCTCTATGCATATTCATTGCCATTGCCGACCTTCATTATAAACAGACTGCACTTGTGTCCCTTGCTCCTAAATAAGCTGCTGCATTTCACATCATCCGACCGACACTGAACAAACCAGAAAGTGACTGGCTCTAGCTTTCTATTGGCTGCATTTTTTATATCAACAATGCTGTGTGCAnAGTATGTTGCAGTACCTCATTTTAGCCAGTCAGTGTACACAGCAAAATTTTGCATTTTTCATTCATCAATCTnGTTGGCCCTTTGCTGTACATGGACATAATGTTACACTTTAnCATGTTAATTTATAAATTAGCAAAGAAGCCCCTTCAAGGCACTCTGCAATAACCGCTCTATTAGTTTCATCCCCCCTTCATCACTCAAAGTAGCTT…
OM_10181	GCTGCCTTTATTATTTTTTTTTTCCTCCAAAGTGAACCTTTGATATTTTTTGTTCCCAGTCTACCTTATGTTCCCTCTTCCTCGTCTACCTAGTAAAGCAAAAACAAGACACCAAGCCGATGAGCAAAACAGAACAGCGAGGCAGCACAACCGCTTCTTAGCGGGGAGCCAATCACCGGGTCCCAAGCGACGCTGACCCACCCCCTTCACTCTTATCGTGCTTCGTTCATCCAGTTGCTGTGCTAATGTCTCCGCGCGATCTGCATCCCACTGCCTGCGGTTTGAGCTTTTTTTTTGTGTGTGTAATTTATTTTTATTACCAAACAGACAACTCTGTCTAAAGCAGACTGCATCAGGAGTACACTGCTTCCCTGGAAGGCGGGAATCCACGGGCCACAC…	GGCGTAGTGGTTGTTCGACTGCGCACCTCCCTCGGCTGGCTCATCGGAGGTTGTTGGTCCGTCTCTCCGGTAAACAATTCGTTAGCAGTGTGTCCGCCTAGTATTACTATTAGTATTCCATCATGGATGAAGAGTACGACGCAATTGTGCTAGGCACAGGCTTGAAAGAATGCATTCTCAGCGGGATGTTGAGCGTGAGTGGCAAGAAGGTGTTGCACATGGACCGCAACAAGTACTACGGTGGCGAGAGTGCTTCGATCACTCCCCTCGAAGAGCTCTTCACCAAGTTTTCCTTGCCAGCTGCGCAGCTCGACGAGTATGGCCGCTCGCGGGACTGGAATATCGACCTTATACCCAAGTTCCTCATGGCAAACGGTCAGCTGGTCAAGCTCCTGATAC…
OM_10182	ACTGCCATTTTTAATCCTAGTACCTGTTCTCAGATTGTGCCTTTGCTGCTCTGCTGGTAAATATATGAACAAATGTTTTGTAAG	CTTACAAAACATTTGTTCATATATTTACCAGCAGAGCAGCAAAGGCACAATCTGAGAACAGGTACTAGGATTAAAAATGGCAGTCGGCAATGGCCTCAAAAACAATTTTCTTTCCTTTTTCTAAGGCGCATGCAAACGAGACACTTCAGTCTGACACGCAGAAGCTGCATCTTGCGTCCGATCACTTAGGCGTGACGTACGTTGAGCTTCCAAGTGTATGCTTTACTTGTTAACCAGCAAGAATTCTGATTTGCATGCACAAATCAAAATCTGCTTAGCCAATGGCACAATACTTAAAAATATGCGACACCTGCTTGAACACTGCAGCTTTTCGTGTCGCTGGGACTTCTGCAATAAATCCTCTTGGACAGAAGAATGTACACCGCATAAAAAGCCTTT…
OM_10184	ATGGCACGAGAGTGCTCTTTTTTTCGGGGGGAGGACCGCCTGCCCTCTTTAAAAACTCACTTTGTTCAGCCTCTCTTTCTAACTTTGGTTTAAGCGATTGTTTTTTTTACTGTATAGCGAACAGTACTGTGCTAGTCTGTACAAAACATTTTGTTCTTGTAATTAACTGCGTTTACTGACGGGCACGTTTTGTTCTG	CAGAACAAAACGTGCCCGTCAGTAAACGCAGTTAATTACAAGAACAAAATGTTTTGTACAGACTAGCACAGTACTGTTCGCTATACAGTAAAAAAAACAATCGCTTAAACCAAAGTTAGAAAGAGAGGCTGAACAAAGTGAGTTTTTAAAGAGGGCAGGCGGTCCTCCCCCCGAAAAAAAGAGCACTCTCGTGCCATGTGTGTGTGCTTTGTCACCTTCAATGCACCAATGTCTTGTCACGAAAGGAGGAGTGTACAGAGAGAAAAAATGGTGGAGTCCTCTTGCACTCATGTGTGAGAGATGAAATGACTGACATGAAAACTGCCTCAATCGTCTCCTTCCCCACCCTCCCCTTCCAGGTCTCCCCCTTCCTCCTCTGCCTCGTCATCCTCGTCGTCA…
OM_10185	GGCACAGGGTACAGTGGGGTCCGTGTTCTTTATCTGGAGTATGTTTTTAATGAACGGGGAGGAAGTCAAGTGCAGAAGAACACTTCTCTAAGAGGTGCAGAGCATAATATTGAACATGGTGGGTAATGCAAAAAACGGGCCAAAGGTCAAACACAGACATTGCCTGTGTTTGGTCCCTTTTTTTGCACTCTGTTTTTTTTTTCTACTCACAATGTCCTAAAAG	CTTTTAGGACATTGTGAGTAGAAAAAAAAAACAGAGTGCAAAAAAAGGGACCAAACACAGGCAATGTCTGTGTTTGACCTTTGGCCCGTTTTTTGCATTACCCACCATGTTCAATATTATGCTCTGCACCTCTTAGAGAAGTGTTCTTCTGCACTTGACTTCCTCCCCGTTCATTAAAAACATACTCCAGATAAAGAACACGGACCCCACTGTACCCTGTGCCACACCTGGAGCTTACTGCAACTGCTGAACAAGGTGATTTGGACCATTACTGAATCATTTCAGGGCAACAAGTTGGTGTGCACTTAGCTTATTGCATCCATGCCTCACAAGTTGCTAACAAGCATCTTTTCAGTGTCCATACTGCATTCTCTGTCTGCATGTACAATGCTTGCCTCA…
OM_10189	ACGTGTCCCAGTGTGAAGGGCCACGTATGTTCGCAATGCAGTTCACGTAAAGACGACTGATGGTGTACATATTTGAACTGAAATTAAATGACAAAAAAGACTTTTACA	TGTAAAAGTCTTTTTTGTCATTTAATTTCAGTTCAAATATGTACACCATCAGTCGTCTTTACGTGAACTGCATTGCGAACATACGTGGCCCTTCACACTGGGACACGTTAAACGCACACTCACACATACACCACGGTACACTACTGTACAAAAAAAAGAAACACGACTCGAGTCCTTCCTCAACCGCAGCTTCGAGCGGGAATGCAAACAATCCCTAGTCGTGGGCCTTCACTCCCAAGCCCGAAACCCCTGCTGCACACTTCTAAGGCTGGATCCATATGAACAGGTCTGTTCCAAACGCAATGCTTCAAAAGCACGAGTTGATCTCTCTTCTTTGTTCTTGAGTAGCACCAGAACAACTGAACATTAGTGTCTGCACCTCAAACGAGCTACGGGGAT…
OM_1019	ACCCCTACACGTAGTTACCAAAAGATTATTCCAAGATAGCACAATTGGAAGCCAGCGTGCTGGTACGCCACGCTTCCCTTTCCTCGCTTTCTTGTCGTCCTTCCTCTTGAAATGTAGCCGACACGGCACAAACGTGGCTCCGAGCGAAAGGTTGCGTCATCTGAGCGAATGTTTTTGTCGAACACAAAAAGTCGCAAGATTTTGCGTACGGGCGGTCGAGCCGTTGACGTGACACTTTCTGCGCCCGACCGGGCCACGTGTCGGACGCATTGAGAGCTCTATTTGTGCTTCCGTGCGCTATTGTTGTGACTTAGCTTGATAGTTTGCGCCCATTTGGCAGCCCTCTCTACTGGGATGAAATGTCTCGAAAGGAAAAGATTTTGTAATTGTGCATTTTGA…	CCGCCATGGCTGTCGACAGCGGATACTTTGCGAGGAAATGTGTTTGTGTTTACCTGGAACGAATAGAAACAATCTGAGGAAACGGTCAGGTGTACTGGGGCATTCAGTTAGACCAGGACCTCCTGGAGACAATAGTGGCCATCTATCCAGAGTGGTTCAAAGACTACAACCTGAACCTGATGGCAGACAAGACCCAAGTGGATGAGGCCTCTCTCCAGCAGGCCATGGACAAGAACAAAGAGTCACTCAAAGTGAAGCTCATGCTGCGTAGGCCCATTTCAGAACTTGTAGACCAGGGCATCATGCCACCACTGAAAACATCTCCTGCATTCCACGAACAAAGGAAAAGTTTGGAAAGGGCCAAGATGGGCGACTACCTCAAGAATAAGATCCAGAGAC…
OM_10191	TTTCATGCATATGGACACTTTCGTTTCCGACCAAAATCGTCCATAAAGCGAATCGTCCACGTTATTGAAGCATAAGTAGATACATAACAGAACATAATGATTTATTCCAAAAAGTCTGCAATCGGTGATTGTTTACGGTTGCCCAAAATGTCACAAGGATTAAACGCAGAGTTCC	GGAACTCTGCGTTTAATCCTTGTGACATTTTGGGCAACCGTAAACAATCACCGATTGCAGACTTTTTGGAATAAATCATTATGTTCTGTTATGTATCTACTTATGCTTCAATAACGTGGACGATTCGCTTTATGGACGATTTTGGTCGGAAACGAAAGTGTCCATATGCATGAAACACAACTGTGTACAAGGAAGTTCTGTACCTGTGTACCTGGAACCTAGAATTTTTGTACAAAAATTTAATTTCTGTAACATTGAGCTTCTGCCCAAAAACATGCAAAGAGGCAGAAATAAAAACCCCGCAAGACAGTTCAACCTTCACCCAGAAGCCAGGCACTATGTTCCTCTGTTGGGCAAGTCCTTCACTTTGTAGATCCGAACCAACCAGTGTTCAGTCGT…
OM_10193	ATAAGCTGATCAATAGCTCTATTGATATGCTAAGATGTTGCTTCCGTGCTGGTTCTTTTTAATTCATATTCATCTTTGTCCATCCGTGGAATAATCAAGTTGCAAGATGCTATGAAGGGTGTTTTCTCAATTAACCTTATCGATAGCCTCTCTAGGGCTCGGAGAATAGTGGAAAATGCCTTCGGAATACTTGCCAACCGGTGGCAAATATTCCAGCGCCCACTTCGTCACACGCCCAAAAGGGCAACGAAGATTGTGCTTGCAGCGGTGGCCCTGCACAACTTCCTGCGATCCAGGAACAGGACAAGAGCCCTGTACACTCCGCCAGAGAGCCTTGATGTGGAGGACGTGTTGACAGGCAAACTCAGGGAAGGAAGCTGGAGAAAAGGAGGAGGACTC…	TATCGGCTTCCCGTCGCATCGTGTACTTGAATGCCAGTGAATGCAAATGGCGGACGACGGATTATnTGCTTTAGCCGCGCTCGCTATATATGTTGTCGTTGATAGCAGCGATGACGAAACGGAGCAGCCAAGAAAGAAGAGGAAGTGGTCGCGATCGTGGTTACTTCGACGCAAGCGTCTCGGTTGCTACGAAAATCTCATGAAAGAACTGGCACTGGAGGACATCAATGGGTACCGACAGTGGATAAGGATGGACCCGGCGGCGTTTGAAGAACTTCTGTGCCGTGTTCGTCCTCTGATCGAAAAGAGCGACACAAATTTTCGGGAAGCCATTGATGCCGGCGAACGGTTGGCATTGACCCTTCGTTATCTTGCAGAAGGATCGAGCCAAGGGTCTAT…
OM_10194	AGGAGCTTCGTGACACACCTCTAGTTGTAGCTAGTATGGGTTTTCGCCTTGCATCATGCTGTACAGTTGGGTCTGTATTATTTAAGCAGAAATAAAGCCCCATTTTAAACTGC	TATGGCAGGAAGCGTCCTCCGTGCTCTGGCCACCTTGTACGACACTGGTGGCTAGGACGGAGCAGTTATGGCATGCTGTAGATTTGTTACGAGGCTTGCTACTAGCTTCCCAGCGGGTGTCCGTTCATGCTACACCAACACTAGGACGGCTTTGAAAATTGACAGGAACACGAAAGTTATTTGCCAGGGATTCACAGGAAAACAGGGTACTTTCCATAGCAAGCAGGCCATTGAATATGGCACCAAGATGGTGGGAGGCGTATCACCAGGCAAGGGTGGCCAGACACACCTTGACCTGCCAGTCTTCAACACGGTCAAGGAGGCCAAGGATGCCACAGGGGCAGATGCCACAGTTGTCTACGTCCCTGCTCCCGTAGCTGCCAAAGCAATACTGGAAGC…
OM_10195	ACTTGTCGCATGTGAAGTAAAAAAATAGAATAAAATGGTGGAGTAAACTATGAACAATGTGAAAGCGTGCCCCATATATCACAGCTGTTCTTCCAGGCTTTTTTGTATCCTCTTCAACTCTCGGAAGAAGATTCTATTTCCGTCTGTCGGGTTCCTCGATGCAGTGTTGGCATGTCGTCTGTGGCTCTGTTGCAATGGATATTCGGCTGCCTGGTCCATTTGTTGATTTACAAGCTTGTCCTGTATGTGTTTGATGAGCCAACGAGCTTTGCACTTGAGCGAGTGACGAGACTGTGGACGCTTGCTTTCCATCTGCTTCAGTAACTCTTCTCCTTGCAAGACCAGGTCCAAGAGCTCCTTTTCGTCAATGTTAGCATCCAAGTTGTTGTCACTTCTGCT…	CAAAACATACCCATGCGATGTTTCAGCAGGTTGAGGTCAAGGCTGGGGTTGCTGTCTGCTTTTAGCGCTTTGTTGAGCGCTGCTTGTGATTTTTAGCTGGCAATCAGTTCGAATCTAACATCCATGTTACCGAGACGCTTCCTGTCAGTTTCGCGTAACGCATTTCAGAAACGATGCGTTCACCGGACGCTACCACCCACTATGAAAGCTTGGCGGGCCCACAAGTTCGGGAGCTTACAAGAGCTTGCGCTAGAGGAAACTGCCCTGCCGCAGCTGCGCTCTCCTAGTGACGTTCTGGTCAAGATCCGCGCTGCCAGCGTTAATCCCCTGGACGTCGCAATGATAGATGGTTACGGCCGTCGCGTAATCGACGTCCTCCGAAGTCTCCACGACTTTCCT…
OM_10197	TAGGATGTCGGAGATAATACCTGCACTATGGTACCCTGTAATATGATGCCCTGTCAGCTGCTCCACCG	CGGTGGAGCAGCTGACAGGGCATCATATTACAGGGTACCATAGTGCAGGTATTATCTCCGACATCCTATGGATGCTGGAACAGCAGTTGCACAAGTCAATCTGTGGAGGCAGTGCTGAATCTGTCTTCGGTGACCACTCCAAGTAAATGCCACGCAGTCCCTTTTCTTTTCCCTGCCAGCTTTCATTTGCAGTGTAGGTGAACATAAATGACCGACACAAGCATCATTTCTGGGACGAGAGTTCGGGTGCAGAACTGCAGTAAATATTACCCCCGCTCCGAGCTGCGCCCGATTTTTTCTTACTATTGTGTACTGTCTCACGTGTGAACATACATTCATACTAACAGCACTATAACAGTGGACTTGGCGAAACGTGTATATATTAAGTCTTTATCTTGC…
OM_10199	CAGTGTTTTGCACTGGGGCAAGCCAAAGGTTTGTGACCCCTGCGCCGGACCCGGGGAGCTGATTTGTGTAATTTTCATTTCATGGTAATAACACCTGTCATCGCTCATTTTGGCTTCCTCTGAAGAAATGTCATTTTGCCATATGCAAGCCCACTTGTGTTGTGCTCCCTCAGTTCAGTGTTTCCTCCACTTGTAAATGAGATGTAGACATTTGTGTGCAAATAAAGTATCACTGGAAGA	TCTTCCAGTGATACTTTATTTGCACACAAATGTCTACATCTCATTTACAAGTGGAGGAAACACTGAACTGAGGGAGCACAACACAAGTGGGCTTGCATATGGCAAAATGACATTTCTTCAGAGGAAGCCAAAATGAGCGATGACAGGTGTTATTACCATGAAATGAAAATTACACAAATCAGCTCCCCGGGTCCGGCGCAGGGGTCACAAACCTTTGGCTTGCCCCAGTGCAAAACACTGTTGTGCTTACGCAGGAAACAGCTTCCTCTCCCACGGGAACAAACCACATGTCCCGGCCAAGTCCACACGCAAAAAGTACACAGCTTCCCGCAAATGCCGGCAGATATCTCGTCGACACCGTCCTAGGAAAACCACATCAAAGCCTGCCCCGTGAGACAT…
OM_10201	GGAGGAGGAAGAATAAAGAATGTAGAAGGCTCCTGCACCATGTTCAGGACAGATGTATAGCGCCTGTGACGAGTGATTTTTTTACAGGATCCCAGGCACAGGAGGACATTTTTATTGTAGTGTCTATGTAAGAAGTCTTCAGGAATGGTGGTCCGTAAGTTTCTGCAGCAACCCATTTTAAAGTATCTCGAAACCAGTTGATTGCCTAGAAGTGCAACTTTGATTAATTGGAGGTGTCCCGCACCATGTGCACACAATGGACACGCATGAAAACCACCAGAGGGTCTGGGTTCAGAGCTTTACTTCCTGTGTGGTGAGGTCTTTTCTTGCTAATGGAATACATAAAAAAAAAAAAAAGTGCACCATACTGGCANCCCACANCAAAATCCCTCTAGGTAT…	AAGTCAATGAACTTGTGAAGAAGTTTGTACGCCGGTGACGCCCGCAAGTCCGTGTATTTTTGTGTGTACGTGAACCTCGGATAGAGCAAGCACTGATTGTTGGTGAAACAGAAGTTTTGAATCTTGAAGAATTCGTCTGCGAAAGGTGACAGGAGAGCCCAGTATGTTCTGGGCACGACATCAGGATACCGGAAAGCACATGGCGGAGTACCCTTGCTTCTTTCCGAAGTGACGGCTGTCCGGCTTTAGCCATTAAGGATGGGCATTGAAGCTTTGCAAAAGTTTATTGAAACAAACTGTCCGGGGGCTTGCGTTCCGGTTGATCTGCTTAAAATCGCCCGTACAGCCGCAGTACGGCGGACGCGCCAGCCCTACCTCGGAAACCGGCTGTGTTTAGTA…
OM_10202	AAAACGGATACCATACAAGATCATTCCTCAGTTTTTCTCAACCACTGGTGTGTAACTACTCATTATGCATAGACAACAATAAATGTTTCTGTGACAACCTAGTGGTGTACGAGAGGAGGAATAAAACCCGTGTTAGCAGCTTTCTGCTAAGTATACCCTGCACGAACATACAGTCATTAAGGTAGATACGAGTAGTCTTATGACAAAGGGAGCAAGACCCTTCCAGCATACCCTACAAAAGGTAGCCCTGGATGTATTTACCCCATCATAATGGGAGCTACCGCGTAGCTCTGACAGGTTCTGATGTTAAAGGGACGGTCTCGTACAG	ATCCGACCAACATATATCATCTATAGGCGTATCAGACAGCGTTCGTTGACAAGCGTCACGAGTGTTGCCACTCCAAAATGAAATAGGCAGACAGACGAGCGTAAGTGCGACTGCGGAGGCAGCGATGAACGCGTTCGTCCTTACGGCGTTGCTCCTGACGGGCGGAGTGAGTGCGGGGGGCTTCGTGAAACTTCTCGGCGTGCCCAAGCACGATGGCACGAACAGGGTCTGCCGGCTAACnACGAGGGCTGCCTTGGAGGATACTCTCATTACGTCCCCTGTTCTGGTGCTACGAGCGGTGGATGATGCTGTTGAGGTTGAGACTGGCTGCCTGGCTGATGATTACTTCCAGGTTGCCGCCCAACTTTTCGTACACAAGAAGGTGCAGTTCTGCAATGT…
OM_10203	TTCAGGGCAACATATGCTTGCGCAGTACACCTGGCACTAAATGTGACAGTGCAGTTCTTAGACAAATATGAGCACATGCTGGAATATTTAGACTTCTAAGTTTGATTACATGTGCCTG	CAGGCACATGTAATCAAACTTAGAAGTCTAAATATTCCAGCATGTGCTCATATTTGTCTAAGAACTGCACTGTCACATTTAGTGCCAGGTGTACTGCGCAAGCATATGTTGCCCTGAAGATTGAGTAAACAACATGGTAAACAACAGTAACAAAAGTTGTTTTTTTGCACAGTGTCGGCAAATCACAAACGTGGGTGGTGGGTAAGGTGATGTCGGGGCACAACACAGCTTTTAGAGCACCTGTACCATGTTTTTTTTGTCATCTGCCTACATTTTTGCCTTTGCTCTCATGAACTTCATCCTCAGCTGGCCTGAAATTGATACCATTCTGTCAGTCTAGTTATCTGTTTTTCCAAAGCAATATGAGTAACAGCTTATGAGGGACATGAAAAAAATCTT…
OM_10207	AGAGCCCTGGGGAGGCCGTCTACGGAGGCTCCGAGGCGCGACAGTACGCGTGGGAACGTGGCCAGATAGACTACATGGGTGCAGATGCCTTTGAAAACATCCAGAAGAAGCTGGACAAGGCCATATCCCCTCCAGCCGAGCCATCTCTGCCCAGTGTCCGCGTGGACCACAAGAAGTAACGACAAGTGGACATAGATAGGATTAAATGAAGGTGTTGAA	TTCAACACCTTCATTTAATCCTATCTATGTCCACTTGTCGTTACTTCTTGTGGTCCACGCGGACACTGGGCAGAGATGGCTCGGCTGGAGGGGATATGGCCTTGTCCAGCTTCTTCTGGATGTTTTCAAAGGCATCTGCACCCATGTAGTCTATCTGGCCACGTTCCCACGCGTACTGTCGCGCCTCGGAGCCTCCGTAGACGGCCTCCCCAGGGCTCTGCTGCAGTTCCTCCGCAGTCTTTATCGTCAGCCGCGACATCTCTCCTGCCAGGCCCGCACATTCGGGGAAAAGCTTTGGCTGGACATTGGTCATGAAGAGCTCCCACCAGAACTGGAGGTGATCGTGCATGTGCTGGCTGTCTGGCCTGCCCTCTGCCTGGCCACTTATTAGGTTAAAGT…
OM_10210	AGTCAGGTGGACTCCCACGCGAAGTCTACGCGTCAGGAGCTGTGGTGCAACACCCTTCTGTGCCGAGCGGTCACATAACGGAGGTTCCTGTTCCAACTCTTTTGTTCCAGCTTGTGTTTTGTTCTCGTTGTGGAACTTTGAAATGCCTCCATTTTACAAAGAATAGGCTTTGATTTTGCGGGCAGCTGTGACGGCGCACGGTATTGGNCGTGANAAAAAGTAAATGTTTTTTGATAATCGAGCACTGAAATAGCNGTTTTTTTTTGTTTTTTTTTTGCGTGTACTGTCTCATCAGAGAGAAATGTTTGAATAAAAATGGGTTCCATACGTCT	TGTGTCACTTTTAGCTTTGTTTACTTATTTTGCGTGCTCTTTCACTGCCCATTGTTTGAAAAATACGTCTGCTGAACGCGTGAAAACTTGTATAGCTGTTACGCTCTGCCCGTTCCGATGACTGTGGCGTGATGATTGACCTTGATGTCTTGATGTGAACGCTGTTTGACGTGTTCTGCCCCGACCACTCTCGCGATAAACATGGTTGACTGCCGGAGGTCTCCAAATAGAGAGTCCCTTGTGTTTACAGTGACTGTACGAATTCCCGCAAACTCCGATTTCGGTGTCAGCATGGCCTGGCGCAAGCTGGCGTCAACGTCAAAGCCCGTCGTTGAAATCAAGAACGAAGGCGAnGACTGGTCCATGAAGACGTCGACGCTTTTGAAAACCTCAGAGATA…
OM_10211	TGTTCCAACTCTTTTGTTCCAGCTTGTGTTTTGTTCTCGTTGTGGAACTTTGAAATGCCTCCATTTTACAAAGAATAGGCTTTGATTTTGCGGGCAGCTGTGACGGCGCACGGTATTGGGCGTGGAAAAAGTAAATGTTTTTGATAATCGAGCACTGAAATAGCTGTTTTTTTTTGTTTTTTTTTTGCGTGTACTGTCTCATCAGAGAGAAATGTTTGAATAAAAATGGGTTCCATACGTC	GACGTATGGAACCCATTTTTATTCAAACATTTCTCTCTGATGAGACAGTACACGCAAAAAAAAAACAAAAAAAAACAGCTATTTCAGTGCTCGATTATCAAAAACATTTACTTTTTCCACGCCCAATACCGTGCGCCGTCACAGCTGCCCGCAAAATCAAAGCCTATTCTTTGTAAAATGGAGGCATTTCAAAGTTCCACAACGAGAACAAAACACAAGCTGGAACAAAAGAGTTGGAACAGGAACCTCCGTTATGTGACCGCTCGGCACAGAAGGGTGTTGCACCACAGCTCCTGACGCGTAGACTTCGCnTGGGAGTCCACCTGACTTACTGTTCCTTCACGTATTTGCGGACGGAGACTACGTCGCCTAGGGAGCAAGTCACTTTGAGTTCTCCGT…
OM_10214	ATGGGAAAATGCGTTCGTGGCAGAGGAACAGGTATAGTTGCACGGGTTGCTGTATACGTTGCCGATGAGATCACGAGCGGTTTGGGCGAGACCCTCAACAAATGGAGCCACCTCTTCCTGGCATCCCGATTCCACAGTCGCTCTCTCCAGGCATCGTTGCAGTTCCTCCATAGAGCAACAAGCCTCCATGTGGCCATCTGGATCGGATCTGTTGAAAGGCTTCTCTTGAATATGACTCTTGAAAGTACTGCCGCAG	CTGCGGCAGTACTTTCAAGAGTCATATTCAAGAGAAGCCTTTCAACAGATCCGATCCAGATGGCCACATGGAGGCTTGTTGCTCTATGGAGGAACTGCAACGATGCCTGGAGAGAGCGACTGTGGAATCGGGATGCCAGGAAGAGGTGGCTCCATTTGTTGAGGGTCTCGCCCAAACCGCTCGTGATCTCATCGGCAACGTATACAGCAACCCGTGCAACTATACCTGTTCCTCTGCCACGAACGCATTTTCCCATACTTCATACCATGTAATATGGCTACTTACAGTAGGACTTATTTTTATTCCGGGTGTCTCCAGAACGTGCTAGGGTCATCCTAAACTTAAGACTCTTGTAAATGACTCTTGTAATGGATAACGTGACTGCAAGCGTGGTGCTAA…
OM_10217	TGTCTCAGTTATTTCTCAGAATTTCTCTGTATTTTCTCCTT	AAGGAGAAAATACAGAGAAATTCTGAGAAATAACTGAGACATAATGGCAGTCTGTGAAGACAGAAGATTTCAATACTGCATGGCTTTGAGCACACTGCAAAAAAAGAAAAAAAGATCTGTGCTTAACATGGCAACTACTTCAGAGAACACTAGAGGTAAAGGGATTCTAAGCTCTACAGCAGTGCCAGAAAACATTACAGACGCTCTATGTTCTCTACCTTGGCGATATGGGGATGACAGCCATATTTTTTGCATTCTCCAGTGCACATCTCCATGGATCAACTTCCCCTGGTCAGTCACAGGTCAAATAGCCCACACAAGTTAGTACAACTGGTAACCAATCATCGTGAAGCAATGCCTGTCCAGTCAGGGATGGTGCCACCTGTCAGGAGATAGGTC…
OM_10218	TCGTTCCGTACGCTCTAGCATCTGGCGGGCCGTCGTTCCATCCTCTCCTGGTTCGTCTAGGTCCTTGTCGGGAAAAGTGACTTTGCGGTAGCTGTCCCATTTGAGCACCTTCTTTCCGGGTTCCACCTCGTTCATCTCTTTGTCGAAATACAACCACTGCTTGTCAATGTTGTCGAAGACAAGCTTTTCGTGGAACAGTTTGAGGTAGGCACGAAGCTCGCCGGCAGTCACGTATTTGTCCTTGTCCGCGTCCAGTTCCTCGTCGAAAAGTTTCTCCAAGTGCTTCTTCACCAGAGCAGGGTTTGGAGGCTGGTAGAACTGCTGCTGCTGTTGTTGCTGTGCATTTGGTTGAGTATCTTTGTTCTTGTTTGCCGCGTCGTCTGCAACGGCCGCGGACGC…	TGACCGGTACACGTGGCTTCGGTGCTGTCCCAGCCTGTCCTGTCAGTACGGTCAGACCACTTCGTCTAGGTCGGACCTGTCACGGAGAGCTCTCGCAGAAATGAACAAGTTGGTCCTGCTGCTCGTTGCCGCCCTGGCGTCCGCGGCCGTTGCAGACGACGCGGCAAACAAGAACAAAGATACTCAACCAAATGCACAGCAACAACAGCAGCAGCAGTTCTACCAGCCTCCAAACCCTGCTCTGGTGAAGAAGCACTTGGAGAAACTTTTCGACGAGGAACTGGACGCGGACAAGGACAAATACGTGACTGCCGGCGAGCTTCGTGCCTACCTCAAACTGTTCCACGAAAAGCTTGTCTTCGACAACATTGACAAGCAGTGGTTGTATTTCGACAAAGA…
OM_10219	GGAGCAGGAGCAGACGCAGCTCGTCGCCCGAGCACAGGCGTTCCCAGGAGAGGAACAGCGGAGCGGGAAGCAGCAGCAGGCCGAGGTTTGCCCCCGGAAACAACGCTCTCCAGTTGGCCGCAGCGAGGGCTGCCGCCCTGCGGGCCGGCAGCGGCAGCTCCGGCCCCGTGACTCCGCAGCAGCTGGTCCAGCAGTCGCTGGCGGCAGCCAACGAGCAGGCCAAGGCCATGACCGGCATCGGACTGCCCAGCTACTACAACCCTTCGGCCGTGAACCCGCTGAAGTACGCGGAGCAGATGCAGAAGCGGAAGCTGCTGTGGCAGAAAGAGACACCGGAACAGGCTCCGGAAGAGAAGAAGCAGGCCCCGACGTGCGCCCAGGTGTGGGAGAAGATGACCT…	CAGACGAGCCGGTGGGGACAAAATCCACAGCGTAGAACTCGGTCCAAGTGGTGCCGAGGCATTTTATGCCACAGCCGTACAACCCTTATCTCATCCACCAAGAAATCCGATCTTTGTTTGTTTAATCAGAAACGACAAACGCATAACCACTGCTCACGTTCATTGAAAAAGAGAAAACACTGAAATTTACATATATACAGGGCAGACGCTCCGCGTCACTTCGTGACCGGAAACTGAGAATACACGGCAGCCATCTGGGAGCTGTAGCCGAGCCCCACGCCACGCTGGGTGTGGGTCGAGATCCTGGCCATCTCGTACTGCTGGTCCAAGTCCCTGAACAGCTTCTCCTGCTTGCTCAGGAGGGGATCGGGACGGGCGGCTTCCTGCCCGCTCTCCGCG…
OM_1022	ACGTCTTTTTTTGTGTTTATTTCATATAGTGCAAAAACAAATGAGTGTAAAGAGCTTTCATTATGAAGCTCTGTGTATGGCTGCAGAGACTAGTGGTCTGTTGCTTAAAATGTCTCAAATACAGTTTCTGTTACCCAAGGCATCAGG	CCTGATGCCTTGGGTAACAGAAACTGTATTTGAGACATTTTAAGCAACAGACCACTAGTCTCTGCAGCCATACACAGAGCTTCATAATGAAAGCTCTTTACACTCATTTGTTTTTGCACTATATGAAATAAACACAAAAAAAGACGTCTAGAAACAAGTCAATTTTGAGTCTCCAATGAATCTACGCATGTGGTGGCTCTGCCCGTGACGGCGTGCTTTCTTGTAATCGCAGACATTGTTTGGACTCCTGCCTCAGCAACCTCGCGCATAGGTGTGAACTTCAGTTGTAATTCGTGAGGCAATATGGCCAGGCGTCCCACAAGCGCCTAAATCTTTATCGTGTCTTGTCACGTCACGCTGTTAATTATGTGTAATTGCACTTGTAGCTATATATAGTTA…
OM_10222	TGTTCATGAATGCTGCAGACATGGCTAGCTTTTTACCTAAGTCAACCGAACAGTCTCAGTAATAAACATCATCTTTAAATCTTTAGCACAAGTTCGACTTTTAGCAGTTGCTGCGACTGGGCAAACAATGGC	GCCATTGTTTGCCCAGTCGCAGCAACTGCTAAAAGTCGAACTTGTGCTAAAGATTTAAAGATGATGTTTATTACTGAGACTGTTCGGTTGACTTAGGTAAAAAGCTAGCCATGTCTGCAGCATTCATGAACAACATGGTCGGCATCACATGGGGTTGATGCAGAAGATGGGAACCATTCTTGTGGTTTAAGGCTCAGTTGAGGAAGGATGCAGTTTTCTTCTCTTTTACTGTGCCTTCTAGTTCGAGTTTTTCCACAATGGCTTTGTTAAGTGCCATTCCGATGTCCCTCGCCACCTCAACAATGTCCATAATGTTTTCAGGATGCAAACTACCAGAGCCACCCTTGAAAAGGCTCACTATCTTCCCACCTTCTGTGACGGCAATCGCCAAGGAACCTA…
OM_10225	AGTTGCATGACATCTTTGCAAAAGTAATCTGCCTGTCTGCCATGGAAAATATCTTTTTACAAGAATTCCAGCTATGCTCTTATAGCTCTGCTCTGGATTTTTATTTTATTTTTTACCATGATTTTTAAGCAATTATTTGTAATTTTTAATATGCATATGTAATTTAGAAAAAAGAAACTGTATATATTGTGAAACTGCGTGAACGCTTTTTACAAGATGTAGCCACTGAATTTCGTTGGTCCGATTCAGTGAGAGGTTATTACAAATATTGTTAATAAATATTTTAATGACTT	GGTCACGCGCTCATGAGCTTTGTGGTCATGGTGGAGTTAGTnGTnTGTGGAGGTGCGCGTGAAATTTCTGAAGCAAGGGAGAACCAGAACTATGCAAACCTTTCCGCTTTGAGATTGAAAGCTAAATCATCTAGGCTTGAAATATGCGTTCAGTGATAAAATATGCTGTGGTTTATAGTTTTCTTACAGTATTTCAATGCGGTAGGGGTGTGAGTCATGGGCTTGAACCCATGGTTGTTCCTGGCTTGGGTTCTTGCGACGAAGACAGCTGTTCTTTCAGTGATACATGGCGCAGCTGCTTAGATATCTTAAACAGCATATATAACGCAACGTCGCACTTCGAGCGCTGTGTTCTCCTAAGTGCATTGTCATGGAACATGTGTGAAAGTTGTGTAGTGC…
OM_10226	GCCACGGGAGCCTACCAGGGTCGGCCTGCCTTTGGTAAAAATGCACGCTTGCGGGAGGTCGGTAAGGCTTGGAAGTGATTCGGTTTGGGGTCAGTTTTGGAATTGAGCTTCGTCACAAGGTAAAAAGCCTAGTAAAGTCGATAAGAATGTCACAAAAGCGGAGCCAAAGTAAGGACAGTGGTTCGCGGACCATCCCGGAAAATACTGGCTTCGGCAGCGCGAATTTCATTTATGGCTTTGCACTGTGATGTCTTTTAAATGTACTGGGAATGGATGAAATTCCTTCCCGTAGCGTAATGGCAGTGCAGTGACCGTGTTGCGCCGTCCAACTCCGCAAGCAGCAGGCTGACTCTTGTAAGCTTCTATGGCACGCTACCCTGTAGTGGAAGTGCTTCGTGC…	TCTGTACATTTATTACGGCTGTTAAACACCCTATACAACGTCTTGTGTGGTCCAGGCACGAAGCACTTCCACTACAGGGTAGCGTGCCATAGAAGCTTACAAGAGTCAGCCTGCTGCTTGCGGAGTTGGACGGCGCAACACGGTCACTGCACTGCCATTACGCTACGGGAAGGAATTTCATCCATTCCCAGTACATTTAAAAGACATCACAGTGCAAAGCCATAAATGAAATTCGCGCTGCCGAAGCCAGTATTTTCCGGGATGGTCCGCGAACCACTGTCCTTACTTTGGCTCCGCTTTTGTGACATTCTTATCGACTTTACTAGGCTTTTTACCTTGTGACGAAGCTCAATTCCAAAACTGACCCCAAACCGAATCACTTCCAAGCCTTACCGACCT…
OM_10227	AGGCAATGGTTGGGCCTAGCAAAGTGTCATTTATGTGCATTAATCCCAAATGACCTGCACTGTGGCTTCCATAAGATAATGATTTACACACATGCTTAGTTGTGCTGGACTCTGCCAGATGGTACTGCACTACAGCAGGAGGAGAATGCTTTCCCAGAATGATTTATTTATTTTATTATTTATACTACTATAATTTAATAATTAAGTATAGTCTCTGCCTTTGACAAGTTTGCTATAGTGGTGCTCGCGTGAGAGGATACAATGCTGAGCAATCCCTGGTCCACATAGCAATATAGAAAGAGAGATCTGACAAAATTCGGAGTACTGAAAATTTCTTCTGTGCGTTTGAATATACATGCGTACACATACATATATATATATATAT	ATATATATATATATATGTATGTGTACGCATGTATATTCAAACGCACAGAAGAAATTTTCAGTACTCCGAATTTTGTCAGATCTCTCTTTCTATATTGCTATGTGGACCAGGGATTGCTCAGCATTGTATCCTCTCACGCGAGCACCACTATAGCAAACTTGTCAAAGGCAGAGACTATACTTAATTATTAAATTATAGTAGTATAAATAATAAAATAAATAAATCATTCTGGGAAAGCATTCTCCTCCTGCTGTAGTGCAGTACCATCTGGCAGAGTCCAGCACAACTAAGCATGTGTGTAAATCATTATCTTATGGAAGCCACAGTGCAGGTCATTTGGGATTAATGCACATAAATGACACTTTGCTAGGCCCAACCATTGCCTTTGTTTTCAGAGCT…
OM_1023	AGATAACATATTATGACATAAAAAGATG	CATCTTTTTATGTCATAATATGTTATCTTCTGGCAACAGACATCAATCGCTTTCTTCTTCTGCATCTTGAAGCCACTCTACAAATTCCACTACCTGAGGAGGAAAAGAAATGACCACCTTCTTCACATTCTTCCGATCAAAATCGAAGCATTCCACATTATGACCGTTACCAATAGATAAAGTGAAGCCAGCTTCCAGGGTCCAAATCAGTTTCCCTATCTGGACAAACGATAACACGCCTTCGAACGTGAAAGTGGTGCCAAAGCTTAACACTGCTTATCCTACACAATCTGTTTTATGATGCAGAAGAATAAAATTTCAAAAATAAAAACTATCGCTGTCCTCAGTCTTGAAGGGAGCTGACCCGTTTCTTTGCTTCAGAGCTCAAGCTGTTTTTCT…
OM_10230	TGCTCAAGTGATATCGCGTGGCCCTGCCAAGGAGAATGTTGACAGGTTTCAGGTCCATGGAACCACTTTGGTCACAGCTAGACAGTCCTCTATCACGGTGTGGAATCCCCAATGAATGAGGCTAATGTTTTCCACAACCTCTGAACCTCCAGCTGAAATAGACCATAAAGGACATTTTTCCAGTTTCTCCTGGATGGCTTGCAGTGTGCCTGTGATTGGTGTCACATGTTGTGAGAGCAACCAACACAGCAATGGAAATTGGCTGCACAAACAAGCCTCAAGCTGTCT	AGACAGCTTGAGGCTTGTTTGTGCAGCCAATTTCCATTGCTGTGTTGGTTGCTCTCACAACATGTGACACCAATCACAGGCACACTGCAAGCCATCCAGGAGAAACTGGAAAAATGTCCTTTATGGTCTATTTCAGCTGGAGGTTCAGAGGTTGTGGAAAACATTAGCCTCATTCATTGGGGATTCCACACCGTGATAGAGGACTGTCTAGCTGTGACCAAAGTGGTTCCATGGACCTGAAACCTGTCAACATTCTCCTTGGCAGGGCCACGCGATATCACTTGAGCATCTAGAGTCGGTTCCAAGATGTACATTGGAGATTCCAAGATGGAGACAACGATGCTGCCCAGTGAATGGTGAACCCCGGACACGATGCTTCCAGGATTAGCTAATGAGAAA…
OM_10232	GTTCTGGCGAGGATGCCAGGAAACTGATGGATTTACTCACGCTGGGGAAGAAAGGACACGATGACTCTTCCAACGATGAGGATGACAAGGAAGGTTTTGTGAGCTAGCATCTTATATGTACAAATTGTGATACATTTTATAAACATACTATCCTTGAAAGTGCAGTCTTCTTCCACGTGAGCTGCCACGTTCTACTG	CAGTAGAACGTGGCAGCTCACGTGGAAGAAGACTGCACTTTCAAGGATAGTATGTTTATAAAATGTATCACAATTTGTACATATAAGATGCTAGCTCACAAAACCTTCCTTGTCATCCTCATCGTTGGAAGAGTCATCGTGTCCTTTCTTCCCCAGCGTGAGTAAATCCATCAGTTTCCTGGCATCCTCGCCAGAACTCATATCTACAAAGTCCCTGGGCAGTCCGTAGTGCCTGTACGGACTGGGCTGTACACCTCTGTCCTCGGCCATGTACCTCAACTCCGGGAGGCCGGGCCTTCCGACATCGAACGCTTCCAGCTCGCCCCAGTCGAACAGCAGCGAGTCAGTTTGGGAACCAAAAGGGTTGAAATCCAGCAGCACGACTGCGTCCTTATTTTT…
OM_10234	ACATCACTCACCACCAGATGGTGCAAACAGTGTCTCTGTTCGGCCGCACCGACCCCCGCATTGAACGTTTTTAACGGCACACGTGGGCTACTCTCAAACCGGTGCGCTCTGGAGCAGTCGTCCGTCTCCGAGCAAAAACGATGGAAATAACTGCCAGGACGCAGAGTTACGATAAATTAGCAGTTCTCGAATGCACTCTTTGAAGGGCGACGGTGGGCGTTCTCCTGGTTTCTGCCTTAATGGGAGGTGTGGGGTTTGGGGTACTGCCATTTAACCCCCATTTTGTGTGACGCGAAGCGGAAGTGAAATACAGACGGGATCGAGCCTCCAGTCTGCCATTCTTTTGCGATTAGCGTTCCATGCCGTTCGTCGCGTTCCTCTCTCGCGTCTGCAAGAATG…	GTGGAAGACAACATGnCGACGTGATGCTTCAAAGTTCCGAAAACTCTTTTACCGAAATACGCGGTGTGTCCTTTTTTATAACTTAAAGTATGGACATCCCTGATATGATTTTGCAGTCATGATGCAAGGATTCACAGAGAAAAGTGCCAACGATAGGACTGCATTTTGGAGGAAGAATGCAAAGACCTTGCCAGGAAGCATCAAGCCCGTTTACGGAGCATCGCATCCGCCCCGTAAGGACACTGTGCCCTTGACGCCAAAGCGAGAAGTGCACGTGGGCCGGCACAAGAGGAACGCGTCTTCGAGTTCCTTCAAGGACTTCCAGGAGAGCACGGATGATGCTTGGGATCTCGGGGACGACGAGTTTTGCGTCGTGTCGGACGTTAAGATCGTGTCCCG…
OM_10236	TCTGTTGGCGACATGCAACCTTTTAGATCCTGCTTGTTGGCAAAGATGAGCACAGCTGCCTTTGTCAAGTCCTCATGGGAGAGCATCTTCCAGAGCTCTTCCTTGGTCAAAGGCAGCTTCTCCCTGTCCATGCTATCAACTACAACTATAAGGAACTCCGTGTTACTATAGTATGTGTTCCACGTAGCCCGTAGCTTCTCCTGTCCTCCGAGGTCCCACATGATAAAGTGCACATTTTTCCAGACCACCTCTTCTACGTTGCTGCCAATTGTGGGTGATGTGTGTACCACTTCATTCATAAGAAATTGGTAGAGTATCGTAGTCTTGCCTGCATTACTGAGGCCAACGATGACGACTTTGTGTTCTTCATTAGTGAACAAGCTCCATAGT	ACTATGGAGCTTGTTCACTAATGAAGAACACAAAGTCGTCATCGTTGGCCTCAGTAATGCAGGCAAGACTACGATACTCTACCAATTTCTTATGAATGAAGTGGTACACACATCACCCACAATTGGCAGCAACGTAGAAGAGGTGGTCTGGAAAAATGTGCACTTTATCATGTGGGACCTCGGAGGACAGGAGAAGCTACGGGCTACGTGGAACACATACTATAGTAACACGGAGTTCCTTATAGTTGTAGTTGATAGCATGGACAGGGAGAAGCTGCCTTTGACCAAGGAAGAGCTCTGGAAGATGCTCTCCCATGAGGACTTGACAAAGGCAGCTGTGCTCATCTTTGCCAACAAGCAGGATCTAAAAGGTTGCATGTCGCCAACAGAAATATCGGA…
OM_10237	ACCAGGAATGTGGCATAAAATGATACTCTCCAATGGCACTCTATCGTCAGTTGGGCCACAGAAAAGATTCCACAGGGTGCATCTCACGCTCAATTGGTCAGGCACATGGAGCCTTTACTGAGAGGCTTCCACCAGCATTATCAGTGCTTCTGGACTACTTCGTATTTGCCAGTTTCTTCTGGAAGCTCTCTCATAAAAACTGTAGAACCATACTTTCATTTTTCATGGACAGTCTATTGCATAGACATCCATCAATTCAATGACATGTTCACAATTATTATGTCCGTATCCTGTGGAGTTTGCAATCCTTGTGACCAGCAGCAGCGGAACGAATCGGGTGGGAACAGACTCGTCGCACTCTGCTGTTCTAGTGATCACATAATCGTAAGAACACGTCCG…	AAAGGGGAGCGTGAAATAAAATCCAGCCATGGGCATGCATGTGCGGAACACAAGTTGAAAGCTGGGAATACGGACAAGATTTTGCTGAAGCTTGCAAACAACGGAAGGTACGAAAAGCCACGTCCCGTCGATCGGGCTCTTCCGGTTCCTGCAACGGCGGTAGCTAAGCCTTGCATCTCTCACTGTTGGTACCGAACGTAAGGAAGGAAGTGGACGCATTCCAGTGCGACCGTGTGTGGTTTTGTTGTGATGTGGACGTCGGCAGCGTAGCCCACGCTGTGGTCCAAACGGGGCAATGAAGATGCCCTTTCAAGGATTCGCCGGCACCAACTTCACCTACTTCCCGTTGCAGAAAGAAACTCCTTCGGCACAACTGCTTCACCTGGCAGCTCTGCAGGG…
OM_1024	TCAGATTGCACAGGTGTAAAAGGTACAAAAGTAGACTAGCAATAGGGGAACCACATTGTGTTGGGTTCACCCTGTTTAGAATGATGTGCCATTCCTTCAAAAGCTTCAAAGCCCACTGGACATGTAAGACAATAGCAGAAAACTGTCTTCTAAAAGGTGCCTTCCATACATAATAAACATGCATCATGTATGTGAACTGCAAGAAACGAAAAAAAAAAAAAGTGGCTTTGCAAGCTATTAAACATACATTC	GAATGTATGTTTAATAGCTTGCAAAGCCACTTTTTTTTTTTTTCGTTTCTTGCAGTTCACATACATGATGCATGTTTATTATGTATGGAAGGCACCTTTTAGAAGACAGTTTTCTGCTATTGTCTTACATGTCCAGTGGGCTTTGAAGCTTTTGAAGGAATGGCACATCATTCTAAACAGGGTGAACCCAACACAATGTGGTTCCCCTATTGCTAGTCTACTTTTGTACCTTTTACACCTGTGCAATCTGACAAGAACTGCTCGGGTACCTGTTTGGAACACAGCATCATGATCAGTTCATTATCTATGACATACAGATAATGTGCCCAAAAGAGCAATTTGTTTGTTAAGTTCTGCAGCTCATCAACTGTCACAATAAGTCCTTGAGTCATTCTGTTG…
OM_10241	GAGGAAAGGAAGGCGAGAAGAAAAGCAGATGTTACGTAGGTTACATAAGGAATTAAGTAATAATCTGTATAGTAATGTGTAGTGGACCTAATAAACTCTGGGACCGTTGCTGTTCAGAAG	CTTCTGAACAGCAACGGTCCCAGAGTTTATTAGGTCCACTACACATTACTATACAGATTATTACTTAATTCCTTATGTAACCTACGTAACATCTGCTTTTCTTCTCGCCTTCCTTTCCTCCTCTTCACGCTGCTGCTTCATTTCTTCTTCTATCCTTTCTAGTGCCCTATATACCTTCGATTGGAGATAAAATGACCCTCCTCTCGATTTGTCGTTTACATCGAAAAGGTGCTTGTAGTTCTTTTGAATTTGCTCCGGGTCTATCTTTTCCACGTTTAGTATCTGCATAGCTTCCTGCAGGCTCAAGCCCATTTTAGCATTCGCGGCAGCCCGCTGAGTCCCAGCTTTTCCACCTCCAGCTTGCTTAGCTGCTGCCTGACTGGCAGCGTATTCTTGCTG…
OM_10244	TTGGCTGGACGTAAGGAACGGGCAGAGAGGTCGAAAATGACGTTCCAGCATTGAACAGCTGTTTCAAACCAGTTCGCTTTCATCAGCAGTGTATCTACGAGACTTTCTGAAACCGCCCCTACGAACATCGCCTACCTGCACATTG	CAATGTGCAGGTAGGCGATGTTCGTAGGGGCGGTTTCAGAAAGTCTCGTAGATACACTGCTGATGAAAGCGAACTGGTTTGAAACAGCTGTTCAATGCTGGAACGTCATTTTCGACCTCTCTGCCCGTTCCTTACGTCCAGCCAAAGAGCTCTGGCTCAATCCTTTTCATTCGGACATATTAATCAAACAGTCCGGTTGTCTAAAAGCACAAACTACCAAATACAGAAACATGCAGAATACAGAAGAACACACCACCACACAGTGCCTGCACGTAGTGGTGTGTTCTAGTAATTTATTCTGAAATTATGTTTCACTAAGTTGAACACTACCACACATCAGTGTTGCACTATTTCTTGAACAGCAGATTTAATATCTGGATATTTGTACCTGTAGCCAGA…
OM_10248	ACGTGAGCTGCGCGTGGGGAATTCATCGAGTAGGGTTTGTCATGATCACATTTGGCTTAGTGGACGCAGTTTTTTCTCTGCTCCTCGGTGTTGCCATTCGGAAGGTGGGTAGGGTGCCCATCTTCCTCCTAGGAGCTGTCACCAGCGGTTCACTAGTCGTAGCCTGCTATATGTGGAAGCCGACTCCCGACCAGTCCTACATGTTTTTTATCATNGCTGGCCTTTGGGGACTTGCAGACGCAGTGTGGCAGACGCAAGTAAATG	CATTTACTTGCGTCTGCCACACTGCGTCTGCAAGTCCCCAAAGGCCAGCnATGATAAAAAACATGTAGGACTGGTCGGGAGTCGGCTTCCACATATAGCAGGCTACGACTAGTGAACCGCTGGTGACAGCTCCTAGGAGGAAGATGGGCACCCTACCCACCTTCCGAATGGCAACACCGAGGAGCAGAGAAAAAACTGCGTCCACTAAGCCAAATGTGATCATGACAAACCCTACTCGATGAATTCCCCACGCGCAGCTCACGTATGCCTGCGATAAAAAAGTAACGACAGTGCTTTCTCAATTGAACCACGGGGACGATACTAAGTGAAACCATCTGTCTGCGGACCAGGGAAGACATGCAGACACAACGACATAACTCGGATGAAATCAGCGAAAGC…
OM_10249	GGTGGATGAGGTGATGTCCATAGTGGGTCGTGGAAATATATATCCCTAGCGCCACAATNTACTGAAAGCCAGGTGCAATAGGGGTGGTCGTCAGGGGCCTTATCTGTTTGACTCTGCCTCTCTTACGTGCTGAAAGCAACAAAAGCAACCTTGATCAACCCGGCCGCCCCGAATCAACCTGGCTTTCGGTACATTGTGCTGCTTAGGTAGGTATTTAGGTATATAAGAAACCAAGGAGTACGAAAGTATTGTGGGAGAGCTCTG	CAGAGCTCTCCCACAATACTTTCGTACTCCTTGGTTTCTTATATACCTAAATACCTACCTAAGCAGCACAATGTACCGAAAGCCAGGTTGATTCGGGGCGGCCGGGTTGATCAAGGTTGCTTTTGTTGCTTTCAGCACGTAAGAGAGGCAGAGTCAAACAGATAAGGCCCCTGACGACCACCCCTATTGCACCTGGCTTTCAGTAnATTGTGGCGCTAGGGATATATATTTCCACGACCCACTATGGACATCACCTCATCCACCGGCAGATTATACTTACATACTGTAAAGATAACAACACGTAACGCAAGTAGACTCGAGTAGTCAACGAGTACGCCTCTGATCGTTTTATTTCTGACCGTACCTTTTCCACCGCTTAGCATACAATGTAGACACATG…
OM_10250	GTGATTCTACACGAATAAATATGTTTTGCTTTCGGTTA	TAACCGAAAGCAAAACATATTTATTCGTGTAGAATCACGCTTTGAGATATCAAAACTTATGCATATGTTTCTGAAAAAGCAATAATAAAAAGGAGCCACAGAGACGTTTTGTCAGAGATTTCGGAGATAGTAGTTTAAACTCAGTGTCAATAATTATGGCTTATTGCTAGGGCTTTTCCGGTTTGAATTCGCCTGTTTGATCTGTTCCGAATGAAGACGAGGAAAGAGGTTGGCTGCACGACTTCACGTTTGGGGGCGTTAATTTCTTTTTGTTGATATCGATCTCTATAACTGAGTAACCTAACATCCCCAAAACCAAAAACACAGAGAGTAAGGTCAACTTAAAACGAATTGTTAACGCTTTCTGTGTTCCGAACGCCACGATGAACCCTAGGGATT…
OM_10254	GTACAACCAGGGTGCAAGGTTGACGGCTTTCGAGCTGGTACACGAGCAAATTCCGTCGACCCTCATCTGTGACAGCATGGTGGCAGCACTCATGCAGTCCGGACAAGTGTCTGCGGTCGTCGTCGGGGCCGACAGGGTCGTTTGTAACGGCGACACGGCCAACAAGATTGGAACTTATCAGATAGCAATCTGTGCAAAGTACCACGGAATTCCGTTGTACGTGGCATCGCCTACGACCACGGTGGACGGGACAAAAAAGTCTGGAAGAGACATCCCGATAGAAGAGAGGCCTCACCGAGAGGTGACCCATATTCGAGGGATTCGTCTGGCCCCCGAAGGGATCCACTGTTGGAATCCTGGCTTTGATGTGACACCGGCTGCCCTCATAACCGGAGGCAT…	GATCCCCACTATTCAGGCAAGAGAAATGGGAGTGCAGCGGGACTCCAACGCGAAGGCTGGGTGTCCTGGCAGTCTGTGCATTCTTTCATGGACACCAGTTTCTACAACCTGTGCCTCCCTCAGTATTCTCGCGTTAAATAAAAGTGTGCGAAACCTATGCACTGAGAGCGTGGACGATGGACTCTGCCGGGAAGACTCCTTTTTCGGTGATGATGCCTCCGGTTATGAGGGCAGCCGGTGTCACATCAAAGCCAGGATTCCAACAGTGGATCCCTTCGGGGGCCAGACGAATCCCTCGAATATGGGTCACCTCTCGGTGAGGCCTCTCTTCTATCGGGATGTCTCTTCCAGACTTTTTTGTCCCGTCCACCGTGGTCGTAGGCGATGCCACGTACAACG…
OM_10255	GTTCCGAAGCAAGTGCCAAGATTGCAAAGGTTTCAACCGCGGGCAAGCCGGTGTCACGCACCTACCCAGTTTNATTATTTTTTATTGCCAAAAAACCCACGTCGAGTCGAGCATTTAATGTTTTTTTGCGTCCGCTCAGCAGCCGGGNCGCCATTTTGTNGTCTNTCGAGGGGAGCACGAGTCGTTTGCATGTTTTTTTTATGTTTTTTTTAAATACCTGGTGATATCGTTGTTGAGTTTGCTCCCGGTGCGGGAGAAAAAGTCAGATTGTTTGTTTGTTTGTTCCCACCCGGATGCCGGAGTTTGTTTGCTGAGGAGAGCGGAGATTTTGTTTTATACGGTTTTTAAAGAAAAGTCCGGCGGACCCGGGCGGGTTCTAGAAGCAAAGTCCAGTCGGAC…	AAGAAGCTTTCGCTTTCGAGGGAGTCCGCATGAACACAAAGGTAGCGTGATTACGCACTACCTCTCGAGCTGGAGTTTACTCTTTCAAAAGTCCTCGTCAAATTTCCTGCTACTAGAAGACAAACGACAGCATGTCTGCCCATTCTCCGGAGCGCAAAATGAGTGACAGCTGTGCCATCCCAACGAGACGGATAGTCGTAAATGATTCAAATCAGCTGCCTGTGGACTACAGCTCTACGCCCGGGGGTACCATTTTCTCTACGACTCCTGGAGGTTCCAGAATCATCTACGACCGAGGCTTCCTGATGCAAATGCGCAACTCCCCAGTGGCACGGACTCCCCCAAAGAACCTCCCGGTCATCCCGGGTGTCACCGTACCCGGAGGCAGTCCCGACACCA…
OM_10256	CTTGTTGGCGATTAAGGGCATTGTAAGAAGGCAGATGGCGTGTAGGTTTGGACGCAGTGTTGAAGAAGATTTCATAGGGGACTAAGATACACGTTTTGAGGCAGCGGAGTCATTTGAACACGCAACAGTGAGTTTCCTCAGATGACCACGATTCTCTGGTTTTCATTGTTTTTCTGACTCATGTCCTATCCACCACATTTTTCTTGAGTGCCCGAAATTGGAATGATGGGATACTTACATTATGGTACAAGACAACTGTCACAAGGAATTTGTATTAAATGCTTTTAACCCTT	AAGGGTTAAAAGCATTTAATACAAATTCCTTGTGACAGTTGTCTTGTACCATAATGTAAGTATCCCATCATTCCAATTTCGGGCACTCAAGAAAAATGTGGTGGATAGGACATGAGTCAGAAAAACAATGAAAACCAGAGAATCGTGGTCATCTGAGGAAACTCACTGTTGCGTGTTCAAATGACTCCGCTGCCTCAAAACGTGTATCTTAGTCCCCTATGAAATCTTCTTCAACACTGCGTCCAAACCTACACGCCATCTGCCTTCTTACAATGCCCTTAATCGCCAACAAGGTGAAGGTGATCCATGGTAAAACAAAAAAAAAAGCCTGTGAATCATAAACTAAACTTCCCTCAATTCAAAACTTCACATACACACACGCACACATCAAGAAGGCTT…
OM_10257	AAAATGCACACTGAGAGAGGGAGTTGGCTGTTTAAGATAGGTTCCATCAACAACTTGNCAATCAAGCATTGTTACGNAAGATATTGATGGNAATTGTATAGCTGTTGGCTGATAGTTAGTATAATGATAATAAAAAAAATTCTCAATTAGGCTGGGAGTTCTGCAATGTTCC	GGAACATTGCAGAACTCCCAGCCTAATTGAGAATTTTTTTTATTATCATTATACTAACTATCAGCCAACAGCTATACAATTnCCATCAATATCTTnCGTAACAATGCTTGATTGnCAAGTTGTTGATGGAACCTATCTTAAACAGCCAACTCCCTCTCTCAGTGTGCATTTTCTATGGCnTTTCnTTTCTCCACAAnTAACGAGCAGATCTGAACAGGACTGGCTTCACTGGAAAGGGAACTAnAAGATACAAAACACTGAGCTCTGAAACGTTGAGCTGCTTTTAGTTCTATTTGGTGTCTAAATTTTAGAAAACAGATTTTAAAGATTTAAAAATTCTTACAGATCTTGCCATTGAGATATCCTTTTAATGGTCTTGCCTTTTCTGATGTGACCATC…
OM_10263	TCATAAGATGCATATGGTTACTGTCAACTTAATATATATATGTAATCAAAGTGTCATTTTTATAATCAAAGCCAGCGGATTCAAAGAAATAAAAGATCGAAGA	TCTTCGATCTTTTATTTCTTTGAATCCGCTGGCTTTGATTATAAAAATGACACTTTGATTACATATATATATTAAGTTGACAGTAACCATATGCATCTTATGAATGTTACATTGTCAATGCAAGGCTAAACCACCAAAGCTCTTGCTCAAATTATCGCGATCTGAGACCATCCTGAATTCTCATAAAAAACACTCTTTCACAACAGTGAGGCTTGTGCACACACATCATGGGGGTCCTTATGGCAAAGTTTTGGCAAGTCTGGCCGACCGGAGCAACCCCCGAGTGAACACCACCACCCCGTCAAATGTATAACATGTGGTTGCATCAAAGTTTCAGGCACGCCATTAATGCCTCTTTGTCCAnTGTAAACTTnGTCCAnGTCGGAGnACTGAACAGAG…
OM_10267	AACATGGGAAGGACAATACCGCAATGCTGTGGTGATGGGTCCACTCTTGTACTACTGCATTATGCTATATTGGTGGCTCACATGGTACAAAGTGATAGGCTGACGAGAGCAGTTGTCAATTGACTTAAATGTCGATTGACTACAAGATAAGCCACTCAAACTAAGTGCTGCCTCTTTTTCAGCTATTACCGTATTTTCCGGTGTATAAGT	ACTTATACACCGGAAAATACGGTAATAGCTGAAAAAGAGGCAGCACTTAGTTTGAGTGGCTTATCTTGTAGTCAATCGACATTTAAGTCAATTGACAACTGCTCTCGTCAGCCTATCACTTTGTACCATGTGAGCCACCAATATAGCATAATGCAGTAGTACAAGAGTGGACCCATCACCACAGCATTGCGGTATTGTCCTTCCCATGTTGCCCTTTCTTGCATAACATCCACTTACATGTTATGCCCTATGGCTTTTTGTCAAGTTGAACAAAGAGCACACTTAAGAGCTTAGGATGTGAGTGTATATGTAACACAAAGTGGTTATCCCACTATTATCTTACTTTAACTCAGTAGAGATAACTTACAAATGCACATTAATGGAATTGACGCGACCCAT…
OM_10269	TTTTTAAGAATATATGACACCTGATATTTTTCACTTTTTCCACGCAGCAGTGTATGGAAATAAAAACTGCGCATTG	CAATGCGCAGTTTTTATTTCCATACACTGCTGCGTGGAAAAAGTGAAAAATATCAGGTGTCATATATTCTTAAAAATCATCGATACAGGAGTTACTGTGGAAGCAGTTTTGCAGCATCAGCATCAAGAAGCCAAACAACATCACCTTTCAATGGCTGCACCAAAGCTGCTGGCAGAGGATCCTCTCCTTTATTAGGGTGCAGTACTTTCTGCACCACAGGCGCCTTTGCAGCACCACTAATAGGAAACAATGCAAGCTTTGCATTGTTTATCACAGGCAGTGTTAGAGTTATGCGACATGGTGGTGGCTTTGGAGAATCCACTATTTCCGCTACCCATCTGTCGCTCACATGAAGGAGAGCGTGGCCAGGGAATAAGGAACAGGTGTGCCCATCTGGAC…
OM_10270	TTAGTCTACCAATCGCGAGCGGTGGTCCGGCCGACCCTAGCCGACTCCTCGGGGGTCACCTGACCAAAACAGCCACAGACTCATGATAGCTGTACTTAAGCAGATGTCCATCGATGAAGGATCTAACACTAACGATGCAAACTGGACAGGGGCTACGGATGCCCTTATTGGTGTCAAGTGTTTTCCCTTTGCTGCCCTATGAATGTGTAACATAAAATAAATAGTGCTGTTTGTTGAGGTAGTAAATCTTTTCATTGCACTCGCTTGCGTCCTTTCCACGACGCCACAAACGACGTTGCCGGAGCGTCTTGTGATGGACTAGAACAGTCGACAGTTGTTTTTAAGAGCCTCGGTTTTAAGTCTCTGCTCTTGGTAACCCTCTGACGACAGATAACCCAG…	CTTCCTTCGTTTTATACATGACACTACTCAGTCACACAAACCGCAGTGACAAGTGCAAGTCATCAGTTAACATGTTGAAATAGTATGTAGTGTCTTCCAAGCTTCTGGGTTATCTGTCGTCAGAGGGTTACCAAGAGCAGAGACTTAAAACCGAGGCTCTTAAAAACAACTGTCGACTGTTCTAGTCCATCACAAGACGCTCCGGCAACGTCGTTTGTGGCGTCGTGGAAAGGACGCAAGCGAGTGCAATGAAAAGATTTACTACCTCAACAAACAGCACTATTTATTTTATGTTACACATTCATAGGGCAGCAAAGGGAAAACACTTGACACCAATAAGGGCATCCGTAGCCCCTGTCCAGTTTGCATCGTTAGTGTTAGATCCTTCATCGATGGACA…
OM_10272	GTTTTTTGAAAATAAATTTTTAATGGAA	TTCCATTAAAAATTTATTTTCAAAAAACAAAATTATGAAAAAATATATTTCAACTGGTTTAAATTATCACTCTGCAGGCTTTTTACAACTATTTCATCACAAGTGGTGCAAGTGAGTTTCACAATACGAAACTTCCTGTTACAAGTTGGCCAACTGTATAGTTTCTAAATTTAGACAACTTGAAAACTGCAAGCATAATCCTAACAGCACTCCAGGAAAAACTGGGTTTTTAAGCCAAAATTTGTATCCTTGGGATGTTTGACCAGCCTGAATGTTTATCAATTGCTAACAGAAACACACTGGAGCCATGCCATACTCCAAAAATTTAGAAATATATAGGCTATAAGCACTTCCGGTGTCATCTAGATTGCACATAGTTCATAATCTACCATGAGGGCG…
OM_10274	AGCTACGAGAGTTGTCCTCGCAAGGTTAGCCACGTCTACACCTGGGGTTGGGGCACGTCCGATGTTAGCACACGACCTGAGGTTGCCATGTGTTGTCATTGACATCGTTAATAATCGAAACTTGGGAGTTGTTGGGTATGGGAGATTTTAAATGGGCAGACTCGTGAATGTCTTGGGGAATCTCATCAGGGCTTCCTCTGGTGGAAGTGGGAGCTTTGTCGCAGGGAGTGTAACATGCAGATGGCTGAAAAATGTATTGCGAGCAATGTCAAGCAGAAAAGTTTCAGCATATGAAAGTTTCAGCACTTTGTTTCAAGGACCCTTTACATTTCTTCGATTCATTCTGGAAAGTCTGCTGCGAATATTTTGAGCATTTTCCCTGCATTTTTATAGTTACAC…	CGGCTGTCAGGGAGTCACTGATGCTTGAAAGAGATGTCAGGAGGGCAGTTGAACTCCTGGAAAAATTACAGCGAAGTGGTGAAGTACCAACACAGAAGTTAGCGGCACTTCAAAAGGTTCTGCAGAGCGAATTTTGTAATGCAGTACGTGAAGTATATGAACATGTCTACGAAACAGTCGACATTTCGGGCAGCCCTGACATTCGTGCCAGCGCAACAGCAAAGGCGACAGTGGCAGCCTTTGCAGCAAGTGAGGGCCACGCACACCCCAGAGTGGTAGAACTACCGAAGACGGACGAGGGGCTTGGATTCAACGTTATGGGTGGCCGAGAACAGAACTCCCCCATCTATATCTCTAGGATTATTCCTGGAGGTGTGGCCGATCGTCACGGTGCCCTCA…
OM_10275	CTATCGCAGAATAAAAGGTTAAGCCAGCACTCATTAAGGCTG	CAGCCTTAATGAGTGCTGGCTTAACCTTTTATTCTGCGATAGAACAACGACGACACTACACACGATTAAGAAACATACCTTTTGCCTTCnGAAACTATTGATATGATCATTGTTCTACGTTTTCAATTAGCCCGTATATCTCACGGAGGCACTTTCGTGCATCGCTTGCAGATGCGTCCTGGGTCGACTTCGCAGAAAAGTGAGCCTGCATACGACTTTCAGAGTAAAGAAAGGACCCAGGAAGAATTTTTTACGGTACAGTCACCCTCTCCCAATGTTGCCGTCATTTTTTTTGTTTGTTTTTTTTTTTTAACCCTGCACAAAGCTCGATGCCAGCAAATGCATGAAAACGCCATTTTCTTCTGAATCATAGCAGTTTTATTTCTTAAAAAGTAAGTG…
OM_10277	AAGTGGCGGTGGGCTCTTGTTCCCTCACTTTTTATTGCCCTTGGTTAATAAATACATT	AATGTATTTATTAACCAAGGGCAATAAAAAGTGAGGGAACAAGAGCCCACCGCCACTTCCCCTTGCTCCGACAGGCCCCACAGGACTTTCTGAAATACAGATCGGTTGTAGTTCCTTTGGCAAGACAATTCCAGTGACAAATGGGAACACGTAAACCTGAGACAGGGAAACAGGAGGACAACCACTTCTCTGAAAGTGAAGAGGCAAGACCCTTCACTATACCACATTGCAATTTCTGAAGTGTGTAAATTATGTGGGCTTTGGCTTGTCAAGTTTTGTTTCAAGTCCTGCCTCGAGTTGTCTGAATTTTAAAGACATGAAAAAGCAATGCAAAGCGGGTCAATTAAGTGGTATTTCCAATATGTTGTGTACGTGTGTGCATGTTTTTCCCGCCTCGGG…
OM_10278	TCTGTCACTCCGTTTCTCTACGTGGTTTTTGCCAGTTATGGCGTCCGCAACTTCCACGAGAAGCGCGCCCAAGAGGAAAGGGATCAGCATCGAGACAAAACTATGCCTCGTTGACGACTTTCGGTCGGGTGTCGCTGTTAAAAGCCTCATCGCCAAATACGGACTCTCACAGTCGACAGTGTCGACCATCATCAAGAACGAAGCGAAACTTCGGGCCAGCGCAACAGCCGACGCTTCATCTGGGAA	TTCCCAGATGAAGCGTCGGCTGTTGCGCTGGCCCGAAGTTTCGCTTCGTTCTTGATGATGGTCGACACTGTCGACTGTGAGAGTCCGTATTTGGCGATGAGGCTTTTAACAGCGACACCCGACCGAAAGTCGTCAACGAGGCATAGTTTTGTCTCGATGCTGATCCCTTTCCTCTTGGGCGCGCTTCTCGTGGAAGTTGCGGACGCCATAACTGGCAAAAACCACGTAGAGAAACGGAGTGACAGAGTCCCTTGCCAACTTTTTTCTCTCTCTCAGGAACATGGAACCCGCACAAGGCGGGTAAGAGTTCGTAAGAGCGACGTCAAGCAGGCAAAAGAGCATAGCATTCGGTGTGCTCCCCTCCATCCCTTCTCCCCTTTCGGGAAGCTCCTTTGAAAG…
OM_10282	GATGTAGAAAGCGAAGTAAGTGGTAAAAAGATATGTACCATTACTCTTGATTAAAGTTTGACAATGAGAAATACAGTAAA	TTTACTGTATTTCTCATTGTCAAACTTTAATCAAGAGTAATGGTACATATCTTTTTACCACTTACTTCGCTTTCTACATCGTTTCAATGTTCTCCTGCGAGACACCAATATCCTTTACCACAAAGCAAAATCTGCACCAAGCCCTGAGAAGCACAGGAAAGATGAGATACACATGATTGTCATTCCCGCGTTCATCTGTCCTCTACCCTGCAGTCTTGTCTTCCAACACAnTCTTTGGGCACGGCAAGCAACAGAACACCAAACCATGCACGCCGTCGTGAAGTTTTCTTCTCAAACGAAGACAAAAGAGCCAAAAATCACAGAGGATTAAACTTGAATCCCAACATTCCTTTGCCAGCCCATGGTTTCGGTGTAATCACnACTGGTAGTATnCTATTT…
OM_10283	GCAGCGGCAAGGGGACTGGCAGCTAACAGCCTTTGCGGCGCCCCCTGGGGGTCGCTCTGGGCGCTTTGCAGAGCCCCAAGGCGCCTGACGAGCGGGTTGCGGTTGCCGAGGAGAAGGAAAGGAGTACGGAGTCCCATGGCACTTCGCGGGAGAAATGGGCACATCCCAAGGATTCGCACGAGTCTCCCACACCTACGTCGGACAAGACCAAGCCCAAGAAGACCAGTCGCAAGCGGGATCACTCAGAGGAAGGCATATTGGAGAGCAAACGGAAAAAGGATGATGAAGTAGCACTAGCCAAAAGCTCGAGCAAACGGAATGGTGAGGAGTCGAAAGAGAAGGACAGATATAGGCGGGACGAGGCGTCACCGAAGCTCAGGGAAAGGAGGACAGACAGGG…	CATGGTGAAAATTGTGCGCCTTGCAAGGGCCTACCTACAGCTGAAACAGTCCGAACAAGGAAAGGCCAAAGATCTGCGCTTCGACTTTCTGACTCTGATCGGAGACTCTCTTCTGCCATCCCTGTCACTTCTGGACTGCAACTGCTGTGTTGCTGATGAAGTTTGGTCCCTGCTGCGGCTCTATCCGTACCAACAGAGGTATCGTCTATATAGTCAGTGGAAGAATGAAGTCTACCTGTCCCATCCACTGCTTATCCGCATGAAGGCGGAGTCCTTGAAGAAAATTAAGTACATAATGAAGCGGCTGAGTAAAGAGAATGTCAAGCCTTCTGGTCGACAGATTGGGAAGCTAAGTCACAGCAACCCCTGTTTTCTCTTTGATTATATTTTGTCGCAAAT…
OM_10284	TCGTATANGCTGTGCACTATACGTGTATATACATATATATATGTAATAAATATTTTA	TAAAATATTTATTACATATATATATGTATATACACGTATAGTGCACAGCnTATACGAGnAGATTTTCAACTCAATACCCGATTCCCTATACAAGAGTATATTTCTAGTGGGACGGAACAGGATTGTACAAAATGCAGCACGACACGACATTCTGCCATAACCTCACCATCGCAGTGGTCAGATATCACTACAGGGTTTGTAAAAGGCACTGTTTTACAGCAATAATTGAGCACAAATGAAACACACATTAACGTGAACAGGACATGTCGTTGTTCAACATACGGCACATGGATACGGACACCAAAGATTTGTACAGCACTGGGGAAAAATCACCAACCTTTCACAGTGAAATACAGGTTACCAGAAAAGTACGAAAACATAAATGTACAGACACAAAAC…
OM_10285	ATCGGCTGTCGTCTGCTTGAATGTCATGCTAGGACGTGTGTACAGACTCGAAGAGGCTTTCGGAACGTTTCCCAGTGAACAGACGTGTTCCTAGTGAATTAAGTGTCTGCACGTCGCTTTGATTGCAAGTTGCGAACTTGCTCGATGTGCAGTGAGACAGGTTGTCAAGGCGGTAAGATTTTTTTTTCTTTGTTTTTCCTTATCCGTACAACATTTAATGCGAGTCAGGCTTAAAGAGAGGCTTGCGGTGTTGGAACTGGAGGGATGTGGATATCTGGCGCCCGAGAGTATTTTTATTTTCTTAGTTATTAATTGACAGATTAATTCAGTGACAGTGCACTTGGGTAAGTTTGCAGAGACGTGGACAGAATTGTCAGACACAGGTTATTCCTCAGTTCA…	TCCACACTCTTTTGCATACTCGCCGATGTCCGGTTTGCTTTTCGCTCCATGTTTCGTTTAAAAACGTCACTTTTTTGCTATGGCTTTCTATTTCGTGCATCAAGGGACTATTTTAGTACCAAGCCAATGCCCTCTTGCAATCAACAGCGACGAATGGATTTAAGATAATCAAGTTATACCTCGACCAAGTGGTCAAGCCGAGAAATCGCTACGCnTAGCAAGCCCCAGGTATGTTATATGAGCGATTACAGCCAGACCTCTACACGTTAAGGCTCTGAAAGAGATGTCTCGAAGTGCTAGCCACCGGGCAGGGGGAGGTTACTACTCTCCAAAGTTTCTCACACCTCCGGTGACTCCAAAGAAGGCTCTGGCAGAGCCTGACCAGAAGCAGAAGCTTAG…
OM_10287	CCTTGGGACCAGAATATAATATGTATGATATCGTAGCGAGCACCGGATGGAACATCCTCGATACTGTTGTCATTTGTAATATATGTTTTAAAGTCAATAAAGTGTGGTC	GACCACACTTTATTGACTTTAAAACATATATTACAAATGACAACAGTATCGAGGATGTTCCATCCGGTGCTCGCTACGATATCATACATATTATATTCTGGTCCCAAGGATCAGAATGACACTTCCTAAGGCACTCTTCAGAGAGGGAAACCTATCTGATGCATTCCAAGCACTATCCTAATCCTGCTATTCGATCCAGGAGTCTCACGCTCCAACACATCTCTCTCAACAAGCTATACAAAACACACAGTCCCACCTTAACGTCTCACTTAGTACTCTCGCGGTATTTACAAAGTTGCACGTGACCTAGCACGCCCCTACACACGCTAATTAAATAAGTAAAACGGGGGGGCTCCAACCCCTATTTAGCAGCTAGTTAAGGCTCACTAAAGTAGTTTG…
OM_10288	TTTGAGGAAAACCAGTCTATCCTAACACGGTTGGTGGAACTTCCCTCGCCACCACAGGAGTTGGAACAGTAACTTCACGTATTCACGAAACCATCATTGTTTTCACTGTTGATTCTATACGTGAAGCAAGTGTACATTATCTCATGCACTAGTGCCTGGTACACTTTGATCTGTACTCATTTTTGGGGGAATTCCTACTGCCAGAAGAAGATATTAAAATTCATAGTACACAG	CTGTGTACTATGAATTTTAATATCTTCTTCTGGCAGTAGGAATTCCCCCAAAAATGAGTACAGATCAAAGTGTACCAGGCACTAGTGCATGAGATAATGTACACTTGCTTCACGTATAGAATCAACAGTGAAAACAATGATGGTTTCGTGAATACGTGAAGTTACTGTTCCAACTCCTGTGGTGGCGAGGGAAGTTCCACCAACCGTGTTAGGATAGACTGGTTTTCCTCAAACAATTGCATGATCTCAnATTGCTGnnnCTTnAGnTGTTCCAGCTCAGTGACCAAATGCCTGGGAACAGTTTTCTTCCTCTTGAGCTCCTGAAAAGGACTCTGCCTGGCTTCACCGTTGACAAGGGAGTTTGCAGCCTTCGCAGCATCTGGTTTGTCTCCAACTCCT…
OM_10289	GTGTGATATTTTATTTATTGCGTGAATATCCTGTAAATAGAACCTGCTGGAAACTGTACTGAGAGTTGAATAAATTATTCTGC	GCAGAATAATTTATTCAACTCTCAGTACAGTTTCCAGCAGGTTCTATTTACAGGATATTCACGCAATAAATAAAATATCACACTCACACAATGTTTCCAGATGTGTAACACAGAGAGTGAACTTGTACATGACAGTTGCTATTTGACAGCACTTGTTCCATGTACATGTCATGGAGGTACAAGGAACCCTACTTCCTATATACATGCAGCAATGAAGCTGCCTCTAGATGCAATATGTGAGTGATACAATCATATCTGCTGACATGTACAAACTTGGCTGAGGGCACTGATAAAAGAGCGGGCCTCACCTTGTCTCTCACGCATAATGCCAGCCCTAGCCGGTCATCAATCTTCACAGTATTGAGCACATAATTTCTACCGCTGTCCAAGATAAAAATT…
OM_10290	TATTTTGACTGTGCTCTGAAATTAGTACCTGATATTGCTTTACCTCTAAAAGAAATGTGGCTATCAGCAGCCGGTGTACAGTGGCTGTTGCACATTGTGGGCTTGCACGTTCGTTTTCAGTTTGACGAAGATGAGGATGAGGAGGAGGAGGACGATGAGGATGAGCACAATGAGGAGGACGATGAGGACGAGGAGAGTGATCCCAATTATGTGCCCAAGGTAATTTAGGGAGACTCCCCACCCCAACCCCATTGACACGTAGGTTGACCAGCCTTTTGTTGTGTGTGCCTTTCACCAAGTGTGACTTCAGTAATGAGCTGCAGTTGGGCTGTGATGTAGCAAGTGAGGCGCTTGACCCCATTCTAGCTGACTCCTTTACTGCTGTACCATTAAAAGCCA…	ACCTCGTGGTTCCTTACATCTCGAACCGGGACGTCGTCTTCGGCAGGCGCTGCTGCTGCTACTGCTAAGAAATTATAATATATAATGGCAGAACCCACCAAAAACGTAGTTGGAGAAGGCAGCGATGCTGACGTGGAAGATGTCGAAGAAACAGAGCTTACCAAAAAGGCCACACTTGCTTCTGAGATGATGAAAGATCCCAAGGTGTTGGCAGCATTACAGTCAAAGTTAGGTTCCATGGTTGGCAATCCATCTGGCTACATCGATAGCCTCCCCGCCTGCGTAAAACGGCGCATAAAAGCCTTGAAAAAATTGCAAGTGGAGTGTGCAAAGATCGAAGCTAAGTTCCATGAAGAGGTTCACGCTTTGGAATGCATGTATTCCAACCTCTACCAGCCC…
OM_10291	GGGAGACTCCCCACCCCAACCCCATTGACACGTAGGTTGACCAGCCTTTTGTTGTGTGTGCCTTTCACCAAGTGTGACTTCAGTAATGAGCTGCAGTTGGGCTGTGATGTAGCAAGTGAGGCGCTTGACCCCATTCTAGCTGACTCCTTTACTGCTGTACCATTAAAAGCCAAATCACTGTCCTTTCAGCACCTAATACTTCTCACCCCAGTCTTTGTCTCTCGCTTTTTTTCGGCTATGGCTTTCACTGTTGTAGTTCGAGAACCTTAGTAGCGTTGCTTAGTCTCGTACGTAAGACTTGTGGTGTAGAAGCGTGATGCTGTCGAATAGATCTCTGCATGTTCGTGTCTTTTTGAAGCTTTTGTACTGACCAAAAATAGTAGTAAATAGTAAAATATT…	ACCTCGTGGTTCCTTACATCTCGAACCGGGACGTCGTCTTCGGCAGGCGCTGCTGCTGCTACTGCTAAGAAATTATAATATATAATGGCAGAACCCACCAAAAACGTAGTTGGAGAAGGCAGCGATGCTGACGTGGAAGATGTCGAAGAAACAGAGCTTACCAAAAAGGCCACACTTGCTTCTGAGATGATGAAAGATCCCAAGGTGTTGGCAGCATTACAGTCAAAGTTAGGTTCCATGGTTGGCAATCCATCTGGCTACATCGATAGCCTCCCCGCCTGCGTAAAACGGCGCATAAAAGCCTTGAAAAAATTGCAAGTGGAGTGTGCAAAGATCGAAGCTAAGTTCCATGAAGAGGTTCACGCTTTGGAATGCATGTATTCCAACCTCTACCAGCCC…
OM_10292	ACTGGATACGGCAGGACATTGAAAACACAGGTCCGCTCCAGACTCCCAACCAGCCGCACAGCGTCAACCTGAACACGCAGCAAAACTCCACCTTCTCGTCTCCCAGTCCCAAATATTTTGGCAATAGTAACAAGCTCAAAGAACCTTCCAGCGAGAGCTACTGGCATCACGACGCTGCTCAACCATCACAGTTTGTTTATCAGTAGCCCTGAAATCTAATGCCAT	ATGGCATTAGATTTCAGGGCTACTGATAAACAAACTGTGATGGTTGAGCAGCGTCGTGATGCCAGTAGCTCTCGCTGGAAGGTTCTTTGAGCTTGTTACTATTGCCAAAATATTTGGGACTGGGAGACGAGAAGGTGGAGTTTTGCTGCGTGTTCAGGTTGACGCTGTGCGGCTGGTTGGGAGTCTGGAGCGGACCTGTGTTTTCAATGTCCTGCCGTATCCAGTTATAGTAATTAGGAGCCGCTGCCCAAACGGAAGCAGGGAAGAAAGACGAGTCGTAGGGTTGACCGGATGGACCAGATGAAGATCCACCTTGAGATGACAGGATAGTCTCCAGTTGGGCTATGTACTTGATCGCCATCCTGAGAGACTCAATTTTTGAGAATTTTTTCCCAGGAG…
OM_10293	TCAAGGACTGTAGCTGCGCACTGAAGGAGACCAGTGTCCGGCCGGACCTAGCTGTTCATATCTAGACGGGAATCTGGGGGAAAATAAATCTGCACGTTTGCAGAGGCTGGCGTCTTTATATTATACGTTTGGCTGGTCATGATTCTGGGAAAAGTTCGTGAAGGTTGCTTCTCCTGTATGCACCAGTTTCCTGTAGTGTAGGCTTCTTGTGTATGCCGTAGTGTTTGTAAGGTGGGCTTTTCCTGTGTACTCAGAATTTCCAGTGTTGCTAGACTGCACTATATACATGC	GCATGTATATAGTGCAGTCTAGCAACACTGGAAATTCTGAGTACACAGGAAAAGCCCACCTTACAAACACTACGGCATACACAAGAAGCCTACACTACAGGAAACTGGTGCATACAGGAGAAGCAACCTTCACGAACTTTTCCCAGAATCATGACCAGCCAAACGTATAATATAAAGACGCCAGCCTCTGCAAACGTGCAGATTTATTTTCCCCCAGATTCCCGTCTAGATATGAACAGCTAGGTCCGGCCGGACACTGGTCTCCTTCAGTGCGCAGCTACAGTCCTTGACAATGTGATGCGATGAGAACAGACGACACACACACGGGCACACGGACTGCTTTCACCGGCGCCGGTCCCTTGGCGAACGGGACCGCCGGCAATTGCGGTCCCGGGAACG…
OM_10299	CTTAGGATTGATATGATTGATATGATATATTTAATTTTCACTTTATAGACAATCAACTTCAATTTAGTTTGGATACCTGCTAGCTGCCATGGGCCCCACGTTCGTTTTCGGACGATTTATGGAAGTTGTGAGTCAATAAAGCATGTTTCA	CAACCGTCGGCTGACGTTTCAAAAAAGGCAGGGACGGACGAACGAAAGCGTACGTATACTGCCACGTCAGTGTATCACTGCCTTCTCTCCTTGCCGCAGCGGCGCGTCGCTATCGCTTCTGTCGCTTATCTTTGTGTATCTTCACTTTGTAAACATAATCGGAAGAGGCTCTTCTGCCGACACCTGCAAACCCCCGATGGAGCCCTCGAGCGGAGCGACTTGCGTTGAGCGTAGGTGCACAGGAGAGGAACCAGAAGATGGTCGAGTCCGACTACCAAACCCTCATCTTGAGACGATGCTGTCCGACTGCCTGTACCACCTGGGCCTTGACACAAAAACACACGACCTCAAAGAAATGTTCGGAGACGTCAAGTTTGTCTGCATGGGCGGAACTAACCA…
OM_10301	GTTTGTTACTGTACGCTGCAGCATCGACTATCGAACATGCATGCACGCTCCTCTGTGTTTCAGATGGAAACTACGTCTATGTTCTTTGGTACAACGTTGTGTGCAGTCTCCTACCTCATGATTGGTCCTGCGCCATTTATAACTATTGAACTGACTCTTGGCTTGGCATACTTATCATGCGCCCTGATGGGACTCGGAGGGGCGGCTCTCTTTACCTGCGGTTACATGCATGGACTGCGCACTGCCATTCGCAGTGGATATCCGGATGACATTCGTACGAACAGCGTCGTCGCTTCGATAGTATTTTTCAGCATGTTCCTCGGTTCGGTAGGCACAGCGCCGCTGGCGGGTTACCTGACACAGGAATATGGGTATAGAACAGCATCGGCAGCATTGTCA…	GCCGGAATGACGGCAACAGATGCGATGACTGTGTGCGCTGTCTGTTCTTGCGCCCAGTTGCTATCCAGAGTCAACAAACGAATGGGAACGTATATATATGTTTCGTGCTGGTTTGAAATAAGGGTCACGCACGTACTGCGTGCGGCTATGCTGGCTTTCATGAGCCTTGCTGGTGCAGCTGGTGACGCTGGTGACGCTGGTTCAACCAAAGACGACGCGTAGTGAGCAGGTGGTGACGAGACATCAAGCCCTTCAATAGGCGTTCAATGAGATGTTGCCCTCATCACGACACAGCCTTACCCGACGAGACGAATACATAGGAGGTCGCAAGGTGCGGATCAAGCTCACATACGAAATGCTGTCATTGTCAGCTTATAAGTTCGCTGCTGTGACTGTGTG…
OM_10303	AGATACTGGCCAGTCCTGGCCAGTCGTGGCCAGCCGTGGGCCGGAACTGGCAGGAGCACGGAAAGATGGCTCGGCGCCAGCTCTAGAACAAGTGTTTCTTTGCTTGTGTCCACTGCTGGTCGGAAAAGGTTGACACATGCGTTCTCTACTTTGACGGCAAAGTACTTTTCCTTGCAGTCCGCACTTGTCTTTACTGCTCTTGTCTCCTGCAAAGATCGGAGCAGTCTCAGGGTTATCTGTAAACACCATTTCTTCTCTTAGCTTGTGTTTTCTGCCCATTTGGAATGCTTTGATGGGGGTTCCCACAAAGGCTATAAATAAGCGGAGAAATGTTATACTTTGGGGAGCTCCAGTTTGAGAGGATTGCAATCCTAGGCACCTTCTCCCTTGGTGTAGCCT…	CCACTCCAAGAGCGCATGCCCAGAAAAGTAGCATCGCTTGCCCGCTCGTTGTGTCGGGAAGGCCTAGCGTAGCGTTGTAGTAACGTTAGCGGTAGTTGAGCATGGCGTAGTGAACTTTGTCGTCGAGGAGCTGCATTTTCGTTTCACATGAATCCTTTGACCAACGTGAAGAATATCACGAAGCTTAATGAGACTGAGCTCAAGCTTGGTTACACGGAGAAGACATCTTGGCACGGCAAATACAAGGACAGCGCCTGGATCTTCATTGGCGGTTTGGACTACGAGCTTACGGAAGGAGACATCCTGTCCGTTTTCTCTCAGTTCGGGGAGATAGTGAACATCAACCTAATACGAGATCAGAAAACGGGCAAGTCGAAAGGCTATTGTTTCCTTTGTTAC…
OM_10304	CAGAACAGCAACATTGATACTGTTTAACAGAAGCTTA	TAAGCTTCTGTTAAACAGTATCAATGTTGCTGTTCTGTGTACTTCCTCAGATGCAACAATTAAAGATGGCAAGTGAAAAATAAAATCATATTGTTTTGTGCTGAAAGTAATCAATGCATTAATGAGTAGCCAACGGATAGATATGATGCCCGGAATGACTACCGCTGCAGCGTACACTGTTCACGCGAGTGTTCAATCACTCTTTCACATGAACAAGTAATGCTTGAGCTTCTAGATTTCTAGGCAGCGCCATCCACACAGCAAGTTATGCAACAATCATTGAGAAATATATTTGCACATACATGAGGTCACTCCCAAAACTGGCAGTCTCTACTTTGTCGGATGATGTCCTGATTCTCCCTGCGCTTCCGTGTCACTGCACTTGCCTCTCCTTTCACA…
OM_10305	GAAGCGGGAGCAATTAGTCCTCTGGCACACTATCTGCACCGACTTGCTGCTAGCCTGCTGCTGCGCTCGATAACACGTAGGCGATATATTTTCCCATGGGCATTGTTTTATGTGCTGTAACATTTGTATAGAACAAATGTTTGGT	ACCAAACATTTGTTCTATACAAATGTTACAGCACATAAAACAATGCCCATGGGAAAATATATCGCCTACGTGTTATCGAGCGCAGCAGCAGGCTAGCAGCAAGTCGGTGCAGATAGTGTGCCAGAGGACTAATTGCTCCCGCTTCAGGTTATGACAGCAGCCACGTTTGCACCCCTTCTCGGTGTTGCAATTCTGACTCAAAATCCTACATTCTGTACACTGCCTCACCACAGATTTTTGTACACTGTGCTACCTCATAGAAATACGCAAACAGTTACCAATTCGTCATTTATCTCCGTTGCGGCTTCAGCTACGACGCTTTTCTTGCATCCGCATGAGCAAGTCTTTACTGCTCAATTAGAAAGAAAAAAGACATTATAGGTCAATATGTAATGGCTC…
OM_10306	GCAGAAGTACCACTTTGCAGCAGTTCTTCATGGGAAGACATACAGAACCAGAGGACCTGAGGACACGGGCCTCCTACGACCTGTCCGTTCAAAGCGGAGGAACAGTGTCTGTTAGGCTTAGCATCGTCTACCAGGGGGAGCCTCGTGAAAGACAGCTTTTCGACGCGGCCATTGAGGGTGACCAGTTGAGCATCAAAGAAGTGCTGGCGTCCTTCCACCGAGCCAGGAACAAGATGTTGGCCCAGCTATCTCGCTTCGCTCGACCGACTGTCAGCGCGCATTAGTAAATACCGCCCTGGGCGTTGTAAGTGTAGGGTTCCGCATTTTCGGCGGGTGTTTTTCGGCGTTTTAGTGTTTTCTGAAGTTCCCCGCCCCGGAGGACAAAGAGGCGCTGTCTTT…	AGATCAAAACAAGCTGATnAAAATACGTCGATTGTACGTTTGTTATATAATTAGTTATATTTAGTTCTTCCACTCATGGCGACGGGCAGCTCnGAGCAGGTGGGCGTCGTGCGCAGGAAGAAGGCnACGTTTCTnCTnTCTGGnGAAATAGTGTCGGCCGAGCnCTTCGnCGAAGACAACCTGTCCGTCTTTCTCTnCTTTGAAGTCGATAAAGGATGGACTCCGCTCTCTTCCGTCTCCTGGGTGACGCACACTTCAAAAGCTGCGGCCATTGGAACGGATGACGTTTGCTGCTTTGCTTATCCCTTCGAGCTGCTTCTGGAGCACCAAGACGTCGACGACAGTGTCAGTAGCATCGGGAGACTCTTCATCCAAGTGATCTCCCGTGACAGATGGGGA…
OM_10308	AAATTTTCCTACGGACTCTGTGTGTGCCTCTGTGTTTTTGTTGACGTAAACGCGTCTGTATATACTGCAAAATGTGGACCCGTGCTTTGGCTTCAGTGTGCTTGTACATACGACTTCCTCTGTCTCGCATTGGGAAACAATAAAGCGTACGATGTTTTATATGCAANATGTGGACCCGTGCTTTGGCTTCAGTGTGCTTGTACATACGACTTCCTCTGTCTCGCATTGGGAAACAATAAAGCGTACGATGTTTTATATGCAAAATGTGGACCCGTGCTTTGGC	CCCCATGTTTCCTAGTTCATTTTGTCGACTCAGTGGCGTCGCTTGTGCCGCGGGTCGTTGCTGCGTTGTGGTCCACTGCAACAAAAAGGCCGCCATCTTGACTTTTCTGGACGTTGTACAGAGACATTTGCTACTTCCACAATGTCTGGGCGCGGTAAAGGAGGCAAGGTCAAGGGAAAGAGTAAGACTCGATCCAGCCGAGCTGGACTTCAATTTCCCGTGGGTCGAATTCATCGTCTTTTACGTAAGGGCAACTATGCGGAGCGCGTAGGTGCTGGTGCTCCTGTGTATCTGGCAGCCGTGTTGGAATACCTGGCTGCTGAAGTGCTTGAGCTTGCGGGCAACGCCGCTCGAGACAACAAGAAGACTCGGATCATTCCAAGGCATCTTCAGCTGGCC…
OM_10309	GCGCACGTGGGAAAGCGCGGTTTCGGTTTAGCCGTGGTTGATTTCCTTAAACTGGGAGGGGTAAGCGTCACGTGTGCTCGCCTTTCACTCTTCGCTGTCACCGTCATTGTCGAGATTTATCCAGACAGCCGGAAGCAGAGCGGTAGAACCTTCCAGTTACTCGACTTTTCAGTGCTTTCCAAAAGTTTCGTGTGGCTGTATAAGA	TCTTATACAGCCACACGAAACTTTTGGAAAGCACTGAAAAGTCGAGTAACTGGAAGGTTCTACCGCTCTGCTTCCGGCTGTCTGGATAAATCTCGACAATGACGGTGACAGCGAAGAGTGAAAGGCGAGCACACGTGACGCTTACCCCTCCCAGTTTAAGGAAATCAACCACGGCTAAACCGAAACCGCGCTTTCCCACGTGCGCGCAACGCAACACGCCGCAAGGAAGACTGGAAGGCTTCGCCAGCTTCGCGCTCGCGGCACGGCGGCGCCAGTTCTGTAAAACAAATCCACGTGGACCTTGAACACCATCTCCGTTTGTTCTGATTAAGCGGGTTTCGTTTAGTGAGAGTCCACAGTATTTACTTCATTCTTCCCCACCGCTTGGCACGACAAGGT…
OM_1031	GGATACGGCACCCTTGATGTTTGCACCCTCTTTTTGCAGTACTTTGATTTGTCGTTAATAAACTTTGCCGTCTGCGCCGAGGTAAGCAGCCCTGTTCTCTCAGGTGCGACACACATGGTATGTGGTATGCTTTTGTCTGTCACTAGGTGGCAGGGTGTACAGAAGCGTTGGGATTGTAGATTTCCGGGAAGGGCTTGGGAAGTCATTGATGATGTGCTTAGGAGCTGACGGGCTGTTCTGCAGCTGCCCTCAGAATATTTTGACATGGGTGACGCACAAAGGGGACAGAAATACTGTCCCCTTCACTAATGGTTCTGGTTGTAATGGTGGTTGCTGTCTGCTGCACATTTTCATGCTTGGAGTGGATAATAAAGTTGTCGCCATTGTGGAAGTTCTGGA…	TCTCCGCCATCTTACCTTTTGGTGACGAGCTGGGGTATTAACAGAGGGTGGGAAGACCGGTGTGGGCACCGTCGGGCCGTACTGGGGGTCTTTTAAAGCCCCCTTTTCAAAGTGAGTGATTAAAATATAGCCGTCATCATGTCAAAAATGTCAGGACAGAGCCTCAGTGACCGCTTGACGGCGGCGAGGCATACGATTGCCGGCCAAGGATTGGCAAGGGTTGTATGCAAAGCAACCACCGAAGAAGTTATAGGCCCAAAGAAAAAGCACTTGGACTATCTCCTTCACTGCACCAATGAGCCAAACGTGTCCATTCCGCAGCTGGCCAATTTACTCATCGAGCGAACGCAGAACAGCAACTGGGTGGTTGTCTTCAAAGCCCTCGTCACCGTGCACCAC…
OM_10312	GCAGCCCTACGGCTACGCTGCATACCCCGGACCTTACTACCACCACGGAGGGTCACAGTACGGCCCCTATGGCTATTAGTCGGACCCAAAGCATGAACAATCTCAATTCACACATTTGTTCAGTTTCGAGCGTTAGCGTGTTTACTCGAGGCTCAGGTCATTTCGTCTGCCAATTTTTTTTAGCAGCGTTTTGCCTCTCAAGGTGTGCAACCTCTATATGGAGCCTCTCTCTTAAGGGTAATGTTGATCACAATTAGTTGTAAGAGAAAATATTGTGTGTTTTAGTTTCCAAAGCCCGATATTTATTACGAATGCATTAATGTGTTAGTTTCCAGCCTTTGCAAGGAGGCGAAGTTGACGCTACACGCTGGATCCTTAGAACAATGTTCGAGCAAAACA…	ATTTGTCAGCCCTCTTTCCACTCCGACCGACCAACCTGTTTCTTCCTTGCAAGCTGCCTACGTCTACTCCACAGCCACCATCAGTTGCAACACACGGATTGCGCTGCAGCGCACACATACACACAGTGCGGACGTCTTTTCCATCTTGTACTACCTGCCATCGGATTTCGGATACCTGCGAGTGCGGATACACCATGGCGTGTTCAGCCGTCACGTTATCGATAGCGACGATAACGGCCGTACTGGCCGTTGCCTGCCTTGCCATTTCCTTTGGAACGGACAACTGGTTGGAGACGAGGGTTAACAGGACGGCCATCCGACAGAGTATCCAAAGGGACACGGACGAATACCGTGCCTATGAATCCAGGGTCGAATACTTCAGCCGGGACCAAGGACTCT…
OM_10316	ACCGGCCTTTCTTCCCAAATTTCGGCCACGCGATCTTATCGTTTGGACTCGGCTCGTGCTGCATCGTCATATTTGGCTCTGATTCATCGTCTGTTACGTTTGCGATGCTTTGGGAGTCTCCTCTGGGGCAGAGAAAAGGGAGGACTTACGAAAGCATCGCGTATCCATTATCCTGCGGTAATTGTTGGCTCTTGCCACGGATGTGCCGCCGATTTTAGATCACCAACGGTCCTTAATGGTCTAGGAATATTGCGTATCTAATTGCTCGAATACTGATTTGTAAATTGTGGACAAAACCTAGTTTTGACAGCGTTTGTCTTTTTCGTTGATATATTTTAAATTTTACACACGTGAATGCAGCGAGACTGGAATGTTCGCATGAATTGTAATAGTCACGGA…	GCAGAGGGGCTTATTCCTTTGTTTGTGGTTGTTTGGAGCCCGGCGTAAAAGGAGTAAACAACACAATCGTGATGGGTGATCGAATGCCAGGCATGATAAGTAATCAAGCGGACAGGTGGAACGAACCTCGTAACATGGGTCGCGAGAACATACCTCCACCTCAGAAGCCCAGATGGGAAAGGGGACGTGGACCTGCTTCCGATCCCGTCCTAGAACAACTGTCGTACCTGCGGGGTCCTTCCACCGGTCTGGAGACTCGAAGCGTAGAGCCCAAAAAATTCACTGGGCGATGTCGTCTCTTCGTGGGCAATCTGCCGAGCAACTTTACGGAGGAACAGTTCACGAAACTTTTCCAAGACTTCGGCGAAACTGCAGAAATTTTTCTCAATGCTCAGAAAG…
OM_10317	ACATCATGCGGGGTTATCAGCCAATGGTGCCCACTGGAGTCAAAAATAAAAAACACCTGTTGTTTTCCACCC	CCGCATCACGTTGTAGCACAACCTCTCTTTTTAATCATGGCGGGTGGTGAGTGTATGAGGATTCAGGGGCAACCTCACCTGAAGAAGCAGGACCTTGATAATTTGGACGTGAACAAGCTCACACCATTCACAGACGAGGTCATCAGTAGACAAGCCACTATCAATATCGGCACCATCGGCCACGTAGCTCATGGAAAGTCAACTGTTGTTAAAGCCATATCTGGTGTCCAGACTGTCAGGTTCAAGAACGAGCTGGAGAGAAACATCACCATCAAGCTAGGTTATGCTAATGCCAAGATTTACAAGTGTGACAACGAGAAATGCAGTCGTCCAGCCTGCTATCGGTCCGCAGGCAGCAGCAAGGAAGACAGCTTCCCCTGTGACAGGCTTGGCTGCCCT…
OM_10318	TATCATATGACTTGTCGCCGCGATGATACTGGGAGCTGTAAGTGGCCGGAAGGTGGACTCTATGATTTTATTTGTAGCGCGTGTGATAATGTAGCTGCTTGAGTTCTCTTTCTTTTTCTCTGTGGCACATCCTGGCGGGCACCGTGTTGGCTCTGATAATAAATTTTATG	CATAAAATTTATTATCAGAGCCAACACGGTGCCCGCCAGGATGTGCCACAGAGAAAAAGAAAGAGAACTCAAGCAGCTACATTATCACACGCGCTACAAATAAAATCATAGAGTCCACCTTCCGGCCACTTACAGCTCCCAGTATCATCGCGGCGACAAGTCATATGATACTTTTCCAGAAGGTCGTAGACGCCACCGACGGTGATGTTCCTCTTTGTCAGGAAGTCGTACATGGACTGCAGGCTCTTGCGCAGCTTGTGATTCCCAAAGGTGAAGTACACCACGTCTCTGCCAGCGACCGAAGCTGCCATGAGCTGAATCAGTCCCTTGAGCAGAGGGTCGCCGTGGAACACGCCGCAGCCCCAGTTGCCAGTGGCCACGGCAGACAGGTGCTCGGGA…
OM_10322	TGGCACAGTCTTTTTTTTGTTTGTTAGTTTAATTTTTTTTTCTCCTCCTCATGGGACTATGGTGTGTGCAGACTAGAATCTGGACTGAAATGAAATGTAACATTGGAACAAAGACTCGGCGGACTCTTTTACCTCCTCTAAGGGAAACGGACTGAAAACAATTTTTTTCTTTTTTTCCCCCCCTTTGTGCAACACTTAAAAGAAAAAAAATGTTTAATGAAATACACTGGTGACACGTTAAAAGCTTGAAGGTGGACATTTAGAATAGGTGTTAAAAAGCTGTTGAAAGCAGTAGACAGTGCATCAAAAGACAACTGCGTCTGTGAGAGAGCGTTGGCATGCGCAACTGTTGTGAAAGATGGAAAAAAA	TTTTTTTCCATCTTTCACAACAGTTGCGCATGCCAACGCTCTCTCACAGACGCAGTTGTCTTTTGATGCACTGTCTACTGCTTTCAACAGCTTTTTAACACCTATTCTAAATGTCCACCTTCAAGCTTTTAACGTGTCACCAGTGTATTTCATTAAACATTTTTTTTCTTTTAAGTGTTGCACAAAGGGGGGGAAAAAAAGAAAAAAATTGTTTTCAGTCCGTTTCCCTTAGAGGAGGTAAAAGAGTCCGCCGAGTCTTTGTTCCAATGTTACATTTCATTTCAGTCCAGATTCTAGTCTGCACACACCATAGTCCCATGAGGAGGAGAAAAAAAAATTAAACTAACAAACAAAAAAAAGACTGTGCCAAAAACTTCATCACCGAAGCACGCTTAGCAC…
OM_10326	GCTCCCTCCGCGGGTCGCTCTGGGGCTCGAGTTGTCAGACGGCGCTCCACCCGCCTCGCTGCGGACGTTGTTCTACAGAAAGAAGAAAGGCGAGGGGGGACAGAGGGTAGAGGACCTTGTAAAGGGTTGTGGGGGGGGCTGGGATTTAAAAAAAAAACAAAAAAGCCACTACACCTTCAGTCATAACAGACGTTTGTAGCTGCTCTACACTCCCACACTCTCCTTCCTTTTTGTGTTTCTTTCGAGAATAAAAGCTATTTAAAGAGAGCCGGCAAACAGGGCCGTCGTCCCCTCTTCCCAGCCGCGGTCGGCGCCTCGGTTTCAACCTACTTGCTTACACATGTTGTATATCTATACATATATATGAGTGATACGTTTATTTGTACTTCTGTAAGCACA…	CGGCCATACTAGCTGTCCGATTGTATGTGTTTCGAAGATCAGTGAAATTCCACGGTTCAGCGACGTTTGACTCCTnCTCGGGTGCTGTGGCCGCATTGACCAGCTCTTATCACCAAGGTTTGTCnCCTGCCACCTGACAGACGACGCTTTTCTGTGCAGnAnAGnCCCGTGCAGTTCAGCATCCAGCGCGTAGAGCAGAAGCAGCAGCAGCATCAnCATGGCGGCGGGACCGTACAACTACTCTTACATCTTCAAGTACATCATCATAGGAGACATGGGCGTGGGAAAATCTTGTCTCCTACACCAGTTCACAGAGAAnAAGTTCATGGCCGACTGCCCGCACACCATCGGAGTCGAGTTCGGCACCCGCATCATCGAGGTCTGCGGACAAAAGATCAA…
OM_10334	CCGAGGTTCTTGCATCCTTTTTTTGTGCACATAAACAGTTTCCTGAAACCACTTGTCNNCTT	AAGnnGACAAGTGGTTTCAGGAAACTGTTTATGTGCACAAAAAAAGGATGCAAGAACCTCGGGCAACAAAATATCACGCTTTGATCATCTGTCTTGCCATTTGGAAAGCAGATATTAATGAGCTCAACTGCATCTTTTCACTTGTTCCGGCTGCCAGTCGATACTCAATGTCTGCCATTTTGTCAATGATGTACATTTTAACCTCGTCTGGAAACTCCACACGGTGAACATACAGATGCACTTGTGTGAGGACGTCTTGCAATGCCAAGCCCTTGCTGATTTTCAGTTTGTTAATTTGGTCAGAAGAGAAAACAAAATTTTCATTCAGAAGAATGTTGACGATGTTTGCAATGTCTGACTTGAGCGGGTGACCTACACATTGGTAAACGTTATTTTCAT…
OM_10335	AAACAGTGATGGAACTGTTCCCTCGGAGTTAATCTGCTAACCTTCGCAGCATTTTGTCGCAGTGGCATTCTGTGCATAATTTCATGCCAAACATATTACAATAAAAAAAAGTGCTTTGCTATTCG	AGAAACTTTGTAGAACGAGCGGAGTGATACCATACCACCTAGAGCGACCTGGGGGCGAGGTGTGATTAGTGCACGTTTCCCGTCGGTTCAGCAGTCAGCTAAACAGGCGTGTATCGAAAAATGATCGGTCCTGGTCAGGTGCCCATCCTGGTTTTAAGCCAGAACACCAAGCGTGAGTCCGGAAGGAATGTCCAGATCCAGAATGTTCGGGCTGCAAAAGCGGTCGCGGATGTGGTGCGAACATGCCTTGGACCTCGGGCTATGTTAAAGATGTTGATGAACCCCATTGGTGGGATCATTATGACAAATGATGGCAATGCGATTCTGCGTGAGATAACCGTGCAGCATCCAGCTGCCAAGTCCATGATTGAGATCAGCCGCACCCAGGACGAGGAGGTT…
OM_10336	TTTTTGGTTCAACAGTAAGAGTCAGCAAAAGTCGCAAGCGCGGAGCAAGATTACTAGGTACATCGTAATTACTGCTGCAGGCAGTTAGTTAGCACACACGGACATCTCTCAGTGCTGCATCTAGCAGTTTGCTACTAAGTAACAGTCCAGAGCTTTCTAAATTTTGTGTGTCATTAAACTTCCTGAATGGGGAAGGACTCCCTTTTTTCTATTGNGTGTTCACCGTTATGTAGAGTACTATAATCCCGAAATAAATTGCTTTGTTGTG	CACAACAAAGCAATTTATTTCGGGATTATAGTACTCTACATAACGGTGAACACnCAATAGAAAAAAGGGAGTCCTTCCCCATTCAGGAAGTTTAATGACACACAAAATTTAGAAAGCTCTGGACTGTTACTTAGTAGCAAACTGCTAGATGCAGCACTGAGAGATGTCCGTGTGTGCTAACTAACTGCCTGCAGCAGTAATTACGATGTACCTAGTAATCTTGCTCCGCGCTTGCGACTTTTGCTGACTCTTACTGTTGAACCAAAAAATTATGAGATCTAATATATGTTTTGGGTCATGTTAACAATTTCGACAGTGTGCCTAACTTGTTTGCACATCTCGTGCCGAGCTTGCACATTCATGCATACGTAAATGTGGTTACTTCCAACCGTACTTAAG…
OM_10337	ACTTTACGTACAAGTTTTGATGTTTATATTCCTATGGTAGGAA	TTCCTACCATAGGAATATAAACATCAAAACTTGTACGTAAAGTACTGTTTCCTACCCGCATGGGCGGTACCGAACACGCCCGCATCACCTACTGGTTAGAGTAGTCGTCATTCGATGGAAGGTGCGATATGACGACACGCTGCCTTGGAGAGACCGTACTGTTATGAGTTTGATGTCATGTTTGGTCAGGCCCATACTGAGAAGTTGAGCCACTGATTGCTCTGCCCAAATACCGCGAAAGGAGAGGGTAATACTTGATACCGTAGCAACACTTGTGGGGTAACCCTCAATTTGACTTAGTAAGTCCTCTCGGCCATATTTTAAAGTTTTGTGGGCGTGTGCAAGTGCTAGTGGGATTCCCGTGCCGACAATCTGTGCGTCCAGGATGGCCCTTGAGTT…
OM_10338	GATTTTGTGTCTCGTTCTTGGACTGCAGTAGCTTTTCATTTTGTGTCATCACGAAACATAAATGCACTGTACAGAAGGCATAGACTGTTGCAATTACATTTTTATCAACACTGTAA	TTACAGTGTTGATAAAAATGTAATTGCAACAGTCTATGCCTTCTGTACAGTGCATTTATGTTTCGTGATGACACAAAATGAAAAGCTACTGCAGTCCAAGAACGAGACACAAAATCAGGGATTTTGCTTCTTCTTATCCATTTTGCTTAGCACCGTACATATTCTTTTCTTGAGTTCCTTTTGACGTCGAAGTTGCCGCAACTCAGATTTCTTCATCTCCTTGCGGTGCTCACGTACCCTCTGGATCATCTTGTCTTTTATCTTTTTGTGTTTGTCCTCGTAAATAACTTTCATCTTCTTGACCAGGTCTATTCTCTCTTTTTCCTGCCCATCGAGCACGACAGCCACTCTCTGCAATGCATTGCCTCCTTCTGTTATGGATTTCGTTTTGGGCTTGTC…
OM_10339	AAAGACTAGTCTGAATATTTACCGCTGGCTTCGTACATAAGTTGAACCAAACTGTGTTTGACCATGTCAAATGGGGGATCTTCATTTGTGACGCCTGTATTACCCAGCACCAGAAGACCTGTTCTTCTTGCCAAGATGCTGAACAAAGCACCTTTCAACTACCTGTGCTTTGAGAGAAACGGAGGAGGAACGCGCTTCCAAATGACTCTTTTTGAAATACCACGTGCCTTTCTGGAATGGTGACGACAACAGTTTTCGTGGGAGTTCTTTTTTCTGTACATAGCTGTATCAAAATGAGCTTACCAGAGACGATTGAGTTCTTTTAGATGTTTATGATTTTTCACAACCATACCACTTATGTTGCAACAAAGCTGTTTTCTGATTGTCTGAGGTATATAT…	CGTCTCGTCGCCGTCGGTGCTCCTCTCTACCCCTCGTTTTTTCTTGTTATTATATGGCGGCATGAGCATGTGGAAGGCAGAGCTTTCCTACTTCAGTGCCATGTTAGCCTTAGTGTCATGAGACGGTGACGTGCCTTGAGAAAGATTGAAATCGCTTGGAATACTTCAAGGGGATCGTCAACCAGTGATCGACAACCACTGTTTTGGAATAGTACGTCACACCGTCTATCTCTCGACCTTCAGTGCTCACATCAGGCTTAGCGGAGAGAATAAGTTCTACACGAATGGACTGTCTATGTGAGACAGTACTTGGCTGACATTGGGTAGTGTGGTGTGTTTGTTATGTTGCAGCGTGTGGACTAGAGGAAAGTTTTCCCGTCGTCGTAAACTGAACAGAGG…
OM_1034	CATCTCGGCAGAGCTCCCCGTAGGTCTTCTGCTGGAGCACTTGGAAAATAAACCTACGATTCAAGCTAGCATCGAGAACTTTGTTAACTTCTTTCGGGAGTTGTCCTCAATGAACGCGGCCCACGTATTTGGCGTTGTTTCCCTGCCGTCACCTTTCGACCCGAACCTGAACAAGCGGATCGCAATCCTGTACAGAACATTACTGACCTTCCTACGGAGACAGATCACCTCGGAAGCAACATCGCAGCAACTTCAAGACATCGCACAAGAGATTTATCGACTCAAGCTTCTAGCGAATATCCTTAAAATGGTCCAAACACAGAATGAAAAAATCTTAAAGTGTCTGACAAGAGCTCTAGGTCTGGCAACCACTTTGGAGCCTTTTGAGCGGGATGCAGA…	TATACCGCATTTATCTGCATTAGAGCTTTTCGACAATGGAAGTCACATTGGATTATCTCTTGAACTGAAGCGAACCCACAAGTTTAGCTATACATGATACCTGCAAACTGTGAGTTGGAAAACAGTGAACAAGACTTGTAAAAAAGTATTACTGCACAGACCTTTACTGCACAGAATATAGATCAACAGAAATTATAGCCAGGATGTACCTTAAAGTAAAAGAGAAGAGTTCGCACAGCGCAACAACAAGTTTCACGGAATCAAATAGCATTCAAGAGTCCCGAAGTTTGTTACCACCTGATGTGGCCAAAGTTCTGCAGGTTATTCATCTCCGACCAAGCTGCGTGCCGAGCTCCGTCCATGCCCGTGGCGACTCGATTGTCCGAACGCAATGTATGC…
OM_10340	AAAGACTAGTCTGAATATTTACCGCTGGCTTCGTACATAAGTTGAACCAAACTGTGTTTGACCATGTCAAATGGGGGATCTTCATTTGTGACGCCTGTATTACCCAGCACCAGAAGACCTGTTCTTCTTGCCAAGATGCTGAACAAAGCACCTTTCAACTACCTGTGCTTTGAGAGAAACGGAGGAGGAACGCGCTTCCAAATGACTCTTTTTGAAATACCACGTGCCTTTCTGGAATGGTGACGACAACAGTTTTCGTGGGAGTTCTTTTTTCTGTACATAGCTGTATCAAAATGAGCTTACCAGAGACGATTGAGTTCTTTTAGATGTTTATGATTTTTCACAACCATACCACTTATGTTGCAACAAAGCTGTTTTCTGATTGTCTGAGGTATATAT…	CGTCTCGTCGCCGTCGGTGCTCCTCTCTACCCCTCGTTTTTTCTTGTTATTATATGGCGGCATGAGCATGTGGAAGGCAGAGCTTTCCTACTTCAGTGCCATGTTAGCCTTAGTGTCATGAGACGGTGACGTGCCTTGAGAAAGATTGAAATCGCTTGGAATACTTCAAGGGGATCGTCAACCAGTGATCGACAACCACTGTTTTGGAATAGTACGTCACACCGTCTATCTCTCGACCTTCAGTGCTCACATCAGGCTTAGCGGAGAGAATAAGTTCTACACGAATGGACTGTCTATGTGAGACAGTACTTGGCTGACATTGGGTAGTGTGGTGTGTTTGTTATGTTGCAGCGTGTGGACTAGAGGAAAGTTTTCCCGTCGTCGTAAACTGAACAGAGG…
OM_10342	TGTATCTTAACTTATACACTCTAGTCAACTACTGCTGCATATGGCTTGAATAAAAGCATCTTA	TAAGATGCTTTTATTCAAGCCATATGCAGCAGTAGTTGACTAGAGTGTATAAGTTAAGATACATAAAATCAAGCAGCTCAAGTATTGATACCCTTCATCAATGGTTAATACTGCCACAGACATTTCTCCCATATGAATAGATCAAAATAGAACTCTTGTGCATTTCTAGAAAATATATTGTGTGCATATATCAGAGAAAGGGACCAACCTTGAAGCAGTCCAAAGGCATGCGAAAGAAACATTGCTGTGTAGCTAAACTTGACACATTCAGTAATTTATTCTCTGCTAAAACACAAAAAGCCAAGCACTTGAGGAAGAAGCACACAAGTGAACTGACAATCAACAGGTCAAAATGGGTTATACCACAATAATTGTAACACTGCACCAATAACTGGTCCC…
OM_10345	TGTTGCGTTTTGTGGAAACCCCCCCCATCATTCCCACCACTTGTGGCCGTCTCTCAATGCGTGGTGCAGCCGTGCCATTATGATTTCCCTCTCCT	AGGAGAGGGAAATCATAATGGCACGGCTGCACCACGCATTGAGAGACGGCCACAAGTGGTGGGAATGATGGGGGGGGTTTCCACAAAACGCAACATATCAGTATTTCTATGACAATGCAACATGTTCATGGATGAAATTCAGTGATGACTTTGCCCACACACGTTGAGAGAAGAAAGGAAGTTCCCGACTCGCACGTGTGAGACACACGCTCTGGTACGACACCAGCGGTGAAAAAGGTCAAAGCAATGGGGGCTCAATAAGATTTCAGAAATGTGTGATACCTCAACTAAAGTATGTAACGCCGTATACGTATAACGAGGACGCGACCGTGCAGAACTAGGCTTCGTTCTTCTTTCACGTCGCTTCAAGTACTGGCAACTTTGTAAGATGATCCTTTC…
OM_10347	GCACGGCTAACGCATGTTATTTTCTCTTGTTCAATAAATCAAACAGAAAA	TTTTCTGTTTGATTTATTGAACAAGAGAAAATAACATGCGTTAGCCGTGCACCATGGGACTTCCTTGTAATTGTTTGTGGAAATAAAGGTGCAAGCAGATAGGCCTTCCTATCTGGGTGTGGAAAGGCAAACGTGTCGTTTCAACCAAAAGCTTTTCTCCCGAGGGGGCAGTATCACATAATCTGCGTATTCAATAACACGAAAAAAGAnAAAAAATTTGCAGTCAGTCGCAGAGGAGAAGGGAATGCACGTGAATCTGAAAAGTTTGCATCTAAAGCTTTAATACATCCAAGGCAACATGTGAAGCAAGTCACCTGGTGCACAATATATATATTCCTAGCTAATGTGGAAGATGCTGAATGACAGCAGCCGTGAAGTCTGTCGTGCTGGCATATCCTC…
OM_10348	ATACATAGTGAGTTGCTTTGCAGAAAGCTAAAAATGAACGCTTGTGCCTTCAGCGGTGAGTAACATGAGAAATGGAATGTATAACTCTTTCTAGAGATGTTTATAGGATTTTTTTTCTGTACATACCACCAGGCTGCACCGCCTTTTGCGAGNTCTCTTAGTTTGCTGTAAGGCTGTGAGAGGAGATTCCAAAATAAACTCAGG	CCTGAGTTTATTTTGGAATCTCCTCTCACAGCCTTACAGCAAACTAAGAGAnCTCGCAAAAGGCGGTGCAGCCTGGTGGTATGTACAGAAAAAAAATCCTATAAACATCTCTAGAAAGAGTTATACATTCCATTTCTCATGTTACTCACCGCTGAAGGCACAAGCGTTCATTTTTAGCTTTCTGCAAAGCAACTCACTATGTATAGGTGTGAATAAATGGAAAAGGAAGGGTGAAAGGAGCAGGAGACAAATTTACAATAACAGCATCTAGAACCACCTGAAGTCTTACAGGCTGTGTGTAACCCAGCACACAAACACGCGGCACGAGATCGGCAAGTCTGGAACGCAAAAACCGGCACACGTCGCAACACTCGCGGAAAATGTCAnGCGTGTGATGGT…
OM_10352	AATGGCGGCGCGTTGTTTGTGACTCTGCGGCGGGAGGTGAGGAGCCCAACTTGACTCAGTATATGCAAATTGAAGTTCCTATGTGTCCACCTTGATGTACCTCAAAAATGAAACATGTCGACGTGCAGTGCACGCTGAATGCTTTATTTATGTACGTGTTTGACGGAATATCGTCCTGAAGGTTTATCAGGGAAGACTGCAAATAAATATTTTTGCAAT	ATTGCAAAAATATTTATTTGCAGTCTTCCCTGATAAACCTTCAGGACGATATTCCGTCAAACACGTACATAAATAAAGCATTCAGCGTGCACTGCACGTCGACATGTTTCATTTTTGAGGTACATCAAGGTGGACACATAGGAACTTCAATTTGCATATACTGAGTCAAGTTGGGCTCCTCACCTCCCGCCGCAGAGTCACAAACAACGCGCCGCCATTCAGTTTCATTCTCTCATTTTGTATTTATACTCTACTTGACCTGAGCCTCGAATACGGGGCCAAATACGCACACGAGCTTCAGAAAAAGACTTCAAATGAACGATTCTGATCGCCTTCAACAGAAAGAAAGGGAAAGTCAAGGACATTTTTCTTCTTTCGCGCGAGGAACGTCTTCCGGCT…
OM_10359	ATGCTGTTGATTACACTCTGGGGACAAGTCAGTGCTACTGGCATTTGCCTTCTGGAAAACGTGTTTGCTTCTGTTAGTGTGTGTGTGTCCAGTAAAGTAAAAT	TTTAGTTTTTCTGTTCTTAATATTAGTAATGACAATAATGTGTGTTCAGTCGTATGTTTGACTATTTGAATATTATnTnTGTCGTATTATGACTTTACGTCGCGCTACAATTACAACTGCAATCATAAACGACACCACAGCGGCCACAGGGTTTTGTCTACGCTGCGACTGGAGTGTCCAGTGGTTTAACAAAAGCTCTCGCAAAGTTGCAGCGCGTCTTGAAATCCTGAGTATACAGTAAAAGGAATGGTTCAACGTACTTGAGAAGCGACTACCAGCCAAATACAGGTGGCTTATTGTTTCGATGAAATGGCATAGGCGAAGGTTAACTAGTGAATGTGCTCCGTAACTTGCAAGCCAAAAAAGAGACGAACGCAGGGACTCGAAATCCTGTGGTCG…
OM_1036	ACATTGTCATTTTGAGCGCAG	GCAACCCTGAGTGAGGGCGCTCCGGTGAGTCGACTGTTTATCATGTGATGATGATCGTTTCGGGGGATGGGGCAAGGGTTTGAAGTACGCCTGACATACAGTTCCAAAGTACTGCACTGCGCAGTGTTGTGACGGTTGTCACAATACGAACATAATCTCGCAAGATGGTTGCGAGAGTGCTTCTTGTGGTTGCGTTCCTCACTTTGTTTGCAGGTATCAGCAGCCTACCTGTGATCAAACCGACTGACGAAGTTTGCCAGTCATTAACTACGTCATGCGAGGATTTGTTTGTTGCGTCATCTTGCAAGGTAGTAAAGACATGCATCTCAGAAGTCTGGGAGGTGCTCGACGTCCCTCTTGACAAGAGTAATGTCTGCAATATCTGCAAAGAAATGGTTC…
OM_10360	GAGCATCACCCGCAAATTTACATCGTCTGTTTAAATTTTTCTGCCTTGTACAATTGGAATTCCGTCAAGAATAAATGTTCACCATATAAGCGTGTAGCCCCGTCCCGCGA	AGAGCGGCGCTGTGCAGGCCAGTCTCCACGGGGCATCCTCCTAGGTCGTTCTTGGGGTAGCAGCAGCAGATCTACAGACATGGGAGACTCCGTGAAGGAAAAGAAGAAGAAGAGCAAGAAGGCAGCGGAGCCTGAGGACGCTCCCGCCGCTGCCCCTGCTGCCGCTCCTGCATCCGCCCCTGCTCCCGCTGCTCCCAGGAGCTCCGCCAAGAAACGCGCCGTCCGCAGCACTTCCAACGTGTTCGCCATGTTCACACAGCACCAGGTGCAGGAGTTCAAGGAAGCTTTCCAGATGATCGACCAGGACAAGGACGGGTTCATCAGCAAGAACGATATCCGTGCCACTTTCGATTCCTTGGGCAGGCTTACCAACGACGCGGAGCTCGAGTCTATGATCTC…
OM_10362	TTGTTTACTGAGACATTGCTTTTGTAGTAATTGCTCTAGAGACTAAAGGTTGAGTCAGCATTATGCAACACAAATAGATCCCTTATGATTTTGTAACGCTTTTAGGTTTGGTATTTTGTTGCAAAATATGAGTATGCCCGCATGTTATAGTATCTTGCCAAAAGAAAAAGGGTCGAAAATGGTTAAGCCTGTTATGATCATCATGAATAAA	TTTATTCATGATGATCATAACAGGCTTAACCATTTTCGACCCTTTTTCTTTTGGCAAGATACTATAACATGCGGGCATACTCATATTTTGCAACAAAATACCAAACCTAAAAGCGTTACAAAATCATAAGGGATCTATTTGTGTTGCATAATGCTGACTCAACCTTTAGTCTCTAGAGCAATTACTACAAAAGCAATGTCTCAGTAAACAATGTCATTGGGAAGGGTGATTAGTAATACGCAAGATGTATTGGCACCAACTGTATGGTTCGCATGCTGTATTTATGTCATTTTTTGCAGAGTTAAAGAAAAAGGTAACAATAATACAAAGAGACTAGATAAAAGAGAATATTTTCTGAAATATAGATTTCCTCAATGGAATGTTATGGTACCAGCTAGT…
OM_10364	ATCGTCGGCAGGGTGTTCCGTTTGCTTGTATATAATGACTGTGATATATTGCGTGTTTGTGCGCGTTCTGATGATTTAACAGTATTTAGTAAAAATATATAAGGATGATCTCATTTGGGT	TCTATAACGAGAGACAGGTCATCAGTCTTTCACGGATATCAGTAGCAACACAAACAAGCTTGACGACGCACTGAGGAAATATGACGTTCGTCCTTTGTTCTACAAGGGAGACGTCTTTCTAGCGCACTCATACGTTTGTCTTCTTCACGAGTCAAACTGTGTCTGGAGAGGTTTCGTGCTTGTGTCTGCAGGAACGCCGAACAACGCGCGAACCTCGGCTACCATGAAAATTTTCGCGCAGTGGAACGCAGTTGTAGGTATCGCGAAATGTATCGCATTGGACCTGATGTGGAAAGACATGAGTGCTGATGGGGACAGCTACAAGGACGATACACGTAGCTCTACGTCATCGGTCCAGCAGTACACCAGCTACATCAAGTCGAGAAACGGAATCATGGA…
OM_10368	AAATTTTTTCACCTAGGCACAGAAGCAGCTGCACACTTTAACGTGGCGCCCACTGTTACACTCGGAGGAATCTACAGTCCTGGGAAAACCGGCGTCTGCACACACTAAGACGTCGCGGACGGCTCTTGCTTGCTCTCCAGGGAAAACGGTGGGATCCGACAGTCGAAGGTGAAGCCGTCTTCCCTTTCCATGCGAAAGGTGCCCCACATGTGTCCGCTCGGCGCTTGTAAGCTGACGTGACTACTATACTGGAATGCCGGCTGGGACTTGGACAAGATGGGTTCCT	AGGAACCCATCTTGTCCAAGTCCCAGCCGGCATTCCAGTATAGTAGTCACGTCAGCTTACAAGCGCCGAGCGGACACATGTGGGGCACCTTTCGCATGGAAAGGGAAGACGGCTTCACCTTCGACTGTCGGATCCCACCGTTTTCCCTGGAGAGCAAGCAAGAGCCGTCCGCGACGTCTTAGTGTGTGCAGACGCCGGTTTTCCCAGGACTGTAGATTCCTCCGAGTGTAACAGTGGGCGCCACGTTAAAGTGTGCAGCTGCTTCTGTGCCTAGGTGAAAAAATTTTGTCTATACAATAAAGCGACGCTCTCTCGTCTTGCTCACAGCATCACGGTTTGCCCTGCTGCCTCTTGCACAAAGCCCACATGTTTTGACCATTTTGAGAAAAATGGAACGAT…
OM_1037	TGCAAGTGGTCTGAGCAGCAAAATAAGAAAGACATTCAATGAACTTGCTCTATGATGGAAAAGTAATTGAGTTTCTCTCCTTTTTGTTCTGTATGCAGTATCTGCAATTTTAATGCCAATGAATAAACCTCCTTTGTCGTGTGTTTCTTGTGCTGTCATCCTTGGAATAACAGGTGTTTTGTAAAAGTATTTTATATCCTTTAAAAAATATATATGCAAAACAGTCAG	CTGACTGTTTTGCATATATATTTTTTAAAGGATATAAAATACTTTTACAAAACACCTGTTATTCCAAGGATGACAGCACAAGAAACACACGACAAAGGAGGTTTATTCATTGGCATTAAAATTGCAGATACTGCATACAGAACAAAAAGGAGAGAAACTCAATTACTTTTCCATCATAGAGCAAGTTCATTGAATGTCTTTCTTATTTTGCTGCTCAGACCACTTGCAGACTTCGTGAAAACTGTAGATAGGGAGTTGCATGTTGTATTGGATCTCTCTCTCCAACCCTGAGTTCATGCCTTTGATAAAAATTAATCTCAGAGCAAAATGAAGATCTTGGTTGTAGGGCAGAACCTGGGAATGTCGAGAGAGCACCAAAGCAAATCCGGATGGGCAGGA…
OM_10371	TAATAAATATTTGCACGCATCATTC	GAATGATGCGTGCAAATATTTATTATAAATACTTTTTGTCGTGCGAATGCATAGAATGTTCAGGCAGTTAACATTTGTATAACAATAATTTTTCTATATGCTGCAAGGTTGGCTTAGAACAACCAACACTGTTAACACTCCAACAAGCACGCCACTACACTCCTGTTCACATTGCAACCAACGAACAAAAATGCAGCACAACATTAGATACATTGTGCCTTTnTGGCGTACGACTGGCTGTACGACAAGGCAGTTGAGGCACATTGCTGTTATTCCTGTCAACAGGCAACGTATTATTACTCAGGGACCTTTGCAAATGACAACACATGTGCATATTTTCATTCGACATAAAATACCAACTATGATTCCGTATGGAATAAAAGACCTAGAAGATGCGAT…
OM_10372	CCCGCTTTCAGTCAACTCGTAAGTAGTCTTGCTGGTGCCAGCCGTGTTGCAGTTGTATAGCCTTTCTCTCGTCGAAGGCTGCTCAACATTCTTGAAGGAATTGCTCCTTTTCGTCACTTCAACAAGCTACGCGAGTTTGTAAAGATGAAATTGCCTCCTGGATTCCCAGTGAAAATAGACATCCCCATCCTCCCGACAGTCACTGCACGGATCACGTTCCAAGACTTTGAATTCCGGGACAACGTGGATGACTCCCTTTTTGAGATCCCGGCAGATTATCGGGAAGACCGAAACCGTTTCCCGGATTTATGATGTCTGGACGAGGTGTTGCTGCTCTCGCTGGAAGAGCGCTGCCCCTCCGTGCTGGATGTCCCTCTGTCCCTGGGCTACGGCAGTCCC…	CGTACGAGATCTTAACATGGCGGATAATGGGTGTCACTACCCGTTGCATGAATGTGTGTTTCGAGGTGATGTTCGTCGTGTTTCGGCTCTTCTGAGGACCCACGATGTCAGTCAAAAGGATATACACGGAAACACACCGCTTCACCTGGCAGTTATGTTGGGCCAAAAGGAGTGTGTACATCTACTACTGGCCCACAATGCGCCCGTGAAAGTAAAAAATAGTCAAGGATGGAGTTGCCTGGCTGAAGCCATCAGCTTTGGAGACAGGCAGACAATCCTTTCCCTGCTGCGGAAATTAAAACAGCAGTCACGGGAGGCGATGGAAGTTCGGAGGCCAGATTTGGTCAACGTCCTCAATGTTATGGGGGACTTTTACATGGAACTCAAGTGGGACTTTCA…
OM_10374	ACTGCACAGCACATGTCTTTAGTTCTGGAAATGTATTAGTAAATGTCATGTGTATAGTCTGCTGTTTTCGTTAGTTCATTTGTTTTCATATGTACGATCTCTTTATTAATAAATGGTGCCCAGTTGTTTAATTTCTTCTTTGTTGCACCT	AGGTGCAACAAAGAAGAAATTAAACAACTGGGCACCATTTATTAATAAAGAGATCGTACATATGAAAACAAATGAACTAACGAAAACAGCAGACTATACACATGACATTTACTAATACATTTCCAGAACTAAAGACATGTGCTGTGCAGTGGGAAGGCTCAGTGCAACTCTGGCCATACCTACTGCATACAAAACATGGTTGTGATATTCCAAAATGCACGTGAAGGCATGTGAAGAGTACAAAAACTCGCTTTCATCTGCCTATTATCGTTTCAGTCATTCTGTATGGTTCAAGATTCACGTAAACTGACTCACCGACTGTACTGTTCTACTCAAGTGTAAGAAAGTGAGCTTGAGCTGCAGAGAAGCAACACTTTCACATTTCCTTTTGGATACAAC…
OM_10378	TGCTTTGAAAACACAGCAGAAGTAAACCGAAATACTAAGCGGCGTAAATGTCTTTTGTACTTAGCCTCCAAACACCTCACAACCGTAAACAAGCACCAAAATAACGCTTACTCTCGACCCCGAAGTGTTTTGTGGTTGTTGCCGTTGTTG	CAACAACGGCAACAACCACAAAACACTTCGGGGTCGAGAGTAAGCGTTATTTTGGTGCTTGTTTACGGTTGTGAGGTGTTTGGAGGCTAAGTACAAAAGACATTTACGCCGCTTAGTATTTCGGTTTACTTCTGCTGTGTTTTCAAAGCAGAAGATCGCCCCTAAGGTAGTACGCCCCTGTGCACTGAATATTAGTTAGTAGTGAAATCGTCTGTAAGTGGTTAGCGTCGCCAGTTTACCCGAAAGCCGTACATCAACAGACGCCATTTGCTGGTCCAGATGAAAACAGCGATCAGCTGTTGCTACATCGTAATGAAAAATAGTTGCTTGTGCGAACTGTGTCAGAGTTCAAGTTTTGCAACAAGTCATTGGCGACCGAGAAGTTTCAGACAGAGCAGA…
OM_10379	CTACGCAAGTATGCAAACACATGTTTATAGCACTAGAGGAACATTATCAGCGTCAAAAGATTAAAGACAACTTGTCATCAACTACATG	CATGTAGTTGATGACAAGTTGTCTTTAATCTTTTGACGCTGATAATGTTCCTCTAGTGCTATAAACATGTGTTTGCATACTTGCGTAGCTTCACGAGTTTGGGGTTGCTTCTTTCTGTGCATCCGTGTACTCTTTGGAGATCCGCGCTTGCTCGCCCGAGCCTTTCGTTTCCGCGGGCGCTGTTCCATGCCGTAGCGTCAACCCTTCAATGCTGAGGGCCTCTTCGGTGGCCTTGAAAAGCTCGTCTTCTGTCATTTGAGACGACTGTTTCTTAATATGCAGATATTTCTGCACAAACCTTTCGCAGTTGTTGACCGAATGGAGATTCAACATATCAATCACTCCACCTTGCCCAAACTCCTTCACAAATTTCGCTCGAACCACGTCCTCTGGGTAGAA…
OM_10380	TAACATGGTCCCATGGATCATCACTCCAGTCTGCAGTGTTGGAGGAGGAGTGCTTGCAGATTACCTCATACGGAGAGGTCATGCAGTGTCTAAAGTTAGAAAGATACTCGAGGTGTTATGCCAGCTGAGCAAGGTGATATTGCTGCCCCTCGTACCGGGCTCCAGCTTCGGAACTGCTCTGTCCTGCGTCACCCTTGCTGTGGCTTCATCAGGTTTTCACAACAGTGGGGTATTCATCAACCCCCAGGACATAGCCCCACTCCATGCAGGATCCGTTTTTGGTCTAATGAACACCATTGGTGCAGTTCCAGGCTTCTTGGGAGTCTACTTAGCTGGCTACATAGTGGAGGTGACCAAAAGCTGGAACCTTGTTTTCTACATAACTGCATTGCTCAATCT…	CTTTTTTGAAGTTTnAATGTGCAAATGGTATAGTGAACAACTGACGGGGAAAAATCCCCAAAAGGAATGTTTAAGAAAAATACTTTCTTGACTAATGTATACATAGGCTGGATGCTGGGTCCAACCTCATGTGCTGATAGGAGTTCCCTTTCCAAAGGTGACAAACGAGAGGCAGCCCACTAGATTGAGCAATGCAGTTATGTAGAAAACAAGGTTCCAGCTTTTGGTCACCTCCACTATGTAGCCAGCTAAGTAGACTCCCAAGAAGCCTGGAACTGCACCAATGGTGTTCATTAGACCAAAAACGGATCCTGCATGGAGTGGGGCTATGTCCTGGGGGTTGATGAATACCCCACTGTTGTGAAAACCTGATGAAGCCACAGCAAGGGTGACGCAGGA…
OM_10381	CAACATATCATTTAATGGCACAGAGAAGTGACAATGTCGCCCTGATGAGAGATG	CATCTCTCATCAGGGCGACATTGTCACTTCTCTGTGCCATTAAATGATATGTTGTCAGTATGGAAGTCTCGAATCTTGAGCTACTCGTGAGCTATCCGCCAATGGTAATCTTATTTGAATCGAAAGGCATCTCAAGGATACGTTACCCTTCGCAGCACTTAGGAACTGCCTGTTTCTCTGTTTTAGTTTAAAACTGCCGACGTACAGTTATAGCTGCAGCTGAGAGAGGGCGTCACCTACCTAGAGCGCCATCCAAGCTGGCAAGTAGTATGGAGAAGAAATCAATAGCAGACGCTAGGACATGCTCTGTGGCCGGGGATAATTCCGCGCACCTTTTGGCACCCCCATATTGGGCAAGAGTAGTGTAAGTAACGCGAACATAATGTATCATACGACATA…
OM_10383	ACTGGAAGTAACAATCGGTCCTGAATGTAAAATAAGTTTAAGCCTTACATCCTACAAGGATGCTCATGGTCTACTATGGCATGTGTGCTAGTCAGTTAAACGTGTTTCCTGGATAATATAATTGGAAAGAGATGACCATCATTTATAACTCAGACTGCTCCAGGGGTCACATACATGCGTTGTGAATGCTTGATGTGAATGCTAATGGCTTCACTTGCCAGGACTGCTTCTCTTTTTTTGTAAGTGTGCCTCAAGGCATTGTTGTTACATTTGGGAAGTTGTATGAAGAACCAAATTGTGATATGCTCGAAAAAGAAAAGTCACTCCATTTACACAGATAGCTTACTTGTGTACACTTTACCCACAAACTTATATTTCAGTTAGTAGGATATCTGCTGT…	nGGGAGGTGTGTTTTTGATGGTGGGGGGTGTTTACTTTTTGCTCTGGTGCTGTTCCTTAGATTCGCGCTGAAGTTGTGAAGCTTCGGTGAAAATTACGAGTTGAGGAAGCACAGAATGCAGTCATGGTTTTCATAACCTGCCAGGGAGAAGGCACACCACGGTGGTGCCTCGGTGAGGGTGCTGAAACGTTACACCTGTTCGCATGATGTGACAGCGGACTTGCTAACGAGACATTTTAAAAATAATACTAATAAAAAATGTGCGGAGAATGTTTTAGCTGTTGTAAGTAATGGCGGTGTCAGACTACACGTATGATCCACGCGTCAGGAGAAAGCATATTCCGCTGCGAAGTCAACAGAAACGGCTACGACATCTCACGGCGATATTnGCCAGGAACG…
OM_10384	CACTTGGAGATGCCCTTTGATTTTTAAGTTATTTGTATCTATGTTTGGCTATTTTTTGTGCTGCTTGTAGAATTTGTTATATGTGGCATTGGCTGCTACTGGGCTTGTAAGTTAATAAAGTGTTGAGTAAG	CTTACTCAACACTTTATTAACTTACAAGCCCAGTAGCAGCCAATGCCACATATAACAAATTCTACAAGCAGCACAAAAAATAGCCAAACATAGATACAAATAACTTAAAAATCAAAGGGCATCTCCAAGTGACCAACAATGCATAAACCAGCAAAATCTGGAAAACTTGCCAGGCTTTGTTCATTGCCATCTAAGTTTATTGTTTTCTGTTTGTTTCACTTCCATCACAGTGCTTAACATACATTGTAACTCAGAGGAAAACAAAAGCAGTACTCCTGAAAACAAAAATGTGGAGACCTTGAAGTTATGTACAGGAGACAACGAGGCTTTGAGGAAAAAAAAAAAAAAAAAACTGTACAGCCTTGCAATGCACGAGTGATGGCCTCGTGGTGCCAGGAA…
OM_10385	TTGTTTGCTTGGACTTTCCCATATGTAGAGTGGAAGAAATGTGCAGACAGGAAGGTCTGGGCCCTGCATCCCATATGCGATACTATACAATGCAAGCAATGAAAAGTAAAAAGATGCTGTACATAGATGTAGGCCACTTTTTTTTTT	AAAAAAAAAAGTGGCCTACATCTATGTACAGCATCTTTTTACTTTTCATTGCTTGCATTGTATAGTATCGCATATGGGATGCAGGGCCCAGACCTTCCTGTCTGCACATTTCTTCCACTCTACATATGGGAAAGTCCAAGCAAACAACAGGTGGACCTCGAGCCTCTCTGGAATAATGGTCTTAAAAAAATAAATGGAAACGGGCCACAGAGCAATCCATTTCACTTGCGCTGCCGAATGTCTTGACCTTCCTTCTGATCAGATAGGTTTTTGCTGGAAAAAAAAAAAAAAGTCTCAAAACCACTTCCTCATAAACTCTGATTCAAATCTGTTCAATCAAGTGTGCAGGGCGCAGCCTCCACAAACTGGTGACCCATGTGCCATTATGGATCTTGGCAG…
OM_10386	AAATTATCATGGTAGTAGGGATGAGCACACAGAAGTAACCTTTGTACCACTTATCGCAGAATGCCTGCTGCTAACTACAGATGTGATGCAAAAATTAGTGATGTAT	ATACATCACTAATTTTTGCATCACATCTGTAGTTAGCAGCAGGCATTCTGCGATAAGTGGTACAAAGGTTACTTCTGTGTGCTCATCCCTACTACCATGATAATTTACAAAGTATACATGCACAGCCATCTTGGTGGCCAATGCAAAACTCTAGGCATTTGTTCAACCTAGTTCTCAGTATCACAAGCAAGCTTCTCTAGCAAACTTCTGACCAATAAATAGAAATGCACAAAGCATATGATTCCTGCACACGTCAAGAACAAAACACCAAAGAATAACTTAGTGGTGGGAGACCCAGAAGGnAGGAATATAACAGCCTGGTTCAGGTGAGGCATGTGAAACCATGAGGAACAAAAnCTTATCCAGCTnATCTCCCAAATACTGTCnCTACCTTTCATT…
OM_10395	AGGTTAAGCCTCGGTTCACAGCTTAACACAAGCTACAGCACGCTTGCTGCGGCATGTGAAGCTGGGTGAACCATAATTTGCGTGCACTTTCAGTAGCCCACTGCCAGCACTGGTCTAGCATGTATTTTAAATTGGGGTTGCGTACCGCAGTTGTTTAATGTCTGTAGCGCTTTTTATGACAAGGTATCAGCCTCTGTACTGATATGTAGCGAATTCCGGTTATAACAAACTCGACGGTCACATGCAACTAGTTAGTTATATCTAAAATTTGTTATAAATGGAGTTGCCAAAATTTTTTTCCCAGATCATAACACTCGTTCGTAACGCGTTCGTTATAACGAAAAATTCGTTATGAATGGAGTCGTCATAACCAGAATTCACTGTATTCAGTGTCACTTC…	GTTCGCAAGTGCATCGTCATCACTAGCCTTCAGGGGTGCTTTGGTTACTTTGCTTGTGCTCAGTCGCAATTTATCATGTTTAGCGCTTTTAAATTTTTACCCTGCGTAATCTGCTGAAGCCGACGACTCGTATACACTGTGGAAATGTCAGCGGAGCAGTTGTCAGATGACAGTTCGGGCGATGTGCTCAACTACATCACATCCAATGGCTGGTACATCACCTTGGCCCTGGTTGGAATATACTTTTTATACAAGAGATACGAATCTCATTTCCAAGGCTGGCAACAACAGCGTCCTTCTGCAGAGCAAGAAGATCCAGCTGCAGTGTTGAGCAGACAGGAGGCCATGGAGCTGGCAAGGCGGAAAATGCAAGATCACCAGGATCAGCTCAGTGAGCTA…
OM_10398	CGTACGACATCCTCTGCCACTGCGTTGTTGTCGAGGACATTCCGACAACTTACCACAACTGATCGCCGCTCATCCTCTTTACCACCTCAAGATCTTGCACTTTGAAGTATTTATGGCTTACAAACGATTGAAATTTGTGAATATATTGCTCTTATTAC	GTAATAAGAGCAATATATTCACAAATTTCAATCGTTTGTAAGCCATAAATACTTCAAAGTGCAAGATCTTGAGGTGGTAAAGAGGATGAGCGGCGATCAGTTGTGGTAAGTTGTCGGAATGTCCTCGACAACAACGCAGTGGCAGAGGATGTCGTACGCGGCCCGTCCGTGCTTAAAGCAGAAAATGGTGAGGCATGCAGGAAACAGGAGAGCCAAAGTGAAGTTCTTCACAAAGGAACGTAGCAGTGCCCTTCCTAGTCCAATGTCCCCGGCCGGGTAGACACGAACCAGGTTGTTCCCAATCTCTTCTATGCTGATGCACGAGACAACCCTGAGGCCAAAAAGACTCTTGCCTGGCGTCCTTCCACCAGGTATGTCCGTGCCTTGATGCAGGCAAAT…
OM_10401	GAATTAAAGGCTACATTTCAACAGGGCAGGACGGTCATTACCGTGTTTGTTTGAAAAGAAATTGTTTTCATTATCTGGCCCACCATTCGGTACTCGAGTCATGAGCAGTGCATGAAGATCTGCAGAGCATGCTAGAAATTCCTGTCCACTAAGAACGTACACAGTAATGTTGCGGTCTGGCGTGCCAAAGCGGGGTTCATTTCTTATTCTAAGTGGGGTTCTTCCATCGTGCTCCTTGCAGCCAACAGCAACAACGGGAACGGGAGCTGAAACTGAGGACGCTCGAAGAAGCAGCTCGTGGGGGGAGACCACCAATGAACTGAGAACACCAGTGCTCACTGTTGGTGGCACATTAGGTGTGTGCGAGTGTGCGTTTAAAAGCCACATACCGGTGAAGGG…	GGCGTTGGAAGTAAATACAAATGGATTGATTCGCCTTTTGTAGCAAAGCCCTTCCCTTCGCAAAGCAAGCATGAACTTGCTTCAAGAGCATCGGTTAACACAACGCAAAGCATTCCCCGGGAGACGGGTGCCGTCACCTGGGGAGCGCAAACGGTGTGTGCGCTGAGGCCGTTTGCCGCCCGCCAGTAGTGGGAGGTTCCCGAGGCAAAGAGGAGTGAGAAAGGCAATAGCAGCTGGCAGAAACGGTGTTGTTGCCAGCAGTTGGGGGGCCAGGGTGGCGGGGGACACGGGGCCACCCCCGGCACAGGGCCAGGGGGAGATCCGAGTGGGGCCCGCACACCAGGCACGTCTGCCTGAGCTGCGGCCCTCTACGGCTCTACTGCAGCTGCAGGACAGCAT…
OM_10402	CGATAGGAATAAATGGTTCTATTTTGTAATAAGAACGCGAGACAATAAAAAGGCTAAGGGGAGGAAAGGGACTCAT	ATGAGTCCCTTTCCTCCCCTTAGCCTTTTTATTGTCTCGCGTTCTTATTACAAAATAGAACCATTTATTCCTATCGAGAGACGCATTTTCTTGCATGTGGTGTTACTCTGTACAGGATTCCGTCGGGTCAAGACTTCAGAACTTACGAGGTCCGGGTGGAGAAAAAAAGATAAAACAGTGAAAGAAAGAAAAAAACAGTACAGGCGAGTCGACAACCTCAGTTATAATGGCGTCGGTGTCGGTTGTTGACGAGGTTCCTTTTTAAGTGCGTCGAATAAATAAGGATAGAAAAGAAAAAAAGAAGGTCGCATAGTGGTCGGTGCTGTTGTTTACATGTGTCGTGTGTTGCCGAAGTTCTGTCCACTCTGCGTGGCGCCCTTGTTGGAACCATACTGCAGG…
OM_10405	TGTTTTTGTACGCACGATTGGGATATATTTGTAAAGGAATTGATGTAGTCTGGTACTAAGGCTGTGTGTGAAAAAAAGAAGTTAGAATGCAAGCAATACTTTAGTATGTCTCAACATTTTGTTTTCTTTTTGGGTGCATTGTTGCTGACTTTTTTCTCATTAGTTCTACCTGGGAACTGTACAGCAACGGAGGCACTAGATCAATGAAGAGCCAATATGAAATTAGACTTGTGTGCTCTCTATTACATTCACAAAAAATAAAGGTTTGAACTTAT	ATAAGTTCAAACCTTTATTTTTTGTGAATGTAATAGAGAGCACACAAGTCTAATTTCATATTGGCTCTTCATTGATCTAGTGCCTCCGTTGCTGTACAGTTCCCAGGTAGAACTAATGAGAAAAAAGTCAGCAACAATGCACCCAAAAAGAAAACAAAATGTTGAGACATACTAAAGTATTGCTTGCATTCTAACTTCTTTTTTTCACACACAGCCTTAGTACCAGACTACATCAATTCCTTTACAAATATATCCCAATCGTGCGTACAAAAACAAAAATATCACAGCTCCTAACACTTGGAGTATAATGAACTTGCTCCACGTACTTAGTCATGTACAAAGAAAAACGTTAATCATTCATGCTTTTGATCACGGCAAGAACCGAGGCAAAAGGTACTG…
OM_10407	AGTTCCTCCGTTAACCTCTAATGAGAGACAGCAGAACCGATTACCTCCCCTTAAGACAAGTTACACGAGGCCCGATGCAAAAGTAACGAGGCTGTGCCCGTACGGTGCCGTCTGTGTTCCGAGCATTTGCAGAAGCAGCGATTCCAACAAGGCTGTCGAGGATCTCTACGCAATTTGGCGACGTTAAAGGGACGGTCTCGTACAGAAANGTCGANTTNCGAAANTNTAGTGAAATAAGAATCGTTAGTACTAATGGTAAGACCGCATCGAAAGCCCATCGGCAGGAGCGCAAATAGTTTTCGAGAAATTTAACAAAATAGTAGANAAAGCAGACGACGGATGTCACGTGTTTTTATCNTCCTCCNTCCTTTCTTACACAAAAANACGTNATGNNGTGAC…	TATCCATGACATATGCGGCCCGATATGTAGTTTAAAGCACGCGAAGCGTCGTTTCAACTTCAACGCCGCGTGCTGCTGATTAGCGTCAATGCATTGCAGACCCGTTTCTGCTCGCACCTTCGTCAGTTCATCGCCCATCGCGAGCCACGCCTCCCGAGATCTCTGCAGAACCAGAAACCTCGCTTAAAAGTGGAGAATAGGAAGTATTCGGTTGAAACTATTGTTATGAGCGATATGAAGAAGGAGATCTCTCTGTCGTTACCAGAAACGATGATTACCGATCAAATCAAATCGGGTACGCAGCAGACACTCAAGTACGCGTCGCTGGTGACGCTGACGGCGCAGAACGCTGCGCTTAACCTGACGATGCGTATGGCTCGAACCCAGAAGGACTTGTTC…
OM_10408	ACGGGATCTTCCACTCTCGGAAAACACCTCAGTGCCAAATGGGCCAAAAGTTCCTCACTCCGCTACCACATGCGGAGGATCATGGATCTGGACTCGGAAGAAGTGTGCATAGACTCGTCAAACGTGCTCCAGAGTCGTCATCTGCTTGTTTGCGTGTCCTCGTAACGTGTGTGTGCATGTCTCAACGTATCGTATGTGACGTAATATTCGACTGATACTCCAGGGCGCTGCGGTCCAAACCGGAGCTCTTTTCGTTTTCTCCCTCTCTCCTTTTCGTACAATACCTTTTTTTTTGGGACCCCTCGGGTGGCTAAGTCTCAGGGTTTTCTCGCTGAGGGAGGCAAATCTATGTTCGTTCAATTATCAGCCTGTGATATTCTGTGAATGTAAAACCGGACG…	CTTGTGCTCGCAGCGGAAGCTGTTCTTTGTAATGCTTCAGCTTGGCGACGCCGGCTTGGATATTTTTGTTTGCAGGTGTTCGCTCTTCACATGTTAGTGCTGTAAATGCATCGTGCCATTCAACAAAGAACGAGTATACACGAGCGAAGGGCCATTCACCAGTGGTGTAACATGCTGACCGATGGAATCGCCGGCTCACGGTGCCCTAGGGACTCTTCAAAATTAAACCTTGCCCTGAAAAATACACGCCAGGGAATCGACTGTCCTGCAAACATGCTACTATAGGAAGAAGCTGCAGGACCAGGCATTTCGTCGTTCGGTGTCAGTAGACTGTCCCGACAAAGTTTCTTGCATGTGAAGGATGCAGCAACCTTATCTCGATAATGCAAGCACTGCAAG…
OM_10409	TTTCAACGCTCATAATACAATGTGGGGAGGAGCAAAGACTGACAAACGAGGTCGACAAATAGAGAATGCAGCTATATCCCGGTCGTTATGCTTCCTTAACACAGGAAGGCCCACATATCGTAGCCACGCGGGCACCCCCTCCGTTTTAGATTTAGCTATCTGCTCTCCATCCCTTTTTCCAGAGCTGCAGTGGCACGTCGAGGACCATCCATATGGAAGTCACCACTTTCCTACATATTTACATTATCAATCCCCTCACTCCCCGATTACATCACGGGCGCCACGCTGGAAGCTAGAAAAGGCTGACTGGGACGTGTTTCAGGAACATCTCCGCTGTCCCCCTCAAATACTTTACGGACTTTCAATCGAAAGTGCAACTGATCTACTAGTGGAAGCCAT…	CCATTTACTTAACTTATTTATGGCAATCTGGAGTTGCCTTTCGATCAGCGCTAAGTTCGATGAACTGATCGATATCTGAATATCGTCAACATATAGTGAATATGACAGGTTGGGTGGTATGACACTGGTTATGGTATTCATCTTAACGATGAACAGCGTTACGCTCAGTACAGATCCCTGCGGCACCCCAGCCTCCTGGGTAAATATGCGAGACAATGTAGTTCCTAGGCGGACTTGGAATGTCCTGGTCTGTAAGAAATTTGCGATGCATCGCAAAATGCGTCCTCGGATGCCATAATTGTAGAGATCTCGTATGATACCATACCTCCATGTGGTATCATACGCCTTCTCCAAATCGAAAAACACCGACACACAATGCTGAGATCGGACGAAAGCCTC…
OM_10411	GGCACTACAGCAGGCTCCTTTGGATTGCTCTCCTCCTGTCTGGTCTTCACTAGCTTGATGGGCATCCCAAAGGCCCACTATGTGCCAAAAAATTGTTCTGTAGCGTGTGCCTTACATATTACGGAGGAGAGTAATTGCTCAGGACCTCCAGCCAAAAATACTCTAGCCTTTGGGAAGATTGCATAGAGCTATAGTTACCAGTGCCTAGTATATGAATTAATGTTTGCAGTAATGCTAGTGGTTTGTCCCTTAGGTGCTGTGGCCTTTTTTTCCCCCCTTTGTTTTCTGTTTGTACAATGCAGTTGTCTAGCATTTGTTACTTCAGGAGTGCTTTTTGATGGAGGTTGTTGCAAATGTTTGTTGAATGTCTATTTGTTGTTTGCCTTGTTTTTCCTTCAT…	AAGGAACGTTTGTCGGCTGTTCGTTCTTCATGTTATGGCGAGAAAAACTGGTGTGCAGTCCATCTATGATACTCGCAATAATGTTGCACTCGCTGATGGCGAGCAACATGGTCCTGCGGACCTAAAGGAAAAGCTAAGCAAGGTTCGAGAGGTTGTGCCAAGCATGAGCAAAGACCAGATATGCATGGCCTTAAGGTCGTATGATTATGATGTCAACGCCACTATTACAGCAATTTCAGAAAATGGTCCTGAGGAGGCTCTTAGAGAATGGAACTGTGCCGGAAGTAAAATGAAGTCTTCAAGTAAGAGTAAGAAGAGAAAAAAGAACAAGAGCAAGAAAGAACAATCATCACCTGGTGGTCCAGCTGGAGAAGGCTCCAATGAAGACTTTGAGAATGA…
OM_10412	TTGATTTTGAAAGTGTATAAAGAACGAAGAATGGTTGATTTTTGTTTCTTGTCTTGATTTTGGCATGCCAATCCTGAACACTATAAAGTCATCCCTTTCAAAGCAGTCTACTCTCATTTATATGATGTGCTTT	AAAGCACATCATATAAATGAGAGTAGACTGCTTTGAAAGGGATGACTTTATAGTGTTCAGGATTGGCATGCCAAAATCAAGACAAGAAACAAAAATCAACCATTCTTCGTTCTTTATACACTTTCAAAATCAATGACGATTCTTCCTACTCTTCATCTGCTGCCTCCTCTGCTTTCCTGGTCGTTTTTTGCTCTTTTGACCAGGTGCTGTGTTATATTTTCTCTTACTGAATCCCGACACATCCGCAGCACTGCTTGCTGTGTTGTATTTCGAACGCTTCTTTTGTCCACCAAAGCCATACATCTTATCTTTCATCTTCTGCTTTTTGGTTAGTTTCTTTTTGTGTGGCTTTCCCTGCTGTCCTGGACCACCTGGCTTTGAACTTTTGTTTTCGAGGAA…
OM_10417	AGCCACGCATTTCTTATGCAATAAAGTTTCACCTTGTTTA	TAAACAAGGTGAAACTTTATTGCATAAGAAATGCGTGGCTGTGAAAGTGCGTTTACTGAGACGCATTTTACAACATTTCAATACGTATAATTATTACTTATTTATATTTCGTGGTTCCACACTGTACAAATAAGCATATAGAAAACTGAAACCTCTACGGCACTTTTAACACATTTTTTGTATAATTCCTATCATAATGCTCAGGTAAAAGTCCTGTCAACGCTAAATGTAGAAGTCTGCCAGTCAGACCCCAAACTTTGAGTCCGTCCACAATAAAAACTGGAGATCTGTAACCTTTCACTTCGCTATACATTGTATACCTCCAAGTCTTGGGGTCGCAGAGCGATTCTAATGACAGAAGGAATGCTCGTTCCACTTCTTCTTTGTTGATGCGCAGGT…
OM_10418	ACTTTGTCATAATGCCCAAAAAGTAATTATTGGTGACAACTGGATGCTCGAGTCAATAAATCTTTGGTGAG	CTCACCAAAGATTTATTGACTCGAGCATCCAGTTGTCACCAATAATTACTTTTTGGGCATTATGACAAAGTGGATGTTATGGCAAGTTTCCCAAATAAGGCCACAATTTATTTTACCAGCCTGTTTCTCACATCCCAGTTCTGTTTCCAACCAAGTACACATTTTGGCTCCTGGAATCTGCCCTTGCTATGGTAAGATCATTCACACAGACTATTCACATTCTAGATGAGGTACACTTCTTTTTAATTTCCAATTGCAGTGGTAGCAGATGTATCCACACAGACATGTTCTTTTACCCCAACAATGTAAAAATGTTTGCAAGCACATTAAGCAACAGAGATGAAAGAAAAGGCAGTAGATGTTCTGGAATTTGTGCAAAGGTTGAAAAAACTGTCAATG…
OM_10421	ACTGAAGTCCAGTNCGAGACTTTTCACACATATACACAT	ATGTGTATATGTGTGAAAAGTCTCGnACTGGACTTCAGTCAAATATGACACAGAAAAATGCATGACAGGAGAGCAACAGAACAAGTTTTTAATAACACTGAAAGCCTTCGATATCACATACACCACCTAAATGTATACAAAGAATAGATCTCATCAAAAAATATTTAGAACGGCAAAAATTTAACATAAATTACGTCACAAACAAAAAAGTACACTTCACTTACGGGATGCTTCGCTAAAAAATACACTGGCAGCATCCATAACTTCCTAAAAGGCAGGCTAGGCTTCATTGCAGTCGTCTTTTCACAAACAGCATGACTAATTGCAAATCAATGCTTTCCTTTAATGCACTGGGGCACCTGCAATCCCCATAATGTGTCTTGTGATGAGCCAAGCAGT…
OM_10423	ACGTCGTCTGCCGAGCCAAGCTAGGAAAGGCCGCGTACTGGTGGGCATTGCGGAATGCTTTCGTGTGTGTTTGGGAGCAGTTATGTCCCCCAAATTTGTTACTGTGCACTTCTGTGGCATGTACATAGAGGATTGAGTTTTTTTGTATGCCGTTTGTGTAAAACGCTCGTGACTTGCTCGTCCTTGTCTTGCCTCTGTCGCAGTGGCGAAAGCAGCTGCTTTGTTTGATCACGAGTGAGGCCCCCAGCTTTCCCAAATTTCTCTAAACTTTCCTAGCAAGCTAGCTCTTGCATTATTGGCTATCTTCTGTAAAATTGTGTTATTTATACCTAAAATGTTTGGTCCACATCACTATTCTGCCAGTTCTGTGTACATCGGTGNGATTTTTTCTTTGATTTG…	GCGAGCGCTCTCCTGATCAAGATGGCTTCTGAGTGTGATTCAACTGTAAAATGCGATGCAACAGCGCAGCCATCCAGAAACGCTTACCAGAGCACAAGCCGGGCATTTCTCATCCTTGTCATGATTTTCGTCGTCTCTCTACTATGTCTCTTCCTAGTCTACTTAAATTTTCCACAGTTGGAACCGTCAGAAAAGCAGCATATGAAATTGCCAAGAGACATCCAGGACGCAAAGGGTCTCGGACGCGTTCTGAGTCGATACACGGACAAATATTTTCTCACTGTTACTACCGGGTTCTTTGTTAGCTACATATTCTTGCAGTCGTTTGCAATTCCAGGCTCCATATTTCTCAGCATCCTCTCGGGGTTTCTGTTTCCATTTCCCATGGCACTGTTTCTC…
OM_10424	GCATTCCCTGTCCTGTCGCTGCTCTGCCTGCTCCAAGCCCCTCAGCAGCGGCTCTTGGGCCGTCCTCTCCGCTGCCCTGGTGTTTGCCCCCTGCGTCCGGTGACTGCAGCCCCCATCCTCTCCCTTCTCCCCCTTCCTCCCCCACCGAGAGCATCAAGTTGAGAGAGGAGATGAAAAAAAAAAGAAAAAGAAAGAAAAT	GCCTAGAATTTTTAACATGGAGTTGGAAGGAACCCGTGAGAGATGTTGAAACTTTTTTAATTTATTGCAAACTTTATACGTTCTCTTCGCATAGCAAAATACCCGTAGACAGAGGAGCATACTTGGGATCGATGGACAGTACGTCCATAATAACCCAAGTGAACCGAGAAGAGGAACAACTAACAAATTTTCCTCCTGATAGAGCTCCAGCCGCGATAACAAAAAAGCCCAGGCAGAGAGGTTTTCTAAACACATTGCTCTGCTGCTTCGGTAGCAACAGCACTGGTGCTAACAACCCGGTGATCACAGAGGAAAATGGACAATACTCCCCGAAGTTGCAGGGAAAGTTCCTGTTGCCTCCTGTGCGTCACCAAGATGTGCACAAAATTTGTCTTATCA…
OM_10427	AACAGACCACCTGAGCGATGAGCATATTTCCTTTT	AAAAGGAAATATGCTCATCGCTCAGGTGGTCTGTTGGCTGATTGTTATATACTCAGCAGGGATGCAAGAAGCAAGGACGGGAGGACACGTGGGATGAAAGTAGTTTAACCAGGAGGAGAGAGAGGGAAAAAGGAATCGAGAAGTGGTGGAAGGAAGGGGAAGTGTGTCCAGGTAATTCTGGACGGACACCAGCAAGCATGGTGTTGCCGTGGTTACACGTGCGTGCGCGAGCCTCGCTGGGAAAGAGAGTACATGCCACAAATAGGAAATTAAGTCGTGTAGTATCAAAAAGGTTGAAAAAACACAAAAGTTACGTATCAAAGAAAAACACGTGGTCGTACATGTATACAGCACACAAGCACCGACGTACAACTCGAGAAACTCTTAAAGCTTTTCCTC…
OM_10429	ACGTTGCGGGCGGTTCGTTGAAACGCTCCACTTGCCAAGGAACATAATAAAATA	TATTTTATTATGTTCCTTGGCAAGTGGAGCGTTTCAACGAACCGCCCGCAACGTACACACACTCAGCTAGTATTGTGCATTCATGGTATTGGATTGCAGACACTCCAAAGAATTACACTGCATCTCATCGAGCCCGTTCGGCACACTAACAATTCGGATTGGCACCGTTTGnCCCATCCCAATTCGTTTACAGCGGGAGGTGTGTGACTTTTTGTGGAAATTCACGCACACTCATGCTGTAACGACAAGGGGTGCTCATTCCGAACCTCCTTTCTTTCTCGCTCTGCCGCAAGAATGATATCGTTCGCGACAGTGATTGGTTCTGAACATGTCATTGGTTAATGATCTGTTTCTAGAGTACAGTAGCGGTGACCAGTACCAAAGGGCAAGCGACAGACG…
OM_10435	ACAACAAGAAATACAGCGGTACGGGTAAAACAATCTCAAAAAAAGCTCAAGCCACGAAGCCAACAGGAAAAAAATGACCGATATGCAGGACATCTTCCTGTGGTCACATTTTTATAATGTGTTGTACAACATTAAATATCTATATCATCATATTTACAATAAAAATGGCGACTGATA	TATCAGTCGCCATTTTTATTGTAAATATGATGATATAGATATTTAATGTTGTACAACACATTATAAAAATGTGACCACAGGAAGATGTCCTGCATATCGGTCATTTTTTTCCTGTTGGCTTCGTGGCTTGAGCTTTTTTTGAGATTGTTTTACCCGTACCGCTGTATTTCTTGTTGTCGTCCCGGCTCATCTTGATTCTATCTCTGCATCCTTTCCCACCCTCCCAATGTGCGGTCACTTTTTTCGTCATAAAACCACCGCAACCGATGCAAGGCTTTTCTGCAGAATACGGCTGTTCTTTGGCACAGTGTCCGCAGATCATCCTCGTTGCGTATTTCATCTCGTGGTCGCCCTCATGTTCTTCGTGGCAGACATCACAGGCGTACGCTTTGCCACAGC…
OM_10436	AACAGCCATGGCTTTTTTTAGCAGTCGTTTCCCGCTGCTTCGTTCTTTGTACTTGATTTTGAAAAAAATAAACAGTTAGGTGTTGCTTCTTGTGTA	AAGATGCGCTTTTTATTGTGATGCTAACAACCATGCTAACAACTACCTTCATCGCACGTCAAGGGGGGGTAGTTTTTTAAAGTCAAATCGCTTCGGCGTACGTACACGACAGACGCACAGATCCCTCTTCTTCACATGACATCAGCTGCTTGGTCCACCATGTCCGAAGGAGCGCATCCGTCGGACGACAAAGACATCGAGATGGTGTTTGATTTCCCGTACCTGAGTGACGATGCTGCTGTGGGATTTCTCAAnGAGCACGGACGAGnGTTCTTCATAGTACGTGGCCTCCCAGGCACGGGCAAGAGCGTGTTGAGCACGATGCTCGGAGATCGGTACCCAGAGCACAAGGTATACTGGGCAGATAAAATGTTTATGAGCCCAGTGCCTGTTCAGAGG…
OM_10437	CGTTTCATGCTTGCCAGTCGACATGTTCGGTTGTATGTATTAAGTGAAAAACACTGTGTTGTAATAAAGTACTATTACGGCTG	CAGCCGTAATAGTACTTTATTACAACACAGTGTTTTTCACTTAATACATACAACCGAACATGTCGACTGGCAAGCATGAAACGTCCTTATTTTAGACAATCTTTATACAAACTCAGGGCAAAATTACTCCAAGTCTTGGACAGAGCTGCTATCGCTGTAGTCTGCAGAGACCAGGGACACCCTGCCATCTGCTTCAGTTACTGCAGCTGTGCTGCTCACATTCAGTTCCTCTTGACGATTGCTGGTCGTTCTCACGATCCCCACTTTTTCTGCCTTCAGGGGCCTCAAGCGATTCATCTTTTCTTGCTGCACTGCCATTATCATTTTATTTTTTAGCTCTGCCACCGATGCAGTGCTGAAAAGTGGGCGATCCACAATTTCTGCCCTCTTCATGTTTTG…
OM_10438	AAACGTCAGGGTCAAAAACCATTTCAGCGAGAGCTGGGTGTAGAGACGTGC	GCACGTCTCTACACCCAGCTCTCGCTGAAATGGTTTTTGACCCTGACGTTTTACGTGTTTTACGTTCACGCATGAAGTCTATCAACACATGCTTGACTTGGCAATGTCTTTATGCTTTGCATAGCATTATTACATGTTCCACTTGCTCACAAAAAGCTTTGCAGCATTACGAATGAACACATTACGGAGAACGTCTGAACCTTACATGTATGTACATCTGAGGAAACATAAGAAAGAATAAGGGAGGAAAGAAGCTTGGAAATCCAAGCGCAACACATTGACAGTCGTTTCCAGATTTCTAGCGAGCGTATGCAGGTACACTAGAAACGACATGCTACAAAATATATTTACAGTTATCGCAGCTACTTGTTGCACAAAAAGCTGTGTCATGCTGTCAGC…
OM_1044	ACACCATGTACTTAATATATATGGCTTGGTTGCCTGTATATAGTGGCTTACTTCTATGTATTTTGTAAATAGATTGTGAAAAGACATCAGTGCTCATAAATTGTTACAAGAGCTGCTGCATAATACTTTTTGTTAATTATATGCTGCAAGGGAATTAAAGGCAGACAATTGTTTCAGTG	TCTCCCTGCGGACGTCTTGCTTCGTCAGTGTAGGCTTGTGTGCCAAACGTTCCGAAACTTGATAGACGGCCATGCCCTGTGGAAGATCAAGAGCACACGCGAGCACAAAACGATTCCCAATTATCGTTTTGACGTGCCACCCCCGAGGTATTACCAGTTGATATGCAGATTCAATCCTTTTGGCGTCAACCTGCTGAAGAATGCTTnnGGACAAAGCGGGTCTAAAGAACGTGAGCGATTTCAGTGTTGTCGCCGGCAGTCTCACATGTGCCGCTAGAAAGTGTAGTTTTGCCGTAAAGGAATCCATCTATCACTAACATCTTCGTCGGCTGCTTTTTTCGCTGCTGTCAACAAAATAATTGAGATGCAAGCGCGTTTGGGAATTTTGAAATTGCTTTT…
OM_10441	GTGGTGAATATTGAGAGATGTGGTAAAAATGCGATGTACATCGGAAGTATACAGAATTGACACCCCCCCCTGTGTCAGGGGGACGTTGTTCGCTGTACAAATAAAGAACAGTGTGAG	ATTTCCCATGTTGTAACAATAAGCCGTCACTCGCTGAAACTCTTACCCCAAGAGGATGGAAAAATCTATCATTTGATTCACAAGCACGACTACGCCGATGCAGAAGGCATCTTCTACGGAAGTATGTACCTTCCGGTGCAAACCATGCTTCCCATCGACTACTGCCTTGTACGAACGAACGAACTGAAGCAAGGAAAACCTCTCAGGCTATATATCAGCGCAGGATCTGAAGACCATCCGGTACACGTGAACCCCATCGACAAAGCGTTAACCTTCACCACCGAGGACAGTTCGAAAGAATTCCAAGTCATGCCCGCGCGACTAGTGTCAGAAGCCCTCACAGGTCACGGATTCACGGTCCGGATAGAAAGGAGAGGGCCAACGACATATCGAATCCCG…
OM_10442	AGTACATGTTTATGTTTGGAACTATGTATTTCTTGTAGGCACCACATTTGCACTGTAGGTAGCNTGTCAGTTTACGTTAATCTGACAATAGATATTCACTGGACATGCTACGGTGTGACCAATACCATTCTTCGTTCTCGTCTTCAGGCAGCTGTTAAGGCTCCACCCAATACGGAAATCACGGCCACAACGGGGTCGGCGTTAGACAACCTGTCCTGCACCCTGACTGCTTTCCAGAGGCTGGTGCTTAAATACTTGTTGCCACGCGCTCGAGCCGCGGTTGCAGGCCGCGAGACAGCTAAATCCGCTTGCGTGAGGGTAATCCACAAGTTCCGCCGTGCCTTCATCCAACTGGCCAATCAAATGGTGCGGGAAGGCAGGATNCCAGAANCGGACATT…	ATTTCCCATGTTGTAACAATAAGCCGTCACTCGCTGAAACTCTTACCCCAAGAGGATGGAAAAATCTATCATTTGATTCACAAGCACGACTACGCCGATGCAGAAGGCATCTTCTACGGAAGTATGTACCTTCCGGTGCAAACCATGCTTCCCATCGACTACTGCCTTGTACGAACGAACGAACTGAAGCAAGGAAAACCTCTCAGGCTATATATCAGCGCAGGATCTGAAGACCATCCGGTACACGTGAACCCCATCGACAAAGCGTTAACCTTCACCACCGAGGACAGTTCGAAAGAATTCCAAGTCATGCCCGCGCGACTAGTGTCAGAAGCCCTCACAGGTCACGGATTCACGGTCCGGATAGAAAGGAGAGGGCCAACGACATATCGAATCCCG…
OM_10444	ACGAGTCTAATGAATGAATATGA	TCATATTCATTCATTAGACTCGTGCTTTGTGCAACAACTGTTATTATGGCAATGAAATCTGAGGGCGATGTCTGTACATGAAATGGTGTCAGGACAAATGGAATTCACTGAGCGTCATCCGCCATTTCCAAGATGGTACAGCTGTAGGCCAAGTCCCAATAATGCTCCACACCGTGCTTCTTGAAGTGTTCCCTGGCAAAGCTCTCTGTAGGGCAGACCTTAAACTTCATCTCACCAAAGCTACGAGACTTCACTGTCCCCTCCCACACCAGCACGCAACGATTGTCTACTTTTTCGCCGTTTTCAGTTCCATCGGCAGTAGCCTGGTCTTCTGACCACTTGATCCGATGCAGCATGAGGCGTCTGTACTTCTTTTGCTGTTTCGGGCCCCCTTCCACG…
OM_10445	ACGAGTCTAATGAATGAATATGA	TCATATTCATTCATTAGACTCGTGCTTTGTGCAACAACTGTTATTATGGCAATGAAATCTGAGGGCGATGTCTGTACATGAAATGGTGTCAGGACAAATGGAATTCACTGAGCGTCATCCGCCATTTCCAAGATGGTACAGCTGTAGGCCAAGTCCCAATAATGCTCCACACCGTGCTTCTTGAAGTGTTCCCTGGCAAAGCTCTCTGTAGGGCAGACCTTAAACTTCATCTCACCAAAGCTACGAGACTTCACTGTCCCCTCCCACACCAGCACGCAACGATTGTCTACTTTTTCGCCGTTTTCAGTTCCATCGGCAGTAGCCTGGTCTTCTGACCACTTGATCCGATGCAGCATGAGGCGTCTGTACTTCTTTTGCTGTTTCGGGCCCCCTTCCACG…
OM_10447	TGACGGCACAGGAACAAAGGTCACAGAAGAATTAGACTAGTGCTCAAGCAATGTCTTTCATATGAGGTGAAAATAAAAGCCTGGTGCTAAT	ATTAGCACCAGGCTTTTATTTTCACCTCATATGAAAGACATTGCTTGAGCACTAGTCTAATTCTTCTGTGACCTTTGTTCCTGTGCCGTCAGCTTAGATGTTTTGTACGCCACTCCTGTATTCACGTACAGCTCTGGCACAGGGGCACACTGATTAGAGCACAGCAGTGCACTAGTTATGTACCTAATCATACTGAATGGCATATCAGACGATGCCATCTCCAAATCAGTATACAATCCAAACTCTTCTAATTCCTCAGCTGGCATCATCTCTGCTGGTTCTGTGGGCAGTTTCTTCGATTATGACCTTGTTGTCCACACAGGCCACAACGTCTGCGCCGTGTTGCGTCTGGAGCTGTTGTGGAGCCCACCTGTCTCTGGTTTGTACCCCGAACGTCTG…
OM_10451	TAATGTTCCTGTTTTTTTTTTTTTTTTTTTTTTNTA	TAnAAAAAAAAAAAAAAAAAAAAAACAGGAACATTATGAAGGAGTATCATAGATGGTTGCATTTACAAGGCTTTGGTAGTCTCATTGGTAACTTGCATTACAGACCTCTATGAGATTCTTCAGGAACTGCCTCAAACAAGCATTTAAGTGCCATGGCAnAAGCTTCACTACGCATGTCCTCTCATAAAAATATGAAGAGAAAACAAAACAACTGCAGGGTAAATATCACAACACACATGTCAGGTTTACATTGTTTGCCAGAAGACAACACTAAAAAAAAAAnAAnnAnAAATGCAAAAGACTAAGGAACACTATAAAGCAATCTTCTTTACGCTGACTATCACGCGGGGTTGTTCTCGTCGGCCTCTGATAGCTCAGACTGAGGCGGGGTCAAAGAAC…
OM_10455	TACAGCTGTGTGAAGGCTTTTTTTTTTTAAAAAGTTCGTCCTACATTTAAAAATTTTTTGTTTCCAGTGACCGAAGAGCAACAAATTTTGCAAATGGAATTTGCATCAGTTGTTACAC	GTGTAACAACTGATGCAAATTCCATTTGCAAAATTTGTTGCTCTTCGGTCACTGGAAACAAAAAATTTTTAAATGTAGGACGAACTTTTTAAAAAAAAAAAGCCTTCACACAGCTGTAATCCTACATTACAATATCCTTAGCGCAGGTTTACCTCAGAAACCAACAAGCAGGCTTTATCATACTGTACGCATCAGTAACACAACAGAGAGACTGAGCTTGTGAnGAAGAGAGAGAGAGAGAGAAAAATTAAAAAAAAAAGGAAAAAGACGCTAGAGTCCTCATGGTTCCGTGCTAAAGAAAAACTGGTGGGCATTTGGAAAACGGTCGGGCCGGAAGTCCGCGTCTCCTGCCAACCGCGTCCGCACCGCCTGCCGCAGCTGCAGCGTGTGGGCGTGCTG…
OM_10456	TACAGCTGTGTGAAGGCTTTTTTTTTTTAAAAAGTTCGTCCTACATTTAAAAATTTTTTGTTTCCAGTGACCGAAGAGCAACAAATTTTGCAAATGGAATTTGCATCAGTTGTTACAC	GTGTAACAACTGATGCAAATTCCATTTGCAAAATTTGTTGCTCTTCGGTCACTGGAAACAAAAAATTTTTAAATGTAGGACGAACTTTTTAAAAAAAAAAAGCCTTCACACAGCTGTAATCCTACATTACAATATCCTTAGCGCAGGTTTACCTCAGAAACCAACAAGCAGGCTTTATCATACTGTACGCATCAGTAACACAACAGAGAGACTGAGCTTGTGCGAAGAGAGAGAGAGAGAGAAAAATTAAAAAAAAAGGAAAAAGACGCTAGAGTCCTCATGGTTCCGTGCTAAAGAAAAACTGGTGGGCATTTGGAAAACGGTCGGGCCGGAAGTCCGCGTCTCCTGCCAACCGCGTCCGCACCGCCTGCCGCAGCTGCAGCGTGTGGGCGTGCTGCA…
OM_10457	AGTGTTTCAAAGGATTTAGTAAAAAGGGCTCCTTGTCAATTGACCTTTACATTTGCTTTATCCTGGTGTCTAGAAAGAAAGAAAGAAAGAAAGAAAGAA	TTCTTTCTTTCTTTCTTTCTTTCTTTCTAGACACCAGGATAAAGCAAATGTAAAGGTCAATTGACAAGGAGCCCTTTTTACTAAATCCTTTGAAACACTGAAAGCAACAATCAGATATTTCTGCAAGGTAGCGTGTTAGAACTGGAAGCATCTGTACACCACCTGTTATCACCTATCATACGTGGCAACATTTTCTGGCAGGAAATTACGTGAACAAAAGTGTATTCTGCCAAAGTGTGAAAAGCACATTTTTACCTTTTGGACCAGCCAGGTGTAGTGTGAATGAGTGCTGTATTTGTAGCTCAGGAGCTATTGTGCCTAATCCTTACTTTCAATTACACAGATGTTCTGTTGCTATATCGGACGTTATGTGCAAGTTTCTGTTCTGTCTGCGTATTG…
OM_10461	AAGAAGACAATGCAAGCCGATAATGGTGTAGAAGTAAAGTTAGATAATAAATTCTGTTTA	TAAACAGAATTTATTATCTAACTTTACTTCTACACCATTATCGGCTTGCATTGTCTTCTTCCGCCTGTGCGGATGGCTTGACATACTCTGGCAAGAGCTCAATCTGCGTCTTTGTCACCTTCATGGCTACTCCTTCGGGCAAGTTTCGTTGAATGTACTCCAAAAATGTGTCCGCAGTCGAGCCAGTGAGGTGCTGGAACAGCATAACTTGGAAGTACGTCCTAGCCTCATATTGCACCAAGTACTTCTTTTTCGCGAATGCAGATTTCAGTGTTGTTAGACGCTTGTGAATTTTCTTTGGTTCCCACGTCTTCGCCACTTTGATGTCCAAATGTCGCGCAGATTCCAACGCATACCACTTGTAACTTCGCAGGACCGCCGGATCGTGTCCCCTAACTT…
OM_10462	CCACTTTGGTCAGCGCGACCGGGTGACACAAGGGTACCAGTATCCACGTCTGCTTAGCAGCATTGATCCCAGCAATCTGTGCGGTCGTCAGCACGTCACCTTTCTTGATTTGGTTGGATTTCACCAAATCGAACACCATCTGCCCAAGAATCACCTTTCCAGAAGCTGACGCCGTGCGGATGGAATCCGGTTTGCTCGAAATGTCCACCATCTGAGCCTTGCCGTGCTCGTCAACGTGCGTCAAAGAGTTGTAACGTCGTCTGCTCACGCGTTGTAGCAGACGATATGCCAAGACGTTAAGGACCATAGTGCACTCAGCGAACTACAACAGCAAAACGGCAGGTTTGTGGCTAGCACGATATAGCTACGCTATAATACGACTAACGCGCCTACATCCCT…	GTACGCAGCAAACCAAATCAACGCGTCGCTTCCCAAGGTGAAACAAATCCTTTATCTGTTATAATCTAAAACAACAAGCGTTGTCCTTCAAAGGGATGTAGGCGCGTTAGTCGTATTATAGCGTAGCTATATCGTGCTAGCCACAAACCTGCCGTTTTGCTGTTGTAGTTCGCTGAGTGCACTATGGTCCTTAACGTCTTGGCATATCGTCTGCTACAACGCGTGAGCAGACGACGTTACAACTCTTTGACGCACGTTGACGAGCACGGCAAGGCTCAGATGGTGGACATTTCGAGCAAACCGGATTCCATCCGCACGGCGTCAGCTTCTGGAAAGGTGATTCTTGGGCAGATGGTGTTCGATTTGGTGAAATCCAACCAAATCAAGAAAGGTGACGTG…
OM_10463	AAGTAGCAAATACTTTTGTCTCTTGTGTAGCTTTCTGAACTTTTTATGCTTTTCAATGTGAGGGCTGTGCAAAAATTTCTGTGTCCAGAGTGTAATATATGAATATTTACTTCACTAATAAAGT	ACTTTATTAGTGAAGTAAATATTCATATATTACACTCTGGACACAGAAATTTTTGCACAGCCCTCACATTGAAAAGCATAAAAAGTTCAGAAAGCTACACAAGAGACAAAAGTATTTGCTACTTTTACTCGACACGTACAAGCAGCTGTATAGAATGTCTCTTCAACAGTGGTAAGTTTTTTTTTTTCCTTAGGTGCAGCCCTTGGCATTCAGAACGTATATTCAACAAGATATCACGAAAGGAAATATAAATATGGAATTTAAAAACTGGAATAGGTACCATTTGACAGAGCTAGTGAAATGCAAATCACATAACAGACTGTTTTTTGTAAAGTCACCATGGAAGAACGGTCCTTGCTTGTAATTATGTCAACTCTCAACAGAGTATTCAGGGTTTTG…
OM_10465	GGAATTTCAAGCAGATGACGTGATTCATTTGCAAGAATTAAGGGCCTTTTGTGGGTACATCGAGCTGGGTGTGCACATATCAACATCTGGATTTGGACACAATTAATTGGAATTTTTTTTTTTTTTTTTTTTTGTGGGGTNTG	CAnACCCCACAAAAAAAAAAAAAAAAAAAAATTCCAATTAATTGTGTCCAAATCCAGATGTTGATATGTGCACACCCAGCTCGATGTACCCACAAAAGGCCCTTAATTCTTGCAAATGAATCACGTCATCTGCTTGAAATTCCACCTTGCAGCATAATGGAAATGGCTGACAAATAAAACTGGAACAAGTAACTGCATGAAAAGAACACCGGGAGAGTAGAAACAGTCGTTGTGACTCATCTCCCTAAAGCGGTGCATCTGTTCAAGGAAGTAACAAACAGAAGGACATACAGAACGTAAAAAAATAACAAGACTGAAAAAAAAAAAAAAGACTTGGGTGGTTGTCCACCCCACAGTTCCTTCACAGCAGGAGTTGATCGCGTCCGTGTCTTTCCAGCA…
OM_10466	GCCCTGTCACTTGAGCACTTAGCAGCAATGAAAGCGGGGGCCTGGTGTCCCCTTGTTTCCATTCTGGATGCCCCAGCAGAGGCTGTAAACAGGACCGAAGTCATCCTGGCAGGCTACACTCTAAAAACAGAACTTCGCGGCGTGGCGCGGCGGTGNCCGGTNGCTGTTCCGAGTGG	CCACTCGGAACAGCnACCGGnCACCGCCGCGCCACGCCGCGAAGTTCTGTTTTTAGAGTGTAGCCTGCCAGGATGACTTCGGTCCTGTTTACAGCCTCTGCTGGGGCATCCAGAATGGAAACAAGGGGACACCAGGCCCCCGCTTTCATTGCTGCTAAGTGCTCAAGTGACAGGGCACGCTTGGAACATGTGGGGCATGCCACTGGAGGTTGGCTCCCTGTATTCTTCCCCTGAGCTCATGCACGTTTTTTTTTTTTTGGCAGTACTATGGAATGTCAACAACCATTCCAAGTATGCAGCAGGACGTCAGATACTGTCTGGACGGGTCTAAGGCAAATGCTCCAGAGGCAGCCAAGGACCGCCGTAGGTAGACGGACAACCCCGTCGTGCACAAAAAAC…
OM_10476	ACGCGCGTATGTAATTATCTATATTGATTTTTCTTATAAACGCTTAATAAATTGGTCGCTTTCTTAGAAAGAAACACAAGGATACCCGATTCGGCCCGCAGGCTGGCCAATTTTTACACCTCCACACTTGGACTGTATGTAATTTTTGTAACTGAGCTTTCGTGTTGTGTCACAAACTGCTTGCCACCTTTAATAATACAAGAATCAGTTTACGCAGAAGTGATAAAAAAAAAAAAAAAATAGAAGGAAAGGACTGATGGGGCTGCT	GACCTGGCTTGGTCTTGGCTTTAGCCGCGTCGTACTTTGCACCTCTTCCACCTCTTCGTTGCAAGAGCTTGAGTATGGCGGACCGCAGGAAGGGTGTTTTnAGTTTTGACGGTGTTCGCATTCGTCCTTCCCACGCTTTTCAGTGCTTCCTCAGCAGTTTTATCGAAGACGCAACATGCAGCGAATCACTTCGATCCAGCATCAAAGTAACCCTCGAAAAGAAACCTGTATTAGTACCATTGTCTGTGCTCAAATCTnTGCGAAGCGCTGTGAAAGATTCCAAGTCGCCCGTCTCTCTCAGCGAGCTTTTGGAAGACAGCGATGTGTTTCTTCCTAGTCCGATGACACCTGAGCGTAACCAAGTGCTTGACGCCCGTGTTCAGAGGTTAAAAGCCCAGC…
OM_10478	CCTGGTGACCAGGTGCTTGTCAGCCGGTGGAAAACGCATTGGCTCTATGGGGAAGTGGAAACACGATATGGAAAGAAAAAGAAACGTAAAGGATGGTTCCCAAGAAAATGCGTTGCAGAGGTCAGCACAGGACCCGTATCGCTGAGCAAAGACTTCACGGATGATCATGCGGACAGCTCAAAAAAATTTCGTTAAAAAAAAA	TTTTTTTTTAACGAAATTTTTTTGAGCTGTCCGCATGATCATCCGTGAAGTCTTTGCTCAGCGATACGGGTCCTGTGCTGACCTCTGCAACGCATTTTCTTGGGAACCATCCTTTACGTTTCTTTTTCTTTCCATATCGTGTTTCCACTTCCCCATAGAGCCAATGCGTTTTCCACCGGCTGACAAGCACCTGGTCACCAGGGCAGACTCTCACACGAGGCTCGTCACTAATTGGTGAAGACAAGCATACGCAGCAGCCTTGAGTAATGGGGAAACAGGAACCGTTGTAGGGCTGTATTACACTGTACAAGCGTGTACGTAGACGTTTATCTGCTTTTTGCATTATCTGCTCCACTGTTAGTGTGTACTGGTTGGTACCAGCTACGATGGGCCAGTGGA…
OM_10479	ACATTTCCTTGTTGTGGACATGCATTGTTGTATCTTAATAAAATGACACTTGCTAGGCACATTTTTACAGATTTAAAGAATTTTACTCGC	GCGAGTAAAATTCTTTAAATCTGTAAAAATGTGCCTAGCAAGTGTCATTTTATTAAGATACAACAATGCATGTCCACAACAAGGAAATGTCATGGTACTAACTTTTTCTTTCATAATTTTTCATTAATACTACTCTTTTAAGTTTAAAAGTGATGATATGATCTTTTTTGTCAGACATAAACGAGCTCTAGTGAATAAGGAAGCAGCACACTAATTAAAATGTGCAGTAAACTTTGTCTAACTCTTCACTGCATGTTTAAAAGAAAGAAGAAAAATTAAAAAAGAAAGAAAAGAAAACTGAACACTGCACATCAGTCCAGCAATGCTCTGTCACCGTTCCTTTTGCTGTTATGAGCTGCATCACTGAAAGAGATCAACAATTCAAGTCGGGACTGGCTA…
OM_10483	AAAGCTGTCGGAGACCACCCGACCCAGCTGGGACATTCGTTGTCAATGCCAAAGCCTGCATTCGGTTGCTGCCTGGTTGCGTGCCAGGCCTCTCTGTGTGAGCTTCCGACTGTGAACGTGTAAATAGTAGCCAGCCAATGGAATGTGGCTCTCCTAGTCAGCAACAGGACAAAGCCTCTTCCCAGTACCCACAGGGTTACTGTACAGTGTAAATTGACGTCGTCGTCTGTGCATAGGAACAGGAGAACAGAGTGAACGTGANTTCNGCAACGNTGAAGGACTCCTGGNGCAGGGGGAGAAGAAATTTTGATGCACAGGTTGCCCGAGGTGGAGTCCCGGGTTTAAATAATAGATGAAATGTGTNGAGAAGTAAAGGGAATCCCGGTTATAATGAACTCG…	AACTTATCGTGTnGTGTGGTGTGGTGGTCTCCGTGTGTTGGAGATCATGGCTTGCTTTTTAACTTTTCCAGTGTCACCTTGTATAAAATGTAATCATTTGTGTACCCCAGTTAGCACAGACCATGCGATGAAGGGGAAGCCTTGTGCAGCTTAGAAACGTAATGAATCCCGCGATCGACGAGCAGTCTTCCTGGCGATTATGGGGTGAAGAGAAGACTGAAGATGCnGTCTACACGGTGTACCTGAAGAAAGTGCGCTACCATCCGAGTACCTGTGTCACTGATGGTGACGACGGTGTCTCCCACCTGGAATGGGAGACGATGAGGGTnCGCGTCATCAAGGCTGGAACCCTGGACCGTCTGGTTGACGCCATGGCCCAnGGGGAAGAGGGnACCCTGG…
OM_10487	GCAAGTTGTACTGGCATTGCTGTTTCTGGCGAAGAGGAATTACCTCA	TGAGGTAATTCCTCTTCGCCAGAAACAGCAATGCCAGTACAACTTGCAGGCTAGCAGAGGACCACATGAAACGGAGGCTTCTTTGTTCGTCGGACAGAAATACGATGCTCGAAAGGGCTCTCCCGTTTCCGGAAGTCGTGTTGTTGCGACAGGGAGACCCCTATCGCGTAAAATCGGTGCCGTCTGCTCCGCCGAATAACCAGTATAACATTGGAAATGTTGAAAATGTCGGCCATATTGCTTGCGTACAGTCAAGAGAGCATTCAGGACGACTTTGAGGTAGCTTGGAGCTACCTAACTTCTTTCTTTACCGACGTCCTTAGGAATTTCCTAAGTGGCCTCCTCTAATGTTTCGTGCAAGCCACTCAGGCGCTGAGGAGGAGAGTAAGGAAGGAAAAA…
OM_10489	AATGTTTACCGTCCCGTGCCCCATTTCTGCCCACTATGTGTACTTCATTTTAAAGACTATGCCTTTGGAAAAAGCGAGGTGTATGTGTGCATGGGGTATTCGACTCTACTGCTCAGAAATCTCTTTTAAACAGTGGAGGTGCAGCCGAAGGTACCGGTTAAGAGCATGCCGATCTTTTGTTTTAATCTGAGGGTGCTACGGAAGACAGTAAATTATCAGCCGTACGTGTACTAGATTTCACTTTTGACTAGCGGCTTAACATATTTCGTGAAGTGTCGTCATCAGTTCTCGTGTGGCAGTTTTTAAACAGCAAGACTCATGGGGCAGCTCTAAGAAACGTGTGGAGTAGTGGAAATTTCTCTCAGCTGTTGATTCTGCCAGTATTTGGTGTCATCTGTA…	CGAGTCGGCATGAAAAGCTATACATGCTCACAACATTTCCTTCTTCGCTAGCAGAAGAATTTCAGGCCACGGAGCACGTCATGTTATCTAGATATTTATAGTGAAAGTGTCGAAAATAGTGTACAGCAAGTGATGTGGAGTGACAGACGCTCGTGATCTCGTGGTTGCAAACCACGGGGAACGTCCGAAGGATCTAAAACCTGAGGACGAGGTGAAATGGCACAAAACGTCGTGGATTCTTGGGACCCATACGTTCACGAACACGAAGTACCATCGCCCCAATGCTTGCACCGGACGAAACGCGACATAGCTGACATCCATGCGGAACCACCTCCAGGCGTCATCATTGTTCCAGATGAAAAAAACATTACCAGGATCCATGCGCTAGTCACCGGGCCA…
OM_10490	CGTGTGCTGCCGTCTTGCACTGGCACCAGAGTCTTCTTGAGGAGCCTTCCTGTTGCAAACGAAAGGAAACTGAGACGCCCTCTCTCTTTCTCTCTTTTTTCTTTTGTCCTTTGTTGTGTTTCTTTACTTTTCCTTGACTGAGAGCCCAGGCAACGAGCAAGAACGGCAATACTACTTGCATCTGCTGCTGTGGGAGCCTCTCTTAACTGCGTG	CACGCAGTTAAGAGAGGCTCCCACAGCAGCAGATGCAAGTAGTATTGCCGTTCTTGCTCGTTGCCTGGGCTCTCAGTCAAGGAAAAGTAAAGAAACACAACAAAGGACAAAAGAAAAAAGAGAGAAAGAGAGAGGGCGTCTCAGTTTCCTTTCGTTTGCAACAGGAAGGCTCCTCAAGAAGACTCTGGTGCCAGTGCAAGACGGCAGCACACGTATGTCCACTGTGATGATGTTTCCAACATAGAGAACTCAGAGAAGGAGACCTCCGTGAAAGTAAAAAAAAAAAAAAGAGGTCACAAGAAGCAGCAGGCTATTTTTCTTTTTTTTTCCCCACTGAGGACGGACAGAAGGTGAGGGACTAGGGGTTGGCCTACCAGAAATGAGAAAAAGCAAGGGAGG…
OM_10491	ACCGTTGGGCGGACCGCATCATCACCACTTGCCGCCTCCACCGTACTGACCCCGGCTACCGGGGGCCTCGTACGCCTTCTGAAGAGGACCCTCGTGCATGCCGTGCTGCTGTTTTCGCGAACACTTTCCTACCTCAAGTACTGGGACTAGTACTGCTAACTGCGCTCGGAGCTTTGCCAAGACCTGCTGCTCTCTCTGACTTCACAAGGCTCATTTTAGAGCTTTTCTTCTTCTTCTCTTTTGGAATAGTTGAGAATGCAAAGAGGGTAGACCTTAGAAAGCAGGGTGTTCCAGAGTGTATTGTCTATCGAGGTACATTTGGACTTAGTTTTAGCCTCAACTACTCACTCCTGTAACAATACAAATGACAAAGGTGGACTTGTTATAGAAAACGTGTTT…	TTGGAATTAGGCGGCGTCGCGGGCGGAGACGGAGGCGCCGCCTGGCTTCCCTGCATCCAATGAGCGAGGCTTGAGGTGGAACGCTCCGGCGGGGACGGCACGATCCCCACCTTCGCGCCGCAGTCGGCGATTCTGGCCGTTTATTCCCGACTGGGACGATGCGACGGTCAGCATGATGATGGAGCCCGGGAGCCTGGGGAAGCCTCGCGGCACGGCGGGGCGGCTCGACGCCTTCTCCTTCGAGCAGGACGTCGTGTCTCCATTCCACAGCGTCGAGCCTCTCAAGCACCCCGTCGAGCCCCCCGCGTCGCACCACCACCACTTCTCTAACAACGGCTTCGGCATGCATCCTCACACGGGTTACGTCACCCGGGATTTCCTGCTGCGACGCGACCTTCC…
OM_10492	AATGTCGAAATATTGTACAGGCATGTTTACAATACAAAAAGAAAGGCCTTAAAGCTGCGGTCACACTGCTCTCTCAAAGATGCAGTCTCCGTTCCGAGATTGTAGAGCTTGTATCTGCAACATCCCCAAGATTGGGGTATCTATTAAAGGGTAATTCCTCGGACCATACCCATAATTATGAAACCCCTAGAAGGCGCAATGCCACGCCAGTGTAAAGTGCCAAATAGGCTTTCTAAGAACAGCCAGTTCCTAGGAGCGCCAGTATTCAACAA	TGTCTTGAGAACACACTGCTGCATTACCTATCTTCnTTGAAAATACACTCACGCTGTTTTATTTTTCAACAAATTCAACTGCCATAATTTACAACGGTAGCATCCTTCATCACTTCCGTATCCTACATAAGATACACACACAGCACGTGCACCACAAGGGTGCTGTAAATAACACTCGATTAATTGCAGATTCCTCACCAGACCATACACCCGGTTGAGCGACTGTTCCCCTCGGGTGCATATACAGAACTCTCTGGTGGACCCGGATCCGGAAAAAGCCAGATCCTGTACACCCTCGTCCTGCCCCACCTGAACCGGCGGCAACGCGTGGTCTACTTTGACCTAGACTATCACTTCGATCTGTTTCGACTGGCCCAGATCCTCGATCGCAACGGCTCA…
OM_10493	GGAGCGAGGGGAAAAAAAAAAACAGAAGCCGAGCCTTAGGGTTATACACTTGCTAACACCAGCCGCAATGCGCAGTTTGTTTTTTGTGTTTACTAAAGAACGAGGAAGTGTGATCGCGAAGCCTCTGCTGCAGTTTCTGTCGCGCTAACATCTGACGTGCACATGTTTTTGTGAC	GTCACAAAAACATGTGCACGTCAGATGTTAGCGCGACAGAAACTGCAGCAGAGGCTTCGCGATCACACTTCCTCGTTCTTTAGTAAACACAAAAAACAAACTGCGCATTGCGGCTGGTGTTAGCAAGTGTATAACCCTAAGGCTCGGCTTCTGTTTTTTTTTTTCCCCTCGCTCCTCTTCTAAGGCTTTTGTCAACTAAACACACACAAATATGTCACATGTCTTTCATATTTCTGATTTGCCTCATGTTTTTTGCACGTTCCTTGGGTGGTGGGAAGGGGGGAGGGAAGTGTAGCTCGCAATTTCCAAATTCCTCAAACCAACATCCTGGCTCAGGCAGACACAGTGCCCTCTAGAGGTGAGGACTCTGACGATGTTGCGGGGGCGGCGTCATTGCTG…
OM_10494	CTTGAAAGGCATTTATTTCAACTGGCACGATAGTGTCACTTTTTTT	AAAAAAAGTGACACTATCGTGCCAGTTGAAATAAATGCCTTTCAAGAGCTATTTGTCTCGACTGGAAGAGATTTTATTAGTACGTGTCTTAGGCATGTATACAGGGAATGACAAATGGGAGTGCTACGTTTTATTGAGGTCAATCATCGCTTCCTGAAGTAGCTCTTTCTGTTGAAGAAGGTCTCTGTACCGTTTCTGGAGGCTTTTCTCTCGCTCTATTTGCCTGTTCACGTCTTCTGTCAGAGCCTCCACTCGCTTGGGGATTGCAAGTGCCTCGTGTTCTTGCAGTGCCTCAAATGTCTTCAGTTCCAAATGGGTCTGTTCAATCTGTTCGGCCAGTTCCTGAATCTGCTTGATCAGCGCCTGGCCTCTGGACTGAAAACAAGAAAAGCGGAAACT…
OM_10499	GCGCACCCCTGNCCCTGTTTCCAGTTTTGTTACTCCCCTGCCTTGTACATAACCCTGCTGCCAACAATGCGTTATTTAAAATGGACAGACAGTCTTAGAGCTTCAAGAAAAAAAAGTGCGTGAATGAGCTGTGATTGTCTCTCAAGATTCCGGAGGAGCCAAGCACGTGCCACGTCATCTCTGCTGAACAAGAAGTGGTGTGCTTCAAGAAGACCAGTAGCGTTGCAAGAGGTTCGTTCTCGTGCACTTTGTGTTTGCCCCAGTCTTTAAAAGGAGAAAAGAAAGCCTAAATAGCGGGAGAACTTTGCTGCGGCATGCTGAGAAAAATTGCCTACACACCTAAACCCTAGCAGTCTCTGTGCACTTTGCCACATGTGTACTTCAAGGAATACTCCTGGA…	ACGGTGAGGACGATTTTATGTGCGACGATGAAGAGGACTACGATTTGGAGTACTCAGAAGACAGTAACTCGGAGCCGGACGTGGACTTAGAAAACCAGTACTACAACTCGAAAGCTCTAAAGCAGGATGACCCAACTACAGCTCTTGTCAGCTTTCAAAAGGTGTTGGATCTTGAGAATGGTGACAAAGGGGAGTGGGGATTCAAGGCGCTCAAACAGATGATCAAAATTAATTTCAAACTGAGTGAGTACGAAGAAATGATGGGCAGGTACAAGCAACTGCTGACCTACATAAAAAGTGCAGTCACGAGGAACTACTCGGAAAAGTCAATAAACTCTATCCTGGATTATATTTCTACCTCGAAACAGATGGAGCTCCTCCAAGAGTTCTACGAGACTA…
OM_10503	ATTCACCTTTGTATATCCGCATGAACCTGATCAGTATTCCTCGCCGCTTTTATCGCAGCACGACATCAGTCAACACCCTGCAGACAAATTTGTTTTGACTCAAAAATGGTTGAACCTGAATTTAGCCTTGATCCATGCTCACGGGTATATGGTTTTGCTCAGAGTAATTATGCCTGTGAATGAATTTGAACACTCTTGTGGAGGTCATGTCAATTATGCCGCAAGAATTTGGACTGAGTGTTCTCAGGGCCGTCCTAAATAGAACTAAAGGCTGGAGTAGTGTACACTCAGTGTATTACTATGTAGCTTATCATTTGCTGTTCTAAGATTGTTTCTTGAATAAACAGTCTGTTTAATAT	ATATTAAACAGACTGTTTATTCAAGAAACAATCTTAGAACAGCAAATGATAAGCTACATAGTAATACACTGAGTGTACACTACTCCAGCCTTTAGTTCTATTTAGGACGGCCCTGAGAACACTCAGTCCAAATTCTTGCGGCATAATTGACATGACCTCCACAAGAGTGTTCAAATTCATTCACAGGCATAATTACTCTGAGCAAAACCATATACCCGTGAGCATGGATCAAGGCTAAATTCAGGTTCAACCATTTTTGAGTCAAAACAAATTTGTCTGCAGGGTGTTGACTGATGTCGTGCTGCGATAAAAGCGGCGAGGAATACTGATCAGGTTCATGCGGATATACAAAGGTGAATAGATCCATGCCGAAGTGTGAGGTCAGTAACTATCCAGAGG…
OM_10506	TTTAAATCATCTGTATTGTCTACCATTATTGTTCCTGAAAATCTGAAATTTTGAAGATTTTCATAGGATTGCCATGTTTTTGCCATAAGTAAAAACCATAGTTTTCAGCTGTTTCTCGTGTGCAGTTACATGATCTGCTTTCAAGTTGTCTTCCATGGAACTTCCGTTGTGGTTTAAAATGTCCAGTGCTTTTGTACATTAAACTTTTCCTTACAGTGAAAAGCAGCTTGTGATCTTGGTACTGCTTTGAACAAAATGCCCTTTGTTGTGTGTAACATGCTTTATGTAATAAAGTATACAGGACAAGTCACCAGA	TCTGGTGACTTGTCCTGTATACTTTATTACATAAAGCATGTTACACACAACAAAGGGCATTTTGTTCAAAGCAGTACCAAGATCACAAGCTGCTTTTCACTGTAAGGAAAAGTTTAATGTACAAAAGCACTGGACATTTTAAACCACAACGGAAGTTCCATGGAAGACAACTTGAAAGCAGATCATGTAACTGCACACGAGAAACAGCTGAAAACTATGGTTTTTACTTATGGCAAAAACATGGCAATCCTATGAAAATCTTCAAAATTTCAGATTTTCAGGAACAATAATGGTAGACAATACAGATGATTTAAATGTTATTTAAAATTAGCAAACATGCTACGCAGGGGCATCGAAGGCAAGCGAAGGAAGCAATCCCCCTGTGGAAAGCACTGCTTT…
OM_10507	CGCTCATGTCAGCGAATTCAGTTAACTTTATCCGATTGCAATAAGCTACTTCGTAGCGCTCCTTTCAGTGCACATATTATGAGCGATTAGAGAGCCTAAGGTACTGCTATGACAGATATACTAAAAGAGCTATTNACAACAACANACAGACCGTACCGTCACCATGGCAGT	ACTGCCATGGTGACGGTACGGTCTGTnTGTTGTTGTnAATAGCTCTTTTAGTATATCTGTCATAGCAGTACCTTAGGCTCTCTAATCGCTCATAATATGTGCACTGAAAGGAGCGCTACGAAGTAGCTTATTGCAATCGGATAAAGTTAACTGAATTCGCTGACATGAGCGCCGTAAAGAACACGAGCGCTGCCTCAAATGCCCCCAGCAGCAAGAAGCGATCGGGGGGATTTCTTCGCCAGGCGAAGTCCCGAAAAGATCATCCCACGGACTTAGAACCGGTGACCGAAGACGAGTTATTTAAGAAAGATGTTATATCACCAGACGACGTGCTTCGCTTGCAGAAGATCACTGAAAATTACTTGTGCTCGCCCGAGGCTAATGTCTATGACATTGACT…
OM_10510	GATTCCTCTGCTCTTTGTGCTGTACTGCGGGTGTCACGTGTCGGATGATGTCATGACCTGGGAAGGCGCCACTAGGAAGAAGAAACTTTAAGTGCCTTTCTACACAACAATCTCTGGCCTCTTCTGTTCCTGCGAAGTCGTGGTGCTTTTGTGACCTTTTCTTTTTGTATACTATTTATTGCGCTGTGATATTTCATTTTTCTCTGGGAATACTTTACTGACGAAGAGCAAGGAATGCCTTTTGTTCAGCTTTTTTGTTTTTCTATTTTCAGTTTACTTCTTATGTGTACTATCATGTTCAAATAAACATTTAA	TTAAATGTTTATTTGAACATGATAGTACACATAAGAAGTAAACTGAAAATAGAAAAACAAAAAAGCTGAACAAAAGGCATTCCTTGCTCTTCGTCAGTAAAGTATTCCCAGAGAAAAATGAAATATCACAGCGCAATAAATAGTATACAAAAAGAAAAGGTCACAAAAGCACCACGACTTCGCAGGAACAGAAGAGGCCAGAGATTGTTGTGTAGAAAGGCACTTAAAGTTTCTTCTTCCTAGTGGCGCCTTCCCAGGTCATGACATCATCCGACACGTGACACCCGCAGTACAGCACAAAGAGCAGAGGAATCATGGGTGACGGAAATCTCATTATCAGGGACTCGAGCAGCAAAAATGCTACATCGGGTGTTGCTAAGAAAAACATACTAGATGCGA…
OM_10512	AAAGGCTTCAGAAGACTACGCGTGAAGAGTAGGACAGGGGGTAAGTGTAGAGTAAGCCCGAAGAAAGTGACTGTCGTGTCAGGTACGACGGCCGCTGGCGTACAGCTACATTCATGGTGCCTCTGGCAGCTTGAGAAATACATGTGCATGTTGTTGTTTCATCTTCCCTTTTTCTGCCGCTTTGCACACCGAGGCTGAAGCGATACCAACTCTCTCCAGACAGCAGCATGCACCTGAGCCTGGTCCAGAGCACCCTGGAGACGCTCTGGAAGTCCCGCGACCCCCGAACGGCGGGATGGTTACTAACGGGAAACCCCGCAGCCATCATCACCCTCATCGGTTTCTACATCTGTTTCGTCAAATACTGGGGTCCCGAGTGGATGAGAGACAGAAAGCCAT…	TGTAGACCATTGGCCTAAGCATTCTTGAGTTGCTTTTTCGTGTACGCCGCAAGATAAAAATTGCAGAACAGTGTCAAGATTATGAGCGTCTCGACAAGCCCGATATACGTCAACACCTTGGGATAACCGCAGTCGTAGAACATGGGAATCAGCGCGTACGCGGCAAAGAACGTCAGCTGGCCGATTTGCAACTGCGTGAGGTACTTTTTCCACCAAAGGTATTTGGCCACGGCAGGACCGTAGGACGCCAATAAATAGTAGCCGTACATAATGACATGCACAATGGAATTGATGCAGATGGCCAGCATGACCTGACCTTCTGCCCCGAACGTTAAGCCTAACCACCCGTTCCAGACGATGACCGAATGGTGGATGATATGCAGCAAGGACACGTGAGTG…
OM_10513	CCGAGGGGGTGCCTTTTGAGAAATCCTGGCAGCAAAAGAGAGAGAAAAAAAAAACTCGATGGTCTGGCACATATCCGTCAGAACAGGGCTCAGTAACTTTAGTGCACCGAATTTCTTTCCTGGCAATCTGAGTGTTTTGATAGAAAGGGGAAACACGGGCGTTGATTTGTTGAGCGCCATATGTTGGCGAACTTGCTGGCTTTCATAGTTTATTACCCTGCGCATGCAACGCACAAAAACCTTAGTGAAGGTACAGTAAAACAACGAGTGAGCGAGCCACGTGCGCTTGTGCCATAAGTTAGAAGGATGTCATTGCTTGCATACAAAATCATACACGTCAAATGTCGATCTAGAAGTATTCAGTTCACTAAAAGCGACCAGGGCGACGTTTGACGTGAA…	GCGGGAGAGTGTAGCCCAGCGTCATCTGCAAACAAAGGTAAGACCACTACTGTGTAACAACTTATTTAAAATCGGCAGTTTTCACCCTGTTTTGTACAAAAAAAAAAAGGACACTGTCCAATCAAAGTGAATAAGCAGCACGTATGACGAAAGACAAAAAGAACAACAGTAAAACTCAACTAGACGAGCAGCACGGAGTTGGAATGATTCACGTCAAACGTCGCCCTGGTCGCTTTTAGTGAACTGAATACTTCTAGATCGACATTTGACGTGTATGATTTTGTATGCAAGCAATGACATCCTTCTAACTTATGGCACAAGCGCACGTGGCTCGCTCACTCGTTGTTTTACTGTACCTTCACTAAGGTTTTTGTGCGTTGCATGCGCAGGGTAATAAAC…
OM_10515	GGAATCTTTTCTCTCTCGATACATTGTCACTATTTGTGAACATCGGTGCACGTTGAAAGAACTGCGTTTACAATCATTTGTCGCTGCTCCTGGACATGAGGGATCCGTTGTTATAGTCGCAGTTACTTGTTAAGGCTGTTCTAGTGATGTTGGCGGACTTCTCACGTTGTCTCTGGAAAGTTTCTTTTATGCCACATGGTGACATTGATGTCTAGAGAGATGTGAAATGTTTAGGAGTAACACTCTGGTCCTCCTAGGCATTTGATCTTGATTTTGGCGTCTTGGTCTGAACATACTTTGATATCTATCTAGACAAAGTATAAAATTTTATAATAGTGTGTGCACGAAATAGCACACACGAACTGAAACTGAATCATACGTGTTGTGAGACATACCTTT…	AATGCATGAGCTGTCGTCACTTTCATGGTGTTTGCTGCATCGTCGAATTGAGCTGTATCGTGAGAATAAAGCGCTGTTCTCACGATACCAATGTGCAGTATCGCGAGCCAGTGCTCAGAATCGATTACAAAGATAGATAAGTGGTTTCAGGTGTCGTCATTAATGGTTGACTGGTGACCGTCACAAGCAGTCTCTTCATAGAGTAAACAACATTTCACAACATGGCTGAGCCCGAACAGCAAGATGATGTGCATTACACTCAAGACAATGTTTCAGTGCACATCAACGGTCCACACAAAGTGGACACGGCAACAGGCACGTTGGAAATGTCCAAAAATAGGTTCGGAATCAGGATATCCTGGACGCCATCTAGGTTACATTTCAAGCACGACAACAACA…
OM_10518	ACCCGCGAGAGAAATCTGTCTGGCTTTTTCCTTCTTCAGTTCGCAGCCGAAATAGTCCCTGCCAGCTGTGCAGCTCGGCTTCGGCTCGTTGTGGACGTTGCGGCTTCAAATTAGGAGAGGGGCGCAGTTAGCAGCTGGATTTGTAATTGGTGTGAAAAACGTTCCGCTAAAGCCTTTGAACCTGCTTTAGTAAGGGGGTGTTCGTCGCTTTGGAATTCCAAATTCTTGCATTACAGCACATCGTATCGTATTGTGTCGTAATACCCAGTAATGTGACTTGCACGAAGTAGTTTGCGGGCAGTGTCCGAG	CTCGGACACTGCCCGCAAACTACTTCGTGCAAGTCACATTACTGGGTATTACGACACAATACGATACGATGTGCTGTAATGCAAGAATTTGGAATTCCAAAGCGACGAACACCCCCTTACTAAAGCAGGTTCAAAGGCTTTAGCGGAACGTTTTTCACACCAATTACAAATCCAGCTGCTAACTGCGCCCCTCTCCTAATTTGAAGCCGCAACGTCCACAACGAGCCGAAGCCGAGCTGCACAGCTGGCAGGGACTATTTCGGCTGCGAACTGAAGAAGGAAAAAGCCAGACAGATTTCTCTCGCGGGTTTCTGCTTCATTTCAAACCTGCCATCCTCGTGGCCATTACCAATTTTGGGGTTTCATTTCGAGACTGCAATCAACACGAGAAGGGCTTCA…
OM_10519	CTGCAAAAAGGTTTTCTACGCTACGCAGACGACAGGTTTCAACGTTGTCGAAGCAGCTGCATTGTGCTATCACCAAAACCTATTTGCGACATGAACTTGTTCAATGTCTAATGTGTGTATCGAGCTCCCCGTAAAAGATGTTACCGTCCGTTAGCGTCGATAGCGTCGTTTCACTAATGACGCTTGACGTGCCTTATCTGTATCGACCGCCGTGACGTCGGTAAAGCACACCTGTGTCCTTAATCCGGTCACCGCTAACGACAGTCTATTGACCGCAGCAACCATTAAGGGGTTTTCCTTCGGTGTCCGTGCAGGAACTCTCAGTGGACGGTATCTGCCGGCTCCAATGGAGCATCGATAACGTGTCGTCTGCTTTTCTAACTTTTTCTTTTTGCATGT…	TTTTCATTCGGCCGCTGGAGGGTGAGTGCAACGCTTTTAGTTCAACAGCTGCGCTCACGTAGGGGCCGTTGGCACCTGCATCTGCGTGGTTACAAACAACAGTTGAAACACTTGTAGCTGCTTTTTCAAAACCACTTTACGACTGGAAAATACGTTGGCGCCGTAAAAATAAAGCGTTTAGAATGAATGATACTCGTGGAAACGATTTCATTCGCGCGCTTTCTCTCCGCACACGACGGCTAAATCACTCAAGTTCTTTTCGTGAGCTTCCGTGTTTGGCAGACGAAACGAAGACTGTCGCTTCAGATAATTCGTTCTTATATACGAAAACACGCACACTGTGTACAGCTCCGACGGACTCAAATTCACATAGCGATCTTACATATTACACGATGTCAG…
OM_10520	ATTTAAGGCCAGCGACACGTCCCGTGTCCAGTTTACTTTTATCGTGGCAGTGGTGCAAGGGTAGGCACTGTATCATAGAAACGGACCAACAGTGAAATGAAGTGGACCCTTCGTGATTCTAAATGTTGTCAGCGGCTGTACATATACGGGTGTGTTGTCCTTGGGGGAACAAAAGTGTGGCGTATTTATTCTTAACTGGCGTAGCATGTAGCAAACCCCGAACGAGGAGGGGTGTTGAAATCCCCTTCGAGCCACCTCTTCTAAGGCGCTGTATATATCGCATTGATTGACATTCCTTTCCTACATGTGGATGTCTCTGTGTGGATAAAACCTTTATGCATTAAAGGCCCATGATTTTA	GCCACCATCTCTCCCGTGTATTGTGGGTTGTTTTGTCAACAGGACTTAGAAAATTCTCATGTATGATGACCGCTGTTGCAGTGTTTGTTGTCGGATACAGTCATGTGGAGTATGCCAGCGACAATGACGCAACTCGTCACCATCGGTGATCAGTTTGTTTGAACTGAGAGTGGTTATGGCTTCGGTCCATAACGTAGGGTTAGTCACTTCCTCACAATGGACGTAATGCTGGGACGGCCACTTACTCAAAGGTTCACAGCCCGGTTTGGCATTCAATAAACTTCGAAATCTCTCAGGCTAGTGAAAAATCGGGCATAGTCATGTTTCCAGGGTTTACGAATTCGGTGCCCCCTCCCCGGGGAGCACAGGGAGCTGCACCGTGGTTTCCCGAGCCTCAAT…
OM_10522	AAAGCGATGATGAACTTTGGTCTAGAGGCTATTGCGTGCTCATAGCTAATTAGGTCAAGGGAAGTTTAACTGGGTCCTTAGCTGTCAACTTACGCCTGGGAGAAGAAGCCCAGTCTCTGTGCGAAA	TTTCGCACAGAGACTGGGCTTCTTCTCCCAGGCGTAAGTTGACAGCTAAGGACCCAGTTAAACTTCCCTTGACCTAATTAGCTATGAGCACGCAATAGCCTCTAGACCAAAGTTCATCATCGCTTTCCTAAAAATATGCACTGTTACACTTAATACGTGCAGCGCATCAGTAAGCAAAAATTTTTGCACCTTCTCATACCGTTGGTAGAACTCGCAGGCAAAACCAAGGAACGCAATTCATCTCTCTCTTCAGGCATATAAGGATACGGGCACCGCTGGTACCTAGGACACGACTTTACATTCAGACATAGGCCCCCCAAAAAATAGTTCACAGCAGACAAAGTATGTGCATGAAAATGACAGAGTCCTATTGCTAGCTTCCTAATACAACACAATTAA…
OM_10523	CACACACTTTTTAGATCCCTTGAGTACTTTCTCACTCTGTATCAATTTTGTGATTGTAAAGGAGATATACACTAAACACACAATTTACTGTTTACAGTAGTGGATTTGATTCTCATTCTTTCAAGG	CCTTGAAAGAATGAGAATCAAATCCACTACTGTAAACAGTAAATTGTGTGTTTAGTGTATATCTCCTTTACAATCACAAAATTGATACAGAGTGAGAAAGTACTCAAGGGATCTAAAAAGTGTGTGGTCCCACGAGATATGGAAGAGAGGATAAATGGGGTGGTAGCACAAAGTGGCAGCTATTGAAGATACTGTAACTCTCTAAAAATAAGATCCAGGCCAATCCGATAGGTGTTCAGTGTACAATCCACTATGTAGCTTATGGTATCAACAAAAACAGTACAGCAACCATATCACCGCACAAGCAAACCTGTTTCTGCTGGGCTGTCTGTTTACTCCGTCGATTGCTCAAATGCAAAAGCAACTCGCACGTGAGCACTTTTAAAGCTGTATTGAGCA…
OM_10524	AGTGGACGAGAGCTGCTGACGTGCGAGAGGATCTTATTGGAACTGTTCTGCCACCCGTTGAGCGTACCGTTCCACATTCCTGTCAGTCGAACGGTGCCAAACTACTACAAAGTCATAA	TTATGACTTTGTAGTAGTTTGGCACCGTTCGACTGACAGGAATGTGGAACGGTACGCTCAACGGGTGGCAGAACAGTTCCAATAAGATCCTCTCGCACGTCAGCAGCTCTCGTCCACTGAGCCCAACGGGAGTTTTTCGCTTGGAGCCCGCAGACTCCCGAGGGATATTGCACTTTAGGACATCCAGACACAGCAAGCAAGTCCAATCTTCGCTGGGAGTGGCGTTAAGGGAAGGCACATGACACTGCAAATGGTAAACTCGAGGACACGACCCGCAGCACAGCAGCTCCCCGCCATCGTGGCAAACTGAGCACCAGTCCTCATTGGGGTCAGTGTTCTGCAGGCTGTGAGCCTCGACAATCTTTGGGCCAGAGTTGTCCTGGCTGCCATTGGTCATGG…
OM_10526	AGGAGCTGGTGGGGCACCTGGAGCGCCTGGAGCGGGAGCTGCACCTGGTGGAGGCAGTGGAGGACCAACTATTGAGGAGGTTGACTAAAGACTCCTCCTGCTGTGATAAATTTCAGCTGTGTTTTAGTTCAGTGTTTCTGTGAATAAANTGTTGA	TCAACAnTTTATTCACAGAAACACTGAACTAAAACACAGCTGAAATTTATCACAGCAGGAGGAGTCTTTAGTCAACCTCCTCAATAGTTGGTCCTCCACTGCCTCCACCAGGTGCAGCTCCCGCTCCAGGCGCTCCAGGTGCCCCACCAGCTCCTGGGAAGCCTCCAGCTGGCATACCTCCTGCCTGGTAGAGCTTTGTAATGATAGGGTTGCAAACTTGTTCCAACTCCTTCTGGCGGTGCTCATACTCATCCTTTTCTGCAAGCTGGTTAGCATCCAGCCACTTGATGGTGTCCTGAACCTTATCCAGGATTTTCTTCTTGTCATCCTCAGTTAGCTTGTCCTTCAGCTTTTCGTCCTCAACTGTGGACTTCATGTTGAAGGCATAGCTCTCCAGGG…
OM_10533	CCAAGGTATCCAGCTGCCGACACGATCACTGTGGAAAGGGACCAGTTAAAGAAAAATTATTTTTCTAACGGGGTATACACAGCTATCACAAGATGTTTGTCATGCTTCCTATGTGGATTGTTTTCATGCTGAGAATAAAGTTTCTTGAAGTTTCTT	AAGAAACTTCAAGAAACTTTATTCTCAGCATGAAAACAATCCACATAGGAAGCATGACAAACATCTTGTGATAGCTGTGTATACCCCGTTAGAAAAATAATTTTTCTTTAACTGGTCCCTTTCCACAGTGATCGTGTCGGCAGCTGGATACCTTGGATGTATTCAACTTGGTACGTACTGAATACCACATGGACCCATTGTGTTCTCTCTCAGTGTGCTGTCCTTTGTACTAATACCAAAACGGGTCAATCCTGAAACATCTCCAAGGCTCCCTTCCTCTGGCATTCCAGTGTTGGCACCACTGTTCTGAGGCACATTCTCCACTTCAATACCAAAAGCCCCACATCTCTCCACGACAGTCTCTGACAACTCAACCGTTGGATTTGGTTGTAAGAGTAT…
OM_10534	AGTCGTACAGACAAGAGCTGTTTGTATAAAGCAGAAAAAAAAAATGTATGATACGTTGACAGGTACACTGCAAATAAAGTTGGTTGTTGG	TGTGACTTGAGAGAGTGGTTCAAGCTCTGGAAGAAGCGTATTTGTGGCTTGGAGTATGACTAGTGATCAGCAGGCAGATTCACACAGTCATCCTAAGAGTAACAACACGTATACAGCTTACGACGATTACATACAGAAGCTTCGAGTGTGGGAGAAAGATGTGAAAGCTAAAGATTCTGACCTTAGCTTGCAGAAGCTGAAACGACGCGAAGCATnTGAAGAGTCCAAGTCATCATCACCTGTGCAAGCTGCAGACGAAAACGTGTGCCCGAAGTTAAACTCTACACTGAACACTGCAGCCAAAGGTGAACAATCAGAAGAAGAAACAGAGAGCACAGAAGACGACGATATGTCCGAAGAAGAACTGGACGCGCAGTGGAAGCGTCAGAAAGCACTGAT…
OM_10538	GTTTGCACCCAGAAGGAGCAAAGGTCGACACAAAATTGCCCCATGACCCGCCAGAACGCTCAGGAGCTGTTTTTGTTGGCCTTTCTTTTGCCTGGAATTAAAAGTAACTGTAGTAGAACACTTTAGGTTGGCCTCTTTGGACTGTGGAAAGTTGGATTGTCACGTTGTTATGCTGTGTGTATTTCAGTATCTGCTCACATTGCTGTCTAACCCTTTGCAATAGTACAATTTGCATTGGTAGCAGTGCTGCAGCAGAGGAAAATATGAGAGGGTGCTTTGCCGCTCTTTATTTAAATGCGGTAGAGCAATCGCTGGCCTTTCCAGTCTTTAGTACAGTGCACAAAATGTAAAAACGCAGGCTGCAAAATGGCGTTGTTTTAGGACCGTTGTTTGTTTGAG…	ATGTTCCCCCAAATTTCAGATGCGTTGTTTCAAATGGGGTATCAATTCGATGACTTTGTTCCAGAACTGGTGAGGCACTGAGGTCGGGCTGCTAAGAAAGCGGAACAGGTCGTCTCGTCACGTGGGGCTTCCCTGTCGGTGTGCAGATATGTGCTCCCAGTGGAAGCGTGTGATGTGATCACGTGACCCGGCGGTGCAGCGCGCAGCAGAGTTCATCTCTGTGTCTGTCATCAGGAGTACGCGGGCGGGCGAAGCTGAAATGCACACTCAATTTAGATAACCTTATTGCCACAGAGTGGCTAGGTAGTTGCAGAAATTCTTCGATCGTGTTCCTTACCGGTTAACGTCATGGCGCACACAGAAAGAAAGCTCTCGACATCAGGAGATTCTCTCTACGAA…
OM_10539	GAGGGACTTTTTCCTTCAAACTACGTGGAACACATCTAAGAGACCCCAATTCTCTTTCACGATCAAGCCGTCGATCTCTCTCAGCCTTACAACTAATGTTTTGTGATATTTTGTACATATACTTTTTTAATGAATGTTGTGCTTAGAAAAAGGTATCGAGGCCTTGTTAGCAAAACTGTATGTGACAGCCTTCTATGGAGCACAACACTGGCTATGTAATGTCTTATGATGGTTTTTATTTGTAGTTAAAATAAAGGATGT	ACATCCTTTATTTTAACTACAAATAAAAACCATCATAAGACATTACATAGCCAGTGTTGTGCTCCATAGAAGGCTGTCACATACAGTTTTGCTAACAAGGCCTCGATACCTTTTTCTAAGCACAACATTCATTAAAAAAGTATATGTACAAAATATCACAAAACATTAGTTGTAAGGCTGAGAGAGATCGACGGCTTGATCGTGAAAGAGAATTGGGGTCTCTTAGATGTGTTCCACGTAGTTTGAAGGAAAAAGTCCCTCCTTGCCACGAAGTCTTCCTAACCACCAGCCAGAGGCATCTTCTTTGACGATTTCTAAGACGTCCCCTTCAGACAGTGTCAATTCATCCGTGTCCTGAGGCTCGTAGGAATAGATTGCTTTACACTTTGGATACGTTGG…
OM_10540	AGGTGCGTTACTCCACTATTAAAGGTTTGATGTGTTAATCAGTTGACCTTCACTGCTTTATCGACACACTTTTTTCTTTCGGTTTGCCAGATTAGGGCCTTCAGGGGCTGCTGACCTGTCCATTTCATCCGTAGCTTGTGTGGTCCAGCAGACCTTGTAGGGGGCACCGTTTGCAACAATATGCACCTTGTACCATGCCGTTGGTGTTCTTGTATTGCAGGGCACTTCGAGTAAAAAGTGTGCAACAGAAGACAATGCCAAACTGCGTCAGATCATGAAAAACTGCTCCGATGAAATGAGTGTTCACCTAGCCTCCCTGCAAACATGTCTATGTTCACAAAAGCTTCAGCAAGAAGATAAGATGCTTCTTTCTGTGGCCAGCCTCAAGCGAGTACGTGA…	GGTGTAGTCTTTACTCGGCATTATGGAAACTAGTATATCAGGGTTTGAACATGTTGGGTTGCCAGCATCTGCCACCAATTCTGCTGGTGATATTGGCCCAGACAGGCACACGGGACCAAGGAAATATTGGGAAGAGTGGATGGATCTTTTTGAAGATGGACAAGTAGGCAGCAAGCTGAGGCAGTTGGCACTCAGCATTAAGCTGGCTGATTGCAGATTCCGGAGCATTTGTTGGAAGGTCTTCCTCGAGTGCCTTCCCGAGTCTCGAGAAGACTGGATATACGTGACACGAGAACGGAGAAGTAAATATACAACATTATTAAACATAGCAACTTATAATCCTCGTCAAGGCACCAGGGATTTGGATTTGGACCTCAACAATCCCTTGTCTCAAGATGA…
OM_10541	GGCAAATAGCCANGGAGGACTGAGAATGTTGAGTATCTCGTGCCGCAGTGATGCGCGTAGCTTTGTTTTAGATNTGTAATTATCGCCAAATAAAGTTTTCGCTTCTTAGTTATCGCGA	TCGCGATAACTAAGAAGCGAAAACTTTATTTGGCGATAATTACAnATCTAAAACAAAGCTACGCGCATCACTGCGGCACGAGATACTCAACATTCTCAGTCCTCCnTGGCTATTTGCCCTCTTGCTGCGCCTTTTTCTGAGCCTCnTTTTCCTTTTTCTTTGCCGACTTTTGCAGGTCCACTCTTTCATCTGnGGTGAGGTTTGAAAGCACTTTCGTGATCACACCAGTGCCTGACGTCTTGCTTCCGTCCCTGATTGTGAAGCGCTGACCTTGTTCCAGTACCATTGGCTTTATCAGCTTGATGTCTAACTTTGCGTCCTCACCAGGCATCACCATGTCCTTGTCGATGACGGTAATCCTCGTACTGCAGTCCCACGTCTTGTAGTACATCTGTGGCT…
OM_10542	AAAAGAAAGAGGTAAGACGGAACGCTAACTGGTGTGATAACCTTGTCGGGCACTGGCTCTGTATATATGTACATAACCTT	AAGGTTATGTACATATATACAGAGCCAGTGCCCGACAAGGTTATCACACCAGTTAGCGTTCCGTCTTACCTCTTTCTTTTTTCCCTCCCAATCAGTCAACTCATGGATCTAAAAATTTCAAAAGTAACAGGCCAAGCAATATCTTCGAAACCTCTGAAAATAAAACAACAAAAAAACTGCCCACAGTCAGACCAAATCAACATGTGCGTTTCAGTTTTCGCTAGGAATATAAATCAATAAAACTGTGAGAACATGTGAAAACGAATGGTGGCATGCAGACACTGTCCCGCTTTAAAAACCGACGCATGATTTTATGTCTAAAATTTCCTAAAAAGACAAGTCGCACGTTCTACCTGCTTGGTGCCAGCCTATCGCGTCCCTGTCGAGTCTGTTCCTCTC…
OM_10544	CCTGGTTGGGTACGGTTGGGTCGTCTCTCGGAGCAGGGGGTTTTGCGAGCGTTGAAGGGGAATATTTTTTTGCCCTGTCCTAGTCATCGCCGAGTCTGTCCACTCGGCTGTCGATACATAAGTGCCTTGTTTAGTCTTGCAAGAAGACGTAACGGCGTGTGGTCACCTGTAACTAAATGTGGAACAAAATGGAGGGTCCTTGCTAAATGTTGATGCTTTCTTTGAAAACGGTTACAAGATTACAAAAAGAAAAGCACGAAGCAGTCCCTTCGTCGTTAGTGATCCAAATAATCGTGAAGAAAAGTGTTCCTTTGCGGCAGTCATTCTCGAGTTGCTCGCAGACGACAAAAGTGTGTCGTCTGCAAGCAACTGCAGTTGTGGAGATTGGAATGTTGTCAA…	GCAGGCACAAGGGAGTAAAAACTTGACGCTGCGGAGACAAAACACACCCTAAGGCACCTATCTTGCAGATATTTTTGGCAGAAATTTGACAACATTCCAATCTCCACAACTGCAGTTGCTTGCAGACGACACACTTTTGTCGTCTGCGAGCAACTCGAGAATGACTGCCGCAAAGGAACACTTTTCTTCACGATTATTTGGATCACTAACGACGAAGGGACTGCTTCGTGCTTTTCTTTTTGTAATCTTGTAACCGTTTTCAAAGAAAGCATCAACATTTAGCAAGGACCCTCCATTTTGTTCCACATTTAGTTACAGGTGACCACACGCCGTTACGTCTTCTTGCAAGACTAAACAAGGCACTTATGTATCGACAGCCGAGTGGACAGACTCGGCGAT…
OM_10545	GAGAAAAAAAGTGAGCAGATTTTAACGTTTCTTTCAGTTGGTGCATTATAATTGCGTGAAGTTTTTTTTTCTTCTTTTTATGGAAGAATTCCTAACAGTGAATCATGAACAACAGTTACAAAAGTCTTGCTGGATGCCTTGATGTAGGTTTTCTGTTTATTTTAATAAAACTGCATAAGTTCAAACTGTAAGATGTAATTGCTTAAATTT	AAATTTAAGCAATTACATCTTACAGTTTGAACTTATGCAGTTTTATTAAAATAAACAGAAAACCTACATCAAGGCATCCAGCAAGACTTTTGTAACTGTTGTTCATGATTCACTGTTAGGAATTCTTCCATAAAAAGAAGAAAAAAAAACTTCACGCAATTATAATGCACCAACTGAAAGAAACGTTAAAATCTGCTCACTTTTTTTCTCACACCCGTCAATGTGGCCCTTGCCTCAATCCAGGAACCAAAGTACAGAGATAGCAACCATTGTATACTGGCAGAGAAAGCATCATGGCACTTTGTGAGCAATTATCAAAATTGCCTCCCAAAAATGGAGGCAACTGTTCACAGCATGTCGTTCCAGAAAAAATCATAAATCTTTAGGCCACGCCCATGC…
OM_10548	GGACCCACTGTGATCATTTAACGATAAAGTGTACATAGTACGCAACAGCACTATCGACGGTGCCGACTGAGGCTGCTGCTTTTTAGGTTGAAAACAAAAAAGTGTAAATAAAGCGGTAACGTC	CTGTTCAGACATGTGCCGTCTTTATGTGGTGCTGTATTTTGTGAGCTGTTATTATGTTCCTGTTATATGACTAGCGGTTAGCAAGTTACACAGAGTGTAACTTATCATTAGGGCACCACAACATGTCTGGATCCAACGGCATTACCTCCGTTGGCAGCATCACTCCTGCACAACGAATGATTTGTTCTTGTACGGGAGCTTTGGCAACATCATTCTTTGTTACGCCACTCGACGTCGTGAAGATTCGCCTGCAGGCTCAGCAGAAAGAATTTGTTAAGAACAAATGCTTCCTGTATTGCAATGGCTTGATGGAGCACACATGTTATTGCCTGAACGGCAATGGGAACGGTCAGCAGGCAGTTCCTCAAAACCGTGGTCAGGCAAGTACATTTGGTTCAT…
OM_10553	AGACTGACGGCGCAAATGTGCCTAACCATGAACAGTTGTGTGATTTGTGTCACTATGTGTATATAACTGTAGTCTATGTGTATAAATGTACACAAAAAGGAATAAATGGGTTGCCCTGGAG	CTCCAGGGCAACCCATTTATTCCTTTTTGTGTACATTTATACACATAGACTACAGTTATATACACATAGTGACACAAATCACACAACTGTTCATGGTTAGGCACATTTGCGCCGTCAGTCTTGTGACAGTATAGCCAAGTGAGTCTAGTTTCCATACTGCAAATTTAGAAGTGCTAAAGCTTCTGTAATTGGCACTGCACTGTTTACATTGGTGCTGATTCCAACCTGGAATGCCTTCTGTAGCAATATACTTCCATGCTCTTGGGCAAGAACAACAAACTCGGGCAGTCGATCCAACGCCATCTGCACAATTTCACGTCTGTCACTTCCTAGGCACTGGAGGTAACCAGATATGAACTGTCCTGCTGTGCTGGGTCTACTGCGGATACTTTGCATCAG…
OM_10554	TCCATCAAAAGAATCACTAAGGAGACAGAAGAGCAGCCAAAGAAAAAGAAGAAAAAATGTATATCCAAGTAAACAAACACAAATACATATACCTTTTATATATATATATATATATATA	TATATATATATATATATATATAAAAGGTATATGTATTTGTGTTTGTTTACTTGGATATACATTTTTTCTTCTTTTTCTTTGGCTGCTCTTCTGTCTCCTTAGTGATTCTTTTGATGGAAACCAGGCTCTTTGATTGGATATCCTGCCACTCTGACTCTGAACCCTTGATAGAGTACTGGCTAAGGTCCATCTGCTGCAGCTTCTTGAGTTCACGCTTCTGTCGAGCCTCCATTTCACGAGCTGCTCCACTCAAATCCTCAGCCAGTGACTGTGCCAATGGGGCCAGTTGCTCCTGCTGGGGGTTCTCCGTTGGGAGTGACTCTCCAATCTTGTTTTCCAAGAGGGAACGTAGGCGCTGAACACATTTGCGCACAACGCGGTTGAAAAGACCCAGCAACT…
OM_10555	ATTGAATGCAGTGGTTTGTTGTTGCCAGTATGCATTAAATTTTGTTTTATGACACANTGTTGTGCT	AAATGGCGCTCTCTGCTGGTCAGGAATTTGTTAGGCTGCCCGTGAAATTTTCGTCAAAAAGCCGTTTTCCGCATGTGTTGTTCTTCAAAGAACACAGGGTTCGAGAAACAGATGATAACAAACCATATGGTAGGACGATTTTCGTTGTAGGTGTGCCACCATATGCAGATAAACCATCGCTTCGGCACCTTTTCAAAGAGTTCGGAAAGGTGAACCGTGTTGTTCTACAAAAAATACCATCATCCGAAGAGCCAAAAGAAAAGGAGTCGAAGTTTTTTTCCAGACCAGGATCCACTAAATGGCTTCAAGGTTGCCTACGTTGTGTTCCAAACGAAAGAAGGACTTAAAAATGCATTAGCTGCGGATGTCTCGGAACCGCGTGTATTGTCTCCGGATAGA…
OM_10568	GTAGCTCAATGGAAAGCGTGCGAATGTTTAAACTTTCATACACAAGTCTCTCTCTCACTTTCGCGCTTCACCCTGCTACTCTTGTGCTACGAGGTGAAGCCTGCCTTACGGTACAGTCTCGACTCGCGACTTGCGGAAAAAGAAAGTGAAGTAAACAATCCGATACAAGCCAAGTCGAAGCAAAACTCCTAAGGATAACTGGAAGCGGCCAATATTTGGTGCAACGGTTTTTTTTTTTTTTTTTTTTTTTTT	AAAAAAAAAAAAAAAAAAAAAAAAACCGTTGCACCAAATATTGGCCGCTTCCAGTTATCCTTAGGAGTTTTGCTTCGACTTGGCTTGTATCGGATTGTTTACTTCACTTTCTTTTTCCGCAAGTCGCGAGTCGAGACTGTACCGTAAGGCAGGCTTCACCTCGTAGCACAAGAGTAGCAGGGTGAAGCGCGAAAGTGAGAGAGAGACTTGTGTATGAAAGTTTAAACATTCGCACGCTTTCCATTGAGCTACTACATGCAACTGAATGAGAAGACTTTACTATGTCATTTTAAATGACTGCATTCTATTGGACGACCTCCAGTATCCAGGAAAATGACTACAACGACTGTTAACACCAGGCGGTTGATTTCCTTACCTGCTTGAAGCTGGTGACGAGTG…
OM_10569	AGTTCATGTACCATTTCGCGAGACGGGTCTTCCCTGCCCGGTTCTGGATGAGGATGAATCGTATCATTATTTCTGCAAACTCTAGTTAATGACCAACACCGGTTCAATACGAACACCCACCGCCCCCAGGAACCGGAACCCGAAAATTCGATAAAATAGATGGCGCTTGAATCAACGCGCAAAGG	CCTTTGCGCGTTGATTCAAGCGCCATCTATTTTATCGAATTTTCGGGTTCCGGTTCCTGGGGGCGGTGGGTGTTCGTATTGAACCGGTGTTGGTCATTAACTAGAGTTTGCAGAAATAATGATACGATTCATCCTCATCCAGAACCGGGCAGGGAAGACCCGTCTCGCGAAATGGTACATGAACTTTGACGATGACGAGAAGCAGAAACTAATTGAAGAAGTCCACGCTGTGGTTACAGTGCGTGATGCGAAGCACACGAACTTCGTTGAGTTCCGCAACTTCAAAATTGTGTACCGTCGTTATGCTGGCCTGTACTTTTGCATTTGCGTGGATGTGCACGACAACAACTTGGCTTACCTCGAAGCGATTCACAACTTTGTAGAAGTCCTCAACGAGTA…
OM_10570	ATTTGTCGGTCTGCGAAGACCCGATCAACACCTTGGTCCGAGGTGGGTGTGGACGTTGTTGGACCGTTTGAACAAGATCCGGCNGAATGTCGTTGTGTCGTTGCCCTCATCGATTGCTGCAGCGAGGCCCCACGAGTGTCGTTCGCGTCTACTGTTACCGCATCCACGGTAACGGTGTTCTTACGACACGTCTTGGGTCACAAGGGATTCCCGGATGTTACGGACGATGGTCCGCGGTTCACCGGTAACGAATGTGAAGAGTTCCTTGGGGAACGTGGCATCGGCCACGCTCTGGTTTCGGTTTACTACCCGCAAGCAAACGGTCGAGTCGAGAGATTCCATCGCTTCTTCGAGGACGTGGTCCAAATTGCAATCTTGGAGAATGAGCCTCTTGGACCT…	TTTCGGCnGCCGAnACTCGTGCAGCCGAAGACGGTCCCTCGGAACGTGTCGTAGTGGGCCGGCCACCGAGCACGCTCAACAACTGCTTCGTCGGTGTCCACGTTCGCTGCTGGAGATGGTACTGATGCAGGAACCGGAGTTTGCACAAATTGAGACGAGTGCCAGACCTTTCCGTCGTCCAAAAGGTAGGACGGCGGACCCAGTGCGGCGACCATCTTCCGTGGCACCGAAGACCTCAGTTGTCCTTCGTTTCGACGTCCATCATGACAGACTCTTACATAGTCCCCTGGAGTGTTTCAACATGGCGTGCCGTTTCTTATTTGTGTACATCATCTGCTCGTTGTGAACTAAACACGCTGTCACACCGATGTCGTCTCACTTCCGGGTGCCGCTGGTGGG…
OM_10571	TCAAACATCTGCGCATCTACCGGCAAAAACCTCGTGCGACCATCAGACCCACTGCACGGCAGGAACGTGCAAACTTGTCTGCAGCCAATCCGAGTCCCACCTGCAGCACCTGGAAGAGATGCGACATCGGTGCGACAACGTGTTTAGTACACAACGAGCAAAGCAGAAGATGTACACGAATAAGAAGCGGCACGCCGTGTTCAAACACTCCAGTGGACTATGCAAGAGTCCGTCGTCACGGACGCAGAAACAAAAGACAACTAAGGTTTTCGACGCCACGGAAGATCGTCGCCGCACGGGGTCCACTCATCATCTCCAGCAGCGAACGTGGACACTTGTTGAGCGTGCTCGGTGGCCAGCCCACTACGACACATTCCGAGAGACCGTCTTGGGCTGCAC…	CTCGACGGAGGAAATCGGTTTAAAGCCTGTTGCGGCCCAGGACGACGAGCGGCACAAAGCGTCTCGGCCGTGCGTCCGAGGGACTCGGACCCGTTCTGCAACGACAGGTGCTGCCAATATATTTCTTATCAATAGAGAAAAATGGCATTTATTTAAATCGACTCCATCTAGGTTTACCCTGGTCAATTAACCACGTTTCCTTCCATGCTTCCGTGTCGCTCGACCGAGGCAGAGAAAAGACGTCCCGGGACGATACGCCTGCAGCAGAGCGGGACCCAAGTGCGGGGTCGGAGACGGACGGGGGCTGGTCCGGTTCCGAGGCGGGGTCGCGACCATGCCCCGAAAGGAGGCCCTCGGCCCCGGCACCACCCGCCGCGAGAGACCAAAATAGTGGAAGCA…
OM_10572	AACAGGACTGTTATTCACGGGTTTTAAGAACTGTGCTGTATTTAGGGGTTCGAGGTATTTATTTAAGAAAGGTCGCTAAATCCCAGTGTCATGACTGCAGACTTGCCCTTCGGGGAATTATATTTTTTTTTTCGTACAACTGTTCTCATAGCTGACGCGGGTGAGTTGGAATGCTGTCACAGAGTCTGTTTCACTAAGCCACTCTGCCACTTTAGCATATCACGTCCTCGCACGTCTCAAGTTAACACTGTTGTGGACGTCTCACACGGGATTGAACTACATAAAGGGACCTGAACTGTGTCGAGCACACATGACGCGAATGCAGACTTGCGCACATGAAGCGAGACAAGTTGTACGTGCCTGCATTTTATCGACCATTCGTCTCCGAAACATGCCACA…	CGGGCGCGATGAAGGAAGGTGTGCTTCGGTTCCGCCAAAAAGGTTCAAATGGTGTGCTCAATTCGCACTGGAATGGTACATTAGAAGAAGCTGTGAAACATGAAAGTATGCGGAAGCGGTACCAACTTCTGGGCGGCGATTTCTACTTTGGTTTGCTCCTGTTCTACATTGTATCCGCGTGCGCGGTACACTACGCACAGAATACGCTGCCGGGTGCCGTCAAAGAGGTCCCTCAAAATCAACTGAGCCACACAAAATTCATCGGAGAACGAGCCAAAAGTTTCCTCGTCGAGCTCGTCTCGCTTGGCCCGCGCTCAGTGGGCAGCTACGAAAATGAAATCGCTGCTGTGGATGTCATTCTGCGTCAACTGAAATACATCGAACTTCAGGCGAAGTTAG…
OM_10577	ATGATGACATCCTGACTGGAATGATTCTATTGTGGATGAATATGGACTCGTATGAAAGGTGTGTTGAAGTTCTATGTTCTGACATTAGTTCTATGTTCTGATAGTAATCCATTTCTGTATGTGCATATGAATTGGGCATATGCTAAAGCAGTGCCCTAGAGTTTTTTTTTTTTTTTTTTG	CAAAAAAAAAAAAAAAAAACTCTAGGGCACTGCTTTAGCATATGCCCAATTCATATGCACATACAGAAATGGATTACTATCAGAACATAGAACTAATGTCAGAACATAGAACTTCAACACACCTTTCATACGAGTCCATATTCATCCACAATAGAATCATTCCAGTCAGGATGTCATCATGACTTCACTGTCACATATGTATATTAATGATATTTCAATCTCTAGGATTCGCAAGAAACTGTGATCTTTTACAATACAAACACATGTGTTGTAGGCATGTAGGTGTCATGTCCAGCATTCAACAAAAAGAAAAAAGTATCCAGGTACAGTAGGCTGCTTTTTGTTTCTGCATAATATGCTGTCATAGCCTGCCATTGCTATAGGTGCGAGATACAGGTG…
OM_1058	AACAACATTCAATGCTCATCGTCAATAGTGTTGGCTAACCATTTGTTGCATTGCATGGTGTGAGCTCAATTGTTATTGCATTTTTGCTAGCAACTTGTTGAGAATTGTAATGACTACCTGAAATTTTTGTGGCTTTCATACAGCACATACTCGTTACAGGCCTTTGTAGCTGTTGTTTGTCTGTGTTACAGCAGTAAGCAATAGTTTTTTTTTGGGGGGGGTTTCTAATGGCAGCTGCGAACTGTGGCGTGTTTTTTTGCTTTCACATTACAGGGTAAACTCTCTGATCATGCAGTCGTGATATTGCCTTGGAATCTGGAGAAACGNGACTCTGCTTGTATGTCGTAGTTTGTTGCTATGTGTTTAGCTGCTGGTAGTACTCACACAGAGCATTTCTGT…	GTTTTTTTTGGCGTTTGTTTATCAGAGTTTACCTGCTTCGCCTTCTTCCTCGTAAGGTGAAACACCTCTGGAAGTGTCTCGTCGACGATACTGGATAAAATAGCCAAACTTTGAATACTTCTGGAGAATCAGGCGGACAGACGGAAAAGAGGGAGCCTGTGTCTATGTTGGTGTGTCGGAGAAGTGTTTAATCAGTCCTTACCAGTGAGCGGCTCCGTTATCGTTTGTGGTGCCGCTCGTGTGGTCTGCGATTGTGAGTGTTGTGCGTGCGTGCGTGTGTGTGTGCTGTTATAAGTGCTTGTGTAAACAACCGGCATGGTTTTCAGTGATGGACTGGGCATTGTGACGATGGCAAGGTGACACCTGTGGAATCTATTGAGAGGATTATGACATCACCAG…
OM_10582	CTGCCTAGTGGTCACAAAATTTTGTGGTACCTGCCTTGTTTATAAATTGACAGCTGCCAACATTCCTTGATCCTTGTGTGGCTGTGCTATGTGCTTACAGTATTTAGCTGCCAACACTCCTGTTTTAACAGCCCTGGTGCCATGTTCCTATTTGTGCCACACTANCAGACAAATAAAGATG	CATCTTTATTTGTCTGnTAGTGTGGCACAAATAGGAACATGGCACCAGGGCTGTTAAAACAGGAGTGTTGGCAGCTAAATACTGTAAGCACATAGCACAGCCACACAAGGATCAAGGAATGTTGGCAGCTGTCAATTTATAAACAAGGCAGGTACCACAAAATTTTGTGACCACTAGGCAGTACCCAGGGCTTCTGGGTTACGAGCATTGGAGACCTGTTGATCAGCACCCATTATGCTTTTTGATATTAGGCTTTTTCTTTTTGGCATTATGATTGGCTTTGCATGCAACTGAAACTTTATACCTGCAAACTAAATGACCTCGGCTAACGCTTAAAATGACTAAGAAGTCCAAATGAAAGATATAACACTTAGAATTTGTTTGTGGAGATTTTATAGC…
OM_10583	ATCGACTTTGCCTCTTTTCCTTTCACAAGAAGAGCAATGAAGTTTGTAGCATAGTGCCAGTCTGCAGTCTATGCAGCTAATGGAGGAGAAAAGAGGTCTGTAAGGTTATTGAGATGGTGGTCAAGGTATACAGTTATAAATAAATAGTATCAGT	GTATATTATTGTGACTGCGGCTAAAACGCACTGGCTCTTTGGCGTCCGCTACGAAAAATGTGTACTCGAATGCAGAACTTCGCATCCGAGCCGAACTTCGCGTTGGCCGCTTCTCGTGTGCTTATACTCTACGGCGATTAACTCAATCTTCTGGACATTTATTCCCGGATCATATGCCGCTTGAATTCTTCCCTAATGTTCGTGCGATCGTCCCAAATCACCACCTAAGGAAAAAGAAGAAATTATGACACAGACAGGGTCATAGCGACGTGAACTCAAGCGCGTGTTCACAGCACTGTGGGACATCTGTGTGTCCCACAGCAAAATGTATCGACCTGTTCTTTTCTTTACTGCCATCCTCGTGAGTGCTTTGGGAACCTTTTTATTCTCAGCCGGATT…
OM_10589	ATATATATCTCTCACGAGTGCCGTGGCATGTTACAGTAACACGCTTCTCTTGAATAAACACG	CGTGTTTATTCAAGAGAAGCGTGTTACTGTAACATGCCACGGCACTCGTGAGAGATATATATTTCCCTGCAACACACGCCCTGTACATAATAAAATCTTATATGAGACTTTAAGAGCCATCTATTGCAATCAGTACCAAACAAAGACACATATATTCCTCAAATGTATATTTTTGTAACTACATTCGTCTTGCTGTAAACTAGTACCAATATGTCTTTGCTGGAACTCTATCTTCTTTTATGCCATGCTCTTCCAGTATCTCTTGTTCAAAGGTCATCAGCTTTGGCACAAAGGTGATTTTTTCTAGGGCCTTTGGAAGTGTGTCCTTGAGTTGTTCAACATAGGTACTTTTTGTCTTGTAGTCGTACGTTTCCTCGGCTGTAAGTGGTATTGGGATTA…
OM_1059	ACGGCCGGGGTTTGCCCCGTGGGGCCGGCCCGCAGCTTCTCGGGGGGCTCACTGTTTGTCCGCTCTCGACAGATGGACCACCAGGTGGTAGTGAGTGACTACGCAGCCATGGATCGCGTGCTGAGGGAGGAGCGTGCCTACATCCTCAACATTGTGAAACAGATAAAGAAGGCCGGTTGTAACGTCCTTCTCGTGCAAAAGTCGATTCTCAGGTGAGCAATGCCACTCGTGGGTAGTAAGTGGCTTGAGCATAATAATTTCACTTTGTGCGTGGTGTGCAATGAAGGGTGAAGTGATTTTTATTCTGGTCGTTTTGTGAGAGAATGTGTAAGGAACACAATTTTTGCACAGAGAGCCAAAATGCATTTTGAAGGGGGCGTATTGTGCTGCTCAAAGTAC…	ACGAAGCAAAAACGTAGTTTGTGGGAAAACAAAGCACTGTTGTGGACAGACCATGAGGTTTGAATCCCGGTCACGTGAGCTCTGTGTTGGGAAGGTGAGGAGTGTCCCGACATGCCAGAAAGTGGTAGATGAGTTGGTTCTCTGTTGGTGCTACTGTACGGAAGCGATGTAGAGCACGAAAGGCTTTGTTTCAGTTGGTGGAGCTGTCCAAGGCCCAAGACATAGAAGCGGGCGACGGCACGACGTCCGTGGTGGTGATTGCGGGGAGCCTCCTGGACGCGGCTTCTAAACTTCTGCTCAAAGGCATCCACCCGACGACCATATCCGAGTCGTTCCAGAAGTGTGCTTCCAGGGCACTGGACGTGCTGAAGTTGATGTCTGTACCCTTGGACCTTTCGG…
OM_10591	GCATTTTGTGGCTCTGTAACGAAGGAATTATAATGTCCTACCAGTTTTAATTGCACAGTGAGAAAATTCAAAATTTCTAAATCGCAACCATCATGAAATCGCAAAGAATAAAACTTGTGGAGCAGCACGCA	TGCGTGCTGCTCCACAAGTTTTATTCTTTGCGATTTCATGATGGTTGCGATTTAGAAATTTTGAATTTTCTCACTGTGCAATTAAAACTGGTAGGACATTATAATTCCTTCGTTACAGAGCCACAAAATGCAGGGAAGGAGACGTGTCGTCGATAGCGCAAGCACGTGGATGCTTTTACGTTCTCTGCAGCAATCCTGGAGAGAGCACAGTGGTTGAAGATGGCTTCCTTCGCACCAAAATGTCCTTTAGGTTGACATGCACTTTTTCCTTGTTTGCAACAGGAACAGAGTTGAAGCAAAACCGTTTAAAGGCTTCGACTTCCCGTTCCAGTTCGTCCAGCTCTCCATTTTCCAGATCAATGTCTTTTGGCAAGAAAACATCATCTGGTGATGTGGCAT…
OM_10593	CCACGTGACTCTCTACAACGCTTTACTCTTTACAAGTGAATAAAAGTTGTTGAGCTGGCTTTCATCCTTTGTGCACAAAGCAGAAG	CTTCTGCTTTGTGCACAAAGGATGAAAGCCAGCTCAACAACTTTTATTCACTTGTAAAGAGTAAAGCGTTGTAGAGAGTCACGTGGGGAAACGCTCATCGTGGCCAAAAATCAGTTGAAATAATTCCCTGTCTACAATGCCGCCATGGCGAAGGGACACGAAGAAGGGACTTTTGGGGTTGCTGTATCTGTGCACTTTCACGTATATATCGTCCCACTTCTCACCGATATCAGAGAAGTTGGCCACGTCCTCAGTCTTCAAAATCTCATCCGCTCTGTGACCGAAAAAGGTGAGGTGCGCCACACGTAACTTGCTGCGGTCTTCATTAATATAAATGATACCCACCAAGCGTTCCGCGAAATTTCCTATCACCAGCAGAGCTATACAAGCCAAAGCTGA…
OM_10595	AGTGTTTCCGCTGCTGCTCTTAGATCCGTTGTGCAGCCCGGCATATTGACCGAATTTCGATGATTGAAGGCCTAGGAGCCGGTTTCGCTTTTGTTTACGNTNTNTTTCGT	ACGAAAnAnAnCGTAAACAAAAGCGAAACCGGCTCCTAGGCCTTCAATCATCGAAATTCGGTCAATATGCCGGGCTGCACAACGGATCTAAGAGCAGCAGCGGAAACACTCGCCGCGCTTCCAACTGAGCTCCACACAACTGTTTTGAAAACCTGCACGAGTGTCTTCACGGAAGATGATCTCAAACAGAAAGCTATCTCCAGTAATATTCCCTACGAGAACCTTCGAAACGCGGTTGATGCCGCAGGCATCCTTATGCGGAGTCTTGGGACACTCAGGGAAACAGCGGTGGACCAAGTACTGAACGAACTACCGTTAAATACAGAGCTCAGAAGCACTATCAAGAATTGTCTTCTTTTAAAGAGCTCGTGCCCCAGTGCCCTCGGAAAGATTGTGGAC…
OM_10596	GCTCGTCCTGGTGCAGCCATCACCGAATGTGTTCTGTGTCGACGAGACCGTTGTAGCATCCCTCAGTGTGTGCTGTGCAAAAATGCATGTGTTTGACTGTCGTAGCAAAGTGACCTGAGCCAGTCAGTGTGGGGCACGTTTCCAAGCGAATTTCTAACATCGACGGACGAAAAAGAGCAACTTGTAATGCACAATTTTAACTTATTTTGCCATGTTGTAGCTGTGGTGGAAGGACATCTACATCTGCCTTTTCCTTGTGTGTGTACGTGCAACTGTGCCCTTTAAAGGTCACATTCTGGACCGTGTAAAATATCTTTCTTACAGAGGGCAGCTTTTTGGACATAACCATTCAGACATCTCTTCTAAAAAAATGTACATAAGCTCTTCTCTGCCTCCTAA…	TCACGTGGTGCCATCAAGACCACAGGCCAAGCCACGGGCCAGAACCCAAACAAACAGAACCTCCCCTGGACCAGGTCACCAGCAGGCCATCATCCACACTCAGACTGCCAACACGCAGACACAGACATTCCCAGCTCAGCAAATGCAAGCCCAGCAGCAACAACAGCACCACCACCATCATCAGCATCAGCAGAATGTTCCAGCACACCAGTTCCAGCATCAAATGCAGCAACAGCAGCAACAACAACAGGCACACCACCACCACCACCATCCACAAGTCATGCCCAAGGCAGACGCAGCCAATCAAACAGCAGTTGCTCCTCAGCAGCAGCAGCAGCAACAAAATGTTCAACATCAGCAGCATCACCATCACCACCATCAGCACCCGCCAATACAGCC…
OM_10603	ATCTTTCAAATATATTCCACAATGTTATCTTTAATGCCAGAAGAGGGAGAGGCTGTCAGAGAGGGTCGTCCCAAGATAGTCTGTTCCGATACAGTCTGTACGAGTCACATCTGCTGGCCACATTCCCGGGCGACGGGACATAGGGTGCTTGTACTACTCAGTAACTGTTGTTTCTCGTAAGCTTCAATTCCCGCATTAATCACAATTTTAAGTATATATTATGAAATCAGTTTTTTGCTGCTTACGTGGGTAGGAAAGCTACCTCCGAGCGTGTGATCTGTCACGAGGTCGTGGAAGACGTGCAGCCCAGGTTGCTAGGGTGCTTTTAAGACACTACTGATACAAACGAAGTCACTCCCGGGGCTCTCATCGGCCAGTAGGCATGTCTTACCCTCAGGT…	CTGATTCACCGCTTTGGTCAAGCCCAAGCACCCAAGCCTCATATGTTTCGCGACGTTTGGTGTTCCTGCCTTTTCTGCTAATTTATAATGGAAAAGGCAAAAAGTGTCGACATATCATCTTCGAATCACGCACAGTGCCATAAACCGGCAAGTAGTGACTCGTTAAATGGATCAGAATCGAAGTCTAGCTCATTGAACTCAAAGTTGGGACAGCGGTCGCTGGGTAGTCACAGCTCACATTCCCCGTCTAAGTCGCTCTGTTCTTCTTCGTCAACTTCGACAGAAAATATGCAGATGGCACAGGAGTTAAAGATGAGAGAAGCTTCAAAAGCGCAGAAAACGTCACAGGATCCACCACTCTTACCAGGAGAACAGCCTCATGTTGTACAGAAAGCACGA…
OM_10606	AGAAGTTGCAAATAAAAGTTCCGCTTATCGTTCTTCCTTACGACGTGTGACACTGAAAAAAGATGGGGAACGGAAAGCAGTGACGAACCAGTCGTCTTGCTTCCTTGCACCCAGGAAGAGGGAATCACTCAAAGACTATCTCTTCGGCAGGGTTGAACGTGTCGATGTACATGTTCTCCTTCTTGTGCATGCGGCGCACGTGGGAACGTAGATTGTCGCGCCGGGCAGACCGGTAACTACAGTGCGGGCACAGGTGCGGTTTCTCCCCCGTGTGCATGCGGCGGTGCTGGATGATTTTCTTCAACTGGATGCTGGCAAAGCCACACACGTCGCAGATGAAGTTCTCACCACTCCTGTGCTTCTTCATGTGCTTTTGCATGTCTGCATCCGTCGACCTGT…	TGTGCCGAGCTCTGTTTATATTTCGCAGCTGATGACAGCGGGAGCTCCTGTGGGTGTACGCCCACATGCATCTCAAAATTTGAAAGTCCAGCTATATGTTAAAAAAGATAATCTGCGTCTTTGTGATAACTGAGCACAATTTCTTGTGGCATGACGTCTTTAGAGACGAGAAAACTTGGAGCCAAGACATTCTTTGCCTCTTGCCATGCTAAAGACACTTGCGGAAACAATGGATTGCCTCTGACACCGAACTCTATCAGAATCCTTGGTCAGTTTCAAATACTGAAGACTTTTTCCCACAAAAATCTCTGCACATACTTGGATGCAATTCGTAGCAAGCACGAGAGGCTTGTCCTTGTATTTGAGCATTTTGAAAGTAACCTGGAAAAAGAGATTTCA…
OM_10608	NCAACTGCTACAGTTNCTTCAAAACCATTAAAGNCACTNNTNTTTTGTCATTNNATCTTTCTCAAAGCATGTGTATTCTGTGCAGGGA	TCCCTGCACAGAATACACATGCTTTGAGAAAGATnnAATGACAAAAnAnnAGTGnCTTTAATGGTTTTGAAGnAACTGTAGCAGTTGnACATTCTGTAAAAACCCCATGAATTACTGTAGGATATGGAAAGCAAATGCATTTTGATGACATAGATACAGTGCCTGTGTGTGCTGTATCATGGAGACCGGCATTTTCCAGGCCGTGTTCCTATTTCATGCAGCTTGTTGACGCTGGGGTTTTGACACAGAGGAAGAAAAGAAAAAGTGCCGTCACACGCAGGTATCACGTTAAAATCCTTACTAATTCTTCATTGCATGGTGGAGCACACTGTAATGCTGTTCTGCCGTGGTGGTCTGTCTCGTTTAGCAGACCTGGGCTCCTCTTTAGCAGGACGCTGC…
OM_1061	ACTTTCATTCTCCATGCATAGTATATACATAATGTCATTCACATTTTGCTGCTCCACTGCTACAGCAGCAGCAGTCTAATCATTGTCTTTCTCTTGCTCAAGTGTATTTTATTCAGGCTGGGTGGTTGCAATGGCCCTAATGGGATTCCCAGTCTTAACACCTGGCCAGACAGCATTTCATGTACATTGTGTACAGACATTTTACATGGTTGGCTTTCTCACGTACTTATCTATAGTTGTTTTTTAAAGCCGGTGATGAGCACTAGTCGTCGTGGAGGCCCTGATCGCGTATGTCACCCACCACTAGCAGCAACCACTTGGCATTCCGTTGTCTCTTGTTGTGGCCCATCAGTTCATTAGTGGATGTCACACACAAAGTATTGTTCTTGGCCCACATTC…	GGTGCGTGATTTGTGGAACATGGAAGATGGCGGTTGATGATGATGTGCGAGTAATCGAGCGTTTACGAGTTGTAATAGGTGAAGCGAAAAATTTACCTCGTAGAGGCCATGGGGCCACTGAAGTACGCGATGTCTACTGTGCCATCAAACTCGACCAGGAAGAAATATTTCGGACTACTGCACGAGAGAAAACAGCCAATTCTTTCTTTGGAGAGGACTTCCAGTTTGAAATTCCGCGCGAGTTTCGGTACTTCTCGGTTTATGTCGTGGAGAGGGAGAGGACTTCCAACAAGGACAAAACCCTGGGAAAGGTGACCATCAAGAAAAAAGGAATGGACAAGTATTATGGAAAGGACAGCTGGTTCCCCATCCTTCCTGTTGATGCAGATTCTGAGGTCC…
OM_10612	ATATAAGTGCCTTTTCATGCTGTTGGTGATCATGAATGTAAACTCATTGAACAGCAGAAACACAAGATGCACGACCAAAATGGCCACGTAAAACATCACTCATGGCTTTGACTTTGCAATGCCATGATGCAGCCGCATGTAATATTTGTCTATAATCAGACCACTTGCTTCCATCTGCATGACAAAGCAGTTGCTTTCCTTGGTTAGAGTAGCACTGACCGTGTGGCAGCTATTTTCTGTTGTTTACATGTACATGTTTTTGCACTTCTGTCATCGTCAGCAGCACAGAGCTAATGAAAAAGCAACAAATATGTGAGAGGTAAGACACAGTGCTCAAGGTCAGCGGCCTTGCTGCTTTGTGGCTTAATGTCGTACCCTTGCACAGAAGTAACAGCTACG…	CTGCGACTGCGCAGTTGACTTGGCATGTGTATATGTCCGTGGAGGTTTTGGGTGTTTTGTGGTGTGCTCAAGTGTGGAATGCGTGGAATTCAAACGGAACAGTGAATGTAGTGACGTCCTTAGCGTTGTGACTGTTTATAGCTCCCAAGTATAGCTTACAACTGCAGCATGGCTTCTGACCAAGAGAGGAAGGCCGTCGAACGAATCAATCTACAGAACGTAATCCATCAGTGGAATGCAAACCGCTTGGATTTGTTTGAGCTGAGCGAACCAAATGAGGACTTGGAGTTCCACGGTGTGATGCGGTTCTATTTTCAAGATGCTGACCAGAAAGTTGTAACAAAATGCATCCGTGTATCGAGCACAGCTACTGTTCGTGATGTTGTGCTTACCCTGATT…
OM_10613	ATTTTCATGCTGAATAAATCTCGGTAGAATGGAAGTTTGAAATAACGCATTACTTCTGCCATTTCAAAGGAT	CTACAACACTCTCTATCCGCCATCTTTTTCTGCTCACTATTTTTTGGTGTGTGTCGTGGGTCAGCGGATGGTACAAGCTGTAACGTTAGAATTATCGTTACCACTCTGATCATGGCTCCAAATGTAACTGTAAAGGTACATTCGGTCGTACTTTTTGCTATAATAGACTCGTTCGAGCGCCGAAATGACGGTGCCGAACGTGTCATTGGCACGCTGCTTGGCTCCTACGAGAAAGGTGGTGTAGAAGTCACGAACTGCTTTTGTGTTCCGCACAACGAGTCTCAGGACGAAGTGGCGGTCGACTTGGAGTTCGCCAAGAACATGTATGAACTTCACAAGAAGGTAAACCCCGCCGAAGTCATCGTTGGTTGGTACGCAACCGGTCCAGATGTCACCAGC…
OM_10614	ATCTGCTGGAATTCTGCTGGTATTCGGCTGGTTGTGGCGCGCT	AGCGCGCCACAACCAGCCGAATACCAGCAGAATTCCAGCAGATACGATACAGGGTTGTCAACATGATTGTTCTATTTCAAGCTTGGTTTGATCACACTACGCTCAAGACGTGAGCAAGCGGAGAAGTTAGCAATCATGCTAACTTCTCCACACGAACCCAGACGCCTCCTTCCGGAAGTGCAAGTATAGTTGTGGAGCCGTACGCCAGGGGACCCTTGTGATGCTTCTCATCCAAGGAAATCCTGTAGTTGGCCAGCATTTTTGCCAGCGTCAACTTGGCTTCCAGCTGGGCGAAGCGCATCCCCACACAGTTTCGGGGCCCCATTCCAAAGGGCTGGAAGGCCATGGGTTCTATATCAGCTATCTTTTCTGGAGCAAACCTGTCGGGATCAAACACTT…
OM_10616	AACTGTAACCTTTGCAATAATTTACACAAAGTGCTTATAGTATCTGCCTGTTAGATGCGATGCAGCAATTCCAGCAATTCTTACTTTTTTTAGTTATGCTTTTGTTATATGGACTTTGTTGTCTGGTACTATACACAAGTTTTTCTGCAGATCAACCTGAGCATCCACAGTTCCTTGGGGTAGCAATTTTTTATATCATCCTTTGTTTTTGTTTTTTCTCAGAAAATATTCTAACAACATTTTAACGACTGCAGATACTCAATCTTTTTTTTTTTTTTT	AAAAAAAAAAAAAAAGATTGAGTATCTGCAGTCGTTAAAATGTTGTTAGAATATTTTCTGAGAAAAAACAAAAACAAAGGATGATATAAAAAATTGCTACCCCAAGGAACTGTGGATGCTCAGGTTGATCTGCAGAAAAACTTGTGTATAGTACCAGACAACAAAGTCCATATAACAAAAGCATAACTAAAAAAAGTAAGAATTGCTGGAATTGCTGCATCGCATCTAACAGGCAGATACTATAAGCACTTTGTGTAAATTATTGCAAAGGTTACAGTTAAAGGTCTCCAAAGCACAAATTGTGAGCACCAGTACTGTACGACCTACAATACTCTGCCAGTCAAAAGATTTTCACTTGCAGGTTGTTCCTTTTACATAAAGTATGTCTCGATCATATCA…
OM_10617	GGGTGTAATAACAATGTAATACTATTGTGTGACTGAGCACTTGTGTACAGGGGACTTCCACAGAAGCACACATTGTTGAAGCATTCCGTGTGCACAAAGTGGTGATGTGCACCACATGTGGTTTATGGACCATTATGTATGGTGGTGGAAAAAACAAGTGTTTTTAATTTTAATATAACAAGTCTGTCAGTGATTACTTGTTGAATTGAAATCCAATAAATATTGACATTAT	CCGTTGCGGTTTACGCTCGTCAGCGCTCGTAATCAGCTACAGTGATTGCGCGGGCAATAAATCGTGGTAAACCATTACAAATGCATGTAGGCTAGCATACTTTATTGTTCTGTGATAAAACGTTGCTCACGTTTCGATCAAGGGAGACTTCGCTAAATTCTTGTAGCCATGCACGGAAGAGTCAAAGTGAAGACTACTGCTGAGCAAGAAGAGGAAAAACGGAAAGAACGAGAAAAGAAGCTAGCGAAATACAAGGCTGCTTTTAGCAGGATTGACGAAAAGAGAAGTAGAGGAGAGTTAGACGATGAGCTTCTGAAAATCACAGGCCAACTGTTAGTGAGCAACCCAGATAATGCTACGCTGTGGAATTTGCGGCGAGAAGTTTTTGACAAGTATTTC…
OM_1062	CCTGAATAAAATACACTTGAGCAAGAGAAAGACAATGATTAGACTGCTGCTGCTGTAGCAGTGGAGCAGCAAAATGTGAATGACATTATGTATATACTATGCATGGAGAATGAAAGTCAGGTCTTTGCAAAGTCCCCCATGAGTGGCCGTGAGGAGCTGAGGGCTTTCTGCTGATGGCAGGCCATCATGAGAAGGTAGTTGTCGTCCCCAATCGGAGCTTGCTTGGATCCGTACTGGGTCTGCCTGTATAAGTTATGCCGGTGCCGTTCGTGCTTCATCTCCATGGCTTCCACAAAGCTCTTGATTGACATGAGAGTAGCTAGAAGGCTGTTTGGGTCCTCTATCACGAGGGGTGTCTCCGTCAGATCATTGGGGCCACCACCCTCTACCTCCAGCATC…	TTGTAAAGAGGAGAGTGAGACTGCATGCGGCTGTTCCCCGGTGAGCGCTTATAACTTGGCCGACATCAAGGTGGTGATCGACACGGACAGAGAGATGCAACGCATCCATTCTATCTTTGTTGGGCAGATGCATAGGCTGGATGCCCTCATCGACAAGTGTCGCAAGATGCTGGAGGTAGAGGGTGGTGGCCCCAATGATCTGACGGAGACACCCCTCGTGATAGAGGACCCAAACAGCCTTCTAGCTACTCTCATGTCAATCAAGAGCTTTGTGGAAGCCATGGAGATGAAGCACGAACGGCACCGGCATAACTTATACAGGCAGACCCAGTACGGATCCAAGCAAGCTCCGATTGGGGACGACAACTACCTTCTCATGATGGCCTGCCATCAGCAGAA…
OM_10620	ATAATGTGCCTAGGAGCATTCACAGCGTAGATCATTATTCTGCTTTGCTAGGTTGTGCGAAAAGAGCACCTCCTGGATGGCCGAATGCCGTCTTTCGCAACAAACATGACGGTAGAATGTGGCGACCCAGGAGCAAAGCTTCATCAACACTTCACATCAGTACTTCACGACCCCCCCCCCTTTTTTTTTCTCTCTTTCTCTCTCCAGTTGCTGCATTATCATCGTGTCCAGTGTTGCATTTGTGCAATGGAAGGAACACTCACGCTTTTTGTGCAGCTGGAATTTCATACGTTTTAGGTGACTTGCAAACAAAGGTGATACTGTTGTTGTAATACTTTTAAAAGTATAGAAGGGACTAGGATCAAATTAATAACAAATTCAATAAAGGCAAAATTTGTA…	CGGCAGAGGTCGCCATTTATAGCCTTTCTGATTTTTTCGGCGATGGCTCCGAGTTTTATTTACATTTTAGTGAATTTGCGAACAACGATGCCTGGTTCACACTCGTGATCGACGAGGAAGTTAACTGGGCTTCTCTTGATCACAAGTTTTGTTCGGTTTATTGGCGCAGAACTTGGTTCAGCCTTTATAATTGCGGCACTGCTGGAGCTGTTCACCGAAGTCGTTTGACGGGCACTGATCTTATGTGGATTCACAGTCCAGCCTCAAGATGAGTTTTAGCAGCGATGAAGTTAATTTTCTTGTGTACAGATACTTACAAGAATCAGGGTTCTTCCACTCTGCATATACCTTTGGCATTGAAAGCCATATTAGCCAATCAAATATAAACGGGGCCCTAGT…
OM_10621	GCTGGGCTTCACGTACCTGCGCTCCTGATTTTTCTTTCTCTACACGGTAATTTTTCAATGGGTATGTCTACAGCACTCAAGAGGTTGGCCGGTACGTTTTGAGATCGTCTTTTTTTTTTTTTTTT	AAAAAAAAAAAAAAAAGACGATCTCAAAACGTACCGGCCAACCTCTTGAGTGCTGTAGACATACCCATTGAAAAATTACCGTGTAGAGAAAGAAAAATCAGGAGCGCAGGTACGTGAAGCCCAGCCAAGAAAAGCGCCCTGCCTCCGCGATTAGCTGCGTCAGCACAGTCCTGACTAGTAACACCGCCTATAATCTGGCGGTTCTCTCTCTATAGAGAGCCGACGCAATGGAGGTCGCTGACTTCGCACGTCGGCGGGACTTTCTGGAAAAGGGCCCGGTCGCCCGGAGGATGCAGATGCCACGAGACCTGAACTTTGGCGGGTCGCTCAGAACCGGGTGGACAATTGTCATGTCCTGTCGCGGATGTCGTCACTGTTGCTCACTAGATGAGTTTTCAG…
OM_10623	TAAACTGGTGGAGTGCCTCAGTTTGAAGGACAGATTAACAGTGGTATAGAGCATCAGTGTACCATGTATGTTTTATCCTTTTAACACATTTTATGTTATCTATACGTTATAAATATGTTGTGTAGTTTAATACAGAAGTTTTTACCATATATCACACAGGACTAATAA	TTATTAGTCCTGTGTGATATATGGTAAAAACTTCTGTATTAAACTACACAACATATTTATAACGTATAGATAACATAAAATGTGTTAAAAGGATAAAACATACATGGTACACTGATGCTCTATACCACTGTTAATCTGTCCTTCAAACTGAGGCACTCCACCAGTTTACATCCATTTGCAGGCGCAGTGTATACAATGCAAGAATTAATGTATGCAGAnCCGCAGCAGTACTCCCCTTAAATTTTGTAAGTGGGACAnAAnnCAGGAGCATGGGGnGTTGTAGTTCACAGAACGGAGCTGTAGATGCTGTGCCATGCAACGTGGTTGAAGTCCTGCTGTGTAGTCTGCACTTCACCACCTGGGAGCTGAAGTGCACGGGGTGGTGGAACAGGTGGTGTG…
OM_10625	TGGACAAGTGGAAATGCATGACAGTACAAATTGCAAAAAAAAATAAAACAAAACTGACCTTGACTGTTTCTCTTGCGT	ACGCAAGAGAAACAGTCAAGGTCAGTTTTGTTTTATTTTTTTTTGCAATTTGTACTGTCATGCATTTCCACTTGTCCATAGTGTGACTACAGAAATTCGAAGCCAGGTCCGAGCCGATGGTGGGGCAAAGGTCCGAAGCGATTGAAGTGGGGCCTTGGAAATGCTGGGTCCGGCAGGATACGAGGGATCTCTGGTATGTTGGGTGGCAGGAGGCGTGGTGGCCGTGGGAAAAATCCACGCTGGTCAAACTCATCGAGGAATGGCATCGCTGGTGGGATGAAGGGCCGGGGACGGAGCAGATGCGGTGGCGGAGGCAGGAGACGCACAGTACACTCGCGATGCTCCTTGCGTTCCCTCCAGTCAACCACTTCCTCTGTTGGTGACAGCTCCGCTGTTGGA…
OM_10628	GTGTGACCTTGTTCTGTACCGGTGTTTTGTACTGGGTATTGCGCCGATAAATTGGTGTGTCCTGAGTGTGGTTTAACTCATATCTGACATGCGATACCTCCATTTCACTAATNGGTGCTGTGCCCATGCCTTTATGGAGGCNCTACTGAACTTACGAATATTATAGAAAAAAAATGTTGTGCTTGTTTTATTAAGTTT	AAACTTAATAAAACAAGCACAACATTTTTTTTCTATAATATTCGTAAGTTCAGTAGnGCCTCCATAAAGGCATGGGCACAGCACCnATTAGTGAAATGGAGGTATCGCATGTCAGATATGAGTTAAACCACACTCAGGACACACCAATTTATCGGCGCAATACCCAGTACAAAACACCGGTACAGAACAAGGTCACACTTTAAATACATCACTGACCCTTACATACAGCAACAATGTCAACCAACAGCCTTCATTAAGATGATCAATTTGCACTTTTTCTGAACCCCCATCCTCACACTGCAAGCTCTCTTTCACAATACCAACGATCTTAAAAAAGTTTAAAGCGATATAGCTTCTGCTCATACGAAGAAGCTTCCTGGCACTAAGTTCATCCTTTTT…
OM_1063	ACTTTCATTCTCCATGCATAGTATATACATAATGTCATTCACATTTTGCTGCTCCACTGCTACAGCAGCAGCAGTCTAATCATTGTCTTTCTCTTGCTCAAGTGTATTTTATTCAGGCTGGGTGGTTGCAATGGCCCTAATGGGATTCCCAGTCTTAACACCTGGCCAGACAGCATTTCATGTACATTGTGTACAGACATTTTACATGGTTGGCTTTCTCACGTACTTATCTATAGTTGTTTTTTAAAGCCGGTGATGAGCACTAGTCGTCGTGGAGGCCCTGATCGCGTATGTCACCCACCACTAGCAGCAACCACTTGGCATTCCGTTGTCTCTTGTTGTGGCCCATCAGTTCATTAGTGGATGTCACACACAAAGTATTGTTCTTGGCCCACATTC…	ACCGCATTGAAAGCATCGGCAGGAGTGCGCTGTAGTTTGAGAAATTTAAAAATTATAGAGAAAGCAGACGACGGATGTCACGTGTTTTTTCGTCTCCCTTTCTTACATAAGAGAAACGTCAAGAGTGACGTCAGCAAAAAACGTCATGGGTGACGTCAGCAGGAAAACTCCGCGAAATGCAGTCTCTTGTGATTGGCGGCTCTTGTGATTGGCTTGGCTCGCGATCACAGCGCTCGCCTTTTGAGTACAGTGCTCGCACTAAAATTGGAATGAAACACGGAGAGCGCTCCGTCGTCTGCTTCTATTGCCTCGATCnCnnnGCTTTTCGTCCAATAGCGACGCTTCCTGTACCTGCTGACGTACCGGATGTTGTCGTCGTATCAATTTAATTCGTTTAAC…
OM_10630	GACTGGCCGTCTCACAATCTAGACTGTATTCGACTTCAGCCACAGGGCCTGCTGGAGTTGTGGCAGAGAGATTTTCTCTCTCTCTTTGTATAACGACATGATTGCATGTTCTTGCATTAAGATAAATTATTTTTGTGGATTCTTCATGC	GCATGAAGAATCCACAAAAATAATTTATCTTAATGCAAGAACATGCAATCATGTCGTTATACAAAGAGAGAGAGAAAATCTCTCTGCCACAACTCCAGCAGGCCCTGTGGCTGAAGTCGAATACAGTCTAGATTGTGAGACGGCCAGTCCGTCTCACAGGTCTCGTTCCTTGTCTCGTCTGTCTGAAATGGTCGTGCTAGGTTTTCCGTTGCCTCGTGGTCCTCTCACCCGTCGATCTCTTTGCGGGAACCTTTTCTTTGTCGACCTTCTCCATTCCCCGAGTCTTGCGGCACGATGAGTCGTCTTTGCTCAGTTGGGCAACCCTTGCTGTCCGTTTCCTGCCTGTCCGATTGTCAGCTGTTAGTGTTACACTGTTCTGGATTGTCGACACTGCCTCAA…
OM_10631	TGAGACGGACTGGCCGTCTCACAATCTAGACTGTATTCGACTTCAGCCACAGGGCCTGCTGGAGTTGTGGCAGAGAGATTTTCTCTCTCTCTTTGTATAACGACATGATTGCATGTTCTTGCATTAAGATAAATTATTTTTGTGGATTC	GAATCCACAAAAATAATTTATCTTAATGCAAGAACATGCAATCATGTCGTTATACAAAGAGAGAGAGAAAATCTCTCTGCCACAACTCCAGCAGGCCCTGTGGCTGAAGTCGAATACAGTCTAGATTGTGAGACGGCCAGTCCGTCTCACAGGTCTCGTTCCTTGTCTCGTCTGTCTGAAATGGTCGTGCTAGGTTTTCCGTTGCCTCGTGGTCCTCTCACCCGTCGATCTCTTTGCGGGAACCTTTTCTTTGTCGACCTTCTCCATTCCCCGAGTCTTGCGGCACGATGAGTCGTCTTTGCTCAGTTGGGCAACCCTTGCTGTCCGTTTCCTGCCTGTCCGATTGTCAGCTGTTAGTGTTACACTGTTCTGGATTGTCGACACTGCCTCAATGAGCTG…
OM_10632	GAAGCCGTCTGCCGCTACTTCTATGGCAAGGTGCAGCAGCGGCGGGCCGAACTCGAGCAGGCCCTCGGGATCCGCAACAACTGANGNAGANGACGGNGGANTTTTTTTTTTCCCCCCCATTATTTGTTCTTTCTTTTCGGTTCAAATCCAGAGAACGCCTATTTACATGCTTTTTTTTTTGCCACAAATTTCATAACAGTCGGACATCAGAATGTTTTATTTATTCAATTCAGCGATTGACGATAATTCTTCGTTTTTTCCTCTCTATGTGGTTCCTGCTTCGGGCAGTGTCTCGATCGTTGCGTGCCAGCATATTGCGTTCTTAGATGCGAGGATGGGGGGGCGTGTGCGAGGCTGGAACTGAAA	TTTCAGTTCCAGCCTCGCACACGCCCCCCCATCCTCGCATCTAAGAACGCAATATGCTGGCACGCAACGATCGAGACACTGCCCGAAGCAGGAACCACATAGAGAGGAAAAAACGAAGAATTATCGTCAATCGCTGAATTGAATAAATAAAACATTCTGATGTCCGACTGTTATGAAATTTGTGGCAAAAAAAAAAGCATGTAAATAGGCGTTCTCTGGATTTGAACCGAAAAGAAAGAACAAATAATGGGGGGGAAAAAAAAAAnTCCnCCGTCnTCTnCnTCAGTTGTTGCGGATCCCGAGGGCCTGCTCGAGTTCGGCCCGCCGCTGCTGCACCTTGCCATAGAAGTAGCGGCAGACGGCTTCCTGCGCCCAGCGCTGGTAGTAGAAGTCGGAACG…
OM_10634	GCAACTCTTGCTCTGTCTACCTTTTGTATGGCGTTGCTGGGTACAGGTCAAGAAGCAAAGGCTTAAAAAGGAACGTACCAAGTGTTACTTTCTTCACACACTCGTTCTTTCCTTTCTCATGATCCATTGCATGGGTGGCACAAATGCAGTTGTGGACAATTGTGCACGAACAGTACGGCCTCGGTTAGTAGCGTGTTCACCTTCTCATCCTAAGGTTGCGAGTGCAACTTACACTGCGAGTGCAGACTAGGGTAATGTACTTCCAACTGGTATGTCAGTGACTGTGATGTATGTATTGGAAACTAATTTATTCTGAGCAATAAAGCCAGGGTAATTAAAAATGGTGTTCGAAAAGTGCTCTGAAGACACATCTTGAGAACCAGGTGAGCAGCCTATTAT…	CCTCCGCCTCTTTCAATCACGTGACAGAGGTGTGTGACGTAGCGCGCCGGGTGGTCTATTGCGGGTCCGATGACATTATGGTAGGAGTTTCGAGTGTTTTGGGTTTCACCAGTTCAGCCTGACGTGTCCTTGGAGCAGCTCAGCAGCACGTCCATGGATCGATCGCTTCAAGAAAGATGTCTCAGAGTATTTGAAGAACTCATGGCCCGGGGATACCGACTCAACATTGAATCTCTGCCTCGATCTGTCATGGACCAATTTTATGAAATGTTTAGGCACAGTGGACTGATAGATGACAGTAATATCCACCTGGTGCTACATCCTGCTTCTTGGGAAGCAAACTTAGCCACGAGCAACATAGGCAAAGATGGTCTTTTGCTCTTGCATCGCTGCTCTGCT…
OM_10635	GACAACGCCACCATCGTTCCTACGTGACACGGCAGCGCAGCTTTTGCGACCGCATGTCTGGTAGACGCAGACTGGGGGAGGCATTGGGAGACGGAACGATAAAGCAGGTTTTTCTAATCGGTTGCAGTGTCTTCGTTCCCGTGTAAAAAGAAAGGCCGTTCGATATCAAAGTAAAGTCACCGTTTCTGTATAGAGGGGTGGGGAAGGAGAGTTCCTTTTCACTGTACATGAATCTCAACAGATTGAAAAATAAATGCTGTTCACGGATGCGATGGG	CCCATCGCATCCGTGAACAGCATTTATTTTTCAATCTGTTGAGATTCATGTACAGTGAAAAGGAACTCTCCTTCCCCACCCCTCTATACAGAAACGGTGACTTTACTTTGATATCGAACGGCCTTTCTTTTTACACGGGAACGAAGACACTGCAACCGATTAGAAAAACCTGCTTTATCGTTCCGTCTCCCAATGCCTCCCCCAGTCTGCGTCTACCAGACATGCGGTCGCAAAAGCTGCGCTGCCGTGTCACGTAGGAACGATGGTGGCGTTGTCGTAAGTGACGTTCTGCAGGACTGGAGGCAGGCCGAAATCCTTGGTCGCCCACAGTGGAAACGTGCGAAGATCGAAGACGAAGCCGCCCAACGTGTTCACGGAAGCAACGTGGATTAAGACGCA…
OM_10636	GACAGCCCTTGTAGGTCTTCTTAGGTGATGTATTGTGTAAAAAAAAAAACGAGGAAATAGTCGGCGGCTTGTTGAAAATAAAGACCAACAT	AGTGAGCTAGATACTCTCGTTCCCGACTTCTCCTCCTATATTGAACTTCTGGCTGCTTCTGGCACTTCTGGTTCATCTTTTCCTGTCTCACTGTATTTGTTGAGGTTCTGTTCGGGGTTTCTTCGGCCGTAGTTCGCTGCGCGTAAGTACCTGCAATGCCTGAAGATCACCCTCACAGAAACATAATACAAGCTTTCTGCGATGCCGCCTTTAACATGGTCGATCGCCCAGTCACTTGGTTCCGAGAGACAGTAGTAACCCCGAATCGTCAAAAGTACTACTGGTATCACGAGAAGCTTCGACGCGTTCCTGAAATCGACGAATGCTACACCGACGATTTGATGTGCAAGTACGAAGCGGACGAGCAGTTCAAGAGAGACAGGGCCGTGGACTCCGCCA…
OM_10637	CTGTTCTAGTGTCGATTCAGGAAAGCAGAGAAATGGCAGAGATGTGTGACTAGTCTTGTAAATAACATTTATGTGTTCCCTTATTTATGTCGCAATTCAGAGGCAGTGGATTGCCCTGATTGCTTTGACACCTCTTAGAGACCTCTCCCTCGCTGAAGTGAACAGCCGTGTACATGCAGATCTGGTGACATGTACAAAGTACTTGCAGCTTGCTTACGTTTTGCATGTTGACACTTGTTTCACCTATACGTGTGTACAGCGTGGGATTGGAGTGTACTGTGTCGGTTTGTGACTTTGATGCACAAAAGTACAATGCCGTAATCCCAATTAAGCCGCAATAAA	TTTATTGCGGCTTAATTGGGATTACGGCATTGTACTTTTGTGCATCAAAGTCACAAACCGACACAGTACACTCCAATCCCACGCTGTACACACGTATAGGTGAAACAAGTGTCAACATGCAAAACGTAAGCAAGCTGCAAGTACTTTGTACATGTCACCAGATCTGCATGTACACGGCTGTTCACTTCAGCGAGGGAGAGGTCTCTAAGAGGTGTCAAAGCAATCAGGGCAATCCACTGCCTCTGAATTGCGACATAAATAAGGGAACACATAAATGTTATTTACAAGACTAGTCACACATCTCTGCCATTTCTCTGCTTTCCTGAATCGACACTAGAACAGCTATTAACAGAACTGCACGAGTAAGTAAATGCTTACCTCCGTACCTACAGCGAGACG…
OM_10638	TTGTTTGTTTATAAACCGTTGCAATTTTTGTACATAATTTGTATAGGACATGGCTATTTTTCACTCTACTTAAAAATAACTGAAATTGCTTTTATAAATGAATAAAATAATTTGTACTTTGTACACTTCTGTGTGTGGCTGACAAGCTGACTGA	TCAGTCAGCTTGTCAGCCACACACAGAAGTGTACAAAGTACAAATTATTTTATTCATTTATAAAAGCAATTTCAGTTATTTTTAAGTAGAGTGAAAAATAGCCATGTCCTATACAAATTATGTACAAAAATTGCAACGGTTTATAAACAAACAACAAGAGAACAGAATGAACAGAAGTCTAGTCAGTTTTCAGCGCCTTCTTCTCCACTCGTCGTCCATAATAGTACAGGAAGAGGTGTCGTAGTGACAGCAGCACCGGTATACTGACCGGCAAGAAGAGTGGAATGTAGATGGCGTACTTTTGATCGTCCGGGAAGTATAAAAGAGCAAGCAGGGAGGGATCAAAGAAGGCTTTCTCTGATTTGATAAACGCAGATTCCGCCTCTTGAAACGCATTTA…
OM_10641	GGACATTGTGAAAGTAGTACAGTTTTACTGGCACAATGTTGCAGTGCCTTTGCCATAAAATGGCAGACTGTTTTATTGGTAATGAATTGAAGTTGCCCTTATGTGCTGGCCACTGTTTATGCTCAAAGGGTCTAATAAATGAAAGCTACTTCTT	ACGTCATGGGCTGCACGTGACCTAGCAAAACCGCAAAAGGAACGGCCGAGCACGTTCCTGAGTAAATAGAATGAAATAGTAATGAAATAAGAGAAGATGGAAGGGGTTAGTTTATCGAAATTAGTGCAGTTGGCGCGAGGCAGAGTTGTTACTGGCGGGTAACGACCCACGGGTTGATTGTCACTATGAGTTCCTGAGCTGGAGTGCAAATCTAGTGGAAAAACCAAGCGTTGAAACGCGCACGTTGAGATTCGACAGGGCAGCGTCATGCTGTCAAGAGAAGTCATCTCTATACAGCTGGGACACTACGCTAACTACGTAGGCTCCCACATATGGAATTTGCAGGAAACTTGCTTCTCGTACGACCCAGCTGACACCGAAATTCCTCACGAATTCGAT…
OM_10642	AGACTGTTCACAGTCTATGTGCCATTATACAGCCATACGACTGAAAAATCTTCAGTGGTGCTATGTTGCCAGAAGCGCGAGAACGTTTTTTGACGTCAACAATGAGCGCGGCCACGCCGGGAACTGCTCTGTTGTGCCTTTCGACGTGGTAAATGGCGTTCATGGTTTACAACGATCTGTTTGGATACCTCCTCATTGACGTTAGACGTGTATATCATACTTTCAATGTTCCATACTCAAGTACTTCATTCAGAAACCGATGAGAACTCGCACACTGCTCGCGCATTTTTAGTTATAAAAACTTATTCCGAGTTGTGCTTGTACTCTGACCTTTAGTCCATAATTGCAGCACAGATTCCTTGCAGCCGGTCCTGCAAGAATACCATTCGTCGTTACGTT…	CCGGGCGACATCGCGGCTCTGTTCGTCGGCTGCGCTGTCGTGCCAGCCTGGGTTCTACGGCGAGTGGCTCCCCTCCCTCCCTCTGCGCCGTACGTGTGTCTCGCACGGATAACTGGTGTGCGCAACCCGTAATCTGGATAACGATGCAGGCACCGCACGCGGAAAGGCGTCAATCTCAGGGAGGACCTCCTTCATACTAGTCGTCGTTGATTTGCACGGAGTGTGTGTTCTGAACCGACGTGACAGTGCGAGTCCGAACCCAAGTGCGTCGCAGTGTGTTGTGTTCGGAAGTGTGTACGGAGTGCCTGTTTCGGATAAATTGAACATCCTCGCAGTGGATTAAACGGGAGCACGTAAACATGACGTGACGTCGGGCCCTCAAGCAGAGCATGGAAAACA…
OM_10643	GAGGACGAAGACGGGGCACCGCAGAAAGTGTCGTCCTTCACTGAGCAACAACACAGTAGCTGCTCAGATGATGATAGTGATGACCCTGATGGTACATGAGAAAGCCACTATGGAGTAGATGCGGTATCTGTGCCANAAGGAAAGATCCATTGTGCCCAGTATACAGATGTAAATAAACACT	AGTGTTTATTTACATCTGTATACTGGGCACAATGGATCTTTCCTTnTGGCACAGATACCGCATCTACTCCATAGTGGCTTTCTCATGTACCATCAGGGTCATCACTATCATCATCTGAGCAGCTACTGTGTTGTTGCTCAGTGAAGGACGACACTTTCTGCGGTGCCCCGTCTTCGTCCTCGTCGTCTCCTGCTAGTTCGGCTTCCTTTTTCTTCAATTTCCGGATGAGATCTTTGGCTGGGTTGAACATTCCGTTGGTTTGCTGTCCACATACAAAGCAGCGGGTTCGCTTCTTGTATTGTTTCAGAGCACACTTCTCGCAGAAGTAGTGATTACACTTGGTGACTATGGGGTCGACGAAGGACTTGCGGCAGATGATGCACTTGAAAGGGAGATCTT…
OM_10646	ATGCCATGGGAAATGACAGTAAGGAGCTTCGACTCACGATTGCCAAGCTTCCACGCTAGAAGAGTGGCNGACCATTGCACCAGTTTGCCTTCNGAAGAGCATTTTTGTAAATTATCCTCAATAAACGACCAGTA	TACTGGTCGTTTATTGAGGATAATTTACAAAAATGCTCTTCnGAAGGCAAACTGGTGCAATGGTCnGCCACTCTTCTAGCGTGGAAGCTTGGCAATCGTGAGTCGAAGCTCCTTACTGTCATTTCCCATGGCATTCTGAAGCGCAACCCTGGCAGCAGTAAGGGAGACGTTCACGAGCCTTGTGTTGTTGACCATTAGTAGCTGGTCTCCCTTTTGGAGCTCTCCATCGACTGGGACGAGACCCCCnTCTCGAATTTCGGAGACCACnATACGTCCGTCGTGCGAAGAGTTGAGTCCGCCTTCGATGTTGAGATTCAAGATGCCATCCTTTTTGAAAGTAAGTGTCTTGACCACGGCGCCACTCTCAGCATCATTACTGTTGTTGTTGTTGTTGTTGAT…
OM_10647	TTAACATTCATGTAAGAGAAGTTAACATTCATCACACGACCTGCAGAGCTAACTCACCAGTGGTTCAAATATCGATAGGTATGTAGAATGAGCTTGGAAAGGAAACACAAGCAAAACTGGACAGAAGAAAGGACGATGTGCATACATTGAGGGCGCTGTTCTATAACTGGTACTTTTAATAGCATAAACAGCCATAAACTGGTCTGTTTTCCAATCTCTCCCTCTTATCTACTAACAACTTTTTTCTTTTTGTATTCCAGTTGTGCTACTGTATCTGCCCCATAAACTGTAACCCCTATCTGTTTGCTGCTCCTGTTCTATTTACGTTAATCAAAGTACCGGTTGCAGAACAGTGCTCACACTTTATGCCATGCTTCCTTTTGTAAATGTTGTTTGTGC…	TCAGTTTTCGTGCGTAAGGAGCACGTTTGGGACCAAATTCTTCTGTTATCCTGTCCACTGCGATGCCAAGACGTATAGCGCATGACGTGGACGTGAGATGGCGGTCCAACGACGTCAAAGCGACAGAAGACGTAACATTTGCAAATTTACTACTGTCAAGTGCGACGCTGTCTGGACTCAGAAGGGCTGGCTTCGAGAGACCATCCCCTGTTCAGTTGCAGGCTATTCCACTTGGTTTATGCGGTTTTGACCTTGTTGTTCAGGCCAAATCAGGTACTGGCAAGACGTGTGTCTTCGGTGTGATTAGCCTGGAAAGAGTATCGCTTGATGCTGGAAGGCTTCAGGTTCTTATACTGGCACCAACACGAGAAATTGCAGTCCAGTCATGCGACGTCTTGA…
OM_10649	TCTCTGTAGCCAAATGTACGGACTGACAAGAATAGGCGTTGCGTGTTATGTTTCGTGTTTAACGTGTTGTAATAAAGTGTCTGTGTGATATCATGGTAGGTTCATGTGTTCGTTATCTTAATTCTGCATGTTGGTTAGCAGCGAAGT	ACTTCGCTGCTAACCAACATGCAGAATTAAGATAACGAACACATGAACCTACCATGATATCACACAGACACTTTATTACAACACGTTAAACACGAAACATAACACGCAACGCCTATTCTTGTCAGTCCGTACATTTGGCTACAGAGAATTGTGGAAATGGCTTATTTACGAAGACTTCCCTGCGTGCTGGACTGCGATGGGAATGTTCCTCTCGGCCACTTTGGTCTCATCCCGCTTCCTTGGTGCCTCCAATACGAGAAATCCTCGAGGTGACATGTTGCATTTCACAGTGTCAGCTTCCACGTCTTCAGGCAACGCATAGCGCCGAGTGAACGCATGAAGCACGTAGCCATGTTCGTCAGACTTCTCTTCGTGCCTCGCGCTTATCTCAACGTGATT…
OM_10650	ACGGCTCTTTTGGTTCCTACGGGAGTTGAGCGAGTTCGAGGTTACGTTGGTCCTGCCATGCCCCAGCAATGTTTGCTTACGAACTGTCAACCCTCACTCAGAAGAAGTGCGCCGTTAGAGGTGGGCCCAGCCCTACTCTGTGCGCCACTATTTATGTCACACGGTAACACTAAGAGATCCACCAGAGCGAGTGGTACGCGCTTACTACCATCTGCACATTTCACGTAACGAACCCTTTGTTTAGACTTGACAGGAAAGTGAGTCCTGTTTCGGTACCTCCCGCTTAAATGCAGAGTGGTTCTACTTTGCTTCTCGCTGTCACATGACTGTTGTGTATCACTCTTTGAACTGACTCTTTCAGTGAAGTGGGTTCGCTGCAGAGTTCTGTAGTGTAGTGTT…	CGGATCGGTGATCCTCTGTGTGTCCGTACCGAGGCGCCTTTCTTTTTATGTTTGTGTTAATGATACATAATCAGTACGATTTTTCATTATATGCAAAGTAACGGTCTAGTAAATCTTTCACAGTATGTGAACAAAGCATCGGAGTGTCATTATTGTCATCGAAGGTCGGAAAGTGAATAAGCAGCAGGGCGCCATCTTTCCGTGTATGAGGTGCCGTTCAGTGGAAATCTACTGTATTGTGGCCGACAACAATGACATAACATACAGGTGATTTCAAACTAATATCGACTTCTGTAATTTGACACACTAAGGGCACCTTCGCCCAGGGATGCCTCCTCCTCCGCCTCCTCCnCCCCCTATGGGGGGTCCATTACCTTCCAAGTCTGCAGCACCTAAGCC…
OM_10652	AGTGGATTACTCCCCCTAGTCGGTCTTTCACTACGCTGCCTTCACATGCACCATCACGTGGGCTGGCACTATGATCTCACATGAACTCCAGGTTAGGTTCCGAACGGACCTCGCCGCAGAATGCAGAATACAACCCTTCGGCTGCACAGGTATATAAGTCGAACGTCACCATACCAGCACTGGACACCGGTCTCCGTCGCTCGACTACTTGGTCCTCGAACCCGGTGCTCACGTCGTCATAGCATTCCACGAGGCTGGCGACAACTGCCGTTGCTATGACAGCGAAACCTGTGTTCTACGTGGCTGACATGAGTGGCAGCTGTTGAGTACAGTGAAAGTGCATGTTTGAAGCGCGAGTACACGTGCCTTAGGAACACCGCCTTCAATGTGGCCCTGTGT…	TTGTTTCCCTGCTCGGCGCGATCAGTCCCAGAATGACGACGGTAGCGCAACTGCCTCAGCTGAGCTGGCTTGCCCCGAGTCTCTTGGGCCTCCTCCTGGCGATGCTTCTTTGTGCCGCGCCCCGGGACGCAGCTTCCGTGCCCATTGTTTCACCAGCCAAAGGCCGGACGCGTTTTGCCAACATCACAGTGCACAGGAATATTCCGCACCGCAAGTTGCTGCCAGTGCCTTCTGGATGTCTCGATGATGGGTCATTCTGCGATCACGTACCCGGATATCCGGAGGAAATGGTCTTGAAGTTGATGAAGACTTGGGGACCGGTGTATCGCAGCTATTTCGAGGATGAAAAGGAGGAAGAAGACGCAGAGGAAAAGAAAAAGGGCGAGCTTAAGGGGAAAG…
OM_10653	CTGGTCGAGTAGAGCGCGAAGGGTATTTTCTTTTCTATTGCTTCTGTGTACAAAGTCTTTTCACTTCAGTGTGATCAGGGGGAAACCCTCTCAATAAAGACTACTATTTTTTTTTTTTTTCCAAATCTGTATCCAGTTCGCACTGCTTGCT	AGCAAGCAGTGCGAACTGGATACAGATTTGGAAAAAAAAAAAAAATAGTAGTCTTTATTGAGAGGGTTTCCCCCTGATCACACTGAAGTGAAAAGACTTTGTACACAGAAGCAATAGAAAAGAAAATACCCTTCGCGCTCTACTCGACCAGTCTGTTCATGTCCTTGCCACAACAGCACTCAAAACAAATTAATGTAGCAATAAAAATGTGCAGTACTTGTGGCCAGTACCTTTCACAGAACCTGCTGCATGCTTGCAGAAATAAATCTGTCGGAATGTGAACTTTAAAAAATGACTCTAAACTCAAGTATGCTCGAGCACAACAAGCAAGATGTGCATTATCATGCACTGCACCTGACCCATTTTCCATACCTAGCCATCTCAGTCACAAAAATGTTC…
OM_10655	AAGTGCCAGGTCAGGTTCCTTGCCCTGGAATAGTACCCCTCCCGAAAAACATGCGTGGAAAGTACAGAAATGCTGAACAAGACGATTAGTCGCATGTTCTTTCTTTAGTCGCAATTCTTTAGTTAATTGCACCGAATTGCATGTCATGAACACTAAGAAGTTTGTTGTGAAGAAACTGAAAACCTTAACAGCCATTGATGTGAGAAAGCTGTGAATAAAAAGTGTTGAAACTCC	GGTTGGAAATCATACTCTCGTTATCAGTGTGGGGTCAGTTTCGTCGCAGGCATGCTCTGCACAGAATGAGTGTTTTAAGTTAAATTTGCCTTGCAAACGCAAGAATATCTGGCAGATACTATGCCTTTTATGCGGGGACCATCTCCGATTCGTCGGACCCTTCAATACTTAGAAAAAGGTCTACTTGTTTTCAAGGAGAGAGTGAAAATTATGAGCCTCAATTTTAACACGGCGGGAAGAGCCCGTGAACGACATGAAGGTATGAAAGACTTTGTCTACTGGTACCTGCCACAGGTTCAGTACAAGAACCCTGATGTTCAAGTCGTCATCTTTAAGAATATGACACCGACGCCGTTCGCCAGGTTTTGGCTAGACGACGGTCAGGAAGTTATTATGGAC…
OM_10657	AGGTTATCATTTATGGTTTGCAGTGTGTGCATTTCCGGGTATACCTAACTAGTCAAAGTTAGGAGACACCAGCCTCGTACATAGTGTGTCAGTTTGCAACATTGTTGTGGATGGTGGCTGCAGTCGAACACCTTTCGAANACTTTCATCTGCTCCTCATCNTGTTTTGCAAGATATATCAGCTTTGAAACAGAGCGAAAATAGGGCCTTGGCAGAAAGCGTAGTGTTCTACGGACAAACTTGCACTTCATCACATATGTGCATCGCTTGTCGTGTCCAAGTAGACTTAGACAT	ATGTCTAAGTCTACTTGGACACGACAAGCGATGCACATATGTGATGAAGTGCAAGTTTGTCCGTAGAACACTACGCTTTCTGCCAAGGCCCTATTTTCGCTCTGTTTCAAAGCTGATATATCTTGCAAAACAnGATGAGGAGCAGATGAAAGTnTTCGAAAGGTGTTCGACTGCAGCCACCATCCACAACAATGTTGCAAACTGACACACTATGTACGAGGCTGGTGTCTCCTAACTTTGACTAGTTAGGTATACCCGGAAATGCACACACTGCAAACCATAAATGATAACCTTTTCTTTTACTTTAACAGCTTGACACCATGTCCTATCTCAACAAAGCATTGTCGAGTTTCGCGCGCTGTGCAGCACTACAGACTATATTTGTGGGCTTGTGCAACA…
OM_10659	TAATCACTTCTTCGGCTGAGTATAGTTTCCTCACATTGATATGTTCAGCGATTTCTGATTCTTCCCGCTTTGCCACTGCTGTACATTTGATTGACAAGTAACATTAATTATCAGCATTGTGTGATAAACTT	AAGTTTATCACACAATGCTGATAATTAATGTTACTTGTCAATCAAATGTACAGCAGTGGCAAAGCGGGAAGAATCAGAAATCGCTGAACATATCAATGTGAGGAAACTATACTCAGCCGAAGAAGTGATTATGAAATTTAATTTCGTTTATCAACTAGAAAAATTGTAGCTGCATGTAATAAAAAAAGAAGACACCTCCTCAGCTACACTGTCAGGGTTCCATAGCAGAAACAACACATTCATTCCCATACTTTAATTTGCTCACTTTCTGAACATTATTTTCATTCTTTGAATTACAAGCACTATGCTTTGTATGATCCGCACAAAACGCATGATAAGATGAAGTTATGATGAAAGCAGTACAAACAGTACTGGAATTAGGGCATACTAAAAATACAT…
OM_10661	ACATAATTACTTTAGGGTCTATTTAATAAAGGTTCTCTATTCGGGAATATCTTATGA	TGCTGGCCACACCGGATGCTTTAAACAACTCTGAATTGTATTCTTCTATACTGTCTCTCCTGTGGATTGGAGCACAGTGCGACGCTGTTGGCCGATCAGCAGAGTGTGGAAAGCTGTCATACCTGGGTGCATCAGCAGTACAATTCAGCTTTGGGGCAGTGTGGAGACTCTTGCTAACCCTTCCACCGTCAGTACTATCCATAGAACAACTGGTCACCGGCAATGCCATGCTTGATTTGCCGCATATTCTTCATGCTATCTTGTGGGTCCCTAGGATTAGCCATGACAGTTTCTCTGTGTGGATACGGGACTGCCTGGTAAAGCAGGGCTTCATCACACATAAGGCAAAGCATCTTCTGCATCAGGTGTCCAAAAATGCAGGCCAGCTACTCTTTGACG…
OM_10664	CATTGGGAAAAACAGCTTTCCTTAAAAGTGAAAAGCATGTGTATATCGGTGTCGCACTGATGGTCCTCGTGCCATTATTGTAAATAAATGTACATAATGTTC	GAACATTATGTACATTTATTTACAATAATGGCACGAGGACCATCAGTGCGACACCGATATACACATGCTTTTCACTTTTAAGGAAAGCTGTTTTTCCCAATGGTACACACAGAAACACCAATGATCACTTACACAAGTGATGTAAGTTTTATATCAATTTACAGTGTCCATTTTTAGAATCCTCnTTAATTAAATAAAAATGTCCTCTnCATTCCTACGTACTGCTTTAACAATTGAGCCTCTGGGAATCGCCATGTCCAGTGAGGGAAACAAGGGTGTGCAACTTCCTCTTCTGAAAAGTCTGGCTGCTGATATCCCTTGCAATATCAGCCACACATTCCCTGGCTTAATCTTCACTTnGCAACGTTGTAAGTTCCGTAGTCTAAGTTAAGCAAGTCA…
OM_10666	ATTGGTTTGTGTTTGTGCTTGTGACATTAATGATTTGTTGATAACCCACGCAACAGACAAATGTTTCATTCTAAACTTCTCGATTGGTTAGTCTGTGCTGAAAAGAAGTACCGTTTACCACATGCTGATAGCAATGATCTGATTCTACTTCCCTCAGTTGTGGATGTTACTCGTCTGAATGTTTACTTTACACGCAATAAAAGTAAGAACTTGATGCTAAGTGGAGTTCAAAAGGCATTTGCTTCCACACACATTATGTGCTCTCCAGATCGAAGTACCATTCCTTTGGTGTGCCTGTATATTCTCCATCCACGACGACGCTCCGTTAACACAGGAGAAAACCTAAACGCCTAAAACTCACACCTCACTGAATGTGCAAACTGAACCAGCAGTACACTA…	CGGTGAAACTTCTCGCTCACTAGACGGTGGTTGTGGTTATGGATTGTGATCTTCGAATGTATTTGCGCTTTATGTCATTGTGGTAGGTAGCGTGGTGGCTTCAACAACCGTGAAGATGATGACATCCTGAATGTGCAGGACATTTACGTCCATCATCTAAGATGCTGAAATCGTCGTCTGGAAAGACGAGCAAGATCATGGTTGTGGGCCACCGGGGCTGTGGCAAGACGGCCCTCTTGGAGCAGCTCATTTACGCACTGAGTCCAGCCAGGGAAATATTCCCCACGATTGAAGATATCTATTGTGCACAAATAGACAACGACCGCGGAGGCAAGGAACGGGTCCAGTTCTACGACTCGGCCGGTGTAGATTCCTCCTGTGCAGAAGTATCTAAAGCAT…
OM_10667	TCTAATTGAAAGCGCATAACTATCCATGTTTGTGGCAGAAGT	ACTTCTGCCACAAACATGGATAGTTATGCGCTTTCAATTAGACTTTTCGCATGGAATCTTTAAAAAGCAAACTCCCGATATGGATTACCGACAACGTGTACGTCCGACCTATTTTTCTTCGCATCACAGTAAGCCTCCTCCTAGCTTTCTACATCCTTTTAGGGGCAGCAACTTTCTTGGTGTTCGGTGTAGAGCAGAGTTACGTGTCGGACTTACGGGGAAGACGAAATGACACGGCCACGTTACTGGTAGCCGAGCTGGGAGTCGTCAGGCCAACGCAGGAAGAATGGGTTCGGACTGTGACCAGGTTCTTAGAAGATTATGAAAGTGAAGTGCTCAGGCAAAACAGACTCCACAAGGCAACAGAATCAACCTGGTCTTTCGAAGATTCCTTTTATT…
OM_10668	AGAAAGGCGCTGCCGGTTTGGCCTGCACACACTGAATGATCTAATGCCTATAGGGTCCAATTCAATAACCTGTAACCAGTGACGCAATAACTTATATCCCGGCACTAACAACACACTAGCCAATTCGGAGATGACAGATTTGCATCCTTGCAATAAACGGAACAGCCGAGAGTTTTGAAGTTCAACCTAAGCACACAGGTGTACCTGTTATCACAGGCAATCATAAATCAGTGGCATAAATCAGAATTTTAAACAAATCTTTGTTCGACAGTTTTGGGAAAAACAAAAAGTCACTGTTTGAGTGTGAAGAGTGATGTGCAATATTGCCAACAAGTTTACCTGTTGATCAGCATGAAAGGGAAGCACCTTCAGCTGGTGCCAGTGGTGAAGCTCACATTC…	TGAACTCGTTCAGCGATGCAAACATCATCGCAAACAGGTGCTGCAGAGATGTCAACACCCGATACGGTAGGAACCGACCATGAATTACAACGAATAGATGCCGCAAAGAATATGGAAGAATCTCAGACGGAAGGCTTGGTAAACAAGTGCCACGGCCTTAAGAGGGCTGTAAAAGAATACCGAAACGAGAATGCTGCTCTCAAGGCTAAGATACAAGAACAAGATGTACTGCTACAGAAGCTTCAAAATGCATCCAAAGCCGTATGTGAAGAATACGGCAACCTCAAAACCAGATACAACGTCGAATCGAAGGCAACGACACAAATTCTGAAGCAGGCCACTCAGTGGTACGTGGAAAACCAAGACCTCAAGCGAAAATCGCAAGTGCTAATGCAGAAA…
OM_10669	CCAGGAAAATTTGTTTGACAACAGAGCCTAATAAAGTATGAAACT	AGTTTCATACTTTATTAGGCTCTGTTGTCAAACAAATTTTCCTGGATCTGGTTCCAAGCAGTTGATGATATGAAAGCTGATAATCACTGTACTGTGCATAATGGTGGGCTGCAAGCAATGTCTACAAGCATGAGTTGAAGCAATGCATGTCATCTCATGGTACTCTTTGAAAAAGTCAAATTTTTGAATACTTATGCACTATTCCCAGCAGCTGCCACCAATCAAAAATTGAACTGTTTGCATACTATTCTGGTACACTAAAAATTGCTCAGCATTCGGTTGCTGCGAGTCACGTCATAGTGACACACTAAGAGAAAGAATCTAAACAAAATCGACCATTCTGCTTTATAATGTTTTCTTCTTGTGGGCAAATTTGAGTATTAATTTTCTTGCTCGTGG…
OM_10671	ACGTAGCATGTTGCCTCAATAGAAGCTTGTTTTGACTGCTGAATGCAGGTTCATGACTACTCTTGGACCTCCACCTCCCCCTGTCTTGCCAACTCCGGAACTGGCGACTTCTGTAGCTGATGTGCAAATGGGTGAAGCTGCAACATGGCTTCTTCAGGGTTCTACTCTTTTTAAGGTTTTGTACTATTGAGTGAGAAAGTTAGGGTACTCAATTTGTTACCAGTTTTGGTACAGGCCACAATTGCCGAATTTTTTTCTTTGTTGTGTAGCTCATAGCAGAAGATGGATAACCAACAATGCATTTTGCAACCTTCTGTGAATTTAAAAGTACATTCTATTCGTGCTTGGCTTTCAAGGTGTTTTTTTTTTTTTTTCAGATACAAGCACATCCTTGTGTGT…	TTCGGGTTGTGGCAGTCTTTTTGGTCTCGGGTCTGGTATTTCCGGCTTCGCTGTCAGATGGATGGTCTAGATACAGGATGAGCTTAAAAAAAATGTTTCGTTCCCGAGGTAGTCTTCGAGTTACAAGAGTGGTAGAGCTGCCTCCAGCGTTTAGACTAGAAGTTTAACCAATTTTGAACGTCATCATAGTCATTTTCTGCGAGTCAACGACGTCGAGAGTCCACAGATGGAAGAAAAAGAAGAAATCCTGAAACAAGCGTTGTTGGCCAAGCGGTCACAGAGAAAGTTACTCCTCAAGTCATCCAGTCAGTACAAGTTAAGATGGTTTGTTTTAACTAAGAAGCATCTGCGGTATCACGATGGTAATGCAGAGCGGCAAGGCAGAGAACGTGGAAGGCT…
OM_10673	ACTGTAAACGGCGCAAAGCATGCTTTCACCGAGTACACCTGCGAGAGGGTGTAGTGACGGACTTCGGGTGTCGTACACCTCTTCTCGCACCATTTCTTTACACCCCATAGTGCTCTGTAGGTGCCGACTGTTTGGCAACA	TGTTGCCAAACAGTCGGCACCTACAGAGCACTATGGGGTGTAAAGAAATGGTGCGAGAAGAGGTGTACGACACCCGAAGTCCGTCACTACACCCTCTCGCAGGTGTACTCGGTGAAAGCATGCTTTGCGCCGTTTACAGTTTGACAACTTCTTGGCTACCATCCGTCCGTCTGCTTTTAACCTGACGACGAGACCCGATTAAGTTTGATTTTCCCCACTAAGCTAAAGTTTGCAAACGGAATCAAGCTGCCCTACACTTGGTAATCACGAAAACGAAAATGATAGGCAAGGAACAAACAGTATTACGAGAGTTACAAAACTGTCCCGTAAGCAGCTGCAAACATAGCGCATGCCAACTTGTCTTTCCGTGTTTCTGTTTGCGAATCCAAGTCCCAGAAA…
OM_10674	TCTATGTTCTTCCTCTAGCATATGTGTAGTATTTAATGTCTTGGCCTACAACACTGATGCTGTTGTGCATTACAGTGTTGTGCATCGATGTTATGCATTCTTTGTGGGTTGATTTTGTTTGCTGACATTGTAGGTTTCGATAAGTTCTTTCTTTCTTTTCTTTTCTGGGAGCTCAAATGTCTGGAAACTTGATTCTGCATTTTCTTTGCTGCTTGTTACTTTCATTAGTACAGAATAGTAATGTTAAAGAAATAATAAAAGCATC	GATGCTTTTATTATTTCTTTAACATTACTATTCTGTACTAATGAAAGTAACAAGCAGCAAAGAAAATGCAGAATCAAGTTTCCAGACATTTGAGCTCCCAGAAAAGAAAAGAAAGAAAGAACTTATCGAAACCTACAATGTCAGCAAACAAAATCAACCCACAAAGAATGCATAACATCGATGCACAACACTGTAATGCACAACAGCATCAGTGTTGTAGGCCAAGACATTAAATACTACACATATGCTAGAGGAAGAACATAGACACACAGTGCTACAAGACTATTCACATGTGCAGCACTTTTTATTTAAGGTAACAGAGGCACAGTTCTTATACAGAGAAATGATCAGATACTACCGTTGTACATTTTCAGCAATAATATCCAGAATTCCTGAATG…
OM_10675	AGTGCCTACCAAGCCATGGGACCTCGAGAAGTGGCTGAAGCTGTGGAAAGGGTTACGGGGTTCCTCCCTCTCCGGGCACTGTGAAGGTCTGTTAGGTAAGTGTAATAGCACGCGCAGGCGGAGAGGGAATGACGTAGAGTTCATGAAATAAAGAAGGTAGTGAATGAAATAAAA	TTTTATTTCATTCACTACCTTCTTTATTTCATGAACTCTACGTCATTCCCTCTCCGCCTGCGCGTGCTATTACACTTACCTAACAGACCTTCACAGTGCCCGGAGAGGGAGGAACCCCGTAACCCTTTCCACAGCTTCAGCCACTTCTCGAGGTCCCATGGCTTGGTAGGCACTGAGGCTCATATGAAACGATCCCCTTCCAGAAGTGAGTGTTCTCAAGTCTGTCGCATAATTGGCTACTTGAATGAGGGGAACTTTAACTATTATGACACGCATGTCCTTCCTGCTAAGCACATTTTCTATGGATGCTCTTCGTTTTGTAAGATCGCTGAGTGCTCGACCCAGGTACGACTCTGGCACACACACTTCCAGTGCCATCACCGGTTCCAGGAGGGAAAG…
OM_10677	GCCCAGCATGACGGCATCGCCCACGCCCTCTGTCAGCGAGAGGGAGCGCCAGAGGCTGAGGGAACAGGAGAGGCGGCGCCGAGAAGCGATGGCCGGGCAGATCGACATGAACCGGCAGAGCGACATCATGTCCACCTTCGAGGAGATGCTGTGATGGATGGTGGCTCCCCCTGCTTTGGGCTCGGACCGTCGTAAGGTGGCGCCGCCCGCGGCTGTGCGTGCGTGCGCGCGTGAACCGAAGGGATTGGGGAGAGGAATGTGGCGCCCCCCTCCCACTTGTGATATTGCTCGATATGCACTACCCAGGACTCCTTTTGTCGCCTCGTGCCGGGGAGCGCCCTCCCGCCGAGGCGGCTCTTATCCTTGTACATAGGCCGTCTGTTTCGTCGTCTGTCAAGC…	TCGGTGTATATAAAAAAAAAAAAAAAAAACGAAAGGTAAATTGTTAAACTACAAAACCTCTTGCTTTCAGAGCAACTGCGATAAGTTTTATATATGTATATATATACACATATATATATATAAAACAACAGAGGCGAGGGTAGGAAAGAATGAGGGAAAAAAACAAAAAAAAAGGCTTGTCAGTTTCTAACTTAAGCCCTGGATCGCTGCAGCATAATATTTCTTTTTTGCTTTTATGTATACATTCTGTATCTCTATTATAACCTTTGCTCACAATACGCACGATCTGCAAGTAGATGGGTCAAGCGGAGACCCCCCAACAAAAATTTAAACAAACAAACAAACACTCAAACCCTTCTGGCTTGACAGACGACGAAACAGACGGCCTATGTACAAGGA…
OM_10680	ACGCGTCCACCCCCATTTTCCCTCTGCTGCTTTGCTCTGTCCCACCTCCTTCTAGAAAAGGCCCCACTCCTTCCCTGTGTGTCCCGGACCGCGTACCCGGGTATAATTGTGTTTACGGCGGCGTTTTTGGAACAGTAAAAGGGGAAAACACTTTTCAACCTTTGTATACAGGAAACTTTTTTCCTCGGTTTCTGTTCGAGAGCAGGCCGCGAGAGTCCCTTTCCTCATGTCGTCATCATCGAGAGTTCGGTTTTTCTTTTGTCCTTTGTTTCCGCCCCGTGAGCGGTCGTCCCGAGTCGCGGTATTTAAGTTTTTAAGCAATTTTTCCCGTCTAGGCCGGGACGATAAGAGTGGGACGGGTGGATGCGGGAGTCGATCGTGCGTGGACCCACTAAATGT…	CATTTTGAAGTGGTTCTGCCCGGTGGAAGATACCGAGCGGAGACTTTTCTTTTTTGTGTCTGGAGACTCTAGCGGTTAGTTCCCCTGGAGAGAAGGACCCATTTGCAGTGAAAGTGCGTCAAATTCGAAGCCAGCGGCACAATGTCTATAGAAGATAAGGCGGCTTTAAAGGAATTAGACGCGTGGATTGAACAACTGAATGAGTGCAAACAGTTGACAGAAAATCAAGTGAAGACACTATGTGATAAGGCCAAAGAGATTCTGGCAAAAGAGTCCAACGTCCAGGAGGTGAAATGCCCCGTGACGGTGTGCGGCGACGTGCACGGGCAGTTCCACGACCTCATGGAGCTGTTCCGTATCGGAGGGAGATCTCCGGACACCAACTACCTCTTCATGGGG…
OM_10681	ACTTCTATGTTGTGGGTTTCTTCCATTAGGGTGGAGTGTGAGAACCGGAACAAACACAACTCGGACAGAGAGACAGTGTGTTAGATCCGCGGCTGTGATATGTTTTTTGTATCAGTCACGCTGCTTTTCACTTCTCTCTTTCCCTTTCAGGTTGGCGGAGAATGCAGGCAGGTTGGAGGAAGCTTTGCCCAATCACGAGCGATGGTTGGTATCTCCACTGCTACCTTCAGCCGAGAATAGTTTAACACGAGTGTGTAGTTATATCTATGAAGCTGTACTAGTAATTGTAATTCTGCATGGTTAATTTATTTAGTTACACAATGTACACAGAATGTTTCATTTGATGGAGTTTTGTATTCTCATATTTGGTCATAAGTTCAACCATGATCCATTAGATAC…	AGCCGATAGAAGTCAAGTCTGAAAACGTTTCGAGAACGTCAAGAGCGTTTGTGGCGGGCCTTCTGTCAGGTTCAGCCCGTGCGGAAATTACACTAGATCTGTGACGCGCAAAATTTGCATCTGCTCCTGAACTTGCATTTGAAGACGAGATGGACGCAGGCCCTATTCTTCGAGACATTATGCTCGGGGATTGCACTGAACTCTTCAACGACGTCACGTTCGACGACGTCATCGCTTCATCCCCGGAATCCCACTGCGAACAAGAAGTCGTTGTGAACAGTGCTCAGGTTGTGAATGAGCAGGATTTTTTCTGTAGAAGAACCGCTAAGCCTAACGGCGACCTTGAACGTAAGTTACGCCCTCGATCAAAGAAAGCATCTGCCTCAACGTGCAGCTCGG…
OM_10683	AAGTCTGTTGTTTCATCGCTTTGGTCTCACTTGAGTGTGGCACCATCTGTGCCACCTCAAGTGCTCCTGTCCAAGGAAGGGAGCCTGGAATCCCTGAGCTCCAAATAGCCAGCAGTGACGGGTTTCGCACTTGACGGCGCCTCTTTGTACAGAATGCACGACATTTAGAAATCACTTTTTTGTTTGTACGACGATAAATCTATGTACATATAATTTATTACGGTGGAATATATTAATTTATAGATTCGCTGGCATAGCAAAACCGAGATAAGGAAGAAATGTGAGTCTCTGAATAA	TTATTCAGAGACTCACATTTCTTCCTTATCTCGGTTTTGCTATGCCAGCGAATCTATAAATTAATATATTCCACCGTAATAAATTATATGTACATAGATTTATCGTCGTACAAACAAAAAAGTGATTTCTAAATGTCGTGCATTCTGTACAAAGAGGCGCCGTCAAGTGCGAAACCCGTCACTGCTGGCTATTTGGAGCTCAGGGATTCCAGGCTCCCTTCCTTGGACAGGAGCACTTGAGGTGGCACAGATGGTGCCACACTCAAGTGAGACCAAAGCGATGAAACAACAGACTTGGCAGACGTCAGGGCTCCACCGACAACCTTTCCTGTCGTCTGTGCAACCGCACGACCCGTCGATACCACGGCCTGGTTGATCTTGCGGCCCCTCTCCGAGCTC…
OM_10685	AAGGGATAAAATAATCTTGGCAAGGCCCTAATATTTTATACGTTTTTTTTACAATACAATACTTTTCTCAGCGCTGAATCATTTCAAGCTAAATGTGCATATGCAAAGCAAATTTGTCTTCTTCTCTTTTTCTTAGTTTAAGTCTTTCATTGCACATGATGTAGTAAGGAAATATTAGTTATCCTGTTTGATTCACAAATTTTACTTGGACATTCCACCTGTGGAGGTGGGACAGGAATTTTGTGAATATCAAATTTCGAATATATTGATTGAATAAGGTGCTGAAATGTCACTCAATGTATGTGTTCTTTGCTGAATCATANNAGCTGCAGTAGTAATTGTAACGAATCAGACCGTCACATGCANTGCATTNCCCATATCATGGTTCCCCATATGTAG…	CAAGTTTTGCACACGTGGTGGCAGCACAGGTTTGATCTTTCAGCTTCCGGTGTAGACTTCCGTGCCGCTTTAGTCGAATTATTTATAAATGGTTCTATAACTAGTCCGGTATTTGTCGTGTGGTTGTCATGTGCGTTGGAGACGGTTCTGTGTCCCTTTACTGGATCATAGTGGATGTAGTTGATATCTCATTGCTGTGTGGGACGATTATCGAAGAGGATGAGCTGCCGCTTGTGGAGTCTACAACGGAAAACAGTGCTCAGTTGATGCTTTTAAACGTGTCAGACAATGGATGCATTGCCGAGCAATTTACGGGTTATCGAAATTCTAGATGGCAAGGATGCTGTCGTTGAACCAGAAAATGATCTCTCGCTATTTGACACAGCGTTTCCGTTTGGA…
OM_10688	TCTAAAAAAGAGCTTGGCCCTGACCTCCACAAAAAGCACAAAT	ATTTGTGCTTTTTGTGGAGGTCAGGGCCAAGCTCTTTTTTAGATGAGAACTTTATAGAAGGAAGGAAAAATGTTTGAATGTTTGACTCTAGACAAAACCATGGACACTGTGTCCTCCATATTGTCATATGCAACAAGAGTGAATAGCTTTGTTCTCCGATACAACGTTTTGGTGCGGCCTTTTGCGTCCTACTTACCTCTTCAGCACTGCGGTAAGGAACACTAAAAATTTACGAACGGAGCTGGTGGGATAAGTAGTCCCTACTACACACGGTTGCATGTCGAGCGTACGATATCCGCTACTGCTACACTCGATATAGCGGAGCCTCTGCCTCTAGGGGGCTTTGAGAAGATAGGCGGGGCGAAGGAAGAAAACAATCTTTCTCTGCTGTGTGCACTG…
OM_1069	ACATTCAACAAAAGCTGTGCCATGGTGAAAAGGTGCTCTCAATTTGTTTTTTTAATGATAGAGGATGATCCGTGGCTAGCCATGGTCTCAATCAGCCAATTTTGTGATAAGCAACGATGATACAATCATAGTTTGGAAGCGAAAATGAATTCTAGCAAAGGCACAGAACATTCCTGTCCCGTTCCCCCACGCGGTGCTGTATACGTTATTACGATATTGTGGTCTTAAGGTCAAAGTCTAAAAAGCTATTGATCCTCCACACAAGCCAAATCTCAACAGAGTCACAATTTCACTCAACTTTGATTTTAATAAAGGATTACAAGACAGTATAGTGCAATGCATGACTCAAAATGAGAAACACAAGAACTGGGCAACTGGCAACATTGCCTACTCCTCACA…	TACTCAATGATGTTACTTTTCTTGACGTTTACAAAATCCGCGTCTGCGGTCTGCCAACCTATCCGTCGTATCCGTCATGTCGCCATGGTATCGTTGACACTGCTCTTGTGATAAAGGGACATGACTTGATTCCACAGCTTCGTCGATCATGTCAAAAAAAAGTGTCATGTACTTTTGGGATCCGGACGTAGGGAACTTCCACTATGGTCCCGGTCATCCCATGAAGCCTCAGCGACTCTCTGTCACTCACAGTTTAGTCCTGCACTACGGTCTATATAAGAAAATGCAGGTATTTCGACCTTATAGAGCGAGTTCGCATGACATGTGCCGATTCCATTCTGAAGAATACATAGACTTCTTAGAAAGGGTCACTCCTCAAAACATTCAAATGTTCACGAA…
OM_10691	TATGACAGCTTCCTAGCACATAAAAACTCTGGACAGGTGACAAATGAGCTACTGAAATCCACACTGCAAACTAGAAAGTGGGGAGCAAACAATGAGCGTGAGAAGCCAAACTTTGTGGAAGAATTTGAATGCCTCGTGTGTGAAAGAGTGTGGCGTAGAAGAGCCAACATAACAGTCAGGTTCCAAGCAGACCAGACCCACTACAGCTGCGATGCTCCAAAGAGCTTGTTAAAGGGTGAAGAGGGTGAAGAAGGTAAAGGAAACTGGTGGAATGACAGGTACAAGCAGGCCGTTTTCGAGGCTCATGTGCTTGAACATTTTTTAGTCCACAATGTAAAGTTTACAAATTCAGATTTTGTAAACAAACTGCACGAGGTCATGCTCTGAACACTAAGTACC…	TGAACATACAATGCGTGATATCTTTATTCCTATCCATGCTGTAGGGTGCCTCAATAAAAATTTAGAAACGAAATCATCACTGCCAAAACTATAAAGATTGTATCCAAACACAGATTTTCAAATAAATATTGGTTTAGCTTGTTAATCACAGATCCAGTGTGATTATCTGCCTGGAAGTACCATTCCTTGGGCCTTTGTGAAGGGCTGCACTCAAATTTCTCATTACAGTACACTGCTTTACTGGAACAACACGAAGAAGAAAGGGGTACTTAGTGTTCAGAGCATGACCTCGTGCAGTTTGTTTACAAAATCTGAATTTGTAAACTTTACATTGTGGACTAAAAAATGTTCAAGCACATGAGCCTCGAAAACGGCCTGCTTGTACCTGTCATTCCACCA…
OM_10693	TGTCCATATCCTGCTCTTTGCCATACAATACATGATGCCCAATCAACAAGATGGGAACACCCGATTTTGTATAGTGTAAGTCTCCTATGTATTTTCCGCCAAACAAAGCTCCATCCTTGGAAAGCAAATGTCCCTGCATA	TATGCAGGGACATTTGCTTTCCAAGGATGGAGCTTTGTTTGGCGGAAAATACATAGGAGACTTACACTATACAAAATCGGGTGTTCCCATCTTGTTGATTGGGCATCATGTATTGTATGGCAAAGAGCAGGATATGGACAAACCAATTTTAGTTATGAAGAAAGTAAATCAGCTTAAAACTGCAAATGGCTTGGTAACGGACAACATGGAATATCAAGTGCAAGCAGTCATTAAGAAGAAACTTGTGTTCCGAACTCGGCCAAAACCCATTATAACCAACCACATCAAGAAATTTTGATGTCTTTCAAGTAGCTCTTGCAGTTTCTCTTCAATTACTGAGGTTTCATTTCTGGTTATGAGCACTCCAGCTTGTCCAGCACATATCTGAAGTGTGGATGT…
OM_10696	TTGTTCTCTACCCAGCTAATTTAAACTCTCTTCAGGAATAAATTTAGGATTGGAACTTTGTGACTTAGTGGTATGTATGTGAG	CTCACATACATACCACTAAGTCACAAAGTTCCAATCCTAAATTTATTCCTGAAGAGAGTTTAAATTAGCTGGGTAGAGAACAACATTCAATATGGTGCAAAATTTATTTTTACAATCACAAATACTGCTTTGCCATAATTCGCAGAAATGCTCCCCTGCGTACTGCAGCTGCCTCGCGCTGAATTTCTTCGTTATTGTTTGGGTTGAGTTCCAGCTGGCCAAGGCAACGCAGGGCCTTCTGCTTTGAGTCTAAGTCCCCGCGTCGTGCATGTAAACTAACTAGAAATTCTAAGAGTGTCACGTCACATATATGCTCATAAAGTGAGTCACAGCTGTCTTGGCTTTGACGCTCATTCAAGGACTTGAATGCAGCACTATAATCAGGCTCCTCCATTAGTT…
OM_10699	ACCAAGGGAGGAACTGCTGAATAAAGATGGCTATACATACATAAAATAATGAAAACAGATGCACAAGACTGCCTGGTACTGTTCACTAATCCACTATCATGTCCAAGACCATTTTCTATGCCTGTGTAACAGACATCATCACTTGTGTGTCAAGTAGTATTTACTGCTGCAGAGTGTTTCTTGTCCGCAGTTGCTCACCTACCACACCAATCTGTGTTTTTTCTCTCGCTGTAATTTTTTTAAGTGCACCCCTGGGAGCTAAAGCTGTTCAAGGCAACAGTTAACTTTCTTTTAAAACCGAC	GTCGGTTTTAAAAGAAAGTTAACTGTTGCCTTGAACAGCTTTAGCTCCCAGGGGTGCACTTAAAAAAATTACAGCGAGAGAAAAAACACAGATTGGTGTGGTAGGTGAGCAACTGCGGACAAGAAACACTCTGCAGCAGTAAATACTACTTGACACACAAGTGATGATGTCTGTTACACAGGCATAGAAAATGGTCTTGGACATGATAGTGGATTAGTGAACAGTACCAGGCAGTCTTGTGCATCTGTTTTCATTATTTTATGTATGTATAGCCATCTTTATTCAGCAGTTCCTCCCTTGGTAGGACCnAGACTATGCAGGTTGCAATACTAAACAGTGTAAGCTCTAAAAAACTTTATTGCATTCACTACTTGTTGTCTATATTGTTTAAAATTACCA…
OM_10703	ATTTCTTCTCATGATCACTATGTTGAACAGGTTACTTTTTTTATGAACAATTGGGAAGCTTTCTTGTACCTTTATCATGCATAATGATGACAATGAAGATAATACCATGCTTTAACTCAAGATTATCCCTTTTTTTCATAGTACAGCTCACTTGAAGGTGCATGTAATGTTTGTACAAATACTAGTGCATTTGTGAGCTTTTTTTGTAACAATTTGTTTCAGCTTCCCCTCTTCTTGTGGACTTCTTTTCTCTTAGAAATGAAAGGAATGTACTATTCGTGACGAAGGGTACTATTCTGATGGTAGCCTGGTTGCATTGTGGGGCTTTGGATGAGATATCTGAGTCGTCTTTGGAGGTTATNATGAAAAAGGTAATGCTCGTAGAACAGGGGTATGGTC…	TTCGACAAGTTCAAAAGCATTGTTGAAAGTTCTTTTAAAATGTCAGGCTCTGCCACGACGGCTCAAAATGCAATCACACTAAAGGGATCTGCGCAAATTGTTACCGAATTCTTTAACTATGGCATCAACAGCATATTGTACCAAAGAGGCGTGTATCCACCCGACATGTTTACGAGAGTCGAGAAGTACGGCTTGGGCGTCCTGATGACAACTGAGAAACGGTTGCAGGACTTCCTGGATTTAATTTTAGCCCAGCTCAAAGTATGGCTTGAAACCAAAGAAGTCCACCAAGTGGTGCTGGTGATTTCCAGTGTGGACACGAAGGAAGCTTTGGAAAGATGGGAGTTCATCGTACAAACCGATGAGAGTATAACACAGGACAGTAAGCCCAAGCACAAG…
OM_10705	TCCGGCTCTGAAGAATCTTTGTCTTCGAACGAGTCGGAGAGCGAAAAAAGCATATCGTTATCGGGGACGACACAGCATTCCGAAGACCCCGACGATGATGACAAATATTGCTCCGGCGACAAAGCAGACATCGTGCCGTCGTCTGCCGACTTTCTCCCGGGCATGTTCCACTCCCAATGTCCGCCCGGCCTGCTGCCGTGTTACAGTTCGTGGTCGCTGGTGTGTTTGGGGCCCTCCAGTCTCTATTCACATAGCATCGGCATTCAAGACCAGCCGGGCTTCATCGCGGGGANCAACTTCCTTCTTCCATGGGACGTAGCCATGAAGTTCGAGAAGGACCGTTGGCCGGCCCTGTGGGAAGGAAAGAGGCCGCAGAATTGGAAAGGAAAGAAAAACGGC…	AATTATCCTTCCTTTATTTGTACGCCTTTTAACGCAGCACCATCACTGTCGTGACTAGAGAAATGGCACAAAGCAGTCATTTTGGGGGAAAAAGAGTTCGTCCCACCTTCTCGCCTCTCACAAGGCAGCATTCCTTTGGCGAGATACACTCCGACAGACCTCTGCGGAAATAAAGACGTAAnCAGTACCnAnnAAACTTTGGGGnGCAGCGCAnCCTCTCTGTCGCGCACGTTCCTCGGnCACCACGnCCnAACAnAATACAGCAAGAAGGAACAACATCTTTTGCAGTTCATCGCCAACGGAGAGGTCGTCAGTCTGCGGAAAACGCAGACGCCACCCTTCATCTCGTCGAGCTCTGCTCCACGACGCCGTAGACCCCGCACAGGAGCCTCGCGACGT…
OM_10706	TGTGTAAAGCTCTGAATAGGTAAGAAATGAAAGATGGGTCAGTGTGTCCTTTTGC	GCAAAAGGACACACTGACCCATCTTTCATTTCTTACCTATTCAGAGCTTTACACATACAACAGCAAGACAATGGGGTGAGCTTCGAAGTTTGAGTGTGTAGTGTTAAAATGAAGTTCTCGCAGTCTGTACAAAAGAACTGTGCCCCAACGCACAGCCTAGGGAAGTAGACGAAACATCACTTGACGTACTTCTCCATAAACTTCTTGTGGAACTCCGACCGCAGGGTGTCGTTTATGAAGTGTTTCTCCTGCGGATCTCTCTCCCCTTTCGCACAGTTTTTGAAGACGACGTCGTCGTCCCAACGCCGCTTGACTTTAAACTCTGCCTTGCCTCCTGTCAGCAAGGGGTTnCCGCTCAAGATATTCTCCATTCnGATCTTCTCTTCCTGGAGTTTGCGT…
OM_10707	GTGGGGGAATTCCGGGATGGCGTAGAACGGCACGCGAAGGACGCACGGACGACTCGGACAGCAGCAACCACTGACGGACTCTGACCAAATATTGCTTTCTGTTGAAATTTATTCTAGATGACTCTATATTTATGTATACCTAGTCTCGTTGTTTTCTCTGATGATGCATTTTGTGTGACCAGAGCAGAGCCTGTCCAGGGGAAAGGCCGGATACATTATGCAAAAGCCTCGACTGTGGACACGAGTAAAAGTGGAAGTTGCATCGAGAGACGTTTTTCTTCTTACTAGCGTGGCCAACACACTTGAGTGCCCAATGTTTTCAAATAAAGTCTGCCCAATATTGGAGAGA	TCTCTCCAATATTGGGCAGACTTTATTTGAAAACATTGGGCACTCAAGTGTGTTGGCCACGCTAGTAAGAAGAAAAACGTCTCTCGATGCAACTTCCACTTTTACTCGTGTCCACAGTCGAGGCTTTTGCATAATGTATCCGGCCTTTCCCCTGGACAGGCTCTGCTCTGGTCACACAAAATGCATCATCAGAGAAAACAACGAGACTAGGTATACATAAATATAGAGTCATCTAGAATAAATTTCAACAGAAAGCAATATTTGGTCAGAGTCCGTCAGTGGTTGCTGCTGTCCGAGTCGTCCGTGCGTCCTTCGCGTGCCGTTCTACGCCATCCCGGAATTCCCCCACCTGCAGAACGCAAGTGGTTTAGAGAAGCCAGCATTCGAATCATGAAGGAG…
OM_10708	CTGCAGGTGGGGGAATTCCGGGATGGCGTAGAACGGCACGCGAAGGACGCACGGACGACTCGGACAGCAGCAACCACTGACGGACTCTGACCAAATATTGCTTTCTGTTGAAATTTATTCTAGATGACTCTATATTTATGTATACCTAGTCTCGTTGTTTTCTCTGATGATGCATTTTGTGTGACCAGAGCAGAGCCTGTCCAGGGGAAAGGCCGGATACATTATGCAAAAGCCTCGACTGTGGACACGAGTAAAAGTGGAAGTTGCATCGAGAGACGTTTTTCTTCTTACTAGCGTGGCCAACACACTTGAGTGCCCAATGTTTTCAAATAAAGTCTGCCCAATA	TATTGGGCAGACTTTATTTGAAAACATTGGGCACTCAAGTGTGTTGGCCACGCTAGTAAGAAGAAAAACGTCTCTCGATGCAACTTCCACTTTTACTCGTGTCCACAGTCGAGGCTTTTGCATAATGTATCCGGCCTTTCCCCTGGACAGGCTCTGCTCTGGTCACACAAAATGCATCATCAGAGAAAACAACGAGACTAGGTATACATAAATATAGAGTCATCTAGAATAAATTTCAACAGAAAGCAATATTTGGTCAGAGTCCGTCAGTGGTTGCTGCTGTCCGAGTCGTCCGTGCGTCCTTCGCGTGCCGTTCTACGCCATCCCGGAATTCCCCCACCTGCAGAACGCAAGTGGTTTAGAGAAGCCAGCATTCGAATCATGAAGGAGGCCGGGACG…
OM_10709	CTGCAGGTGGGGGAATTCCGGGATGGCGTAGAACGGCACGCGAAGGACGCACGGACGACTCGGACAGCAGCAACCACTGACGGACTCTGACCAAATATTGCTTTCTGTTGAAATTTATTCTAGATGACTCTATATTTATGTATACCTAGTCTCGTTGTTTTCTCTGATGATGCATTTTGTGTGACCAGAGCAGAGCCTGTCCAGGGGAAAGGCCGGATACATTATGCAAAAGCCTCGACTGTGGACACGAGTAAAAGTGGAAGTTGCATCGAGAGACGTTTTTCTTCTTACTAGCGTGGCCAACACACTTGAGTGCCCAATGTTTTCAAATAAAGTCTGCCCAATA	TATTGGGCAGACTTTATTTGAAAACATTGGGCACTCAAGTGTGTTGGCCACGCTAGTAAGAAGAAAAACGTCTCTCGATGCAACTTCCACTTTTACTCGTGTCCACAGTCGAGGCTTTTGCATAATGTATCCGGCCTTTCCCCTGGACAGGCTCTGCTCTGGTCACACAAAATGCATCATCAGAGAAAACAACGAGACTAGGTATACATAAATATAGAGTCATCTAGAATAAATTTCAACAGAAAGCAATATTTGGTCAGAGTCCGTCAGTGGTTGCTGCTGTCCGAGTCGTCCGTGCGTCCTTCGCGTGCCGTTCTACGCCATCCCGGAATTCCCCCACCTGCAGAACGCAAGTGGTTTAGAGAAGCCAGCATTCGAATCATGAAGGAGGCCGGGACG…
OM_1071	AAACACCCTGTATAATTATCTGTTGTAGGCAGGGCAAAAGGACGAAATGTAAACACGACTTCGA	TCGAAGTCGTGTTTACATTTCGTCCTTTTGCCCTGCCTACAACAGATAATTATACAGGGTGTTTCACCTAACTTCTGAGCAAGCATTAAGAAAGAAAAAGAAATTGCTCTACAGGAATGAAACTGAATGAATCTTCTTAATAGTCAAGTTGAGCATTGGAAAGTACCCTTTGTTTGCAGGTAATCAGAATGCACCAACTATTATAATGGGGACAGGGGAAAACATCCCCAGTGAAAAAGAGAGGTTGTCAGAATCATGTCAGTTTCGTCCTCCTCAATATGATCCTTCGGCTTCCCATTTCACAACTTGGCCTCGAGACTAATACTTAAAAGTGTACTGATTAACATGATCTATTATCTTATTGACTGCCACAGTTTTGGTTCTCAGCACAATGTTCAG…
OM_10712	GTGAAGAATGCCTCCCGCATACCCTGCTTCAAACTTTTAAAAACAAACTTTCATACTTGTGTTTATGAAAACATGTTTGGAAAAAACAAATAAATGTTCTGCAAAGCTGTTAGTGCAGCAGAACTTCACTC	GAGTGAAGTTCTGCTGCACTAACAGCTTTGCAGAACATTTATTTGTTTTTTCCAAACATGTTTTCATAAACACAAGTATGAAAGTTTGTTTTTAAAAGTTTGAAGCAGGGTATGCGGGAGGCATTCTTCACTTCTGAACTCACTCACTATGCCCTCTCAAAAAGAACAAGTTCCGTATGTACATACTAAAAGGCTTCCAGCCTCTGTGTAACTCAAGCAACTCTTAATACAAGACGTCCAGAAAAAACCTCCCCTTCTGCTACATGGCAAATCAAGAAAGCCTCGGGTACAGCAATATGCATGCACGCAGTTTCTCCAGACATCCCCGATAAAGTGTAAGCCAAGAAAGAGCACAACAAAATCCAGGACCGCAGAAGACTGTGTTACATGATGGGCTTA…
OM_10713	GCAGTGTGAAGTGTGCATATGTTCCTCAGTGTCATCTGGGTTTGTGCAAATTTCTTTTTTAAGGCTGCGTTATAAACTGTCCTCAATGAACTGAATATGTGTGAATAAATTCGA	TCGAATTTATTCACACATATTCAGTTCATTGAGGACAGTTTATAACGCAGCCTTAAAAAAGAAATTTGCACAAACCCAGATGACACTGAGGAACATATGCACACTTCACACTGCTCGAAGAAAGAAAACAGTCGGGCGAACACAATCTTGTTCATCCTTGCAATGGCATAAAATAAAAAAAAAAGGGGGGGAGGGGGCAATGCTTGCGTCACATATGCATAGCTTTTCTGAAGTACAAAAAGGATTAGCTATTCCAGAACACTGACTGCAAACTTTATACAAACTGCnTCGTCATCATCGGCTGTCGTGCCAGATGTTAAAATTTCACATCATCAACACCACCATACACGTTCTGATGAACCGCGTCACTCTCGTTGGCCGCGCTCAACAGTATACAGT…
OM_10714	AGCTCTGAGCAACTGCAGGGAGTGCTCATTGTGCTGGTGCCCCTCGTCCTCCCCGAACGCTTTTTCTATTCCGTTCCAAAGGTGT	ACACCTTTGGAACGGAATAGAAAAAGCGTTCGGGGAGGACGAGGGGCACCAGCACAATGAGCACTCCCTGCAGTTGCTCAGAGCTTTAGTTCGTTTGCCACCCTGGAAGCTATGTTCTTGAAACCAATGGAGGTGCCCGAGATGCGTTTAAAGCGCACCCCATTCAGGGACAGCCTGGGCAGCTTGCACACCTCGATCTCCCACTGAACCAGGGAGTCCGTGTTGGGGTCCCCGTGGACGCACAGCAGTAGGAACTTCTCCCGCTGTTCGTAGTCGCAGTTGTTCTTGTCCAGAACCTTGCGGATCTCTTGCATTATCTCGTTGGGGTCACGAGACGACGTCGTCTTCATGCTCCACGTGAAACGCAGGGAACGCGGCTTCACCTGCTCCTCGTTAAGT…
OM_10717	GCATACACCACACCATTTCCATTTTTTAT	ATAAAAAATGGAAATGGTGTGGTGTATGCGTGAAACGTAAGTGCACCTACGGCTTGAAAGTGGTCAAACCATGTTATTCAGGAAACAGTGGCATTACAGTAAAGGAACGCAATGCAGGAGTGTAAAAAAATAATTGCCCATCAGGAAAGCACATTGGTCACAAAGCACAACAATGCTAACTAGGCCAGGAGAGAACTCCCTTTTGGAAGCAAAAGCCTAATTCCAACAATGTTTTCCAATATATCACAAACACTGCGGTTTTACTACTTACTACTACTTTGAGTGCATAGCCTACATTTTACACATGTACAAAGTAAATACCATTTGCCATTACATTATAAACCGTTACATTTACAACATTTGGTCAGGTTAAACAGATATGTAAGGTTTTAAATAAAT…
OM_10718	TTAGGCAGGTGTAGCACCAGATATCTGTGGCAAGTGATATAGTAGGACACTAACCTATTGTCGTCGACACCTCTATGGCTACGTGATGTGCACTGGAGGCATTACCAGCCCATTGCAGCATTAAGCTGCTCGTTTTAGTGAGCTGTACTCCGTCCAGGTGTCTGGCCCGTGCTACGCAGAGTTTATACAATGTTGTGCATGGTAGAAATAAAGTAAGAGTCTG	CAGACTCTTACTTTATTTCTACCATGCACAACATTGTATAAACTCTGCGTAGCACGGGCCAGACACCTGGACGGAGTACAGCTCACTAAAACGAGCAGCTTAATGCTGCAATGGGCTGGTAATGCCTCCAGTGCACATCACGTAGCCATAGAGGTGTCGACGACAATAGGTTAGTGTCCTACTATATCACTTGCCACAGATATCTGGTGCTACACCTGCCTAACCCAACGTTGCAGGCACACTGCTCTGCTGCTGATCAGGCAnGAATTTAGGTTGCCAATGnGCCACATGCAnnCATGCAGnnATGGAACTTTCGGCACCAGTGACCGGACTAGAAGTACGAACAGTTCTGCACTCAACAGTACAAAGGTTCACAAACTCATTCAAGGCAGCGCACTT…
OM_10720	TCTTCAGTGTTCTACTGCTGACATCACGGAATATCGACTCCATGTATTCATCTTGACGATGATAAAATGTAAAGAATTTCTCCTTAGTTTGTGACCT	AGGTCACAAACTAAGGAGAAATTCTTTACATTTTATCATCGTCAAGATGAATACATGGAGTCGATATTCCGTGATGTCAGCAGTAGAACACTGAAGATGATGTGACATCGCGAGAGACTGGTAACAATGCACGTTGCTGGCTCAAAACTGGCGCACCCGCTTCTCGTCGATGGCAGTACAGCTTTCCACGCGAGGCGCGTTCTTTCGGTAACCGAACCCTCCCCATGCCCGTTTAAATAACAATCTCAATAAACTTGGTAGAACTATTGTTCGCTCGTTGTGAATACATATATACATATACATTGTCTTTTTTTTTTTCTTTTTCTTGTCTGCGGTTAACCATTCTTTCCTATTAGATTTCCCATTGTAAAGTATATAAACTTATTTGCTTAGCGATCG…
OM_10721	AAGGGAGCTGAACCAAAGGTCTGGACCTTGCTGTGATAAGTTTTAGCTGTCCCCGTAAACTTTTCTGTTATTAGGTACGACATATATTCCCAACATGCGGCTGCTTTGTGAAGCTTTTTGTACAGGTGTAATCGTGACAGAATAAATCTTTTAATCGAGAAATTTG	ATAAAATGCGATATTATCTCTCGTCAGAAACAGCGGTGATTCACTGCAAGCGTTGAGGTACAGGAAGTTGCAAGAATACGTCACTAGGAAATAGGTGAGGTACCATCCGAGTATTATCAACTCCGTGTCATCGGTCGGCGACGGTGTCAGATCAACCGTGTTGACCCCGCTGCATTGAACGTTCTCCAAAGGGAGAAATCAAGTGCCAAAAGCATGGCAGCCCAGCCAGATTCAGTCATAAGACAACTAAACAGGCTCCACATCAGCCACATGACTCCGCAGCAGTATTCACCGCAGCACAACAAGAAGCCTGCTCCTGTGGTGCCCCCGAAACCCAAAAAGTTAGCGGGACGGGTTCCTCCGGCACCAGGAGACCAGTTGTATGCCAACTGTGGTCCA…
OM_10722	GTAACAGTACCTGTCATTTCATTCTTCTGTACATCTCTTGGCATAGTCACCTCCCATACGTTGAGTGACACCACACCTTCGGGGTGTACGATACCGAGCACGTAGCTCGTGAGAAGACGTATGGGCCTTGCCCATCAAGCGCAGGGGCCGACTATACCGGGGACAACCTTTTTGTGCTTGTGGAAATGCACTGTTGGTGCATGTTTCCTGTTGTACATACTTTTATAGGCCCATTTCCTCGCACCTGTTAATGTTTTTAGGTGCAAGATGTTTAGAATTAAGTGAGCAGTCTTTTTTACCACAAGGAGCAGATTCTAGTGCAGTTTTCTGTGCCATAACGTGTGAAATCTCCTCGGCGCTGTCTTCATTCCTTGTTATCCGACTGCTGTACATTGTTGC…	TTTTTTTTTTTTTTGTAAAAATAAACACGTTTGACTTGCCACACTTCCTCAGCCTTTTGTTGAATCACGATTACGAGCATGAGGTTATGCTTGCAGAAGCTATTAAAGCACAACCATTTCTACTGAAAGTTCACAGGAGACCTCTGCTTATATAGAGGATACAAAGTACTCAATAACTTGCAAATTTATCATGTAAAGAATCTCACGTCAATACAGCAGAATTTGCATTCATCGTACGTCGACGGGTTCGTCCATTATTCGCCATTTTAAAATAATCACAGGGACTGCGCCAGCGTATCAAGTAACCCTAAGCAGTTAGCTCAAGAGCAGGATCCAAGTAGTGTACTACAAGATGAGACATGTCTTACCAACAAGCAGAAATGCCGTTCTGCAGGTCAA…
OM_10725	GCAGCANGCTTTACCATGATTATAAGTGGCAACCGATTCATAAACAGAGATGAATATAACGGTTCATGATCTTTACACAGATTCAACAGTGTATTTTGACATACTGCTGTAGAAGCTCTCCAAGGACACATCAGTGTCTGGTTATAATAAAATG	CATTTTATTATAACCAGACACTGATGTGTCCTTGGAGAGCTTCTACAGCAGTATGTCAAAATACACTGTTGAATCTGTGTAAAGATCATGAACCGTTATATTCATCTCTGTTTATGAATCGGTTGCCACTTATAATCATGGTAAAGCnTGCTGCAGCAATCTGTCTTGAGCCGCTGCCTAATTTACAAGCAGTGTTnCCCCCAnGTnACAGTTACAAnAAGGGCCAAAAACCTTnTCGTCATTCCCCCTnAATCnCACGTTGCAAAAGTCCTnACAGCCTAACACACGTTCGCACTCTGCGACTTTGGCAGCCTCGCACTAAGGAATTAGGAACCGAAAACTTCATTGCATTGTGTAAAACAAATGACAATTCTCACGACATGCTGCAGCCTGAAATGT…
OM_10727	AACAGTAGACCCCAACTTCTGTTTAAAAAAAAAAAAAAAAAAAA	TTTTTTTTTTTTTTTTTTTTAAACAGAAGTTGGGGTCTACTGTTGCAGCCCCTTTAAGTGTAAGGCTTGTGCTTTTAATTGGTGACCTAAAATTAGCAGTGCAGCAGGTGGACTAGGGGACACTAGCATGACATAACTCACGAAAAAGGTTTGCGAGATAAATCCATTTATATTTTATGATAGGATTTGTGTCACAAACACAGGAAATCTATCCAGATGGGACTGGAGGTTTGTAATCAAACATTTTGCAAAACACAGCATCCTTGCTGTAAGACACCCTAAAAGGAAACTTTATTCTATAAGTGAGGTTAGCACAACTAAATACATTTGGATGACCGGTTACGCTTCCTTGCGTTTTACAATCAGAGGTCCAACGTTGTCTCCACAATCTTCATTGTG…
OM_10729	AATAAATTAACAGCAAATGTGTATCTGCTCACGTCAGATGCCTTGTTAATGT	ATGTGGTGTGCTGCTCGCACAATCGCGAATCGCAATCGAAAGGGATATCTATAATGGCAGCGCAGTGTGGATACGGTCGGTCCGTTTGCGAAAGTTCTCGAGCAGTTGGGTGTTTGATTATCACTGAGTGATGATGCAGACTGATCACATTCGTCCTATGGATAAAGAAAGCTGCGAAGAAATCGAAAGCAGCCTTCGCGGCTTGGACGTGAGCGAATCGAAGGACAACACGGATAAAATTAATGGTGATGGAGACAGCTGCATCGACGTCGACGAGGAGAGGTTGGCCGAACTTGAGAAATCAATGACTGAGACTGAAAAACGAGAAAGGCAAAAGAGAGCTTGCCAACTGAAGGAGGATGGCAATGGCTTGTTCAAAGAAGGCCAGTACGAACAAGC…
OM_10730	GGCCAATGTTCGACATTCACCACCGGCTCAGTTTGTGTATGTTTTCGTGGTTCACCTAGTCTTATCTTGTGTCAATTTTAGTTTTTAACACTGCATTTCAATTTTTTTTTAAAGTGCGTCCTTTCTCTTTTTTACACCGAGTAGGGTTGTCTGTTATCATTTGTCAGTTAAGTACTAAGTCATCTGATGACACGCGTCGTTCGGTGCACGGGAGCAGCTCTTACCCCCGGTTTGTCTTAAGCACTTGGCACTTAATATTGTCGATTCACTGTTTTTACTTTAATTTTGAAGTTTTATTCGCATCAACCCATGTGATGCACGCTGTGCACAATGCCAGTGCGTGGCTGACTGGATTTGTACCACCGGAAAGGCAGGAAAGCTTCTAAACGGCAGCCAGGA…	ATCTAGGACAAGGAGCCTTCCGGCCAGAAGTAGCTCTGCATTTATTCACGCAATAAGGTGACGTCGTTACTTTACAATATTGTTTGTCAGTCAAAAGTTCATTTTTATACAGCATCATCAAAAAGCAACAGAGTAGAACTGCAAGAACATAACAAAATAAAATATCAAAGGATCGGCTGCAGCTTATTCTCCCGACGCCCCTTCGCTCATCACCGAGCCTAGCAGGTGTAGAACTTCTGCGGCCCGCATCTTGCAGCTGGTGCTGGTGTCATTTTCAATGACCGTGCCCAGCCAGTTTTGCACTTCCTGCATCTCGCACCACATTTCCGAAGCAAAAAGCTCTGGGACGCTGACAACTATAGCAGACAGTGCAAAAAGTATTGCTTCTCTGACGTAGGA…
OM_10738	CAAGAGAACTGTAATCATGAGCGAGGGAGCACGGGTCCTTCTTCTTCTTCTTCCTACACCGCT	AGCGGTGTAGGAAGAAGAAGAAGAAGGACCCGTGCTCCCTCGCTCATGATTACAGTTCTCTTGGAGCCGCAAAAACTTAATGATAATAAAACACACGCAGATGGCTCTTGTCTGTTGTGGTTCTTGAGGTTGCAAGTGCCATAATACTCCCTCGTAAACCTCACCGACAGGAGGAACGTGGCACTGCAACACCATTTTGTGCTAGGCAGGTAGGATAGTCTTGTCATTAAGCATGCAGAACAGTGGGCCCCGTTGGGGGATGACACGTCACAGTCTTGAGTTATGTCAGGGAGTTAGACCAACTTCAGAGAGAAGAACGAAACCTTCAACGGCAATATAACAGTTTGCAATTTCAGATAGGGCACGATTCAGCTTGCTAACCTGAGCACAGGGTCTACA…
OM_10739	ACAAGGAGCTATTTATTCCATTCCAACCATCGTCATCCAATTGT	ACAATTGGATGACGATGGTTGGAATGGAATAAATAGCTCCTTGTATGGACACCTAAGGAAAAGAAAATTCCTTCTCCGCAATGAGAAAGCAACGATGACATTTTTTCTCTGCTGGTATAAAAATAGCAAAGCCTCACGAGGGGGGGAGCCACTGTCGCCAGAGGTTCCTCCCTCGAGAGCCTAGTTTGAGCTCCGGTATAAATTATGGACGTCACTGGAGTCATAGTTTAGTCCGTCGTAGCCCGAGCACGGGTGGGGCCGTCCCGTTGTGGGCCCTCAGGAGCTTCTGGGGTGGTTCTCCCTCGCTCCTGGGCGACGCGTGGCGTTTGGCCGGTTGGTTCTCTTGCGCGCTCACACGTTTCGGGCTCAGGATCACCGGCCGGGGCAACGCGGCCGGCT…
OM_10740	GACACGTGTTTTATATAATTAAAATGAGTTTAT	TCTCTGCATCTGCATGTAGCACGGCGGTGCCATGCGTTGCGGCGCGAGGCGCTCTAGGTGTGTGTGGATTCGTCAGGGCACGTGTGTAAGGGTACTTCCGTACGTGCGGTACGTGTAACAGCCGACGGAGAGCGGATTGCTTTTCGTGTATCATCGAAAATTGTCGTATTCAGCATTCGGAAGGGCGTACCGTTCCAACCCTGGATGCTGTGTACGTAGGATTTGGCAAAATTTATGTAGCGTCGACAACTGCAAGAACTTGCTGATACCTCATTTCAGCGTCAGCCAAGAGGCCATTTTTATAGCCAGTTCTTTAATAAGTTGACGCTACCTACAACGTAAGTTAGCTGTTACGCAGTTGTGGCATAACGGTTTTTTAGCCGGCAAAGTGTGTGAGTA…
OM_10741	AGGACAGTTTGGGCGCATAGCAGGCATATGTTGCCTGACATGTCAATAATAAATGAACAAAAGGGGTACCACATTTTCTATTTTTATATCTTAAAACTAAATGTGCTTTCAAATGTCATGCTTGCATTTGGATAATAAATGCTGTTGACCCAGCAG	CTGCTGGGTCAACAGCATTTATTATCCAAATGCAAGCATGACATTTGAAAGCACATTTAGTTTTAAGATATAAAAATAGAAAATGTGGTACCCCTTTTGTTCATTTATTATTGACATGTCAGGCAACATATGCCTGCTATGCGCCCAAACTGTCCTAAGTATTGCTCCCAGTGTTTCCAAATGGAAATGTATGTGTTAAGATGAAAAATGAAGTGGCATGTACAAATGTGTGGCTAAGCCTCAGCTTTATGACTCAGTGGTAACCCCTGTATAAGTCACATCGACTACAAAAGTGAGTTGTAATGAGGTGGATTTCCTAAGTGGTTGCAAATGCCATGTTTTCCTTAAGTTTGGAACAGCTGGATGGATTGCAGCAGACACATCTAGAGAAAACTAATG…
OM_10742	ATCGCTTTGTAAAAATCCGAAGCAGGCACGTGCTTCCAGTTTATTGTGCACTCTCAGTTCAGTATGCTAAGGACATCTACACTCTAAAAACAGAACTT	AAGTTCTGTTTTTAGAGTGTAGATGTCCTTAGCATACTGAACTGAGAGTGCACAATAAACTGGAAGCACGTGCCTGCTTCGGATTTTTACAAAGCGATCATGCTTTCGCTAAAGGGGGGAGGTTGGGCATTTGAAATCTCGACTTTCGTGAAATATCGGAATTAAnnTnTTAATTAnTTAATAAGAGAATTTTAATTAGGnAnTACGCGAnAAAGAGAGTGAAAAGAAGGCCATACGTCAGAGAGTGAATGGAAGCAGTTTAGTGCGAAGGTCAGCCTGTGACTGCCGCTCTTCGTGGTCGTCCATCATGATGTGGGATTCCACGTAATTAAGATTGCACATGCACCCCCATGCAGGGATACCGTCAACATTTGAACATGTCACAGAGAAGTTTTTCCA…
OM_10743	ATGTGCTCTCAATCTATGTGCTTCAACAGTGTGATTTTTGACAGAAAGTGTTATTATGACAAGCGCATCAAGAACAGCTCTTTTCTCATCACCCTTTTGGAAACATTAACATTTTCCTATTTTAGAATGGTTGTGATAGCAGTTGTTCAAATGCAGCAGAGCCTCATCTTAACTAAGTGTTTTTCCGGTGAAAGCCACTACATTTTTGACAGTTTTACTTACAGGATGAAGATGGTCGAAAGAACTTTCCCATCTTCTCCGGTTGTGTACATTATGTTGTAATATGTACTGGGCCTTGTCCGACCCAGTACAAGTGTGGGTTGTTCATGTACAGTTCTGGACAAGGTTGATGTGCTTTGAAAAGCAAATGTCACTATTTTAATCGTTTTATGCTGTCTG…	TCCCTCACTCTTACTTATTTGTTATTTTTCTGTTGTTGTTTTTATGGTGCTCGGTCGGATCTTGGTGCTGCTCGGAGAAATACGATCCACACCTATGCACTGTGCTTCTTTTTGAATTTGGTCATGTGCATTTGCTTGTGATCTGTGACGTGATTACTTTAGTACCATGACTCCTTGTTGCTTGTACGATTGCTTCCGTGTCCCAGCTGACATGGCGGGACTTATCCCTTACAGTGTAGGTTCTCAGAGCGGTCACCGTCATTTCTTTCTTACTTAATTGGACTTTACGTGAATCACTGCCGTCACTTGAAATGATCTGGTCCGAAAAACCCTCTCATCCCTACGCAAGAGGTGTTCGGTATTCACGACCGAGTCTCCCCATTTCACTTGGAGnCGTAG…
OM_10746	CGTCACGTATCCTACTGTGCAAGGAGCAGAAAAGCCCCCTCCAACCCTCCGGAAGACAGCAGAGCCACCAGTGGGCCCGAGCGACTCGACGCCAGAGATACACATATTT	AAATATGTGTATCTCTGGCGTCGAGTCGCTCGGGCCCACTGGTGGCTCTGCTGTCTTCCGGAGGGTTGGAGGGGGCTTTTCTGCTCCTTGCACAGTAGGATACGTGACGTACATGATGCAACGCTCAATGAAAAATACTGAAAACACAAAATTTAAATGGTCAATTTTTTTCACAGGTTTGCAGATTAAAATCAAGCACTGACCCAATGTATGTACACCAAACACCAGCATTCTCTGTCATGAAGGTGCATATTAGCAAAGCTAGCTTTGTCTGCCTCCTTTGAGGACATGACCACATGTTTCATGTGAATAATTATGAACACAAGGCACAATTCTGAAAACAGGATATACATATATATTAACAAAAATATGTGTACATTCACGAATGACACTGCTCTC…
OM_10747	ATCATGTACGTCACGTATCCTACTGTGCAAGGAGCAGAAAAGCCNCCTCCAACCCTCCGGAAGACAGCAGAGCCANCAGTGGGCCCGAGCGACNCGANGCCAGAGATAC	GTATCTCTGGCnTCGnGTCGCTCGGGCCCACTGnTGGCTCTGCTGTCTTCCGGAGGGTTGGAGGnGGCTTTTCTGCTCCTTGCACAGTAGGATACGTGACGTACATGATGCAACGCTCAATGAAAAATACTGAAAACACAAAATTTAAATGGTCAATTTTTTTCACAGGTTTGCAGATTAAAATCAAGCACTGACCCAATGTATGTACACCAAACACCAGCATTCTCTGTCATGAAGGTGCATATTAGCAAAGCTAGCTTTGTCTGCCTCCTTTGAGGACATGACCACATGTTTCATGTGAATAATTATGAACACAAGGCACAATTCTGAAAACAGGATATACATATATATTAACAAAAATATGTGTACATTCACGAATGACACTGCTCTCCGTTGCAC…
OM_1075	GCCATTAATCATGCATAGCTGAAAGTTGTAAACTGGAAGGTGACGCTAGTGCGCGATAATATGCCATGGAACTGTAAATAAATCGGACGAACTACGCACTACGCGCCCAACACAATTGAACTACAAACACTACACTGCTACAAACTGTTAAAACAATGCAACGACAAATACGAATCTATAAAGTAAACACTTTTATAGCTCTCCACCGCCGAAACTGGACGAGTATATATACATAAACGAATAATGTATGTT	AACATACATTATTCGTTTATGTATATATACTCGTCCAGTTTCGGCGGTGGAGAGCTATAAAAGTGTTTACTTTATAGATTCGTATTTGTCGTTGCATTGTTTTAACAGTTTGTAGCAGTGTAGTGTTTGTAGTTCAATTGTGTTGGGCGCGTAGTGCGTAGTTCGTCCGATTTATTTACAGTTCCATGGCATATTATCGCGCACTAGCGTCACCTTCCAGTTTACAACTTTCAGCTATGCATGATTAATGGCTCACTGTACAAAAGATAATAACAAAAATAAATAAAAATATCCGTCGAGCCGGATTCGAACCAGCGACCTATGGATGACTTTATATATCTACTACAGTCCACCGCTCTACCAACTGAGCTATCGACGGAACATGCGTTAACTCTCTTA…
OM_10750	GGCGACTCCACTAGCAACGTTCTGTAAAGACGTTAATAGTATAAAAAGAAAAAGGTACTAATACAGAATTTCTGAGGCATTAACACTTGGACGTTGTGGTAAAATGTTGTGAAGTGTAGTGGATGCGGCGGTCTACAACTAGGGTTTAGGCTCGTGCTAATCATAAAACTTTTTTCATAAATGGTTCTTTCTTGAATGGCAGCCACTTGAAAGTAAAGAAGGCTAAGTGGTCAGTACTTGAAGGAATCAACCCACCCATTCCTTTCCTGCAGAGGTAGCATATAGATCACTTTGGAGATTAATAATTTAATCATAAAATGTATGTGCATCATACATAGAATATTGAAGAGCATGCAGCGTTGAAAGTACATTACATAAGCCACCTTACAGTATAAACTT…	CTTGGATCGTGGCTGGTGGTGGCTAAAGTTACTTTTTTTTTTGCTGGGTTTAAGGTAGTGTGTACCTCAACTTTATAACGCTAACCTATCGCAGGTTTAGTGCTTCTGCTTTGTGCATATCGCAGCATGAGGCATATGCTCAGCTGGGTGCGTGCTGCCTCTCGTACGGCGTTGCCGCAAAACAAATGTGCGAAGAGACACATCATGAAGTATCATGAACCGGAGTATTTAGAGTACCTAAAGCCACCGGTTCCTGTACACGAATACCCCATAAACGTCCAACTCAAAGGATACGACTTCACAGTGCTTGAGTCTTCTGTGAAACAAATATTAAAAATAGCATCTTTGCTTGGTACTCAAGTTTCAGAGGTTTGGGCTACACCGTTAGAATCTGCCTCC…
OM_10751	GATATTTTCACATTTCTTAGGTTAGGAATTTCTGACACGGCCATTAAATTGACTTTCAAGTCGCAAACAGTGGTAGTCGTTGCCNGCNGTTGTGCANCGCACNCTTTGAAAGGCTTTTAAGTACCTCCGTGCCGGGACAGAGAGAAATAGCTGCGGCAATGTAGCCTGCAACCGGGGTGAAGGAAAGAGCCTCTCACGGTCTGTCTCGTAATTTATTTGTAAATTTTGTGTAGTATGTAAATACATGCAAAAAGAAAAAAAAAAATCTTCCAAGTAGTGTTTTCCTTTCTAGATCCAGGAGACATGAAAAGCTTGTTCTGAGTCCTAGTCTACTTCAAACATGCCAACACTACCTGCACTGTAAAAACAGAACTTCACCGCATAACACGGCGATNACCA…	GCCGCTnTCGTGTCCGAGATGGCGTCCTTGACGAATGGCGGAAGCGCTCGGTTCTTGAAAACATTTCGCCTTTTTCCTAAGTTACATCCTCCATCGCAATTATGTCCCCGTTTCCAACAGCTACACCGTGCAGCACAACTGCTCGGCGTCAAAGGCAGCGAACTCAGGATGCCTGCTTTGTCCCCAACGATGACCGAAGGCACCATCATTCGATGGCTCAAGAAAGAAGGGGAGGCGATTCAACCGGGGGATGCACTTTGCGAGATCCAGACCGACAAAGCCGTAGTGGCTTACGAAACAGAAGAGACTGGGACACTCGCAAAAATACTCAAGACTGAAAACTCGGGTGCTATACCGATCAATACGTTGATCGGGCTGACGGTGGAGGAGGGCGAGGAC…
OM_10752	CTGGATTATGGTACGCAGACACTTGTATGGGTGCCTGATCTACGGATGTAAAACGTCCGCAGACTGCCATAAAAGTCTCACTTCAAAAATGCCTGCCGCAAACACTTGCAGAAAAATCAAAGAATTTGCTCGTGGAAGTCCACATTTAGGGCTTGCATCCTTCCTTACCGAGACAAAGCAAAGGATGCAAATACTGCTCCCCCGTACATATTTAAAGCTCACTTGGTGACTTCAGCTTATTTTTTATATGAGCATTTCAGAACATGTATGTTTCCTGAAAACTTCTGGCCCCAAGTTGTATGTATATATTGTACAGTGTTGCTTCTGCTTGTTAAACAAAAAAATAAATAGTTGCAATGGATTTTAACC	GGTTAAAATCCATTGCAACTATTTATTTTTTTGTTTAACAAGCAGAAGCAACACTGTACAATATATACATACAACTTGGGGCCAGAAGTTTTCAGGAAACATACATGTTCTGAAATGCTCATATAAAAAATAAGCTGAAGTCACCAAGTGAGCTTTAAATATGTACGGGGGAGCAGTATTTGCATCCTTTGCTTTGTCTCGGTAAGGAAGGATGCAAGCCCTAAATGTGGACTTCCACGAGCAAATTCTTTGATTTTTCTGCAAGTGTTTGCGGCAGGCATTTTTGAAGTGAGACTTTTATGGCAGTCTGCGGACGTTTTACATCCGTAGATCAGGCACCCATACAAGTGTCTGCGTACCATAATCCAGCAGCTTACGTCAATAGAAAGCAAGCATTCA…
OM_10753	TCTGACTGTTCCCATGGTTACAGACGGGGAGGGGAACCAAGTGACCATGCAGTTTGCAGAAGAAACCGGGCAGTAGGGGACGTGTACTGGGCTGGGGGAGAAGGTGGTTTGCTAAAGG	CCTTTAGCAAACCACCTTCTCCCCCAGCCCAGTACACGTCCCCTACTGCCCGGTTTCTTCTGCAAACTGCATGGTCACTTGGTTCCCCTCCCCGTCTGTAACCATGGGAACAGTCAGAATGCTATGGCTGCCCGAAGCACCTTCCAGTGTCACGGTGTCTCCGTGTCCTCCTTCGAGGGAAAGTCCGCTCGGCAGTGCAAACACAGTCTCCCCGCTCTCGGAACTGATCGGTATGAGCAGCACCCTTTCCCCACCGTCGGACGTGGGCACCTTCACCACGGCGGCGTTGGTGTAGGCTTGCTGGTTGTCACCGACCAGGTTTCCCTGATCTCCTGACACCATCATCACGATGGGCATTTGCCCTTCTTCACCCACTTCCATGTGCTCCACCAGTGCTTC…
OM_10756	TACTTTTTGCCCCATCAGGGTATGCCTGCTCCTTTTCTTCACACAGTAGGGCCGTTTGGGTTGTGTGGGTGTGGACATTGTAAGGGGGGCAACTGCTGGAATGACAGTGTTCTTTTATGGTATGTTTCTAATTGTATGTCTTAGTTGCATGAATCATTTTGTCACGGATGAATGATGAGGGAGATACTGGCGCACGCTGTTGTTAAATAAAGAGGTTTGCCT	AGGCAAACCTCTTTATTTAACAACAGCGTGCGCCAGTATCTCCCTCATCATTCATCCGTGACAAAATGATTCATGCAACTAAGACATACAATTAGAAACATACCATAAAAGAACACTGTCATTCCAGCAGTTGCCCCCCTTACAATGTCCACACCCACACAACCCAAACGGCCCTACTGTGTGAAGAAAAGGAGCAGGCATACCCTGATGGGGCAAAAAGTACCAATTAGTAAGGCTAGAGGATGGAACCCTTTTAGTAGCTTAAGGTATGAAAGGTATTAAGTAACAAATATATTGGGTTTTCGACGTCTGACACAAATTTTCGTCAAGCTGACAAAGCTACTGTGCTGGAATCTGGATGACGACAGTACGTCGCAGCGCCAGCTTCAAAAAGGAAAG…
OM_10757	GTCAAATAATAAAGGCAGTGTTGAGAAATGCTTTTGGCTTCTCCCTTTAAATT	AATTTAAAGGGAGAAGCCAAAAGCATTTCTCAACACTGCCTTTATTATTTGACAAGTTCGGGACTTGCTACCATTTTATTAGTTGCATGTATGCTTAGAGCACTGCAATAGCACAAACAAGAATAGACAGGAGAGCTGCTTCGTGTTCTTCTCGACTTTCTAAACAAAATGCACCGCTCTTATCAGAAAGTGGTTTCTGAATAGAGTCTCACTTGGTAGCACGACGGCAATCTTTAGTCTTGCTTACACTCAGTCGGTTCTTTCTCGTGATATGCTTCGTACACGAACAGGCCAAGTACTAGGTGTACACAGAGAACGCTCACTATGGTAGCTCCTATAGAAGAGGACATAACAGTCACATCGAAGCACCTGCTGATCAGCCATTGGGCAAGGAAGAAA…
OM_10758	GATTGGAGGTCCATGCGAAAGCAGCAGCCCACTTGGCATAAAGTAGTGGCACTACTAATGAGATCTGGGTATGTGGACAAAGCTGTTACACCACAAAATAAAATGGCTTTTTTAATGGGCTATGGACGTATACCCAGGTCAGCAAAATACGTGTTCACCACTATAGAACACAGTCACTGTTTGTCATAGTCGAGAACACCAAGAACGAC	GTCGTTCTTGGTGTTCTCGACTATGACAAACAGTGACTGTGTTCTATAGTGGTGAACACGTATTTTGCTGACCTGGGTATACGTCCATAGCCCATTAAAAAAGCCATTTTATTTTGTGGTGTAACAGCTTTGTCCACATACCCAGATCTCATTAGTAGTGCCACTACTTTATGCCAAGTGGGCTGCTGCTTTCGCATGGACCTCCAATCTCATGTTTTGTTTAAATTAATTACACGTATGTCATCGTTTACTTCTGTCCAGGCTCACAGCGTGAACTTTTTAAATCTCCACAAACAATCAAACTAATATGCAAGATAAGAACCAGACATCAAAAGTGCAAAGTTTTATTGTCAACTGAATATTCGAAGTGCTCGAACAGAGCAATACAAATGCTAATAA…
OM_10760	AAAGTGGTGTGCATTTATACATTGCCACGAGAGGCTTATCACTTCGAAGATTATGATGGACAGACTCTTGTCGCAACTGTGTAATGTAACTGTCGGTGTGCCGCATGACTTGCCAAGGCAAACACTTGCTCCTTTTCATTATAAAAGGGAACAGTCCGTCAGACCGCTACATGTATGCATACGCGGAAATGCGTTGGCTTAGAAGACTCTCACCAACGGATAAAAATAAATACTTTTCATTACTTTACTGACC	TAACnAAGTTAAAAGATTGTTAGCTGCAGGAAAAGGAAAGCCAGAAAAGCTAGTGCACATAGCGCACAGTGAAAAGATAAGAAGTGAACATCAAAGGCCAGGTAGCGCATCCTACTTTGTGCTGCCCACCGGAGTCGAGGGAGAAGCCACGAAATCGCCATCACCGAAGTCAATTGGTCAAAATCCAGAAGGCATCGGAGGTAGGAAATnTTACnGTGTGAAAACAACAATGGCnTTTAAAGTGACGCCAGAAGTGAAGGAGAATCCACTAGGAATTTCCTGGCATGACACCGCATGGATTCAAGCCCTTGACCCCTGCAACGTTATGGACTACTTCTCCGAAAGAAGCAACCCGTTTTACGACCGCACTTGCAACAATGAAATAGTGAAAATGCAAAG…
OM_10761	TTTAAAGCACTTGCTTCATCACTGCCATAACAGCATAAGCCACCTGTACATAAATCATTGGCAGATAACACCTTCTACCGTGCCTGCCTTGCTCGTATGACGAGTGCTTT	AAAGCACTCGTCATACGAGCAAGGCAGGCACGGTAGAAGGTGTTATCTGCCAATGATTTATGTACAGGTGGCTTATGCTGTTATGGCAGTGATGAAGCAAGTGCTTTAAAAATGTCCAATGGATGGGTGACCGTAGGTGCAGAACGCCTTTGTGCGCATCAACGTGTGGTCCTCGTACAACCGTAAGAGGGTTGAGGTAGGTGAGGGGGAAGAAAAAAATAGACTGCCAGTAACATGCCACTGTTGGCACTAACATGAAGGAGCTTCATAACAATGTGTTGGCTGGACACACACAAGTGTAACAACAGCGGGATAATAAATAGCAAAAAATGAACAGCCGTATTATTTAAAAAAGGTCGCCCCAAGTTTAGCCGCCGTGTTGCAAACGTGTTCCTAGAG…
OM_10762	TTTAAAGCACTTGCTTCATCACTGCCATAACAGCATAAGCCACCTGTACATAAATCATTGGCAGATAACACCTTCTACCGTGCCTGCCTTGCTCGTATGACGAGNGCTTT	AAAGCnCTCGTCATACGAGCAAGGCAGGCACGGTAGAAGGTGTTATCTGCCAATGATTTATGTACAGGTGGCTTATGCTGTTATGGCAGTGATGAAGCAAGTGCTTTAAAAATGTCCAATGGATGGGTGACCGTAGGTGCAGAACGCCTTTGTGCGCATCAACGTGTGGTCCTCGTACAACCGTAAGAGGGTTGAGGTAGGTGAGGGGGAAGAAAAAAATAGACTGCCAGTAACATGCCACTGTTGGCACTAACATGAAGGAGCTTCATAACAATGTGTTGGCTGGACACACACAAGTGTAACAACAGCGGGATAATAAATAGCAAAAAATGAACAGCCnTATTATTTAAAAAAGGTCGCCCCAAGTTTAGCnGCCGnGTTGCAAACGTGTTCCTAGAG…
OM_10763	AAGTATTATTGACCTCCCCGAGATAACAATGCAGAACAGGTGTAAAAGAGGATGATTATATTTTTATAATAAAATGTTTTATGCTGGAGAGTATTATGGTGCTATTAAACATAGGGTGAATGTTTCGTTGACAAATAGTTACGAACCTTACTTTACTTAGTTACCTTACTTAGTTACTTTTTACATTGTACTTTGAAATGCTTCAGACCCAAAATGTGCCACTGAAAATATGTGAAAATAAGTTACTATGTAGTTCATATGTAAAGAGTACACAGATAGGACTAGCTTGGCAAGCATTTCTTCACTGCAGCGTACCTACCCCCTTGAAATGTGGCAGAACATCACAATCCGTTGCGTGACAACAGCTGTACCCGTAAAAATCCTTCCTCACGTAAAACA…	CTTCACTGCCGACCTCTGCTCACGCATTTCGCATCGAAATACATGCACATTTTGAGTTGGAAGGCTATACAGGATACAGGTAGTACCAGTTTGTCAGTAACAGGAGTTCTGAGTGGATGTCGAAGCGCTGCCAGTAGACGGGCAGAAGTGGGTAGAAATCGCAAGAGCAAAGGTTGTTGATAGTTGGTTTTATCTTGGACATCTGCCGCAAAATGGTTCGTGCGTGGTACATGGACGATGATACAACTACAGATCAAAGAGAGGAGCATCAGCTGAATCCTCCTGTGCCGCTGTCACTTGATGAAGTGCGTGAGAAATCCGGGGTTCTTTACTGGAAGTTAGATGCAGACGACTACGAGCGCGACGAAGTGCTCGAGAAGCTGCGAAGAGACCGTGGAT…
OM_10768	AAGGGCAGGAACAGGGATGTGTACATACCAAACCTGAATAAATACCTGGTAAGGGTGATGCATGTGTTGAATTTGATCAAC	GTTGATCAAATTCAACACATGCATCACCCTTACCAGGTATTTATTCAGGTTTGGTATGTACACATCCCTGTTCCTGCCCTTCAATTATTTCTAGTGTGGTACTGCAACACAAATTATCTTCAGATTTATTGGCCCCAAACATGTTCAAATAGCATGTACACACTACAAACTTTTGCTCAGTTTTTATGCTGCAAAATACTTAAAAGAGCCACTTGATTCAGTTAGTCTTTAACAAAACAGATACCACAGCAGTATAATCCTTACGTTACACTGTTAGGCTGTCACACAGCATATCACTTAGAAAACACACTCCCAACCTGTCCTCACACTTCAAACTGTTTACTTCTTCTTTGCCTGTAAGCCAGCTCCAGCATTAAACTTGAAAAAAATTATGTCCCC…
OM_10771	ATAATCTCTGCACGGACAGTGTTTTGTGACAGACTCTTTCTCGATTGGCGTTCGAGAGCTTCCCCGGGACAGCTTGTGGCAAGACAGTGGGAGGCAATACTGGTGGGTCCCCTTTTGCAAATATGTACATGCTAATAAACATTTCACTC	GCTTTTATTTTGTGGTGACGTCAATGTCTCTGTTGGATGGTGTTGAAAACAGAGGTGTCTTCGCAAGGTGCATGAAAAAAACGTTATGGATTCCCTTCGAGAGCAAGTGATGATCAACCAGTTCGTTTTGGCAGCTGGATGTGCGCGAGATCAAGCGAAGCAGCTTTTACAAGCCGCTCACTGGCAGTTTGAGACGGCGCTCAGTATATTTTTCCAGGAAGCGACGGTGCCCAGTTGTCACCCCCATGCTGGACATTTTAATGCGATGTGTACCCCAGCCAACACTCCAGCAACGCCTCCCAATTTCCCAGACACCCTGATGGCATTCTCAAAGATGACGACGAGTCCAGCCGGCACGTCTGGGACGTCTCCCCATCGTGGCACGTTTCGTGGGGGAGG…
OM_10772	AGTCGTCAGTTGTCTTCATGGCTGTATAACTTGCATTCTTTCGGTCGTGCACCGTATTTTGTTTGGTTCCAATAAATCTGGTCTGAGGCACAG	GGTGGCGGCAGCTACCGTGGCGGAGGCAGGGACGGAGGCTACCGCGGTGGAAGCGGATCCAGTCGTCGTTCGCCCCCGCAAAGGTCTCTCTCCTACCCTGTTGTTCTTTTCACTGGCCAGTGATGATTGACGCCCATGGAGAGGGTGGTTTTCTTCGCGGATGGTTCCCGGGTGGTTGACGACGCGGGCCCGCTAGCTGTGGATGTGGGCGTGATTTTTGTCTTGGGGTGCGCCCTTCTTTCTTTCCCAGTCGGTATGGGCCACCTTCGCGGACGGAGTTCCAGCTGACGGTGGAGAACCTCAGCAGCAGAGTCAGCTGGCAGGATTTGAAAGATTTCATGCGGCAGGCAGGTGAGGTGACGTACGCAGATGCACACAAGCTGAGAAAGAATGAAGGCG…
OM_10774	AGTGAGGATAATAAAATAGACGCACTTTTTATAGACGCAGCTACAAATTTCTCAAATAAAACATTTGCCCCC	ACGTGATGGTTGGAGATGTGAAATCGGAATTGGGTTCTGTGGTTGGCACTTTTGCGACGAGCTGCTGAGCTTAGTGAAAAAGCATGGCAATGCCGTTACCTAGAATCCTTTACTTCGCGTACGGCAGCAATATGTGGTCTCATCGGATGCGTATCAGAAACGGAAGGGCTGAATTCTTCGACATTGGAACGTTGAATGGACACAAGATATCGTTTGTTGGCAAATCGGGAGCTTGGAGAGGTGGGACAGCTACCATCGTCCCTCATAAACCTGATAGCTGTGTTCAAGGGGTTGTGTGGTCCATACCCCAAAAGGACATTCCACTATTGGATGAGCAAGAAAATGGCTACAACGGTATCAGTGTCAAGATCAAGCTTCCATCTGGTGAGGAAAAATTGT…
OM_10775	TTCCGTCCTTTAAGAATTTTGGGTGCAGTTATAAAAATAGAAAGAGTAAAAATGATTCGTTAAAAATTGTTTTCGTTGCTCATTTGCTGCGTAAAAA	TTTTTACGCAGCAAATGAGCAACGAAAACAATTTTTAACGAATCATTTTTACTCTTTCTATTTTTATAACTGCACCCAAAATTCTTAAAGGACGGAACGAATTCTTGGCGCCCTAGTCGGATGTTGGAGTAATCGGACGTACGAGCTATTCCATTCGAGAAATGAAATCATTCGTTTTCCAATATCGTCGAATTCGTATTCGCACCGGATTACTCCAAGTATCCGAAGCTACGAGTTGAGACTTCTCAATACAGGATATTTCATCGGCGCCGTCGCCTGCTGGCAGGCGCAGCTTCTTTGTTGAGTCGTCGGGGATTTTACAAGTCGCAAGTTGCTTCGGTGAGGCCACTGCTTCTGAAAAGTTTGCTCACTAGAAGGTGCTCCATGCACAACACCTCG…
OM_10777	GTGGTTGTTACAGGTAGCTTTTCTTTAGCCCCGAGTGTGAATGTTGACGATATAATGGTTTTCCTCATGCATATTTCATTAACAAAAATACCGTAAATCGAGACAATGACTTCTGTCATGAAGCCAGGCATTACTGTTAACAATAGCTTGTCATAGTATCTGCGCTTTGTTCCTAGTCATTGGAAAAGGAATATATATATATATATATATTTACATTATTGTTGCATCCCCTGCAAGTTTTATGCTGTTGCACTAATAAAGAGT	ACTCTTTATTAGTGCAACAGCATAAAACTTGCAGGGGATGCAACAATAATGTAAATATATATATATATATATATTCCTTTTCCAATGACTAGGAACAAAGCGCAGATACTATGACAAGCTATTGTTAACAGTAATGCCTGGCTTCATGACAGAAGTCATTGTCTCGATTTACGGTATTTTTGTTAATGAAATATGCATGAGGAAAACCATTATATCGTCAACATTCACACTCGGGGCTAAAGAAAAGCTACCTGTAACAACCACAGTACAGTTCGTGCAGCACGTCCACCAGTTACGAATGGCCAATTATTACCCACCCGAACAACAGAGTCGGGAGGTAATACTACCTTTCTTCTCATACAGCAATCCGAGATGCCAAATACATCTCTCATACAAAAT…
OM_10778	ATTCCACCGTAGTGTCACATTGAAACATAGGTGGATGCAAAACTGTATAGAGAATGTGCTAGATCGGGGAGGCCACAACGTCATTTATAATCCACCGGTGTCAGCGTGTGCTGGCGTAGTGGCTACTTCATAACAGGTCAC	GTGACCTGTTATGAAGTAGCCACTACGCCAGCACACGCTGACACCGGTGGATTATAAATGACGTTGTGGCCTCCCCGATCTAGCACATTCTCTATACAGTTTTGCATCCACCTATGTTTCAATGTGACACTACGGTGGAATCCCAAGGAGAATCCCAAGATGTTGTCGTTTGAGCTTGGATGTACACTGGGGAATGCGCAGGTTGCAGGCAGAGCCGGGGCAGGTGAGACTGCAAGAGCGTCTGGCAAGTGTGGCAGAGCATCATCTGGTACCGGCTGAGCGTTAAAGGTTGTGATGATCCCATGACAGGTGGCATTGGCTTGGACTGATCCAGGTAAGGTTGAAGCTGGCAGTTTTACATACGTCTGACCTACCAGGCGATGGCTCACTCCCACCAGA…
OM_10780	GGGTATGACTGGGTTCAGCAACCTCTCCATCTTCGTTTTATCTCTGTTTCATACCACCCATAATAAACTCCGCATCCAGTCGTCTACCTTACACAGTCACGTTCTCT	AGAGAACGTGACTGTGTAAGGTAGACGACTGGATGCGGAGTTTATTATGGGTGGTATGAAACAGAGATAAAACGAAGATGGAGAGGTTGCTGAACCCAGTCATACCCAGTCATCATTTTCCTCAAATATCCCACTACTGCGCACCTCCACCACCTTGGGGGGTTTCACCGACCCGTTCTTACTGCCCTTTGTCACTGTCGACGTGCAGGACGTGGCTGGACTGGGCGCGACATGGGATCCGGCGGTCGACCCCTTGGGACTCCTGCCTTCTTCACTGCGGGCTCGTTTGGCAGGTGGCTCCGTGGTGCTGCTGTCGCAAACTGCGGCGTCTTCCTTGGGCTGTTCCGCTGCATCCGAGGCCCTCGCACTGGCGTCTACGTACTTGCTGTACGGCTGCAC…
OM_10782	GGAAAGGTCCGAGAAGAGGTCTAAGAAACACAAGAAGAAGCACAAGCGTTCTCGATCTAGGTCTCCGAGATGAACACTTCTGCGTCATGGTGTGGTGTAC	GTACAGAGAAAACTATTTGGGCCACTCCCTGAAAGCTCCCGTGGGTCGCTGGCAGAAAGGGAAGGACCTGACGTGGTACGCCAAGGAACCCAGCGGAAGCGCTGTTTCCAAGGGAGGGGACAGCAAGGTTCCnnCTGCCTCCAGTTCAAAAGCCGCTCAGCTCCAGGCCCTGAAGAAGGCTGAAGAAGAAGCCATGCTGAATGCCCTTGGCTTCTCGAGTGCCAAAAGTACGCATCACCAGCTCTCTAAAGAGGAAATGAACGAAGCTCTGAGACGAGGAGAGAGTCAGAGGGACGAACTGGACATCGAAAGAGTGGCCGGAGTCGGGACGTCCAGGCGACACTTTTCGGCGTCCTCTGGTGGCAGAGTTGCAAAAGAAGGCGTGAGCTTTGTGTCTCT…
OM_10783	AAACTAGCATACAGGCATGGCGAATTTCACCGAATGTGAATTAATAAAGTTTATTTTGACTTTTCGAAGCGCT	TGAACACGAGGTATTGTTTACGATTCTTTATGTCCGACGGAGCTACGGTGTTACAATGCTCTATTTAGTTGGATTAGGATTAGGGGATGTGCATGACATCACACTGAAAGGGTTAGACGTTGTTAAAAGCGCCAGTAAGGTATTCCTGGAGGCCTATACATCTATACTTACCGTTGGGCAACCAGAACTGGAGGCATTCTATGGAAAGAAGCTTGTTTTAGCCGATCGTGAAATGGTAGAGCAGGGTTGTGATACCATTCTGGCAGATGCGAAGGACCGTGATGTTGCATTTCTTGTTGTTGGAGATCCTCTGGGCGCTACCACACATACAGATCTCATCTTGCGAGCCCGTGAGCTGGGGATACAAACACGGGTTATCCACAATGCTTCTATTATGAC…
OM_10784	AGGAGAGGATAAACTTGGGAGTCGTTGTTTTATGTGCCGAGAGGGTCCTGGTTTTATATATATATAAAAAAAAAGACGTGGCACGGGCGTTTGGTAATGTTAGCTCATGCCATACGTATATCATATTTTAGAAAGATCGGCCGAAATTATTTTAGTTTTTAATAATCGGACAATATCTNGTATACGAAAATTAAGATAGCTCGTAAAAGCAGTGCCGTCGATGTCTGCGGGCATTTCTGCTCGAGGTTCTGAAGGTGGTTGCATGACACCAGTCGATAGATAATCCAAAGAACTCTTGTTTGAAAATGCTTATAAAACTATGGATTACTCAAGGGCTACTCTTTTGAACCAAATGTCGAAACGGAAGGGTTTTCGATACTAGTCTTGGTCCATTCCACG…	ACATGTCACTTCGTTTAATTTTGTCTCCATAGGCCCATACGATACATCGATTGTAACTACTTCTGACTCGAACCACTTACGATGCGACTGTTTACATCAAATCAAAAGGATGGTGATTACTTATAGACTGGATTGGCnGGATCGGCTAAATTAGCAGCGCCCCAGGTCACAAGAAGGCGGCCGCCAGCATTTGACGCTGGGAATATACAAGCTTCGGCCATCTGAAATAGTGAATAAGAAGCCATATCCGAAGTCACAGCCAGAGCTACTTGGCTTCGCGGAGTAAACGGGGAGATCCGCTGGTTTGTATTGGCACATAGTGCACATACGCATGTTAATCATACGGAAGTGTCAGTGAGTCACGGAGTCATATCTCATATGTTTGAAACAGCGATAGCC…
OM_10785	ACCCTGCTACTACCATTTCTATCTCACAATATTGTTCCTGTGCTGATCAACATGTCTTGCACATACTATTTTATCATATTGAACAAGTTGTGTCTGGTACAGCTTCTGTG	TGCACGTGTGAAAACAAATATGCAAGCATGGCTGCAAGTGAATCGCGTGAATGTGCTAAGGTTCATTCGTGAATAGGAAATGCTTTAGCATCGATTGCGCTTAAACTAAACATAAATGCGCTACGTATCTTTCCAGAAGCACATTCGAGACTGAAGACAACATTCTCTTAGTCTTTAGCTTCTTTAGTTTCGAACTTGATTCCTTCAACATCATGGCAGAGTCAGCGGTGATGGAGCAGTGTAACCTGCCGGTTTGTATCATCGTACTCGGAATGGCAGGTTCTGGAAAGACAACCTGGGTTCAGAGAATTACGGCACATCTCCATGCCATGAAGAAGCCACCATATGTTGTCAACCTCGACCCGGCTTGCCTGGAAGTTCCGTATCCCACCAATGTTG…
OM_10786	ACAAAAATAATAAAAATACCAGGAGTTTG	CAAACTCCTGGTATTTTTATTATTTTTGTGTGCGGTCAGGTATAAATGACCTCAAAAACTATACTGATTTAATGACGTACATGTACACATATCTAGTATCACACGCACAGCAACAAAATGCGGCCACGAATATGGACAACATGAACTCATAGGCCAAGCAACACTGAAGAACTTGTGCCAACGCTGGAATGAAACAGCTGGGCAAACAGCTGTTATTTCTTTGCCTGCTCCAAGTGTGTTCATTTCTTGCTTACGGAGTTTCAAAATCCTAATAAACACCCTGTATCTGACTGCAGCCTGCCTCTACATTGGAGTTTCAAAATCTTTCCTAGGCAATCACATTCACAGCAGCGCACACACTTGAACTAAACCGAGCGTCCAACAAGAAATGCTGGCAAC…
OM_10788	AAAGCATGGATGTCGAGTGGCGATGTGTTCCTTTTTTTCTTTTTTAATAAAGCCTCCCACATCACCAAGTGCAGCTAAGCATCCTTATTTC	GAAATAAGGATGCTTAGCTGCACTTGGTGATGTGGGAGGCTTTATTAAAAAAGAAAAAAAGGAACACATCGCCACTCGACATCCATGCTTTTGGCTATCAGACCGAAGTGTCACTGGTAGTAACTGTTCTTTACAGCATCTCAACAAACGCTGCTTCTATCAGAAGCAAGAGCACAAAACAGCGCAGATGCTGTAGATGAATCATAATACACAATGAATGAAAAAATGTACAGTGCCTGGACATGCATGCCTTGATCATGGTGCATTCTTCAGTTTCCATTAACAACTTCAGTCTCCATGACCTCCTCACCAGGAGGCACAACAGTGCCCTTTAATGTGCTAGCGTCAGCACTTCCCTTAGCGACTCTCGCCGGCAGTGCGTTCTCCTCCGTGGTAATT…
OM_10790	TCGTGTGAAATATATTCTAGTGCCGCAAATTTATCAGTTTGGGACGAGTTTTGGGGCC	GGCCCCAAAACTCGTCCCAAACTGATAAATTTGCGGCACTAGAATATATTTCACACGATAGGTACATTCTTTGAGAACAGGTATTTATTTCATGAGCAGAAAGTGGTACACAAATGAATCAGCAACAGTGCAGTATGTATATATGTACTATATGGAGGCCCCATGAAAGTTTCAGAGGAACCCAAGGGGTTCCCAGAGGAAATATGTTAAGGAGAACCAGTAAATTATTTAGTTCTGCTGACAAGATGAGATAGTAACTATAATGTGGGACTCTCTGGTGACTTGAGGTATTTAGTTCTCTATCATGCAGGAGTGTTGCAATGTTGTTGCGTATATTTGTCGCACATGTTAGAGAAAAATATTTTTGCATTGATTTTTTGCTATTATGTATGGTAATGT…
OM_10798	GCCTTATGGACGATTATGATGATGAAATC	GCTGTGTGCTTTCTTGCCTGTTGTAGCGCATATTACGAACTGAACCTCGCGTTCATTGTTTGCGACGCATCTCTTTTTATATTTGACAAGTTTTATAAGATGCACATAGCTCGAAGTATCGCGGCAGATCACAACGACCTTATTCATGATGTGGCATTTGACTTTTACGGCAAACGCCTCGCTACCTGCTCTAGTGATCAGTATGTGAAGGTGTGTAGTGCTTTGTAACCTTAACATTACCGAGTGTAAGTTGCTGTAAATGACAGGTGTGACTTATTTGTGGTACCATGAGCAAAGGAGAAGGGTTGACATTGCTGGCAGCTTATCAATCGTCTGATAGCAGCAGCGAGGAGGATTCTTTGAGCCCGCCGCCTCCTAAAGCAAGAAAGATGCTCCCAC…
OM_10802	AGACTGTTGGTGAAATGGAGAAAACCTGCTGCTTGTTTTTGCACTCATGTTTTTTCACTGTTGTGGTCTTATTGTATAGGTTTTAATGAAGGAGGAGTGTCGACACTGTTGTGTATAGATGGATATTCTGGGAAGCCGCAGCATTGTTTGTTGAAAAATGCTTTTTATTTTACTTTCAGTGATGAGCTGCGTTTTCTTTTCATGGGGAGGTAGCCTCGACACAAATATACTTCACAAAGGTTA	ATGGCGACAGTCGTTCAAATGTTCGTGGCGCTTCGTTTCGTTTCCTGCCCTGCTGTATTATGCACGTGTATCAATGTTTGACGTTACGAAACGTGTTTCGTTTACGCGGGCAATCTGCAACATATTTCGTTATCGGACTGCAGCGGTCGCCACTTCTGCGAAGGAAGCCCAAGAAGCnGAAGnnAGCCCACGTGTCAGTCCCATTGGAATACAACTGCTCTCAGATAATTTGCATAAGCAAATCTTTGGTGATTCGTCCTCTGCACCAGACCCGAAGAACGTCGAGAGGAGCATCGATCATTTAAAAGAGCAAGGCCTTTGGGGTCACGAGACCTCGACTGTTCCTGATGTTCATTTTCGGCTACCCAAATTGCTCGGAGCAGATCTCGACGAACATTT…
OM_10806	AAAAAAGGGTATTTTGCTCGCTGTCCTTGAAAATTTGTTTGAACCCAACTTTGCTATATTCCCTGGACGTTAGCTTACAATGTTTTACTGAACGAAAAATGTAAAAACATGCAGCTGTGTTTGAGACTTTTTTTTTTTGTGTGTGTGTGTGTGTGTGTGTGCATGTGCGCGTAGCATTAATGCTGGGCTT	AAGCCCAGCATTAATGCTACGCGCACATGCACACACACACACACACACACACAAAAAAAAAAAGTCTCAAACACAGCTGCATGTTTTTACATTTTTCGTTCAGTAAAACATTGTAAGCTAACGTCCAGGGAATATAGCAAAGTTGGGTTCAAACAAATTTTCAAGGACAGCGAGCAAAATACCCTTTTTTCAATAATGTTGCGAGACGACTGTGATCATGAGTGACGCCACAGTGGATTAATCTTTCCCTCACATGAGGGTCCATGAGCACCCTGCCACCAAATTGCTAGCGTCCTTGGCCAGAATTCAAAGGTCAACATACTACCTACCGAGGCCAGATAATTAAATAATTTCTTTAGCTGGAATCTTTCATACAGTTTTACTGGCATTTTATGCAGT…
OM_10807	GAAATAGCACATTTAATAAATGCTTTCTAATGTGT	ACACATTAGAAAGCATTTATTAAATGTGCTATTTCCATCCTCCAAGCCAGCCACGTACAAGACCAGTTATTCCTTGGCCCTTCTTAGTTTCGGCCACATCTTCAAGAGACGGGAACTCCATGTGGTTCAGTGCCAGGTCAAAGAAGAGGGGCTTGCATGCTATTGGTTCCATTTCTGGAGGGAATGGTGCGAGACGAGGATTCTTTCCTAGTAGTGTACTGTCCTCTATGTAAGTGTCCAAACGGTCCAGTAGATACTTAACTTCTGTATCAGACATCACAGCTGGCCGTGCCGCGGTTCCAAGGAGACTGTCGGCATGCACAGAGTACTTTTGACCCTCGAGCACAGTCTCCAGCTCCTTCAGGGGACTGACGGCTTCCTGTGGAAGAAGGTGCGCTC…
OM_1081	AACAGAGGTTAAAGTATTCAGCACTCATTAAAAATTTCATAAATTAAAACCTTATTCGTTCGTATGCGTGAAACGTGGCGTGTGAAGTCAAGGGGGGCAGTTGTCCGTGAAAACTGCGTAGCACAATCAAGTGGCATAGGCTGATGCCAATGGTGTATGTCTGGCTGTTCAATAAAGATCGTTCGTTGTGCACTCGGTGCTTTTCGATATTACATCAGGCTCTGTTGCACTCCGAAGTT	ATCTTCAGCAACTCATACTTTAATGACTATTATCAACTTGTGAGAACTTCCAGAAGTATCTTAAATAGTCCTTCGATAATTGTAAAAATTATAGACTCTTCTTCGGTGCTCTCTTGGGAACCGTGCTCGTCGGCTATTTTGCTCTCGAAAGGTTGGTCGGAAATAGGCTTGTCGTCAGCGTAnGTGTAGTCATCGAAAAATGTGTCCCTGCTATTATCTACCTGCACCTCAAGCTCGTAGATGCTGACCTCGTGAGAGGGATGGCCGTAGATGCCGATACCGATGGGCCGTTTGAAGCTCCGTGGAATGTCGATGCGTTCCAATCCGCACGTCGTAGACTGCAACTTGTGCATGCTGAAGTCGTACGTTGGCTGTGTCTCCCCTTCCCCGATGTAGAGG…
OM_10811	GGGCAGCAGTGAAACTGGCAGCTCTTCAACTTCTACAGCTTCCTCCTCGGCTTGCACAGTCTCTTCCACGGCTTCCCCTGCGGCTCTGGCAGGCACAACTGAAAAAAGGAAGGCTGTAGAAACTTCAGCATCAGATGTTAACAACCAGCTGCTCCGTGCAGTTGCAGAGCGGCTTAGTGGACAACAGCCTACTCGTAAATGCTATAAATTTGGCACGGTCTCCGTGAGAGGGCAGAGAAGATTATTCCGCATTCGGTCTGTCTTTCTTGTCAAGAAGCCCCCATTCAGCAAACATTCTGCACAGCCCCAGGCTTGTGGGCAAAGGTCTCCTCCCTGCCAAGACCAAAAGGGAAACCTCTGTTCCCAATCGGAGGAAAGTGCGACAAAAGGGGTACAGTG…	ACAAACACACAAATCTTTACTACTGTATTGGCATTTTCAGCATGTAGCGCAACATTCAAGCACATAACTCGGAGTTTTTCGGAACACGTCACATTTCCAATAAAAATATCCGGCGGTTGTTTTTCAGCAAATGCCACGCAAACACAGGGTAAGAAACTACTACAATGATCACATGATAAAGGAGCTTCTGTTTAAGTTTGTTGGGAGGGCATTCAACTGAAGAAAAGATGAAAAAAATTTATAATTTAGTCGGGTACTCCATGAGAGATCTGTCTCTTCTTGACCTTCCTGTACGAGACTGCCCCCTGCCCTGTTTAAGTGGACCGTTTTCAAATGAACAGCCCCCTTCGGAGCTATTCTTCTCAGCCACCCAACAGTCATTGTTCAGAGTAAAAGCCT…
OM_10814	AACGGGAGTGTTTATATTTCTACAAAGTATATGCTGTTATAATATATGTACACGTATTGCTAAACATTGTTTCATGGTTCTTCACTGTCCTTCATTGAACAGCCGCCTGTTGTTAACCAATAAATATTTTTACTAAGAAAAAGAGAGGAACTTGATTTA	TAAATCAAGTTCCTCTCTTTTTCTTAGTAAAAATATTTATTGGTTAACAACAGGCGGCTGTTCAATGAAGGACAGTGAAGAACCATGAAACAATGTTTAGCAATACGTGTACATATATTATAACAGCATATACTTTGTAGAAATATAAACACTCCCGTTGACTGCTCTAAAAAAGACGTAGGAAAGAAGAAACATGGTCACAGGACTGATGCCGCACAGTTTGCATCTCGCATTCCAACACAGCTTCACACATAACTGTCATTCCAGTTCAGAACTGTTCGTGCAACAAGTCCACCAGTATTTTTGCCACGTTGACTTTGCTGCTTCGGACTGTCAGGCGGTACATGAGTGCTTCCGTGTTTGGTTCCAGGCGGAGCAGGCACCCCATCTGCTGTGCCC…
OM_10816	GTCGTCGAGGCATAGCTCCTTCTTGCTTCTATGCTGCTTGTCACAAACACAAACCTTACAGTTTTGTGAGCTCTCAGCGAGCCTTGTGCCAGAGGAATGTTTCCGCCCATCACAAGTGAAGTACATGTTCAATAGCTGCATTTGCATTACTATGCCAGGAATGCTGAAATGACATTTGTATTCAGATATTTTTACAGGGGGCTTCTGTGTCCTCCAGTTCTCTTACCGGGTGAATTTTGGGAGGGGAAAGGTCTGCTGCTTTATATTCTTTGACCTAGGCTGTCCCCATTTATGTGTACTTGATGAGGGCGTCATTATCATTTTCAAAAGACTATAGTCCACTTTTCATTTTATACATTATGCTGTTGTGACACTAAAGCATAATGGGAGATTTGCGTG…	GTTTAGATTAACATGCTCTCCACTGCAGTCGCTGCTCCCAGGCGGACTATGGCTCCGTGGTGCTGGGCCGCCGTCGCTGTCTTCACATTGGTAGGCCTCGCGAGGGGCTACGACTGGGGTGGGCGCTTTACGCAGCCCACATGCCTCGACATCCCGGACAACTTAACACTGTGCAGGAACATCGGCTATAGTAAGATGCGGTTGCCCAATCTTCTCGATCATGACAGCATGGCGGAGGTGCAACAGCAAGCCCGTTCGTGGGTACAGCTGGCCAACCGGCGATGCCATCCCGACACCCAGCTGTTCCTGTGTTCCCTTTTTTCTCCCGTGTGCCTGGACCGTCCCATCTTTCCGTGCCATAGTCTATGCGAGGCCGTACGACGCGGATGCGAAGAGACG…
OM_10818	GTACTAGCTCAAATCAGATTTTACTTTCCTAGTTGTGCATATTAAATCCTAA	TTAGGATTTAATATGCACAACTAGGAAAGTAAAATCTGATTTGAGCTAGTACATTCATATACGTAATTATACAATTATTCAGAGCTCGAACTTGACAAAAGAGGCACTCACGTAGTGTTTCACTTTCCAAAAGTTACTTCACCAATTCTCTTTTTTTTCTCACATGTGTAGGCnTTGACACCnnTCAGCGAGTACTACAAGCTnAAACTTCATAGGCTGAGGCAACAnGATnTGTAGCATTAnGGTACGnTATnAGCTTGTACTTACACATGAGTAAGACACGTTTCCAGCAAAGTAGCTACCAGCACGCCTGTGCAGGCAGTACTTTTTCAACCGCAATGAACACGAGCAAGGCAATTATGTAACCATAGAAAACCAAAAGGATTATCAAACTACAGG…
OM_1082	ACCGTGATCCAACGTGTCCAGGAAGAGATGGCCAAACGCAAGGATGCTATGGAGTCTGAAGTGCGTCGCCGGGTGGAAGAGGCACGTTTTGCCATGGAAAGGCAACTCATGCAAGAAATCGAACAGCGCCGTGCAGAAATGATAGCCGAGCAGCGGCTGAAGGAGGTGGGCCATTTCTCTGTGCTCACCCCAAGCTGCAAGTTTGCTCTTGTGATGTCGACATTGTCGAACTGCTACAAGCTTGCTTCTTCCTGTATTTGAGGGGATTTCTGGGTAGTGCACATAGACAGAGCTGTGTGGTAAATGTCGTATGCTGTGGTGGCTGTCTCTCATCATATATTTTGTTGCATAGATT	AATCTATGCAACAAAATATATGATGAGAGACAGCCACCACAGCATACGACATTTACCACACAGCTCTGTCTATGTGCACTACCCAGAAATCCCCTCAAATACAGGAAGAAGCAAGCTTGTAGCAGTTCGACAATGTCGACATCACAAGAGCAAACTTGCAGCTTGGGGTGAGCACAGAGAAATGGCCCACCTCCTTCAGCCGCTGCTCGGCTATCATTTCTGCACGGCGCTGTTCGATTTCTTGCATGAGTTGCCTTTCCATGGCAAAACGTGCCTCTTCCACCCGGCGACGCACTTCAGACTCCATAGCATCCTTGCGTTTGGCCATCTCTTCCTGGACACGTTGGATCACGGTCTCTTCTATCCTCCGTTCCCGAGCTTCTTCTGCTATCTTTGCCT…
OM_10821	GATAGCTTTCTTGACAATTAATGCTAATGCTGGCATACTTCGCGCTTCATGAAGATCTTTTTCAACTCTGAGACACTTGCAATAGTCGATGGACTCTTCTGCATTTTGTGAAGTTATGTATGCGGTATTTTATGACACTGCATAAAGTGCGTTCA	TGAACGCACTTTATGCAGTGTCATAAAATACCGCATACATAACTTCACAAAATGCAGAAGAGTCCATCGACTATTGCAAGTGTCTCAGAGTTGAAAAAGATCTTCATGAAGCGCGAAGTATGCCAGCATTAGCATTAATTGTCAAGAAAGCTATCTACCTCGCACTTAGTGGAGAAAGTTTAAGTACTAGGAAAAGTGTGTTTGGAGAATGTGGCGCTGAATGCAAAGGTACCGGAGAACACTAAATAAAACAAAACAAAACATTTTGTACAAGCAGACATGTTAATGCCTATATAATAGCTCTCGCTTTTCTTTTAGTGTAACCAGTGCACATCAGGGCTATGCTCATGATGGATGGCTAGAACGTAACAAACTACAGCATGTATATACAATGTCTTA…
OM_10824	ATGCTGGTCCTCTTCTGTTCGCTCAGGTCTAAAGTAATAAATGTTTTGGGTCTAAGTTATGCAGCATCTGGTCTGTCATGTGACTGTGTGTCAATAAATTGTGTAAAAGTGAAAAAATAAATAAGCTTTGCTATTTT	AGTTAAGAAAGAAGAACCTGTGGAAGGAGTGCCCGTGGAAGGAAAGCAGCGGCTGCCGTCAAGAAGGCAGTGGCTGCGGTAGAAGAAGAAGAAGACCGCGCTTCGCAAGGTGAAGAGGAAGAAGTTAAGAAAGAAGAACCTGTGGAAGAAGAACAAGAAGAAGTAAAAGAAGACATAACTACACTGGATCCTCCATCGTTTTCACCACTGGCTAGAGGACCACCAGAGCCTCTGCACCAAAACAAGAAACTAAAATGGGATCATAAGGTTAACCTCATCGGGGAAAAACTCATCAATCCCATGATACACTGCTGCGAGAAATGCAACCTTCCGATTCTTACCTACGGTCGTATGATCCCCTGCAAACACGTGTTTTGCTATGACTGCGCTAAGAAAGCG…
OM_10828	CTGAAGCTGTTTTGCTTTCTTCGTATCGGTGCACGGGTGGATATACATTTGATCGAATGCTGCAGACAGGTCCTGCATTTGCTGTGAAACTTGGCAGAAAGAAAATAAATGTGGCTTAGGATGCACAGCCATCAATTTCAAGTTGCTTCTGTATTTGGTCAAGTAATTCCGTACTTTTCGGTGCCAGCGTGTCGTCATTAATGAGCACACGTGCCTGTGACATCAAAGA	TCTTTGATGTCACAGGCACGTGTGCTCATTAATGACGACACGCTGGCACCGAAAAGTACGGAATTACTTGACCAAATACAGAAGCAACTTGAAATTGATGGCTGTGCATCCTAAGCCACATTTATTTTCTTTCTGCCAAGTTTCACAGCAAATGCAGGACCTGTCTGCAGCATTCGATCAAATGTATATCCACCCGTGCACCGATACGAAGAAAGCAAAACAGCTTCAGTCAAACATATCACAAATTCCATACCGTCACACACTATAACAGTTCAAAATTGGAGCCCAAATAAATAAATAAATTACGCAATATGTGTACAAAAGATATATTCCATCTGTATAACAACCAAAAATATAAATTACCACGGCCTAGACGACAGCAAACTGACCATTACGTGC…
OM_10829	TGGATACCCAGTAACCTTGAGGTTTNCTTTTTTTATGTAATATGTATAGAAATTTTTTTATTTTAGGACCGAGCTATTTAATGTGTGTGTCATAACATC	GATGTTATGACACACACATTAAATAGCTCGGTCCTAAAATAAAAAAATTTCTATACATATTACATAAAAAAAGnAAACCTCAAGGTTACTGGGTATCCAACCCTATACGATAAACAACAATACATGGTATTGTAGAAAGGTGGAATTAGATCCGTGGCTTnTCCTAnACCCACAACCCGCTTTCTGTCGCATACTTTTTTCCTCTCTGGTCAGTGCAAAATAGAAGGTATGACAAGACAGCGTTGTTCACACAACATACGATAATCTCTCAACCCACTGCAGTGGCTTGAAAGGAACACAAGACTATGTATACACATCTACAGTGCAGTTTGGAAAGATGACATAACCTGTGGCATTTTACATGAGCATGAGAAAGACAACAACTATCCACACTCTGTA…
OM_10831	GTGGGTGCCAGAAAGAAAAGCTTTTCTTTGCATTGAAAGCGAGCGTAGAGCAGAGTCAGGCTTTCATTTCACACTCCCTGGCCAAGTGGCCCACTTCTCCGCACTGGTAGCAGCGATTGTTGGAACGGGTCGATCGGCAGTTGCGTGCTATGTGGCCACGCTCGTTGCACC	GGTGCAACGAGCGTGGCCACATAGCACGCAACTGCCGATCGACCCGTTCCAACAATCGCTGCTACCAGTGCGGAGAAGTGGGCCACTTGGCCAGGGAGTGTGAAATGAAAGCCTGACTCTGCTCTACGCTCGCTTTCAATGCAAAGAAAAGCTTTTCTTTCTGGCACCCACACGAAAGAAACAATGTCAACCCCCCCTTCTTCAACTTGTTCTGTGGAAAACAAAAAAACTAAACAAAGCTGTTGTCATATTTCCACAGAGTCCCCCTTCCCATGTCCTTTTCGGGGGAAGTGCTCGTTTGTCGTTGGTGAGATACCCCCGCGTAAAATATGCCGACGGTGCAGTAGCCGCTTTTTCTCTTCGTCCCGTCAGGGTTAGGACTGCACACGTTTGGGTTCC…
OM_10834	TATAGGAAGTCAAAGCACCGCAGTACAAATAGGGAAGTAGAGGTTCAAGAGTGAAGTTTCACAGCTGTTTTCAACGCTTCGAACAGCTGACGAACCTTAGC	GCTAAGGTTCGTCAGCTGTTCGAAGCGTTGAAAACAGCTGTGAAACTTCACTCTTGAACCTCTACTTCCCTATTTGTACTGCGGTGCTTTGACTTCCTATACCAAGAGAAGCAATGTGGGTATTCGGCTACGGGTCACTTATGTGGAAAGTAGATTTTCCTTACGAGAACAAGCTCGTTGGATATGTTAAAGGCTATGTGCGGCGATTTTGGCAAGCGAGTGAAGATCACAGGGGAGTGCCAGGAAAACCAGGACGCGTTGTCACACTGATATCCTCCAGTGACTCAAATGACTGTGTATGGGGTGTTGCCTATGAAATCCACTCTGATCAAAAGGATAAAGTGTCGGAGCACCTGGATTACAGAGAAAAGGATGGCTATGACAAGGTAGAAGTACTCT…
OM_10840	CATGAATGTTCCAACTGTTGTGAAGCAGCAC	GTGCTGCTTCACAACAGTTGGAACATTCATGCAACCAGATTTACTACCTTCGGAAGATTACTGATCTTTTTTTTTTTTGTTAATTTCCAGACATTCCTGTTTATGCGCTGCTCACTCTTTGAGATCAGATTACTGCAACCTACGACTGTTTGATCACATTATCACAGATGTCGTCATTGTAAAGCGCGTATAATTnAGAGCTCCATGGGCCTACGACGACGAGGACGAGACCTTGTTGTTGTTCGCTTACAAATCTAGCACGTCTGCAAAAATGTTTGAGGATGATCGAGAGGACCCTGCCAAATTTTTTCAAATCCTCTCGCACCACACTTTTTTTGTCTGATAGACACAAGAATGCTACTCAAATTAGAGTCTCCTTCGAAATACCCATTACGTCAG…
OM_10843	GATTGTTTTCAGTATTAAGATCTGCATATGTAATGCATGTAGTCATATTTATTTCAACACCCACAGTTGTGCGTGGAATATAAATGTGTTTGTATTTTTATACTCGTTGTGTTTAAATATAGAACACG	CGTGTTCTATATTTAAACACAACGAGTATAAAAATACAAACACATTTATATTCCACGCACAACTGTGGGTGTTGAAATAAATATGACTACATGCATTACATATGCAGATCTTAATACTGAAAACAATCCTGCACTATGCACAAGCTCAAGTCGGTCAATATTATGACAAGAAACTGCTAGCATAAGTTGCCACCTCTGTGTTCCGGAATATAACCCATCACTCAGTTGTAGCATCTTCAAAATAAACACCATAAAACGAGGGCAGGGTAACAGGGGTTAGCCTGTGTGACCTTGATATTTTGCACAATATTACAGCACTGATGTCACACACCTCGCCCCGTTGGCTAAAGAATACATGCTCTCTATACGGACGTGGAAATGAAGCTGTACACACCTCAG…
OM_10844	TTGGAGGCAGCTTCGTTGCATCCGGCCGAAGTCATGGGGATACAGAAGAAGAAGGGAACGCTCGACTTCGGAGCGGATGCCGATTTTGTTCTGTTGGACAGCGACCTGCACGTGCTCTCCACTTGGATTGCGGGTGAATGTGTGTGGGAGAAGGATCCAGGAAAATTACGTTTTATGGAGACCAACTGATCCACAATTTATGTTTATGTTGGGCACTGTTTCTTGAAGGTTCAAAGAGAGTAGTGTGTTGCAAGGCAGAACATGCAGGTGTGTACATTTCAAAAAGCCTGAAGCGATTACTAAAAAAAATTTTACCAAGATTGTGCAAATTCCCTCACTT	AAGTGAGGGAATTTGCACAATCTTGGTAAAATTTTTTTTAGTAATCGCTTCAGGCTTTTTGAAATGTACACACCTGCATGTTCTGCCTTGCAACACACTACTCTCTTTGAACCTTCAAGAAACAGTGCCCAACATAAACATAAATTGTGGATCAGTTGGTCTCCATAAAACGTAATTTTCCTGGATCCTTCTCCCACACACATTCACCCGCAATCCAAGTGGAGAGCACGTGCAGGTCGCTGTCCAACAGAACAAAATCGGCATCCGCTCCGAAGTCGAGCGTTCCCTTCTTCTTCTGTATCCCCATGACTTCGGCCGGATGCAACGAAGCTGCCTCCAACGCCTCCACTTTTGTGCACCCTGTTGACTTCATTAGGAACCGCACACAGAAGTCCATCG…
OM_10846	ATGACGTATTTTTTGCCGGTGATTTAACTGAACGGTGTTCTAATGTGTTTTTTACATGCTAAATAAAATTATGGTAACGTGTGTGTGCGTGTGTTGTGCAGCCCAAGCCCA	GTCTGGAAGCTTTCTATTACATTTTACCGGTTCATTTTGTTTCAAGACCCATAGCCCCCGGTCCACGAAAATCGGAATTGACCTACGGAAATTTGCAGTGTGATTAACAAGTTGAAGGATGGATGATTCGAGTGTGGACTGGCCACAGAGATGGAGCCACCTTGAAAAGATTCTGAACAGGAGTGGTCCATTTGCACATCCAGATTTTGAGCCAGGTCCTGCGGTTTTGCAGTTCCTCCGGAACACTTGCAGGGTACTTGTGATTGGAGCTGGAGGTTTAGGATGCGAGCTACTCAAGGATCTGGCCATGATGGGTTTCCGAAATATTGACGTTATTGATATGGACACGATTGAGTTGTCAAACTTGAATCGGCAATTCCTCTTCAGGCAGTGTGATAT…
OM_10848	ACGCCGCAGGCGGAACAAGTCGTTCAACAGTTCTTCTCTCTCCGAGTGACAAAACCATTCCGGACTGTATCCACGACCGGCCACAATTTCATTCCCACCTCATTTTCTTATTTCATGTGAATTCCTGCCCAAAAGGGTTCGTGTGTGATGGACGACACATTAGGACGGGCACTGTCTAGAGGCATACAGTGCCCGAAGTGTGTCAAACATTGTTAACTGTTATTTATAACAAGATATTATATATGTTCTGTAAATATGTACATATATAAATAAATTTTACCTTGA	GATCGTCCACGTTTTTGATAGCTACAGGGAAAGCATAGCATGAAAACACGCACTGGGGTCGCATGGGTCGCTGTTCGTGTGGTAGCTGCAATGTTCTAGTTTTTGTGGACGAATATGCGTTTCTACGCTCTTCTTATCTTCGTAGCACCTGTGGTATCGGTTCAAAGAGCTAATGATAATGTGTCACCTAAAGAATTGCCGGACTGCTCTAAAGTCTCTGCCTCAGGAGAGTCTGCTCGGACGAGCACATCGCCCAGGGAATTGTTCATTGTGAGCACATTGGACGGAAAGATATCGGCTTTGGACCCGTCTGAAAATGGGAACTTGGTCTGGTCCCATGAAACAGGACCCAATGGCCTCATGTCGTCTAGTCTCAGCAAGCTCGAAGTACGCAACCGT…
OM_10852	TACATCCATCTGTCATTGTATATGTCATTCAATGCGACTACATTTCCTTTTATCGCACATAGTAAATGGTTCT	AGAACCATTTACTATGTGCGATAAAAGGAAATGTAGTCGCATTGAATGACATATACAATGACAGATGGATGTAGCACTGTGTTGTACTCGCCCCCTGTTTCAGCTGAGACCTAAATAATCATCCATGAGTGTACCGATAGCAAATATGTCTGATGCATCTACTCTTGTACCCACAATCTTTAGCCGTATTTCGTCATCCTGCTGTATTACAACATCCTCATCCTGAGTCCTGTAGCAGGGTGGGTTGGAATTGGGGTCAAACTGCATATCTGATGGGATTGAATGTCTTGAAATGAAGCAAGACAACGGTCCAATTTCAGTAAAAAGCCCAACCTTGTTGACTTGAGTTACGATGGCATCAAGAACTTCTCCnTTAAACGGCCGAAAAACAATTGCTTT…
OM_10854	TGCACGGATGTTGAGCTGTCTCACTCTCCAGTTACGGTGACTGTACATAATGTTTTTTTTTTTGCTCAGTTGATATGCACATGTTGAGAAGTGCTTTTTCTCGCAAAACTGCGGGTGGTAAATTTATAATAAACGTTGTTTCTATTACAATCTCGTCTTTGCAGTGTTCTAATTAAGGTGCGGAAATAAAGCGACAAACACGGATAAAGGTAATGTTCCACGACATCTTGTTCTTGGAACAGAAA	TTTCTGTTCCAAGAACAAGATGTCGTGGAACATTACCTTTATCCGTGTTTGTCGCTTTATTTCCGCACCTTAATTAGAACACTGCAAAGACGAGATTGTAATAGAAACAACGTTTATTATAAATTTACCACCCGCAGTTTTGCGAGAAAAAGCACTTCTCAACATGTGCATATCAACTGAGCAAAAAAAAAAACATTATGTACAGTCACCGTAACTGGAGAGTGAGACAGCTCAACATCCGTGCACTTCACTTATCCAGTCGTCCACACAAAGCCCGTTGTAGCGTTGCTCGACCTGCATCGGCAGTCTATGGTCTCGAGCGTTCGACAGCATCTGAGGAGCAGGCTTCGTCTCGGGnnGAATTTCAAACTCTTCAGCGTTTCGAAACTTTTTGTAGTT…
OM_10858	AACTGGGATGTGCATGTGTTGCTGGTATCTTGGTACTGAAATTTGTCTTTCTNTCTCCGCTGAGTCACACTGACAGCGTCAATAAGCAAAAGGGAAAGGGAGATCGACCAGTATTGTTGCTAGATGTCATCGAGAGNTAAAAATAAAAGTAATGCTCACTAAAG	CTTTAGTGAGCATTACTTTTATTTTTAnCTCTCGATGACATCTAGCAACAATACTGGTCGATCTCCCTTTCCCTTTTGCTTATTGACGCTGTCAGTGTGACTCAGCGGAGAnAGAAAGACAAATTTCAGTACCAAGATACCAGCAACACATGCACATCCCAGTTATTGCGTCGTATTCCTGATCACTGCAGTTGACTAAGAATCTGTATTCACAACACATAACTTCACTTATCAGATGAAGTTTCTTCAATCATGTCTTCAAGAGnGACAnTCAATAATAGACAAACGTGTAAACACCTCATCAATCCAGCTGAGTCAATGTCTTATTACTTGTACTGCAGCCTAGATGCGATATATGTGCACTCCAATTTAGGACAATATCCTCCACCTCAAATGCAC…
OM_1086	AGCCCATTGACAAGAAGGCTCCCGATTTTGTCTTCTTTGCCCCGCGGTTGAGGATCAACAAGCGCATCTTGGCCCTGTGCATGGGGAACCACGAACTGTACATGAGGCGACGCAAGCCGGACACTATCGAGGTGCAGCAGATGAAAGCCCAGGCCCAGGAGGAGAAGTTGGCGAGAAAGCAGGAGAGGGAGAAGCTGCGGAAAGAAACAGAACTGCGGGAGATGGCAGAGCGCAAGCAACAGGAGTACGCGGAGCGCCTGCGGCAGATGCAGGAGGAGATGGAGAAGAGGCAGAAGGAGCTTGTAGAGGCGCAGGACACTATCCGCCGCCTGGAGGACCAACTGCGGCAAGTGCAGGCGGCCAAGGAGGAGTTTGAGCGCAAGCAGAGGGAACTCGAAG…	CCCCCCCCCCCCCCCCCCCCCCCCCCCCCCCCCCCCCCCCCCCCCCCCCCCCCCCCCCCCCCCCCCCCCCCCCCCCCCCCCCCCCCCCATAGTTGCGGCCTTTCCTCGAGCCTGTCGTGGAATGGGAAAGGCCGGTAGAGAGAGAAGGAAACTGGTGGATGCTACTACATGTTTTCGAACTGGTCGACACGGCGCTTGGTGTTGCCCTTGCGGATCTCGCGCAGCGTCTTGTACTTGTCCCTGCCCTGCCGCACGTTCTCCTGGTGCAGCATGTCGTTGCGAGTGATCTTGGTGTCGTCCTTCATGGCTGACAGCTCCTTGCTCAGCATCTCTAGCTGGTCACCCAGGTGCTTCTGCTTGGACACAGCGGTCGAACGCTCCTCCTCGGGGCGTGGAAGG…
OM_10861	ACCCTTTTCAATTATCTATCAGAAATAAAGCGTATTCCGCTCGTTTGGAAGCTCA	ACGTAAACCATGTAATGTGTGGTGCCGGGTTCTGGCGTTCTTGGATAGCGACTCCAAAAACAAAAAAAAAAAAGTCCAATCTGCCATTAGTGATAATGACTTTCTTACCGCTAGCTCGCGATTGGATTATTAATATTGGAATACTGTTGTAATGTATGAAAACGATGTCCACACTCTTGCCTGAGACTGACAGCGAGGATGAACTGCCACCCGGCTGGGAAGAACGTGTCACCGCGGATGGCTCCGTCTACTACGCTGACCACACTTGCAAAGGCACTCAGTGGACACATCCTCGCACGGGAAAAGCAAAGCGTGTCTCTCCGAATCTACCATTCGGCTGGAGGAAAAGCGTGAGCCCTGATGGGGCGGTGACATACGAAGAAATCACCTCGGGGCGAA…
OM_10866	TTCTTTGCTGCACTTTGTAGCAAGACAGAACTGATGTTTGG	CCAAACATCAGTTCTGTCTTGCTACAAAGTGCAGCAAAGAAGGTTGGGGAAAGTGCAGGTGCTATCTTTATTTGACAACACATTTCACGTTAACTTCACACAGAAGCACCACATCAGAAACATACTGTATAAATAAAAAGCACACTGGGCTGTCCTCAGACCTGTGGAACAGAATAAGAAGTCATTTTACAAAAGCTCTTCTCCAAGAATCCAAAATAGCTCATTTCCAATTTCCTGTAATGCCCTACGAGTTATGCTTTCTCCAGTTGCTTACAATTGCGGATTACGTAACCTATATTATGTCTAAATAGTCCCATCTGCACAGCGCCCTTCCTATACACGGTTAATTTGGATAAGTGGAAGCAGTCATTTGCCAAAACAGAAGCAGATTCTAATTCA…
OM_10869	AAGTGATGATAGCAATTCCTAGCATTGTTCATAAAACATTGTTTGTAAACACCAGTGACAAGTTGCCAATGTCGAGAAGCAGTTTGGTAACATAGCTGACCTGTAATGAAATGGAAGTGCTCCAAAAGGTTGGTGGTTTACCTGTACCATATGTTTGAACAGTACAATCTTCAATATGCAAAACTACTCAGTGTCTCAAAGTGTTTAGACATCTTTTTCAGTGATCTGTTTTTGTTTCACTGGTGTTTGTCATACTCTGCTTGTGTGATTCAACATTCCAGTCCAGTGGAAGGCCTTCGTTCTTGTTAAATTCAGGTAATAGTGAACAAGTGCTGCATTAAAGTGCAGTTCTTTTATGATAGTTATTACATACTTGATAGTCACCTACCAGCTCCCACT…	TCGGAGCACTTTTCATGCGTTCGCTTGCTCAGTCCGGCGCTGCTCTGCTCGGTGTGCAAGCGTAGCCACTTTTGGTTTATCAACAATACAGGTCGTCATATGAGCACTGCATATGTGTAACAAGAGTTGCCTTGGCGTTCCCACTACCCTCAGGCCGTAGAGAGTATTGTTGACATGAGTGCTGGCGAGCTCCCATCATCTATGCCCGTATGTAGCCTCGTGGAGGATAAGCTGTACCTTGGAGCGAGGGATGCAGCGGAAGATGAAGAGCTTCTCAAAGGGTTCGAAATCACTCATATTCTTACCGTGGACATTTTCCCTTTGAAACTCGCATCTGAAAGCAGTTGTAAGTTGATGTTCCTCCGAGCTGACGACGTTCCAGAGGAGGATTTGCTTACC…
OM_10870	TAGCTATCAGCAGAAATTTGAGCATGACTAGAAAATGTATAAAGAAAACGTTGGGGTTTCAGCGTGTGCACATTCAATTGCAGTTTCCCTCACATTGCAGA	TCTGCAATGTGAGGGAAACTGCAATTGAATGTGCACACGCTGAAACCCCAACGTTTTCTTTATACATTTTCTAGTCATGCTCAAATTTCTGCTGATAGCTAACGTGGACCAGAGGTTACGATACGCCCATTATTTCTACCACGTCCCGAAAGAAAGCAGGCAAGAGCTCTCAAATGCCCTAATCGCCAAGTGCTCATCGAGGAGCCCGTCAAGTTGCTCCTTTATCAGCCACAAGGAGTTGGAAGTGATCTACAGGAAGATCGGACCTTTTCTATTTATCATTGGAACTGACGGCAAAGAGAACAATCTGGCTGTCTACGAATTTATCCGGGCATTTGTTGACGTCCTCGACACCTATTTTACTGGCGTGACGGAGAAACACATAATTGCTAACCACCA…
OM_10874	AATAATGACTAAGCTTTTGCAATAAATCTAATTTTCACAAA	CGCAATTGGTCTGGTTGTGGTTTTTGCAATATTGTGCTACTTAAGACCGAAGTATGCCAGAATCTACGGAAGATTTCGTGCAGACCCTTTCTGTGAATTTAAAACAAGACAAGTTTGAAACTTCCAATGATATCGCGAAGTTTCTTGTGAAAGTTTTGGTGAGTTTAATAAAGCACCGTGAATGGAGGACCGGCCAGGACCTGCTCGCAGTCTTGAAATCGGAAGGCCAGAAAATGATCAGGCTTGACCCGACAGAAACTGCCATCGGAAATATCGTGCGTAGGATACTGAAGATTGTTCGAGACGATTAnATnAGCGTCGAATGCGGACGACAAnTCGAAGnCGACAGCGACTCGTTGCAAAAGATGTTGCTCAGCAAAGAAGACACTGTTGGnACAT…
OM_10876	GTTCTTTTCAGTTCTTCTTTAAGTTAAGAAGATAAACACGAAATCAGTTAGATGGATCGAGAAGAGAAAGGCCGAC	GTCGGCCTTTCTCTTCTCGATCCATCTAACTGATTTCGTGTTTATCTTCTTAACTTAAAGAAGAACTGAAAAGAACCCTGCCTTTATTTTTCCCCCTTTCCGGTAGAGAGCGTTCGCGACTGATCTCACGTCGGTTCGACAGCATGATTTCACTTTCACTAACAAATAGGAAACTATGCAAATAAGGCGTGTCGAGAAACCCGAAGTCACAGCTTTTTACACTGTGCACAGCTGGCAGAGTACCGTCTTGAAAGATTTCCGTACCGTAACATACACAAAGGCAAAGTCACCGAGCGACACAACACGGGTCTTCACCGAGCGCTCGGCATCTTCCATCCCCCGAAACCTTTCGCTAACTCATTAGCAACAGCGATACAAAGTCTGTCTTGGTTCTGAGCC…
OM_10877	CGACTCAAGACCGTTCATGCGACTGCATAGCACTTGTATGAGCCATTATATTACATTGTGTAGCGCATTGTGCATTAAAGTACATGT	ACATGTACTTTAATGCACAATGCGCTACACAATGTAATATAATGGCTCATACAAGTGCTATGCAGTCGCATGAACGGTCTTGAGTCGACGAGCACGATTCTCGGGTACCGCACGTGCCGTCGGCTGGGCGTCGCTATCGTTCCCAATATCAGCGTTGTTGTTGGACATGATCGCAGCTTCCATTTCCTCTTTCTTGACGAATAATGCCAGGACCGCGATAAACGTTACTGCGATTAAGGCCGACACTCCTATGCCAACCCCCACGACAAAGACTTTCTTCCTGTCTGGAAACACTGTGATAATGTCCGGCAACACTTCTCTGCAGAAACCCAACGTCATTTTGGTTCCTTCCTTGCAAACGCAGACCTGTTGTAGGCAAACTTTATTTCCCGCGCAGTC…
OM_10881	GACCTCGATATAACTGACGTAGTGATGTTGGCCATGCTCCTCTCAAATGACGCTACCGTAAAACGGCTAGTGCTGCGCGAACTGATCTCGTTTTTTCAAAAGCAGATGCACCTAGAAATAATTGATTGACATTTGCTGTGATCACCATCAGCTTTCAGGTGCAGCCTGCCCAGAGTATTTGCAAGGATGTGACACTATTTTAGATGTCGCGCATAACTGCGCGGTCATATATTGCTAGCTTCCTGTGACTCTTTTGAGTGGGTTTTGTATAATGAATATTGGCTTGCATGACACGGTTTTCTGCTGTTATGTCTCTGACTGTTGTTTGATGTGTACACACTGATGTTTTTAAGACAACCCGTTATGTTTTCATGCGTGAGGATGAAATAAACAGTGATT…	TGTCGGGTAACCATTTCAAGACGCCTGACATGACAGCCCTCAAGAAGATGACTCAGCATGAAATCACTGTTTATTTCATCCTCACGCATGAAAACATAACGGGTTGTCTTAAAAACATCAGTGTGTACACATCAAACAACAGTCAGAGACATAACAGCAGAAAACCGTGTCATGCAAGCCAATATTCATTATACAAAACCCACTCAAAAGAGTCACAGGAAGCTAGCAATATATGACCGCGCAGTTATGCGCGACATCTAAAATAGTGTCACATCCTTGCAAATACTCTGGGCAGGCTGCACCTGAAAGCTGATGGTGATCACAGCAAATGTCAATCAATTATTTCTAGGTGCATCTGCTTTTGAAAAAACGAGATCAGTTCGCGCAGCACTAGCCGTT…
OM_10886	AGTTACTAATGTGCCCCCAACTCGAAAAGTGATGGTTTCCAGGTGTGTTTCCATGGTTCTCAGGTGTACAGTGTACACCTGAGAATGTGTTGTTTCGTAAATATAGAGCACAA	TTGTGCTCTATATTTACGAAACAACACATTCTCAGGTGTACACTGTACACCTGAGAACCATGGAAACACACCTGGAAACCATCACTTTTCGAGTTGGGGGCACATTAGTAACTTTGACGAnGCCTGGTGCAGCTTGCTGTCGATTTTGAAGATTTTGTGCTTGCCCTTCATCGGAAACTTTATCTTGAGTTCTTGAGGGTTCTCGCAGATGAACACGTAGGGAGAGAAGCACTCACCCATAGGAAACTGTTCTCTGTACTCGTCCTGAGGCACGCAGTCGACCAGGTCTACACATCCAAGCAGGCAACCCGTAGGGTATTCCTCCGGGAACGTCACGTCTTGTCCTTTGGTCGCAGTCTTGTAGTAATCTAAAACCTCGGCAACATCTTGCTGCGACGG…
OM_10893	TTCGGATGCCGGAGTTGTTGTTGTATCTGGTTCCAATTCATGTCTTTAAACTCACCAGGGCCTCCTTGAACTGGCGCCAAACAACATCAGAAGACGTGTCTAGGGCTCTATGGCCACGGACCCTTG	CAAGGGTCCGTGGCCATAGAGCCCTAGACACGTCTTCTGATGTTGTTTGGCGCCAGTTCAAGGAGGCCCTGGTGAGTTTAAAGACATGAATTGGAACCAGATACAACAACAACTCCGGCATCCGAATAATCCCGTTGTGTTCTTCGATATCACTATTGGATCAACGGAAGTGGGAAGGATGAAGATGGAGCTGTTCGCTGATGTTGTACCGAAGACGACGGAAAACTTCAGGCAGTTTTGCACCGGCGAGTTTAAGAAAGACGGTGTTCCCGTTGGTTACAAGGGTTGTACTTTCCACAGGGTCATCAAGGACTTCATGATTCAAGGTGGTGATTTTGTCAATGGTGACGGAATGGGAGTGATGAGCATCTATGGGAGCAGCAAGTTTCCCGATGAGAA…
OM_10897	TGTAAGATAGAATAGTCAACAAAATTCACATTGAACGGTATTCTTCTGTGCAGTACTAATNAGTCAAGCATTATGAGACTTCGCACCCGTATTGCAGATGGCTCTTGCTGCTGCACCGTAGGTGGTGCTTTTATTTAATTGTATTTAATTCAATG	CATTGAATTAAATACAATTAAATAAAAGCACCACCTACGGTGCAGCAGCAAGAGCCATCTGCAATACGGGTGCGAAGTCTCATAATGCTTGACTnATTAGTACTGCACAGAAGAATACCGTTCAATGTGAATTTTGTTGACTATTCTATCTTACAGAGTTCTTCACAGCGCAACAACTGCTAACAGAACGCAGGTTCAATGACCAACGTCCACCTCGCGGCCTCAAAACAAACTTCACTCCGAACAAGCAACAAAATGGGAAGGCTTTTAGTAGGAAAGATTTGACTCTCCAGCAGCGGCACACAATAGAATACTCACAAAGGCCGAGGTAGGTAGGGGCATGCCATGTATGCACTACACTCAGTAAGCGGTTCCATTCGGTACCTAGAGCAAGTCATC…
OM_10899	CTAAGCATGAGCTAACGTCACGTATTAAAAAGT	ACTTTTTAATACGTGACGTTAGCTCATGCTTAGAAGCTGGTCCAGAATAAGGCACCAGAAAATTCTAGGATGAGCCCGATGTACTTTGGGACCTTCACAGAGGGCCTCATGTTTTGCTCAGTGCTGCTGTCCGAATGGTCTGGAGCTTCCCCAGAGCCGCTGTTCTAGTGGGTCTCAAATACGCAACTAACCCATCATCATTGAGAATGATATCGTCCACGCCGCTGATACGTGAAAACCGATGAGTGTACATTTTATGTGACGCATATTAGGTCTGCTACGTGTCGTAAAAGCACAACTTTTGGGAAATGAGGAACGTGAACGATACGATTGTGAATGATGAGTGGTTCTCACAGGCGATGGAAGTAGACATGGCCGATGGGTGTCTCAAATTACATC…
OM_10902	ACATCTTGGCATCTTGTAAGATATTCTATATGTAGAGTAGATTTTACCACATTTATGCTAACAAGTTATATTTATTTGCAGCGACCTCTGTTCAGAGCATTTCGTGGCTGAAAGAATTTGGCTATGCTCTCTAACCGGAGCCAGGCATACAGTTACAGTTCAATTTTGTATTCACTGTTATCCTTGGATGGTAATACAAATGCTATATTTTTAAGAAAGTACTCAACTTAGATCGAGGTATTTCCAAAGTCACCACTGCTTATTATTACAGTATAACAACCTGTAACAAATCTTGCAGAGTACCAAAAGAAAAAAGAAAGAAAAAATCCGCTTCTAGCACGGTCTTTGTGCTGTCACCGTACCACTGCTACTCCATAGGAGGTAGAGAATACTGGTCAA…	AACGGCGGTTTGATCTCGCCTCAGCATCGCAAGATGGTTCTGAAGTTTGCGGCAAACATTACCACTATGATGAAAGAAGGGACATTAGCGAGTCGCTATGCTGTAGCTAAGAGCCTAGGATTTCGTGCAGTCGAATGCCAGTTTCCGTACGATGTGCCAGTTGAAGATATGCTGCACAGCAAAAACCAGGCAGGAGTTGAACATGTCCTAATAAACTCCTATCCAGGGGATGTGCTCAAAGGGCAGCTTGGGTTTGCTGCTCTCCCTGGCTATGAAAACGATTTCATCAAGAGTATGGAACTGACGCTCAAGTATGCCCGGGCGCTTGGATGTAAAAAAGTTCACGTTATGGCGGGTGTAACACACACCAGTCATTCGGCCCAGTGTGAAGAGGTGTAT…
OM_10903	GCGAAAGGACTAGTCGAAAGCCGCTGTGCCCTTCCAGGCTGTACCAGCATGTGCAACTCTGTGCTACTTTTGTATTTTTCTACACTAAAAA	TTTTTAGTGTAGAAAAATACAAAAGTAGCACAGAGTTGCACATGCTGGTACAGCCTGGAAGGGCACAGCGGCTTTCGACTAGTCCTTTCGCTTATGTCAATTACGACATTTGAACAACACGCAATTGCTAGAGTCGCAGCACGACGTAACGTTGCTGCTATGTCAGGTATGGCGAAGCCTGTTCTTGATGTTCACGTTGAATGTCGGAGTCTTCTTTTGGCAATTTTCAGATTGTGTAGTGGAGCTATCCTTTGACAGCATTCCTGGAGGAGGTTTCAGGTGCAAGTTGCACCTACACAGACTCTGCAGTAGACGAACACCCTTTTGCCTGTGAGTTCCATGACGTTCTTCCCATGCTGCCAGCAGGAGATTGTAATACCTGGGACGAACCATCAGCTC…
OM_10907	CAGGTCCAGAACTTCCACCGGATGGAGGTGAAAAATAGGGCATGTACAGTGTACAGCAACATCACTCCACCCTGCGGTCAATTAAAGCCTCTCACTTTTACGGACTCCGNTGCGGGGCAGAATTTGTGAAAAGGGCTGGGCACGTGTCGGGGACCTTTTGTTCATTAGTTGCAAATTGGTGGAGGCATAGAACGGAAGAGACCGTGATGCAGTGGCAACTTTCTCAAACGGTGAACTGCTCTTAAAGTGCAAAATAAAGTGCCGTAAGCTGCCACTGTACGTGTGAGAAGCTATCAATGCTGTGATAATAGCACATGTAATACCATAATAAAGATAAATCGAGTAATAATGGGT	ACCCATTATTACTCGATTTATCTTTATTATGGTATTACATGTGCTATTATCACAGCATTGATAGCTTCTCACACGTACAGTGGCAGCTTACGGCACTTTATTTTGCACTTTAAGAGCAGTTCACCGTTTGAGAAAGTTGCCACTGCATCACGGTCTCTTCCGTTCTATGCCTCCACCAATTTGCAACTAATGAACAAAAGGTCCCCGACACGTGCCCAGCCCTTTTCACAAATTCTGCCCCGCAnCGGAGTCCGTAAAAGTGAGAGGCTTTAATTGACCGCAGGGTGGAGTGATGTTGCTGTACACTGTACATGCCCTATTTTTCACCTCCATCCGGTGGAAGTTCTGGACCTGGCCACGGAGTTCTCTCAGGGTGGACGAAAGTTTACGCTGGCCAGG…
OM_10915	TCAGGATCAGGGGAAGGCGATCTTATTGCTGGTATTTTCTGCTTCGCAGACCCACGNTGCTCAATGTTGCCCNTTATTGGAGGCTGTTTAGAAGTTGTTGTACCTTACCCTGAGTAGTGNAGCTTGTTTGAANGAAACAAGAACCAAAAAAATGNNGATGTAATTTNGAGATAGAATAA	TTATTCTATCTCnAAATTACATCnnCATTTTTTTGGTTCTTGTTTCnTTCAAACAAGCTnCACTACTCAGGGTAAGGTACAACAACTTCTAAACAGCCTCCAATAAnGGGCAACATTGAGCAnCGTGGGTCTGCGAAGCAGAAAATACCAGCAATAAGATCGCCTTCCCCTGATCCTGATTTAGTTTCATTTCTAACTAGACGGCACGTGCAGCTACGTAGCCTCCTGTCTCnTnAGGTAATCCTACTTnAGTAATAACTTTGCAATATTTTCATACACTACAAATGTTATGGCnGTTGCAGGnGTCACTCTnAGCAAGTTGGGCACGAGCCCCTTGTAGAAACCnTTGTACCCTTCGTACCTCCAAGTCCTCACAATACAATTCCAAACCCCACTGTA…
OM_10918	GACTGCTGGCAGCTGCGTTGGATTTGGGAAGCATGGCCATGGAGCGTGAGTTTTGAACTTATTTTTTTGTGTGTGCCCATTTTGTTGTTAGCTGTGTCATTTTGTGTGCTCTTTATTGCTTGCTTTATCTTATTTTTTAAGGGCAATAAAAATGTAGTTCATCACTTGAACCGTGAGGCAGAGGGCTACTTACGAG	GCCTCATTGCCTTCAGACATCTCCATATCACAAACGCAAGACATCAAACCAAACCCATCTAGTTTAGTACCTTACAACGATACCACCGTGGTTCCAACGCCAGTAGTTCCTTCTCAACAAGCTTCTACGTCCGCGGACGGAAGTTCTGGTGGTTCCTTCTTCATGGACTCTTCCGGTGTAGCTGCCATTGCTGGTCCTAGTACGTATCACGCGGACAAGCAGCCTTCCACGCCCTCACATGAACCCATTCAAGAGCTGCTGTCTGGACTAAAGCCTTCTTCGTGGCAAGAACAACTGTCATGCCTGTCCGTACTTCCTCCAGCCGTGTTTAGCTGTCGGTTTTGCCCATACACCTCGAAGTTAAAGCACCACATCGTAGTACATGAACGCACTCATACG…
OM_10923	GCTATTGATCAACTAAAGGCTAGAGTGCCCATATGGAAACAGGAAGTGTACACTGACGGGCCGCCTGAATGGAAGCAAAATAAGGAGTGTTTCTGGTCCAAGACGTAATTGTACTAAAAAAATGATACTTCTGAACATGTTGCACCACTACTGCACGTCGCACAACAGAGTTCCCACAGTTCCTTCGCTTACAGTGCAGTCTGGGATTTTCTTAAGTCCTACTCACGCAGCTGCTCATGGAAATCAATTCTGGAAATCAATGGCATGGATTTACAGCATATGTCAGTACCTATTTCAATAAAAATAATTTTTTAG	CTAAAAAATTATTTTTATTGAAATAGGTACTGACATATGCTGTAAATCCATGCCATTGATTTCCAGAATTGATTTCCATGAGCAGCTGCGTGAGTAGGACTTAAGAAAATCCCAGACTGCACTGTAAGCGAAGGAACTGTGGGAACTCTGTTGTGCGACGTGCAGTAGTGGTGCAACATGTTCAGAAGTATCATTTTTTTAGTACAATTACGTCTTGGACCAGAAACACTCCTTATTTTGCTTCCATTCAGGCGGCCCGTCAGTGTACACTTCCTGTTTCCATATGGGCACTCTAGCCTTTAGTTGATCAATAGCCCACTTCACAGCCTCTTGTGGCTCTCGCCTATGCTCTGAGGACACCGCTATAACAACGCTTGCCTCACCAATCGGAACTTCCCC…
OM_10930	TTTTATCGACAGCCTGTCCTCGTTTCATCGCTAAAAAGGTGTCATTCATGGAGCAATCATACTGTACCGATTTCAAATGTAGTAATAAATTTTA	TAAAATTTATTACTACATTTGAAATCGGTACAGTATGATTGCTCCATGAATGACACCTTTTTAGCGATGAAACGAGGACAGGCTGTCGATAAAACTTTACTTTTAAAAACCCTAGCCGAAATACAGACCAAGCCTTTGGCCGTAGCAATCGGGCAGGCTGCCATCCAAGACTATGTTAAAAACACTCGTCGGAAACCCGGTGCCGTGGATCCTGGATTCCTCGTTAATGTACAACATGCTAAGAAGGCCGCAGCGCTGTTCAATGTTTGGCCGCACATGCTCTCACCAGCTCCGACCGAAGCTCCGACCTGCTGCTGATGCAGTCAAACTTGGGACTCTTGTACTTGTTGTAGATTGCGCTGCGGCTACTGGAGTTGGCAGTCAAAACGAGCCGGCATA…
OM_10932	GTGACATGGAGATCATCCTCTAGTTAGGTCTTTGACACTGTGTACAATAAATTTAGAGTTGTAGTTTGGTTCTCTT	AAGAGAACCAAACTACAACTCTAAATTTATTGTACACAGTGTCAAAGACCTAACTAGAGGATGATCTCCATGTCACCCAGCTCCTCTTCGGAGGGCAAGACGATGCGGTCGAGGCTGACGAGGTTTTTGTCCACCTTGGGCAGGCCGAGCTTCTCCCTCCTCGCGAGTTCCAGCCAAGCCTCTCGTGCTACCCAGTCTTTTCGCCTGAAATCTGGTATGTACATGACGATGAAGATGAAACCGCACATGGTCACACTGATGCCCATGAACATTATGATTCTGGCATAATCCCGGTCTGTGTGGTAATCCTCCGTGCTAAACCCGTAACTTATCCAGTTCTTTTTCTTAACATCAGCGAAATCCGCAGCCGTCTCCGGCGCCTTCGGAACAGCACTCTCC…
OM_10938	CAATCATGACTCGCACTGCAGTTATTGGCGTGACTGAAAAATGGA	TCCATTTTTCAGTCACGCCAATAACTGCAGTGCGAGTCATGATTGCTGGCATGGGCCTGCTTTTTCTCTGTCTCTCGCTTCTCTCTGCATCTTCACTCGCAGTGTCTATGTTnAGTGTAGGAGGGTGAGCATTTATGCCATACAATAAGACCGGGAACAAATAAAACAAACGCATTTTATGTTTTGTGCAAGCTTTAGGTATTCAACGAATGCATATTTATTGTGTGCTTGACTCCCGTCACTGTTTCATAGGAGTTAAAAAACATGGATGCAGACTATATTGAAAAATGCTGCCAGGAGGTAGCCCTGGACGAAAGATTGCATCACTCTATGTCCACAGCCATTGCAGACTTCTAGGAAATCTTCACCCTGCCGGACCCACTTTGGCCTAATGTGCAA…
OM_10941	ACATGGTCACGCCCACTTATACAGAATTCCAACATCACCGAACACGCACCACCGTCCTCGTCACTCACCCCACCCAATACTTCCACGCAGTCTCCAAGGGGGGGGGCCATGTAGGAACCTCAACCGTCATCAACATCATATCACTTAGGCACGAGCATTGAGCATCACGTTACCGTGACGTTCATTAAATCGTTCCATCTCACAGCCGGAGGTTGTCCGACTCTTACGTCCCTACAAACGCATGACAGGTAATGTCACGATATAGACAAACTNCTACACGAANTACAATAATTCCAATTCCTAGTGGCTGGCTGGGTTTAAAAAGTATGTCGTGTCCCCACAAAATGAGATACCAGATTTGAATCTCACGAGCA	TTTTATTTGGTGCAATATGGTTAGTCCAAATACATGACCTCCTGCTTGGAGGTGTTATTGCTGTCTTTATTACAACTCAAAAACTCTATATGAGGTTAGTTTAAAGTATTAAAGTCTTCTTTCAAGTTTTCTTCTTGGCGTGACTTTGTGGTCCTTCCGGTGATCGCGTCCTTCCTTCTTTTTCGTAGTTCCTCGTAGTCCTTGTCGTCCCTCGGTGTTACTATTGGGGTTAGGAAACTGAAATGGCTATGAAGGAAGCTGTCAAAGTACAGTTTGTAAGATAACGTAAATAATTCGCTGCTTTTGTTCCGCACGAGGAGCTAAAGTGGGAATTTTAGTTTAAATCTTTCAAGATACGATAGAAACATCCGCATGCCATTCGGTCTTCGGAATGCCGCC…
OM_10942	GAGCTTGGACCCGACACGGTTCCTCTCCCTCCACTGCCACCTGTTTCCGAATTTTAGTTTTTGCAATCGATCTGATGTAAATAGCTTGTACAGATAAAAGTGATTTCTATTACCTCTTGTTCCAACTGATTCCGCCGT	ACGGCGGAATCAGTTGGAACAAGAGGTAATAGAAATCACTTTTATCTGTACAAGCTATTTACATCAGATCGATTGCAAAAACTAAAATTCGGAAACAGGTGGCAGTGGAGGGAGAGGAACCGTGTCGGGTCCAAGCTCCGATGGAAGCCCTCGATGGAGAGAACGTTCATGTGGCCACCAAACTTTGAGTAGCTGAAAGTCACTTGCTCACTCAGAGACTCCTTGCGAAGAAATTTCATTGGCTCCAGGTGCGAGTGGAACATCTCGCACACTGTCAGGTTGTAGCCCAGAAGATGTTCTATAATGTATCCCATGGTGACATCATCAGGCAGCCGGATCCGGTCCCCGATGCTGATGAACTTGCCTCCACCAGCAATGGGCATCATCTTCAGCACAAGC…
OM_1095	TTGACCCACTTCGTTCATTTATTCACTTGCGTGTTTTCAAATGTCGAGGGAGACAAATAAATTTTTCTTTAAATATCTTTTGCTT	AAGCAAAAGATATTTAAAGAAAAATTTATTTGTCTCCCTCGACATTTGAAAACACGCAAGTGAATAAATGAACGAAGTGGGTCAATGCAAAACTTCCACAGTTTCCGCAGTGCTTCTGGCTCGAGAGACCACCTCTATAAACAAACAAATACCTAGTACCAAGTACCTGGTACCCTGGCCCAACAAAAGCCAAGCTTTGGCCACATGTTCATGTTGCGGGCAAGCTATTGACGCCTAGGCCTCTTGCAGGGAGCGATTATTTACAAAAACTTACTACACTGTACACACTAGTAAGCAGCCAATCAGTCGGGGCCCGTCCTTTGGTACCGCGTGTACTTGTGGCTCTTGCCGTAAACCTCGGACGCTGGGTACTTGCGGCCGTTGAGGTCCACCTTGCGC…
OM_10963	TATAGAGCTATAAAATAAAATATA	TATATTTTATTTTATAGCTCTATAATCTGGACTTTGGACTCTGCCAGACACCTCAGAGTGATTGAAAGTGACAGAACCAAACGTTCAAAATAGTAGTCCACCTAAAAAAAATTTTGAAAATGTCTAGCAGGACGGGAGTGCTGTAAAAAGAAAAAAAAAAAATCATACCGATAACACTTATGTACGGCTTACAACCGATATCCCTGTTAACAGCAAAAGAATCGTGCTTTCACCATAAATAGAAACAAAGTGGTCGTCGCGGGCCTATAATTTGACGCTTCGTACGGCAAGCAAAGTGCTGAGCCACGGCCTGGCCATCGTTTAGTGATGATCACAAGGTTGCAGTTGCAAGACATCAGCTTGCTTTACCCACAGGTCAGCGCTATCCGTCTGCCTAAA…
OM_1097	GCATTGGAAATTTTGGCTATATGAGTGTGTGATTATGACTGCAATTGCATAGCACTTTAAAATGAAGCATTACATGCCAGAATAAAAGTCAGACTGAGCTGCTG	CAGCAGCTCAGTCTGACTTTTATTCTGGCATGTAATGCTTCATTTTAAAGTGCTATGCAATTGCAGTCATAATCACACACTCATATAGCCAAAATTTCCAATGCAAAAGCCAAACAGGAGAGTAAAACTCTTTGTGCCATTAATTTCTTGCGTTCAAAACCTAGCTTTTTAGTTTGATGTTCAGTAGCCATGATTGTGAGGTTGATAAAGTGAAGAACATGTACAAATTCCTGTGAAAAATAAAAGGCACCCTGCACGCATAGAAGACTCCAAGGTGGCAAAACCTTGGTTACACTTCCGTATAACACTCCACGGTGGACGTCTGAGCGACATCCAGCTCTGAAAAATCnATAACTTGCACGGTCGCATCCAACGACCGGGTTTTCAACTCGTTCGGGT…
OM_10976	CATTTTAAAGAGGTTGCGACAGATCTTTCGAAGA	TCTTCGAAAGATCTGTCGCAACCTCTTTAAAATGTCCAAACTGAAAAGTGAAAATACCTGTCCGTAGCAATAGCAGCAGCCTTCAAAGGACAGATACTGTTTATCTCATAGCTTCTGACCTTTTATTACAATGTTCTGCCATGTTATGCAGGACAACATGTTCCGGTTAGGGGGGAACGATTTCCCAGAGCGAGGCAAGGGTGTAGCCTTCTTTCAACTTCTCCATGGCCAATCCnAGCTCCGTnTTATAGACAACATCACGGCACTTGACCTTGCTTTCTTCCGCCAAATAGGCCGCAAACGCATCGTAGTGGCTGTCTGTGGTTACTTGACTTTCATCTTCTTCCATGGCTGGTCCAGCTCCCATTTCATTGAACTCTTTTCCGTGGTGTTCCATAC…
OM_10979	CACCCACACTGTAACATAACGTTTCTAATTGGATGAGGCTCGTTGCATACTCACATAGACGTCGAAATAATACCAAGTAAAAAAAAAAAAGGTCAGCAGTAGTTCAGAGATGCCCTTGTGTGTTTGGGTGATGTGACGTTTTTATGGATGAAATCACAGAATGTGGCCCAATTCACATGAGAGCATGTGCAGTTTTGAAATGTCACAAATATAAAAGGGGGGTAAACCTGTAGAGTTATTTTTTCTTGTTGTTTCACCAGTGTACTCTGTCCCATGATGTTATATACTAGTAAAACATGTTAATGTCTGATGTGGTTCTTCTCATTCTGTCCCATGCAGGTGATTTTTCATTTGACCTGTATTTCACCTTGGAGCACAAAGAACCACTTGTGGCTGGAC…	TGTTTTGAACTCTGTATTCTTGGGTCTCAAAAGAGCCCAGTGAAGGTCACATGGTACAGACAAAAATGTCCCTCTCGACGACGGAAAGGGTACGGCTAGCTTTTTCACCCGCTTCTATTCTTCTGTTCCCCAAAGTGATGCCGAGTTATCAAATATGCTCGCAATGCAAACTGTATTTCCCAATTTTTTCCCAGAATATAGAGCTGTGGAAAATATTTAACCCAAAATTGCATAAATTCCGAGCCAAATTCCCCTGTTTTCAGCTCCGAAACATGAAAGAAACATGGGCACGGGAGCTTCCATAATAGCACACCTGGACATGGGACTTTCTCCACAGAATAGAACTAATTGCATATTATCAGTGAGAAAAGTTTTGAAAGCCTGGACTAGTAGCAATTT…
OM_10987	GGAGTGGTTTCTGTTTCATTGCCACTGTGTGTAAAGCACGTCACATTAAATTTTG	GGCGGGAGCGGAACGTAGCAGACGGGAGACCTGCAAAAAAGTTAAGGATGTCCAAGAGGAAAGGCGTGAGTGCCGAAGAGAAACGTCAACGCATGCTGCAGCTTTTCTACGAGAAGAAAGACGTGTTCCAGCTGAAAGAGCTGGAAAAACTGGGGCCTAAAGAGAAGGGCGTCATCGCCCAGGCCGTGAAAGACGTGGTGCAAGCACTGGTCGACGACGGCCTCGTGGACTCGGAAAAGATCGGAACGTCCGTGTACTTCTGGTCGTTCCCCAGCAAGGCTGCAAACGTGAGGAAACGCAAGATAGAACAACTGGCGGCCGAAGTGAAAGCTTGCGAGAAGAAACTCAAAACTACAGAGGAACAAGTGGTGAAAGCTCAAGTCGGCAGGGAGGAGTCGG…
OM_10989	CAGTTTGACCGGCTAAGCGCACAGTTAGTTTCACAGATACACTGCATGCCGAAGCCTCATCTAAGTCAAGGCTCCCTCACGGAAAAGAACTGGTTCCATTATTCTGCACGACTCTGGGAGACAGTGAAAAAATCTAATCTTTTCCTGGAATACAGCAGGTTACTGCCATGAGTGTGCTTCCTTTGTTGCTTGCATACTAAATAACAACTGCCCACAAATAAATTAG	CTAATTTATTTGTGGGCAGTTGTTATTTAGTATGCAAGCAACAAAGGAAGCACACTCATGGCAGTAACCTGCTGTATTCCAGGAAAAGATTAGATTTTTTCACTGTCTCCCAGAGTCGTGCAGAATAATGGAACCAGTTCTTTTCCGTGAGGGAGCCTTGACTTAGATGAGGCTTCGGCATGCAGTGTATCTGTGAAACTAACTGTGCGCTTAGCCGGTCAAACTGCTCTCCATCTTGAAAACCCGGAAGCTTGCTCTCTTTGCGATTCTTTTCCTCTCGCTCAGTCAGCTTCCTTGGTAACAGGAAAAGGTTGACCGCACCCTCCCTTCTTTCCGCAGCCGAGTCTGAATTAACAGAACCTTTGTATTTCAATTTTGACTTTGCAAAGATCGCCTTCA…
OM_10990	GCACGTGTGTGCACATTTCATTTTTCTTTGGAATAAAGATATTTAAGCCTCANAC	GTnTGAGGCTTAAATATCTTTATTCCAAAGAAAAATGAAATGTGCACACACGTGCAACCTGGCTTCAAAAGTTGCCAATTTCAAACTTTCTGCATCCCTCTCGTAGCTCACTTCGAATCAATGTCCATACTTTTGGAACTCCCACTCCCTGTTATCCAGAGGACAAACTTGCCGAGTCTTCAGCCATCGTGAGATACAGTGGAAATGAAAAGCGTGGTTGCAAACCCCCCAGGCTACTGTACATTCCTCACTTGTTGCAGAGGCTTGGTTTGCTTGGCATTCAATACACAAGTCCATGATGTGGTTCCTGCAAATCGCACAATTATCTACAACAATGTCCCAGGCCCAAAGTGCAACAGCATTCCACTTTTTTACTTCAAATCGTTTCCTGTCCCCTCT…
OM_10991	AGCGCAGCAGCCATCTGGAAGGGAATAGAGGCGAGTACGTTCTCTAGGGATTACAGTGTATTGCGACTGGAAGCGAGACGTCGTTTGTGCTTATAAAATGGGGGGTTGAAAAGTTCTCAGTACCACAGCATTGTAAGTGTTTACCACAAGTGGGAATGTATTCATAGAAGTAAGTGGAAGAAACACATTTCCCGCCGACTAATGAAACAGCCCTCCCAGAAAGAGCGAAGTACCCCAGGGAAGGAATGTCAGAAAAGAGTAAAATATCCTTCGAAGGGGGGTAAGTTAGTCACCTCACCCGTTACACCCGCGCTGCGTTACTCTAGGTTCAGATCTGAGTGTCGTGGTAAAAGGACACGTATACAAGCACAGGAGAAAAAAGAGAAAAATGAGCTTCTA…	AAAGGTGGCTGAGCACTCCTGGCAGTGTTCAAAAAGAAAATGACGCCACTGAGGAAACCCCGCTGTTGGGAAGTGCAAAGAGGCGCAACTTCGACGTAAGGAGCTACGATGCAGCAGCCAAGTCTGTATGTGTGTCGCAGACGGATAGTCTCCCACTTAGCGATGCAGTGACTCTCTCTGAGGATTCGCAAGAAAACAGCATCTGGCCTTTCCCTCCTGGGAGCCTCTGGAAACGCTCTATGTGGCTCCTCTTCTGGCCAGCCGAGGTCCTTCTGTGTTTTACCATTCCGGATTGCCGTCCAGAAGGCAAGGAATACTGGTCAGGAGTAACGTTTCTCATGTCCATCGCCTGGATTGGAGGCCTTTCATATCTGACCGTGTGGATGGTTACTGTCATCG…
OM_10992	AGGGACGTTTCGTTCGTGTACATTTTGTCTCCTGTCGCATGTCATTAAAGATGTGTACGCGCCGTTTTTTTAGGCCTAGCTTTGTCATTGTTCGTTGCTTTCGGTTTTGTCACGTTCATTGTACAGTGCGAATTGTCGTTCCCGACTGCATTTACCGTTGACTTGCCATAATAAAAGTTCAGTCC	TTGGCGCCTTCGTTCGCGCGCCGACGAATCGCGTTCCATCACTTTGCACGGTTATCGTAGTGAGCGGAGGTTGTGTTCTTTGCTTCTTCGTCAGCCAAAACCTACGCCGAAGATGTCTGGACGTGGAAAAGGAGGCAAGGCTAAGGCCAAGGGAAAGTCnCGTTCCTCTCGTGCAGGTCTGCAGTTCCCAGTAGGTCGTATTCATCGTCTACTACGCAAGGGAAACTACAGCGAACGAGTCGGCGCCGGTGCTCCTGTCTACCTCGCTGCCGTTCTTGAATACCTnGCCGCCGAAGTCCTCGAATTGGCGGGAAACGCTGCCAGGGACAACAAGAAGACTCGTATCATCCCTCGTCACCTTCAACTCGCCATTCGCAACGATGAAGAGTTGAACAAACT…
OM_10996	AGGTCCGAGTCAAACTCTAATGAAGGGCTAACAGCCTCTTCATGTTGTAAGTTATTTTTACAGCGTTGTATAGTATCTGTGCTGTGTTCGCTGAGAAATGGTACCTTGTTATTTGTTATATAATATGCAGTTTTAAAATAAATATTAAAATTATTGACAGCACCTTTGCAAAGTAACGCTGAATGTTTAATTTTGAGACGTTGTTAGTTTTTTAGTTCATACCATACAACCCCGCTTTGACGTGCAATACGAACCCTAATCTCATACGAAGGACGATTTCCGAGGCGAAATAATATGGAATATAAGCTTTCACCAAAGGATAATGCGAGTAGATGCGGTAATACTAAGATATTCGATTNCAGGTATCTTATTAGTTACTCATACTTACGTATCGATATT…	TCACAGCCATACGTGCCGCATGCCAGCGCACAGGCAACCGAAAATGCTTTTTCCAGAAATTTATTCGGAAAGGCTCGCACTATACAATTCCTGATGTAATGTACGGTCTGACGGCGGACCAACAAGAGTTACGACAAGCAGCTTTCAACTTTGCACAGAAGGAACTGGCACCACATGCCCAAGACATCGACAAAGCCAATCACTTCCCTGGATTCAGAGACTTTTGGAAGAAACTGGGTGACATGGGATTCATGGGTGTCACAGTACCAGGAGAATATGGAGGTCTCGAAGCCGGATATCTAGAGCACTGCCTAATTCAAGAGGAACTTAGCCGCGCTTCTGGATCAATTGCTCTCAGCTATGGTGCACATTCAAATCTTTGCATAAATCAGATTTATC…
OM_10997	AAAACAAAGTTTTGTTCACGC	GCGTGAACAAAACTTTGTTTTATTTCTGGGCTAAGCCCAGTCCTACCACCTCGACCACACAACAGAAGCAATCTCTCTACAGGGCCATTTATTGCATCGCCTCCTTTTCGCGTCTCTTGGCTATCCTCTCCTCGCGTTCCTTCAACCTGCGGCTACGCTCAGTCTCCTTGTAGCGCAAGATAAAATCATCCACCACGCACTCTTCATACTTATGCTTCTCATGATGGCATTTTACCACAAATGGGAAATTCTGTTTCCTGCACGCCTTGAAGTTGATCAATTCATGTGCGCAGTAGCCACGAAGCTTGTGAGGAATTCGAGCTGAAATCATCTCCTCTTCCGTGGCCTTCATCACTCTTGGTTTCCTGCCATCnGGGAAGCCAAAATTAGGGTCGTGGT…
OM_10998	CGGACAACGAGACGTACGAAAATTCTGTGGAATAAGTTATCCAAGCCCAGCGATGTAGGTTGTACAATTCTGGGAGGGAATAACAGTCACAAAGAGGATCTTTTAAAGAGAATAAATGTTGAATTACCTTGAGCA	TGCTCAAGGTAATTCAACATTTATTCTCTTTAAAAGATCCTCTTTGTGACTGTTATTCCCTCCCAGAATTGTACAACCTACATCGCTGGGCTTGGATAACTTATTCCACAGAATTTTCGTACGTCTCGTTGTCCGTTCCCGTGTCGTCAATGTGTATTGAGACGATGTGATGACCTGGGATCATTGCAAGACCCAGGATTCTAGGTTCCACCGTGTTCCCGTTTTCTTCTGGCTTGAGGTACTCGGAACAGGATCCTAGGATCACGTTCTGGTCCCTGTCGGTGCATACAAACGTTCCTGTCAATGTCCTGCCGTCACTCATCTCGATCTTCATGCTTTTATTAAGCCAGCTTTCCAGCTTCAAGCGGGCTTGACTTTTCATGTTCGCCTGGAACAGCC…
OM_110	ACCGTGCCGGGATCGCAAAGATTTCTCATCTGTCATTTGGAATGTAAATACGGCTTCTTTGGATACGCGAGGTGCACCAATAAATCACTTTGTACAGACTCGGTCAACGGAGGTTTGGAGACTCGTACGAGCCACAGGGTTTGTCCGTATCCTCCGGAAGTCTCACCTGGTGGCGAGAATGTCGAGAGGGGAACTGCCGACAATTTTTAATGCGAATGCACCCTTTCTGGAAAGGAGGTGGCTTTAAATGTCCAGTACACTCTAAAAACAGAACTTCNCCGCGTGGCGCGGCGGTGGCCATCGCTGTTCCGGGTGGTA	GGCTTGAGTGGGCAGAAGCTGTACGGCGTCCCCATCGTAGTCCAACCCACCCAGGCCGAGAGAAACCGGGCGGCCGCGGCCAGCGCGGGGACGTTGCAGAGGGGCACCGGGGGACCCATGAGGCTCTACGTGGGGTCTCTGCATTTCAACATCACCGAAGACATGCTCAGAGGAATCTTCGAGCCCTTTGGAAAGATAGACAAGATCGAGCTCATTCGTGACACGGAGACGAACCGGTCCAAGGGCTACGGCTTCATCACGTTCCACGACGCCGAGGGTGCCAAGAAGGCCCTGGAGCAGCTCAACGGCTTCGAGCTGGCCGGACGACCCATGAAGGTGGGCCACGTGACGGAACGCACGGACGCCTCCCAAGCGCCCTCTTTCCTGGACAGCGAGGAG…
OM_11011	CAAGAAGAGGAGTTTCTTCACTCTGAAGAAAACCTAAAGCAAGAAAAAAAGAAGCATTATAAGCGACAGAGAGAGAGAGAGAGAAGAANAAAAAAGAGGTTCCTGGGCTGCTATTTAGAAAGACAAGTGTCTTTCGTTTTTTCTTCGTTCTTCATTTTCCCTCTGTCTCTCCCGCGTGGTGAGCACATCGTCCTTCCCGGTCGTTTGTCAGGAAACCTCGCCTGCCCGCACACAACGCGCGTCTTCCTGCCCTTTCTTTCTTCTTTACCTGCACCCGAGAGAAAGAAGAAGAGAGGACGCGAAGAGGCGTACGAGAGAAGAGTTCCGTTACGATATTCAACTTTTAAAAGAGCACGTCCGTTTAAATTGCACCGCCCTGCTGCTGGGGAGGAGGGGCGG…	CTCCTACACCACCGAAGGACAAGAAAAAGCGGTCACGCTCAAAGTCTCCCTTCAGCAGCTGGCGAAAGAAGAAGTCCACACTGGACGACTCGGAnGAGGCAGCCTTCTCAGGTAGACAGCAACAGAAGCTTAGACGTTGATACTAACAGCAATGTTCATCACTTACTGCCCGTATCAAGACTCAGCTTAGCCTCCGACAAGCGTAAATTTTCAAAAGGGTCACGAACTATGCTCCTTCCAGGGAGAGCATTGAGAAGGGCCAAAATTTAGTGACTTTTGAGTGGATTTGGCTTCTCTTCTTCGTAATGTGTGTTGAAGTCGATGACATTGTGTGCAGCGATGGCTGCGCCTCCTACCATGTAGGTCTTTACTGGGAATGGTGAGACGTGCATTCTTTCC…
OM_11012	ACACCAGGCAAAGGGCGGCCAAAATCGTCTCCGGTGCCCTCTACTACGCCCTCAAAGGCATCAACCTTGCAGCCAGCGAGCAGGAGCCAGAGCCCCCCACTGCATGCAACGCCTGCAGCCGCGCCTTCACGCTCGGCCCCAAGCACTCCTACACCACCGAAGGACAAGAAAAAGCGGTCACGCTCAAAGTCTCCCTTCAGCAGCTGGCGAAAGAAGAAGTCCACACTGGACGACTCGGANGAGGCAGCCTTCTCAGAGAAGCTCAGTGCTCCTTCTGACGAAGATGGCCAGTTCGAAGGCGTGCTCCAAAGAAAGCATGAATGGGAATCGACAACAAAGAAAGCTTCAAACAGATCGTGGGAGAAGGTGTACATGGTTGTCCGAGGCACCTTGCTCATG…	GGATAAAACTGACTTGATCTCACGGGCAGCTGCATACGTGGGCAGCTACACATTAGGGCAGGATGACCACGGACATATCCGTGGGACCCCGCTGGGACCCCAGCCAGGTCAACCAGCAGGATCTGGAGGACTATGAGTACGATGGTGGAAACAGCTCCTCCCGACTTTTCGAACGATCACGAATCAAGGCACTTGCAGAGGAGCGAGAAATGGTGCAGAAAAAGACCTTCTGCAAGTGGGTCAACTCTCACCTGGTGCGCGCCAACTGCCGCATCTCCGACCTCAACATGGACTTGCGCGATGGCAAGATGCTCATCAAGCTCCTGGAAATTCTCTCCGGAGAAAAACTGCAAAAGCCGACAAAAGGCAAGATGAAGATCCATTGCCTGGAGAACGTGG…
OM_11023	GATGTCCATATCGAGTGTATGTAACATGGAAGAGAAAAAGATTACAAGCAGGCTTCAGCAGTGTTGATGCAGTATTGGTGGAAAATGTAAAAATCAGGGAAATAGAACCGGGATACAGTGTAGCCAGCAAACACAACTGAGCGTACAGACATGGTTTGTGTTTACCACGGACAGACGGTTACAGACACACATTATGATGCCTCTTCCTCAGTGCTATGGGCACCAAACCTTTTTTCAATATACATCTGAACAGCTTGTTAAATTCCTCCATTGCCTGCACTTTTCGTGTAAGAAGGCCTTTCATGTCCTTGTCAGGGGCACCAGATCGCTTCCTCTTCGATGCAGGCAGCCTAGGTGTCGAGGGGGAATCCTCCAGCAGATCATCTTGTACGCGAAGCC…	TAAATGAGCTCGTGTTTGCTATGAAATTTTATTTATGTGGACATGTGTACAGGGTCGTCTATTATATATCTACATATCTACATGGTTTCGTTTTGAAATCAGTCGAACTTGCAGTTTCTTAATGGATTTGACTCCAACATGTTTTGCCTAGCAGTGGTCGTTCCCTTCACTATGAAACAGCCTGAAATTAGGAAAAGAAATGATGTAAGCAGTGTTAAGAGTTTAACCATAAGCGAGTTACCACAAAGTAAGGCCACTACTTCTGATTCTAAGAACTTACAACGTGCGTTCCAAAACCAACTCGCCGGGTAGAGTAGGTCACGTGACAGAGTTGTGTCACGTGACCAAAAGAGTCGCAGCCATCGGGTAGGTTCTGGAACGGCGCGGGTAGGCGGCGCG…
OM_1105	ACCTTTATCTGTATAAAGGTGATGTACAGTAGACGCTTTGGTTTTTTGAACAGCTGGTTGCAGGGTAGGGCTGAACTGGTAATATAATAATAATAAAAAAGGCATNAGGTAAGACTTATCGTGCCAAAGACAAATTGTAACCGGAGGATA	TATCCTCCGGTTACAATTTGTCTTTGGCACGATAAGTCTTACCTnATGCCTTTTTTATTATTATTATATTACCAGTTCAGCCCTACCCTGCAACCAGCTGTTCAAAAAACCAAAGCGTCTACTGTACATCACCTTTATACAGATAAAGGTGCATAATGGTGAATAACAAATACACAAAACACTGCAGCCGAAGCAGAAAAGTATTTGTACACACCCAGTGCGGGCACTTTCACGAAGAACGTTATTTTACAAAGGCATACTTGAAAAAGAAATGAAATGCTGCCCTAAAAATCCTAAAAACTGTCACAAACACAAGAAAAAGTGAATTCTTTTCGTATCCCACTCCAAAGAAAGCGACGGGCAAAACAATAAAGGTCATGGGCATAAGCAATTAGGAAC…
OM_11065	AATAGGGCAAGGATAATGTCCTGCGCAAATAAATAAGAAAATACTCTACTGACCCCATAATGATAAGGAAAAACGACTGCGTACAGTACTTCGTGGGAGGCGATACCTCAAAGAAACACTCACGTGCCACGCTGACGTCACAAAGCAGTATTAAGGGGTGATTCTGCCG	AACCAATGTGGTCTACTGTGGAACGGAGCGGCAAAAAGTCGGCCACATTCTTCTGGCCTGGCTCGGACGTTATAATAAATGGCACCCGACCGAGCAGATACTTCGAGTTTCCAAGATCCAAGCTTCCGTCTTTAATCACTCAAGTAGAAGTTGTTTTGTCGTGGCTTGATCTTCCGAGCGAAGAGAGACCAGCATTCATGACGTTGTACAGCCACGAGCCTGACAGCGTCTTTCACAATTTCGGGCCGGAATCGAGGCAGGGAAACGAAAGCTTGGACCGGGTTGAAAAAATGTTCAGTCGTTTGATGAGTGGACTTCACGAAAGGAAGCTTCTCGGATGCATCAACATCATCGTTGTGTCCGATCATGGCATGGCATCCTCGAATAAATCAAAGTGGA…
OM_11076	AGGGAGTTCAAAGGTGAGACCTGCTTTAAAAGCGCTCACTGTCTTGAAATTCGCATGAATGCTCGCAAAGGCTCGTCCAATCCTTTTTCTGCTTCTGTCGTGTGTTTCATGAGCAAATTGTATAAATGGTGTTAACCACCACAAGGTAGTCCAGTTGAGCACTGCAAGCAGTTTCCTCTGCTGTGGATGCCACCACCTGAGCCCTCATCTGAGGGATTTCCAAGGAATATGCCTAGCATCATCTCTGCAGGACTTTGTGCAGACACCAACAGAAAATTACATGAAACTCATCTGATGCTGGCTTTTGGGTTTGCAGCTCGTACGTTTCACTATTCAATTGGATTGCATCTATTGAAGCCACTATTTAGTCTGTGTCGGGCAATCAATTATTTCTCGAGA…	ACTTGGTCTTCCGACGGGGCTGCCACCCGGACTCCCAAACATCGGCTGCGTATTGCAGGGATCACCTTGCTGCAGGAGTTACAGCAGAGGACGAGACGACACGTTGCCACGTACTTTTCCATTGTACGCCTCAGTGCGTGCTGGGCATCCTTTGTCAGCTTGTCTACTTCGGCGACAACAATTACTGTTTTTGAGAAAGAAGCTTGTCTTAGATATCACTGAAGCGTGCAAATGCAGCCAAATCAACAAGTTGACTACTCTAAATGGGAGAACGTGATTGTGAGCATGTTTCGGTGGATCCACCACCTCCAAGAAGAAGACTGGCAAATGAAAGACAATCTTGTTGCTATGTATTGTCATCTGGGAGAAAGAAAAGTTGCGCCAATCTCGAGAAATAAT…
OM_11089	CAAGTTTGATGATGTGACTAAAATATTGTTAATGGAGGACTCTGTTTCATTTCTCGAGGGCGGTTGATCGTGGGATTATCCGCAAACATTTCT	AGAAATGTTTGCGGATAATCCCACGATCAACCGCCCTCGAGAAATGAAACAGAGTCCTCCATTAACAATATTTTAGTCACATCATCAAACTTGAAAATGCCAAAAGCTTCAACGTCCACAATGTAACCCTTCCTCGATCCTCCCGTTGCATCAGGCGTTCGAACGCCTTGACTCAGGCAATCTGTGCGATCCGCCTTGACAATCCTTCGAATCCCGGACCGTTGATTTCTTCGAAGCCAGACAGTTCCGCCTTCAACGCGTTGTAGTAGGAGAACAGCCTCGGAAACTTATCAGGAACGGCGTACTTCAGTTCGAAAGGCAAGCTCAGGTGCGCCACCAGAGACAGATCAGCGAGTGTCAGTTTGTCTCCAACGGCGTACTTTCCGTCGCCGATCAGGT…
[truncated: 10,312 more rows]
