# Supplementary material for: Insights into the Regulatory Roles of miRNAs in the Salivary Glands of the Soft Ticks Ornithodoros moubata and Ornithodoros erraticus
Source: Pathogens. 2025 Jun 17;14(6):595. doi: 10.3390/pathogens14060595 (PMC12196249; doi:10.3390/pathogens14060595)
Supplement: Supplementary file 1 [file pathogens-14-00595-s001.zip › Table S7.xlsx]

## Sheet: Transcriptome_O. erraticus
Table S7. Annotated sialotranscriptome of Ornithodoros erraticus including sequences longer than 240 nucleotides and with expression levels exceeding 1 RPKM (Pérez-Sánchez et al., 2021).
Transcript name	Description
OE_8405	1,4-alpha-glucan-branching enzyme
OE_95780	1,4-alpha-glucan-branching enzyme
OE_4876	1,4-dihydroxy-2-naphthoate octaprenyltransferase, putative
OE_94412	10.7 kDa Putative secreted Ala-rich peptide
OE_94411	10.7 kDa Putative secreted Ala-rich peptide
OE_4898	116 kDa U5 small nuclear ribonucleoprotein component-like
OE_37727	14-3-3 protein epsilon, partial
OE_38992	14-3-3 protein zeta
OE_16210	14-3-3 protein zeta-like
OE_7489	14-3-3 protein zeta-like
OE_30384	14-3-3 protein zeta-like
OE_12613	14-3-3 protein zeta-like, partial
OE_20904	14-3-3 zeta, partial
OE_5605	15-hydroxyprostaglandin dehydrogenase [NAD(+)]-like
OE_48612	15-hydroxyprostaglandin dehydrogenase, putative (Fragment)
OE_101944	15-hydroxyprostaglandin dehydrogenase, putative (Fragment)
OE_39391	16 kDa thioredoxion, putative
OE_39392	16 kDa thioredoxion, putative
OE_14494	16 kDa thioredoxion, putative
OE_12886	17 beta-hydroxysteroid dehydrogenase, putative (Fragment)
OE_3988	1-acyl-glycerol-3-phosphate acyltransferase, putative (Fragment)
OE_2372	1-acyl-sn-glycerol-3-phosphate acyltransferase zeta, putative (Fragment)
OE_58304	1-acyl-sn-glycerol-3-phosphate acyltransferase zeta, putative (Fragment)
OE_46601	1-acyl-sn-glycerol-3-phosphate acyltransferase zeta, putative (Fragment)
OE_15198	1-phosphatidylinositol 4,5-bisphosphate phosphodiesterase classes I and II-like
OE_86263	1-phosphatidylinositol 4,5-bisphosphate phosphodiesterase epsilon-1-like isoform X2
OE_13251	1-phosphatidylinositol 4,5-bisphosphate phosphodiesterase epsilon-1-like isoform X2
OE_7899	20S proteasome, regulatory subunit alpha type PSMA7/PRE6, putative
OE_3763	20S proteasome, regulatory subunit beta, putative
OE_58067	20S proteasome, regulatory subunit beta, putative
OE_18373	20S proteasome, regulatory subunit beta, putative
OE_13586	25-kDa subunit RNA polymerase
OE_72509	25-kDa subunit RNA polymerase
OE_16924	25-kDa subunit RNA polymerase
OE_1945	26S protease regulatory subunit
OE_59328	26S protease regulatory subunit 4, partial
OE_12947	26S protease regulatory subunit 6A, putative
OE_12948	26S protease regulatory subunit 6A, putative
OE_13248	26S protease regulatory subunit 6B
OE_77149	26S protease regulatory subunit 6B, partial
OE_26819	26S protease regulatory subunit 7
OE_26043	26S proteasome non-ATPase regulatory subunit 1, partial
OE_6074	26S proteasome non-ATPase regulatory subunit 10-like
OE_1378	26S proteasome non-ATPase regulatory subunit 11
OE_4527	26S proteasome non-ATPase regulatory subunit 12, partial
OE_68250	26S proteasome non-ATPase regulatory subunit 14
OE_1756	26S proteasome non-ATPase regulatory subunit 14
OE_46656	26S proteasome non-ATPase regulatory subunit 4-like
OE_76775	26S proteasome non-ATPase regulatory subunit 4-like
OE_71126	26S proteasome non-ATPase regulatory subunit 4-like
OE_81883	26S proteasome non-ATPase regulatory subunit 4-like
OE_957	26S proteasome non-ATPase regulatory subunit 7-like
OE_8602	26S proteasome non-ATPase regulatory subunit, putative
OE_9299	26S proteasome regulatory complex, subunit PSMD5, putative
OE_58002	26S proteasome regulatory complex, subunit RPN10/PSMD4, putative (Fragment)
OE_41666	26S proteasome regulatory complex, subunit RPN7/PSMD6, putative
OE_24344	26S proteasome regulatory complex, subunit RPN7/PSMD6, putative
OE_20840	26S proteasome regulatory complex, subunit RPN7/PSMD6, putative
OE_56257	26S proteasome regulatory complex, subunit RPN7/PSMD6, putative
OE_15437	26S proteasome regulatory complex, subunit RPN7/PSMD6, putative, partial
OE_28971	26S proteasome regulatory complex, subunit RPN9/PSMD13, putative
OE_46107	26S proteasome regulatory complex, subunit RPN9/PSMD13, putative
OE_41783	26S proteasome regulatory subunit
OE_57042	26S proteasome regulatory subunit
OE_23271	26S proteasome regulatory subunit 10B
OE_26398	26S proteasome regulatory subunit 10B
OE_39456	26S proteasome regulatory subunit 10B
OE_33428	26S proteasome regulatory subunit 4 isoform X1
OE_2070	26S proteasome regulatory subunit 6A-B
OE_29397	26S proteasome regulatory subunit rpn1, putative
OE_3262	26S proteasome regulatory subunit S3
OE_8083	26S proteasome regulatory subunit, putative (Fragment)
OE_3329	28S ribosomal protein S18A, putative
OE_72757	28S ribosomal protein S18A, putative
OE_31832	28S ribosomal protein S2, mitochondrial-like
OE_5153	28S ribosomal protein S23, putative
OE_13493	28S ribosomal protein S28, mitochondrial-like Protein
OE_40166	28S ribosomal protein S28, mitochondrial-like Protein
OE_39877	28S ribosomal protein S29
OE_58700	28S ribosomal protein S29, mitochondrial-like
OE_58701	28S ribosomal protein S29, mitochondrial-like
OE_42086	28S ribosomal protein S29, mitochondrial-like
OE_58832	28S ribosomal protein S35, mitochondrial
OE_3845	28S ribosomal protein S35, mitochondrial-like
OE_33439	28S ribosomal protein S5
OE_56129	28S ribosomal protein S5, mitochondrial
OE_17879	28S ribosomal protein S5, mitochondrial-like isoform X1
OE_56128	28S ribosomal protein S5, mitochondrial-like isoform X1
OE_47575	28S ribosomal protein S5, mitochondrial-like isoform X2
OE_59902	28S ribosomal protein, putative
OE_31895	29 kDa ribonucleoprotein B, putative
OE_95837	29 kDa ribonucleoprotein B, putative
OE_1082	29 kDa ribonucleoprotein B, putative
OE_16208	29 kDa ribonucleoprotein B, putative
OE_13105	2-acylglycerol O-acyltransferase 2-like
OE_96309	2-hydroxyacyl-CoA lyase 1-like, partial
OE_4444	2-methoxy-6-polyprenyl-1
OE_96749	2-oxoglutarate and iron-dependent oxygenase domain-containing protein 3-like
OE_1059	2-oxoglutarate and iron-dependent oxygenase domain-containing protein, putative
OE_7714	2-oxoglutarate dehydrogenase, mitochondrial
OE_7715	2-oxoglutarate dehydrogenase, mitochondrial-like isoform X2
OE_7977	2-oxoisovalerate dehydrogenase subunit alpha, mitochondrial-like
OE_47052	2-oxoisovalerate dehydrogenase subunit beta, mitochondrial-like isoform X2
OE_19424	2-oxoisovalerate dehydrogenase subunit beta, mitochondrial-like isoform X2
OE_21133	2-oxoisovalerate dehydrogenase subunit beta, mitochondrial-like isoform X2
OE_41977	2-oxoisovalerate dehydrogenase subunit beta, mitochondrial-like isoform X2
OE_13884	2-phosphodiesterase, putative (Fragment)
OE_13883	2-phosphodiesterase, putative (Fragment)
OE_81572	3 hydroxysteroid dehydrogenase, putative
OE_16780	3 hydroxysteroid dehydrogenase, putative
OE_16779	3 hydroxysteroid dehydrogenase, putative
OE_25833	3 hydroxysteroid dehydrogenase, putative
OE_47650	3 hydroxysteroid dehydrogenase, putative
OE_3226	30S ribosomal protein S12, putative
OE_47314	30S ribosomal protein S12, putative
OE_13099	3-5 exonuclease, putative
OE_87083	39S ribosomal protein L1, mitochondrial-like
OE_26477	39S ribosomal protein L12, mitochondrial
OE_46743	39S ribosomal protein L16
OE_10374	39S ribosomal protein L18, mitochondrial-like isoform X1
OE_46284	39S ribosomal protein L18, mitochondrial-like isoform X1
OE_77788	39S ribosomal protein L18, mitochondrial-like isoform X1
OE_95115	39S ribosomal protein L19, mitochondrial
OE_4830	39S ribosomal protein L21, putative
OE_29185	39S ribosomal protein L23, putative
OE_26430	39S ribosomal protein L30
OE_42181	39S ribosomal protein L30
OE_16978	39S ribosomal protein L30
OE_76628	39S ribosomal protein L30
OE_70112	39S ribosomal protein L30
OE_13518	39S ribosomal protein L32, mitochondrial-like
OE_58739	39S ribosomal protein L32, mitochondrial-like
OE_96472	39S ribosomal protein L32, mitochondrial-like
OE_94726	39S ribosomal protein L35, mitochondrial-like
OE_6915	39S ribosomal protein L35, mitochondrial-like
OE_58923	39S ribosomal protein L39, mitochondrial-like, partial
OE_10759	39S ribosomal protein L39, putative (Fragment)
OE_40125	39S ribosomal protein L39, putative (Fragment)
OE_47493	39S ribosomal protein L4, mitochondrial-like
OE_86390	39S ribosomal protein L40, mitochondrial-like
OE_16712	39S ribosomal protein L40, mitochondrial-like
OE_30401	39S ribosomal protein L40, mitochondrial-like
OE_47383	39S ribosomal protein L40, mitochondrial-like
OE_7850	39S ribosomal protein L41, mitochondrial
OE_21045	39S ribosomal protein L41, putative
OE_83612	39S ribosomal protein L42, mitochondrial-like
OE_3751	39S ribosomal protein L44, putative
OE_2238	39S ribosomal protein L46, mitochondrial isoform X1
OE_3532	39S ribosomal protein L47, mitochondrial
OE_2796	39S ribosomal protein L48, mitochondrial-like
OE_3863	39S ribosomal protein L49, putative
OE_13095	39S ribosomal protein L50, mitochondrial-like
OE_21498	39S ribosomal protein L50, mitochondrial-like
OE_9285	39S ribosomal protein L50, mitochondrial-like
OE_35496	39S ribosomal protein L51, putative
OE_72459	39S ribosomal protein L51, putative
OE_26993	39S ribosomal protein L52, mitochondrial-like isoform X1
OE_32133	39S ribosomal protein L52, mitochondrial-like isoform X1
OE_3793	39S ribosomal protein L54, mitochondrial-like
OE_4132	39S ribosomal protein L9, mitochondrial-like
OE_81659	3-hydroxyacyl-CoA dehydrogenase, putative
OE_8936	3-hydroxyacyl-CoA dehydrogenase, putative
OE_46289	3-hydroxyacyl-CoA dehydrogenase, putative
OE_33355	3-hydroxyisobutyrate dehydrogenase, mitochondrial-like
OE_47107	3-hydroxyisobutyrate dehydrogenase, mitochondrial-like
OE_43165	3-ketoacyl-CoA thiolase, mitochondrial
OE_81887	3-ketoacyl-CoA thiolase, mitochondrial
OE_36923	3-ketoacyl-CoA thiolase, mitochondrial
OE_7020	3-ketoacyl-CoA thiolase, mitochondrial
OE_13479	3-oxoacyl-(acyl-carrier-protein) synthase, putative
OE_39360	3-phosphoglycerate kinase, putative
OE_56789	3-phosphoglycerate kinase, putative
OE_19286	3-phosphoglycerate kinase, putative
OE_33231	3-phosphoglycerate kinase, putative
OE_46395	3-phosphoglycerate kinase, putative
OE_93741	40S ribosomal protein S10
OE_93740	40S ribosomal protein S10
OE_24487	40S ribosomal protein S10
OE_22669	40S ribosomal protein S10
OE_20789	40S ribosomal protein S11
OE_24488	40S ribosomal protein S11
OE_86435	40S ribosomal protein S11-like protein
OE_44900	40S ribosomal protein S12
OE_44902	40S ribosomal protein S12
OE_27949	40S ribosomal protein S12
OE_44899	40S ribosomal protein S12
OE_36039	40S ribosomal protein S13
OE_75848	40S ribosomal protein S13
OE_70818	40S ribosomal protein S13
OE_53913	40S ribosomal protein S14
OE_93559	40S ribosomal protein S14
OE_53912	40S ribosomal protein S14
OE_44318	40S ribosomal protein S14
OE_44321	40S ribosomal protein S14
OE_44322	40S ribosomal protein S14
OE_53911	40S ribosomal protein S14
OE_44319	40S ribosomal protein S14
OE_81488	40S ribosomal protein S16
OE_45418	40S ribosomal protein S2
OE_57436	40S ribosomal protein S2/30S
OE_24492	40S ribosomal protein S20
OE_16546	40S ribosomal protein S20
OE_7137	40s ribosomal protein S26
OE_45527	40S ribosomal protein S27
OE_94097	40s ribosomal protein S27
OE_30102	40s ribosomal protein S27
OE_93788	40S ribosomal protein S3
OE_81127	40S ribosomal protein S3
OE_34261	40S ribosomal protein S3
OE_55630	40S ribosomal protein S3
OE_31533	40S ribosomal protein S3
OE_24361	40S ribosomal protein S30
OE_93774	40S ribosomal protein S3a, partial
OE_44860	40S ribosomal protein S3a, partial
OE_32987	40S ribosomal protein S5, putative
OE_43299	40S ribosomal protein S6, putative (Fragment)
OE_20787	40S ribosomal protein S6, putative (Fragment)
OE_7272	40S ribosomal protein S6, putative (Fragment)
OE_70945	40S ribosomal protein S6, putative (Fragment)
OE_85751	40S ribosomal protein S6, putative (Fragment)
OE_85750	40S ribosomal protein S6, putative (Fragment)
OE_55780	40S ribosomal protein S6-like
OE_69759	40S ribosomal protein S8-like
OE_81016	40S ribosomal protein S8-like
OE_55503	40S ribosomal protein S8-like
OE_94256	40S ribosomal protein S9-like
OE_2437	4-aminobutyrate aminotransferase, mitochondrial-like isoform X2
OE_4172	4-hydroxybenzoate polyprenyltransferase, mitochondrial
OE_28686	4-hydroxyphenylpyruvate dioxygenase, partial
OE_24211	4-hydroxyphenylpyruvate dioxygenase, partial
OE_25782	4-hydroxyphenylpyruvate dioxygenase, partial
OE_95013	4-hydroxyphenylpyruvate dioxygenase, partial
OE_71572	4-hydroxyphenylpyruvate dioxygenase, partial
OE_21258	4-hydroxyphenylpyruvate dioxygenase, putative
OE_47500	4-hydroxyphenylpyruvate dioxygenase, putative
OE_25783	4-hydroxyphenylpyruvate dioxygenase, putative
OE_76553	4-hydroxyphenylpyruvate dioxygenase, putative
OE_12701	4SNc-Tudor domain protein, putative
OE_7656	5&apos; nucleotidase, putative
OE_20979	5&apos; nucleotidase, putative (Fragment)
OE_70952	5&apos; nucleotidase, putative (Fragment)
OE_7655	5&apos; nucleotidase, putative (Fragment)
OE_1300	5&apos; nucleotidase, putative (Fragment)
OE_7794	5&apos;-&gt;3&apos; exoribonuclease, putative (Fragment)
OE_2795	5&apos;-AMP-activated protein kinase subunit beta-1-like
OE_37176	5&apos;-AMP-activated protein kinase subunit beta-1-like
OE_14324	5&apos;-AMP-activated protein kinase subunit gamma-1 isoform X4
OE_1835	5&apos;-AMP-activated protein kinase subunit gamma-1 isoform X4
OE_33182	5&apos;-AMP-activated protein kinase subunit gamma-2
OE_7944	5&apos;-AMP-activated protein kinase subunit gamma-2, partial
OE_1833	5&apos;-AMP-activated protein kinase subunit gamma-2, partial
OE_1836	5&apos;-AMP-activated protein kinase subunit gamma-2, partial
OE_4597	5&apos;-nucleotidase
OE_4228	5&apos;-nucleotidase domain-containing protein 1-like
OE_8541	5&apos;-nucleotidase domain-containing protein 3-like
OE_38981	5&apos;-nucleotidase, ecto, putative (Fragment)
OE_68190	5&apos;-nucleotidase, ecto, putative (Fragment)
OE_70828	5&apos;-nucleotidase/putative apyrase isoform 1 precursor
OE_38059	5&apos;-nucleotidase/putative apyrase isoform 1 precursor
OE_84333	5&apos;-nucleotidase/putative apyrase isoform 1 precursor
OE_23194	5&apos;-nucleotidase/putative apyrase isoform 1 precursor
OE_93518	5&apos;-nucleotidase/putative apyrase isoform 2 precursor
OE_93520	5&apos;-nucleotidase/putative apyrase isoform 2 precursor
OE_93519	5&apos;-nucleotidase/putative apyrase isoform 2 precursor
OE_33050	5&apos;-nucleotidase/putative apyrase isoform 2 precursor
OE_75788	5&apos;-nucleotidase/putative apyrase isoform 2 precursor
OE_75789	5&apos;-nucleotidase/putative apyrase isoform 2 precursor
OE_84335	5&apos;-nucleotidase/putative apyrase isoform 2 precursor
OE_12386	5&apos;-nucleotidase/putative apyrase isoform 2 precursor
OE_84334	5&apos;-nucleotidase/putative apyrase isoform 2 precursor
OE_84340	5&apos;-nucleotidase/putative apyrase isoform 2 precursor
OE_1079	5&apos;-nucleotidase/putative apyrase isoform 2 precursor
OE_76201	5&apos;-nucleotidase/putative apyrase isoform 2 precursor
OE_45170	5&apos;-nucleotidase/putative apyrase isoform 2 precursor
OE_35985	5&apos;-nucleotidase/putative apyrase isoform 2 precursor
OE_84344	5&apos;-nucleotidase/putative apyrase isoform 2 precursor
OE_93523	5&apos;-nucleotidase/putative apyrase isoform 2 precursor
OE_922	5&apos;-nucleotidase/putative apyrase isoform 2 precursor
OE_36969	5&apos;-nucleotidase/putative apyrase isoform 2 precursor
OE_25367	5&apos;-nucleotidase/putative apyrase isoform 2 precursor
OE_70829	5&apos;-nucleotidase/putative apyrase isoform 2 precursor
OE_15046	5&apos;-nucleotidase/putative apyrase isoform 2 precursor
OE_37662	5&apos;-nucleotidase/putative apyrase isoform 2 precursor
OE_33090	5&apos;-nucleotidase/putative apyrase isoform 2 precursor
OE_68115	5&apos;-nucleotidase/putative apyrase isoform 2 precursor
OE_81032	5&apos;-nucleotidase/putative apyrase isoform 2 precursor
OE_70825	5&apos;-nucleotidase/putative apyrase isoform 2 precursor
OE_94694	5&apos;-nucleotidase/putative apyrase isoform 2 precursor
OE_70824	5&apos;-nucleotidase/putative apyrase isoform 2 precursor
OE_1287	5&apos;-nucleotidase/putative apyrase isoform 2 precursor
OE_33052	5&apos;-nucleotidase/putative apyrase isoform 2 precursor
OE_84337	5&apos;-nucleotidase/putative apyrase isoform 2 precursor
OE_85252	5&apos;-nucleotidase/putative apyrase isoform 2 precursor
OE_55579	5&apos;-nucleotidase/putative apyrase isoform 2 precursor
OE_16207	5&apos;-nucleotidase/putative apyrase isoform 2 precursor
OE_70522	5&apos;-nucleotidase/putative apyrase isoform 2 precursor
OE_84342	5&apos;-nucleotidase/putative apyrase isoform 2 precursor
OE_84343	5&apos;-nucleotidase/putative apyrase isoform 2 precursor
OE_84341	5&apos;-nucleotidase/putative apyrase isoform 2 precursor
OE_84336	5&apos;-nucleotidase/putative apyrase isoform 2 precursor
OE_923	5&apos;-nucleotidase/putative apyrase isoform 2 precursor
OE_30310	5&apos;-nucleotidase/putative apyrase isoform 2 precursor
OE_86070	5&apos;-nucleotidase/putative apyrase isoform 2 precursor
OE_55582	5&apos;-nucleotidase/putative apyrase isoform 2 precursor
OE_55581	5&apos;-nucleotidase/putative apyrase isoform 2 precursor
OE_41020	5&apos;-nucleotidase/putative apyrase isoform 2 precursor
OE_30311	5&apos;-nucleotidase/putative apyrase isoform 2 precursor
OE_45495	5&apos;-nucleotidase/putative apyrase isoform 2 precursor
OE_7222	5&apos;-nucleotidase/putative apyrase isoform 2 precursor
OE_30309	5&apos;-nucleotidase/putative apyrase isoform 2 precursor
OE_12387	5&apos;-nucleotidase/putative apyrase isoform 2 precursor
OE_12844	5&apos;-nucleotidase/putative apyrase isoform 2 precursor
OE_94696	5&apos;-nucleotidase/putative apyrase isoform 2 precursor
OE_81258	5&apos;-nucleotidase/putative apyrase isoform 2 precursor
OE_29861	5&apos;-nucleotidase/putative apyrase isoform 2 precursor
OE_93521	5&apos;-nucleotidase/putative apyrase precursor, partial
OE_83268	5&apos;-nucleotidase/putative apyrase precursor, partial
OE_93983	5&apos;-nucleotidase/putative apyrase precursor, partial
OE_68116	5&apos;-nucleotidase/putative apyrase precursor, partial
OE_45484	5&apos;-nucleotidase/putative apyrase precursor, partial
OE_93746	5&apos;-nucleotidase-like
OE_1080	5&apos;-nucleotidase-like
OE_12492	5&apos;-nucleotidase-like
OE_24089	5&apos;-nucleotidase-like
OE_3960	52 kD repressor of inhibitor of protein kinase, putative
OE_22651	52 kDa repressor of the inhibitor of the protein kinase
OE_12370	52 kDa repressor of the inhibitor of the protein kinase
OE_7632	5-demethoxyubiquinone hydroxylase, mitochondrial-like
OE_85358	5-formyltetrahydrofolate cyclo-ligase, putative
OE_85359	5-formyltetrahydrofolate cyclo-ligase, putative
OE_21300	5-formyltetrahydrofolate cyclo-ligase-like
OE_59308	5-formyltetrahydrofolate cyclo-ligase-like isoform X2
OE_4651	5-formyltetrahydrofolate cyclo-ligase-like isoform X2
OE_22514	5-oxoprolinase-like isoform X2
OE_4922	5-oxoprolinase-like isoform X2
OE_71429	5-phosphohydroxy-L-lysine phospho-lyase-like
OE_12729	5-phosphohydroxy-L-lysine phospho-lyase-like
OE_1825	5-phosphohydroxy-L-lysine phospho-lyase-like
OE_1826	5-phosphohydroxy-L-lysine phospho-lyase-like
OE_1824	5-phosphohydroxy-L-lysine phospho-lyase-like
OE_71428	5-phosphohydroxy-L-lysine phospho-lyase-like
OE_1822	5-phosphohydroxy-L-lysine phospho-lyase-like isoform X1
OE_68307	5-phosphohydroxy-L-lysine phospho-lyase-like isoform X2
OE_38976	60s ribosomal protein L10
OE_19056	60s ribosomal protein L10
OE_93640	60S ribosomal protein L10
OE_86347	60S ribosomal protein L10
OE_93641	60s ribosomal protein L10
OE_56444	60S ribosomal protein L10A
OE_1347	60S ribosomal protein L10A
OE_28442	60S ribosomal protein L10A
OE_56445	60S ribosomal protein L10A
OE_56446	60S ribosomal protein L10A
OE_6659	60S ribosomal protein L10A
OE_56443	60S ribosomal protein L10A
OE_11350	60S ribosomal protein L10A
OE_41704	60S ribosomal protein L10A
OE_86348	60s ribosomal protein L10-like protein
OE_24662	60S ribosomal protein L11, partial
OE_53826	60S ribosomal protein L11, partial
OE_53827	60S ribosomal protein L11, partial
OE_33202	60S ribosomal protein L11-like
OE_44843	60S ribosomal protein L13
OE_44842	60S ribosomal protein L13
OE_44841	60S ribosomal protein L13
OE_75875	60S ribosomal protein L13
OE_55426	60S ribosomal protein L13
OE_75874	60S ribosomal protein L13
OE_94780	60S ribosomal protein L13
OE_85956	60S ribosomal protein L13a-like
OE_33013	60S ribosomal protein L13a-like
OE_31573	60S ribosomal protein L14
OE_44872	60S ribosomal protein L14
OE_28403	60S ribosomal protein L14
OE_36080	60s ribosomal protein L15
OE_76102	60s ribosomal protein L15/L27
OE_28612	60s ribosomal protein L15/L27
OE_55830	60s ribosomal protein L15/L27
OE_55828	60s ribosomal protein L15/L27
OE_45112	60s ribosomal protein L18
OE_45113	60s ribosomal protein L18
OE_76564	60s ribosomal protein L18
OE_76091	60S ribosomal protein L18a
OE_38851	60S ribosomal protein L18a
OE_86171	60S ribosomal protein L18a
OE_24154	60S ribosomal protein L18a
OE_34241	60S ribosomal protein L18a
OE_941	60S ribosomal protein L2/L8, partial
OE_12598	60S ribosomal protein L2/L8, partial
OE_44905	60S ribosomal protein L2/L8, partial
OE_68244	60S ribosomal protein L2/L8, partial
OE_55320	60S ribosomal protein L2/L8, partial
OE_38907	60S ribosomal protein L2/L8, partial
OE_38908	60S ribosomal protein L2/L8, partial
OE_44904	60S ribosomal protein L2/L8, partial
OE_55321	60S ribosomal protein L2/L8, partial
OE_20736	60S ribosomal protein L2/L8, partial
OE_94310	60S ribosomal protein L22
OE_44944	60S ribosomal protein L22
OE_71169	60S ribosomal protein L22
OE_76334	60S ribosomal protein L22
OE_76333	60S ribosomal protein L22
OE_94311	60S ribosomal protein L22
OE_25222	60S ribosomal protein L22
OE_85625	60S ribosomal protein L22
OE_19021	60S ribosomal protein L22
OE_33014	60S ribosomal protein L22
OE_94313	60S ribosomal protein L22
OE_76332	60S ribosomal protein L22
OE_24473	60S ribosomal protein L23
OE_38062	60S ribosomal protein L23, putative
OE_30283	60s ribosomal protein L24
OE_85954	60s ribosomal protein L24
OE_44801	60s ribosomal protein L24
OE_56102	60s ribosomal protein L24
OE_84962	60S ribosomal protein L24
OE_86343	60S ribosomal protein L26-like
OE_93776	60S ribosomal protein L26-like protein
OE_44976	60S ribosomal protein L27
OE_69078	60S ribosomal protein L27
OE_44795	60S ribosomal protein L27
OE_3706	60S ribosomal protein L3, putative
OE_11064	60S ribosomal protein L30
OE_93960	60S ribosomal protein L32
OE_56482	60S ribosomal protein L32, putative (Fragment)
OE_87127	60S ribosomal protein L35
OE_44650	60S ribosomal protein L37
OE_76260	60S ribosomal protein L44
OE_55400	60S ribosomal protein L44
OE_19001	60S ribosomal protein L44
OE_35968	60S ribosomal protein L44
OE_86133	60S ribosomal protein L4-A
OE_85900	60S ribosomal protein L5-A-like
OE_31515	60S ribosomal protein L6
OE_44941	60S ribosomal protein L6
OE_55523	60S ribosomal protein L6
OE_55522	60S ribosomal protein L6
OE_55520	60S ribosomal protein L6
OE_55521	60S ribosomal protein L6
OE_93584	60S ribosomal protein L6-like
OE_93586	60S ribosomal protein L6-like
OE_93587	60S ribosomal protein L6-like
OE_75782	60S ribosomal protein L6-like
OE_93585	60S ribosomal protein L6-like
OE_31516	60S ribosomal protein L6-like
OE_93588	60S ribosomal protein L6-like
OE_70651	60S ribosomal protein L7
OE_43084	60S ribosomal protein L7
OE_93614	60S ribosomal protein L7
OE_43102	60S ribosomal protein L7
OE_43080	60S ribosomal protein L7
OE_43083	60S ribosomal protein L7
OE_38880	60S ribosomal protein L7A
OE_35944	60S ribosomal protein L7A
OE_54952	60S ribosomal protein L7A
OE_44727	60S ribosomal protein L7A
OE_54506	60S ribosomal protein L7-like
OE_70968	60S ribosomal protein L9
OE_60861	60S ribosomal protein L9
OE_45529	60S ribosomal protein L9
OE_45530	60S ribosomal protein L9
OE_45531	60S ribosomal protein L9
OE_97497	60S ribosome subunit biogenesis protein NIP7 homolog
OE_68721	60S ribosome subunit biogenesis protein NIP7 homolog
OE_16572	60S ribosome subunit biogenesis protein NIP7 homolog
OE_87081	65-kDa macrophage protein, putative (Fragment)
OE_13220	6-phosphofructo-2-kinase/fructose 2,6-bisphosphatase, putative (Fragment)
OE_26227	6-phosphofructo-2-kinase/fructose 2,6-bisphosphatase, putative (Fragment)
OE_2479	6-phosphofructo-2-kinase/fructose 2,6-bisphosphatase, putative (Fragment)
OE_95392	6-phosphofructo-2-kinase/fructose 2,6-bisphosphatase, putative (Fragment)
OE_26228	6-phosphofructo-2-kinase/fructose 2,6-bisphosphatase, putative (Fragment)
OE_46694	6-phosphofructo-2-kinase/fructose 2,6-bisphosphatase, putative (Fragment)
OE_31801	6-phosphofructo-2-kinase/fructose 2,6-bisphosphatase, putative (Fragment)
OE_57396	6-phosphogluconate dehydrogenase, decarboxylating isoform X2
OE_44237	6-phosphogluconolactonase
OE_59569	6-phosphogluconolactonase
OE_28310	6-phosphogluconolactonase
OE_84365	7 cysteine domain
OE_70300	7 cysteine domain
OE_70301	7 cysteine domain
OE_84359	7 cysteine domain
OE_14499	7 cysteine domain
OE_81814	7 cysteine domain
OE_86548	7 transmembrane receptor (Secretin family) superfamily protein
OE_24994	7 transmembrane receptor, putative
OE_58805	7 transmembrane receptor, putative
OE_58806	7 transmembrane receptor, putative
OE_56217	78 kDa glucose-regulated protein-like
OE_19245	7DB family
OE_38410	7DB family
OE_17853	7DB family
OE_10366	7DB family
OE_25992	7DB family
OE_86742	7DB family
OE_31777	7DB family
OE_34345	7DB family
OE_70938	7DB family
OE_31776	7DB family
OE_39351	7DB family
OE_83618	7DB family
OE_37344	7DB family
OE_76456	7DB family
OE_77287	7DB family
OE_60096	7DB family
OE_93871	7DB family
OE_23404	7DB family
OE_55788	7DB family
OE_38104	7DB family member
OE_42966	7DB family member
OE_69147	7DB family member
OE_11642	7DB family member
OE_42967	7DB family member
OE_69803	7DB family member
OE_86777	7DB family member
OE_34605	7DB family member
OE_87131	7DB family member
OE_58075	7DB family member
OE_95009	7DB family member
OE_10444	7DB family protein
OE_55784	7DB family protein
OE_56538	7DB family protein
OE_16601	7DB family protein
OE_46239	7DB family protein
OE_12252	7DB family protein
OE_12253	7DB family protein
OE_56539	7DB family protein
OE_56537	7DB family protein
OE_24387	7DB family protein
OE_86977	7DB family protein
OE_35298	7DB family protein
OE_35112	7DB family protein
OE_33092	7DB family protein
OE_46240	7DB family protein
OE_45504	7DB family protein
OE_35299	7DB family protein
OE_57851	7DB family protein
OE_16905	7DB family protein
OE_13520	7DB family protein
OE_26636	80 kD MCM3-associated protein, putative
OE_2285	85/88 kDa calcium-independent phospholipase A2-like isoform X2
OE_8428	8-oxoguanine DNA glycosylase, putative
OE_37343	A disintegrin and metalloproteinase with thrombospondin motifs 18-like, partial
OE_37342	A disintegrin and metalloproteinase with thrombospondin motifs 18-like, partial
OE_81181	A disintegrin and metalloproteinase with thrombospondin motifs 18-like, partial
OE_70723	A disintegrin and metalloproteinase with thrombospondin motifs 18-like, partial
OE_70724	A disintegrin and metalloproteinase with thrombospondin motifs 18-like, partial
OE_868	A disintegrin and metalloproteinase with thrombospondin motifs 18-like, partial
OE_92203	A disintegrin and metalloproteinase with thrombospondin motifs 18-like, partial
OE_15032	A disintegrin and metalloproteinase with thrombospondin motifs 18-like, partial
OE_81183	A disintegrin and metalloproteinase with thrombospondin motifs 18-like, partial
OE_44619	A disintegrin and metalloproteinase with thrombospondin motifs 18-like, partial
OE_44618	A disintegrin and metalloproteinase with thrombospondin motifs 18-like, partial
OE_25650	A disintegrin and metalloproteinase with thrombospondin motifs 1-like
OE_15173	A disintegrin and metalloproteinase with thrombospondin motifs 5-like isoform X2
OE_8393	A disintegrin and metalloproteinase with thrombospondin motifs 7
OE_95278	A disintegrin and metalloproteinase with thrombospondin motifs 7-like
OE_55546	A disintegrin and metalloproteinase with thrombospondin motifs adt-1-like isoform X4
OE_38543	AAEL013574-PA
OE_547	AAEL013574-PA
OE_24763	AAEL014751-PA
OE_26372	AamEcRA1, putative
OE_55015	ABC transporter ATP-binding protein
OE_4107	ABC transporter G family member 21-like isoform X1
OE_14148	ABC transporter, putative
OE_28390	ABC transporter, putative
OE_75598	ABC transporter, putative
OE_28389	ABC transporter, putative
OE_45452	ABC transporter, putative
OE_5149	ABC transporter, putative
OE_77948	ABC transporter, putative
OE_3085	ABC transporter, putative (Fragment)
OE_543	ABC transporter, putative (Fragment)
OE_80913	ABC transporter, putative (Fragment)
OE_542	ABC transporter, putative (Fragment)
OE_68236	ABC transporter, putative (Fragment)
OE_1412	ABC transporter, putative (Fragment)
OE_38041	ABC transporter, putative (Fragment)
OE_5739	ABCB10 description
OE_8297	ABCB6 description
OE_8298	ABCB6 description
OE_11544	ABCB6 description
OE_13331	ABCB8 description
OE_37179	ABCB8 description
OE_14650	Abhydrolase domain-containing protein 16A, partial
OE_14651	Abhydrolase domain-containing protein 16A, partial
OE_14649	Abhydrolase domain-containing protein 16A, partial
OE_71059	Abhydrolase domain-containing protein 16A, partial
OE_8201	Abhydrolase domain-containing protein, putative
OE_2083	Abhydrolase domain-containing protein, putative
OE_46327	Abhydrolase domain-containing protein, putative
OE_39331	Abhydrolase domain-containing protein, putative
OE_30610	Abhydrolase domain-containing protein, putative
OE_46341	Abi1
OE_2093	Abl interactor 1, partial
OE_2091	Abl interactor 1, partial
OE_83725	Abl interactor 1, partial
OE_2092	abl interactor 2-like isoform X1
OE_21131	abnormal cell migration protein 10-like
OE_57761	abscission/NoCut checkpoint regulator
OE_84663	Ac1147-like protein, partial
OE_30043	Ac1147-like protein, partial
OE_1620	Acetylcholine receptor subunit alpha, putative
OE_59416	acetylcholine receptor subunit alpha-like isoform X2
OE_95834	Acetylcholine receptor, beta-type subunit invertebrate, putative
OE_14263	Acetylcholine regulator unc-18, putative (Fragment)
OE_14262	Acetylcholine regulator unc-18, putative (Fragment)
OE_25446	Acetylcholine regulator unc-18, putative (Fragment)
OE_23115	Acetylcholine regulator unc-18, putative (Fragment)
OE_36043	Acetylcholine regulator unc-18, putative (Fragment)
OE_94244	Acetylcholine regulator unc-18, putative (Fragment)
OE_28428	Acetylcholine regulator unc-18, putative (Fragment)
OE_927	Acetylcholine regulator unc-18, putative (Fragment)
OE_29356	acetylcholinesterase, putative
OE_4054	acetylcholinesterase, putative
OE_87717	acetylcholinesterase, putative
OE_8127	acetylcholinesterase, putative
OE_26893	acetylcholinesterase, putative
OE_2810	acetylcholinesterase, putative
OE_28595	Acetyl-CoA acetyltransferase, putative (Fragment)
OE_12823	Acetyl-CoA acetyltransferase, putative (Fragment)
OE_94735	Acetyl-CoA acetyltransferase, putative (Fragment)
OE_93944	Acetyl-CoA acetyltransferase, putative (Fragment)
OE_12822	Acetyl-CoA acetyltransferase, putative (Fragment)
OE_7867	Acetyl-CoA acetyltransferase, putative (Fragment)
OE_86890	acetyl-CoA carboxylase-like isoform X5
OE_20732	Acetyl-CoA hydrolase, putative
OE_55300	Acetyl-CoA hydrolase, putative
OE_2571	Acetyl-CoA hydrolase, putative
OE_87640	acetyl-coenzyme A synthetase, cytoplasmic-like isoform X2
OE_12744	acetyl-coenzyme A transporter 1-like protein
OE_41887	acetyl-coenzyme A transporter 1-like protein
OE_15149	Acetyl-coenzyme A transporter, putative
OE_13519	Acetyltransferase, putative
OE_77132	Acetyltransferase, putative
OE_2156	Acetyltransferase, putative (Fragment)
OE_4807	acid phosphatase type 7-like
OE_87371	acid phosphatase type 7-like
OE_36199	Acid sphingomyelinase, putative (Fragment)
OE_52652	acid tail salivary protein
OE_75673	acid tail salivary protein
OE_93728	acid tail salivary protein
OE_93726	acid tail salivary protein
OE_55869	acid tail salivary protein
OE_70334	acid tail salivary protein
OE_44633	acid tail salivary protein
OE_55963	acid tail salivary protein
OE_70003	acid tail salivary protein
OE_92983	acid tail salivary protein
OE_55867	acid tail salivary protein
OE_55626	acid tail salivary protein
OE_20796	acid tail salivary protein
OE_85735	acid tail salivary protein
OE_14109	acid tail salivary protein
OE_85736	acid tail salivary protein
OE_44598	acid tail salivary protein
OE_44601	acid tail salivary protein
OE_32984	acid tail salivary protein
OE_85739	acid tail salivary protein
OE_68005	acid tail salivary protein
OE_92971	acid tail salivary protein
OE_8323	acid tail salivary protein
OE_93506	acid tail salivary protein
OE_11145	acid tail salivary protein
OE_55962	acid tail salivary protein
OE_38862	acid tail salivary protein
OE_44630	acid tail salivary protein
OE_85740	acid tail salivary protein
OE_102040	acid tail salivary protein
OE_102505	acid tail salivary protein
OE_75675	acid tail salivary protein
OE_44634	acid tail salivary protein
OE_44632	acid tail salivary protein
OE_44635	acid tail salivary protein
OE_92996	acid tail salivary protein
OE_44652	acid tail salivary protein
OE_20722	acid tail salivary protein
OE_44653	acid tail salivary protein
OE_94110	acid tail salivary protein
OE_102117	acid tail salivary protein
OE_55871	acid tail salivary protein
OE_55873	acid tail salivary protein
OE_7148	acid tail salivary protein
OE_30434	acid tail salivary protein
OE_81165	acid tail salivary protein
OE_101934	acid tail salivary protein
OE_83189	acid tail salivary protein, partial
OE_84920	acid tail salivary protein, partial
OE_68162	acid tail salivary protein, partial
OE_75691	acid tail salivary protein, partial
OE_75690	acid tail salivary protein, partial
OE_68999	acid tail salivary protein, partial
OE_9195	acidic 82 kD protein mRNA, putative
OE_88381	acidic 82 kD protein mRNA, putative
OE_68641	Acidic fibroblast growth factor intracellular binding protein, putative
OE_4160	Acidic fibroblast growth factor intracellular binding protein, putative
OE_96286	Acidic fibroblast growth factor intracellular binding protein, putative
OE_27892	Acidic fibroblast growth factor intracellular binding protein, putative
OE_39605	Acidic mammalian chitinase
OE_58657	Acidic mammalian chitinase, partial
OE_39604	Acidic mammalian chitinase, partial
OE_22893	Acidic mammalian chitinase, partial
OE_48915	acidic mammalian chitinase-like isoform X2
OE_38427	acidic p0 ribosomal protein, partial
OE_25229	acidic ribosomal protein P0
OE_43029	acidic ribosomal protein P0
OE_43028	acidic ribosomal protein P0
OE_43027	acidic ribosomal protein P0
OE_43032	acidic ribosomal protein P0
OE_81198	acidic ribosomal protein P0, partial
OE_31595	acidic ribosomal protein P0, partial
OE_43031	acidic ribosomal protein P0, partial
OE_47017	Acinus, putative (Fragment)
OE_22450	Acinus, putative (Fragment)
OE_71037	Acinus, putative (Fragment)
OE_37015	Acinus, putative (Fragment)
OE_83572	acireductone dioxygenase, putative
OE_39718	acireductone dioxygenase, putative
OE_54161	acireductone dioxygenase, putative
OE_47326	acireductone dioxygenase, putative
OE_45338	Aconitate hydratase, mitochondrial, partial
OE_75979	aconitate hydratase, mitochondrial-like
OE_81345	aconitate hydratase, mitochondrial-like
OE_86333	aconitate hydratase, mitochondrial-like
OE_16232	aconitate hydratase, mitochondrial-like
OE_14217	aconitate hydratase, mitochondrial-like isoform X2
OE_22573	ACP receptor 2 long
OE_2971	Actin regulatory protein, putative
OE_82671	Actin, clone 403, partial
OE_82377	Actin, clone 403, partial
OE_76393	actin, partial
OE_71212	actin, partial
OE_33188	Actin, putative
OE_84014	Actin, putative
OE_3225	Actin, putative (Fragment)
OE_86549	Actin, putative (Fragment)
OE_39009	actin-1, partial
OE_86001	actin-1-like, partial
OE_1306	actin-2-like isoform X3
OE_1305	actin-2-like isoform X3
OE_7411	actin-2-like isoform X3
OE_20856	actin-2-like isoform X3
OE_31677	actin-2-like isoform X3
OE_69167	actin-5C
OE_45749	actin-5C-like
OE_39128	actin-5C-like
OE_45748	actin-5C-like
OE_12617	actin-85C, partial
OE_96165	Actin-binding LIM protein 1, partial
OE_14467	actin-binding LIM protein 1-like isoform X3
OE_15270	Actin-binding LIM protein 3, partial
OE_76789	actin-binding LIM protein 3-like isoform X2
OE_1812	Actin-binding protein ipp, putative
OE_33239	Actin-binding protein Sla2, putative
OE_41919	Actin-binding protein Sla2, putative
OE_2212	Actin-binding protein Sla2, putative
OE_36166	Actin-binding protein Sla2, putative
OE_27360	actin-binding Rho-activating protein-like
OE_46497	Actin-bundling protein, putative
OE_21412	Actin-bundling protein, putative
OE_86616	Actin-bundling protein, putative
OE_28885	actin-interacting protein 1-like
OE_28444	actin-related protein 10-like
OE_35380	actin-related protein 2/3 complex subunit 1
OE_34355	actin-related protein 2/3 complex subunit 1
OE_13542	actin-related protein 2/3 complex subunit 2
OE_41019	actin-related protein 2/3 complex subunit 2
OE_22898	actin-related protein 2/3 complex subunit 4
OE_57827	actin-related protein 2/3 complex subunit 4
OE_11468	actin-related protein 2/3 complex subunit 4
OE_4290	actin-related protein 2/3 complex subunit 5
OE_2422	actin-related protein 3
OE_29708	actin-related protein 5-like
OE_13531	actin-related protein 6-like
OE_88102	actin-related protein 6-like
OE_2178	actin-related protein 6-like
OE_31466	actin-related protein 8-like
OE_6203	Activated met oncogene, putative
OE_4818	activating signal cointegrator 1 complex subunit 3-like
OE_31576	Activating signal cointegrator 1 complex subunit, putative
OE_86567	Activating signal cointegrator 1 complex subunit, putative
OE_53	Activating signal cointegrator 1 complex subunit, putative
OE_69310	activating transcription factor 7-interacting protein 1-like
OE_84447	Activator of basal transcription, putative (Fragment)
OE_7691	active breakpoint cluster region-related protein-like
OE_34409	active breakpoint cluster region-related protein-like
OE_27242	activin receptor type-1-like
OE_2642	acyl carrier protein, mitochondrial-like
OE_12438	Acylamino-acid-releasing enzyme, putative
OE_76990	Acylamino-acid-releasing enzyme, putative
OE_30725	Acylamino-acid-releasing enzyme, putative
OE_31656	Acylamino-acid-releasing enzyme, putative
OE_29371	acyl-CoA dehydrogenase family member 9, mitochondrial-like
OE_32111	acyl-CoA dehydrogenase family member 9, mitochondrial-like
OE_33492	acyl-CoA dehydrogenase family member 9, mitochondrial-like
OE_22621	acyl-CoA reductase, putative
OE_8275	acyl-CoA reductase, putative
OE_19536	acyl-CoA reductase, putative
OE_71605	acyl-CoA synthetase family member 2, mitochondrial
OE_82141	acyl-CoA synthetase family member 2, mitochondrial
OE_37434	acyl-CoA synthetase family member 2, mitochondrial-like
OE_12914	acyl-CoA synthetase family member 4
OE_15214	acyl-CoA synthetase family member 4
OE_59957	acyl-CoA synthetase family member 4
OE_59958	acyl-CoA synthetase family member 4
OE_23356	Acyl-CoA synthetase, putative
OE_95637	Acyl-CoA synthetase, putative
OE_13582	Acyl-CoA synthetase, putative
OE_24266	Acyl-CoA synthetase, putative
OE_14770	Acyl-CoA synthetase, putative
OE_85196	Acyl-CoA synthetase, putative
OE_37480	Acyl-CoA synthetase, putative
OE_15284	Acyl-CoA synthetase, putative
OE_48027	Acyl-CoA synthetase, putative
OE_92714	Acyl-CoA synthetase, putative
OE_2657	Acyl-CoA synthetase, putative
OE_13595	Acyl-CoA thioesterase, putative (Fragment)
OE_3637	acyl-CoA-binding domain-containing protein 6-like isoform X1
OE_42284	acyl-CoA-binding domain-containing protein 6-like isoform X1
OE_26023	acyl-CoA-binding domain-containing protein 6-like isoform X1
OE_23504	acyl-CoA-binding domain-containing protein 6-like isoform X2
OE_3465	acyl-coenzyme A oxidase, putative
OE_68428	acylglycerol kinase, mitochondrial-like
OE_68429	acylglycerol kinase, mitochondrial-like
OE_46346	acylglycerol kinase, mitochondrial-like
OE_71982	acylglycerol kinase, mitochondrial-like
OE_57294	acylglycerol kinase, mitochondrial-like
OE_39339	acylglycerol kinase, mitochondrial-like
OE_37232	acylphosphatase-1-like isoform X3
OE_13716	acylphosphatase-1-like protein, partial
OE_25790	acylpyruvase FAHD1, mitochondrial-like isoform X2
OE_81542	acylpyruvase FAHD1, mitochondrial-like isoform X2
OE_95428	acylpyruvase FAHD1, mitochondrial-like isoform X3
OE_3243	Acyltransfersase, putative (Fragment)
OE_95768	Acyltransfersase, putative (Fragment)
OE_38973	ADAM 17-like protease isoform X2
OE_30186	ADAM spacer1, Kunitz BPTI, I-set, WAP and/or PLAC domain containing protein
OE_86929	Adapter molecule Crk, partial
OE_28799	adapter molecule Crk-like
OE_83568	adapter molecule Crk-like isoform X1
OE_27128	Adaptin ear-binding coat-associated protein, putative
OE_86900	adat3
OE_76497	Adenine phosphoribosyltransferase, putative
OE_24202	Adenine phosphoribosyltransferase, putative
OE_37817	adenine phosphoribosyltransferase-like
OE_83367	adenine phosphoribosyltransferase-like
OE_46555	adenine phosphoribosyltransferase-like
OE_5927	Adenosine A3 receptor, putative
OE_76342	adenosine deaminase
OE_18984	adenosine deaminase
OE_31795	adenosine deaminase
OE_865	adenosine deaminase
OE_81341	adenosine deaminase
OE_34676	Adenosine deaminase, putative
OE_37699	adenosine deaminase-like isoform X3
OE_76341	adenosine deaminase-like isoform X3
OE_13856	Adenosine diphosphatase, putative
OE_3050	Adenosine kinase, putative
OE_83814	Adenosine kinase, putative
OE_57752	Adenosine monophosphate deaminase, putative (Fragment)
OE_7883	Adenosine monophosphate deaminase, putative (Fragment)
OE_72272	Adenosine monophosphate deaminase, putative (Fragment)
OE_13370	Adenosine monophosphate deaminase, putative (Fragment)
OE_27207	adenosine monophosphate-protein transferase FICD homolog
OE_14530	adenylate cyclase type 3
OE_7959	adenylate cyclase type 3
OE_95401	adenylate cyclase type 6-like
OE_46945	adenylate cyclase type 6-like isoform X1
OE_35875	adenylate cyclase type 8-like isoform X2
OE_25401	Adenylate cyclase, putative
OE_8296	Adenylate cyclase, putative (Fragment)
OE_58665	Adenylate cyclase, putative (Fragment)
OE_12925	Adenylate cyclase, putative (Fragment)
OE_14660	Adenylate cyclase, putative (Fragment)
OE_2776	Adenylate cyclase, putative (Fragment)
OE_29426	Adenylate cyclase, putative (Fragment)
OE_56895	Adenylate cyclase, putative (Fragment)
OE_33330	Adenylate cyclase, putative (Fragment)
OE_41769	Adenylate cyclase, putative (Fragment)
OE_46944	Adenylate cyclase, putative (Fragment)
OE_23161	Adenylate cyclase, putative (Fragment)
OE_54114	adenylate cyclase, putative, partial
OE_95712	adenylate cyclase-associated protein, putative
OE_2179	adenylate cyclase-associated protein, putative
OE_2181	adenylate cyclase-associated protein, putative
OE_36318	adenylate cyclase-associated protein, putative
OE_71237	adenylate cyclase-associated protein, putative
OE_5293	Adenylate kinase isoenzyme 6 homolog
OE_29207	Adenylate kinase isoenzyme, putative
OE_4047	Adenylate kinase isoenzyme, putative
OE_7695	adenylate kinase, putative
OE_10297	adenylate kinase, putative
OE_7694	adenylate kinase, putative
OE_57344	adenylate kinase, putative
OE_20994	adenylate kinase, putative
OE_35133	adenylate kinase, putative
OE_45788	adenylate kinase, putative
OE_15275	Adenylate kinase, putative (Fragment)
OE_13115	Adenylate kinase, putative (Fragment)
OE_15260	adenylosuccinate lyase, putative
OE_14518	adenylosuccinate lyase, putative
OE_45665	adenylosuccinate lyase, putative
OE_15697	adenylosuccinate lyase, putative
OE_71920	adenylosuccinate lyase, putative
OE_14482	adenylosuccinate synthetase-like
OE_1445	adenylosuccinate synthetase-like
OE_45713	adenylosuccinate synthetase-like
OE_19152	adenylosuccinate synthetase-like
OE_31681	adenylosuccinate synthetase-like
OE_33117	adenylosuccinate synthetase-like
OE_4097	Adenylsulfate kinase, putative
OE_12428	Adhesion regulating molecule, putative (Fragment)
OE_70627	Adhesion regulating molecule, putative (Fragment)
OE_39306	Adhesion regulating molecule, putative (Fragment)
OE_19256	Adhesion regulating molecule, putative (Fragment)
OE_58644	Adhesion regulating molecule, putative (Fragment)
OE_12486	Adipocyte plasma membrane-associated protein, putative
OE_37740	Adipocyte plasma membrane-associated protein, putative
OE_12765	Adipocyte plasma membrane-associated protein, putative
OE_68319	Adipocyte plasma membrane-associated protein, putative
OE_36186	Adipocyte plasma membrane-associated protein, putative
OE_28402	Adipocyte plasma membrane-associated protein, putative
OE_17630	Adipocyte plasma membrane-associated protein, putative
OE_56107	Adipocyte plasma membrane-associated protein, putative
OE_45557	Adipocyte plasma membrane-associated protein, putative (Fragment)
OE_39076	Adipocyte plasma membrane-associated protein, putative (Fragment)
OE_1537	adiponectin receptor protein
OE_5097	Adiponectin receptor, putative
OE_13646	Adipophilin, putative
OE_87977	Adipophilin, putative
OE_87978	Adipophilin, putative
OE_29731	Adipophilin, putative
OE_71326	Adipophilin/perilipin, putative
OE_95386	Adipophilin/perilipin, putative
OE_25681	Adipophilin/perilipin, putative
OE_95383	Adipophilin/perilipin, putative
OE_95385	Adipophilin/perilipin, putative
OE_2500	ADP ribosylation factor 79F, putative
OE_39453	ADP ribosylation factor 79F, putative
OE_57334	ADP ribosylation factor 79F, putative
OE_6704	ADP ribosylation factor 79F, putative (Fragment)
OE_2282	ADP ribosylation factor protein
OE_37926	ADP/ATP translocase, putative
OE_84360	ADP/ATP translocase, putative
OE_33023	ADP/ATP translocase, putative
OE_45000	ADP/ATP translocase, putative
OE_83423	ADP/ATP translocase, putative
OE_8563	ADP/ATP translocase, putative (Fragment)
OE_26984	ADP/ATP translocase, putative (Fragment)
OE_14215	ADP-dependent glucokinase-like
OE_56661	ADP-dependent glucokinase-like
OE_25308	ADP-dependent glucokinase-like
OE_85922	ADP-dependent glucokinase-like
OE_16493	ADP-dependent glucokinase-like
OE_12879	ADP-ribose glycohydrolase ARH3
OE_16398	ADP-ribose pyrophosphatase, mitochondrial
OE_72829	ADP-ribose pyrophosphatase, mitochondrial
OE_46170	ADP-ribose pyrophosphatase, mitochondrial
OE_59562	ADP-ribose pyrophosphatase, mitochondrial
OE_59563	ADP-ribose pyrophosphatase, mitochondrial-like
OE_1891	ADP-ribose pyrophosphatase, mitochondrial-like
OE_10628	ADP-ribose pyrophosphatase, putative
OE_25617	ADP-ribose pyrophosphatase, putative
OE_70457	ADP-ribose pyrophosphatase, putative
OE_37649	ADP-ribosylation factor 1 isoform X2
OE_25334	ADP-ribosylation factor 1 isoform X2
OE_85966	ADP-ribosylation factor 1 isoform X2
OE_35970	ADP-ribosylation factor 1 isoform X2
OE_94377	ADP-ribosylation factor 1 isoform X2
OE_36106	ADP-ribosylation factor 2
OE_7637	ADP-ribosylation factor 4
OE_26305	ADP-ribosylation factor GTPase-activating protein 1-like isoform X2
OE_26306	ADP-ribosylation factor GTPase-activating protein 1-like isoform X2
OE_71460	ADP-ribosylation factor interacting protein, putative
OE_1401	ADP-ribosylation factor interacting protein, putative
OE_1400	ADP-ribosylation factor interacting protein, putative
OE_83436	ADP-ribosylation factor interacting protein, putative
OE_7826	ADP-ribosylation factor-binding protein GGA1, partial
OE_28770	ADP-ribosylation factor-like protein 15
OE_3444	ADP-ribosylation factor-like protein 2
OE_47476	ADP-ribosylation factor-like protein 2
OE_47475	ADP-ribosylation factor-like protein 2
OE_16165	ADP-ribosylation factor-like protein 5B
OE_44875	ADP-ribosylation factor-like protein 5B
OE_57484	ADP-ribosylation factor-like protein 5B
OE_37028	ADP-ribosylation factor-like protein 5B
OE_15340	ADP-ribosylation factor-like protein 8B
OE_83830	ADP-ribosylation factor-like protein 8B
OE_24806	adrenodoxin
OE_23101	adrenodoxin
OE_84599	adrenodoxin
OE_27060	adrenomedullin-a
OE_28177	adrenomodulin-like protein
OE_68630	AF4/FMR2 family member 4-like
OE_3746	AF4/FMR2 family member 4-like
OE_11495	Afadin, putative
OE_10493	Afadin, putative
OE_25451	afadin-like isoform X1
OE_7606	AFG3-like protein 2
OE_29334	aftiphilin-like
OE_29333	aftiphilin-like
OE_47273	aftiphilin-like
OE_19493	AGAP004598-PA-like protein
OE_34242	AGAP012284-PA-like protein
OE_87071	AHPC/TSA protein, putative
OE_11502	A-kinase anchor protein 17A-like
OE_22494	A-kinase anchor protein 17A-like
OE_7660	A-kinase anchor protein, putative
OE_12872	AKT-interacting protein-like
OE_33423	AKT-interacting protein-like
OE_26492	AKT-interacting protein-like
OE_11635	AKT-interacting protein-like
OE_59595	AKT-interacting protein-like
OE_2058	alanine--glyoxylate aminotransferase 2
OE_23329	Alanine--glyoxylate aminotransferase 2-like 1, partial
OE_12730	Alanine--glyoxylate aminotransferase 2-like 1, partial
OE_71435	Alanine--glyoxylate aminotransferase 2-like 1, partial
OE_71436	Alanine--glyoxylate aminotransferase 2-like 1, partial
OE_71434	Alanine--glyoxylate aminotransferase 2-like 1, partial
OE_23330	Alanine--glyoxylate aminotransferase 2-like 1, partial
OE_76437	alanine-glyoxylate aminotransferase, putative
OE_9189	alanine--tRNA ligase, cytoplasmic
OE_2464	Alanyl-tRNA synthetase, putative
OE_71686	aldehyde dehydrogenase
OE_58145	aldehyde dehydrogenase
OE_42187	aldehyde dehydrogenase family 16 member A1-like isoform X1
OE_59091	aldehyde dehydrogenase family 16 member A1-like isoform X1
OE_19427	aldehyde dehydrogenase, dimeric NADP-preferring-like isoform X3
OE_2902	aldehyde dehydrogenase, dimeric NADP-preferring-like isoform X3
OE_58144	aldehyde dehydrogenase, dimeric NADP-preferring-like isoform X3
OE_83721	aldehyde dehydrogenase, dimeric NADP-preferring-like isoform X3
OE_2903	aldehyde dehydrogenase, dimeric NADP-preferring-like isoform X3
OE_47054	aldehyde dehydrogenase, dimeric NADP-preferring-like isoform X4
OE_36037	Aldehyde dehydrogenase, putative
OE_56182	Aldehyde dehydrogenase, putative
OE_33062	Aldehyde dehydrogenase, putative
OE_19073	Aldehyde dehydrogenase, putative
OE_13677	Aldehyde dehydrogenase, putative
OE_7347	Aldehyde dehydrogenase, putative
OE_7583	Aldehyde dehydrogenase, putative
OE_76480	Aldehyde dehydrogenase, putative
OE_56183	Aldehyde dehydrogenase, putative
OE_37098	Aldehyde dehydrogenase, putative (Fragment)
OE_71685	Aldehyde dehydrogenase, putative (Fragment)
OE_25284	Aldehyde dehydrogenase, putative (Fragment)
OE_71687	Aldehyde dehydrogenase, putative (Fragment)
OE_3073	Aldehyde dehydrogenase, putative (Fragment)
OE_3526	Aldehyde dehydrogenase, putative (Fragment)
OE_45237	aldehyde dehydrogenase-like protein
OE_3667	Aldo-keto reductase, putative
OE_97720	Aldo-keto reductase, putative
OE_22840	Aldo-keto reductase, putative
OE_30471	Aldose reductase, putative
OE_10133	Aldose reductase, putative
OE_10131	Aldose reductase, putative
OE_10132	Aldose reductase, putative
OE_13475	Alginate regulatory protein AlgR3, putative
OE_37742	Alkaline phosphatase, putative
OE_42135	Alkaline phosphatase, putative
OE_14446	Alkaline phosphatase, tissue-nonspecific isozyme, partial
OE_15688	Alkaline phosphatase, tissue-nonspecific isozyme, partial
OE_8351	alkaline phosphatase-like isoform X1
OE_21003	alkyldihydroxyacetonephosphate synthase, putative
OE_31887	alkyldihydroxyacetonephosphate synthase, putative
OE_3315	Alkylglycerol monooxygenase, partial
OE_55726	Allene oxide synthase-lipoxygenase protein, partial
OE_3076	Allene oxide synthase-lipoxygenase protein, partial
OE_14352	allene oxide synthase-lipoxygenase protein-like
OE_15660	allene oxide synthase-lipoxygenase protein-like
OE_15659	allene oxide synthase-lipoxygenase protein-like
OE_15078	allene oxide synthase-lipoxygenase protein-like
OE_1086	allene oxide synthase-lipoxygenase protein-like
OE_55724	allene oxide synthase-lipoxygenase protein-like
OE_94459	allene oxide synthase-lipoxygenase protein-like
OE_76468	allene oxide synthase-lipoxygenase protein-like
OE_81223	allene oxide synthase-lipoxygenase protein-like
OE_25318	allene oxide synthase-lipoxygenase protein-like
OE_71124	allene oxide synthase-lipoxygenase protein-like
OE_71123	allene oxide synthase-lipoxygenase protein-like
OE_25319	allene oxide synthase-lipoxygenase protein-like
OE_94460	allene oxide synthase-lipoxygenase protein-like
OE_81222	allene oxide synthase-lipoxygenase protein-like
OE_45187	allene oxide synthase-lipoxygenase protein-like
OE_3077	allene oxide synthase-lipoxygenase protein-like
OE_69360	alpha 1,2 mannosidase precursor, putative
OE_83968	alpha- and gamma-adaptin-binding protein p34-like
OE_7636	alpha- and gamma-adaptin-binding protein p34-like isoform X1
OE_7168	alpha crystallin
OE_55312	alpha crystallin
OE_19243	alpha-(1,6)-fucosyltransferase-like
OE_68366	alpha-(1,6)-fucosyltransferase-like isoform X1
OE_34394	alpha-(1,6)-fucosyltransferase-like isoform X1
OE_81713	alpha-(1,6)-fucosyltransferase-like isoform X1
OE_41815	alpha-(1,6)-fucosyltransferase-like isoform X2
OE_3632	Alpha/beta hydrolase, putative
OE_47882	alpha-1,2-Mannosidase
OE_8094	alpha-1,3-mannosyl-glycoprotein 4-beta-N-acetylglucosaminyltransferase A-like
OE_94916	alpha-1,3-mannosyl-glycoprotein 4-beta-N-acetylglucosaminyltransferase A-like
OE_33130	alpha-1,6-mannosyl-glycoprotein 2-beta-N-acetylglucosaminyltransferase
OE_1526	alpha-1,6-mannosyl-glycoprotein 2-beta-N-acetylglucosaminyltransferase
OE_69346	alpha-1,6-mannosyl-glycoprotein 2-beta-N-acetylglucosaminyltransferase
OE_69347	alpha-1,6-mannosyl-glycoprotein 2-beta-N-acetylglucosaminyltransferase
OE_77330	alpha-1,6-mannosyl-glycoprotein 2-beta-N-acetylglucosaminyltransferase
OE_16309	alpha-1,6-mannosyl-glycoprotein 2-beta-N-acetylglucosaminyltransferase
OE_45789	alpha-1,6-mannosyl-glycoprotein 2-beta-N-acetylglucosaminyltransferase
OE_69563	alpha-1-macroglobulin
OE_9476	Alpha2-glucosyltransferase, putative
OE_7984	alpha-2-macroglobulin
OE_36182	alpha-2-macroglobulin
OE_69079	alpha-2-macroglobulin precursor splice variant 1
OE_86023	alpha-2-macroglobulin precursor splice variant 1
OE_57325	alpha-2-macroglobulin precursor splice variant 1
OE_34403	alpha-2-macroglobulin precursor splice variant 1
OE_34402	alpha-2-macroglobulin precursor splice variant 1
OE_83307	alpha-2-macroglobulin precursor splice variant 1
OE_86026	alpha-2-macroglobulin precursor splice variant 1
OE_22374	alpha-2-macroglobulin precursor splice variant 1
OE_86022	alpha-2-macroglobulin precursor splice variant 1
OE_83308	alpha-2-macroglobulin precursor splice variant 1
OE_69883	alpha-2-macroglobulin precursor splice variant 1
OE_22375	alpha-2-macroglobulin precursor splice variant 1
OE_86027	alpha-2-macroglobulin precursor splice variant 1
OE_3161	Alpha-2-macroglobulin receptor-associated protein, putative
OE_36219	alpha-2-macroglobulin-like
OE_4472	alpha-actinin isoform X3
OE_38215	Alpha-actinin, putative (Fragment)
OE_86371	Alpha-actinin, putative (Fragment)
OE_76266	alpha-aminoadipic semialdehyde synthase, mitochondrial-like isoform X2
OE_10500	alpha-aminoadipic semialdehyde synthase, mitochondrial-like isoform X2
OE_76267	alpha-aminoadipic semialdehyde synthase, mitochondrial-like isoform X2
OE_94675	alpha-aminoadipic semialdehyde synthase, mitochondrial-like isoform X4
OE_14273	alpha-aminoadipic semialdehyde synthase, mitochondrial-like isoform X4
OE_94673	alpha-aminoadipic semialdehyde synthase, mitochondrial-like isoform X4
OE_71927	alpha-aminoadipic semialdehyde synthase, mitochondrial-like isoform X4
OE_29140	Alpha-aspartyl dipeptidase, putative
OE_14841	Alpha-B-crystallin, putative
OE_1722	alpha-catenin
OE_57343	alpha-catenin, partial
OE_3965	alpha-catulin-like
OE_36333	Alpha-D-galactosidase, putative (Fragment)
OE_36334	Alpha-D-galactosidase, putative (Fragment)
OE_29260	Alpha-D-galactosidase, putative (Fragment)
OE_75850	alpha-I tubulin, partial
OE_13899	Alpha-L-fucosidase, putative
OE_87526	Alpha-L-fucosidase, putative
OE_42333	Alpha-L-fucosidase, putative
OE_87527	Alpha-L-fucosidase, putative
OE_95895	Alpha-L-fucosidase, putative
OE_1199	Alpha-macroglobulin, putative
OE_7985	Alpha-macroglobulin, putative
OE_14507	Alpha-macroglobulin, putative
OE_1198	Alpha-macroglobulin, putative
OE_71630	Alpha-macroglobulin, putative
OE_45376	Alpha-macroglobulin, putative
OE_24265	Alpha-macroglobulin, putative
OE_81069	Alpha-macroglobulin, putative
OE_13454	Alpha-macroglobulin, putative
OE_12139	Alpha-macroglobulin, putative
OE_86089	Alpha-macroglobulin, putative
OE_86090	Alpha-macroglobulin, putative
OE_294	Alpha-macroglobulin, putative
OE_56026	Alpha-macroglobulin, putative
OE_7326	Alpha-macroglobulin, putative
OE_38139	Alpha-macroglobulin, putative
OE_31597	Alpha-macroglobulin, putative
OE_25145	Alpha-macroglobulin, putative
OE_68390	Alpha-macroglobulin, putative (Fragment)
OE_87376	alpha-mannosidase II, putative
OE_70783	alpha-mannosidase II, putative
OE_32000	alpha-mannosidase II, putative
OE_15034	alpha-mannosidase II, putative
OE_8061	alpha-mannosidase, putative
OE_4223	Alpha-methylacyl-CoA racemase, partial
OE_10658	Alpha-methylacyl-CoA racemase, partial
OE_29198	alpha-N-acetylgalactosaminidase-like
OE_26890	alpha-N-acetylgalactosaminidase-like
OE_88033	alpha-N-acetylgalactosaminidase-like
OE_60487	alpha-N-acetylgalactosaminidase-like
OE_12746	alpha-N-acetylgalactosaminide alpha-2,6-sialyltransferase 5-like
OE_47247	alpha-N-acetylgalactosaminide alpha-2,6-sialyltransferase 5-like
OE_1896	alpha-tubulin N-acetyltransferase-like
OE_45143	alpha-tubulin, partial
OE_13566	alsin-like
OE_97493	Alternative splicing factor ASF/SF2, putative
OE_25341	Alternative splicing factor ASF/SF2, putative
OE_95602	Alternative splicing factor ASF/SF2, putative
OE_2277	Alternative splicing factor ASF/SF2, putative
OE_81331	Alternative splicing factor SRp20/9G8, putative
OE_68570	Alternative splicing factor SRp20/9G8, putative
OE_10176	Alternative splicing factor SRp20/9G8, putative
OE_56449	alternative splicing factor SRp20/9G8, putative
OE_68571	Alternative splicing factor SRp20/9G8, putative
OE_57048	Alternative splicing factor SRp20/9G8, putative
OE_41785	Alternative splicing factor SRp20/9G8, putative
OE_4050	Alternative splicing factor SRp20/9G8, putative
OE_25414	Alternative splicing factor SRp55/B52/SRp75, putative
OE_95372	Alternative splicing factor SRp55/B52/SRp75, putative
OE_25415	Alternative splicing factor SRp55/B52/SRp75, putative
OE_81295	Alternative splicing factor SRp55/B52/SRp75, putative
OE_95373	Alternative splicing factor SRp55/B52/SRp75, putative
OE_25417	Alternative splicing factor SRp55/B52/SRp75, putative
OE_25416	Alternative splicing factor SRp55/B52/SRp75, putative
OE_14387	Alternative splicing factor SRp55/B52/SRp75, putative
OE_76571	Alternative splicing factor SRp55/B52/SRp75, putative
OE_14388	Alternative splicing factor SRp55/B52/SRp75, putative
OE_86196	Alternative splicing factor SRp55/B52/SRp75, putative
OE_95371	Alternative splicing factor SRp55/B52/SRp75, putative
OE_72044	Alternative splicing factor SRp55/B52/SRp75, putative
OE_95617	Alternative splicing factor SRp55/B52/SRp75, putative
OE_58135	Alternative splicing factor SRp55/B52/SRp75, putative
OE_58137	Alternative splicing factor SRp55/B52/SRp75, putative
OE_13171	Alternative splicing factor SRp55/B52/SRp75, putative
OE_72046	Alternative splicing factor SRp55/B52/SRp75, putative
OE_58136	Alternative splicing factor SRp55/B52/SRp75, putative
OE_76606	Alternative splicing factor SRp55/B52/SRp75, putative
OE_72047	Alternative splicing factor SRp55/B52/SRp75, putative
OE_58139	Alternative splicing factor SRp55/B52/SRp75, putative
OE_72045	Alternative splicing factor SRp55/B52/SRp75, putative
OE_95618	Alternative splicing factor SRp55/B52/SRp75, putative
OE_58138	Alternative splicing factor SRp55/B52/SRp75, putative
OE_46485	Alternative splicing factor SRp55/B52/SRp75, putative
OE_12829	Alternative splicing factor SRp55/B52/SRp75, putative
OE_95453	Alternative splicing factor SRp55/B52/SRp75, putative
OE_1149	Alternative splicing factor SRp55/B52/SRp75, putative (Fragment)
OE_1153	Alternative splicing factor SRp55/B52/SRp75, putative (Fragment)
OE_45313	Alternative splicing factor SRp55/B52/SRp75, putative (Fragment)
OE_1152	Alternative splicing factor SRp55/B52/SRp75, putative (Fragment)
OE_68462	Alternative splicing factor SRp55/B52/SRp75, putative (Fragment)
OE_5156	ALX homeobox protein 1-like isoform X2
OE_46078	amine oxidase [flavin-containing] B-like isoform X1
OE_96061	amine oxidase [flavin-containing] B-like isoform X1
OE_58131	amine oxidase [flavin-containing] B-like, partial
OE_8029	amine oxidase [flavin-containing] B-like, partial
OE_23576	amine oxidase [flavin-containing]-like
OE_29040	amine oxidase [flavin-containing]-like isoform X1
OE_96060	amine oxidase [flavin-containing]-like isoform X1
OE_46079	amine oxidase [flavin-containing]-like isoform X1
OE_53924	amine oxidase-like
OE_94824	Amino acid transporter, putative
OE_8306	Amino acid transporter, putative
OE_58687	Amino acid transporter, putative
OE_9105	Amino acid transporter, putative
OE_81701	Amino acid transporter, putative (Fragment)
OE_26094	Amino acid transporter, putative (Fragment)
OE_19336	Amino acid transporter, putative (Fragment)
OE_14498	Amino acid transporter, putative (Fragment)
OE_26093	Amino acid transporter, putative (Fragment)
OE_14335	amino acid transporter, putative, partial
OE_93998	amino acid transporter, putative, partial
OE_25261	amino acid transporter, putative, partial
OE_25950	Aminoimidazole-4-carboxamide ribonucleotidetransformylase/IMP cyclohydrolase, putative (Fragment)
OE_8214	aminomethyl transferase, putative
OE_31822	aminomethyl transferase, putative
OE_921	aminopeptidase A, putative
OE_30281	aminopeptidase A, putative
OE_12555	aminopeptidase A, putative
OE_85939	aminopeptidase N5
OE_7436	aminopeptidase N-like
OE_15258	aminopeptidase N-like
OE_21369	aminopeptidase N-like
OE_18156	Aminotransferase, putative
OE_18155	Aminotransferase, putative
OE_2358	Aminotransferase, putative
OE_46588	Aminotransferase, putative
OE_1761	AMME syndrome candidate gene 1 protein
OE_87239	AMP-binding protein, partial
OE_10563	Amphiphysin, putative (Fragment)
OE_10564	Amphiphysin, putative (Fragment)
OE_60893	Amphiphysin, putative (Fragment)
OE_15105	amphiphysin-like isoform X2
OE_82668	AMPlified in osteosarcoma isoform, putative
OE_13257	Amsh, putative (Fragment)
OE_22594	Amsh, putative (Fragment)
OE_16517	Amsh, putative (Fragment)
OE_97180	amyloid beta A4 precursor protein (APP)-binding protein, putative
OE_35231	amyloid-beta A4 precursor protein-binding family A member 1
OE_2497	amyloid-beta A4 precursor protein-binding family A member 1
OE_57019	AN1-type zinc finger protein 6-like isoform X1
OE_10412	Anamorsin, putative
OE_21079	Anamorsin, putative
OE_13197	anaphase-promoting complex subunit 10-like
OE_49222	anaphase-promoting complex subunit 11-like isoform X2
OE_39660	anaphase-promoting complex subunit 15-like
OE_13510	anaphase-promoting complex subunit 2-like isoform X2
OE_7474	anaphase-promoting complex subunit 4-like
OE_13388	Anaphase-promoting complex subunit 7, partial
OE_77579	anaphase-promoting complex subunit 7-like
OE_8270	Anaphase-promoting complex subunit CDC26, putative
OE_3697	Anaphase-promoting complex subunit, putative
OE_59439	angiogenic factor with G patch and FHA domains 1-like isoform X4
OE_3399	Angiomotin, putative
OE_96567	Angiomotin, putative
OE_47172	angiopoietin-related protein 4-like isoform X2
OE_13027	angiotensin-converting enzyme-like protein, partial
OE_1329	Anhydro-N-acetylmuramic acid kinase, putative
OE_353	Ank2
OE_26178	Ankrd13d
OE_87280	Ankrd13d
OE_71289	Ankyrin 2,3/unc44, putative
OE_5865	Ankyrin 2,3/unc44, putative
OE_31712	ankyrin repeat and KH domain-containing protein mask-like, partial
OE_16410	ankyrin repeat and LEM domain-containing protein 2-like
OE_1924	ankyrin repeat and LEM domain-containing protein 2-like
OE_2381	ankyrin repeat and SAM domain-containing protein 1A-like isoform X2
OE_14539	ankyrin repeat and SAM domain-containing protein 1A-like isoform X4
OE_11665	Ankyrin repeat and SAM domain-containing protein 3, partial
OE_29172	ankyrin repeat and SOCS box protein 3-like isoform X1
OE_27481	ankyrin repeat and zinc finger domain-containing protein 1-like isoform X3
OE_3602	Ankyrin repeat containing protein
OE_58282	Ankyrin repeat containing protein
OE_29066	Ankyrin repeat containing protein
OE_76965	Ankyrin repeat containing protein
OE_47822	Ankyrin repeat containing protein
OE_60505	Ankyrin repeat containing protein
OE_76964	Ankyrin repeat containing protein
OE_71381	Ankyrin repeat containing protein
OE_13760	Ankyrin repeat domain protein
OE_37906	Ankyrin repeat domain protein
OE_57992	Ankyrin repeat domain protein (Fragment)
OE_26179	ankyrin repeat domain-containing protein 13D-like
OE_3040	ankyrin repeat domain-containing protein 16-like
OE_97172	ankyrin repeat domain-containing protein 16-like
OE_3478	ankyrin repeat domain-containing protein 17-like
OE_13710	ankyrin repeat domain-containing protein 27-like isoform X1
OE_8681	ankyrin repeat domain-containing protein 39-like isoform X1
OE_27390	Ankyrin repeat domain-containing protein 49, partial
OE_72947	ankyrin repeat domain-containing protein 50-like
OE_10368	ankyrin repeat domain-containing protein 54-like
OE_1983	ankyrin repeat domain-containing protein 54-like, partial
OE_56830	ankyrin repeat domain-containing protein, putative
OE_18139	Ankyrin repeat family A protein 2, partial
OE_4908	ankyrin repeat, SAM and basic leucine zipper domain-containing protein 1-like isoform X2
OE_26585	Ankyrin repeat-containing protein
OE_72510	Ankyrin repeat-containing protein
OE_57815	Ankyrin repeat-containing protein
OE_81905	Ankyrin repeat-containing protein
OE_4235	Ankyrin repeat-containing protein
OE_3153	Ankyrin repeat-containing protein
OE_3623	Ankyrin repeat-containing protein (Fragment)
OE_42085	Ankyrin repeat-containing protein (Fragment)
OE_46438	ankyrin-1-like
OE_83831	ankyrin-1-like
OE_39374	ankyrin-1-like
OE_824	ankyrin-1-like isoform X1
OE_27241	Ankyrin-2
OE_33582	Ankyrin-2
OE_56829	ankyrin-2 isoform X10
OE_14169	Ankyrin-2, partial
OE_25533	Ankyrin-2, partial
OE_352	Ankyrin-2, partial
OE_34367	ankyrin-2-like isoform X8
OE_86441	ankyrin-2-like isoform X8
OE_56832	Ankyrin-3, partial
OE_69015	ankyrin-3-like isoform X1
OE_75802	ankyrin-3-like isoform X1
OE_25534	ankyrin-3-like isoform X1
OE_75800	ankyrin-3-like isoform X2
OE_14167	ankyrin-3-like isoform X2
OE_75801	ankyrin-3-like isoform X2
OE_94328	annexin A13-like
OE_94330	annexin A13-like
OE_94331	annexin A13-like
OE_85977	annexin A13-like isoform X1
OE_7298	annexin A13-like isoform X1
OE_11309	annexin A13-like isoform X1
OE_36033	annexin A13-like isoform X1
OE_94334	annexin A13-like isoform X1
OE_81231	annexin A13-like isoform X1
OE_94329	annexin A13-like isoform X1
OE_71548	annexin A13-like isoform X1
OE_56120	annexin A13-like isoform X1
OE_94332	annexin A13-like isoform X1
OE_36017	annexin A13-like isoform X1
OE_44212	annexin A13-like isoform X1
OE_85975	annexin A4-like isoform X2
OE_43208	annexin A4-like isoform X2
OE_25335	annexin A4-like isoform X2
OE_25336	annexin A4-like isoform X2
OE_45959	annexin A4-like isoform X2
OE_20825	annexin A4-like isoform X2
OE_46518	annexin B9
OE_4974	Anterior pharynx defective, putative
OE_56893	Anterior pharynx defective, putative
OE_5328	antifreeze glycoprotein
OE_60260	anti-proliferation factor BTG1/TOB, putative
OE_8737	Antiviral helicase Slh1, putative
OE_72300	AP endonuclease, putative (Fragment)
OE_72301	AP endonuclease, putative (Fragment)
OE_71972	AP-1 complex subunit gamma-1 isoform X3
OE_33020	AP-1 complex subunit gamma-1 isoform X3
OE_18115	AP-1 complex subunit gamma-1-like
OE_68474	AP-1 complex subunit sigma-2 isoform X2
OE_41729	AP-1 complex subunit sigma-2 isoform X2
OE_95749	AP-1 complex subunit sigma-2 isoform X2
OE_26304	AP-1 complex subunit sigma-2, partial
OE_17925	AP-1 complex subunit sigma-2, partial
OE_13550	Ap1m1
OE_4035	Ap1m1
OE_16830	Ap1m1
OE_4034	Ap1m1
OE_86939	Ap1m1
OE_86940	Ap1m1
OE_2588	AP-2 complex subunit alpha-1, putative
OE_8367	AP-2 complex subunit alpha-1, putative
OE_39346	AP-2 complex subunit alpha-1, putative
OE_35196	AP-2 complex subunit alpha-1, putative
OE_39801	AP-2 complex subunit beta-1, putative
OE_23210	AP-2 complex subunit mu
OE_6085	AP-3 complex subunit beta-1, putative
OE_3452	AP-3 complex subunit delta-1
OE_47479	AP-3 complex subunit delta-1
OE_2964	AP-3 complex subunit mu-1
OE_27144	AP-3 complex subunit sigma-2 isoform X1
OE_27143	AP-3 complex subunit sigma-2 isoform X1
OE_8776	AP-4 complex subunit beta-1, putative
OE_8683	AP-4 complex subunit epsilon-1-like isoform X2
OE_9494	AP-4 complex subunit sigma-1-like
OE_5004	AP-5 complex subunit beta-1-like isoform X2
OE_5005	AP-5 complex subunit beta-1-like isoform X3
OE_94797	Apolipophorin, putative (Fragment)
OE_94798	Apolipophorin, putative (Fragment)
OE_1559	Apolipoprotein B-100, partial
OE_30243	Apolipoprotein B-100, partial
OE_45841	Apolipoprotein B-100, partial
OE_57667	apolipoprotein D-like
OE_8190	apoptosis inhibitor 5-like
OE_59229	Apoptosis inhibitor IAP
OE_5322	apoptosis regulatory protein Siva
OE_68379	Apoptosis stimulating of P53, putative
OE_3493	Apoptosis stimulating of P53, putative
OE_8581	apoptosis-inducing factor 1, mitochondrial-like
OE_11283	apoptosis-promoting RNA-binding protein TIA-1/TIAR, putative
OE_75315	apoptosis-promoting RNA-binding protein TIA-1/TIAR, putative
OE_86018	apoptosis-promoting RNA-binding protein TIA-1/TIAR, putative
OE_55561	apoptosis-promoting RNA-binding protein TIA-1/TIAR, putative
OE_35981	apoptosis-promoting RNA-binding protein TIA-1/TIAR, putative
OE_93798	apoptosis-promoting RNA-binding protein TIA-1/TIAR, putative
OE_45159	apoptosis-promoting RNA-binding protein TIA-1/TIAR, putative
OE_93796	apoptosis-promoting RNA-binding protein TIA-1/TIAR, putative
OE_55645	apyrase
OE_44852	apyrase
OE_93515	apyrase
OE_45175	apyrase
OE_25234	apyrase
OE_28323	apyrase
OE_83185	apyrase
OE_76199	apyrase
OE_19012	apyrase
OE_12385	apyrase
OE_93747	apyrase
OE_70527	apyrase
OE_93517	apyrase
OE_85256	apyrase
OE_34279	apyrase
OE_25105	apyrase
OE_924	apyrase
OE_93516	apyrase
OE_83186	apyrase
OE_1275	apyrase
OE_93982	apyrase
OE_70831	apyrase
OE_35986	apyrase
OE_11284	apyrase
OE_81259	apyrase
OE_70523	apyrase
OE_7220	apyrase
OE_14995	apyrase
OE_12384	apyrase
OE_28582	apyrase
OE_1276	apyrase
OE_86067	apyrase
OE_81257	apyrase
OE_25368	apyrase
OE_1522	aquaglyceroporin
OE_39149	aquaglyceroporin
OE_1523	aquaglyceroporin
OE_88180	aquaporin AQPAe.a-like
OE_8247	Aquaporin, putative
OE_36218	Aquaporin, putative
OE_8248	Aquaporin, putative
OE_45186	arachidonate 12-lipoxygenase, 12R-type-like
OE_23250	arachidonate 12-lipoxygenase, 12R-type-like
OE_45185	arachidonate 12-lipoxygenase, 12R-type-like
OE_23249	arachidonate 12-lipoxygenase, 12R-type-like
OE_38984	arachidonate 12-lipoxygenase, 12R-type-like
OE_55725	arachidonate 12-lipoxygenase, 12R-type-like
OE_15079	arachidonate 12-lipoxygenase, 12R-type-like
OE_45184	arachidonate 12-lipoxygenase, 12R-type-like
OE_1087	arachidonate 5-lipoxygenase-like, partial
OE_11673	Arf6 guanine nucleotide exchange factor, putative (Fragment)
OE_26388	arf-GAP domain and FG repeat-containing protein 1-like isoform X4
OE_54324	Arg r 1 precursor
OE_21229	Arginine/serine-rich coiled-coil protein, putative
OE_37850	Arginine/serine-rich coiled-coil protein, putative
OE_33281	Arginine/serine-rich coiled-coil protein, putative
OE_18183	Arginine/serine-rich coiled-coil protein, putative
OE_16441	Arginine/serine-rich protein PNISR, partial
OE_70283	Arginine/serine-rich protein PNISR, partial
OE_12612	Arginine-rich protein, putative
OE_71204	Arginine-rich protein, putative
OE_2521	Arginyl-tRNA synthetase, putative
OE_25909	Arginyl-tRNA synthetase, putative
OE_26604	arginyl-tRNA--protein transferase 1-like isoform X1
OE_29315	ARL14 effector protein-like isoform X2
OE_60219	armadillo repeat protein deleted in velo-cardio-facial syndrome homolog isoform X4
OE_60218	armadillo repeat protein deleted in velo-cardio-facial syndrome-like isoform X2
OE_76386	armadillo repeat-containing protein 8-like
OE_15326	armadillo repeat-containing protein 8-like
OE_14322	Armadillo repeat-containing protein, putative
OE_15325	Armadillo repeat-containing protein, putative
OE_2416	Armadillo segment polarity protein, partial
OE_4250	armadillo segment polarity protein-like isoform X2
OE_7774	Armadillo, putative (Fragment)
OE_7775	Armadillo, putative (Fragment)
OE_57883	Armc7
OE_7933	Armc7
OE_7292	Arp2/3 complex 21 kD subunit, putative (Fragment)
OE_81342	Arp2/3 complex 21 kD subunit, putative (Fragment)
OE_95380	Arp2/3 complex 21 kD subunit, putative (Fragment)
OE_9380	Arrestin domain-containing protein 3, partial
OE_31937	arrestin domain-containing protein 3-like isoform X1
OE_82368	arrestin domain-containing protein 3-like isoform X1
OE_2456	Arrestin domain-containing protein, putative
OE_9848	arsenite-translocating ATPase, putative
OE_36250	Arv1, putative
OE_39288	Arv1, putative
OE_46234	Arv1, putative
OE_8101	aryl hydrocarbon receptor nuclear translocator homolog isoform X2
OE_68805	arylsulfatase B precursor, putative
OE_12767	ascorbate transporter, chloroplastic
OE_71512	ascorbate transporter, chloroplastic
OE_8407	Asparaginase, putative
OE_29084	Asparaginase, putative
OE_7365	Asparaginase, putative
OE_42119	Asparaginase, putative
OE_58879	Asparaginase, putative
OE_29210	Asparaginase, putative (Fragment)
OE_46769	asparagine synthetase domain-containing protein 1
OE_34481	Aspartate aminotransferase, cytoplasmic, partial
OE_46848	aspartate aminotransferase, cytoplasmic-like
OE_2664	aspartate aminotransferase, cytoplasmic-like
OE_14115	aspartate aminotransferase, cytoplasmic-like isoform X1
OE_92366	aspartate aminotransferase, cytoplasmic-like isoform X2
OE_36190	aspartate aminotransferase, mitochondrial-like
OE_83310	aspartate aminotransferase, mitochondrial-like
OE_75328	Aspartate aminotransferase, putative
OE_8017	Aspartate aminotransferase, putative
OE_94094	Aspartate/glutamate carrier protein, putative
OE_3246	aspartate--tRNA ligase, cytoplasmic-like isoform X3
OE_58358	aspartic protease
OE_93047	Aspartic protease, putative
OE_26776	Aspartic protease, putative
OE_2261	aspartyl/asparaginyl beta-hydroxylase-like
OE_26815	aspartyl-tRNA synthetase
OE_57830	aspartyl-tRNA synthetase
OE_5528	Aspartyl-tRNA synthetase, putative
OE_95686	Ataxin, putative
OE_28881	Ataxin, putative
OE_26373	Ataxin, putative
OE_47145	Ataxin, putative
OE_39642	Ataxin, putative
OE_47144	Ataxin, putative
OE_61037	Ataxin-10, putative
OE_29585	Ataxin-10, putative
OE_11551	Ataxin-10, putative
OE_22592	ataxin-1-like isoform X2
OE_39426	ataxin-1-like isoform X2
OE_2310	Ataxin-2, partial
OE_2311	Ataxin-2, partial
OE_59184	Ataxin-2, partial
OE_46550	Ataxin-2, partial
OE_37115	atg4d
OE_82138	atg4d
OE_37084	atlastin isoform X2
OE_25618	atlastin-2-like
OE_25620	atlastin-2-like
OE_28823	atlastin-2-like
OE_95514	atlastin-like
OE_7593	atlastin-like isoform X4
OE_69588	ATP binding protein, putative
OE_1021	ATP binding protein, putative
OE_45095	ATP binding protein, putative
OE_24208	ATP binding protein, putative
OE_96656	ATP diphosphohydrolase apyrase, putative
OE_2258	ATP synthase B chain, putative
OE_92999	ATP synthase B chain, putative
OE_58057	ATP synthase H+ transporting, F1 complex, delta subunit precursor, putative
OE_25988	ATP synthase H+ transporting, mitochondrial F1 complex, delta subunit precursor
OE_25987	ATP synthase H+ transporting, mitochondrial F1 complex, delta subunit precursor
OE_19437	ATP synthase H+ transporting, mitochondrial F1 complex, delta subunit precursor
OE_27671	ATP synthase mitochondrial F1 complex assembly factor 2 family protein
OE_42943	ATP synthase subunit beta, mitochondrial
OE_42944	ATP synthase subunit beta, mitochondrial
OE_42942	ATP synthase subunit beta, mitochondrial
OE_43046	ATP synthase subunit beta, mitochondrial
OE_55419	ATP synthase subunit beta, mitochondrial
OE_29182	ATP synthase subunit gamma, mitochondrial-like
OE_28470	ATP synthase subunit O, mitochondrial-like
OE_19187	ATP synthase subunit O, mitochondrial-like
OE_45924	ATP synthase subunit O, mitochondrial-like, partial
OE_1727	ATP synthase subunit s, mitochondrial-like isoform X1
OE_85525	Atpalpha
OE_48070	ATPase family AAA domain-containing protein 1-B
OE_42512	ATPase family AAA domain-containing protein 1-B
OE_6101	ATPase family AAA domain-containing protein 2-like
OE_3797	ATPase, putative
OE_96944	ATPase, putative
OE_6684	ATP-binding cassette sub-family A member 13-like
OE_13508	ATP-binding cassette sub-family A member 1-like
OE_46244	ATP-binding cassette sub-family A member 1-like
OE_48011	ATP-binding cassette sub-family A member 1-like, partial
OE_13435	ATP-binding cassette sub-family A member 5-like
OE_16049	ATP-binding cassette sub-family C member 9-like
OE_23254	ATP-binding cassette sub-family C member 9-like
OE_9330	ATP-binding cassette sub-family D member 3-like
OE_55625	ATP-binding cassette sub-family E member 1
OE_2469	ATP-binding cassette sub-family E member 1
OE_39450	ATP-binding cassette sub-family E member 1-like, partial
OE_13222	ATP-binding cassette sub-family F member 1-like
OE_87474	ATP-binding cassette sub-family F member 1-like
OE_16612	ATP-binding cassette sub-family F member 3-like isoform X1
OE_2272	ATP-binding cassette sub-family G member 8-like
OE_81971	ATP-binding domain-containing protein 4, partial
OE_10382	ATP-citrate synthase-like
OE_39345	ATP-citrate synthase-like
OE_4889	ATP-dependent (S)-NAD(P)H-hydrate dehydratase
OE_12715	ATP-dependent Clp protease ATP-binding subunit clpX-like, mitochondrial, partial
OE_60428	ATP-dependent Clp protease, proteolytic subunit, putative
OE_5475	ATP-dependent DNA helicase Q5-like
OE_44913	ATP-dependent helicase (DEAD box), putative
OE_69052	ATP-dependent helicase (DEAD box), putative
OE_69207	ATP-dependent helicase (DEAD box), putative
OE_70974	ATP-dependent helicase (DEAD box), putative
OE_8258	ATP-dependent protease PIM1/LON, putative
OE_26483	ATP-dependent RNA and DNA helicase, putative
OE_58402	ATP-dependent RNA and DNA helicase, putative
OE_4965	ATP-dependent RNA helicase abstrakt, partial
OE_3903	ATP-dependent RNA helicase A-like isoform X1
OE_31023	ATP-dependent RNA helicase A-like isoform X2
OE_94185	ATP-dependent RNA helicase dbp2 isoform X2
OE_83314	ATP-dependent RNA helicase DBP2-like
OE_86172	ATP-dependent RNA helicase dbp2-like
OE_1889	ATP-dependent RNA helicase DDX18-like
OE_16397	ATP-dependent RNA helicase DDX18-like
OE_46165	ATP-dependent RNA helicase DDX18-like
OE_59359	ATP-dependent RNA helicase DDX24, partial
OE_1356	ATP-dependent RNA helicase DDX24, partial
OE_7733	ATP-dependent RNA helicase DDX3Y isoform X3
OE_87006	ATP-dependent RNA helicase DDX3Y isoform X3
OE_59466	ATP-dependent RNA helicase DDX42
OE_14839	ATP-dependent RNA helicase DDX42-like isoform X1
OE_15352	ATP-dependent RNA helicase DDX42-like isoform X2
OE_94357	ATP-dependent RNA helicase DDX54-like
OE_7534	ATP-dependent RNA helicase DDX54-like
OE_29565	ATP-dependent RNA helicase DDX55-like
OE_81568	ATP-dependent RNA helicase DDX55-like isoform X3
OE_3774	ATP-dependent RNA helicase DDX55-like isoform X3
OE_4384	ATP-dependent RNA helicase DHX36-like
OE_46882	ATP-dependent RNA helicase DHX8
OE_71582	ATP-dependent RNA helicase DHX8 isoform X2
OE_16587	ATP-dependent RNA helicase DHX8 isoform X2
OE_34488	ATP-dependent RNA helicase DHX8, partial
OE_4017	ATP-dependent RNA Helicase kurz
OE_54948	ATP-dependent RNA helicase p62-like isoform X2
OE_34758	ATP-dependent RNA helicase TDRD9-like
OE_69050	ATP-dependent RNA helicase, putative
OE_85858	ATP-dependent RNA helicase, putative
OE_70973	ATP-dependent RNA helicase, putative
OE_54947	ATP-dependent RNA helicase, putative
OE_70972	ATP-dependent RNA helicase, putative
OE_70971	ATP-dependent RNA helicase, putative
OE_20709	ATP-dependent RNA helicase, putative
OE_3708	ATP-dependent RNA helicase, putative
OE_28768	ATP-dependent RNA helicase, putative
OE_56790	ATP-dependent RNA helicase, putative
OE_17808	ATP-dependent RNA helicase, putative
OE_7533	ATP-dependent RNA helicase, putative
OE_87395	ATP-dependent RNA helicase, putative
OE_3707	ATP-dependent RNA helicase, putative
OE_76872	ATP-dependent RNA helicase, putative (Fragment)
OE_9142	ATP-dependent RNA helicase, putative (Fragment)
OE_93865	ATP-dependent RNA helicase, putative (Fragment)
OE_13440	ATP-dependent zinc metalloprotease YME1 homolog isoform X1
OE_10333	ATP-dependent zinc metalloprotease YME1 homolog isoform X2
OE_21832	ATP-dependent zinc metalloprotease YME1 homolog isoform X2
OE_83755	ATP-dependent zinc metalloprotease YME1 homolog isoform X2
OE_96271	ATP-dependent zinc metalloprotease YME1 homolog isoform X2
OE_83754	ATP-dependent zinc metalloprotease YME1 homolog isoform X2
OE_10334	ATP-dependent zinc metalloprotease YME1 homolog isoform X2
OE_1753	ATP-dependent zinc metalloprotease YME1 homolog isoform X2
OE_19209	ATP-dependent zinc metalloprotease YME1 homolog isoform X2
OE_20740	ATP-dependent zinc metalloprotease YME1 homolog isoform X2
OE_46047	ATP-dependent zinc metalloprotease YME1 homolog isoform X2
OE_10335	ATP-dependent zinc metalloprotease YME1 homolog isoform X2
OE_55338	ATP-dependent zinc metalloprotease YME1 homolog isoform X2
OE_86773	ATP-dependent zinc metalloprotease YME1 homolog isoform X2
OE_96270	ATP-dependent zinc metalloprotease YME1 homolog isoform X2
OE_7861	AT-rich interactive domain-containing protein 1B-like isoform X11
OE_10429	AT-rich interactive domain-containing protein 1B-like isoform X11
OE_1227	AT-rich interactive domain-containing protein 3A-like isoform X2
OE_88186	AT-rich interactive domain-containing protein 4B-like isoform X3
OE_27011	AT-rich interactive domain-containing protein 4B-like isoform X3
OE_59295	AT-rich interactive domain-containing protein 4B-like isoform X3
OE_75858	ATSP
OE_13648	ATSP
OE_2221	Attractin and platelet-activating factor acetylhydrolase, putative
OE_602	Attractin, putative (Fragment)
OE_96111	Attractin, putative (Fragment)
OE_8578	aurora kinase
OE_10295	autoantigen
OE_45781	autoantigen
OE_10296	autoantigen
OE_39147	autoantigen
OE_31646	autoantigen
OE_39105	Autocrine motility factor receptor, amfr, putative
OE_75398	Autocrine motility factor receptor, amfr, putative
OE_11414	Autocrine motility factor receptor, amfr, putative
OE_83789	autophagy protein 5-like
OE_37167	autophagy protein 5-like
OE_13284	autophagy protein 5-like
OE_13283	autophagy protein 5-like
OE_46320	Autophagy protein, putative
OE_95889	autophagy related protein 3
OE_4436	autophagy related protein 3
OE_37666	autophagy related protein 8a
OE_14251	autophagy-related 12
OE_88446	autophagy-related 12
OE_70904	autophagy-related 8
OE_46431	autophagy-related protein 101-like
OE_19296	autophagy-related protein 101-like
OE_2503	Autophagy-related protein 13 (Fragment)
OE_55519	Autophagy-related protein 13 (Fragment)
OE_26189	autophagy-related protein 16-1-like isoform X1
OE_72295	autophagy-related protein 16-1-like isoform X1
OE_8780	autophagy-related protein 2
OE_68439	autophagy-related protein 2 homolog B-like isoform X1
OE_5136	autophagy-related protein 9A isoform X2
OE_41904	autophagy-related protein 9A-like
OE_75932	AV422
OE_1010	AV422
OE_38948	AV422
OE_75931	AV422
OE_55864	AV422
OE_86227	AV422
OE_71880	AV422
OE_86228	AV422
OE_86230	AV422
OE_71881	AV422
OE_86229	AV422
OE_82159	Axis inhibition protein, putative
OE_18095	Bace-2, putative (Fragment)
OE_30576	baculoviral IAP repeat-containing protein 7
OE_28479	BAH and coiled-coil domain-containing protein 1 isoform X2
OE_2105	balbiani ring protein 3-like
OE_7938	band 4.1-like protein 5
OE_7937	band 4.1-like protein 5 isoform X1
OE_57894	band 4.1-like protein 5 isoform X1
OE_28663	band 7 protein AGAP004871-like isoform X1
OE_13846	barrier-to-autointegration factor-like
OE_87109	Basement membrane-specific heparan sulfate proteoglycan core protein, partial
OE_26037	Basement membrane-specific heparan sulfate proteoglycan core protein, partial
OE_22826	Basement membrane-specific heparan sulfate proteoglycan core protein, partial
OE_93943	Basement membrane-specific heparan sulfate proteoglycan core protein, partial
OE_12437	Basement membrane-specific heparan sulfate proteoglycan core protein, partial
OE_8862	Basic leucine zipper nuclear factor 1(Blzf1) protein, putative
OE_56310	basic tail salivary protein
OE_45183	basic tail salivary protein
OE_70347	basic tail salivary tick protein
OE_32132	Battenin, partial
OE_4868	B-cell CLL/lymphoma 7 protein family member B
OE_18159	B-cell lymphoma/leukemia 11A-like isoform X2
OE_21039	B-cell receptor-associated protein, putative
OE_57645	B-cell receptor-associated protein, putative
OE_87018	B-cell translocation protein, putative
OE_25953	B-cell translocation protein, putative
OE_87632	Beat protein, putative
OE_57500	Beat protein, putative
OE_76896	Beat protein, putative
OE_1117	beclin 1-associated autophagy-related key regulator-like
OE_9054	Beclin, putative
OE_72426	bestrophin-2
OE_25820	bestrophin-2
OE_16306	bestrophin-2
OE_13501	bestrophin-2-like isoform X1
OE_55811	beta actin, partial
OE_1313	Beta transducin Trp-Asp domain-containing protein, putative
OE_13645	Beta tubulin, putative (Fragment)
OE_4003	Beta tubulin, putative (Fragment)
OE_16224	beta tubulin-like protein, partial
OE_3297	beta,beta-carotene 9&apos;,10&apos;-oxygenase-like isoform X2
OE_34214	Beta-1
OE_72449	Beta-1 subunit of nicotinic acetylcholine receptor, putative (Fragment)
OE_26320	Beta1,3-galactosyltransferase, putative
OE_14814	beta-1,3-galactosyltransferase-6, putative
OE_25687	Beta-1,4-mannosyl-glycoprotein beta-1,4-N-acetylglucosaminyl-transferase, putative
OE_59131	Beta-1,4-mannosyl-glycoprotein beta-1,4-N-acetylglucosaminyl-transferase, putative
OE_8921	Beta-1,4-N-acetylgalactosaminyl transferase (BRE-4), putative
OE_46686	Beta-1,4-N-acetylgalactosaminyltransferase bre-4, partial
OE_54739	Beta-1,4-N-acetylgalactosaminyltransferase bre-4, partial
OE_45448	Beta-1,4-N-acetylgalactosaminyltransferase bre-4, partial
OE_2461	Beta-1,4-N-acetylgalactosaminyltransferase bre-4, partial
OE_2460	Beta-1,4-N-acetylgalactosaminyltransferase bre-4, partial
OE_2459	beta-1,4-N-acetylgalactosaminyltransferase bre-4-like isoform X3
OE_26107	beta-1-syntrophin
OE_3825	beta-2 adrenergic receptor-like
OE_76392	beta-actin
OE_12577	beta-actin
OE_15075	beta-actin
OE_86005	beta-actin, partial
OE_30291	beta-actin, partial
OE_7558	beta-amyloid-like protein
OE_8142	beta-arrestin-1-like isoform X2
OE_8103	Beta-carotene dioxygenase, putative
OE_28865	Beta-carotene dioxygenase, putative
OE_57734	Beta-catenin-like repeats containing protein, putative
OE_25673	beta-galactosidase precursor, putative
OE_28871	beta-galactosidase precursor, putative
OE_4000	beta-glucocerebrosidase, putative
OE_81425	beta-glucuronidase-like
OE_13035	beta-glucuronidase-like isoform X1
OE_46722	beta-glucuronidase-like isoform X1
OE_13034	beta-glucuronidase-like isoform X1
OE_95146	beta-glucuronidase-like isoform X3
OE_81426	beta-glucuronidase-like isoform X6
OE_29465	beta-hexosaminidase subunit alpha-like
OE_15156	Beta-hexosaminidase subunit beta, partial
OE_18037	Beta-hexosaminidase subunit beta, partial
OE_37234	beta-hexosaminidase subunit beta-like
OE_83844	beta-hexosaminidase subunit beta-like
OE_57539	beta-hexosaminidase subunit beta-like
OE_13832	beta-hexosaminidase subunit beta-like
OE_83994	betaine--homocysteine S-methyltransferase 1-like
OE_4924	beta-mannosidase-like
OE_20061	beta-parvin-like isoform X1
OE_22608	beta-parvin-like isoform X2
OE_58440	Beta-ureidopropionase, putative
OE_2252	Beta-ureidopropionase, putative
OE_30614	Beta-ureidopropionase, putative
OE_12973	beta-ureidopropionase-like isoform X1
OE_76831	beta-ureidopropionase-like isoform X1
OE_37070	Bifunctional polynucleotide phosphatase/kinase, partial
OE_1887	Bifunctional polynucleotide phosphatase/kinase, partial
OE_58788	Bifunctional polynucleotide phosphatase/kinase, partial
OE_16363	bifunctional purine biosynthesis protein PURH
OE_46024	bifunctional purine biosynthesis protein PURH-like
OE_25951	bifunctional purine biosynthesis protein PURH-like isoform X2
OE_46023	bifunctional purine biosynthesis protein PURH-like isoform X2
OE_71829	bifunctional purine biosynthesis protein PURH-like isoform X2
OE_4347	biogenesis of lysosome-related organelles complex 1 subunit 4-like isoform X1
OE_22253	biogenesis of lysosome-related organelles complex-1 subunit 2-like
OE_46994	biogenesis of lysosome-related organelles complex-1 subunit 2-like
OE_35269	Biotin protein ligase, putative
OE_2801	biotin--protein ligase-like isoform X2
OE_81663	Bitesize isoform, putative
OE_26013	Bitesize isoform, putative
OE_20827	blast:60S ribosomal protein L19
OE_2922	Bleomycin hydrolase
OE_9344	BLOC-1-related complex subunit 8 homolog
OE_68559	Blood vessel epicardial substance, partial
OE_48223	Blood vessel epicardial substance, partial
OE_55495	BLTX166
OE_55494	BLTX166
OE_28546	BLTX443
OE_57799	Bnip1
OE_7904	Bnip1
OE_8386	BolA protein, putative
OE_27443	BolA-related protein
OE_28659	Bombystatin, putative
OE_31763	bone morphogenetic protein 2
OE_8472	bone morphogenetic protein 7-like
OE_8148	bone morphogenetic protein receptor type-1B-like isoform X1
OE_3474	bone morphogenetic protein receptor type-2-like
OE_95786	bone morphogenetic protein receptor type-2-like
OE_86597	Bone morphogenetic protein, putative
OE_17984	Bone morphogenetic protein, putative
OE_94570	Bone morphogenetic protein, putative (Fragment)
OE_60191	box C/D snoRNA protein 1, partial
OE_95107	Bpb/poz domain-containing protein, putative (Fragment)
OE_56412	Brahma/SWI2-related protein BRG-1 (Fragment)
OE_27489	Brahma/SWI2-related protein BRG-1 (Fragment)
OE_68688	brain protein I3-like protein
OE_81848	brain protein I3-like protein
OE_7562	brain protein I3-like protein
OE_11657	Brain protein, putative
OE_88280	Brain protein, putative
OE_39767	Brain protein, putative
OE_26906	brain tumor protein-like isoform X2
OE_4080	brain tumor protein-like isoform X2
OE_4209	brain-specific angiogenesis inhibitor 1-associated protein 2-like isoform X1
OE_8030	Branched chain alpha-keto acid dehydrogenase, putative
OE_2895	Branched chain alpha-keto acid dehydrogenase, putative (Fragment)
OE_86993	branched-chain-amino-acid aminotransferase, cytosolic
OE_56028	branched-chain-amino-acid aminotransferase, cytosolic
OE_2334	branched-chain-amino-acid aminotransferase, cytosolic
OE_56027	branched-chain-amino-acid aminotransferase, cytosolic-like isoform X1
OE_2785	Brca1-associated protein, putative
OE_46948	Brca1-associated protein, putative
OE_7431	Brca1-associated protein, putative
OE_56416	Brca1-associated protein, putative
OE_6562	BRCA2-interacting transcriptional repressor EMSY-like isoform X5
OE_43331	Brd2
OE_144	Brd2
OE_37186	breast cancer anti-estrogen resistance protein 3
OE_5604	Breast cancer metastasis-suppressor, putative
OE_29649	Breast cancer type 2 susceptibility protein brca2, putative
OE_29650	Breast cancer type 2 susceptibility protein brca2, putative
OE_3547	breast carcinoma-amplified sequence 3-like isoform X1
OE_95810	brefeldin A-inhibited guanine nucleotide-exchange protein 1-like isoform X2
OE_13465	Brefeldin A-inhibited guanine nucleotide-exchange protein, putative
OE_9672	Bric-A-brac, putative
OE_12635	Bridging integrator, putative
OE_37392	BRO1 domain-containing protein BROX, putative
OE_42112	BRO1 domain-containing protein BROX, putative
OE_58861	BRO1 domain-containing protein BROX, putative
OE_8877	bromodomain adjacent to zinc finger domain protein 1A-like
OE_33357	bromodomain adjacent to zinc finger domain protein 2B-like isoform X3
OE_21329	Bromodomain and PHD finger-containing protein 1, brpf1, putative
OE_8760	Bromodomain and PHD finger-containing protein 1, brpf1, putative
OE_2468	Bromodomain and WD repeat-containing protein 3, partial
OE_12620	Bromodomain-containing protein 2, brd2, putative (Fragment)
OE_28652	Bromodomain-containing protein 2, brd2, putative (Fragment)
OE_94914	bromodomain-containing protein 3-like isoform X5
OE_4653	Bromodomain-containing protein, putative
OE_86586	Bromodomain-containing protein, putative
OE_11690	BTB/POZ domain-containing protein 2, partial
OE_29648	BTB/POZ domain-containing protein 6-like isoform X4
OE_20588	BTB/POZ domain-containing protein 9-like
OE_4383	BTB/POZ domain-containing protein KCTD9-like isoform X2
OE_34519	BTB/POZ domain-containing protein, putative
OE_22433	BTSP
OE_68170	BTSP
OE_83166	BTSP
OE_46136	BTSP
OE_94369	BTSP
OE_46135	BTSP
OE_94370	BTSP
OE_76248	BTSP
OE_85606	BTSP
OE_94665	BTSP
OE_85607	BTSP
OE_36117	BTSP
OE_85608	BTSP
OE_76250	BTSP
OE_76251	BTSP
OE_83425	BTSP
OE_34400	BTSP
OE_893	BTSP
OE_31670	BTSP
OE_75527	BTSP
OE_75528	BTSP
OE_20987	BTSP
OE_71644	BTSP
OE_70817	BTSP, partial
OE_13319	BZIP protein, putative
OE_87627	BZIP protein, putative
OE_16785	BZIP protein, putative
OE_1973	bZIP transcription factor domaincontaining protein
OE_37069	C subunit of V-ATPase, partial
OE_57683	C subunit of V-ATPase, partial
OE_83504	C subunit of V-ATPase, partial
OE_87283	C subunit of V-ATPase, partial
OE_57682	C subunit of V-ATPase, partial
OE_40391	C subunit of V-ATPase, partial
OE_5019	C. elegans sem-5, putative
OE_96742	C. elegans sem-5, putative
OE_4211	c-1-tetrahydrofolate synthase
OE_19640	c-1-tetrahydrofolate synthase
OE_1859	C-1-tetrahydrofolate synthase, cytoplasmic-like
OE_69250	C-1-tetrahydrofolate synthase, cytoplasmic-like
OE_46138	C-1-tetrahydrofolate synthase, cytoplasmic-like
OE_20997	C-1-tetrahydrofolate synthase, cytoplasmic-like
OE_14012	C1-tetrahydrofolate synthase, putative
OE_59255	C1-tetrahydrofolate synthase, putative
OE_69280	C2 domain-containing protein 2-like isoform X4
OE_9209	C2 factor (C2F), putative (Fragment)
OE_40010	C2 factor (C2F), putative (Fragment)
OE_2755	C4b-binding protein beta chain, putative
OE_1683	Ca2+ calmodulin dependent protein kinase EF-Hand protein superfamily
OE_46657	Ca2+ sensor, putative
OE_3026	Ca2+ sensor, putative
OE_93842	Ca2+ sensor, putative
OE_87012	Ca2+ sensor, putative
OE_38124	Ca2+ sensor, putative
OE_54521	Ca2+ sensor, putative
OE_38123	Ca2+ sensor, putative
OE_667	Ca2+-dependent activator protein for secretion 2 isoform A, putative
OE_2967	CAAX prenyl protease 1 homolog
OE_7704	CAAX prenyl protease 2-like isoform X1
OE_1779	Cactin, partial
OE_19217	Cactin, partial
OE_1039	CAD protein-like isoform X1
OE_33207	Cadherin-23, partial
OE_86721	cadherin-23-like
OE_68364	CadN
OE_10088	calbindin-32
OE_34571	Calcineurin B, putative
OE_82038	Calcineurin B, putative
OE_59354	Calcineurin B, putative
OE_28866	calcineurin subunit B type 2
[truncated: 16,963 more rows]

## Sheet: 3 UTR prediction_OE
Table S7. 3’UTR regions predicted using the ExtUTR tool in the annotated sialotranscriptome of Ornithodoros erraticus, including sequences longer than 240 nt and expression levels exceeding 1 RPKM (Pérez-Sánchez et al., 2021).
Transcript Name	3UTR_prediction	Transcript_sequence
OE_1016	ATGTACACAAATAGCGAGTAATAAAACGAAGTACTGA	TCAGTACTTCGTTTTATTACTCGCTATTTGTGTACATCCTATAATGGTTGTAGTCATCGCTTGGCAAAGAAGAATAACCTGTCGGAATTTTATGCCACGACGCATTGCAAACAATCACAGAGGAAGTAATATTAGCTCGAGCTCGAATCTAATAGTTCCTGTTTCTTTCATACCGTACTACTTTTGCTTCAAAACATAGCAGTCAATGTTCACTCCGCAAGAAAGTAATAATGCTAACAATATTGCACCGGCGTGTTAGCTCAATTTTAACTCGTGTCGTTGGTCACCGCGGCGTAGACAAATTATTATTATATTTTGTTTTACACTCTATGCGGTTAAGCACGTAAAGTGGCCTGCTTGATGGAAATATGCATGTGCCTGCCTATACGATAACTCGCG…
OE_82139	CCTAGGGAGAGGCTATGTGTGGCACGAGGTGCGAGGCTAAAACTACTACATTTTAACATGTAGGACGAGGGTACCTGCTAGGTCTCTACTTAAAGGAGGTGACAGAACCCCTCTAGAGTAGTTGGCGAGCCGAGTTCCCCCTGACACAACCGACAGCTGAGATATATTTCTCTCCCGTCTGTGTTGTGCAGAGACCGCCTCGAACTTAGCTGCCCCGAGTGTAGAC	GTCTACACTCGGGGCAGCTAAGTTCGAGGCGGTCTCTGCACAACACAGACGGGAGAGAAATATATCTCAGCTGTCGGTTGTGTCAGGGGGAACTCGGCTCGCCAACTACTCTAGAGGGGTTCTGTCACCTCCTTTAAGTAGAGACCTAGCAGGTACCCTCGTCCTACATGTTAAAATGTAGTAGTTTTAGCCTCGCACCTCGTGCCACACATAGCCTCTCCCTAGGGTCGTCTGTGAACTTTATTCCAGGAATTCGACAAGGGAAGAGTTGGCCAGCGTTAGAAAACGGTGGCCAAGGCTTCCCTATGCCTTCATGAGTTCAAACACATTGAGCATTTTACAAAACGACGGAGGATGATGTACCAAAAGGAAGTCGAAAAAACAGTCCAAGAAGATCAA…
OE_43078	CACGGGTCGTACAATTCGTACATCTTGTTGAAGTCCGGCACCTGAGTTATGTCTACCAGATAGAAGACCGCGAAGTTCTTGACTTTCTCGGCTATGCTGTAGAGCACTTCATCCATTTTCATGCACGTAGGATCCCAGTCGTGGCCAAAGCGTATCACCACAACACGGTCCTCTTCGGACAGGATGGCTTGGTCTACTTGCCAGCCGTTGTGCAGGTGCTGTAGCATATAAGACATGGTGAATGGTCCGAGAGGCTTCCTTCACGCCTGCGAACAAGTTCGATGACACTCCGTCAGTTCACGACAGAACTTCGTAGCCACAATTCAGCTGAAGCACATGCGTACCGTAGTTCTCGCACTGGACCCTCGTACTCACCCTGGCTTTATTAACGAGCTTAAA…	TTTTACCCTTGTGAAAACGCCGTGCTTTTCTAAAAAGCAAATTTAAGCTCGTTAATAAAGCCAGGGTGAGTACGAGGGTCCAGTGCGAGAACTACGGTACGCATGTGCTTCAGCTGAATTGTGGCTACGAAGTTCTGTCGTGAACTGACGGAGTGTCATCGAACTTGTTCGCAGGCGTGAAGGAAGCCTCTCGGACCATTCACCATGTCTTATATGCTACAGCACCTGCACAACGGCTGGCAAGTAGACCAAGCCATCCTGTCCGAAGAGGACCGTGTTGTGGTGATACGCTTTGGCCACGACTGGGATCCTACGTGCATGAAAATGGATGAAGTGCTCTACAGCATAGCCGAGAAAGTCAAGAACTTCGCGGTCTTCTATCTGGTAGACATAACTCAG…
OE_7319	AGGCAGACTGTGGACAAGGTTTTGTTTTGTTTATGCGTAGACTGTGGACAGGGTTTTGTTTTGTTACTGTGGGGGGGAGGGAATTACTCAGAAGGATGGGTGGAGTGGCCTCTCCCCAAAAAGGTCGAAGTCGATAAAATGCGCTGTGAAAGTAGTAAATAGATGCTAAAAAATATCACCCGCCATATTGGAAGTGGGTGACAACCCTGACACCCCCACAAGGCAGGGGTCTAGATCAGCCCTTGGATGGGTGTCGCAATATACCCATCTTTTTGGAAGGTACTGACGTGACATGTAGTGATGCACCCAAGGTGAATTTAACATGTAGACCGTGGATAGTGGGGGGGTTGCCTACAAGGCTGGGTGCAGTGGTGGACCTTGATTGTGGTGATGATCCTC…	CCGCCGCCGCCTTTTGTCACTTTAGCCATTAGTTTGGCGAGTCGAATCCGCTGCCGATGGTACGCGCATGTCGATATTTTCTGTCCGCGCCTGCTTCAGCAACACGTTCAAGGTACACGGTTGAATACCTGTGACCCCTAAGACCGAAATAACATGCCCATGCAATGCTGCGTGCCGTTTTGCAAGCAGCGAGGAGTTCGTGACGGAAATGGCTGCAAGGTGTCGTTCTTTTGCTTCCCGAGGGATCCAGTCCAAAGGAAGAGATGGGTCATGGCTATAAAGCGTGACAAAGAAGAGCTTTTCAGCGTCACGAAGTATACAAAAGTGTGCTCAAATCACTTCACCACTGACAGCTACTTGCCAGGCGTGGCTGGGAATCGTCGTTTCCTCAAGCTCGAT…
OE_82016	CCCTGCCAAGTTTCTCACCAAAGGTGATCTGGAACGCCACAACCGGACTCACACGGGGGAACGGCCGTTCGTCTGCGAGATCTGTGGCAAGACGTTCACGCGTCAGCAGTCCCTGACTGAGCACACCAACCGACACTACGGTGTCAAGCCTTACGAGTGCACACATTGCGGGAAGACGTACGCCGAAATGTCTGCATGCTATAAGCATATCAAGCATCATGTCAAGGCAGGCGAAATAGACGGGGATCTGCAAAAAGGAATGAAAGTGAACACGCAAGACAAAGTGGCGACGTTCATCAACACTGGACGTCAGGACACCATACTGGAGAATTCTCTCGAAGGTGCTGACCTCGAAACGTCTGAAGTAGATGCCTCCGAAGCGGAACAGCGGGAAGGGGA…	AATATACGATTTCTTCGCACATGAGATCGTTCATGTGTATGACAACATATAAGCGTAAATGCTAAAAAAATGACAATTTTATATACAAGTATAAATAGTATAGATAAATACATGCTACAAATTATGTCCACGATTGGAAATATATCACAGATGCTCGCCGACTTCATACGTTCGGCAACGGACTCAGTAACCGGAGGCGCCCGTCAGGAGACTCATGGGCGTCAGCTGCGACATTGTGGTCGGCTCCGTCGCGTCTTCCGCGGGCACCTCACAAGGGGAACTTTCTTGCCGCTCCCCTTCCCGCTGTTCCGCTTCGGAGGCATCTACTTCAGACGTTTCGAGGTCAGCACCTTCGAGAGAATTCTCCAGTATGGTGTCCTGACGTCCAGTGTTGATGAA…
OE_28454	TTTTGCAGTCTTAAATAAGGCCAACGGCACATTAAAAAACAATGTCGAAGTTGTTGACCTGCTTGCATTTTCGGAAAATCCAGGGAATGGAAATGGCGCATAATGATGTAAAA	TTTTACATCATTATGCGCCATTTCCATTCCCTGGATTTTCCGAAAATGCAAGCAGGTCAACAACTTCGACATTGTTTTTTAATGTGCCGTTGGCCTTATTTAAGACTGCAAAATCCCGCGGCTCATAGTCTGGCAGGTTCATCGCAACTTTGGCATCATTTGTCACTGCATCCATGCCTTAAAACGTTCCTAGGATATAGAGCAGGGCCCTGTGGTACTCCATATACTCCATTTTCTTTCCCCGGGATTTTTTTCGAACCCACCCTGGCATTACTGCGTCGGAAGTTCATGCTAACTTTTGACATAGTTTTTGCCTACTCTGGTAGCTTGCGAGATAGTCTGTTCCACTGTGAGTGCTTCAGAAGGAAGCCTGGAAGTAAGAATCTGCATCACCTCTAC…
OE_1165	GGAAGCCTGACGACTGGCCGCATCGTTATCGTCATCTCTGCACGCTCGTGAGCACAGCTCGGAGCACAACTGACGCTGCCATTAAATCGCCTACAACAACTGCCTATAACTTGTCTGCCTCACATTTGGTGGAGGTGCNGCNNGGTCTCCTACCCACGAACCGCAACGCAGCTCCGCTCCGGCAAACGTCTTCCCAGTATGGCGACTGCACAAGGTGGTGACGTTCCGTCCGTGGATGGTCCTCCACGCCCGGCGGTATCCTACCCTCATGTTCGCCAGCGTGACCCGCCCTTTTTCTCCGGCAGCGGCACCGACGACATCGTGGACTGGCTGGCTGCCTATGAAAGGCAAAGTGTTCCTCCCGTGATGGCATTTCATATGGGTTCTCTGGGTTTCTTG…	AGGCAGGCTCGGCCGTTGGGTGCTCCGTCTGCAGGAGTTTGACTTTGTAGTCAAATTTAAATCTGAGACGGAAGCCTGACGACTGGCCGGCTTTCTCGTCATCCGGTAGACGTCGCTTCCGACGCACCTGGCTGCACCATCGGCGTCTTCTCACTAGTCAGCCCCGCCTCTCTTCGCCAAGAACAACTCAAAGATTCGCATTACTCTGCCCTCATTCGTCACCTAGACGGCACATCGCCTTCGACCGACAAGTCACTATCACGGAAGAGCACTCATTATACTTTACATGACGGAGTCTTATACAAAAGGAACTATTCTCCTGATGGCGACCGCTACCTTATGGCGGTACCGAAGCTTTATCGCCAGGACATTCTTCACCAACTCCACGATGACCCTACT…
OE_29560	CAGATGAGTTGATTTTCATGAAGGGTCCATATTCATATGTACATAATGGCAATAAACCATTCCCATTGTTTGTGTTCTTCGTAAGATCACTGTTGGTTGTTTACTGGGACATGCATGCGGAGGAAATTTCACGGAGGTGGGAACCACCACTAATGCAGTTGAA	TTCAACTGCATTAGTGGTGGTTCCCACCTCCGTGAAATTTCCTCCGCATGCATGTCCCAGTAAACAACCAACAGTGATCTTACGAAGAACACAAACAATGGGAATGGTTTATTGCCATTATGTACATATGAATATGGACCCTTCATGAAAATCAACTCATCTGTGTGTGGATAAACGAAACCTTCACGGCACCGTAACTTGCTCATGTCTATGCAATAATAATGATACATGGCAATGAACATCACTTTCTCAACGTCTCTCAAAAGCTGAACACAGATGAAACAAGCACTGCTGTCACCTAAAGGTAAAACAGACGATCAGAAAGAAGTGGAGATGGCTCCCTGTGGATGTTTTCGCCTACCAGGTACGCGAGCTTGTGGGCGTACTGACACGGTGCAG…
OE_4958	ATAGAAAGGCGTTTAAATTGTAGCATCCTCAGTTTGCAACAGCAGGTTTTTGAAGCTCGAAGAGTGCCCCCTGTCAGGGGGACCTTACCTCCCAAATCTGGTTGTTCCTGTGTGCACCTTCCAAATGTGGCTTGTGAGTTACCCTATGAGAACTTACCTTCTTGGGTCAAACTGAAATGCTGCGCTCCACGTGATCACGCGCCACGACACATTGGTAAGGAGTGGTACTCGACACCTTTGAAGAGCAGTAGTACAGGATGTGTACCTAACCCTCGAACGCAAGAAGGAGATCACCAGATGGCCCATGCAAATTTTGCTGTTGGGCTGTCCGTCTAAAATCCCATGTACGTAAATCTGGAAACGAGAAATTTGCACCCAGTTTATAGGGTGGCAGGTGAC…	TGTTGTGGCTGTCTGTCCGTCGTTGTGGTATCGCCAATCGCTACCCGGGCTCTGCATGTCAGTGTTTTGGCCGCTCCTTCCGTGCAAATTCATGACAGTCAGTTAGCAAGCATGCGGTATTGCCTCGTCCCGTTCTGCAAGACGGGCGGCAAGACAAAGGAGCCGGGCGTCTCGTTCCACGAGGTGCCCGCCGATATCGAATTGCGCAAAAAATGGTTGAAGATAATAGCCAGGAGAGACTGGGAGCCAAACACGAACTCCAACTACTCTGTGGTCTGCAGTAAACACTTCTTGCCGAGCGATTTCAAGGAGCACACGAAGACGAGGCAGCTCAAGCCAGGAGCCTATCCGACCATCTTTCGCGGGTACCCTTCCTACATGCAGCCTGCACCGCGCAAA…
OE_14331	CATACTTCTACACCTGGTAAAATCGTTTATTCTCTTTGTCGATTACTTTTTACCGTTTATTTCACAATTTTGTTTTTCGTTGGAAAATCGTAGCCAAATAATGTCTCGTGTGCAAACCATCAGAATATATTGTTCCGTGTAGGTGAGTCGATCATGGTCTTCGGCGCGTCATGCACGACACGGAGTCTTTCTCACCGTTCCTAATGATGCTATTATACTTTTTTCAGAATTGCGAAATGTGGGTAACGAACAGCCCATGTGAGTGAGTGACCTAGATGACTGTAAGAACAGATA	TATCTGTTCTTACAGTCATCTAGGTCACTCACTCACATGGGCTGTTCGTTACCCACATTTCGCAATTCTGAAAAAAGTATAATAGCATCATTAGGAACGGTGAGAAAGACTCCGTGTCGTGCATGACGCGCCGAAGACCATGATCGACTCACCTACACGGAACAATATATTCTGATGGTTTGCACACGAGACATTATTTGGCTACGATTTTCCAACGAAAAACAAAATTGTGAAATAAACGGTAAAAAGTAATCGACAAAGAGAATAAACGATTTTACCAGGTGTAGAAGTATGAAACCGGAATTTCCCTATAGATGGTGCTCGCTATCAGTTTAAAGACCGGAAGCCCGCTTCTACAGCGCCGTCTTCTTCCTGTAACAGCTGACGAAGTTTTTCAAC…
OE_472	CCGGCAGCCAACTGTGTGACATCGCCGTTTTTGTTTTATATGTACTCAAATATTCACCGGGTGAATATTCTTAAGCGGGGGAGTAGATGTCACAAAACACGGCTCGCCACTTTATGCAGCCAGCCGTAATTCCCAATGTTTCTCAGAATGCCTGTGGTCTGGAAACACTTTACAGGTTCTCGACCCCAGGCATTCGACGTCCGTTTACTTGAAACCGTGGGAATGGCTCGCTATGCCACCCCAATACCTATCGGGAGACCCACCAGCAAGACATAAACATGGTTGCGTCGAAGTGTCGGATTCCGAACCCGGACTGTTTTTTCCCCCGTATGTCCTGTAAACAGCGGAGGTCATAAATTTGCGAGGCTTCCGAAGATGTTGTGGCGGCCAAAACACATG…	GTAAGCGTTGGTACATGAATGATAAAAATACCGGCTCAGTTCTGGTTGGGTATGTGTCACAGGGGGTCCTACGAGGGTACTTAGTTTGGTTAGCCAGGCGAGCCnCGCAGGnGAATATCGGGACCAACTCCGCGATATGTTCGCTCAACCTACGCGGCACGCCCTAAGCAACCCTCTGCCTCCTCGACAACAACAAAGAAGAAGAAGGTTGGACCGCCAATCCGTACCTTGCGGCACGTGTGAAAACGAGTCTGTGAAATGAGGGGAGCCGAAAAGACAGTGTAACATCAAACAAGACAAGTATATTTGGTTAACTTCTCTCCGCACnGTGATTAACAATCACTTTACATAATCCTTAAGTTAACTGACATAAAGGAACCAGAACTTTCTCACTCCAAT…
OE_11714	GGCGGTCGNGGCAGAGGAGGGCGCGTATGGTGGGAGCGAGGGTAGGGGTGGAAGCC	GGCTTCCACCCCTACCCTCGCTCCCACCATACGCGCCCTCCTCTGCCnCGACCGCCCCTTCCACGACCACCTCTGTCACCTCTGCCACGTGACCTTCCTCTGTCATCACCCGCTCGTTCAGGAACTGnATTnCGCGGnCCTCCTCCTGCAGACTCCCCACGAGGAGCAAATGCCGCnnGTGCGTGCCATGTGTGnGCAAnGGGCCCGCTGCCTCTCCnGnCGTTCCACCGGCCACGGTTATTCCCTCGCCCGTTTTGTTGGCCCGGGAAGTATTGGGTGTTGCTAGCAGGTCTGTTCCCTCCAGGCGGCGCTCCATTACCGTATGCGGTATCCCGTTGTTGTTGAGGCGGTCGCTGTGGTGCTCCAGGTGCACCTCGTTGTCCTCTTACGTTGCCCCGT…
OE_17137	CAGGGAAAGGACAGCAGGTCGAATTAGTTAGGTGTCACTTTATTAGTACTACATCTTTTTTTTTTTTTTTNATTAAGCTTATCTGTTTGGAGGGACTCTTACACATCTGTACATATATATTAACTGGTGCGTCATTGAAAGCGAGGTGCTTCGCGAGAGTTGATTTTTTTAGGGCCTATTGTTGCACGCACTGCTGCGGCATAATGTTTGTAGGACTATTCTAATTGACATGTTGGGTGAGAGGGTCATGTATGGGTGATTAACCGAAATCCTCGATGTCACTTTTTTTTTTTTTTTTTTTTTTTTCTT	AAGAAAAAAAAAAAAAAAAAAAAAAAAGTGACATCGAGGATTTCGGTTAATCACCCATACATGACCCTCTCACCCAACATGTCAATTAGAATAGTCCTACAAACATTATGCCGCAGCAGTGCGTGCAACAATAGGCCCTAAAAAAATCAACTCTCGCGAAGCACCTCGCTTTCAATGACGCACCAGTTAATATATATGTACAGATGTGTAAGAGTCCCTCCAAACAGATAAGCTTAATnAAAAAAAAAAAAAAAGATGTAGTACTAATAAAGTGACACCTAACTAATTCGACCTGCTGTCCTTTCCCTGGAAAGAGGTACATTGTAACCACGGAGCACACACACAGATACAAGTGGCGGACGCCGCCACATGGCAACGAGCGAGGCTCCGACAATGCAA…
OE_17549	TTCACAACGAGAAGGAAAAACATTGTATACATTCAGGGTTTCACTGCGTATGAT	ATCATACGCAGTGAAACCCTGAATGTATACAATGTTTTTCCTTCTCGTTGTGAAAACATGGTATGAAATGCACATTTACGTATTGCATTGCACAGTAAAATAGAGGAGCCTTCCTTGAAGAACCAACAGCAACATCTTTCATTCTTAATTATGTCTAGCTTGTATTAAAGAAGCTGTTTGAGACAAGGTTGCTTTTAAGTGTCAGTATGGTTGAGCTTTGCTGCCTCAGGGAGACTGAGCACCAGAATTGGGTACAGCAGCTCGGAGCATGCTTACCGCTTGAATTACACCTGAAAATGTGGAGTGTCATCCCTTGTAAAATGCAAATTAGCATTGCAAGCACAAACAACAACGTTACGTGTTAGCAACAAGCACATACAGTGCCCTGATAAACAAGCA…
OE_58970	GCGCGGAGCAGGCAGTGCCGGGGGAGCCGGCGGCAGGGGTCGGGGCAATGGCGGACGCGGGGGCACCTTCACCCGCGGGGGTACTCGCAGCTCTTCGAGCTACGTCGCCAGACACTGAAAAGATGACCCCCCCCCCACCAGTGTCCGGATTTTTTTCTGCCTAGCCCCGATTTGTGCTCTCACCGTCTTAATCAACCAAAACAAAAGATGCCCCAAACCCACCCCTTGTTCACTTTGTTTTTGACGCTCTTGTTCGCATTTGAAGGTGTTCGTTTGCAAACCCCCCTCCCCTCATCAAAAGCAGTAACGGAGCAGCCAGGAAGACCTATGGAAATGGAAGCTTTTTCTCTGCCGGTCGTTTCCCCGTCGCCCGTAAAGGCCACTCTTGATTTTTTTTTT…	TAGCGACAAAATCTGACCGGCGTGAGTGGTTTTTCATGTTGGGTTACTGGTGCGGGTTGTTGATGTTGTTGGATGTATGTGCCTTTTCGACGTTTCCTAGCTTGTGAGAACACTACGAAATAGCTTCCATATCCACAGCCTTCACTTGGCCCCCAAGACATGGTCATGGAAACGCCGAGTGCTGTGTGCATAGGACGAGAGTTCGTCCGACAGTACTACACGGTGCTAAACAAGTCACCACAGTGCCTACACAGGTTCTACAGCCAGGACTCGTCCTTCGTTCATGGGGGTTCGGAGAAGACAGAGAAAGGCTCTTGTGTCACTGGTCAGCAGGACATCCACTGGCGCATCATGCAGCTGGACTTCCGCGACTGCCACGCCAAGATCCGCCAGGTGGAC…
OE_1870	GGACGGGGGTTTCTCATGGCGCGAGGCTAGGGCTTACCCCGCCCGCAGCGCGCGCTACCAGGAGCTCAGATCAGGGCTTTTTTCCTCGGGGGACATTGTGGGGGATGTGTTGTTTTGTTGTATCAAATGTGTACATCGAGAGGTGCCCCATCATGCACTACAGTGCTTTGCATAATAAAAACATGCCATATGATATGTGTTGGCTGGAATCATAAATAAAAGCTAGCTATATTAGGGCTTGTTTTCACGAGTACAGTGTAAA	TTTTATGACGTGAATTTGTACCTTTCCAGTGCCTTCTTTTTTTTTTTTTCTTCAATTTTTTTATTGTAATTTTTTCTTTCATTTTTTTCCTCCCCATTTTTTGTGGTGGCACCAAGAGCAAGTCATGGAGAACACTACAGACAACAGCCAGACGAACCTCATCATCAACTACCTGCCCCAAACGCTGACGGATGAAGAGTTCCGCAACCTCTTTGTCAGCATAGGTCCTGTCAAGTCCAGCAAGATCGTGCGACACAAGGCAACGGGCTACAGCTACGGCTTTGGCTTTGTCGACTACCAGACCATCGCTGATGCAGCCCGGGCTGTGGAGACGCTCAACGGCCTACAGCTTCAGAACAAGAAAATCAAGGTGGCGTACGCAAGGCCAGGGGGCGAGAC…
OE_25822	AAATAAAGCGTCGTTATAATGCACGGTTTCTCTGCACAGTACCCTGCCACCAAATGAGGAAACCATTATGAAACATTGTTTCATGTCACAGGA	TCCTGTGACATGAAACAATGTTTCATAATGGTTTCCTCATTTGGTGGCAGGGTACTGTGCAGAGAAACCGTGCATTATAACGACGCTTTATTTTTTACATTTCACCACACTGAGAGATTATGACGGGAATTTTTGGCTTGTTATTAGGCCCAACAGGAACATTTTCAATTTTCCTCATGACAAGAAGGCCATCAAGGATACGACCAAAGACGACGTGTTTCCCATCGAGGAAGTCGCACTTTGCGCAGGTGATGAAAAACTGGCAGCCATTGGTGTCTCTCCCGCTGTTGGCCATGGACAGCAGTCCTGGTGCATCATGCTTCAGCTTGAAGTTTTCGTCCGGAAATTTTGTGCTTCCGTAGATGCTCATCACTCCCATTCCATCACCATTCACAAAAT…
OE_42171	CCGCACTGCGGTGGACCCTGTCGACCAATATTAAGAAGATGGCCCCGCGATGACCTCCTTTCCTGTTGGAGCATTTCTGTGTAGAGCGTAATGGCATTAAACAAATGGTATTAATGGCA	TGCCATTAATACCATTTGTTTAATGCCATTACGCTCTACACAGAAATGCTCCAACAGGAAAGGAGGTCATCGCGGGGCCATCTTCTTAATATTGGTCGACAGGGTCCACCGCAGTGCGGCATAGAAAAACCACGACATACCGCATGACTTGAGCTTCTGGAGGGTGCTTCCTGAGTCTGAGAAGAAAATTACGAGCACAAGAAATGGAACTTGCGGACTTTTTTTGCGGGAAGTCACACTGGTGAGAGCACTCCGGAAGCAGGAGACGTAGTGGCCGCTCGACCCATGTAGGTTGGGTTGTGCATAGCAAGGATCCGCATCAGACTTCGCAGACTAAGGAACCACAACTCCGTGTGAAGCCTCACCTTGAAGTCTGTCTGTGGCTTCAGGTCCTGAACG…
OE_4277	ATTTTGTGGATCGTGAGATTAGGTTATTTTGTGGATCGTGGATATGAGATCGTGAGTTTTTCTGGCATGTATGTATCGTGTATGTAGCTGTTAATAAAAACTTAATATATGTTATACCA	TGGTATAACATATATTAAGTTTTTATTAACAGCTACATACACGATACATACATGCCAGAAAAACTCACGATCTCATATCCACGATCCACAAAATAACCTAATCTCACGATCCACAAAATGACCTAATCTCACGATCCACAAAATAACCTAACTCACCCATCCTACAGAGGGTGTCACCTGCTGCCACATAGATGTAAAAGCGCACGTTTGCACAAAAATGTTAAAAGAACATAGCGGCATTTCCTTGCGTCTTGATGGTTCATAAAGCATCAAGATGAACTTGTGGACAAAAAATAAGTTCTTACTGGAACGTATCTAACTTAACGGCTTCTGCATATTGTCCTCCCGAATAAATAATAAGTATGTACCACGCTAAGAAATGAGCTTCAGCTAGCAGCA…
OE_86173	TTTATGCCACGCATCACTAACTCTCACTTTTTATCTCGACAACACTTTTTTTTTTTTTTGCATTTTCTGCAGGTTCGTGAAATTACAGAAGCGATTAAATAT	ATATTTAATCGCTTCTGTAATTTCACGAACCTGCAGAAAATGCAAAAAAAAAAAAAAGTGTTGTCGAGATAAAAAGTGAGAGTTAGTGATGCGTGGCATAAATGTCGATGCATTCGATAAATTCCACAGTCAAATCCTTACCCACGTCGTATTACGTGGCTTCAGGTTTACATTGAGCGGCCCAATTTCCATGAAGTTGCCAAAACCTGTCGACGAACTTCCTGGCCCTCCTTGTAACCAGATTATCAGGGGCGCCGACTTGTAGTCCTTAACGGTCTCGTCGGCGTACATTAGCCACCAGAACATGTAGGCATCCTTGCGCACTTTTACGTAACTCCAGGATTCCTTGCCTTCATACGCTGCACCGACGGAGGCGAATTTGAAGCAGACGAAAACCGC…
OE_2922	ATCCTGCCGAGGAAGATTAGTGCCTGCTCAAGAGATCTGTTGTGTGCACGAAAACCCAGCTACACGATTGTCTCGCTAAGCCATTGTCAGTGTTGGGGAAATAAAACCTTTTCTTATG	CCGAGGAGCGTGTGCTCGGCTTCAAAACAGGGAGCAAGCGCTTCAATGCATTGCATAGGCCGGTCGGCACACCAATAATTCTAGCTCACCCTACCTTAGATGATACAGGTGAATCGAGTCCGGCCAGTCTTCGCGAGTCGTGGGAAAGGACGAGGTCGCAGCTTCTGCATCTCGGTACAGCGGCTTGTACAGTCTCCAGCCGTGCATCCACAACATAGGAAAATGAGTCTTGTTCTCACTAAGGATGTCCTAGAGCACCTTCAGGAAGACTTTGACAAGGACCCAAAGAACAGACTTGCACAGAATGTCTTCACAAGAGTAGGGCTTAGCGAGGCTCTAGCTTCCCACAAGGCTGTTAGGGACACAAATCATGTCTTCAATCAGAAGGTGGACCCTGAG…
OE_57550	GCGCCACAGCCATGCCTGTCATACGCTGAATCTCACCCGCACCTTGTACAATAAATGCACCTTGTTAACTG	ATACAAACAGTTGTCAGCAACCGGAGGACCTGGGTTCGGTTTCCACTGGTGGAGCTTTATTTCTATCACATATTACTTCAATCGTGTGTTACCGAACTTATTTTTCCGTGTTTATCCTTCCTGTTTAATGCCTCAACTGCCTCCAGTTATGTGTAGCTGGTTGCTCCGGCTTTAAGCGCGATCTACTCGTAGAAGCCAGGAAGTGGATCCCCGAGCTGGTTGAGAAGGCAAAGAAACTCAAGGTCAACGCTGGCCACGAGCTGGGTGCCGACCTCGGTCCCGTAATAACGCCCGAATCTAAGGAACGCATCTGTGGACTGGTGGAGAGCGGAGTCAAGGAAGGGGCCAAGCTTCTCCTCGACGGAAGGAACATCAAAGTACCCGGCTACGAGAAGGGCA…
OE_43558	GAGGCGTTTGCATGACAACCCTCGCATTCAGGGTTTTAGCTTGCCTAATGGCCATTCTATTGCTCTGTCCTTTTATGCGGATGACATCACGCTGTTTGTTAGGAGTCGCGGGAGCTTGGAGGAAGCCTTTCTTGTGTTCCAGTCTTATGCCGTAATCTCGGGTGCACGACTGAACGAAGATAAGACTAAATTTCTAGCGGTGACGACTTCAGCGAGCCCCACCCGCCCTGCACCGAGCAGCAGAACGACGTACTGTATCTTGTCATTATTTTGTAAGGCAGAGAATCGCATGCCGTTCTGGTGAAACATGCGCGTTGTCACACACTCTTTCTCCCTCTCAGTGTTGCTCCCAGCGGGTCATAGGATCCCGACTGAGGGCAGAAGCAATAAATGGCAGGT…	GCTCGCGGAGGGTGGAAAATCTAGATGCGATACTATAATTTAAAGGATGTGTTCTGTGCAGCTGCGCCAGAACTGGATATATTGGCTCAGTTACAACAGTTTACATGATCTTTCTATACAGTTTGGCAAGGGGTGGATATTTCAGCTCAGTTATCAGAGTTTACAGGATAAAATTCTGGCATCGGTTGTTGTCAGATGTTTTCGTGAGGTCCTTCCGTATGTAGTACCGCCATACCAGACGTGTTCGGCGATCGGCAAAAGTATTTCCTCCTCCCTCTTGTTGTACTCCCTTTCCCATTCGGGGGCAGTGTACTGTCTGGCTCAGGTCAATGCGTTTGACCGGGTGAAACACTGCTACCGGTTTGCGGTTCCAGGTGACTCTGGTTTTCCGCAACCTAA…
OE_22461	AAACCTCAACCTAGTATGTTTT	AAAACATACTAGGTTGAGGTTTATTGATTGCATCTCATATCTTCATAGATGTCCATCTTCGTACTTTCCGTTTCGTAGATATCGCCTCAGCGTAATATGATTGCGTTGTGGCGACGTGGCGTCGTCTCATGAGGTCCGTGAATCACATTCCTGGACCTTGGCTCGAGTGGAACTGGCTTTAGCGGGACAGCGTTCACCACGGGCTCGGCTTTGAGCATCACTACCCCAGTAGGATTAACACGCACAACGACGTATTCGTCCGGACGGGACAATCCCAGCAGCTTGTTCTCAAAAAGGTCAGTCACCCTGTATCCGTTTGGGTATCTGAGCCCGAGGAGTCGAAGCCGAATACCGACTTCTTCTGCATTGCCTGTGTCCCTTCTGTTGAAGAAGACGATG…
OE_6414	AGAAGTTGTTGAAATGTTGGCACATAAATGAGTAGAACTGGACGAACTAACAGAAAGCACTGGATGCTGTAGGCAAAGCACGCGTCGCTCAGATTAATTGTCCATGATTAACATTACTCTCTAAAAGTACGTAACACGGTGCAATCTCCAGCAATATGGAAGATGCGCCACAACGAACTAGGCCCTGCCTCGAAGGAAGCTGCATGTCTTTGAAATTCACAAACGCCTTTCAGGTCC	GGACCTGAAAGGCGTTTGTGAATTTCAAAGACATGCAGCTTCCTTCGAGGCAGGGCCTAGTTCGTTGTGGCGCATCTTCCATATTGCTGGAGATTGCACCGTGTTACGTACTTTTAGAGAGTAATGTTAATCATGGACAATTAATCTGAGCGACGCGTGCTTTGCCTACAGCATCCAGTGCTTTCTGTTAGTTCGTCCAGTTCTACTCATTTATGTGCCAACATTTCAACAACTTCTTTCGATCGTAACGAGACTTCAGAACTCCACGAAGGTTGTTATTGTTGTTGTATTTATTTGCACACGTACAGGTTTCGCTCTTAGAATGCAGAAGGAGCCGACTCGCAGAACCTATGCTACCATGAATACCGTCGAAAAGAACGGTGATATCTTGACGTGGAC…
OE_5303	ACATAAAATAATAATAATAATAATGAAAAGTG	CACTTTTCATTATTATTATTATTATTTTATGTATTTATTTTTTCGAGCAATGGTTGCATGAGAGTGCGTCAAATGTATGTGTATATCTTTCGGAATGTGCAGTAATAAAGATACAGAAACACGATTGCTTTTTCTCACTACCAAGATCGTGCATGCTTCCGAACGTCGTCCTCAGTCCATCTTCTGACTCCATGCGTTAGGTGCGGCAACTACGGACGCATTCTTCGTAGGTACCGAAGCGGTTGCTGTTGCCTAGGCATCCACCGTAGATGAACGGAATACAGTCATTGTCAGTTGAAGAATAGAAGTAGCGAGGGGCGTGGGCTGCACAGGGGCCTGGGTCACCAGGTAGGTCGCAGAAGGGTTGTCGCCCAGTTTCAATTGGAGGGCTCACAGCCA…
OE_57799	TAGTATAGCACATAACAACGTAACTGAGTAAATTCCTCGTGGCCACAAAGGCACATTAAAATAGTTGACACGTATTATTGAGCACTTCTTCGTTTCTCTGCATCAGAGGCTAATGATGTGAGAT	ATCTCACATCATTAGCCTCTGATGCAGAGAAACGAAGAAGTGCTCAATAATACGTGTCAACTATTTTAATGTGCCTTTGTGGCCACGAGGAATTTACTCAGTTACGTTGTTATGTGCTATACTACGCTTTAAACGCACCACAACATACAGTGCCATTGTAATCTATAGCTCACCTTAAAGGGTGTAGCCTTTATTGAGAAATATGAGTGAGATTGCGCTTAGTTACTTCGGCCAACGGTTGGCTTTCGAATACTGTAGTAGACAGCGTTGTCATCTTGACAGCGAAACTTGTTGTAGCTTGAAAGTTGGTGCTCCCATCTGCCATGCCACGTGCACGGGATACAATATAGCGCACAATCGTCGGCCCTCACTACTCGCGAAGGGCAGCATGGGCCCCCA…
OE_81291	AATGGGGAGCGCCGGCCCTGCTGTAATTAAAGAAATATACAAATTTGTTTACTTCAAACTTCCCCTTCCCCCCTCTTGCTTTGACATTTTAAAGTTTGGTGTCATTGCCTAGCTACCCACATCGACGAGATGATCCGTGAAGCAGATATCGACGGTGACGGCCAAGTCAACTATGAAGGTAATTTTTTCTTGAAGTGTGCCAGCACAAAAGGCGTACTAAAATTGGGAATCGTGACTTTTTACTAGACCGTCCATCGGACACTTGCACTGCAGAACAACTTCATAAGCCCTCCCTTAGAAATAAGCATACAGAGCATTTTTTAAAATCACACCCGCAGTCCATCTCGCCTATAGTAATGGCTCCAGTTATACCTGGAATTGTTAGCAC	GGGCACAGTAATGAGGTCTCTGGGTCAGAACCCAACAGAAGCAGAGCTTCAAGACATGATCAATGAAGTTGATGCAGACGGTGAGTTAATCTGTATGGATCTGCAGCTCGTTTGGAAGATTTTCTCTTCTCACACAACTGCGGAGGGGGGATGACCGCTGAAACTCGTGCATTGCGGTGTCTTGCATCTCATGGATAATCGCAAGCAGAAAAATATTTAATTTGCTGCTGATGTTCTGCACGAGTATACTGTTTGCACTTTTTCTTTGTGTAGAGATTGGAAACCCTGAATCCAGCTATTGAGTGTATCAGAATGAATAACACTGCCAGAATTCTAAAATAAAGTATGTATTACCAGGGTATTTGTAGAATACAAGCTGACCCAAAGACAGGAAACTGC…
OE_8906	TTTGACACGTTTAAAAATGTTCTATGTTTGAGAGTTGTACATGGTGTATTATAGCAGCATACTCTTTGCATTAAATTATATTTGGAGTTATATTGCTAAGAATAATAAATTGATATTGTCTTTCATTTTGTAAGCCTTTGCT	AGCAAAGGCTTACAAAATGAAAGACAATATCAATTTATTATTCTTAGCAATATAACTCCAAATATAATTTAATGCAAAGAGTATGCTGCTATAATACACCATGTACAACTCTCAAACATAGAACATTTTTAAACGTGTCAAATAACAACTTTCAAAACGATATGTTACAGAAACAAAACTCTGACTAAAACAAACTTCACTATGGAATTAGGCACAACTCGTTTAACCCGACTAGACCCAAGGCACTGTGCTCCTATTTGGTACTCCTAAGGAAGGCATGCCACAAAGGTGCCTACAGCGACGACAATTCGAGTTCATATTACGCTGTGTAGAAGTAGTACGTCATTTGCCATGTGTGAACAACAAAACAGAGAAACTAGTACAATGCACGTTATATGC…
OE_96502	AAAAGGAAAAGCACAAGAAAATAGTTCTGGTGCCACCAGTGTCACATCTTAGTATATTTGTTAATAAACCAGGATTT	AAATCCTGGTTTATTAACAAATATACTAAGATGTGACACTGGTGGCACCAGAACTATTTTCTTGTGCTTTTCCTTTTCCCTCTTGCTCTGGGCTTTTCAGTTTCTTCTCTGGTGCTATTGGCCCAAGATCTAGTACTTCAATGAGGTGCTTTCTACCAAACCGAGGTGGGCCTATCAACTCCTCTATATCAGCATAGTTCAGTACTTCTCGCCTCAGTAGCTCTTCAGCTAACAGCTTTAGTTTGTCACTGTTCTCCATTAACACAGTCTCTGTCGTTTTGTATGCCTTTGCTACAACAAGCCGTGCTTGCTCATCAATTGTACGCGCCAATCTTCTGCTGTACGGCTTTCGGCCTACTATACCTGCGCCGTTTTTGTCCTCCTCTGGGAACGACAAAG…
OE_4795	TGTGAATTTTGTGCAGTATTATGTATTATATTTGCCCTGGTGTGCAGAAATGCATAACATGTCATTACCAACATGGTAAACACGTGGTCGTCATAGTCAAAATGGTCAACACATGGTCAACGTATCACCAAGTAGGCGATTCCATCAATTGTGGTCAAATGTGTACAGTGAATGGAAAAATTAAAAAGATTTTTGGT	ACCAAAAATCTTTTTAATTTTTCCATTCACTGTACACATTTGACCACAATTGATGGAATCGCCTACTTGGTGATACGTTGACCATGTGTTGACCATTTTGACTATGACGACCACGTGTTTACCATGTTGGTAATGACATGTTATGCATTTCTGCACACCAGGGCAAATATAATACATAATACTGCACAAAATTCACAATAGGAGTGAACGTGGTGGATACATGTACGATTAAAGCATGGTGCATGTGCAGCAGCAGTGCAAATTTGTGCCGCAATCCGTACTACCTGATATCACACTAATGACCCTTACTAGCTGATTCCACAAGACTTCTACAGCACAGAGCATCTCTCACTACATCTAGCTGTGCCATCATCCATCAGTGTTTGTTTGCTTTTGAAA…
OE_69053	TCACACTAAACAGGCGGCTGCTTGTGGAGCACTCGTGACATTAAAATAAAAGTTACACAGCATGAAAAAAAAAAAAAAAAAAAAA	TTTTTTTTTTTTTTTTTTTTTCATGCTGTGTAACTTTTATTTTAATGTCACGAGTGCTCCACAAGCAGCCGCCTGTTTAGTGTGATAGCGGATGAAGGTCAAATTTAAAACACAGAACAAAGCCACACCAATCTTAGGTACATTACAGTACACTCAGTCGAGTGAGTGACAAAATAAATACAGGGAATGGTTCGTCATTCGTCATGTCTCTTCGACATCAACCAGAGTAAAAACCATTCTGCTGAGACGAAGAGTAACCATTCTGGTACCCGTTGCTGTAATTGCTGTTGCCAGCAGAATTCCCTCCAAAGCCACGGTCGGAGCTCTTCCACGACCCAGTCTGACGGAAACGGTTGCGTCCTCCGCCTCCCCATCCACCTCTGCTGTTGGCCAGCTCGT…
OE_26033	ATACGAACCTATGTAGCCTAACCTAAGAGTCTAAGTCATGTCTAAGTTACTACTGCATTGATTTGAAGTAACG	CGTTACTTCAAATCAATGCAGTAGTAACTTAGACATGACTTAGACTCTTAGGTTAGGCTACATAGGTTCGTATGTTTTTGCATCTCCACATCTGAAGGAGGAGGAGACGAATCTGCAATCTGCACTGCAACTGCGTACTCGAAAAAAAACAGTGAAGAGGGACCACCGTGGTGTGGGGACTAACGCTGGTGGGGACTAACGCTGGTGGGGACTACGCGAAACATGACATCTTTCCTTGATGATATATTGAAAAACGTCACAAGGGATGACAACAACTACTACCAAATCCTTGGCTGTGACGAATTATCGACGGACGAACAGCTACAGTGTGAATACAGGATTAGGGCACTCGAATTCCATCCAGATAAAAACGCTGGAAATCCAGAAGCTGCACAGAGG…
OE_26819	TTTGTGGCTGGAATCCTCAAGTCGCTCATTCGTCGAGGTACATATATATGAGGTTGTCCCCATTCGACATTAAATTT	AAATTTAATGTCGAATGGGGACAACCTCATATATATGTACCTCGACGAATGAGCGACTTGAGGATTCCAGCCACAAAAACATTGCACCGTACATTAAACGTGACCGAGAGCATACTGAAAACACGGTCTGACCGAGTAAACCTCGCTCACACACACAACATTAATGTGTACTTCAGTGCATGCAACACACACTTCGCAAGCTGCAAGACGTCGTAATTGCTGTTCTCATTTGTACTACACATTTTGTGCTTAACAACGTTCGTCGGATCATCCCATTCATAATACTGCACAAGCTTTTTCTAGCAAATTTTAAGTGAACTATTACTTTGTTATTTGCATAATCTGCAGCCGCTAGCACTAGTGCACATGGTCATATTTTCCCAGGATCTGCTCCACGAA…
OE_7486	TACTCAGTGTGCTTCCTTTAGCATCTTAATGGTGTAATCCTAGTCTGACACGTTCCGAGGCTTCTGCATTGATTGACACCACCAAGAACACATTTAGTCTAAATGTGAAATCAGAAGACGTGGCGATACTGGGATGGTATTTCTTTCTATTCTGTAGCCTAGTTGAGACTGCAGACAAACCTGTACCAAATGTGCATAGTATTAATGTGCATGTACTGGTGTACATAATCTGTCTTGCAATCCCATGATTTTATGTATTACCACCAACCAGGGATGGGCAGTCTTCTAACACATTGTGTGCAAGATATGGGCATTTAGAGACTTCCTGAGAAATTTGCAAGCTTTATGCAAAGTGTTTGCAGAACCATTGATTGCTAGTCCTGGATTTTTAGTGCTGCA…	ACATAAAAAGAGTCACACCTCAAGCAAAGACATATCTACATCTGTTCATTTGCTTTTAGATTTTTTTGTTTATGTTAATCAGTAGTTATTGTAAGTTCTGTAATAACTGTACTTGCCACCACAAGGTGTATCTTGCAAAATCAGTCAGTTGGTTTTGCCATTTCCACAGCAAGAGTGGCCATGCAAAATAGTCACAGGCATGGAATGACAGGCTACTGGTATGTATCTCTGTACAAGAAACCTTGCCATGGCTATTGTGTGGCTTTTGAGGGAGGCATTTGAATCCTGTGGCCACAAGATGCTCTAGACTAAATTAGACAGAAATGGAACTGTGATGCGCAAGCAAAATGCCAGAGAGTCATCATGAGAGGACATGGGTAGTGCCAATGCAATGCCCTC…
OE_44670	AAGCCAGGTATACGGTGGTCACCTTTCCCCTTGCCAACCTGACCAACTGAAGTAAAGTCTGTCGAGATGCATCACGAGGCCGCTCTGACGGAAGCTGTGCGCCTGGCGACAACGTTGGCCTTCCAACCGTCAAGGAACGGTTCCTGTCAAGGGAATTGCGGCCGTGGCTACGTTTGCGGAGACTCCACAGGCCAACCCAAGGGCAACTGAGGGAGTTCACTGGCCCAGGTCATAGTGTTGAACCACCCCCCCCCGTCAAATCTCAAAGGCTACACGCCAAGTGTTGGACTGTCACACAGCACACATATTGCCTGCAAGTCCGTGAGATCAAGGAAAAGTGCGACCGTCGTTCTGGCAAGAAGCTGGAAGATAACCCAAAAGTCTATCAAGTCCGGCGAT…	TTCTGGCCAAGAAGCTGGAAGATAACCAAAAGTCTATCAAGTCCGGCGATGCTGCCATCATTGAACTGGTCCCAAAAAAGCAATGTGCGTGGAGACATTCACGGACTTCCCTCCCCTGGGCCGTTTGGTGTGCGTGACATGAGGCGTTACATTTAACTGGTCGCCATTTTGATTTCTGGTAGAGTTCCACGCCGCTTTGTCTTGCCGGTTGCTTGTGCGTACTCTGCTGAACGTGCACACGGTTTTTGGGCATTTTGGGGCTTTCGGAGGCTCTTAAAACATAGCTGTGGGTCTCGTTTTCAGACTGCTAGCAAACTGCAAAGATGGGAAAGGAGAAGACCCACATTAACATTGTGGTCATCGGCCACGTCGATTCTGGAAGTCTACGACCACCGGTCA…
OE_4650	TTAAAAGATCGGCTGTCGAAATTTTATGACAAATAAAGTATTTTAAAAAATTTTACGAGGGACTCTACGCTATACTGCTTGTAAAGTGCACCATTTCTCTCAAATATAATTCTTG	CAAGAATTATATTTGAGAGAAATGGTGCACTTTACAAGCAGTATAGCGTAGAGTCCCTCGTAAAATTTTTTAAAATACTTTATTTGTCATAAAATTTCGACAGCCGATCTTTTAAAGCGCCCACTTTTCCTTCTAAATTTTGTTCAACGGGCATAAGGTGTGCTAAACCAATGCCGCAGCAGTGGAGCTGCCTCACTCGGTTTTTGTCAATTAAAACAATAGTTGAGACTTGAGCAAGCGCAAATAGTTTAAGCAGTGTCGGCCAAGGCGTCCTCATCTTCAAACTCTCCTTCGTCGTCTGCTGTAGCTTCTTGGTACTGTTGGTACTCGGATACCAAGTCGTTCATGTTGGATTCTGCCTCTGTGAACTCCATCTCGTCCATGCCTTCCCCGGTGTAC…
OE_94383	GTTACTTCTGCATGTAGGCACTGACTGAAGGGGGTGCTCAAGG	CCTTGAGCACCCCCTTCAGTCAGTGCCTACATGCAGAAGTAACAGAAAACTGTAATCGAAATGCTTCTCTTGCTCTTGCCTGGTCAAGACTTCAACCCAACATCAACCTTGACCTCGAGCACTGGTTTACTAGTGTATTTTCTGATATACAAAATCGAAGGACAATAAAGTTGAAAGGCTTACCAGCATGTGCTCAGCCAACCAACCTTCTCTACGTGCAAGAATGGACCCTAACCGCAGAGAAAAACACTTCTTTCCAAGGAGAGAATTGCCACCGTAGCCGCTACCAAAGGAGCAAATCTCGTTGTTGTCCGGAATGTGTGAAATTATAGTCTTTTCAGGATTACAAGGCCAGTTGTTTATTGGAGGAGCGTTCATTGGTAGGGGCCGTCCAACTGA…
OE_7735	CGCACGTTTGCCCCCTGCTACTTTGAGCTCATTCATGCAGGCGGGGTGGGTTGCTGTGGCAGCTGTCTTCGCTCCAACTATATAACAAAAAAAAAAAAAAAAAAA	TTTTTTTTTTTTTTTTTTTGTTATATAGTTGGAGCGAAGACAGCTGCCACAGCAACCCACCCCGCCTGCATGAATGAGCTCAAAGTAGCAGGGGGCAAACGTGCGCGAAAAATCTCCGGAAAATAAAAACGAAATGCATTTTAAGAAAAAAAAAGTGACACTGCGGCAGCCTTCTTGCAGTCAAGAAGCTCGGGGGTGACGAGCATTCCGGCCGTTCACTGTTCCTTGGGCTTCTGACCGACTGGGATCTTTGACTTGATGCTGCCCAGGACTCCGCCGACTTGCGACCTCGCCACCGCGAGATACTTGTCTATCTCAACCTTATATGTCTCATAGACCTTTGGCAGGGTGAACAGCGCCACGTAGCCGAGGATGATGAGGGTCATGCCGTTGAACCAG…
OE_3713	TAACCTGTATATAAAGTTGTCAGTCTTGTATATCAATGTCATTTTTCTAATGGATGTTGGTGCACCCCACGAAGCAACGTAACAAATAAATTATGTCTCG	CGAGACATAATTTATTTGTTACGTTGCTTCGTGGGGTGCACCAACATCCATTAGAAAAATGACATTGATATACAAGACTGACAACTTTATATACAGGTTAAGACGGGGAGTCCACTTCACTGATAGTAGAGCTCCAGGTTCATGCCATCGTGGATTTCATAGTCCGAAAGCTTGATGTTATCCTTGAACACAGTGTACCATTTTTTCAAGACGATCTTGTCCCATCTTGTTCCAGTTTGTGCAGCGATGAGTTTCTTCAATTCACCTATAGTATCGTCTTCGTTGCACTTGACACGGACTTTCTTGCCCAACCTGTCGTTGCATGTTATTTCAATCATGGTGTTTTGCGATAAAATTCACCAATTCCGCGGTGAAATGATACTTTCTAGAAACTTCGTC…
OE_81819	GCCAGTCACCGTGTTCCAGATCTCTCTGTCGTGGCTACTTCTTTTCCAAAAGTGGAGTACCTGCTTCCGAGAGTCATTGAAGCAGTTACATGACAGTAACGTCTGCTACATGAATAGCTGCCCGAGAATTGCGCCCGAAGACNGGGGTGTGGCAGTCATGGCATGCACATTCTTAAAAGTAACTTGAGTTGGAGGTCTCCAGCTTGCTGCATAGTCATTCTCACTTACATATGAAACTAAGCCACGTAGCACCGGAGAAATACTATCTGCTTCAAGGTAAGTAGCTCATTCGGGTCATCATGTCAATGTCGTAACATCCGTTGACAACACACAAACAATACCTTAAGACATTTGCCCTCTGAGATGAATTTTGAAGCCCTCATTTTCCACTACCGCCTC…	TGATTTCTCTGATCAGCATCATGGCCGTCGGTAAGAAGTTAACCAAGGAAGAGGAGCTTTTGCTTCAAGATTTCAGCCGCAATGTATCAACAAAATCATCGGCACTCTTCTACGGAAACGCCTTCATCGTTTCCTCCATTCCTATATGGTTGTTTTGGAGAATTCATCAGATGGACTTGTACCAGTCAGCTATCATCTTCGCTGTCATGACCCTCGTCAGTACCTGGCTCATTGCTCTCGCCTACAAGAACGTGAAGTTCGTCCTCAAACACAAGGTCGCTCAAAAGCGAGAGGATGCTGTCAACAGAGAAATCATGAAGAAGCTGTCGGACGACAAGAAAATGTCGAAGAAAGAAAAGGATGAAAGGNAAAAGGTGGATTTGCAAAATGCGCTGCGCC…
OE_83657	TTTTTTTTTTTGGTAGTTTTTTTTTTTTTTTTTTTTTTTTGTGGCTGGGATGGCGAGGCGGGGGAGCGCAT	ATGCGCTCCCCCGCCTCGCCATCCCAGCCACAAAAAAAAAAAAAAAAAAAAAAAACTACCAAAAAAAAAAAAAAAAAAAAAAAATCGAAAAAAAAAAAAAAANAAAAAAAAAAAAAAAAANANNNNAGNGNNATGACGNGGATCTTNNNTNNNTCNNCCACCGATNNNNTACGCCCNATGATCNNANNAAANNNNAAANANNNAAAAACAGTCAAACATGTGGCACTTGAACAGGAATTGAGTTGTCGTGCGACTACCCAGTCCTAAGAGTAAGTAGAGATGTAATGTACGATGTAACATGAAAGTACGTCAACGACCGCGGCGTGCCCGCGAGCAGGCGCACAGCGTGAAATTACGCGTTGTCAAGGCTCTTGTGATCAAGGCGACGAACGTAGTCGT…
OE_26069	CTGAGGTATTATCATTATATCTACAAAACCTGAAATATCTGAATCTCTTAGAGAGAAACAAGCGAATAAAAGTCTGTCTCTTTTACTAATCCACGAACCTGTCTAACCACTCTTAACATGTGAAGTGCTAGATAGCACATAAGTATAGTAAGAGACACTAGGGTAGTTAAACTAATATCAGAGCTGTGTAGCAGGTGCATTTGTATAATTTGGTGCCCCTATTGGATCTGCAATGGAGGCACACTGCACTGTCATCATGTGTTACATGTAGATTTGTATTTTCGTACTGAGGTTCCAACGTGTTATTTTTATTGATATTTTATAATGCATACTGTAGTTATGATTATAGTGTACTTCAGGTATGCTTATGTACAATAAAGTATAGTATTCTCT	AGAGAATACTATACTTTATTGTACATAAGCATACCTGAAGTACACTATAATCATAACTACAGTATGCATTATAAAATATCAATAAAAATAACACGTTGGAACCTCAGTACGAAAATACAAATCTACATGTAACACATGATGACAGTGCAGTGTGCCTCCATTGCAGATCCAATAGGGGCACCAAATTATACAAATGCACCTGCTACACAGCTCTGATATTAGTTTAACTACCCTAGTGTCTCTTACTATACTTATGTGCTATCTAGCACTTCACATGTTAAGAGTGGTTAGACAGGTTCGTGGATTAGTAAAAGAGACAGACTTTTATTCGCTTGTTTCTCTCTAAGAGATTCAGATATTTCAGGTTTTGTAGATATAATGATAATACCTCAGAGATAT…
OE_3431	TTGGGTGATGCTCCGTGGTTTTGTTTCAGCTGG	CCAGCTGAAACAAAACCACGGAGCATCACCCAAAAGGCATTGAAATGCTTTGCAAGACTGTGGTTATGGGCAACGACACTGTATCACAATTTCCCAAAGCGTCCCCCTTTTACGGAAGCCTAAACAACCAATGTGGGTGACCTTTTTTTTGTAGTTCCCGTAAGGTCTGTGGGGGATACAATCTTAGTCGTTTCTTGGGGGGGGAGAAAACAATTAACCACTGGCTCCATACACAATGTCTCTCACGTGAACTTACATCCTGTACATTCATCACACCCGATCTATGGTACAAGCAGCCGCCGATATTTTGAACACAGTCGAAGAACAGGCTCTGTTTGAAATGTCGGCGGCTCACTCCTGAGGCATTACCTCTATCTTACTGCACCAGTTCTTGGATTC…
OE_16830	GTTTGTGCGCGCATAGTCATACAAACAAATTGATCTTACAAACCCTCGTTCCAGGCAAAGAGCCAATTCAAACGACGGTCGACAGCGAACAATGTCGAAGTCGTCATACCGGTTCCTACTGACGCGGACACGCCCAAGTTCAAGACGACCGTGGGGAACGTCAAGTACGCCCCCGAACAGAGTGCAGTCATCTGGAGCATCAAATCGTTCCCTGGAGGCAAGGAGTACCTCATGAGGGCACACTTTGGCCTGCCAAGTGTCGAGAGTGAAGAGACTGAGGGGCGCGCTCCCATCCAGGTCAAGTTCGAAATCCCCTATTTCACGACGTCTGGGATACAGGTACGTTACTTGAAGATCATCGAAAAGAGCGGATACCAGGCGCTGCCGTGGGTGCGGTAC…	ATGTCTGCTCAGAATAATAGCTAAGTAAGACATGTGTAATAATATACGGCGTCTGATGTTACACAACGATCAAAACTGATATTTTAGACACAGAACAACAGCTTAAGTCGGTGCAGCCCCGCTGTAGCGGACGAGTGCACCATGTCGGCTTCAGCTATTTACATATTGGACTTGAAGGGCAAGGTGCTCATCTCCCGAAACTACCGGGGAGACATTGACTTAACATCGATCGACAAGTTCATGACACTTTTGATGGAGAAGGAAGAGGAAGGCTGCGTCACTCCTATCCTTCGTCACGGAGAGGTGGCCTTCATGTACATCAAGCACAACAATCTTTACTTGGTGGCTACATCAAAAAAGAATGCCAACGTGGCCCTCATCTTCGCTTTTATGCATAAA…
OE_13550	AGCAGCCGAATATTCACCCCTCCCTGACACACTTTCTTAACGCCCCTGCTGCCCGCGACCACGTCGACTAGCGTGTTCTCCCAGTAAATTATGTGCAAAAATGATTTGTTTCGTGTTTCAAAGTTATAAAAGGCCATAGAACACCCCTAGCACATGCTCGTTTTCTCTCTGATTTACTCCTGCGAGAATATATTAAAAGAACTGCGTCAAATATAGAACATCAGCAAGGCGTACTGCTTTCCTAGGACTTGATTGCTGTTCATCGTTCAACTTGTGGACCATTCCGCGCATTTGCTATGTACTGTCGTAAATCTTTGATGACCGCGGCCAATGCTCCGGGGTCGATGCCATTTTCGCAGAGGCGAAGGCAAATTGCGAGGGTTTCGGCGTCAAGACCAG…	GGTGTCATGTCTGCTCAGAATAATAGCTAAGTAAGACATGTGTAATAATATACGGCGTCTGATGTTACACAACGATCAAAACTGATATTTTAGACACAGAACAACAGCTTAAGTCGGTGCAGCCCCGCTGTAGCGGACGAGTGCACCATGTCGGCTTCAGCTATTTACATATTGGACTTGAAGGGCAAGGTGCTCATCTCCCGAAACTACCGGGGAGACATTGACTTAACATCGATCGACAAGTTCATGACACTTTTGATGGAGAAGGAAGAGGAAGGCTGCGTCACTCCTATCCTTCGTCACGGAGAGGTGGCCTTCATGTACATCAAGCACAACAATCTTTACTTGGTGGCTACATCAAAAAAGAATGCCAACGTGGCCCTCATCTTCGCTTTTATG…
OE_4035	AGCAGCCGAATATTCACCCCTCCCTGACACACTTTCTTAACGCCCCTGCTGCCCGCGACCACGTCGACTAGCGTGTTCTCCCAGTAAATTATGTGCAAAAATGATTTGTTTCGTGTTTCAAAGTTATAAAAGGCCATAGAACACCCCTAGCACATGCTCGTTTTCTCTCTGATTTACTCCTGCGAGAATATATTAAAAGAACTGCGTCAAATATAGAACATCAGCAAGGCGTACTGCTTTCCTAGGACTTGATTGCTGTTCATCGTTCAACTTGTGGACCATTCCGCGCATTTGCTATGTACTGTCGTAAATCTTTGATGACCGCGGCCAATGCTCCGGGGTCGATGCCATTTTCGCAGAGGCGAAGGCAAATTGCGAGGGTTTCGGCGTCAAGACCAG…	GGTGTCATGTCTGCTCAGAATAATAGCTAAGTAAGACATGTGTAATAATATACGGCGTCTGATGTTACACAACGATCAAAACTGATATTTTAGACACAGAACAACAGCTTAAGTCGGTGCAGCCCCGCTGTAGCGGACGAGTGCACCATGTCGGCTTCAGCTATTTACATATTGGACTTGAAGGGCAAGGTGCTCATCTCCCGAAACTACCGGGGAGACATTGACTTAACATCGATCGACAAGTTCATGACACTTTTGATGGAGAAGGAAGAGGAAGGCTGCGTCACTCCTATCCTTCGTCACGGAGAGGTGGCCTTCATGTACATCAAGCACAACAATCTTTACTTGGTGGCTACATCAAAAAAGAATGCCAACGTGGCCCTCATCTTCGCTTTTATG…
OE_34636	ATTGTGGTCCATTGCACACCTGTCCCACATATGGCAGTAATACTTTCACGTCTCCTATATACAAGCGGGCAACAATGTACAAAATGTAACAGCTCTTCTCTCAAAACAGAGAATAGATGGAAAACAAGAGGTGGGCCGTGAGTCTTCCTAGCTGCCTATCACTTCCACTGTGCCGCCCCAGCGTAGGCGGTACGCCCCCGCTCGCCAGCGGATCGTCGGGTCCCACAGCGCATGCAGAAACAGGTAGAGGGCACTGCACTCACGGAATGTCCACGCCACTACAAACTCCCACTTGCTGAAAGGCAGCAGCCCATTCTG	CAGAATGGGCTGCTGCCTTTCAGCAAGTGGGAGTTTGTAGTGGCGTGGACATTCCGTGAGTGCAGTGCCCTCTACCTGTTTCTGCATGCGCTGTGGGACCCGACGATCCGCTGGCGAGCGGGGGCGTACCGCCTACGCTGGGGCGGCACAGTGGAAGTGATAGGCAGCTAGGAAGACTCACGGCCCACCTCTTGTTTTCCATCTATTCTCTGTTTTGAGAGAAGAGCTGTTACATTTTGTACATTGTTGCCCGCTTGTATATAGGAGACGTGAAAGTATTACTGCCATATGTGGGACAGGTGTGCAATGGACCACAATGTCCCTCTTGTCCGCAACCAGTAGCGACACCAAGTGTCTTCATTGTTAATAGCTTTCAATTCACAAATGTCGACACAGTGT…
OE_27032	TTTGCATTCAATGTACAGGGTTTATTTGTTACCCATTTATGTTTCATACCTGTTCACCTCTGTAGTTAGTTATTGAATCATTTTCTCAGTAGTCAGTAGATCAGTATTAATAAAAATTATTCTGTTGTGCCTTTCTACTGCGTAGATTTTGGAAGATATACAGATTGTGATGC	GCATCACAATCTGTATATCTTCCAAAATCTACGCAGTAGAAAGGCACAACAGAATAATTTTTATTAATACTGATCTACTGACTACTGAGAAAATGATTCAATAACTAACTACAGAGGTGAACAGGTATGAAACATAAATGGGTAACAAATAAACCCTGTACATTGAATGCAAACGGTCTGCAATTCTAAGGAAGCACACTGTGTTTTCCTGCATAACATACATTTACAAAAGGTACAAAGTTTTCTCACAAGGAATACAGGATCTTTGCAAATTCTCAATATCGCTCTGGCCACCATCAGTGGAATTCATACACTGAGTGTTTGCTAGAGAACTTAACCATGATTAGAAAAATGTACAAAGCTGCGCATTCCTTTTTGAAGCATGTGGTGCACTGTTGC…
OE_2847	CATGTGCCAGCCAGTATGGACAGGCTCCAGGGGGAAGCCCACTGGGGGGTCCACCACCCCCACCACGCCACTCAAACTTTCACCAGCACAGTGTTCTTGTGCCAGCGAACCCCTACTTAACGGAGGAGATTCCACGCTGGCTGGTCATATACTCAAAGGCGCCGGCTGAACTGGACCACAAGCTAAAGTGGCACCTTTTTCGGCTACCAGAGTTGGAGTGCTTCCAGGCCATCTTGAACCGGCTGTATCGGCAAGAGCTCGAAGAGATTGTCATGGGCTACGAACTGCGGCGCCTGGCCATCGCCCGCGAGATGGAGCGGCGCCGTGTGTTGCAGGCTGCGCGCAAAACCGCCACTAAGTTATGACTACCAAGTGAGGGCTTCCAGCTACTTTGCAGAG…	AGCGGGATCTCTAACGAGTTCATTTGATCGCGTATGATTCGTGTGATTATAGGATTGGACAAGCGAAAACCTTTGACCGAATTTATTCTCACATGTTTGTTCATCGGAGGTAGGCATCACAAAACAGATGTCATCTCATCATAATGCACGTTTTTTATTTTAATAATTTTTCCCCATACGCAACAACGGCGGAGACGCGGCGGATGCAAAAATGAGAAGATGAGGTTCAGGGTTCTCCGCAGGCGCTTCTTCAACTACGTCAGACGACTCTTTCCGTCGCTGGCAAACAGGAACAGCGAAGTTGTGAGGAGACGGCTCTCCATAATCTACATGATTAGCGCGTGGCAGGTCTCCGGCTTTGCCATTTACATGGCCTACAGGTCTGGCTCTCAGAGGATA…
OE_68306	GCGTACACGACACACACTTGAATATGCGCTCCTCCATCCTTGGGGGGGGGGGGGGGGGGGGGGGGGGGGGGGGGGGGGGGGGGGGGGGGGGGGGGGGGGGGGGGGTGGGGGGGGGGGGGGGGGGGGGGGGGGGGGGNGNNGGGNNNNNNNNNNNNNNGGGGGGGGGGATGACGAGGCATTTACGTGAAGCACACATCACCAGTTCTGGAGTGCCGCAGAATCGTGACAGAACCGTAACGAACTTCGTTATATCATTTTTTTTTTTTTTTTTTTTTTTTTTTTTTTTTTTGCTTTTTTTTTTTTTTTTTTTCAATGGGGTGGGGGGGGGGGGGGGGGGGGGGGGG	CCCCCCCCCCCCCCCCCCCCCCCCCACCCCATTGAAAAAAAAAAAAAAAAAAAGCAAAAAAAAAAAAAAAAAAAAAAAAAAAAAAAAAAATGATATAACGAAGTTCGTTACGGTTCTGTCACGATTCTGCGGCACTCCAGAACTGGTGATGTGTGCTTCACGTAAATGCCTCGTCATCCCCCCCCCCNNNNNNNNNNNNNNCCCNNCNCCCCCCCCCCCCCCCCCCCCCCCCCCCCCCACCCCCCCCCCCCCCCCCCCCCCCCCCCCCCCCCCCCCCCCCCCCCCCCCCCCCCCCCCCCCCCCAAGGATGGAGGAGCGCATATTCAAGTGTGTGTCGTGTACGCGCTTACATATATGTAGATTATATATATATATCTATATAAAGTTTTGGGGTTTGTT…
OE_14490	AAGCTCAAGGACAGCAACCAAGACATACAGACACTGCCGTTCTATGACCGGAAAATTTGGCATTTTTTACAAACTAGTCTAAATATCAAATATAGCCCCTTAGGTATATTTCTTACTTAAAGTAAAGCAAGTTGGAGCAAAAAGCCAAGTGGCATCAGTGGGGATCGATCCCAGCCGATGCTACTTGGCTTTTTCCTTCGACTTGCTTCACTTTCATTGTTCTTATTGGGCTGTGGACGCTTCGTGCTTTATATTTGTTCCCTATTTGTTGTGGCTGCCTCTGCCGCAGAGTAGTTTATCTCTTACTTAGNCAGGAACTGTTCATACCAAAGACGTTTGGAAAAGCTATTTTTTGAGTCTATTTGTTATAAATAGTTAAATAGTTTTCCAATTTATTTT…	CGTCTTATGTGTGCATGTTATCGTACTCGCGAGAGTAAAAGGTTTAAACAGCAGAAATGCAGTATAACACCAGAGATCATCCCCATACGAGGTACAACCCATTGAAAGATGAGTGGGTACTGGTGTCCCCGCATCGAACACGAAGGCCGTGGATGGGCAAAACAGAGAAAGTCACAGAAGTTGAAATTCCAGCTTTTGATGAAAGAAACCCGCTTTGCCCAGGAGCGACGAGGGCAAATAATGAGGTGAATCCACAGTATGAGTCAACCTTCACGTTCCAGAATGACTTTCCTGCACTCCTAGAGGAAACACCAAGTCTGAGAGAAAGTGAAGACAACATCCTATTTCGCATGGAAGCTGTACGAGGCACATGTCGTGTCATGTGCTTTCACCCTTGCT…
OE_21301	TGTACCCTGTCTCCAATCCAAAATGATGGTGTAGTCCACATGGCACTGCAGCACTTATGGGAGACTACATCCATGGAATTTGCTGTGGTGGACCTGTCACAGGCATTCACCCCACTAAGAGGCACATTTCGTCTCTTTCCTGACACCAAATATGGCCAAGTGGTGCTTCCTTACCTGCCTAGCAACTATGGGCCAATGTACATATGCAAGATAGAAAGGATACGCTGACCAGTGCCAGTGCACTTTAGGACAATGAACAATGCAATCCATATCATGATATTCATGCACAGTACTGTTTTATAGAAGTTTTGACACGTCATTGCCCCCGCTGCTACCATGACACACTGATGCGGATTATAGTTCAGTGAGGAGTGATAAAAATAATTTCTTCGCAAAGCT…	ACAATGCCTAGTTCCTTTATTTGGCAGAGAAGAAGAAGGGAGATTTCTATAAACTTCAGTCTATGGCAACAGATGATTATTCCCAGGGTAACCAGTCATCGCCTGACAGTGTCAGTTTTGTGTCTATGAACTGCAGTGTCTTTGTGAAAACTGCTGCTATCTGAGTGAAGCCAATCACCATCTAAACAGTTGTCTGTGTGCACCCCCTTTTGTAGTTGCATTCTTAACCATGTATTGGTTCCATGGAATACTTGCTTGTGGCATCAAGCTTTGCGAAGAAATTATTTTTATCACTCCTCACTGAACTATAATCCGCATCAGTGTGTCATGGTAGCAGCGGGGGCAATGACGTGTCAAAACTTCTATAAAACAGTACTGTGCATGAATATCATGATATGG…
OE_12006	ACTAGCTGGTTTCATATGCTTCGCCATGGTAACTGATTGAAGCAGATGCATTTCTGACTCCAAAAACTTCACTATGATTACAGTGAACACTTTAAATTGCGGAGACTGTCCAGGCAAGCCCGGTCTGCTCTGATAGGGGTATTACTGAGCTACTATCCCCCCATTAAGATTCAAAAACTCAACTCTCACACCATCTATTGCAGCACACCAGTATCAGCCGGTCACGTCTCCTGCAAATGGTACAACAGCACGAGGCATCCTCGCCCTGCAACAATTACCAACCTGCCTGCCTTACCTGCCTTACCAACCACGCAATTTACAGGCACAAAAGATTTTGAAGACTGCCACATTTTGCCCCTTTTTGTGCCCTTTTGCAAATTTTACTTTTGACCCCTGCTC…	CTTGCGGTAAAACTCTGGGGTTTTGGACGCAGAGATGTCCGTGAGTGCGTGGCGCAAGTCTGCTTCATTGGTGAAGGGTTTTCCGTGAAGATGATTGTCGAGGTAGTGGAAGAGGTGGTAATCCGATGGTGCAAGGTCAGGTGAGTAAGGAGGATGGCACAGTGTCTCCCAACCAAGTCGTCATATGGTATCCCTGACCACCCACACGACATGCGGGAGGACGTTGTTCACTTTCACACTGACCAGTGCTGGCTCCTTCTGTTGCACTGCCTGTTGCACACGTTCCCTTTGCTGGGAGTACAGGTCCACAGTGACCATCTGGTCCGTTGGTAGCAGCGCATAGTGAACCACTTGACGACTAGTCCACCAGACACAAAGCATAATCTTGTGTGAGTGCAT…
OE_44	ATGCTCCGTGCCCACACTGCGCAACGATATGACGTCACGTATTTGTAAACAGAAAGTCGTCTATACCACGCACGACCTACTGTATATATACAGACCTGGGCGAACGGCCGGTAGGCTACGGCAGCGATTGTCTAACTGTAGTTAGGAAGGCGGCCACTAGAAGCGCTGCTGGGAGTCCATTCGGGAGAGAGATGACGTCCACTATATCATCATTATGTCCACCGCCGTTCGTCTGCTGCGTGCAAGTATTGTCTCCGGCTGCACTTCGATAGTGTTTATTTTGCGATTTTGACACTTTAAAAGTCGAACGACCAGCTTCTGAGTTTTCTGATTTCTCTGCTGACCNATGCGCATGCGCGGTTTNTNACCGCGCGCCAACTTCATCATCCTCACTGTTTT…	TTGGACTGAGGAACCGCACCAAATGAAACATCTTGGGGCATGGATTGACGTAGCACTGTCAGCCGAGCACACATGTTGGAGCGGAGCCTCCCTTTAAAGCGGACGAGGCAGAATGGCTGGCACTTCGCCAAACAGCAAAGGCTTTCACATACATAACGCAGGCAGAGCCAAGACACGGCAGATGCTTTTGACCATGCACAGCCAACGAGTGCTAACAACATTGTTTGTTTCATCTGCGAAAACATATCTTCGTCTTTCTATCAGCTTGTCTCTGTTACTCGCGACACCACGACCTACTGTATAAATACAGACCTGGTCACGCGCAGTGCTCTTATTACCCCGGnCGTAGTTACnGTGnTTGnCnCCTCTCGAGGATTTTGGCGCTAATTGTAGTCnATT…
OE_28759	GCTGATAGAAAGACGAAGATATGTTTTCGCAGATGAAACAAACAATGTTGTTAGCACTCGTTGGCTGTGCATGGTCAAAAGCATCTGCCGTGTCTTGGCTCTGCCTGCGTTATGTATGTGAAAGCCTTTGCTGTTTGGCGAAGTGCCAGCCATTCTGCCTCGTCCGCTTTAAAGGGAGGCTCCGCTCCAACATGTGTGCTCGGCTGACAGTGCTACGTCAATCCATGCCCCAAAGATGTTTCATTNGNTGCNATTCCTCAGTCCAAAGTAGCCTAGGTACTTTTAAAACGGATATTTTCGTTNGNGCGNCNCNNCGCATTCCACGGGAGAGCGGTTGAGCAACATTGTGCTGCACNTAAACATGTAGTCATCGCGCATTGGCTCGCATCGCTCGCGCGA…	ACCAAAAAAAAAACTCCGGGCCAATACGAATTTTTCCGAACAACnGTnAAnATCAACGnGnCTGGTCGTCCAGAAAATGnGACCAAGCTCGnnTTGGTGGTCCnCTnCTTnTTAnTTGCCAAAAAAnnCGGAAnnGTTACTACCGAAACCGAAACTCnTGAGCGCACTCTCTCCCGTCGTCTGCnCTCCCGTCGTCTGCGTCGTCTGCnCTACTTGACGAAACATGTAGTCGCGCGAGCGATGCGAGCCAATGCGCGATGACTACATGTTTAnGTGCAGCACAATGTTGCTCAACCGCTCTCCCGTGGAATGCGnnGnGnCGCnCnAACGAAAATATCCGTTTTAAAAGTACCTAGGCTACTTTGGACTGAGGAATnGCAnCnAATGAAACATCTTTGG…
OE_13208	TTTTCTCCCCTTGTAGCATAAAAGCTGAGCCATGCTTTTATCAAAGCTCTTGAAAAT	ATTTTCAAGAGCTTTGATAAAAGCATGGCTCAGCTTTTATGCTACAAGGGGAGAAAAGCAGCAATGGAGTGCCAGAGCTCCCACAAATACTTGCGTGTTAATCAAACTCAAAGCAAGAGGGACTGAGAGATTCTTCACCATGCTTACGTGCACATTTCTTCTTTCGTACTGAACAAGTAAGGACATGCAGAAACTGCTGTAAAACATTTATACAGTACATGTGCTACAATGAAGGGGCCCTGACTGGGTGAACGCAATTCAAACAGCACTGTCTATTTACACTAATGGCTACTCTTGTTTCTTCCGAGAAGCACTCATCATAATGCCAACAAGGATTGCTGCAATGGTGAAGCCTTGAGCCAACACCCTTCCCCTCATCATCATCTGAGACTGATGAGT…
OE_14607	TAAAGTCACGGCATACATTTTATCACACCTCATCTGCACTATACCGTTACCACGTTGACTGGCGGGCCGGTCTCGTTTTGTGGTTCTCCTTTACAGGTGTATCTGGTAAGAGTGGTCTTTACTTGTGCATATGCATAGCCCCATCAATGTTGAGGCCTTGTTAGGAATTTATACTCTGTATTCAGAAATATTGTGTTGAGTCTTTTTTTTTTTTTTTTTTCTATAGCAAGTAATACGTTTGATGAATCAACACCTTGTAAAATTGAGTTAGTTTACAGTTTTTATGCCAAGTATTTTGATTAGTTGCCAGCCCTTCAAGCTGTTAATTGAATGGGAGCAAGAACCTTTGGATCTGAATGCATTCTTCTGTACATGGTGTAAATAATCCACATAGACATT…	CATTGGAAAGATAGATGACTTTATTTTCCTACCTTCAAGACAAAAATGTCTATGTGGATTATTTACACCATGTACAGAAGAATGCATTCAGATCCAAAGGTTCTTGCTCCCATTCAATTAACAGCTTGAAGGGCTGGCAACTAATCAAAATACTTGGCATAAAAACTGTAAACTAACTCAATTTTACAAGGTGTTGATTCATCAAACGTATTACTTGCTATAGAAAAAAAAAAAAAAAAAAGACTCAACACAATATTTCTGAATACAGAGTATAAATTCCTAACAAGGCCTCAACATTGATGGGGCTATGCATATGCACAAGTAAAGACCACTCTTACCAGATACACCTGTAAAGGAGAACCACAAAACGAGACCGGCCCGCCAGTCAACGTGGTAACG…
OE_817	GGACAGCTTCTTCAGTCCGAATGCTGAGAAGAAACCTNCCGGCATGGAGCAGCTNGCTCCACTTGATATCCCGAAGAGAGACATGAAGCG	TCCGGGAGAGATATGACAACAGCTTGTCCAATGATCCACGTGAAGTATGGGCCCGAAGTAGTCCAGAGCCGAGGTGCTTCGATAGTGCGGCGTTGTTGCTTTATGGGATGTACCCTGCCAAAGCAAACAGACTTTGGCAGGCAGGACGCGACTGGCAACCAGTGCCCATCACGAGGCTACCGAAGGACAATGACAAGTACACGTTTTATTGCCCGAACATGATTAAAAAGTTGATTGACACTCTCCAGTCCCAAGGAGGAGCTGGACAGGGAAAGAACCCTGTTGAAGTAGTGTCTAAAGTGACAGGCATTGCACCCGACCAGTCCAGGAAGCTTTTAGACGCCGTGGATGCTATTTTGGTCCAAAATGAAACTGGCCTGAGACTACCGGACGCTGTTA…
OE_195	ATCTGTGGTTGAGAGCTGCTCCAGTTCCAGTTGAGAAGGAGCGTGGTACATCAGCTGGTTTCGATCAACTTCAAGCCTCGTTGCAGTAGCATGTTGGCTGTAGGTGGCCATACACACCACTTCGTTGACTGCAGATCCTGCCCAGGTGTGGCCCCCAATCGTCGTCTGTGCAGCGGTTTGGTGATTTGGTGATTGAACTAGACCGGGAAGCATACAGAAAGCACGGAAGAGCTCGGTCCTCGCAGCTTAGAATATGGGAGGAATTTGAGCCTAACCTATAACTTGCTGCATGAAACAAGACCTGACATGTGGTGCAGGAGGTGGTGCTGCCCCGAATCATACATTGCATAACAACTCCCGCCTAAATTTTGACACGTTTAGGTTGACGGAGCTTGTCAA…	TTCTGGGTCGCTTCTGCGGCAGAGCGCATGATAGCGCTAAAAAGAGAGGCTCGCTGTAGAACGGTCAACAGTCGCTTATGTGCTCTGCGGTGGTGCGGGACTGAGCTGGATTCTTTTGACCCCATTAGATGGTGCACACTACCGCTTCATCAATAGGACTCGGTGAAGGCTGCGGCCTATTGTGTTCACCGAATACCTGATCGGTCCGTGCCCCTGTTCTGTACGTGGCGCGCTCTTTTCTTTTCGCACTGCTGAGTAGTCATGCCAACCACGGCCGCTCAGTTCGACCATCACAGGATCGACGGACTGCGGAGACGTGTCTTCGGGACGATGAAAGCCCTCTTCGAAGCTTTGGCCGCTTCCGCAGGAGACCTTAAGGCGAAGGAGCTGACTAACGTA…
OE_14825	GTTTTAAGCTTCCAGAATTCCAGGGAGTCAGTACATTGAAATATGTGATGTCAAATTCACGTTTTTATACTTTGTGCAGCTTCCCAATAGGTCATGTTGTCCCGTGGTCCAAAGCATCCGCAATGCAATAGAAGGAAACAGAACGCAACTACTTAAGTTTCACCTTGGTGGCAGGAAATGCACAAGCAATAAATCACTTTGAA	TGTGTGAAATTATGTGAGGACTTTTACTCCCGAGAAACTCCCGTTTTTTCTACTAGACGCCGTCTAGTTAGAGCCTGTGGTGCACCTCGTGGCACCTGCCCTACTTCAAAAGGGACTAGGCTAACTTAAACCTAAACCTAAACTACAGTTAGACAATCGCTGCCCTAGCCCACGTGCCCCATCCTATCGGCCGTTCACCCAGAGGTCTGTATAACGGTTGGTCGTGATACAGACCTCTCCGAATTCGGCTCGGAGGTTGACTCCTAAAAAAAATCGGCTACCGCATTCGGTGCGAAACTTGCGTGTGCCTGTTCGGCCCAGCGGTTCACACTTTAACCCACACCACCTAATCCTATTCCACCCGTCCTAGGGAGCAAAAGAAGTAGAAGTGCAAGTTAA…
OE_93079	GGACCCTATAACACAGGCAAATGTAAGGATACCTGTGAAGAATTCCATATGTGGACATATCTACGATAAAGAGAGCATACACCATTATATGAAGACCACTAGGAACCCAAGGTGCCCATTTGTAGGCTGCAACAACAGAAGGTCCCTGCTAAAGACAGAACTTGCAGATGATCACTACGTGTTGCGAAAGATTCAGGAGAGCCAGAAAGCCAGCACCTAGGTGGTTTTGCACTTGACAGTTTGCTCTCAGTTCTGCCTCAGATGCACTCGGAACCTCTTCTGCACCATTATGACTTTCAACAAAATGCATTCAGGAAAAAAAGTAGGCATTGCCTAG	CTAGGCAATGCCTACTTTTTTTCCTGAATGCATTTTGTTGAAAGTCATAATGGTGCAGAAGAGGTTCCGAGTGCATCTGAGGCAGAACTGAGAGCAAACTGTCAAGTGCAAAACCACCTAGGTGCTGGCTTTCTGGCTCTCCTGAATCTTTCGCAACACGTAGTGATCATCTGCAAGTTCTGTCTTTAGCAGGGACCTTCTGTTGTTGCAGCCTACAAATGGGCACCTTGGGTTCCTAGTGGTCTTCATATAATGGTGTATGCTCTCTTTATCGTAGATATGTCCACATATGGAATTCTTCACAGGTATCCTTACATTTGCCTGTGTTATAGGGTCCTTCCAAACTCTGTTCTCATCCGATACCTCAAGGCTCACATCTGCATCAGTGCGCTTTGTCCT…
OE_59187	GTGCCCATTTGTAGGCTGCAACAACAGAAGGTCCCTGCTAAAGACAGAACTTGCAGATGATCACTACGTGTTGCGAAAGATTCAGGAGAGCCAGAAAGCCAGCACCTAGGTGGTTTTGCACTTGACAGTTTGCTGCATTAAGGTTATTTGGAGTACAGAACTGGTTTTAATTGAATAAAGTGATCAATTGAATAGAAATTCAAATCACCTCTCAGTTCTGCCTCAGATGCACTCGGAACCTC	GAGGTTCCGAGTGCATCTGAGGCAGAACTGAGAGGTGATTTGAATTTCTATTCAATTGATCACTTTATTCAATTAAAACCAGTTCTGTACTCCAAATAACCTTAATGCAGCAAACTGTCAAGTGCAAAACCACCTAGGTGCTGGCTTTCTGGCTCTCCTGAATCTTTCGCAACACGTAGTGATCATCTGCAAGTTCTGTCTTTAGCAGGGACCTTCTGTTGTTGCAGCCTACAAATGGGCACCTTGGGTTCCTAGTGGTCTTCATATAATGGTGTATGCTCTCTTTATCGTAGATATGTCCACATATGGAATTCTTCACAGGTATCCTTACATTTGCCTGTGTTATAGGGTCCTTCCAAACTCTGTTCTCATCCGATACCTCAAGGCTCACATCTGCAT…
OE_39825	TAATAATGCCACCTTCCCCCGCAGCAGCATCTACGGAGTATCCTTTGTGTGTGTGTGTGTGTCTTCTAGTGCTCAACAAAAGACAGTCGGACTCTGGTGATCGAGCCGAACTCTGCTGAAGTGAACTTGTTGTTTCATTTTGCTCCGCAAAAAAACAAAATGCAGCGTCAAACTATGGTAGCGTTATTACAACTAATATCAAAGGGTACAATAAAGTATACTATGTACTAAATATATAAGCATATACAGGAATACATGTTTTCCAAAGATAGCAGCGTTTTCGTTGGGGATCAGGTTGTTGAGTTTACCGGGTTCCTCGTCGCTCCTCGTCGATATTCATGCGATGGAACAAAATATGAGCCGCGTACATTTTCCGAGAATAACCATTGGCTGCTCCGA…	AAGGGCGTCAAACGCCTTTTATTGTCTTGAAAAGAGCGACCGCAACATGACCCCCGTGTGTAACAAGATTTCAACCTGCTGTAGAAATTCACTACGTTGAGCATACACCACGTATAACACTCGGTGATCGACACTCATGCGGACATGTCGGAGCAGCCAATGGTTATTCTCGGAAAATGTACGCGGCTCATATTTTGTTCCATCGCATGAATATCGACGAGGAGCGACGAGGAACCCGGTAAACTCAACAACCTGATCCCCAACGAAAACGCTGCTATCTTTGGAAAACATGTATTCCTGTATATGCTTATATATTTAGTACATAGTATACTTTATTGTACCCTTTGATATTAGTTGTAATAACGCTACCATAGTTTGACGCTGCATTTTGTTTTTTTG…
OE_13593	CTTTTAGATTCTTGTTTGCCCTCCTACCCTGTCTACAAACCCCTACTCTATGTGAAATAAAACTGTGGGGAGGACCCACTTTTTGTGCACTGTCTGCTGCATTGTAGGATTACAACTTGTAGAGAATCAATTATGTTACAACCACAGGCAGACCTGCATGCTGTCAAGTGC	GCACTTGACAGCATGCAGGTCTGCCTGTGGTTGTAACATAATTGATTCTCTACAAGTTGTAATCCTACAATGCAGCAGACAGTGCACAAAAAGTGGGTCCTCCCCACAGTTTTATTTCACATAGAGTAGGGGTTTGTAGACAGGGTAGGAGGGCAAACAAGAATCTAAAAGCAGTTTCTTCACATCTGGCTGTTCTGCACTCTCTTGCACTGGAAAGCATATGATATGTGGCTGGTCTTTATTTTCACATAAAGATACAGCAGGAATTATGCTAAACTATGTATGGGGGCATAGCCTTTTTTAACATGGAAGACAAGTGAACTCTGATGAGTGGTGCGGTTGTATTTCTCTTTGGCATCGGGCATGGCCACAGATGTTCTATGGTTGCGTTCATCCAAA…
OE_13717	AATGCATATTCATTAAAGTTTT	CGCTTGTGAAGTTGAGTCACAGAAAGTTCCGTGCCTTGTTGAAAAAAGCCCGCAGGAAACGTATTCGTCAAAGGGCTGCTCAAGAACGAGATAGGCTTAAAGCTGCTCAAGAAACATCACTTGCCAGTATTCCCGGCTACCAGGAACATTTAGATGAACAGCGTAGAAAAGAAGCCCTTCAAGAGGAATACAGTGAGCGAGAAAGGAAACGGTTGCACCAGTTATGGCTAGCACGGGAAGTGATTGCACAACAAGAATTCCAGATAAGGAAAGCTGAAGAAGAAGAACGAGCTAGAAAGAAACAAGAGGCTCTCGAAGCTCTAGAGAAAGATGCCAAGAAGAAAGAAGATGAGAAAAATGAGGAGAAGAAGAAAGAGGAGTCACTGAAACAGGCCATTT…
OE_41839	TCTGTCGACTTCGTGCCATCTCTGCCTTTCCGTTTCCCTCAAACTCGCTTCACAGTGCATGATGCCTTTTGGATATTCTTTTGTAGAGGCTGCATTAATTTGTGTAAGCTCGTGTAAAGCGAGGGACAGCTCATTCGAAAAGATCGAAAAATGTCCGTAACTTGCCTCGCCGAGACGGCAATGTAGAGAGAGTGCCGAAAAAGATCCAGCTTTGTGAATGTTTCACTTTGTGTATGCTTCTTCTTTCTTGGGTTATGCCTGGCTGTACTACGAGTACTGCTGTTGCCATCCTGTTCAGCGTACAGTTACAAAATATATAAATAATAAAA	TTTTATTATTTATATATTTTGTAACTGTACGCTGAACAGGATGGCAACAGCAGTACTCGTAGTACAGCCAGGCATAACCCAAGAAAGAAGAAGCATACACAAAGTGAAACATTCACAAAGCTGGATCTTTTTCGGCACTCTCTCTACATTGCCGTCTCGGCGAGGCAAGTTACGGACATTTTTCGATCTTTTCGAATGAGCTGTCCCTCGCTTTACACGAGCTTACACAAATTAATGCAGCCTCTACAAAAGAATATCCAAAAGGCATCATGCACTGTGAAGCGAGTTTGAGGGAAACGGAAAGGCAGAGATGGCACGAAGTCGACAGAATGACTCATGACGACCCGTTTTGTCTCTGGTCCGTCCCTTTGACGATAAGTTTATGGACATTCCCTTGCA…
OE_45167	AGCGCAAAACATAGGTATATTATACTGCACAGAAATACTGTTAAACTACAATAAACGAGGTATAA	AAGGAATATTGGTTAGGAAATGAGGTGATCCACACGTTAACATCTAACGAAGCAATGTCACTTCGTATCGAGCTCAAGAACCATACAGGTGACATAGTGAGAGCAGACTACGCCCTCTTCAAAATTGGTGGTGAAGATAAGCTATTCAACCTCAATGTAAGCGGGTACAAAGGGGAAGAAGGATTTGATGCATTCAGTTATGCAAATGGAGCCAATTTCTCCACGTTCGACAGGGCCAACAGCGTCAAGACTGAAACTGACTGTGCCTTGATCCGCATAGGGGGCTGGTGGTACGAAGACTGTCACAATGCACACCTCAACGCCCTCAACCTTAATGGGGACCACGCCAGTTACGCAGATGGCATCGAATGGTCACGTAGAGGTCTCCCACACCACTTC…
OE_33049	ATACAAAGGAGCAAAAGGATTTGATGCAGTCACTACCGAAAATGGAGGCAATTTCTCCACGTTCGACAGGGCTAACAGCAAGATGAAAATAAAGAAAATTGCGCCACGGTGTTCAGCGGGGCCTGGTGGTACAAAAAGTGTCACAGTGCAAACCTGAACGGCCTCAACCTTAATGGGTACCACCCCAGTTACGCAGATGGCATCGAATGGTCACGTAGAGGTCTCCCACACCACTTCTATCACTATTCTTATCCGGAGGTTGAAATGAAGATGAGAGACGCAACCTTTGGAACATTAGCTCCTTCGGCTCCATAAGTACAAAAAATACCTATTTCACGATGAATTGGAATACGGATAGGCACAATAAACAAGGCATAA	AAGGCAGAGACGGGAAAAGTACCACAATTCGTTCTGAAGCCCCCAAAGTCACCCCTGGCTTCTTCACTGCACGTGCGTCACAAGAAGTCCTCGCGACCTGTAGGATATAACAGGCGATCAAAGTACTACCTAAAAGAGTCTAGAAAATGACCACCATCACTTCTACGCTGATTGTGTTCAACATTGCCTCAAGTGCTCTATGCGCATCAAGTGTGCAGCAGTCCTTGGTTGATATTGGAAAGTCTGTCGCAAGTATCAGAAAAGGTTTGGAGGGCGGCCGTCCCAGAGACTGTGGCGATCTCTACCTATCTGGCCAGAAACACAGTGGTGTCTACAACATCTATCCGAACAATTGTTCAGGCCAAGGCGTTTCGACTTACTGCGACATGGAATCGGATG…
OE_45169	ATGATCAGAAAATACATCTCA	GGAGTCGTGATATCACGTGCTCATGTACCACTCAACAACCCTCTTTCATAGCATTCGCTTCCCCGTTGCGTTGTTAACTGTAGCCTTCGCTTTCACATCCCAGGTTCTGCTACTTACGCTTCCGCTTCAGGCTGTGCTTCGACCGTCAGTTACGTCTTTTTAACACAGGCTATCAAACCTCGTTGCTTCAACTGGACGTCAACAAACAAAATAGGCGTGATAGCACGACAACTCAGGAGTTTTTCGCTCGCAATATTAGGATACGGATCTCACATTTCGTGGCTCTACATTGACCTAAAAGACCACAACAAAAATGGTCGTCGCTGCTTCTCCGTTGATGGTCCTCATTATTGCCTCGAGTGCACTGTGTGCACCAACTGTTCAGCAGTCGTTGACAGA…
OE_12403	CAAGCCCGAAGGCAAAGAGGTCAAATACCCTCAGAAAAAAGGCTGTTAATAATGAATAATGTCTGAGGAAAGACATTTGACGAGAGAGTCTCGTTGTGTTCGTTAATGTGCATATGACACAGCGTCGTAAAGCTGCAACTGGGAAAATCAACACTTCGAATAATGTGTCTCATACAAGTGTATTCGTGATGTTTTACGCTGTTTATAATAAGTATAATAAGCATTTATAATGATCGAAACTTACGGAGGATAATGACCGAGAACACTCTCCTGGGCGCACACAGCTCCCTATATAAAGCAGCTGCTGGCATACCATT	AATGGTATGCCAGCAGCTGCTTTATATAGGGAGCTGTGTGCGCCCAGGAGAGTGTTCTCGGTCATTATCCTCCGTAAGTTTCGATCATTATAAATGCTTATTATACTTATTATAAACAGCGTAAAACATCACGAATACACTTGTATGAGACACATTATTCGAAGTGTTGATTTTCCCAGTTGCAGCTTTACGACGCTGTGTCATATGCACATTAACGAACACAACGAGACTCTCTCGTCAAATGTCTTTCCTCAGACATTATTCATTATTAACAGCCTTTTTTCTGAGGGTATTTGACCTCTTTGCCTTCGGGCTTGTTCTTTTCGAACATTTGATTGCAGCACTTAAGGTCCTCCTCTGTAGCACCCGGCTTCTTCCACATCTCAACATCTCCGCCnT…
OE_31353	TCAAATACCCTCAGAAAAAAGGCTGTTAATAATGAATAATGTCTGAGGAAAGACATTTGACGAGAGAGTCTCGTTGTGTTCGTTAATGTGCATATGACACAGCGTCGTAAAGCTGCAACTGGGAAAATCAACACTTCGAATAATGTGTCTCATACAAGTGTATTCGTGATGTTTTACGCTGTTTATAATAAGTATAATAAGCATTTATAATGATCGAAACTTACGGAG	CTCCGTAAGTTTCGATCATTATAAATGCTTATTATACTTATTATAAACAGCGTAAAACATCACGAATACACTTGTATGAGACACATTATTCGAAGTGTTGATTTTCCCAGTTGCAGCTTTACGACGCTGTGTCATATGCACATTAACGAACACAACGAGACTCTCTCGTCAAATGTCTTTCCTCAGACATTATTCATTATTAACAGCCTTTTTTCTGAGGGTATTTGACCTCTTTGCCTTCGGGCTTGTTCTTTTCGAACATTTGATTGCAGCACTTAAGGTCCTCCTCTGTAGCACCCGGCTTCTTCCACATCTCAACATCTCCGCCCTGCAATTTATCAATATGGCATTTCTTGTTATTATCGCCGTAGAGGACTGTACGCGTCGTCTTGAATGGAC…
OE_23423	AATGTGTGCGTTTTGATGCACACCCAATCGTCTCTCTTCTTTTTCTTTTTTTGTTCTCGGACTGCAAAGATTCTTTAGTCCAAAACAAAAATCAGAAGAAATGTTTCTTTAGAGAATAACAAACGTTGCTGTAAAAGTGAATAAACTGTATATGAAGGCTNGTCT	TATCGCGAGCCTTATATACGTAGCTTAACAGCTTTCTTTGATAGCATTCGCGCTCACTTCCCAGACGCTGCTGCCAATACTGACGCTTTGCGAGCCAAGATTTCAACTGTAGAAAATGCCTTTCATTGCTCCTACGCTGATGGCACTGATCATTGCCTCGGTTGCTCTGTGTGCACCAACTGTCCAACAGTCCTTGGAAGACATTGACCGGTCTGTTGCGGATATCAGAAATATTTTCATAAACGGCCGCCCTAAAGACTGTGCCGATCTCTATATCTCTGGGCAGAACCACAGCGGTGTCTATAACATCTTCCCTTACGAAGGTTCAACACAACCAGTTCCAGCGTACTGCGACATGCAATCAGACGGAGGTGGTTGGACGGTTTTCCAGAGGCGAGG…
OE_81826	CTACAGGAGTGCGTACTACAGGAGCTTGGTGGTACACAAACTGCCACAGTTCAAACCTTAACGGCCTCAACCTTAACGGCGAGCACCCCACCTATGCAGACGGCATTGAATGGTCG	CGACCATTCAATGCCGTCTGCATAGGTGGGGTGCTCGCCGTTAAGGTTGAGGCCGTTAAGGTTTGAACTGTGGCAGTTTGTGTACCACCAAGCTCCTGTAGTACGCACTCCTGTAGGCCACACTCCTTTAAAAGTAACGGCGCAGTTGGCCGTGTGAGTGTCGTGGTCCTGGTCGTGTGTGGCGAACGCAGCTTCATTTGTGCCACTAAAAGAATCGGCCCCCCATGTTATCAACAAATCGGGAGAGAGATTCATGTCCACCTGAGTGGCGGTTGGCTTTGAGCACGTTGGCGCGGTGAAGTTTACCTTGTTCTCCGGTATATCCGCTCACTTTGATCTTGAATAGTTCTTCTTCGCTGGCAACTTTGAAAAGGGAATAGTCTGCTTTCANNGTTTCGC…
OE_7719	ACTGATTACATTTAATGCATACCTGCGATCGTTGTTCATTTGTGAAACGGTAGAGCTTCATTATTCCCAAACGAGAAAGAAATAAAATATCGCA	CAGACGCCGCTGCCAACACTGTCGCTTCGCGAGCCAAGATTTGAAGTGTAGAAAATGCTTTTCATTGCTCCTGCGCTGATCGCGCTCATCACTGCCTCGGCTGCTTTGTGCGCACCAACTGTCGAACAATCCTTGGAAGACATCGACCGGTCTGTTGTGGATCTCAGAAATCTTTTCTTAAAGGGCCACCCCAAGGACTGTGCCGACATCTATATCTCTGGGCAGAACCACAGTGGTGTCTATAACATCTACCCTTACAAAGGTTCAACACAACCAGTTCCAGCCTACTGCGACATGGAATCAGACGGAGGTGGTTGGACGGTTTTCCAGAGGCGAGGACAGTTTGGAAACCCAGTGTTCTACTTTTATAGAGAATGGGCCGCTTACGCCAAGGGCTTC…
OE_7720	TTTTAAGCTCCTCATAGGTTTTGCTGGTTGGCAGGTCAGGGAGCAGCACATTCTTGAAGACATGGTAAGAGTCCCGACCGACGTAGTTCCACAACGAAACAGCCTTGTTCTCCGTCTTGACATTGTTCGCGGATAAGAATAGTTCAAACCTTTCTAGGTAGTCGTCGACTGTTTCTTGCCCAGGTATAAACTCTGCGAACTTCGGCATCTCGGCTGTCTCGGTCCCTCTTTCCAGCGTCGCCAGTATGTTGTGTTAACGGGAAGGAACATACATAACAACTGCCAGTGCAGGCCCAGGAACTAAAGATCTTTATTCACACCCACAAAGCCAGTTAAACAGTTTATCACATTCACCACGACAGCCCGGAGATAACATGACGCGTTCGCGTTATCTTGTTT…	AGACAAGCCTTCATATACAGTTTATTCACTTTTACAGCAACGTTTGTTATTCTCTAAAGAAACATTTCTTCTGATTTTTGTTTTGGACTAAAGAATCTTTGCAGTCCGAGAACAAAAAAAGAAAAAGAAGAGAGACGATTGGGTGTGCATCAAAACGCACACATTTAAGATATCTTTCCTTCAGTTATTGCGGTCATAAAATTAACGTTTCTAATTTTCATTTCCACCTCTGGATAAGAATAATGGTGCAAACCGCTTGTGCCGTTTCTGTGCGACCATTCAATGCCGTCTGCATAGGTGGGGTGCTCGCCGTTAAGGTTGAGGCCGTTAAGGTTTGAACTGTGGCAGTTTGTGTACCACCAAGCTCCTTTAAAAGTAACGGCGCAGTTGGCCGTGTGA…
OE_4757	ACAGAAAATAAAGGAAGGACGTTTTTACAT	TCGAAGACTGCGTCAAAGATGGTATTACTTATTCGAGTGTAAGAGCAACGTATCCTTCGAGAAATGGGGGCACCGTTGCTATGGCATTCTnTGACTCATGTCAGCGATATCGAGAGTCCCTCTCTCGCACTCTTATTTTGTGCTCTGCATTATACAATCGAGTTACTGGCTTTCCGGAGAGCTGTGCGGCATCCTCCACACTCTACAGCAGCAACGGCTCTGCTAAAATGGGAACTACTACGTTAGGGTGTGTACTGATGCTCTTTGGCGTTGCACCCGTCCTTTTTCATTGCTCTCCTCTGATCTTGGACGAACTGAACAATGCCGAAAGGGCCGTTGTAAGCGCCAGGCGAATGTTAATGAAAGGTCGTCCGAAAGACTGTTCCGACCTCTTCATGG…
OE_41524	TAATTTCCTCCTATATTGTTAATACGTGATTGTTAATGCGATTAAATTAAATGTACCGTGTATGAAAGGCGAAGTTTTGTGTTCTTGCTCGAATCATACACAAATAACATTCTTTGGTCTGCAAGGTGCGGTGACACGACGCGTCTGTCCCCGACAGCTTGAAACCGCACGCTCCACTTTGCTCTCTGTTGAAAGGAACTCAAACATTGTTTCTTCAATGTTTTTGTTTCCGCCCTGTTCTTCTGTGTTTTTCTGAAATAATAATGCTTTCTTCAGAGTAGAAAGACACATTGCTTAGCAGTTCTTTATCGAAAAGTAAAAAGCAAAGACAGTAGCAGACTTATAGTGGCATAATTATTTTCGAACATGGTGTGCAAAAAAGAAAGAAAGAAACATGAT…	TTTTTTTTTTTTTTTTTTTTTTTTTTTTTTTTTTTTTTTTTTTTTTTTTTTTTTTTTTTTTTTACACTTTGCTCGTGTGTCACAAAACCCGAAATCCTCGATGTAACGAATTTTTTTTTTTTTTTTTTTTTTTACTTTTTTTTTTTTTTTTTTTTTTTTTTTCCGACTATGACGACGGGACTTATTTTACATATATAAGTTTATTACATTCATACCGAGACGCACGTCAAATTTATTTGACAAAAGGGAAAAAAAACGAACTTTTATTCAAGTACCTGTTAATAGAACGCGTACTCAGGCACGACAGCATGCAAATGCCTATTATCCTTCTTGGAAGCTGAACATCATTATTTAAACCAACTGGTATATAACTACGTTGAAGACGCGTTGAGGACGAAA…
OE_68257	ATCGAAGTGGTGCACTGCACGTATGT	ACATACGTGCAGTGCACCACTTCGATTTATTAATATAAACACCTCATAAATACAATTTTCACTTCCGCACAACAATCAGGAACACTGCGGACAGCATGAGAGGTCCAAACTCTCATCGGAATGCTGGACGCGGACCACAGCAATGAGTCCGCCGAGCTGTGTCACAACACAAGTCCCTTAACTTACGATTTTAAGAGCACAGCTCTTTCTTTGGGCAGTGAAAAAAAAAAGCACAATGTCCCTCATTCTTAGAAGCACTTCCTGTGGACAATACTGGGGCCAGACTCATCGTATTCCTGCTTAGAGATCCACATCTGCTGGAACGTTGAGAGAGAAGCAAGGATNGAACCACCAATCCAGACAGAGTACTTGCGCTCTGGCGGGGCAATGACATTGATC…
OE_3836	AAGCATACCATATCCATGGGCATGTGTTTCCTTTGGTATTGAAAATGTCTATTTTGTGACGTCTCAGCAAGACACAGAGGCTGATTCTTCATTGCAGTCAGGCCTAGCAAGGACTGAAGAGTCTGAATTTCTTCGTGTCCATGCACGGGTGTGTGCCCACTCGTTGCCAGTTGGATCTAAGTCATAGCAACATTATTTGCTTCCTTTCTCTTCACACTCGCAATATTCCTTCATTGCAGAAAAGATTATATAAATACATGCATACAAAATGATTGTACATAGAGATGAAAGCGTTTTTCCATAATGAGAAGCTACCTGTTTTGAATAACGATGAGAGGTGGCTCTATTTTTTGTAAAGCATGACAACAGCTTTTTCTAGTTTAAGAAGTGCTCCGAGGA…	AGGGCGCTGCGTGAGCCGTTTCTCCTCTTGTTCGAAAGAGAAGCAGGCGGTAGACGGGCGCACCGGGCACACATTCGAGCAACCTATCCGCAGCATCTGTGAGGTGACGCTTTATGTGTACGGTTAGCGTCTGTTGTGTTCCGTGATTCCTTCTATCTTGGCGGACGTTTACCTCGTATCATCTCGAGCGGTTTCCTTGGATAACGCCAACATGATTACTTTTTCCCTGCGATGATCCCAGAACCTGACTACAGTGACTCTGAACCAGACGAGCAGCAAAGGGGAGCACACCTGACGGAAGACAAGCGCAAAACTAGCAGCAGGATGCCAGGAATGGCAGTAGGCTGCAGCCATTCGGGGCAGGGTCTTGGCTCTAGGGGTGGCCACCCATCACCCCTG…
OE_71413	ACATCCATACATCGAGCAAGATTCACCG	CCTGTCAGCCTGAGACTCTGTGCAATGTTACCTCGCGTGTAAAGCGCCACAGATCACAATGTGTTCGAAAGCTGACGTGTATCTGCAGTACACGTACGCACAGCTGGTGCAACACTCGCTCTTTGACTGTTGGCTGTTGGTTCAAGATAGAGGAAGCATGTTTCGGTGCAGACTGTTGGCATTCTGTGCCTTGCATCTCGTTGTGGCAGCAGAAGAAGAACAGCAGCCTCAGAAAGTAGAAAACGTAGTCGACCAGATTCAGAAGAGATGGACAGCGAGCGAAGTGATTCATGATTTAGAACACATTAGAGAAGACTTGGGGAAGCTTTTCGACCTTCAGACTGCCGGAGAAGTGACGAAGGATGAGGCAACCTTTTACTACTTCAGGATGCACGATTT…
OE_30043	CTGCTTTTTTGTAGAAGGAGGAGGGAAATTCCTTCATCGGTGGGGCGCCGTTTATACCCGCGGGACTCTCCTTCGGTGTGTTGAAAGAGGCCCGCTGGACGTCCCCGATTTTGGTCGAGCGCCGCCATCAGAAGACGACGCCCGTCTGGTTTCGAAAGCCACGCGACCGCCTCTACTCCTCACGGCACAGTCGAGAGCGACGGCTGCACGCGGGGGAGTTGCGTTGTTTCACCCCCCGCGACGTGTCTGCAAATCCGTCGCGGCTCGTGCCGTCTGTCGTGCCGTCCGTCTCTGAGGAGTCCGTCTTGGGCGTCCGACTTGCCGCGGGCTTTCGTGGCTGTCGCCAATGGATCGATAATGATCCTTCCGCAGGTTCACCTACGGAAACCTTGTTACGAC…	GGTGCATGGCCGTTCTTAGTTGGTGGAGTGATTTGTCTGGTTAATTCCGATAACGAACGAGACTCCAGCCTACTAAATAGGTGCGAGGTTCTCTGCACCTTGCAACCTTCTTAGAGGGACAAGCGGCTCCTAGCCGTACGAAACCGGAGCAATTACCAGGTCTCTGAGATGGCCTTTAGATGCCCGGGGCCCCACGCGCGCTATACTCTGAAGAACGCAGCGTGTGTTTTCCCTGCCTGAAAAGACTGGGTAACCCAATGAACCTTCTTCGTGATTGGGATAGGGGATTGCATGCCTGAAAAGACTGGGTAACCCAATGAACCTTCTTCGTGATTGGGATAGGGGATTGCAATTATTCCCCTTGAACGAGGAATTCCCAGTAAGCGCGAGTCATAAGCT…
OE_11404	ACTGCATTAGTTTCACCTGGCAAGTGTTAAAAATAAAAGGTTTGAACGTTAATACTGGTGTTGACTCTCTTATTAATGGCATCAGGCTTTCTGATATCTTGAA	TTCAAGATATCAGAAAGCCTGATGCCATTAATAAGAGAGTCAACACCAGTATTAACGTTCAAACCTTTTATTTTTAACACTTGCCAGGTGAAACTAATGCAGTAATCATTCTCAAGGAGCAACCCAGAGTCACCAGTAGCAGCATGCTCTTATTAAACAAAACAAACTACAGAAAACAAAGTAGAAAAATGTAAAAATATATGCATCCCAAGCAACCCAAGGTCACTATGCTAGCTTAGACAAGTGACAGACTGTTCTGAAAACATTGGTCCAACAAGGCAAGAAGCAGTCAAGACAATCATTTGCAACTCTGCAGCGTATGTCCTATTTCCTGGGCTGGTGGATAATGCCAGGCTTATTGGTAGTGGGCCTGTACTCATGAGAAGGCTGAGGCTTGTT…
OE_13868	GTGCAGTGGGGGTATAGTAGTGTAGCTGGGGGAGAATGTTGAAACCACCCTCCAATATTTAATGCTGGCTGATAGAAGAACTGACGCCTAAGCTGTATGCCAAAATAACCCATTGATTTATAGCCATTGTCAAATAGCTATACGCAGTCTCTAAAACTGCACCAATTGTGCTACTGACTTTCGGCACAGAAATGCCCCTCCGTCTCTCCCCAACAAAAGCGTTCTGATCCCCTCCCCAAAAAAAGTCCTAGCTACGCTACCAAGATATAGCGTAGCTGTATGACGGGCACAGCCTAGTCTTTGTCAGGCGAAAAGTGCATTGGCATAGAGCAGCATGTGTCAACTGGTGGCCAGTGCCTCGATCGCAGACAGGTGCAGGATGTAATTTCTAAGCTGTAA…	CACGCAGTCAGAAGCGCAGCGTGTTTTTCTCGACGTCGTCCCTGTTGCATTGCTTACGTTTTTTGTATCAGTAGGACAAACAGGGAAAGAGTCATTTCTCCGTTGTCAGTTTTATCTCTAATAATGTCTGCTGTGGAAGAATCATGTGAACTGAAGGCTGGGCATCCACCTGCAGTCAAGGTAGGTGGCATGCGGATTACTCAGCATAAGCCAGCAGGAGCACCTCATGAGAAAGTTCAGGAGCAGAAGAAAGAGGATGGTGAAGAGGAAATTGAAGAAGTTTCCACCGTACCTCCCAAACCACATCTCGTGATATCTGGTGTTGTAGCAAGGGTAAGAAATATAATTTTCCTGCTTCTGAAAGCTTTCACTTTTGGTATTGTGTGTATGGGTCTTGTA…
OE_86602	GTGGGGAAAGGGTTCAACATGAGGCCAACAAATGTTCACTTATTTACCTTCGACGAGCAGAGGTGGGTACTG	CAGTACCCACCTCTGCTCGTCGAAGGTAAATAAGTGAACATTTGTTGGCCTCATGTTGAACCCTTTCCCCACTTGTTTTTGTCTGTCTCTTTTCTGTCTCTCTCTCATTTGGTCATGATGATGGCGATAGTGTTTCCAGCACTTGTAGGTCTTTTCTGTTGCCTGCTGAAGCTCTCTTGGTGGAATACGCTGAACTTTTTGGGGGTGTGCACAGCTTCGGTGGGATGTGCGGAATGGGTTGGTAACTCTAACTGGGTGCCGCTGGTTTCACTGATGGCTCTAGTCGCTTGCACGATGTCCGTAGGGGTGCAGCAGTCATTCGTCCTAGACGCCGAGGGGAATTGCACGTAGCTTTGCACTCCAAATGTTAGTCCCAGCGTGTGGAAATCTGTGTATACT…
OE_86603	GTGGGGAAAGGGTTCAACATGAGGCCAACAAATGTTCACTTATTTACCTTCGACGAGCAGAGGTGGGTACTG	CAGTACCCACCTCTGCTCGTCGAAGGTAAATAAGTGAACATTTGTTGGCCTCATGTTGAACCCTTTCCCCACTTGTTTTTGTCTGTCTCTTTTCTGTCTCTCTCTCATTTGGTCATGATGATGGCGATAGTGTTTCCAGCACTTGTAGGTCTTTTCTGTTGCCTGCTGAAGCTCTCTTGGTGGAATACGCTGAACTTTTTGGGGGTGTGCACAGCTTCGGTGGGATGTGCGGAATGGGTTGGTAACTCTAACTGGGTGCCGCTGGTTTCACTGATGGCTCTAGTCGCTTGCACGATGTCCGTAGGGGTGCAGCAGTCATTCGTCCTAGACGCCGAGGGGAATTGCACGTAGCTTTGCACTCCAAATGTTAGTCCCAGCGTGTGGAAATCTGTGTATACT…
OE_19029	TGACGGATGTATCTACGAAGTTGAGTGTGCGCATGTTACACGTCGTCAAGGTGAAGTTACACTGGAGGGTGCAAACCCATCTGCCGAAGAGGCAGATGAAGGGANCCGTAGACAATGTTGAATCTGGCTTGGACTTGGTGCTGAACAACCGCCTTGTTGAAACGGGGTTCACAAAGGCCAGCTACAAGAACTACCTGAAAACCTATACCAAGGCTCTCCAGGAGAAGTGGAAGGAAGAGGAGTGGNCTGAGGAGCAGATTAATGAGGCCAAAACAAAGATTCAAGAATCTGTTANGAAGGNCCTCCCCAAACTTGCAGAGATGTGCAGTTCTTCCTTGGAGANTCCTCCAACCCTGATGGAATGGTCGCCCTACTCGAGTACCGCCCTAAGGACGGTGA…	CCATCAAGAATAATCCAACTTCATCGAAGGAAATATGCGGCTCTTCAGCGATTTGCTTACTGGTACGGTGATTACACAGCTTGTGAATCAACACAGAGTTAATAATTTCTATTATTATGCTCCCGATGCTGTTCCCTTGGTGACGAGATGTTCACCGATTTAAAGCAAGTACACCTTGGTTGACGGATGTATCTACGAAGTTGAGTGTGCGCATGTTACACGTCGTCAAGGTGAAGTTACACTGGAGGGTGCAAACCCATCTGCCGAAGAGGCAGATGAAGGGAnCCGTAGACAATGTTGAATCTGGCTTGGACTTGGTGCTGAACAACCGCCTTGTTGAAACGGGGTTCACAAAGGCCAGCTACAAGAACTACCTGAAAACCTATACCAAGGCTCTCC…
OE_44980	GTTGAATCTGGCTTGGACTTGGTGCTGAACAACCGCCTTGTTGAAACGGGGTTCACAAAGGCCAGCTACAAGAACTACCTGAAAACATATACC	GGTATATGTTTTCAGGTAGTTCTTGTAGCTGGCCTTTGTGAACCCCGTTTCAACAAGGCGGTTGTTCAGCACCAAGTCCAAGCCAGATTCAACATTGTCTACGGTTCCTTCATCTGCCTCTTCGGCAGATGGGTTTGCACCCTCCAGGTGTAACTTCACCTTGACGACGTGTAACATGCGCACACTCAACTTCGTAGATACATCCGTTATATTTTAAAAGAAACTAAAGCTGCTTCTGTGAACTGTTGCACTGGGGTAAGGCTGCAGGTAGCCCCACAATACAATGACTTCTACAAGACCCCATAGAGCATCCAGCACAGGTGTAGTGGTCTTCTGTCGTTAACACAAACAGGTATTCACATATTTTCTCTTCACGGAAGGGCCATGCTTAAAAAACAT…
OE_55004	TTCTTAACAGATTCTTGAATCTTTGTTTTGGCCTCATTAATCTGCTCCTCAGTCCACTCCTCTTCCTTCCATTCTCCTGGAGAGCCTTGGTATAGGTTTTCAGGTAGTTCTTGTAGCTGGCCTGTGTGAACCCCGTTTCAACAAGGCGGTTGTTCAGCACCAAGTCCAAGCCAGATTCAACATTGTCTACGGTTCCTTCATCTGCCTCTTCGGCAGATGGGTTTGCACCCTCCAGTGTAACTTCACCTTGACGACGTGTAACATGCGCACACTCAACTTCGTAGATACATCCGTCAACCAAGGTGTACTTGCTTGAATCGGTGAACATCTCGTCACCAGTTAAGCAAATCGCTGAAAAGAGCCGCATATTTCCTTCGATGAAGTTGGATTATTCTTGAT…	CACCTTGACGACGTGTAACATGCGCACACTCAACTTCGTAGATACATCCGTCAACCAAGGTGTACTGTCTTACCATCAAGAATAATCCAACTTCATCGAAGGAAATATGCGGCTCTTTTCAGCGATTTGCTTAACTGGTGACGAGATGTTCACCGATTCAAGCAAGTACACCTTGGTTGACGGATGTATCTACGAAGTTGAGTGTGCGCATGTTACACGTCGTCAAGGTGAAGTTACACTGGAGGGTGCAAACCCATCTGCCGAAGAGGCAGATGAAGGAACCGTAGACAATGTTGAATCTGGCTTGGACTTGGTGCTGAACAACCGCCTTGTTGAAACGGGGTTCACACAGGCCAGCTACAAGAACTACCTGAAAACCTATACCAAGGCTCTCCAGGA…
OE_44983	CCGATGCTGTTCCCTTGGTTGACGAGATGTTCACCGATTCAAGCAAGTACACCTTGGTTTTAACGGATGTATCTACGAAGTTGAGTGTGCGCATGTTACACGTCGTCAAGGTGAAGTTACACCTGGAGGGTGCAAACCCATCTGCCGAAGAGGCAGATGAAGGAACCGTAGACAATGTTGAATCTGGCTTGGACTTGGTGCTGAACAACCGCCTTGTTGAAACGGGGGGTTCACAAAGGCCCAGCTACAAGAAACTACCCTGAAAAACCTATACCAAAGGCTCTCCAGGAAGAAGTTGGAAGGAAAGGAGTGGACTGAAGGGAGCAGATTAATGAGGCCCCAAAACAAAAGAGATTCAAAATCTGTTAAGAAGGTCCTCCCCAAACTTGCAGATGTGGC…	TCTTCCTTCCACTTCTCCTGGAGAGCCTTGGTATAGGTTTTCAGGTAGTTCTTGTAGCTGGCCTTTGTGAACCCCGTTTCAACAAGGCGGTTGTTCAGCACCAAGTCCAAGCCAGATTCAACATTGTCTACGGTTCCTTCATCTTTTTTTTTTCACTGGATGTGCGCGTAGGCTTTGTAAAAAACAGTCTTTGCCAATCACTAACACAGATATTTTAAAAGAAACTAAAGCTGCTTCTGTGAACTGTTGCACTGGGGTAAGGCTGCAGGTAGCCACAAATACAATGACTTCTACAAGACCCCCCATAGAGCATCCAGCCACAGGTGTAGTGGTCTTCTGTCGTAACACAAACAGGTATTCACATTTTTCTCTTCACGGAGGCCATGCTTAAAAAACATC…
OE_93536	ACTCGAGTACCGCCCTAAGGGAGACGGTGAGGTAACTTATCATGATGTTTTTTTAAGCATTGCCCTCGAAGAGAAAATGTGAATACCTGTTTTGTGTTATGACAAGAAGACCACTAACACCTG	GCATGTTACACGTCGTCAAGGTGAAGTTACACTGGAGGGTGCAAACCCATCTGCCGAAGAGGCAGATGAAGGGACCCGTAGACAATGTTGAATCTGGCTTGGACTTGGTGCTGAACAACCGCCTTGTTGAAACGGGGTTCACAAAGGCCAGCTACAAGAACTACCTGAAAACCTATACCAAGGCTCTCCAGGAGAAGTGGAAGGAAGAGGAGTGGTCTGAGGAGCAGATTAATGAGGCCAAAACAAAGATTCAAGAATCTGTTAAGAAGGTCCTCCCCAACTTGCAGATGTGCAGTTCTTCCTTGGAGAGACCTCCAACCCTGATGGAATTGGTCGCCCTACTCGAGTACCGCCCTAAGGGAGCGGTGCCAACCCTGATGGAATGGTCGCCCTAACTCG…
OE_93531	AGTGCACCATGTACTGCCAGCTTGGGCCAGTGTCCATTTTGGATATTAGTTGGTGCTAAAGAATGGCCCTGGCCAGCACACAAATATGGCACTGTTGGCAAGCTCAGGTGCTTTAGCTGACTGACAGAGGAGTGCAACATGCATGCTTGTGCAGATACTACGCCTGTTATCTTAGTAATACAATGTGGTGGGATTGTAGTTACTGTGTATCAGAGGTTGGACAAGAGGTGATTCAAGATGTGTTGCAGCAAGTTATTTGAAAGCAAGTTGCAGTAAGCATGGAGCCATTGGAACTCTTTATGGACTTGGTCGACATGGCCAGCAAAAAGGATGTGGTCATTATTTGATGTTTTTGCAAACCTCAGTACCATCTCCATTAAATTGTCATGCAGGCTTCAC…	GCATGTTACACGTCGTCAAGGTGAAGTTACACTGGAGGGTGCAAACCCATCTGCCGAAGAGGCAGATGAAGGGACCCGTAGACAATGTTGAATCTGGCTTGGACTTGGTGCTGAACAACCGCCTTGTTGAAACGGGGTTCACAAAGGCCAGCTACAAGAACTACCTGAAAACCTATACCAAGGCTCTCCAGGAGAAGTGGAAGGAAGAGGAGTGGTCTGAGGAGCAGATTAATGAGGCCAAAACAAAGATTCAAGAATCTGTTAAGAAGGTCCTCCCCAACTTGCAGATGTGCAGTTCTTCCTTGGAGAGACCTCCAACCCTGATGGAATTGGTCGAAGAATCTGTTAAGAAGGTCCTCCCCAACTTGCAGATGTGCAGTTCTTCCTTGGAAAGCACAT…
OE_75917	AAGAATGGGACAGGAAGTAAATTGCGGTCTACAGCGAAAGAAAACTTT	TCTCTCCTATCTTTTATTTTGTTTGTGAGCGACGGGACCCCTCATTCGGGTTGAGATATACTGCGGCGTTGCTGCTACGGCTCGCTGCGGCGTCCAACACTTTTGGAAGGCTCATTTCTAGCGGCTGCAAACGGTGCCCTCGCTTTCAGAAGGCAGAGACGGGAAAAGTACCACAATTCGTTCTGAAGCCCCCAAAGTCACCCCTGGCTTCTTCACTGCACGTGCGTCACAAGAAGTCCTCGCGACCTGTAGGATATAACAGGCGATCAAAGTACTACCTAAAAGAGTCTAGAAAATGACCACCATCACTTCTACGCTGATTGTGTTCAACATTGCCTCAAGTGCTCTATGCGCATCAAGTGTGCAGCAGTCCTTGGTTGATATTGGAAAGTCTGTCGC…
OE_55883	TGCTGGAAAAGTCTCCTTGTGTTCGTAATGCTGCAACATCAGGGGAATTTTGTGTTTGTTGCTCCATGTGTTATGCGCAATAATTATGCGATAGCCGCCA	TGGCGGCTATCGCATAATTATTGCGCATAACACATGGAGCAACAAACACAAAATTCCCCTGATGTTGCAGCATTACGAACACAAGGAGACTTTTCCAGCATACATGTGCTTGCTCAGACGACGTTTATTATGTAGAGCAGTCTTTCTGTGGCTCGGTGACCGTTGCTCCGCTACTCTTCTTCTGCTCAAACTTTTCCTTGCAGCACCTAAGGTCCGCTTCCGTTGCACCAGGCTTCTTCCAAAGCTCCACACCCTTCTTACCGCCGAGGAGATTAACGTGGCACTTCTTGTCGTTATCACCGTAGGAAATGCGTCCTCTTGCTGTCACGGTCTTTCCTCCCTCACTCTTTGTTGCAGTTATAGTGTTGTTGACCATTTTCATGTTCCAAGTAAAAGATT…
OE_45571	GACAAGGGAGGCGCTGAGCTTTGGAAGAAGCCTGATGCAACAGACAATGACCTCAAGTGCTGCAACAAAAAATTCGAAGAGCAGAAAGGGAACAAAGCAGTCAAAGAGCCACAGAAAGACAACTGTTCTACATAAACGTTGCCCGAAGAAACGCATAACAACAGGAAGAGTATCTTTGTGTTCGTCAAGGTGCATATCAAAACCTCGTCGTAACGCTGCAACAACGGAAAAATAAACGTTTTCAATAATTAT	ATAATTATTGAAAACGTTTATTTTTCCGTTGTTGCAGCGTTACGACGAGGTTTTGATATGCACCTTGACGAACACAAAGATACTCTTCCTGTTGTTATGCGTTTCTTCGGGCAACGTTTATGTAGAACAGTTGTCTTTCTGTGGCTCTTTGACTGCTTTGTTCCCTTTCTGCTCTTCGAATTTTTTGTTGCAGCACTTGAGGTCATTGTCTGTTGCATCAGGCTTCTTCCAAAGCTCAGCGCCTCCCTTGTCCAAACTAGTAACATGGCATTTCTTGCTGCCATCTTCATAGACGACTTTACCCTTCTCCGTCCTCTTGGTGCCTGGAAGATCGAGAGTTGCTGTGATAGTGTTGCCGGCTGTTTCGAAATCCCACGTCAAGGTTTTCCGAGAGTTGCT…
OE_1333	CGTCCGTTTCTCGATTAATCACAGTATCCTCCTCCTAACGCGACGGTTGCGGAATTGGTTGAGCACATGTGAACATTGCGGCGTAATATGACGTAAACATGATCGCTTTGTGCGTGCATTATCGTCTACTTTTCCGTACACAGGAAAACCTTGACGTGGGATTTCGAAACAGCCGGCAACACTATCACAGCAACTCTCGGAAAACCTTGACGTGGGATTTCGAAACAGCCGGCAACACTATCACAGCAACTCTCGATCTTCCAGGCACCAAGAGGACGGAGAAGGGTAAAGTCGTCTATGAAGATGGCAGCAAGAAATGCCATGTTACTAGTTTGGACAAGGGAGGCGCTGAGCTTTGGAAGAAGCCTGATGCAACAGACAATGACCTCAAGTGCTGCA…	ATAATTATTGAAAACGTTTATTTTTCCGTTGTTGCAGCGTTACGACGAGGTTTTGATATGCACCTTGACGAACACAAAGATACTCTTCCTGTTGTTATGCGTTTCTTCGGGCAACGTTTATGTAGAACAGTTGTCTTTCTGTGGCTCTTTGACTGCTTTGTTCCCTTTCTGCTCTTCGAATTTTTTGTTGCAGCACTTGAGGTCATTGTCTGTTGCATCAGGCTTCTTCCAAAGCTCAGCGCCTCCCTTGTCCAAACTAGTAACATGGCATTTCTTGCTGCCATCTTCATAGACGACTTTACCCTTCTCCGTCCTCTTGGTGCCTGGAAGATCGAGAGTTGCTGTGATAGTGTTGCCGGCTGTTTCGAAATCCCACGTCAAGGTTTTCCGAGAGTTGCT…
OE_76083	GTTAAGGAATCTGGAACTTTCGTGGTGGACAAGTCAACGTTTCCGTACGTAAAGAACTGTCTACAAGCACACTCGACGAATACTGACTCAAAACCAACTGCAAAGATCGAAATGCAGTATAAACAAGATGATGGCACATGGAAGACAGTACCATGGACTTTCACAACAAACGGCAACAGCATCGATGCATCTCGTGATACACGGCCTCCGTTGTCGGCGCAGCGTTCAATCGTCTACGGCAATAACAACAAGAAATGCCATGTTGATAGCTTGTCGGGAGGGCGCGCAAATTACCCACTCCCGGCACGGGGAGGTAGTGACGAAAAATAACAATACGGGACTTGTCTCGGTTGAGAATACTTTCGAAGATGGTTCAACGCCTAGCTGTCCTCACTTTTC…	GCATTTCCTTGTTGTTATTGCCGTAGACGATTGAACGCTGCGCCGACAACGGAGGCCCTGTATTACGAGATGCGTCGATTTTGTTGGCCTCTGTTTTGAAAGTCCATGGTACTGACCTTCCATGTGCCATTGTTTTCGTACTTATACTGCATTTCGAAGGGTTTGCAGTTGGGTTTTGAGTCAGTATTCGTCGAGTGTGCTTGTAGACAGTTCTTTACGTACGGAAACGTTGACTTGTCCACCACGAAAGTTCCAGATTCCTTAACGATCTCCCAGGCGTCGGGGTCATTGGTACCATTGGTTTCGCAATCATCTGCAGCATGGGCGATGCCGACAAGAAGCAGAAAAGTGAGGACAGCTAGGCGTTGAACCATCTTCGAAAGTATTCTCAACCGAGAC…
OE_44804	ACGTCATCGCATCACAAACATGCTGCCGAGGTG	CACCTCGGCAGCATGTTTGTGATGCGATGACGTGTTCGGTGCCGTTCCAGATGTCTCCCAGTCTCGAAGAAAGAGCTTTCTCGCGAACAACTCAACATGTTCGGAATGGCGGCTATCGCATAATTATTGCGCATAACACATGGAGCAACAAACACAAAATTCCCCTGATGTTGCAGCATTACGAACACAAGGAGACTTTTCCAGCATACATGTGCTTGCTCAGACGACGTTTATTATGTAGAGCAGTCTTTCTGTGGCTCGGTGACCGTTGCTCCGCTACTCTTCTTCTGCTCAAACTTTTCCTTGCAGCACCTAAGGTCCGCTTCCGTTGCACCAGGCTTCTTCCAAAGCTCCACACCCTTCTTACCGCCGAGGAGATTAACGTGGCACTTCTTGTCG…
OE_55884	CCTACGGTGATAACGACAAGAAGTGCCACGTTAATCTCCTCGGCGGTAAGAAGGGTGTGGAGCTTTGGAAGAAGCCTGGTGCAACGGAAGCGGACCTTAGGTGCTGCAAGGAAAAGTTTGAGCAGAAGAAGAGTAGCGGAGCAACGGTCACCGAGCCACAGAAAGACTGCTCTACATAATAAACGTCGTCTGAGCAAGCACATGTATGCTGGAAAAGTCTCCTTGTGTTCGTAATGCTGCAACATCAGGGGAATTTTGTGTTTGTTGCTCCATGTGTTATGCGCAATAATTATGCGATAGCCGCCA	TGGCGGCTATCGCATAATTATTGCGCATAACACATGGAGCAACAAACACAAAATTCCCCTGATGTTGCAGCATTACGAACACAAGGAGACTTTTCCAGCATACATGTGCTTGCTCAGACGACGTTTATTATGTAGAGCAGTCTTTCTGTGGCTCGGTGACCGTTGCTCCGCTACTCTTCTTCTGCTCAAACTTTTCCTTGCAGCACCTAAGGTCCGCTTCCGTTGCACCAGGCTTCTTCCAAAGCTCCACACCCTTCTTACCGCCGAGGAGATTAACGTGGCACTTCTTGTCGTTATCACCGTAGGAAATGCGTCCTCTTGCTGTCACGGTCTTTCCTCCCTCACTCTTTGTTGCAGTTATAGTGTTGTTGACCATTTTCATGTTCCAAGTAAAAGATT…
OE_7168	TTACGCGTTGCTTGGGTTGTTTGTCTGTACTATGTGAACGTAGATGAATAAAGAGGTCGTTACTGTTT	AAACAGTAACGACCTCTTTATTCATCTACGTTCACATAGTACAGACAAACAACCCAAGCAACGCGTAACTTATATTTTAAACGTGACGGAACCAAGAAAAAGTGTCTAATCTTTTTTTAGCGCTATCACCGCGCTCGATGGGGACTTCCTTGGGTTCCGGAGGAGGAGGGAGATGTTTACGAGGACCCTCGATGTTCAGAGTCCCGTCGGTGTTCAACACCGATCTCAGCGTGTCTGGGTCAACGTCATCCGGTAAAGTCACCGAATGACTGAACTCACGGACAAAATGAGATCCGTCAGAACTCTTCCTGTCCGATCGTGCACGAACAGACACTTGATTTCCCACGATGGAAACACGAACCTCTTCTGGCTTGAAGTCAGTCAGGTCGAGTTGAAGTT…
OE_2584	AAACAACAGAATGAACGCTGCTGCATTCTTTAACCGTTAAGGAGGTGTACTGTGCTGCTCGCATTGAGTAATGCCCTTATGAGTTACGTTGACGCCTCAACATTTCACTTGCATACAGGTGCGTTCTATGTCAACAAGCCTGCAGAACTAACTTCCTACATTAAGTCATCATGCTGTAAATTCAATAAAGCAAAGCCACCAAAAATTGCCTTCTGCCCTCTCAAACTGGTTCACGGACACCTTTCATACCACGTTTAGAGTAATCAAATTCAGCCCACCACATACTATCTGTGTCCGTATGTATGCTGAACTCTACGGGCCAATGCTGAAACATGCGACGTATTAAAACCGCTCATGGGAGGTACTACAGATGCAGCAGCAGACACAGTTGCCCCTTTC…	ATAATTCCACTCAGTCATTTATTGACAAACACTTTCATGAAAAAAAAAAAAGCGTCTTCCAAGAACCAAAAATTGTTGGTGACATTTGGATTCAGCCTCAACAGTACCTACATTTGACAATTCTACATAGCCCCATCCCACCTCAACAAGTTTTTCTTGGTGTCTTTACATTGCGTGTCTTAATATCCTCATAACAGTCACAGTTTTTAAGCGCACACACATGTACTCAACAAAACGACAGCATGAGATACTACTTGTGTTAACGCTTATGCCGGTGGGTTGTTCCCTTGAAGGAACTCCGTAGAGCTTCATTTTCTTTGCAATCTTTCCTAGATGGCACCCCATAAGTGAAATAAAACCCCCTATTTCCAATTTCTACAGAAAAGGTACAGGCAATGC…
OE_76393	TCAATCGTTGGACGTCCCCGTCACCAGGGCGTCATGGTCGGCATGGGTCAAAAGGACAGCTACGTCGGTGATGAGGCCCAGAGCAAACGTGGTATCCTCACCCTGAAGTACCCCATTGAGCACGGTATTGTGACCAACTGGGATGACATGGAGAAGATCTGGCACCACACCTTCTACAACGAACTCCGTGTCGCTCCCGAGGAGCACCCAGTCCTCCTGACTGAGGCTCCCCTCAACCCCAAGGCTAACCGTGAAAAGATGACGCAGATCATGTTTGAGACCTTCAACACCCCCGCCATGTACGTTGCCATCCAGGCCGTGCTCTCCCTGTACGCCTCTGGTCGTACCACCGGTATCGTGCTCGACTCCGGCGATGGTGTCTCCCACACCGTGCCCATC…	GATTGAGTTGTAGGTGGTCTCGTGGATACCGCAAGATTCCATACCCAGGAAGGAAGGCTGGAAGAGGGCCTCGGGGCAACGGAAACGCTCGTTGCCGATGGTGATCACCTGACCGTCGGGAAGTTCGTAGGACTTCTCCAGGGAAGAGGAAGAGGCGGCGGTGGCCATCTCCTGTTCGAAGTCCAGGGCGACATAGCACAGCTTCTCCTTGATGTCACGGACAATTTCACGATTGAGTTGTAGGTGGTCTCGTGGATACCGCAAGATTCCATACCCAGGAAGGAAGGCTGGAAGAGGGCCTCGGGGCAACGGAAACGCTCGTTGCCGATGGTGATCACCTGACCGTCGGGAAGTTCGTAGGACTTCTCCAGGGAAGAGGAAGAGGCGGCGGTGGCCATC…
OE_15695	ATAAATGATGTCTGAGGAAAGAC	GGGAATATGACGTCATGCCTTCTGTGAGATTCTCTGCTTTCTAGGAAAGCATCTTCGGAGCGTTCTCGCTCCCTGAGTTATATATATATATATGTGTGTTAGCACTGCAGCGTACCTTGACGCGAAATCCAGACCGCGCAGAAGTCCGAAGATTGAAGTCGCCCGCCGTTGCATATCTACTGTTGTCCACGCTCACCTAAACTACTGTTCGTAAATCTCGGGCCACGCATACGAAGCATGCTCAAAAAGCCACTAGAGCGACTCCAGAAAAGCCAATCCAGCGTTCCAAGGCCAAACGTGTGGTCCTATAAAAGATAGCCGTGGAGATGCTGGGGAGTGTGTCTCGGTTGnGAATACTTTCnAAGATGGTTCAACGCCTAGCGGTCCTCAnCTGTCTGC…
OE_12402	CTCGTTGTGTTCGTTAATGTGCATATGACACAGCGTCGTAAAGCTGCAACTGGGAAAATCAACACTTCGAATAATGTGTCTCATACAAGTGTATTCGTGATGTTTTACGCTGTTTATAATAAGTATAATAAGCATTTATAATGATCGAAACTTACGGAGGATAATGACCGAGAACACTCTCCTGGGCGCACACAGCTCCCTATATAAAGCAGCTGCTGGCATACCATT	AATGGTATGCCAGCAGCTGCTTTATATAGGGAGCTGTGTGCGCCCAGGAGAGTGTTCTCGGTCATTATCCTCCGTAAGTTTCGATCATTATAAATGCTTATTATACTTATTATAAACAGCGTAAAACATCACGAATACACTTGTATGAGACACATTATTCGAAGTGTTGATTTTCCCAGTTGCAGCTTTACGACGCTGTGTCATATGCACATTAACGAACACAACGAGACTCTCTCGTCAAATGTCTTTCCTCAGACATTATTCATTATTAACAGCCTTTTTTCTGAGGGTATTTGACCTCTTTGCCTTCGGGCTTGTTCTTTTCGAACATTTGATTGCAGCACTTAAGGTCCTCCTCTGTAGCACCCGGCTTCTTCCACATCTCAACATCTCCGCCCT…
OE_4547	ATAAAATGCATGGATTTCTCAGTACAGTCAGAAAGTTACTTAANNGAATATGCTTCTCACGAAATACTACGGTTGTCCAATTCCACATAATTCTGTAGTGGAATTTTAAAAACTGGTGCCGGAGACGCTCGGCGCTGCCGACAGCGACGCCCCGCGTCTATTCTGTTTGGGATGGTAATCCGCGGAGCAGTGCCTCACTTTGGAGCCGGTTGCTCTCATTGGTCGCTTCTGTGTTACATAAGTTCTGTGTTACAAACTTTCAGAAAAA	TTTTTCTGAAAGTTTGTAACACAGAACTTATGTAACACAGAAGCGACCAATGAGAGCAACCGGCTCCAAAGTGAGGCACTGCTCCGCGGATTACCATCCCAAACAGAATAGACGCGGGGCGTCGCTGTCGGCAGCGCCGAGCGTCTCCGGCACCAGTTTTTAAAATTCCACTACAGAATTATGTGGAATTGGACAACCGTAGTATTTCGTGAGAAGCATATTCnnTTAAGTAACTTTCTGACTGTACTGAGAAATCCATGCATTTTATGTTGATTCTGGGTCCCTTTAAACAGTGAGCTTCGTTCTTCATAGGCGGGGAGCCTGAAGCTCTCAACTCACCTATGTTTGCCACGACTATGCTTCCCTTTAACAATGTCGCCGTTCATCAGACTGCGTCGA…
OE_34260	AATGATGTCCGAGGAAAGACTCATTCGCTGAGAAAGTCTCGTTGTGTTCCTGAATGTGCGTATGAATCGATCGTCGTAGACCTAAGGCAACTCTGAAAAAGAACTCTTAGAATAATGTGTATTATAAAAGTGTGTTCCTGTTTTCTTACGCTGTTTATAATAGTTATGTGCGCGACAGATATCGAAAGGTA	CTTTCGAAGATGGTTCAACGCCTAGCTGTCCTCACTTTTCTGCTTCTTGTCGGCATCGCCCATGCTGCAGATGATTGCGAAACCAATGGTACCAATGACCCCGACGCCTGGGAGATCGTTAAGGAATCTGGAACTTTCGTGGTGGACAAGTCAACGTTTCCGTACGTAAAGAACTGTCTACAAGCACACTCGACGAATACTGACTCAAAACCAACTGCAAAGATCGAAATGCAGTATAAACAAGATGATGGCACATGGAAGACAGTACCATGGACTTTCACAACAAACGGCAACAGCATCGATGCATCTCGTGATACACNGCCTCCGTTGTCGGCGCAGCGTTCAATCGTCTACGGCAATAACAACAAGAAATGCCATGTTGATAGCTTGTCGGGAGGA…
OE_70571	AAATATTTCCTGATACATTTAACAGTCCATTCAAGACGACGCGTACAGTCCTCTACGGCGATAATAACAAGAAATGCCATATTGATAAATTGCATGGCGGAGATGTTGAGATGTGGAAGAAGCCGGGTGCTACAGAGGAGGACCTTAAGTGCTGCAATCAAATGTTCGAAAAGTACAAGCCGAAAGGCAAATACGTTATATACCCTCAGAAAAAGAACTGTCAATAATAAATGATGTCTGAGGAAAG	CTTTCCTCAGACATCATTTATTATTGACAGTTCTTTTTCTGAGGGTATATAACGTATTTGCCTTTCGGCTTGTACTTTTCGAACATTTGATTGCAGCACTTAAGGTCCTCCTCTGTAGCACCCGGCTTCTTCCACATCTCAACATCTCCGCCATGCAATTTATCAATATGGCATTTCTTGTTATTATCGCCGTAGAGGACTGTACGCGTCGTCTTGAATGGACTGTTAAATGTATCAGGAAATATTTCGATTTCTTTGCCGTTTGTTCTGAGAAACAGTTGAAATGACAGCCATTGGCCATTAAATTTAAACCGCTCCTTGATCCATGAATATCCTGGTGTTTTAGAATACGTCGGTGATACTTTATAACAGTCTCTTACGTCCTTAAACGTTGACTTC…
OE_86783	GGGGGGGGGGGGGGGGGGGGGGGGGGG	CCCCCCCCCCCCCCCCCCCCCCCCCCCCCCCCCCCCCCCCCCCCCCCCCCCCCCCCCCCACTTATTGACTAGGCTGTGCAGGAAAGAATGGCAACGTTCAACAAAAGGTGTCCTCCGGGAGCGGGAACTCCTACTAAGCTGTCACAAAGCTTTTTTTTTTAGAACCCCCCCCCCCCCCCCCCCCCCCCCCCCCCCCCCCCCCCCCCCCCCCCCCCCCCCCCCCACTGTCAGGACAGTTTTTCTGTCTCCTCTCCGGTCAAAATCGAATATTGTTGGGGGTTCTGGGGCATTTTAACGCACCCCTCTCCCTCTGGATACGTGCCTGATACTTCGCCTTCATGAGGTATTGCTCATGCTGCAGTTGAACTGCAATTTTTTTGCAGGTATGTGGCTTTTCTC…
OE_15003	AAAGAGGTCAAATACCCTCAGAAAAAAGGCTGTTAATAATGAATAATGTCTGAGGAAAGACATTTGACGAGAGAGTCTCGTTGTGTTCGTTAATGTGCATATGACACAGCGTCGTAAAGCTGCAACTGGGAAAATCAACACTTCGAATAATGTGTCTCATACAAGTGTATTCGTGATGTTTTACGCTGTTTATAATAAGTATAATAAGCATTTATAATGATCGAAACTTACGGAGGATAATGACCGAGAACACTCTCCTGGGCGCACACAGCTCCCTATATAAAGCAGCTGCTGGCATACCATT	AATGGTATGCCAGCAGCTGCTTTATATAGGGAGCTGTGTGCGCCCAGGAGAGTGTTCTCGGTCATTATCCTCCGTAAGTTTCGATCATTATAAATGCTTATTATACTTATTATAAACAGCGTAAAACATCACGAATACACTTGTATGAGACACATTATTCGAAGTGTTGATTTTCCCAGTTGCAGCTTTACGACGCTGTGTCATATGCACATTAACGAACACAACGAGACTCTCTCGTCAAATGTCTTTCCTCAGACATTATTCATTATTAACAGCCTTTTTTCTGAGGGTATTTGACCTCTTTGCCTTCGGGCTTGTTCTTTTCGAACATTTGATTGCAGCACTTAAGGTCCTCCTCTGTAGCACCCGGCTTCTTCCACATCTCAACATCTCCGCCCT…
OE_84611	AACGTTGCCCGAAGAAACGCATAACAACAGGAAGAGTATCTTTGTGTTCGTCAAGGTGCATATCAAAACCTCGTCGTAACGCTGCAACAACGGAAAAATAAACGTTTTCAATAATTAT	TCTAGGGGCAGAATGTAAAGGTCGACGGTTTCGACGGCAAGCTCCGTCTTAGTCAGGACAAAAAAAAATCTGTATATATATATATATACAGCGTGGTCCACCAACCATAATAAAAATTCATAGTAAAAACCCTATGCCCCGGACAGACAAGGGAATTTTTCCTGCGAATTACTTTTGCCACATATTGGTAACAATTTTATTTCATTTCAATTGATGGAAAGTTAATGTCTTGAATTTAACTCCGAAATTTCCCAAAGCAACCTAACTTTTTTTTCGCGGAAACGGGTTCCCGTGGTCATTTTACTCAGTATAGCGCATAATCCGACCTCAAGCGCATCGACAATTGCCTAAATAAATTCGCCGAAAGTTAGCTCAAATGAGTCGTTGGCCGCTCCTCTT…
OE_5618	GTCCACATGTGTGATCATATATGGACTATTTGC	GCAAATAGTCCATATATGATCACACATGTGGACAATTATTTAATAGGAATCATATCCAGTGATTGACGTACATTTACAACTAGCAGCTCGTTGTAATTCCAGAGGTACTTGCTGAAACCTCTTGCGATGGTACTTCCGGCAAGCCTCCATTTCCCTCCTTTAACTCCTGACTCAGTGGTGGCTATGGTCATGGTCGTGGTGTGCATCAGCATCGCAGTGATTGGCAAGTTCGTGCAACACTTCGATTTCGCTTTCGGTGAAGAACCTCTTCAGAGCTGTCAGAAAGTCTGGTTCCGCGCAAATCTTGCGGAGGCTGCAGAAGTCACCGTCGCACCGAAGCTGTACGTTCACACGATCAAACTTCCTGTTGAACTCAGGCGTGGCATGGTCCCGGTGGCA…
OE_30029	AACGTTGCCCGAAGAAACGCATAACAACAGGAAGAGTATCTTTGTGTTCGTCAAGGTGCATATCAAAACCTCGTCGTAACGCTGCAACAACGGAAAAATAAACGTTTTCAATAATTAT	TCTAGGGGCAGAATGTAAAGGTCGACGGTTTCGACGGCAAGCTCCGTCTTAGTCAGGACAAAAAAAAATCTGTATATATATATATATACAGCGTGGTCCACCAACCATAATAAAAATTCATAGTAAAAACCCTATGCCCCGGACAGACAAGGGAATTTTTCCTGCGAATTACTTTTGCCACATATTGGTAACAATTTTATTTCATTTCAATTGATGGAAAGTTAATGTCTTGAATTTAACTCCGAAATTTCCCAAAGCAACCTAACTTTTTTTTCGCGGAAACGGGTTCCCGTGGTCATTTTACTCAGTATAGCGCATAATCCGACCTCAAGCGCATCGACAATTGCCTAAATAAATTCGCCGAAAGTTAGCTCAAATGAGTCGTTGGCCGCTCCTCTT…
OE_12541	TATTTTTCCTGGCTTCGATATCTGCATGGGGATCGGCTGCGCCTGTAACCAAGGCTTCGTCTTGGGTTCGGATCGAAGAAACTGCGTCCGTGAGAGCGAATGCGTCACAGATGACTTTGAATGAGGGTTTCGTCACGGCTACACTTACGACGTGCAGTTTTGTTGAATATACACGGTGTGCGAAATATAGGTTCTGTGACAGTAAGCGTGCTACTTGGCTTTCAGCTTACGAATGAACAATTTCGTCGAAGCAAATAATAAGCTACCGTTGTGATTGCCCGTTTTCAAATACATAGATGAAAGATGACATAACCGGAATAGGACAAGCTTCACAGGATGTGGAATAACAATCGACAAGAGACGTTTGACGTGTAACGTAAGATGAAGTGTATGTCGCAG…	TTTTCACTTTATTCCTCCGACACTACGTGGCACACAAACGTACTAAAAAACCTCTCAGTAAGCTATGACAGTGAAATATGTGCTTTACCTTTGGATGAGGAGGGGTCAAGCTATAGAACTCCCACTTAGTTCAATATTTTTGGAAGATGGGCAAATCCGCAACAGGAAGGCGGTTGGCCGCATGGCTACGCTGTACGTATGCGAAGCAAGCTTCAAGTTAAGTTTACCTGCTGAAATGTAAGGACAGCCGCAGCTCACCGATTATACGAAATCAATCGTGGTCCCAAGGAACAGACTGGATTTTTAGTAAAACAAAAGTGTTTCTGTATGATCGTTTTTCAATACCTGTACGTTGAAACCTCACGGGAGCTTTGCGATCGATTCAGGTGTCTCTATGTA…
OE_1995	ATCTTGATCATCTTCAAAGAACAGGGGGAGAAAAAACAAAAACAAAATCAAGCCTTCCAAATCAGCAACCACCAAGCGTATATTTTTCTTACTTTCCCTTTTGACTTGCAGAAACAAAAATAAAGTCAACAAAGGGCATGAGAAACATGCAGTAAACAGCATTTATTGTGCTCTGCCAGGTCACAGGGCCATCTTTTATTTCACTGGACTAACAACTCTGCAGGAGGTGAAGCAGCAGTGGAAGTTCAATACAATGGCTGTCTACAATCCTCAAAATAATGACTACCTAGGAGTGGCTCTGTTAGAAGGCAGCACCATGCTGCAGCTTGCACTGCTTGAGCACCTCGTTGAAGCCCTCACACAGGGAAATGTCGTGCTGGTTCTGGGCACATTCCAAGA…	ACCACGTGCTGCACAAGGCCAACGCACCGGTTGTTTTGTGATTACTTGGGCGTCATTCTGTTTGTCGGCGCTTCCAATGCGCATGAAAGAAGCATGGCCGAGGATTTAATGTTTTTATATAGTAATTCGTCTATATTGATTTTGTCCGCACTTCTCGGCATATTGATATTGCTGGGAATTCTCGTCTTCGGACAGCGGAAAGATAGCAAGGATGGCCAGACAACCACAATCGTCAAGGAAGAGATAATCGCACGTAAAGAAGTAAGGGTTACGAGCAAGAAGAAGCAGAAAGTTCAGGAGAAGAAGAAAGAGGTGAAAAGCCAGTATGTTCACCCGTGGCTGGTAGCAACTCTCAAGGGACACACAGGCACTATTCTCGACTTGGATTTCAGCGTCAAT…
OE_39302	ATCTTGATCATCTTCAAAGAACAGGGGGAGAAAAAACAAAAACAAAATCAAGCCTTCCAAATCAGCAACCACCAAGCGTATATTTTTCTTACTTTCCCTTTTGACTTGCAGAAACAAAAATAAAGTCAACAAAGGGCATGAGAAACATGCAGTAAACAGCATTTATTGTGCTCTGCCAGGTCACAGGGCCATCTTTTATTTCACTGGACTAACAACTCTGCAGGAGGTGAAGCAGCAGTGGAAGTTCAATACAATGGCTGTCTACAATCCTCAAAATAATGACTACCTAGGAGTGGCTCTGTTAGAAGGCAGCACCATGCTGCAGCTTGCACTGCTTGAGCACCTCGTTGAAGCCCTCACACAGGGAAATGTCGTGCTGGTTCTGGGCACATTCCAAGA…	GGTGCCTCATGTTGTTTGCTCAATGCGGTTCTTTAGTGAATAGCCGCACTTTGCGGCTTTTGCGGAACCTGCACGTGGCCGAATATTGTACAGATTGTAGTTGTATGCATCATTTAGACTGCTGCATTCTGAAAGTGAGGTTGTGTATGCAGTATTCTGAAAAGGAAACCAAAGCTCAATTGCTGCACCGTGGGGAAGTTCTTGCCACTGTGGATACACGACAAATGAATAACCATTACGGATGCGTATCGCCTTGTGGGAGGTTTGTCGCTTCCTCAGGTTTTACTCCAGACGTGAAAGTATGGGAAGTGTGCTTTACCAAAGCGGGGGAATTCAAGGAAGTGAAACGTGCATTTGAACTGAAAGGTCATACATCTGGTATCTTCTGCTTTGCATTCT…
OE_55811	ACGTCCCCGTCACCAGGGCGTCATGGTCGGCATGGGTCAAAAGGACAGCTACGTCGGTGATGAGGCCCAGAGCAAACGTGGTATCCTCACCCTGAAGTACCCCATTGAGCACGGTATTGTGACCAACTGGGATGACATGGAGAAGATCTGGCACCACACCTTCTACAACGAACTCCGTGTCGCTCCCGAGGAGCACCCAGTCCTCCTGACTGAGGCTCCCCTCAACCCCAAGGCTAACCGTGAAAAGATGACATGGAGAAGATCTGGCACCACACCTTCTACAACGAACTCCGTGTCGCTCCCGAGGAGCACCCAGTCCTCCTGACTGAGGCTCCCCTCAACCCCAAGGCTAACCGTGAAAAGATGAC	GTCATCTTTTCACGGTTAGCCTTGGGGTTGAGGGGAGCCTCAGTCAGGAGGACTGGGTGCTCCTCGGGAGCGACACGGAGTTCGTTGTAGAAGGTGTGGTGCCAGATCTTCTCCATGTCATCTTTTCACGGTTAGCCTTGGGGTTGAGGGGAGCCTCAGTCAGGAGGACTGGGTGCTCCTCGGGAGCGACACGGAGTTCGTTGTAGAAGGTGTGGTGCCAGATCTTCTCCATGTCATCCCAGTTGGTCACAATACCGTGCTCAATGGGGTACTTCAGGGTGAGGATACCACGTTTGCTCTGGGCCTCATCACCGACGTAGCTGTCCTTTTGACCCATGCCGACCATGACGCCCTGGTGACGGGGACGTCCAACGATTGAGGGGAAGACAGCCCTGGGGG…
OE_28912	ATACAGTCTAAACAACAAGAGCTTAACACAGCGACCTCCCTACGGATCTGCAGTTCTTTTTGAAGTTAAAAAGACAAGTAAAGACACTGAGCACGAAATTCACGTATCCTATCTAACAGAGTTCAAGAAGACAACTCCTGTTGAGATAACTGGCTGCAGATCTCCGTGTACGGTCAAACAGTTTACAGACTTCGTAAACAGCAATTTCAAAGCTGTGACTGCAGCCGACTGCGGAGTACCTGAGAGCTACTTTGTAGTATTTTGATCTTATAAGCGGACAATGGTGTACTTTGGTGAATGGTGTACCTGGGGGCATACATCTGTACGACGCACGCAGTAATAAACTTGTCATT	AATGACAAGTTTATTACTGCGTGCGTCGTACAGATGTATGCCCCCAGGTACACCATTCACCAAAGTACACCATTGTCCGCTTATAAGATCAAAATACTACAAAGTAGCTCTCAGGTACTCCGCAGTCGGCTGCAGTCACAGCTTTGAAATTGCTGTTTACGAAGTCTGTAAACTGTTTGACCGTACACGGAGATCTGCAGCCAGTTATCTCAACAGGAGTTGTCTTCTTGAACTCTGTTAGATAGGATACGTGAATTTCGTGCTCAGTGTCTTTACTTGTCTTTTTAACTTCAAAAAGAACTGCAGATCCGTAGGGAGGTCGCTGTGTTAAGCTCTTGTTGTTTAGACTGTATAAGACCGCGATGACATTCAGGTCGTGGTAAGAATACAGATACAGCT…
OE_24953	TACCCTCCTCACAGTCGGTACTACTCAGTCCAGGCTGCAGAGGCCAGCACAGCCAAACATGTCTTCCTACTTTGCTTCGAAGTACCTTTGAGGAGCCAAGTGTGTTTGTCATTATGTTGTACAATAACTGAGGGAATTAAAGCACTTGCTATNNAANTGNAAGGTGATACGTATGTC	GACATACGTATCACCTTnCAnTTnnATAGCAAGTGCTTTAATTCCCTCAGTTATTGTACAACATAATGACAAACACACTTGGCTCCTCAAAGGTACTTCGAAGCAAAGTAGGAAGACATGTTTGGCTGTGCTGGCCTCTGCAGCCTGGACTGAGTAGTACCGACTGTGAGGAGGGTAAGGTTCATTGGCTGACCATCAAGCAGACGTCCGTGATAGGTGTCACAGGCGCGGATTGCCGTAGCTCGACGGAAGAAAGTAGCCAACGCAGTTCCAGCGGAGACCATGCGTGCTTCCTGCATCGGACCAATGTCTTGGAAAAGGTCGCGGATGTCGCTCTCCGTCACTTGCGGGTGGAGGTTCGACACCAAGACGGAGGCGCCCTCGGCCGGTTCAGTCAGC…
OE_24952	TACCCTCCTCACAGTCGGTACTACTCAGTCCAGGCTGCAGAGGCCAGCACAGCCAAACATGTCTTCCTACTTTGCTTCGAAGTACCTTTGAGGAGCCAAGTGTGTTTGTCATTATGTTGTACAATAACTGAGGGAATTAAAGCACTTGCTATNNAANTGNAAGGTGATACGTATGTC	GACATACGTATCACCTTnCAnTTnnATAGCAAGTGCTTTAATTCCCTCAGTTATTGTACAACATAATGACAAACACACTTGGCTCCTCAAAGGTACTTCGAAGCAAAGTAGGAAGACATGTTTGGCTGTGCTGGCCTCTGCAGCCTGGACTGAGTAGTACCGACTGTGAGGAGGGTAAGGTTCATTGGCTGACCATCAAGCAGACGTCCGTGATAGGTGTCACAGGCGCGGATTGCCGTAGCTCGACGGAAGAAAGTAGCCAACGCAGTTCCAGCGGAGACCATGCGTGCTTCCTGCATCGGACCAATGTCTTGGAAAAGGTCGCGGATGTCGCTCTCCGTCACTTGCGGGTGGAGGTTCGACACCAAGACGGAGGCGCCCTCGGCCGGTTCAGTCAGC…
OE_13117	GACCAATCACTGGACTTTCAGCGCAAGCGAAGCGGCTGGAGACAGTGCGCATTCAATGCTGTCTCGTGCTTCGGCCGCCGGAAGTAACCATCTTCAGTTCACCGTTGATGTTTGCCAGAAAAGTCCCCCGTACGAATGTCATAGCCCAGTCATCATTGTCACCCATACATTCACCTCGACGATAGGTAGACGAAAACGTCGCTTTTTGTTTCAAGAAGCCATGTAACATGGCAGCGTTATTGACCGAATGCTTTGGCTAAATTCATCCGTTACTCCCCAGCTTCTGTGCACTGTTAAAAATCCTCGTCACAACGGCGTGATGCCCGCCGGGAAGTGGTCCGTTTTGGGCCGGTTGGAATTCCGAATGATATCTTCTAGCCATACGAGTTGC	GCAACTCGTATGGCTAGAAGATATCATTCGGAATTCCAACCGGCCCAAAACGGACCACTTCCCGGCGGGCATCACGCCGTTGTGACGAGGATTTTTAACAGTGCACAGAAGCTGGGGAGTAACGGATGAATTTAGCCAAAGCATTCGGTCAATAACGCTGCCATGTTACATGGCTTCTTGAAACAAAAAGCGACGTTTTCGTCTACCTATCGTCGAGGTGAATGTATGGGTGACAATGATGACTGGGCTATGACATTCGTACGGGGGACTTTTCTGGCAAACATCAACGGTGAACTGAAGATGGTTACTTCCGGCGGCCGAAGCACGAGACAGCATTGAATGCGCACTGTCTCCAGCCGCTTCGCTTGCGCTGAAAGTCCAGTGATTGGTCCAGGTCCC…
OE_18918	ACTTGTAAGAAACAGAAAAAGGTCTCCGGCCACAGACATTACCAAAATGGCTCCTACAAAGAAGAAAACTAAGCTTTGCTGCACTTGTGACAGTATAATTCAGCTAGCACGGGGGGCTCCTGGAATCAATCCTTTAGTATCACGGTAGTATCACATATTATATATGAGTTCCTGAGAATTGGATTGTATTTCGTTATCCGTTGATTCAATAAATAAAGCCTGAACGTTGAGCTGTAAAAAACCAGGAGTCAGAATTTGACTTGCAAGTGCCTGCTGCAGGCTCCTACAAGGTTACTTTTGGATAATGTGAATCAGTGTTTCAGAACTACTTGTGGTATCAATAGTAGGCTCGAGTTGTGGTACACTCTTCATAGAATTGGCCTGTTTATCTAGGGACCA…	CAATGTAGCTTTAACTGGACAGGAACATTTACAAAAGAGAGGCTTGGCTTCATCCCATAGAACAATAGGCTTGCAGATAGCGGAACTGCACGACCAGCTGAACTATGGGAAACCATGCCAAACACACAGGTATCGAGTAGTCATGTGCAAGAGCGTGAAAGAAGGACGTGAATGAGTCGAAAAAAGTGCTGTCAAGTTAAGTGATTGATAATTTATGCACTGGATGATGCAGTTTCTCTGCATGAACCCAATGTCATGTCTTTAAATATTGCAGAAGAATGAGGAAAGCGTTGTAGAGTGCCAGCAGTCACTTCACGAAGCCATGAAACAGTTGGTGCTTATCGGCCCAGAATTTACGCACATTTGGAAGGTTCAACCATACAGCCATCTCCGACGTGC…
OE_14470	TCGAGAGAGCAAGCAGCGCATGCTTGAGG	TTACACAGCTTTATTGGTAGCACCTCAGAAGCAGATTTATGCACATGAATATCAGTGAAGCCATACATCATCCTAGCAAAATAACACTTGCCACTCAATAAATCTCAAAATATAAAAATAAGGCATGTTGTAATTCAAACATCCCCTCTGTCAGGAGAAATCTGTAATCTGTTTGGTCCCTAGATAAACAGGCCAATTCTATGAAGAGTGTACCACAACTCGAGCCTACTATTGATACCACAAGTAGTTCTGAAACACTGATTCACATTATCCAAAAGTAACCTTGTAGGAGCCTGCAGCAGGCACTTGCAAGTCAAATTCTGACTCCTGGTTTTTTACAGCTCAACGTTCAGGCTTTATTTATTGAATCAACGGATAACGAAATACAATCCAATTCTC…
OE_14470	GAAAACAAGGACCTGAGTAGCACAGTTGTGAGCACTGGAAGTCCTGGTTATCGCCTCATGTTCTCCTGCAACATCACAGGGCAGCACCTCTCTGTTTTCATGAAGATACACAGCGGTGAAGACGATGACCTGCTACCTTGGCCCTTTACTGGTCGAGTCATCGTTACACTGAAAAACCAAACAGATCCTCAGAAGGACATTGACAAAGTCATCGTTCCACAAGGAGTCGATACCGAAGATTGTTTCAAGAAACCAGAGAGCTGTGGCTACAACTGTAAATTTGGGTTTAATCAATTCATTGGGATTCCTGTATTGGAAAATGAACGTAAAGGCTTCCTCGTGAACGACTGCATCATACTGCAGTTCAAGGTTCTTCCTGCTGTTAATCCACCTCCGCTG…	TTACACAGCTTTATTGGTAGCACCTCAGAAGCAGATTTATGCACATGAATATCAGTGAAGCCATACATCATCCTAGCAAAATAACACTTGCCACTCAATAAATCTCAAAATATAAAAATAAGGCATGTTGTAATTCAAACATCCCCTCTGTCAGGAGAAATCTGTAATCTGTTTGGTCCCTAGATAAACAGGCCAATTCTATGAAGAGTGTACCACAACTCGAGCCTACTATTGATACCACAAGTAGTTCTGAAACACTGATTCACATTATCCAAAAGTAACCTTGTAGGAGCCTGCAGCAGGCACTTGCAAGTCAAATTCTGACTCCTGGTTTTTTACAGCTCAACGTTCAGGCTTTATTTATTGAATCAACGGATAACGAAATACAATCCAATTCTC…
OE_26545	AAATTGGTGTTAAACATCGGCACTCTCCATTGTAGTATCTCAAGTCGTTGACTGTTTGCTCTGAGAGCAACCTTTCAAGTAGTTTCCGCACTTCGGAGTAGAAAGATCCGCTGTCGCGCAGCTATATTTAAGCAGAATCCCTTCGCCTAAGTTTTGGAAGATCTTTTGCAGCTTTGAAATCGAGTTAGACAAGGACGTCGTGTGACGAGCAATGGATTTCAACATTTGCTAATGCTACGACAGGCTTGTGAGATTGTCAGACATTCCACCTGCAGAACAGGCAGTCCTGCGTCACGTTTTTGTCTTTGTATCTTACCAGACACTTTGAGCTACTTATAAGTGACGTTTTATACCTGCCTGAAGCTCTAAGCCTTCGACAAATTCCAGGGTATACTTCCC…	CCTATACTGCCCTTGCGGCTGTTTGTTTTGTTCCTCCGGTCCTTTACACAAGTCCTAATTCGATGATCTACTACACAGGTGGAGTCGGTGCCGTGTTCGGAAAACTTATCAGTGTTTCGACACCCTCTTTGTTTCTCCGCAGCAAGCACGGTGATGTGAACCAACGTGCAACAGTCTCGGTGACCGCGGCAGTTAGTATGCCGCGCTGCTAAACAAAGTTTCAAAAGAAGAAAAGAGGATTTCGACAGCCGCCGAACGGATCCGTTGTGGACTTTCGGAAGTGACGGTGTGTGAACTTTGAACGGAAGTGCCTCTAAATAGGTGACATGCCGTTGTTCGGTAAAAAGAAGAGGGATTCCGACCTTCAGTCCCAGCAAAATTCTGGCGGTGATCATGAGG…
OE_93403	GTCCTACTACAGGCACAGCCTGTCTCGCTCCAGGAGTCCGAGTTCCGATAGCAGTTCCAGCGCTTCCGAGAAGACCAACCGCACAAGTACAGGTGCGGTAGTGCGCAGGACGTGGCCCTCCGCCGACTCCCAAAGAACCAATGCTACACTGGGTAAACCCGGTCCCTCCGCCAAAGTCAGGGACGCCCGGCGGCGGCGGCGGCGGAATGTCGGTGCGTGAGAAGCTGAAGCGGAGAATGCAGGCCGCTCTCAACAAGCAATACAAGGCAGACAAGAAGGCTGAAAGGGAAAAGCAAGATAAAGTTCAGCAAGAACGCTGGGATCGCGCTGAAGAGTTGAGGGAAATGGCTCTGAGGCTGCGGCAGAGGTATGTCGAGTCACCGAGCGAGAGCGAGATGG…	ATGATCTGAAGATCGTTTAGTGTGCCCGTCAGCGTGACGGATTACCGAACTTAAAATGTGAATTTCACTTCAGTCAGCAGCACACGTGACCCCACTTAAAGGACATTGGTAAGCTCGGGAGCAAAATTGTCAGTGTCAAATCCACGTTGGGTTAGATGCTGTTATTGCAGTTTTATTCGGTTTTTAACAGTGCGGATTTCAAGCCGTTCAATTTCTATCTGTAAATGACCGTGTTGCGCAGATACGCGGACATATCCACACTCGCTCACATCTCGAGCCACTCGCACCACTGGCCGGTTGGAGTTTCCCAGCGGCAAAGTGCTTTCCCTTTGGAGATATAGCGCGGGTCAGGACGCAAAATTACGTACAAGGAAACAGTCAAAGCACATTCTGCAAAGA…
OE_37155	AACTTGTGATGACACGGCACACGAGAGAGAAACGACGTGGCACCTCTAATGCGAGGCTTCTATGTACGTGTCACGACTTCCAAGGATTGGAGCTCACGGCAACCGAGTTGTCCACGCACTTTACTGCATCGAACTGCCTGTTGTGGGTATGATGCACGAAGGTGGTAAAAAGAGAGGAGGGGGCACCACGGCGGTTTTCCCTCGATTTCTCGTCATGTTGTTAGGACAGCCCTATAATTTCGGAATGGGTTTCATGACACACACACACAGGAACAGTGATCACTATGATGCGTTCCAGGGTTGTATCGATGATTTGCGGTACGTTGAACGAGCTTAACGGTAAATAACGCAGCCGCTCCTTTATAAAGTGCATCTGTAGTCT	TGTCTTTTAATGTGGCTTTACATGAAAATGCGCGAAGTAGCACCTTACGTGCACTTGTGTCACCTGTTAACTGCCGCAGGAGCTGTGGCACTGGCCGAAGTCCTAGCCGACAGCCAAAACCTCACCCGACTGGACTTGAGGGAGAATGCCATACGAGTGGGAGGTGTCATGGCTCTGGCTCAGTCCTTGCGGCTCTGCAAGTCCGTCACGCGTCTCGACCTGGATCCAGTGAAAGCCAGTCAGGACAATGACGAAGATACTGTAAACCACGCCCAACTCCTCCACGAAATCTCCGACCACTGTCGCAAGAACCGGAGGCCCAGTCAAGCCGAGACTCCGACGTCGACCTTTTTCAACGGGCAAGCTCCCGAGCCACCCAAAACAACAACCACAGCAGAA…
OE_5254	AATGTTGAGTGGCGGGCTTTCACGGGATCAGGCTCGTAGGCATAAATATTTGTTTTGGCCATGTCACTGGTCTGTCCTTACGGTCAATATAAGGTGTTTGTGGCCAGAATTTTTAGTACAACGATATTTCCCGTAGACACATTCAATGCTATGCATGTTACGGTATGTTGCTGCGCCATGCCACTGCACATGTGGCAAAGCGACGTGTCGTGTTACTAACAATACCTGGGGCAATTTGTCGTATGCATGATCATTGGCTGGATACTTCAGTTTGTCTATCAGTGGCATTTTGTCGGTGAGGTTTCAGGATCGTTTAGCCGAGACACTCTTGCTTACCATCTCATTTGAAAAGTCTCACAGTCATCCTATAAAAACTGGTGCCGTTTGAAAAGCTGCATT…	TATACCACGTGTGTGTTTCTCGTGGTTTTCGGTTGAAATTCACGGAATCGTGTGTTTTGTGACAGGTGGTGAGTGAGTTAACCGATTTCATGTGATTAACATGATGCCGTTCGTATCCTAATCCTACACTCTACCGCAATGCTAAACAGCATAGAATACTTTACTCTACGAGGGAGGTTAGGTGCCGGTCCTCGTAAACCAACAGAGACGTCCGCCGAAGGCACGGACCAGGATCTCCTGTGGTTTTTAGTGGACTGCATCTCAAATGGAAAAAGCGAGGACATATTCACCGATTCCCGAGTGAAAGACATTCTGTGTCGCCCGTTTTCGACGAGTGTTTTCGACGATATCAAGGAAGGAGTTCTTTCCTATGTAAAGAATGGTGAACGCACACGACAT…
OE_7750	TGCTGGAGGATGGTTTTCTGAGTTTATGGATTACAGCTGGTTTATAAATGTCCAAAATTCTGAGAAAATTTGATGATGTATGCCAGTTAGTGACACTAGCGAAATGAATTGGTGCGGTAGAAGGACAGTTGTCACACTTGATCCTCGAGACTTGTCTCTATGATCAGTATATTTGTACAGGCGGACATCGTTATAGGCTTTTATCTTCAAAGCATGCTTCAAAGAAACTAGGGGACATAAACAAGTAAGATGCCATGAGATAGGTTTTACTAGAATTGACTGGCGTGAAATAGTGGCGGTGCCGTAAACTGCTGTATAGCAAGGCATTGTAATGGCTTGAACCGTGCCCGAGCATTTTCACGCCCTGTATTTTCAACTTTTATAGCGGGGGAAGGGATG…	GCCCTGCCTCAAAAGGGTTAAGGAACAGGAACTAACTAACATTCAGAATGATATCGTTCGTTCATTTGACTTATACGTCGCCTTTGTCACAGAAAGGTACAGGCAACACTCATATTGTTCAAATCAGAAACAAGAACAGTATCACTTCCAGAAGAGACATAGCCAGGGAAGAGGTTGAGGAGGGTGGGACAGAGCATCCCTTCCCCCGCTATAAAAGTTGAAAATACAGGGCGTGAAAATGCTCGGGCACGGTTCAAGCCATTACAATGCCTTGCTATACAGCAGTTTACGGCACCGCCACTATTTCACGCCAGTCAATTCTAGTAAAACCTATCTCATGGCATCTTACTTGTTTATGTCCCCTAGTTTCTTTGAAGCATGCTTTGAAGATAAAAGCCT…
OE_28775	GTTTGGCTCTTGTTTTACCTTCATCATAGAATGACTTTATAAAAGTCGCACATTATTGTTTCATTGCGAGCCACGTTGAGTAATTCGCCAAAACAAGTCTTATATGTCTGTACTCACCTGGGGCTCTC	CCGAGACGTGTGACTGTTTTCCGCAGTTTTTCGCACGTGCTCCATGGCGTCCTCTTTTTGAGATCGTAAGGTATTTACATTTATTTCTACTCTAAATTAAGCACTAACGTTGTTGTGCCGCGCGAAGTAAGTTCATAGTGAACAACTATAAGCTGGCCAGTTTTCTGCCATCCGAGTAATAGTAGATTGAGTAAAATGAACCACAAGAACGCACAAGAGTCAGCGAAGAATGAACAGGAGGCAAAACGCGTTGATGGCTCGTCTTCACTACTTAACGGCGTTACGAAAGCGACGCGACCAGATACGCAAGGTGGTAAGAAAGGCACGACGAATAAACCGAGCAAAAAGGAAAGGAAACGTAGATATCTTCACTCGAAAGCTGCGGAAGAGGAACTTCCC…
OE_1760	TGCAGACATGAAAAAGGAAACTGTTGGAAAAGATGCATTTACATATGTTACATCCATGCTTTTGAAATGCACATACGTTTGTGCAACTATGAGGCCATTTCAGTCTACTAGATCCCTGTGCAAATAAACTGTAGGATGCCAGCTTTGCCTATGCTTTGCTGCACCAGTTGAATGGTTTAAA	TTTAAACCATTCAACTGGTGCAGCAAAGCATAGGCAAAGCTGGCATCCTACAGTTTATTTGCACAGGGATCTAGTAGACTGAAATGGCCTCATAGTTGCACAAACGTATGTGCATTTCAAAAGCATGGATGTAACATATGTAAATGCATCTTTTCCAACAGTTTCCTTTTTCATGTCTGCACTCATAATGCTCAAAAGTGTTAGTGCATACAAACCTGCATTTGGGAAGTACACTGGTCTACCAATGAAAAGCAAATAATACTGCAGTTTTTTGTCAACAGTTTCCAGTGAGCTTAATAGCTTCTTGATTGTATTACCACCGAGAAATTAAAAGCTTTTCATCAAGCTCGGTGCAGTAACACGGGGTGTAGTAGTAGTGGCGTGGACCTTCCGAGGCCT…
OE_75510	TAATTTCTCGGTGGTAATACAATCAAGAAGCTATTAAGCTCACTGGAAACTGTTGACAAAAAACTGCAGTATTATTTGCTTTTCATTGGTAGACCAGTGTACTTCCCAAATGCAGGTTTGTATGCACTAACACTTTTGAGCATTATGAGTGCAGACATGAAAAAGGAAACTGTTGGAAAAGATGCATTTACATATGTTACATCCATGCTTTTGAAATGCACATACGTTTGTGCAACTATGAGGCCATTTCAGTCTACTAGATC	GATCTAGTAGACTGAAATGGCCTCATAGTTGCACAAACGTATGTGCATTTCAAAAGCATGGATGTAACATATGTAAATGCATCTTTTCCAACAGTTTCCTTTTTCATGTCTGCACTCATAATGCTCAAAAGTGTTAGTGCATACAAACCTGCATTTGGGAAGTACACTGGTCTACCAATGAAAAGCAAATAATACTGCAGTTTTTTGTCAACAGTTTCCAGTGAGCTTAATAGCTTCTTGATTGTATTACCACCGAGAAATTAAAAGCTTTTCATCAAGCTCGGTGCAGTAACACGGGGTGTAGTAGTAGTGGCGTGGACCTTCCGAGGCCTGCACATTACAAGTTGCATCTTGCAATCGCAAGCCGAGGAGTGCAAGTGATCCGAGGCGAACACACAG…
OE_85457	AGGTTTCGTCAAGCAGTAGAATGGAAAAGAAGGGCCTGGAAAGGTCATTACAGCACCTCATCGGTAATGGCATGAATATTGTGATGCTCGTCACAGACCATCACGGTGAAGTTAAGGCCTACATGAAGCACAGTCACCCGAGGATAAAGCATCGTTTCGACGTCTTTCATGTTGCAACCGGTATAAAGAAGAAGATTTTGGAAGCAGCACAAAGAAAAGCCAACCAAGCATTGCTCAAGTGGTGTCCAACCATAGTATGCCACCTTTACTGGAGCGCACGTACCAGCAACGACCATGGTGAAACAGTCCTTGCGAAATGGAAGACTATACTTCACCATATTCTTAGCTTTCACGAACATCCTGACCCACTCCACCCGACCCGCGCACATGGAGACATTG…	TTAAAGTGCAGCTCCGGCGAAATATCACTGTTATAGAAACCCACTGAGAAGAAAATATAATGTTCCTTAGGGTTCACACAGTGCACGTGTAGAGTATTTTCTCAAGTAGTTCAGTATTACGAGAGAAAAATAATTTTACAATTCGCCCGAATGCGCTCTCAGCGATGGCTGCTCCTCTACGGCAAACCCTGTGCTGAATCACGTGATTAACGCATGTGGCGTGTTTACATTTCAGCAGTGGCGGTAGGATTGGTTTTTGTTGCTGTTATTATCGTCCGCGTGGGCTTTTATTGTCCTCACACCTTCAGTCACTGGAGTCGTAAATAGCAGCAGGTGTTGTAGTGGCAAGGCTCAGCGGTTGACGCACCACCTGCTGCTACTTTGTTGGCGTCAACATGA…
OE_3303	CCTCTCGTTTGAGGACACATTTTTTCGGGTACTCAAGGTGATGAACTTAGGACTTCCAACCCTGGCATATGGACTTTGTTCTGTCGCAATGATTAAACACAGGGAAGTCATTCATACAGAGCACGGCCCTGTTACACTGTACTTTCTACTGAAGGAAGATGTAGGTGCGATGTACTGATGCCGTAGCACCTGTAGCTGTTACCATTTTAGAAATGGAACTGTGAGCCAATAAAGTATCTG	CAGATACTTTATTGGCTCACAGTTCCATTTCTAAAATGGTAACAGCTACAGGTGCTACGGCATCAGTACATCGCACCTACATCTTCCTTCAGTAGAAAGTACAGTGTAACAGGGCCGTGCTCTGTATGAATGACTTCCCTGTGTTTAATCATTGCGACAGAACAAAGTCCATATGCCAGGGTTGGAAGTCCTAAGTTCATCACCTTGAGTACCCGAAAAAATGTGTCCTCAAACGAGAGGTCCTGATGGGGCCGCCGCGAGCAGTGATACTTCATGTAGGGATAGCATCCTGTTCGAAGGATGTGGTAGTTTGCTTCATCGACAGGCCAATTGAAGTGGGACAGCCCAAACTGGTCGTTTCTGACTGACGAGTACTTCACAAAGAAGGACGTCCAAGGC…
OE_13468	TTTCCCTGCATTTTGTGGCTCAGTCATAAGGGGATTATAAATGCCCTATAAATTTTAATGGCATAAAAATGGAGTTCAGAATTTCTGAACAGCAGCCATTGTTAAATTACAAAGAATAAAAATTGTCGAGCAGCACACGTTGGTGTTCTTCTGTTTTC	GAAAACAGAAGAACACCAACGTGTGCTGCTCGACAATTTTTATTCTTTGTAATTTAACAATGGCTGCTGTTCAGAAATTCTGAACTCCATTTTTATGCCATTAAAATTTATAGGGCATTTATAATCCCCTTATGACTGAGCCACAAAATGCAGGGAAAAAGACGTGTCATTGACAGTGCAAAAACGTGGACGCCTTTACGTTCTCTGCAGCAATCCTGGAGATAGCACAGTGGCTGAAGAGGGCTTTCGTCGCACCAAAATGTCCTTAAGATTGACGTGCACCTTTTCTTTGTTTGCAACAGGAACAGAGTTGAAGCAAAACCGTTTGAAGGCCTCGACCTCTCGTTCCAGCTCATCCAGCTCCCCATTTTCCAGATCAATGTCTTTTGGCAAGAAGAC…
OE_4457	TAATCTACCCGAAGGACTTCTGCCAGCAGCCGACACC	GGTGTCGGCTGCTGGCAGAAGTCCTTCGGGTAGATTATTGGATTTAATCATGGCAAAGCAGGATAGCATAGAGTGATATCGTGAGGCTTTTGTTTCAGTCTATCATCTCCGATAAGTGGGAGGAGGGCCGGCTGTCCAGCTGTGATAGCGGGACGTAGCCTTAAGACATGGCAGCTCCAGAGTTTGCACCAGTACCTGTGTCGCAGGAGGACTTCGATGAACTGAAAAAACGACTTCAGATGATCTTTGATGCTGATCCTGACCAGTTTCACAACGATTACTCCATCACTCGGTTTCTGCGTGCGTTTCGTACAGTCGATAACGCCTTCCAAGCCATACTCAAATGCAACAAGTGGAGGAGTGAATATGGAGTGAAGACCATCACTCCCAACCAACCAG…
OE_45551	ATGATGGTATCGGAACACTGGAACATTTATTTGACAACGTGCTCACCTTGTATAGCGTTCAGATTGGTTGAAATAGGTTTTCAATCTCGTTGACATGAATCTTAGTCATATTTTTTATGTAATTTGTCTCGTGTGTTTCACTGCACTTTCGAAATGCAATATTTCTCCTGAACGTGAACATGGAGTGCCTGCAGACATCGTGCACTATAGGAAATTGTTTAAACTTCGACAGGCTGATCGCTTAGATGCCGTGAAAACTCTACTAAAGCTCAACAATGTCGAGAAACAACTACGTCTAGTCACAGCCGTGGTGCAAAAAATAAATGAGGTTCTCTCAAACTCGAAACTGGCGCTTGAGAGCTCCGATTACATTCCCGGTGCATCATTTCCCACGGATGA…	GAAGCTGTTGTTTTGATGATGGTATCGGAACACTGGAACATTTATTTGACAACGTGCTCACCTTGTATAGCGTTCAGATTGGTTGAAATAGGTTTTCAATCTCGTTGACATGAATCTTAGTCATATTTTTTATGTAATTTGTCTCGTGTGTTTCACTGCACTTTCGAAATGCAATATTTCTCCTGAACGTGAACATGGAGTGCCTGCAGACATCGTGCACTATAGGAAATTGTTTAAACTTCGACAGGCTGATCGCTTAGATGCCGTGAAAACTCTACTAAAGCTCAACAATGTCGAGAAACAACTACGTCTAGTCACAGCCGTGGTGCAAAAAATAAATGAGGTTCTCTCAAACTCGAAACTGGCGCTTGAGAGCTCCGATTACATTCCCGGTGCATC…
OE_26723	AAGGAAATGCGCGGGTACGTGGCTGCACATGAACATGTAGAGGAGTCGCTCTAAGAAAAGCCAAATGCTGAAGATGATAGAAACAAGAGAAACCCAGAGACAGGGGGCGAAGAAAGTATGACAACAAATTCTCAGATACAGCAAATAATTTATTTGGTTGTGTGGTACGAATAGGTTATGTTGTAAAGTCTTGTCGTTATCTTGAAAAGTACGGATCTCAGAATGTTTCAGTGAATAGAGGGTAGCA	TGCTACCCTCTATTCACTGAAACATTCTGAGATCCGTACTTTTCAAGATAACGACAAGACTTTACAACATAACCTATTCGTACCACACAACCAAATAAATTATTTGCTGTATCTGAGAATTTGTTGTCATACTTTCTTCGCCCCCTGTCTCTGGGTTTCTCTTGTTTCTATCATCTTCAGCATTTGGCTTTTCTTAGAGCGACTCCTCTACATGTTCATGTGCAGCCACGTACCCGCGCATTTCCTTCACTCACTGCTGnATTGnCACTGACCTGCATCAGGCCTGAGAAAAAAAAATTAGCTGATGTGTACCGCTGCCCATCCTGGATTTATCATAAAGACCAAGAATGTTACAAATGTTAAAGCATTTATTTTTAAAAATATGCCTCTGTAAACCAA…
OE_23256	AGAATTTTTTTGCGTGGCAGACATCAGGGTTTTTCTGCTACATAGGTTAGATTTGTAGATGGTCTTTTTTTTTTTTAGCGCTTCCTATTCAGCACACAATAAAGCTTATT	AATAAGCTTTATTGTGTGCTGAATAGGAAGCGCTAAAAAAAAAAAAGACCATCTACAAATCTAACCTATGTAGCAGAAAAACCCTGATGTCTGCCACGCAAAAAAATTCTGGCAACAACTTCAGATATCACAGTGAGATGCGCATTGATGAAAAACAAAGTACTTGTAAAGGCACGGCTATGGAAACACACTGCTTGTGAGATGTCAACTGTAGGACCGAAAAAGATAGCCAAAGTCACTTCTATAAAACATTCCAACACAGAAGTTGGCAGTGGATTGGCACTTAGTTGGTGTACAATAAATACGGGGAACATTATTGTTGTTAAGTCCTTCTTAACTACCGATGCTGTCGCCCTGAACGACAAAATTTCTCATTTTCCGCCGGAGTAAAGCATGAAA…
OE_732	TCTCACTTACCTGCACTGTTATCAGTTCCTAAAAGAGGGCAAAGGGCTGCATGCCAGTGGGATGGTACCAGCTTATTATGTATTTATAATTCACAGTTTTCACATAATTCACATTTACAGCATATTTTATTTTGAGTGATTAATTTAATCCACTATATGGGCCTGAGCTGGGCTTGAATTTATTCAACGCCAATGACTGACTGCACTTGTCAGAGATGGCCTTTTACAAACTATGTGGCGGGATAGCTGGACGAGCATGGAGCAACAATGTTCCTGCAAGTGTTTTGAGGTTATGATGGTGTGCAGTGTGATATTTCTTTGGTGTTGGCAGAAAAATGGTGGTCATTCTGCTAAGTCATACAATAAATGTTTTCTGCAGATGGCCACCTTGGAACTTGT…	TGGACTGTTACCAACTTTATTGCCTTCTTATTGTTGCAGTTACTTGTTATTGTTACTTAGGATAACAAAAGAGAAGCACAAGTTCCAAGGTGGCCATCTGCAGAAAACATTTATTGTATGACTTAGCAGAATGACCACCATTTTTCTGCCAACACCAAAGAAATATCACACTGCACACCATCATAACCTCAAAACACTTGCAGGAACATTGTTGCTCCATGCTCGTCCAGCTATCCCGCCACATAGTTTGTAAAAGGCCATCTCTGACAAGTGCAGTCAGTCATTGGCGTTGAATAAATTCAAGCCCAGCTCAGGCCCATATAGTGGATTAAATTAATCACTCAAAATAAAATATGCTGTAAATGTGAATTATGTGAAAACTGTGAATTATAAATACAT…
OE_2405	TTGATCAACTCAATGAAGTGTGTTGGCGAAACCTGCTACTTTACCTTAGGATTGGCGATGTTATTGCTGTTTGACGCAAGTGTTTCATACATATTGAAAGTTGCTACATAAATATTTGTGTTATTTAGTGATGTGCATCTCTTTACACTTTTCCAGCTATTGATAGGCATTCCATGCAAGCTGTAACGGCTAGCGAGCACTCAGTTCGTAGATTTTGCCTAGCCCTCTGTTACCATGCTAGCTGTCAATCATGGTGACTCCACA	TGTGGAGTCACCATGATTGACAGCTAGCATGGTAACAGAGGGCTAGGCAAAATCTACGAACTGAGTGCTCGCTAGCCGTTACAGCTTGCATGGAATGCCTATCAATAGCTGGAAAAGTGTAAAGAGATGCACATCACTAAATAACACAAATATTTATGTAGCAACTTTCAATATGTATGAAACACTTGCGTCAAACAGCAATAACATCGCCAATCCTAAGGTAAAGTAGCAGGTTTCGCCAACACACTTCATTGAGTTGATCAATTTGGCCTCTGTGTCCCAGCACGTCTTCACATTCCACTTTTGTTTTCACCAAGCCAACTATTCTGAAATAGTTTGACACAACGTACTCTTTGGCACTGTTCACAAGTTCTCTGATGTCTTGTTCTTTCTTAGAGG…
OE_2755	TTTCGTTTTTGTTGTTTCTTTCTGTTGTGGCCTTTTAAAATGTCCGCGTGCAGCCCGTATTATTTACTGTATTTGTGAAACGTTACAAGCTTTATTTAGGAATTTTGATGCTGTAGTGAAGTTCGTTATATTTTTACAGTGCACTTTTACAAAGATGAGTTTATTAAAAATTAAATCTCATCGTG	CACGATGAGATTTAATTTTTAATAAACTCATCTTTGTAAAAGTGCACTGTAAAAATATAACGAACTTCACTACAGCATCAAAATTCCTAAATAAAGCTTGTAACGTTTCACAAATACAGTAAATAATACGGGCTGCACGCGGACATTTTAAAAGGCCACAACAGAAAGAAACAACAAAAACGAAAAACGAGGCCAAGTGAATAAAAGCTCACAATACACACGTGAATAATACTACTATGTACATTCTACAAGTATCACTTCACAAGCATACTTTGGCAGCAGTTGGTGTGACCAGGACTACAGTGAATACACTGTATAGTGTACACATAAATGTACATACATACACGCAAAAAAGAAACTGAGTATGTATACTGGCTCGGTATCGTAACCTATGCGACA…
OE_9856	AACGGTGTTTTAGCATGATGGTCGCAAAAGTCGGGTAACGCCGGTGATTATGCGGTGCGGGCCACGCCACAACACAGCTGTTAGTAGGCTGTGCGCTTTTTTCTGTTGCGAAGCACAAGATTGAAAACTGCAGCTGCTAGAGTGTGCTACCTTCAAGAAATGTCATACACTCCAGTTGTTCATGCCATTGTACTAGTCTGCTCCTCCAATCCTTGTTATTTTCTCATAGAATATTTTTTATAAATGTTGTAGTGGCACTTTATAATACTGTCTCTGCTATGCATTGCCACAACTGCCATGATGTGTTATAAGTGTTAAAGCCTTGATACAATTGTGTAACACATGTTTGCAGTAATAAATATTTGTTCCATGAAGTGTGTTCATATACGGTACCAGCAG…	CGGCGGTGAGCACAAGAGCTCCGGTGGCAGCGGCGCGGGTCGGCGGCCCACTCCTGTTGAGAACCATTGAGAACCCGAGGGCCGCCATATTGGATATCTTGCGTTGTACGATCGTGTAATTTTTCTCATAGCTTTTTAATGGGACAACAAATCGCGTTAAAATTTGTCGGAAATCAAATCTATCAGTGAGCTTTATTTCCCTATAGCTGTAAGAGATCTGTTGGCTACGTATTTACCCCATAACATCAGCCGGTTGTACCGCGAGAGGCGCCTCCCTGTATGCGATTGCATACAATTTGTTTGTGGCGTGGGAGTTGCCTTGCTGTGCACGTGGGCTTGGGCAGAAATGTAAATTAAGTTAATGTTGCCTATTCTGACCTATTTATCAAATTCACTTTC…
OE_3383	GCTGGCGCAGAATACCAATGTGACGATAGGTAAGTTTTTGATATGGCTATGTTTTGCTTACATTCTGCGCAAATGGTGCGGCAACAGTAAATCAAATTAGCAGCTGTCTTACAACCAAACCACCGTAAAAAGTGCAACAACCTCAAAGAAAACTCACTCTTTCACCACGTTACGTCAGCGGGTGGTTACAGGCTGCGAGTGGCTG	CAGCCACTCGCAGCCTGTAACCACCCGCTGACGTAACGTGGTGAAAGAGTGAGTTTTCTTTGAGGTTGTTGCACTTTTTACGGTGGTTTGGTTGTAAGACAGCTGCTAATTTGATTTACTGTTGCCGCACCATTTGCGCAGAATGTAAGCAAAACATAGCCATATCAAAAACTTACCTATCGTCACATTGGTATTCTGCGCCAGCACTGGCGTCTGCATGCAGATTCAAGGCTGCTGGACCAGCTGGACTCAAGACATGCTCGTCGTCCTTCACGAAGCCTGTGTGTTTATCGGAGCATAGAACAAAGGCAGTAGTAGCACTGGTGTCGTCCGTGCGAGAACCGCAATGAACGTAGTGGAAGCTCAGCAGAAGGTGCTAGACAAAATAAATGATGCTGA…
OE_27631	TCGACAACACTTCACATGCTTGCCGAAGAAGACACTGCGCTGAATGTGGTGTTGGACATGTGTACAACGCACCAGAGAGAAGGAAACACACTCCGTCCACTGTACGCTCAGAAGCTGCTGCACAGGCGTTCCTTGGAGCAGTTGGGTTGTGTAAAGAGTGCGCTCTTGAGAGACATACTCTTTTCATTTCATTCTCTTCTTTCCTGACACGGCCGTACAGGGTAAGGGTAGTGGAACGCGTTTTTGTGTAACACCCTCAGCAGTGTTCCTATTCGTGTGGGGGGGGGGC	GCCCCCCCCCCACACGAATAGGAACACTGCTGAGGGTGTTACACAAAAACGCGTTCCACTACCCTTACCCTGTACGGCCGTGTCAGGAAAGAAGAGAATGAAATGAAAAGAGTATGTCTCTCAAGAGCGCACTCTTTACACAACCCAACTGCTCCAAGGAACGCCTGTGCAGCAGCTTCTGAGCGTACAGTGGACGGAGTGTGTTTCCTTCTCTCTGGTGCGTTGTACACATGTCCAACACCACATTCAGCGCAGTGTCTTCTTCGGCAAGCATGTGAAGTGTTGTCGACTACGAAGCACTGTACCGCTTCATAAGCGAGGGAGTCCATGTTTTACATTCAGCGTCACTAAACTTTCCGGAACGGATAAAATCAATCATCCTTTCGGATGACTGAAATT…
OE_36196	AGTGTACACATCCCTCTTGCTTGTAAATAGACCCCATATTCTGGTACTCTCGAATTGTTCAGAAGGTTGAGGTGTTAACTGCCATGTTTACAATCATGTTATGCCGTTAATGTCTCTGCATGGCAGCTGCACAGTTTTAAGAGGTGGCATACAGAGCACCACGTAGCGGGCTGTGCTCCAGTAGCGTCACCAAGAAATTATTTTCCACGGCATCTCTATATCTGCGGTGTTCAGTGCACCACAGTTTCATTTCCCGTTTGTGGTCCCACGCGCCTGGGTTTCTGCAACGACCTGGCAACTCTGGGATAAGGCGCAGTGGGAAATATGCTGCAAGGACGACACAGTGTACTTGGGAAATTTGGGTTGTCCCTGAATTTTATGTCGGGTATATTATGTGTA…	ACATGGCAGTTTTGCAGTCTGCAGAAATTTTTAAGGGTGCAAGCAAGGCGGCATAAATTCGAAGGGCATAACTTTTCCTCGAGTCTAAGTTGGGAAAACATACCGAACGGCAATGAAAGTGTATGGTACGAGACTCAGTCCAGCTATGAAGCTTGAGGGTATCCTGAAAAGAAACTTCCGGCAAGAGGTTATGGATGCCAGCGAATGCATAAGCTGGTGTATTGAGCAGCAAATTTCTCTTCCTGCAGGTGTGCCTTTCCACCATCTACAATATATGACATTCACACTGTAATTCTGCCAGCAAACTTGTATTTGTCTCTCTGTCCAGGTACTCCTCAGCCCGGAACACCACATAAGGTAGTGACACACAAATATGCTTAGTTTCGGTCTCAGACATCA…
OE_2567	ATCGCCGTGAGTGGTCTACAGTCGTCTTCAGTGCCGCACAACTGTGGTATTCCTACGGTGTTAACGAGGAGGAGTACACCAATACGGTTGTAGACAACTTCCAGGAAGGAAGCCAAGCTAGATGCCAAAGAACGTTTTTTGCCGACGTGCTAGAAATAGGACTGTCATCTGGTAGGAAAGTGGAAGAAGGGCATGGTCAAAACCAGGTGGTCAAAACACGTTCTGCGATAAGAGGAGAAATTCCTGAACGTTCTATGTCAGCATATTGATCCGAAGAGTCGTGGTAACGGCTGTGTGCCACAGTCAAAATCTGAGTCCAGGTTCTCGTAATATATTTCTCTCTATTGCACAAGGAGAGAACAAATAAACAAACAAACAGCGTGTGTGTGTGCGCGAACA…	CTTGAAGAGAGTCTGGTTACGCGATAAGAAACTCCCAGCGGTCGCCAGTTCACAGCGCAGGCGTAATCTCGTAAGAATGGTTGACTTCCCCGCGTTTAAGTTCGTATTCCCTTGTGTCTATTGATTGCCATGTTCTCAAGACTGAACTGGAAGGCAGTGAATGAGATGTACCTTCCTTAGGCTAGGCAAAATGAGTATTCTTATACGGGTGCTTGTGCTTACGACATTGCTTGGTTCTAGCCATGTGGCGTGTTCGTGTAGCTGTGGAAGCATGTCGGCAAGGATGTCGGGCATGCAACATCAACTGGACAACCTGAAGCAAGTAGTTGACGTTCTCAATATGAAGATGATAAACATGGCCAAGAAGGATCACGAAAATACTATGGCTGGACTTGGAAG…
OE_4703	ATTTGGTGGCACACCTAATGTGTGGTGTTTCCTGACAGCAGTGTAAGTGCTACCGTTCGGGGACAACTTGTGTGTACACACGTTGCACTAAGGGAATACTCAACAACAAAACACATGGATTGGTGTCATTTTAGGGTGACATTCCTAGACCCTATCTGACGCAGTTTAGTTAGCTGTTTCTTTTCTCTTATTCTTTTTTTTTTTAGTTTGTCGTATTGCATTTGTGAGCATAAACTAGGCTTTGTTTGTAAAAACCATCAGTAAAATGTGGCAGTGCACAGTCTGGGCATAGTTCTGTTTGGCACAGTTTTTTCAGAATATATTTTAATATGATGATGCCCGTTATAACATTTGATGTCAATAAAATGTTTTA	TCGCATCACTTTGTTCAAAGCTCTTGTTGATAGTCCCGTCTGAGCTGATTTGGTCAGTTGTCAGCGGTCGCGCTTGTGGTCTTACTGCTCTGTCTTTGTGACCCGCCTAATTGAATGATGCAGTGAAATAGCGTAAAAGATGGATGCTACCCATGAAAGCGAACGTGGTCATGCCCGTCAGAATCGCCGTCGCCATAGAGGACGAGGAACTGTACACTACTCATCTGCACAACAGGTGCAAACTGGGGCGGGAGGGCAGAGGAATACGGCTTCCAGAGGCAGGATTCTGAGACAGAATAATGTTCCTTCGTCTGGTTATCAGCCATCTTCAGTGATCTTCAGCTATCAGCGTGGCTGTCCAGAGGATGGCACTGCACGTTCACTTCTTGATACTACAGC…
OE_72315	CAACAATACGTTGCCACTTCCAACGCAGAATCTGCTTTTCTGTGATGGCAAGATTGTTTTGAGCAATGGTTATGGATACTGATGTACATTAACGGAGTTACATTCGAAATAAACTG	CAGTTTATTTCGAATGTAACTCCGTTAATGTACATCAGTATCCATAACCATTGCTCAAAACAATCTTGCCATCACAGAAAAGCAGATTCTGCGTTGGAAGTGGCAACGTATTGTTGTTTACTACGAAGGAATCCACCTACACATAAATGTAACAACATTACTACTACATAAAAAATGCAACGCTCATATTGGCATCCCACCTGGTATTGCGAAATGAAGTCCAGTAACCGCAATGCCGTTTCCCTGTTGGTCCTTGTAAGTAACTTCAAGCTTTCTCCCGAACAAATATTATGTGCGAGGACCCGGCTGCAGACCTCTTTGTTGAGACTGTTATCGAAGAGCGGGATCCCGTAGTTGCAGTCGAGCAATTGCCAGTCGGAAATATCTCCGCGGCTCTCC…
OE_94463	TTTCGCAATACCAGGTGGATTCCTTCGTAGTAAACAACAATACGTTGCCACTTCCAACGCAGAATCTGCTTTTCTGTGATGGCAAGATTGTTTTGAGCAATGGTTATGGATACTGATGTACATTAACGGAGTTACATTCGAAATAAACTGCCTAGGA	TCCTAGGCAGTTTATTTCGAATGTAACTCCGTTAATGTACATCAGTATCCATAACCATTGCTCAAAACAATCTTGCCATCACAGAAAAGCAGATTCTGCGTTGGAAGTGGCAACGTATTGTTGTTTACTACGAAGGAATCCACCTGGTATTGCGAAATGAAGTCCAGTAACCGCAATGCCGTTTCCCTGTTGGTCCTTGTAAGTAACTTCAAGCTTTCTCCCGAACAAATATTATGTGCGAGGACCCGGCTGCAGACCTCTTTGTTGAGACTGTTATCGAAGAGCGGGATCCCGTAGTTGCAGTCGAGCAATTGCCAGTCGGAAATATCTCCGCGGCTCTCCTCGGAGCCATCTGACATCTTCCGCGTCCTCATCATGGTGATGTAGCCGCAAGAGTGG…
OE_21054	GAAGCGATCACTCATAAATTGTTCTTTCCTGATTCTGTTGTTCACCTGGAACTCACAGTAGCCAACATACTCCATGACAGTCACTACTTTCCCCTTGACATCGGAATGAATGGAAATGCGAGGAGTCCCTTTAGCAGAACACTGTGGCTTATCCTGTTGATCCCAAGGGTCGTCGTCTTCACCCCATGAATTATTATTGCTCGCTTTCTCTCCACCGAGAGCATGAAGTCTCTTGTAGAAGATGTCTCTGCTCTGAGGTAGTGCAGTAGGCCTGTCTCCTGTCCACACCAGAGTGGCAATCCATAGACCATCTCCAGAGCTGACTGCATCAAACAGTACTTCCTGGTTGTCACGTATTTCCCAAAGAAGGTTGTCCACCTGCTCCCCATTACAGAATGT…	TTGTGATACAGATTGGTGAGCAGCTAAAGTTGCGCGAAGTAAAATCTGTTGTTTCACGCTGACTCCTGACGTGAGGTGAGACAATAATGTCTTCTCCAAGCGCTGGGAAGAGGCGTATGGACACCGATGTTATTAAACTCATTGAGAGCAAGCATGAGGTGACCATACTGGGAGGACTCAATGAATTCTGTGTCAAGTTCTATGGCCCCAAAGCCACCCCATATGAAGGCGGAGTCTGGAAAGTGCGTGTTGATCTTCCTGAGAAGTACCCCTTCAAGTCACCCTCCATAGGATTCATGAACAAAATCTATCATCCAAACATCGATGAAGTGTCTGGCACAGTCTGTCTAGATGTCATAAACCAAGCATGGACAGCTTTGTATGACCTTTCAAACATCT…
OE_2232	AGACATGACAAGACTTACCCATGTCTATCAATATTGCACAAAATGAAACAAAAGCCCAATGTGTAGGCAACAATGACTATGATTAATTTGTGAAATTAGCATTAATGTTGAACAATAAACAGATATTAAAAGAGAATCGTTTTTACAAACCAACTGGAGGATGATACATTTTGAGATCTGTCAGATAAAACGAGAAATTTGTCTTAGCTGATGTGATTCTTGGCAGTCTTTGGTG	CACCAAAGACTGCCAAGAATCACATCAGCTAAGACAAATTTCTCGTTTTATCTGACAGATCTCAAAATGTATCATCCTCCAGTTGGTTTGTAAAAACGATTCTCTTTTAATATCTGTTTATTGTTCAACATTAATGCTAATTTCACAAATTAATCATAGTCATTGTTGCCTACACATTGGGCTTTTGTTTCATTTTGTGCAATATTGATAGACATGGGTAAGTCTTGTCATGTCTGAACCCCAGTGCAGTTGAGCTCATCCCTCTTAGGATAGCATCAGAAGTGGAAGACCAGTGAGGTGCCCCATAATAAACGAAGCCTTCGTTTATTATGGAGTTCTCCCACCAGCTCGCCTGCATCTACGCTATTTTATCTGTTACCAGTGAGGTGCAACCACGAA…
OE_26292	TGTTTTTATGTGGTCATTACTTTCAGTGAAATAAAATCACATTTC	GAAATGTGATTTTATTTCACTGAAAGTAATGACCACATAAAAACATTTAAAAAAAATAAATAGGATGCGATATGACACGGAAGACAACAATTATGCAGAATACTGCCGATTAAAAGAATAAACTGAAAAGCAACACACTTAACATTATGTACCCAATATTTAAGAACAGCATTTCGGATATTTTTGTGCTTGCAGACTAAACTGAGACCAACATTCAACGACAAAAAAAAAAAAGTCACATAATCAGGTCAGCGATAACTGTAAGCATTCAACCAACACAAACTTGAGAGTGCAGAAGTGTATAGTGACACACAGGAGTGTCAACATCACAAAAATATTTTCATTCTCGCAGTTAAACTGGCAATTGTCTTTCATTACACGAGTTTGTTCAGCTTCTAC…
OE_92386	CACTCAAAGTTGCGTCCTCGTGTGCAGAAGTTTCTGACCAGGTACGGCAAGAATTTTTTGTAAGGAGTATAATATGCTGTATTTTTGCATTACGTTGAATATATAAGGTTTCTCTAATTGGAGGCACAGTTTTTTTTGTGTTAGGAGTCTACTATAGCCATTTATTTCAAGAGTGTCTCAATATGCATACAGGACTGTGTAATTAATTCGAGGTACAGGCGCAGCACTTTCCTCACGAAGTCTGTTTTAATCTTGCGAACAATGCCTATATATAT	ATATATATAGGCATTGTTCGCAAGATTAAAACAGACTTCGTGAGGAAAGTGCTGCGCCTGTACCTCGAATTAATTACACAGTCCTGTATGCATATTGAGACACTCTTGAAATAAATGGCTATAGTAGACTCCTAACACAAAAAAAACTGTGCCTCCAATTAGAGAAACCTTATATATTCAACGTAATGCAAAAATACAGCATATTATACTCCTTACAAAAAATTCTTGCCGTACCTGGTCAGAAACTTCTGCACACGAGGACGCAACTTTGAGTGGCGCAGGCCAAGGCATCTTTCCAGCAGGCACGCTAAATTATATATTTGGGTATCATATGCTGCTGAAAACATCCAGTATGTTGCCATGAGTCCAGCGACGGCCTCTTCAGCATCTATCACCGAG…
OE_7476	CTGTCAGAGAGGCTTTGCAAAAGTATCCATACATAAAGGACACATGCCGGTTTTTCAACGACTTTGAGACGCTAACTGGAAAGCCAGCCCTCCAGCCCGTTGAAACTGGTGTTGCAGAGGTTGTCAGTCTTACACTAAAAGGAACCATCACAAGTTCAAAGCCTCTGCTTGAAATACTACAGCAGGTTCCCCACCATCATGACAAATGCGCCAGAAGGAAGAAACATATTCTCGCTGTAGCTGCTCTTCGTATCCTGGGCCGCTGCCTACACGAGTGTCGTGCTGTGTCACAGCTGTTCGTACGCAAAGATGCCGACTATGTTCCACCCACACCATGTATACTGTACTCTGGTCCAACAGTTGAAGATGCCCAAGACATGCACCTTCATGTAGAACAGG…	CAATGCTCAGAACCACTTTTATGGAGCAGCAACAAAAGAGAGAGAAAAAAGTACAGACTGACTTGGACTGTCCAGCATTTTCGATGGCATAAGGGCAATCGTTGCAGACGTTATTTTACATTCACTATTTTGTTCATCAGTTTTATCACAGGCGCTCTCGGCTTCACAGTACCCAGCTTGAACCAGTGACATTCCATCAACGTCATTAAATTGAAGACATTCTTGCAGTACTTGGCGTGGAACAGCCAATAAGCTGCAAAGACTGCAGCAATACCTTCTTCTGCATCAATGACGCGGAGGACTTGCTCCTGTTCTACATGAAGGTGCATGTCTTGGGCATCTTCAACTGTTGGACCAGAGTACAGTATACATGGTGTGGGTGGAACATAGTCGGCATCT…
OE_37196	TAAAATTCCACACCTTTCAACCGTCCGGCTGAGTAGTAGCGGTGATGCCCAGACGTCAACATCACAGGTGGCCGTCATACCACACAAAGCTCGGCAGTTTACCTCAGGGAGTAGTACTGACTTGACGGAACACATAAGTGATGGTGCGGATCGTGATGGCAAGGATTATGAGCTTCCTGACTTTGGGGCCCTCCACGACTCTCTAGTTACCCTCTCCAACAGAGAGAATGTGAGGTCTTCCTTGGAGAATAAGATCGTGGAAGTGCTGTACCAGTCTATGGCTAGCATCACACTCTATCCAAGTCGTATCTTTTACTACAAGGCCGTGAGCCAGCTACTTGACCGATACAGCCATCTCAGAGACGTGATAGGAAGTGGCTTCGACTCATGGCTTGTGGC…	GAACCACTTTTATGGAGCAGCAACAAAAGAGAGAGAAAAAAGTACAGACTGACTTGGACTGTCCAGCATTTTCGATGGCATAAGGGCAATCGTTGCAGACGTTATTTTACATTCACTATTTTGTTCATCAGTTTTATCACAGGCGCTCTCGGCTTCACAGTACCCAGCTTGAACCAGTGACATTCCATCAACGTCATTAAATTGAAGACATTCTTGCAGTACTTGGCGTGGAACAGCCAATAAGCTGCAAAGACTGCAGCAATACCTTCTTCTGCATCAATGACGCGGAGGACTTGCTCCTGTTCTACATGAAGGTGCATGTCTTGGGCATCTTCAACTGTTGGACCAGAGTACAGTATACATGGTGTGGGTGGAACATAGTCGGCATCTTTGCGTACG…
OE_88534	TTCGTATCCTGGGCCGCTGCCTACACGAGTGTCGTGCTGTGTCACAGCTGTTCGTACGCAAAGATGCCGACTATGTTCCACCCACACCATGTATACTGTACTCTGGTCCAACAGTTGAAGATGCCCAAGACATGCACCTTCATGTAGAACAGGAGCAAGTCCTCCGCGTCATTGATGCAGAAGAAGGTATTGCTGCAGTCTTTGCAGCTTATTGGCTGTTCCACGCCAAGTACTGCAAGAATGTCTTCAATTTAATGACGTTGATGGAATGTCACTGGTTCAAGCTGGGTACTGTGAAGCCGAGAGCGCCTGTGATAAAACTGATGAACAAAATAGTGAATGTAAAATAACGTCTGCAACGATTGCCCTTATGCCATCGAAAATGCTGGACAGTCCAAG…	TCAGAACCACTTTTATGGAGCAGCAACAAAAGAGAGAGAAAAAAGTACAGACTGACTTGGACTGTCCAGCATTTTCGATGGCATAAGGGCAATCGTTGCAGACGTTATTTTACATTCACTATTTTGTTCATCAGTTTTATCACAGGCGCTCTCGGCTTCACAGTACCCAGCTTGAACCAGTGACATTCCATCAACGTCATTAAATTGAAGACATTCTTGCAGTACTTGGCGTGGAACAGCCAATAAGCTGCAAAGACTGCAGCAATACCTTCTTCTGCATCAATGACGCGGAGGACTTGCTCCTGTTCTACATGAAGGTGCATGTCTTGGGCATCTTCAACTGTTGGACCAGAGTACAGTATACATGGTGTGGGTGGAACATAGTCGGCATCTTTGCGT…
OE_1208	ACTAGCGAGTTTCCTGACGTTTCTCCTCTGGTAAACGTTGTCCGCCTGCCTACATTAATAAATTAATACTGAAATGAGGCGCCTTTCTTTTGGGAACGTTTTGACGTGTGTCTGCGTGAAGTGTGAACTAGTCAATTTCAAGGAGGTCTATGGGAAACCGTAGCC	TGTCATTGGGAGCTTCCCGTACGGGCGCCTTCGATATTTGCGTGCAAAACACGCATCAGCTTGTCTCGCTATAGTCCTCGCAATAACCCTTTTTGGAAGAGGGCCACCTTCTCCTGAGGAAGAAGAAGAACGCAGATCATTCCACTCGTTCCATCGTACTTGGGGCAACAGCAGCAGCCCTGGTTCCGCAACATCATCCTGGCATGAAACATGGTTCACGGAGTTCAGATATTACTCTCGGGAGCGTTCCTCGCCGTAGTTGGAGTCCGAGGGGACGACGCATCACTTCTAAGGGATCAAAGTGTCGTACCTGATGTGATCAGCAAAGCGCCAGAACACACGCTGACAGTGAAATACGGCAGTACGGTTGTCAAGATGGGCTCTGAACTCGACCTCGAG…
OE_59481	GCCTGTACGAAGCTGTCTGCTGTCTGTATCTGCTGCGCGAGTGCTACCAGGTCTACCCTCGGCACCTTCGAAGGTGGAACGTCTCCGGCCAGCTGAACTGCTCCATCAACTTGGCCATTTGTAAGTCCAAGCGGCATCATACCTCTATCAGACTCCATGC	GCATGGAGTCTGATAGAGGTATGATGCCGCTTGGACTTACAAATGGCCAAGTTGATGGAGCAGTTCAGCTGGCCGGAGACGTTCCACCTTCGAAGGTGCCGAGGGTAGACCTGGTAGCACTCGCGCAGCAGATACAGACAGCAGACAGCTTCGTACAGGCAAGCGTGTCGAACAAGCTAAGCGTCATCGTGGAACAAGTGAGGTTTCTTCAGAAGCAAGCGCAGGCCATCTTGGAAGAGGGCAAGCGTAACGCAGACTTGCATCATGCGGCCTGCAACTTCAAGAAGGTTCCCGGCTCAACGTACTACCTCTACAGGAGGTCGTCGGGGCAGAAGTATTTTTCAATGATCAAGCCAGAGGAATGGGGGACGTCCTGTCCGCATGAATTCCTGGGAGGAT…
OE_8330	CCATGTCGTTTATTTCCCTGTATTACAGAGCCCAGTGACAGCAGGCACTCTATTACTGAAGCATTATTTCCTCGAGAATGACACAGGGAAGTGCTTCAAAAATTTAAATTATTTCAAATGGCTCTGCAGGTTGTTCGTTCAACGTGTAGTTCAGGCTCGTGTAACTGA	TCAGTTACACGAGCCTGAACTACACGTTGAACGAACAACCTGCAGAGCCATTTGAAATAATTTAAATTTTTGAAGCACTTCCCTGTGTCATTCTCGAGGAAATAATGCTTCAGTAATAGAGTGCCTGCTGTCACTGGGCTCTGTAATACAGGGAAATAAACGACATGGCCAAGCGTTTGGCAGAAATTTGTATTTTAATAACCGAATGCTCTGCGAATGTTCCGAAGGTGTCTGGCGACACCTCAGGAACAGGTTCCTGGGGTGTCGCCAGTCATTCATTCATTTCTACTAGTTACGTACATCTTAGTAATCACTATCGCTGGCAAATGCCCCCTCGCCCCAACCATGAATGACAAAACTTGGCAGCTATGAAATTCCATCATTGAAATGCTTACGCTC…
OE_2323	ATTAGTGACTTCGTTCCTTTTCAACGTACAGCCGTACATAAGGTTGATATGTAGGTCACACAGGACTGCCAAAAGTCATGTGTCCGGTGTAATCTGCTGAGCACAATTTGTGTCATTTTCTCTGCGTGACTGTTCACCTTAAATTGTTTCAGATAAATACACAACATATGGTTATTTGTACGGCTGAGAACCTTTGAACAAATTTTTAGAGCTTGTCTTTAATAGTCTTTGCGGGAAATAAAGTCCCTGAGCGACGGAACAAATGCTGACGAGAATCAACAGCAGTTCGTTGTTTCAAACAGCAGTGTGCACAATGGGCTATATATCATTGTGTGCAGTGAAAAAAATTATATTCTACTGAATGCCTTGGAGTGCAATATGTGCTGACGTAACTTAGCA…	GCTGTTCATCGAGTAGTTCGACCCGGTTTTCAAACGGCGCTCAGAGTATAATGGTATAATCCTGGTATAATCCGAATGGGGTGGGTAGAATCCTACTCTGGAGTCAACTCGAGTAATAAAAGAAACGGAGCCTGTAGTGTCCTTTCCGGTGGCGCAGTCCCTTGACGGAATGGTCGATTGCGTGCTATCACGCGGAAGTCGCAAGCACATTTCTTATTTTATCGAAAAGTCTGGAAATGATCCAGTTCCCGCTTCACTTTGCCAGATAGGCTATATACCTTGGTTAGACTGGATCGCCTTACCAAGCGACATGTTGTGCAATCGACTTACAGTTTACGCATTTCGCGCAACTTGAGAGGGACTATTGCTTGTTGATCTACACGCTGGTTTCGACGGATT…
OE_59323	TGGCGTCGCTGCGCTTCCCGTGTATACAGTGCAATGCCTTCTGAATAGTACAATTGTAACATATACAGCATAATGTTTTATGCCACAGAAAACAGAAGATATTTGTGCTCGTGCCTTATAAGCCGAAAAGGCATTTTACCGAACCTTTTTGAAATCATGATAGTTTACAATGTCAGCCATTTTCTAACAACACAAAGCTGTATCTAGACGGCACTCAGGGTTTAACAGCGCCGTGTATCTCTTCATCCTGTAATTTAGTCTCCTTCCTTCGAGAGCTTTTTGAGAGGAGAGAGTGCCTAAAAAAA	TTTTTTTAGGCACTCTCTCCTCTCAAAAAGCTCTCGAAGGAAGGAGACTAAATTACAGGATGAAGAGATACACGGCGCTGTTAAACCCTGAGTGCCGTCTAGATACAGCTTTGTGTTGTTAGAAAATGGCTGACATTGTAAACTATCATGATTTCAAAAAGGTTCGGTAAAATGCCTTTTCGGCTTATAAGGCACGAGCACAAATATCTTCTGTTTTCTGTGGCATAAAACATTATGCTGTATATGTTACAATTGTACTATTCAGAAGGCATTGCACTGTATACACGGGAAGCGCAGCGACGCCACAAGATTGTTTAAAAAAAAAAAGCCGCATGAGTACAAAAGAATGTTGACATGTTCTAGGAAAACAATAGTAGTAATGCGGAACAAGGCTAGGGA…
OE_33256	CTGGTGGTTCAAGAACGGTTACTCCTGGACCGTTACGCACGGCGAAAAGTGGTGATGGGCAAGACTACTTTT	AAAAGTAGTCTTGCCCATCACCACTTTTCGCCGTGCGTAACGGTCCAGGAGTAACCGTTCTTGAACCACCAGTAGAGTAAGTGTTGTTTCTCATCTCCGTGTTCCTTAACAGCATTACGCAGTCCAATAAGCAGAGTCCGCTAGAAGTCTGGCTGGGGCAATAAAAATATCTGAGGGCCGTTTTATTAGCGTACCTGATGTATTTTACCATCTTCTGCCGTACGTCGGTCAACTCGTCAAAAAGTATTGATCATGCTTTCTATAGAACACCCACTGAATTCCTCTTTTGAAAGGTACACTTTGCAAATGTGGTATAATGCATTATAATTTGAGCAACACAGAGAACACACAGCTGTTTTTTTTTTTTTCTTTCTTTCTACGTAACTACTGAAACAAGCG…
OE_34451	TTCTTTGGGTGAAGATTTTGTCCACTGACCAAGTTCACTCTTAAAAAAAAAA	TTTTTTTTTTAAGAGTGAACTTGGTCAGTGGACAAAATCTTCACCCAAAGAACATACATGTCCTGCATTCCAGATTAACAACTTCATATGAAAAGCAACCGGCATGGTAAAAATTTTTTTTAAAACTTAAAAACCACAACTGTACATAACACTTGCACTGAGGTAATCTCCAGNGCCATTAAACATCCTTGCGCGATCCACTGTTGGACTGTTTTGGTGCGGTCAGTGATCTGAAAGTATTGCTGAGCCACCAGTATGGACAACCAAGCCAACATATTGGTCTGAGCGTTGGCAAAAAGCGTCGAGTACAAAATAGGAAGNCTGNAGCGTTGGCTGCACCCTTTGGTCCTTCATCACTTGCTCATGTTGTCTGCACACAGAAGCTTTCCTGTCTGAGGT…
OE_97328	TCAACCTGTATGGCTCTTCTATGAGTAGGCTTTCTGACATAATGAATTGAAGGTGGTGACGTTACTAACACTGTACAGAATGGCCATTCGCATTACAAACCTCCAGCCCGACCAAGCCGTCAGCTACTCACTGGCTCTTATCTGCGGCGAAGTCTTGGGCACAGACAACATTGTGTCTGTGTCAGTGTGCAACACATCTGCTGAGAC	GTCTCAGCAGATGTGTTGCACACTGACACAGACACAATGTTGTCTGTGCCCAAGACTTCGCCGCAGATAAGAGCCAGTGAGTAGCTGACGGCTTGGTCGGGCTGGAGGTTTGTAATGCGAATGGCCATTCTGTACAGTGTTAGTAACGTCACCACCTTCAATTCATTATGTCAGAAAGCCTACTCATAGAAGAGCCATACAGGTTGACAGGTTCCACACCACATTAGTTGCTATTCTGCTGCATCATAAATACTCAGAAATTATTCAGTGTTACCTAGTGCACAAGAGTACTTTATTATGTAGTGCGTTCCACCATGGTATGTAGCACTGATGATGTAGTTGAAGCACCCTTGGATCACAGTCAATGCGATACTAGCCTACGGTTCGAACAACGTGCGT…
OE_28753	TACAATCACTCATTAGGAGAAAATACGTTGTATGAATTGTGTACTGTCTCTATTAATAAGGACTTATCCGGTAGACAGCATCATAGTCCCATGTACTGTTACAACTGAATGGCTGTAGCAAGCTGTAGTAGCTGGTGGCGTCTACTTATTCTCTGCCCTTGTGTCATTGCATCCTGTTTTTCCAACACATTATATTATGTACAGCTTTCTGTATGTTGTGTGAAACAATAAAATGTT	AACATTTTATTGTTTCACACAACATACAGAAAGCTGTACATAATATAATGTGTTGGAAAAACAGGATGCAATGACACAAGGGCAGAGAATAAGTAGACGCCACCAGCTACTACAGCTTGCTACAGCCATTCAGTTGTAACAGTACATGGGACTATGATGCTGTCTACCGGATAAGTCCTTATTAATAGAGACAGTACACAATTCATACAACGTATTTTCTCCTAATGAGTGATTGTATAAGTACAGAGCAATATAGAGCGCATCTAAAAAATAAATAAACACGAAAACAGCAGTTTGCATGGTTGCAAACGACAACAATTACATAAATCCCCATTCAAGACTGTAATAATGCTATCCAACAGGGAGCAAAGGTGGCTTACCTATCACAGAACATAGTGT…
OE_14001	GATGCGACAGATGTACTGCAAACGACATGTCGGCAACAATAA	TCACAAGGACCGAGCGCGCATCTGTGCACTGCGCTTGGATATTTGACACTGCGTTTATGTATTGGACCATGAGGCACACCATGCAGCCAAATTTGACTGCGGAACGAATGCATTTGTTGCAGTCCTTGTTGGGCTGTGCGCTATTTGCAGTGGCGTACACAGCGTGCTCnnCACGTGTGAGCTTCGAAATCCAAACAACATGGGACAGTCGGCCTGTAAACCACACCCCGGTACGCGTTGTTATGTACCGAGAAAAAAATGGCAGCATTCCCGTCACTGTGTACGCGCCATTCTTCAACGACAGTCCCATTCCCTCCGGACCGGCGGGGCAGCCATTCTTCAGGTTGTGGGATCACGAAGTTGTGGAACTGTTCCTTCTTGGGGATAATGACCGCTACC…
OE_9139	TGGATGATGTGCAGAGAATATCTGAAACCAAACCTAAAAAGGAGTCTCAAACAGTCTTCACAACAGTGGCGTGGCATCTTAGGGTACCAAGGCAGCTCTTGAGCA	TGCTCAAGAGCTGCCTTGGTACCCTAAGATGCCACGCCACTGTTGTGAAGACTGTTTGAGACTCCTTTTTAGGTTTGGTTTCAGATATTCTCTGCACATCATCCACTCTCAAAGGGTGAAATAAAGAAGCAGATAGTGGGCACTGAACCCCCATGCTGTAGATGCGAATGACGTCTTTATTGTGGTGCAAGTGTGCTTATTTATTTATTGGCATACTTTAAAGGCCTAATGGCAGTACACGGGGGCTGATGGGCGACATGTATTACACATTCAGACAATAACAAATTTAATGGTGAGAAAATCCCAATCAATAACCATGAGGTCATAAAGTAAATGAACAAAAGCGAGGTGAATGAGAGCAAAATGGTCAAAATGAATGAGCAAGACAAATAATCTTTC…
OE_14772	GATATTTAGTCGGAAGAACCTTTTGTAACCGCATAGTGCCACCAGATGACAAATAAAGTATATATTATGTTGT	ACAACATAATATATACTTTATTTGTCATCTGGTGGCACTATGCGGTTACAAAAGGTTCTTCCGACTAAATATCATGAGTAAAATAACAGTTGGCTAGTTGAGTATCGCCCTAGAGTTGCGGCAGGAATGTCAAGTCACAAGGAGGTGTTTCAGTTTGTCAGAGTTTTCTTTGACATACTTAATTGTGTACGGGCAAGTAACCTTGGCACGGATATTTTTTGTAGAGATGTGGTCAAATGCACCCTTAGCCAAATGCTTCGCAATTCCTTGTCCCCTCATGGCTTCAGGGACTTCAGTATGGACCAGGTCTAGAGTATTTGGGTTAATGACTTCGTACTGTAGGACGGCTTTATCTTTTCCCAATCTTATAAAAAATTCCTTGTTCGTCTCGTCGTGTTC…
OE_55135	GCACGACGGAAGCTCCTAGCAACTGGACATTGCAGGATGAGTGCCACCTATTGGCAAACGCCACAGAAGGGCTATTCGACAGAAT	ATTCTGTCGAATAGCCCTTCTGTGGCGTTTGCCAATAGGTGGCACTCATCCTGCAATGTCCAGTTGCTAGGAGCTTCCGTCGTGCTTCCTTCTTGGCCTTGGCTTCCTTCTGCACCCTCATCCTCGCATCTGCCGAGGTTGCTTGCTAGCACCACAGCCGCGATAAGAATAAATCCAGGGCGCGCGTATGCCATTTCTTGAATACTTGCTTGTTTTATTGCAACCCTCCGTATGCCGCTGGCTAGGCGACCTGTAGCCTGAAGTCCCTACCTTTAAGGTGACTGCCGCAGACCTAGGAATCGATGTCTACAGGTGCTGCAGTGTCAGCAGCTTCCCTGCGTATGCCTCTTTTTATTGGCGTCCAATCTTGCGAATACTTCTCTATACAGAAATGACCTT…
OE_8797	GGCACGCTGAAGCATGAGCACGCTGGTATATATATCATAAACTGTTGACGTGCTCGGAGCCGGGGCATTTCAGACAGATGGTGACATAGTCTCCGGATATATTTTTAAGCTTGCATTTTACCACGGATTGTTTTCACATTCGGGGAGAAATGTATAATAAATGTTTTACAACAAATGAAGTAACGTTATTTCAATTTTGCTGCATGCTGAATTTCTGTGGACATGTGCTTTCTGCTGAAGATTTGTACCTTACACGTACACA	TGTGTACGTGTAAGGTACAAATCTTCAGCAGAAAGCACATGTCCACAGAAATTCAGCATGCAGCAAAATTGAAATAACGTTACTTCATTTGTTGTAAAACATTTATTATACATTTCTCCCCGAATGTGAAAACAATCCGTGGTAAAATGCAAGCTTAAAAATATATCCGGAGACTATGTCACCATCTGTCTGAAATGCCCCGGCTCCGAGCACGTCAACAGTTTATGATATATATACCAGCGTGCTCATGCTTCAGCGTGCCATGAAAAAGTTGAGCTCAGAAGCTCTTTGCTTCTCCTTAGAGATCCCTAGACTTTACTGCAGTACCCAGGCACACATATCTTAGCGTAACATTTTAAAACTAGGTGCGTAATCTCGGAACTTGCGGGCTAGCGACAA…
OE_49201	GAAGGGAGTACCAGATGAGTGGTACTTCGAATACATATCCTCCTCCTGCTATTTATGAGAAGTGTGCCAAGGTCTGTATTTACTATTCATGTAAGACATACATAACAATCTTGC	GCAAGATTGTTATGTATGTCTTACATGAATAGTAAATACAGACCTTGGCACACTTCTCATAAATAGCAGGAGGAGGATATGTATTCGAAGTACCACTCATCTGGTACTCCCTTCACTGGTCTTCCATTGGATTTACATGAATATATTGCGATGCTGTACTAAGTCGAAGCACCACCCGATGCGCAGAAACTCCGCAAGTATCTGACACCTGCTCAAACTTGAAGACTACTCCGTAGTATCATTCAAGTACGAGGAATTTTGCCACCATTAACGCGTATCGGATGTCCCGTAGGAACTATGTGTCAACTCCTTATTTCGAGCAACGCCACTTCGACAGACCTGTCGTAGATGAAGACTTCTCTCTGTGGAGGTGGCAGGTGGCGCCTCTGCAGTGCCGAC…
OE_5839	TGGAAGACCAGTGAAGGGAGTACCAGATGAGTGGTACTTCGAATACATATCCTCCTCCTGCTATTTATGAGAAGTGTGCCAAGGTCTGTATTTACTATTCATGTAAGACATACATAACAATCTTGC	GCAAGATTGTTATGTATGTCTTACATGAATAGTAAATACAGACCTTGGCACACTTCTCATAAATAGCAGGAGGAGGATATGTATTCGAAGTACCACTCATCTGGTACTCCCTTCACTGGTCTTCCATTGGATTTACATGAATATATTGCGATGCTGTACTAAGTCGAAGCACCACCCGATGCGCAGAAACTCCGCAAGTATCTGACACCTGCTCAAACTTGAAGACTACTCCGTAGTATCATTCAAGTACGAGGAATTTTGCCACCATTAACGCGTATCGGATGTCCCGTAGGAACTATGTGTCAACTCCTTATTTCGAGCAACGCCACTTCGACAGACCTGTCGTAGATGAAGACTTCTCTCTGTGGAGGTGGCAGGTGGCGCCTCTGCAGTGCCGAC…
OE_5188	AGGACGGAGTTTTTTCGAATGCTTTTCTCCTTGTTCTCGCAAGTTTGTCAGGTTCTGGCCTCCGATATTCGAGTCTGAGATGAACTGATGGAGTTGGCGTGCGTGTATAGTTATTGGGACACGAACACTGCAGTGACTTTGTGTGGAAGTGTTGATGTATTTGGCCTTTTTTTTTTTTTTTTTTCCAGCATGTTTTTTTTTTT	TTTCGGTGTTGTTCGTTCCATGGTTCAGCAGTCTGCTTGGCATTTAACAAAAAGCCGCAGAAGTGGTGGTATCTGTAGCATGTTCCTTCAGTAAAACGGTTCTCTGTGAAACGTGTTGGTATTACACCGCAAAGCTAGGGTGAAGAAAGCATCTTCTTCGAAGCACCTGCTGTTTTCATCGGCTGACAAAGAAGACAACATCCTTCCCTGCCGTGTTCAAGCATGAGCTTCATTTTGCTCTGTTTCCACGGGTGGCATTCTTCGTCTTCCAAACACTTTCGTCTTTAGTTTCTTTAGCGGATAATATTTCAGCAGAAATTTGCTTATCGCACGCGTCTTTTGCACGTGATAGATCGCATGAGGATCACGTGACACCAGCATCTGTCGTCGCTTGGTCCG…
OE_14630	AATGAGGGTATTGTACATAAAAAACTATTTACAGTATACGAAGCATAGCCGATCAATTACAAAGGCAACTCCTGTACAAAAACATTACACATTCATGATCTTGGCGCTGTTTGTCACCAGTGTCACCGCCGTCAACCGTGCGGGAAGGTTCCTAAATCAATAACTAGACAACAAAAAAGGACTTTTGCTGCTCTCTCGTTCCTGCTTACATCCGTCAAACAAGTGTAAAATGTAANTAAAAAGGGTAATAATATCATTAAGTAGTTCCGCAAGACTGATGGAGTATAGTCCGAAGTATCTACTCCGCCGTCCGTGATCCCGGAAAAAAGGCAAAAAAATCACCGCGGGGCTCTTAACGTGCCTGGGCAAGCAGTAAAGGCTACACAACCCCCCCCTCCG…	ACATGCAATATTTGATGTCTGTTCCAGGGTTGGCAGATGCAACTGCAACGCAGAAAAAGGCGGACTTTCTGCTGTTTTTTCAGTCTTCAGACAGCATGGAAAACACCTTGTCTCTGCACAGAGAATGACGTAGACTCGAAAAATATTGTAGAGGCTTCGTCGCGGTCAACTAGAAAGCATGCAAAAAGACACTCAGTTCGCGTGCAATATATTCGCAGCCTTGAAGCACGGCTCTTCTGCGGAGATGCCTCACCAAACTGTCCATCCAGTCGAGAGACTGTTCCCGTCCGGCACACTAACAGAACTCTCTGGGGGACCCGGATCCGGAAAGAGTCAGATCCTGTACACCCTAGTCCTACCACACCTCAGTCGCCGACAGCACGTCGTATACTTTGACCT…
OE_36248	CCGGGCTGGAGGATCGAGAGGTGCAGACGGAAGATAGTGAGGGGACATAGGGGAGCATAGGGGTAGAGGCGGTATGAAGTCTATAATTTTGTGATTATTTCCGTTATGGCTTCACGAGGGCAGTTTGCAAGTGTATAGGCATCGACGGGGTCTATATCTTTCTTTCGTTTTTATATCCCACCACACTTGGACACGCTATAATGGCATGCTAATCACCCGTAGACAGTGGTATTGGAGTGTGTTCAAAACAGCTTAGCGATTCGTACCTCAAAATAAGCGAACAGGTACCTGAAAATTATACATTGCATTATACACTGTTCCGCTGGTCTGTTTATATAATAAATAGTATTTAT	ATAAATACTATTTATTATATAAACAGACCAGCGGAACAGTGTATAATGCAATGTATAATTTTCAGGTACCTGTTCGCTTATTTTGAGGTACGAATCGCTAAGCTGTTTTGAACACACTCCAATACCACTGTCTACGGGTGATTAGCATGCCATTATAGCGTGTCCAAGTGTGGTGGGATATAAAAACGAAAGAAAGATATAGACCCCGTCGATGCCTATACACTTGCAAACTGCCCTCGTGAAGCCATAACGGAAATAATCACAAAATTATAGACTTCATACCGCCTCTACCCCTATGCTCCCCTATGTCCCCTCACTATCTTCCGTCTGCACCTCTCGATCCTCCAGCCCGGCAGATCCAGACTTCCTTCCGATGTCCAGCAGCTCGCGCAGGACCTC…
OE_68718	TCTGGCTGACTAGCCTCTCGGATACATTATTTATGTACATGGTAC	GTACCATGTACATAAATAATGTATCCGAGAGGCTAGTCAGCCAGAGGATTTAAGTATTTATTGCAAGACAGTATTGTAACACTGCAAGTGTTACTATGTAACAGACTCTTCATCAATTACAAAATTAAATTTGAAGCTGTTCTCCTCAGTGGAGCCATTGTCACCAGCGGTCACTTTCTTGATGAATTTTGCTTGGGAGCCAGTGGCCACTTCTAGCTTCATCTTCTTTTGCATATCTGTTTTGTATCTTGCATGTTCCATTTCCATTTTCTCTCTGTAGTTTCCTAGTGCAGAACACATCACTTGGCGCTTCTTTACCATAGGTGCCTTAGGATTCTCGAGGGCTCGTAGTGCTTTTAGCCTGTCGTTATATAGCCTTGTGTTTGGGTCCATGTCTGA…
OE_40108	GTAACACTTGCAGTGTTACAATACTGTCTTGCAATAAATACTTAAATCCT	AAAGCGGCATGACATCTCGGAGGAGACCACATGTAAGTAGCTTTGGTGCACGTCATACAGCACCAGGACAAGAACGTAAAGTTACGCTGGGACACGACCCCGATGCAAAACGTGAAGGATCTACATGCGTTTATCCAATCGCTCGTAATAATTTCGGTGATGAACGTGTTGCAGTTCCCCAAACAGAAGAATCCAGGTGTACAATGTGAAACACCCTCCGAAGAACCTCAGATGGAAGAGGAAATGCAGGAAAGGTTTGAGCGCGAGCTTTGTTGGTGCACTGAGCAGCTAAGCATAATGCTTTCAGACATGGACCCAAACACAAGGCTATATAACGACAGGCTAAAAGCACTACGAGCCCTCGAGAATCCTAAGGCACCTATGGTAAAGAAGCGCCAA…
OE_16373	GCAGACAGCATTGGTCGAAACGTTTATAACATGTTACAGCACTTCGGCCTATATATAAAGGCGTTTAAAGTGTAACTAACGCTACGTGGGCGTGCTAAAATAAAACTATCCCTGTTTCCGTGCTGCAGAGCG	CGCTCTGCAGCACGGAAACAGGGATAGTTTTATTTTAGCACGCCCACGTAGCGTTAGTTACACTTTAAACGCCTTTATATATAGGCCGAAGTGCTGTAACATGTTATAAACGTTTCGACCAATGCTGTCTGCTCTTTATTGACATGATAACGCGAACCATACGCAAGTCCGGACGGAACTGAACGCGCACCTGTTTTTGCGTAAGGTTTGATAACCATCAGCTTTAGAAAGTGCGTCATGCCTGCTATCAAGTTACGTGCGGCTACTTACCTTTCTCCTGGCATACCTGCTGAATACTTCGAAGGTATTCTTCACTACCTCGAGAGAAAACTGAACGTTCATGCTACACTTATCTACGAGTCTCGCTGGTACGGGCCTCCAGTTGACAGGGACGATCCT…
OE_2629	GGCAATAAATGAAGGCAGTTTACCTACATAGTTTCTTTGGGTTCTCC	GGAGAACCCAAAGAAACTATGTAGGTAAACTGCCTTCATTTATTGCCAAATGTGCTTGTTATGCGGCTCGCTTCTCAGTACAAAAGAAAACACTTTGCAACAACAATTCCTCCTCTAACTTCGTCAAAGACAGGCAACCAGTTGCGAAAATGATCTCGTCTTCAGACACTTCGGTCGATCTGCTCAGTGGGGGGATGGGGGAAGTGAAACATAAATTACAACAAAAACTGGGCAAGGTAGAGGAATGTATCGTGGTACCGGAGGACGACCGACGTCTCAGAAATGAAACACGAAATGGAGAAGAAGCATGTACAGAACAGTTTTCGGCCGATCTCTGTTGAGGGGGAGGAGTGCTCCAACTATCTTCGGTAAACGGGTGCGAGGAGGGCAGGGGTATCA…
OE_26994	TACATGTGGTCTGCAATGCTTTCAGGATCAGGTACATCCCTCAGGACCCAACCTGTTCTTTTTGTATCCTTCAGCTTTCCCATATATAACAAAAACTTCAATGTATCAGCAGTATTCGTCATGTTGCTCGGGTTCAAACCTCTCCAAGGTAAACGAAATTTACCTTCGAGTTTAG	CTAAACTCGAAGGTAAATTTCGTTTACCTTGGAGAGGTTTGAACCCGAGCAACATGACGAATACTGCTGATACATTGAAGTTTTTGTTATATATGGGAAAGCTGAAGGATACAAAAAGAACAGGTTGGGTCCTGAGGGATGTACCTGATCCTGAAAGCATTGCAGACCACATGTACAGGATGGCCATTATGGCGATGATGATAGGAAACCGTATAGATGCGGGAGTCGACAAAGACAAGTGCATAAGGATAGCGTTGGTACACGACATGGGGGAATGCATTGCAGGTGATATCACGCCGGCGTGCGGCATCAGCAAAGAGGAGAAGTTTAAAAAAGAGCAGGATGCCATGCGCACATTAGGACACCTTGTCGACTCCAAGACAGGCGAAGAATTCCAGG…
OE_27162	GCTGCAATGCCTCGGTGATGTGCAAGTGTGTGAGAGTATGCTTGTAAATTAGGATGGTATAATTTGTGGACATGTTCATAATGTGTGTGTTGTTCATATGTACATAGCCATTTTCTGTATATATGTAAGAACCCTGAGGTGTGTGCGTGCAAGTGATGTCTTCTTTTCTCCCCTAAATTTGTGATACACAAAAATGATGCAATCTGTACTTTCTCTAGCTTTTTGTTGTATGTTTTTTTTAAAGAATATTTATTGCCAGAAAAATAGCATGAGCGATGTTGTCATGTGGCCCCCTCCTTGCTGGCATTTGAAACAATTGGGTTTGTATACATGTACATAATCCCGATCCTTCTGGCACAGATGTGTACATATATTTATATTTAAGACTGAAGCGTTGGC…	CCATTCCAAGCGAACAATCGGGTTTCGTGTCGAGTGGTCGGCGTTACCGGTAAATATTCAACATCGGAGCGTGTTTCTTGGATTTTGTGCCGTACGTGGATAAAGGATCGCCCCTGGATTAACTTGTGAATGTGGTACCGAATGGGATTACACAAGCGCGGGTGAGAGGTTCGCCGCGTTGTCGCCATGGATGGCGAAGCCAAAATGCGAGGTTCTCGTTCACGGCGCCGAGAGCGGGCAGCTAGGATGCAAAAGCAGGCACTGCGCTGCCAAAGTGGTGACGACGGCGATGAATCTCCAGGTCGGGCTAAACCACCCAGGCCTCCAAGTCGGAAGAAAAGGAATAAAGAACCAATTTTCGAAGAGGATGTGATCGACGGATTTGCAATTCTTAGCTTT…
OE_11657	AACAGCATCGTCGCGCCGAACTGCGACGAAATAGCTGTTATCCACACTATACCGACTATACAGCCAGGTACACCATCAAGTCAGTGCGACGTTATCGGAGCTAAACGGGAAATCCGCGATTCCGCGATAAGCTCGTCTACAAAACCGGAACCCCACCGCGCAACTTCAAAAANGGCGAGGACACCCGTGGC	GCCACGGGTGTCCTCGCCnTTTTTGAAGTTGCGCGGTGGGGTTCCGGTTTTGTAGACGAGCTTATCGCGGAATCGCGGATTTCCCGTTTAGCTCCGATAACGTCGCACTGACTTGATGGTGTACCTGGCTGTATAGTCGGTATAGTGTGGATAACAGCTATTTCGTCGCAGTTCGGCGCGACGATGCTGTTGGTGGTGGTCGTTTTTGTATGGGTGTGACTGAACGGCACGTAGGTTGCGATGGTTACTCATTGGTATTTCTTAGCTTTTGCGTCTATTGTGGCGCTTTCATTGATATTGCATGCCCTCATATGCTTGCTTGGACACTTGACGAGGCGAAAGCAAGTAAAAAATGCAAGGAAGGTGTTAGTTGTCATAGCGCATCCCGATGATGAAAGC…
OE_88280	ATCTCAGAGTTGTATGCAAATTATTTCTCATATGAGGGAACTCACCCCATGTGCAAAAAAATTTATTATTCGGTGGTTGACTAATTCATTTTACTATA	CGCTTCAGTTTTCGGTGGACGAAACAGCAGTCAACAACGTGCTTTGTGAGCGCACATGGCCGAGTAGTGAGCGGCACTGACACAGGACGCACTCCTCGATAAAAATAATTTATACCGCTTTACGATGACGCTAGAGCAATCTACAGCGGAAATCTTGCAGTTTTTATCGAAGGACGCAGCATTGGTAACAAAGTTGCCTGCTGTCTTGTACGTTTTAGGGCTTACTGCTACGGAAGACGGATTGAATTTCCTCCATGAAAACAAACAACTTCTGAACGCTGTTGCCTCACTCATCGATGATCCCGCAAACGACGTCGCCTCAAAGTGTTACGACAGCCTTCTCAACGCCACATCTGACCCGAGGATATCATTGCACTTTCTCGAGCATATTACATTTGT…
OE_96798	TAGTAATCGTCCATTTACCCTAATCGTGGCGCCACACATCTTATAACGGACCGTACCTTACGTTTTTGAGCTCCCTGCAACATCTACGACAATGAATATACTTCCGAAGAAAAGCTGGCACGTCCGCACGAAGAGGAACATCGAACGAGTTCGAAGAGATGAAGCGCTTGCAGCTGAAGAGGAGAAAGAACAACAGAGACGCATTCAGCTGGCAGAATCGGAAGCACGTATTAATCTACTCCGTGAGCAGGCGAAACTTCGTGCCAGTCGACACCATTCGGTAGTGGCCGACGTCAAACAACCCTCATTGTCAAATCAGGATGCAGATGAACAGAAGCAGAGAGATCACGTGAACTTTTTTAGTGAGGTCGAAGGTGCTCAAAGAAGCTTGCACAGCAA…	TACTGGTTGTACATACCATAAAAACCTTTAATATCATGTCCACAATTTTTCACAACTCAGACTCAGGTTACATAGTCGCGGCTACTAAATGTCGTGACTGCACAAATTTTGTCCAAGAGTCAGTCCTTCCCCCAAATTATCACATGCCATTAGAATCTTCAACGATCGGGGGTTCGTGAACATTTTTTTCAGGCTTTAGAGTGTACCAGTTCTTTTATTCTGACCCTATATCATGCTTACTGAGACACTCTGTATGTGATATGCAGTTAATAAGCTAGTAGAACATAGTCCCAAGAGTAAAATGAGCCAGCAGAGTTGTGTTCGGTTTGGAAAACCGGTACAAAATAGTTTTGATTCCTTCCCTGAAACCTCTCAGCGCCGCTGAGAGATGAACGAGCA…
OE_96798	GGAGTCTTTTTGGAGACACTCTGTTGTGTGTAAAAGCTGTAAAAAGAATAGATTTGTACATATAATTTGTTTGCAAAACACATGTAGGGAATAAAATAAATGGTGCAGAGGCCAATATTTAACGTGCCAGCAAAAGAAAGTAGAAGACACTTGTACCGAGAATATTAAAATGCGGACAGTTGGAGTTTTTACACACCCATTGAATGGAAAACTAGACAAGTGTATGGTTTTCTTGCATATTGTGGGATAATGTTTTTTTGTGCATGATTATATTATTTTGCCCCTGTCTAGGAGAACTGTTAATGACGACTGCCTTGAATGAGTTTTTCAACATTGTCCGAGCACTGTGTTGTCAAGAATGTCTACAGTGCCAAAAAAGTGAAAATGAATCTCAAGTGT…	TACTGGTTGTACATACCATAAAAACCTTTAATATCATGTCCACAATTTTTCACAACTCAGACTCAGGTTACATAGTCGCGGCTACTAAATGTCGTGACTGCACAAATTTTGTCCAAGAGTCAGTCCTTCCCCCAAATTATCACATGCCATTAGAATCTTCAACGATCGGGGGTTCGTGAACATTTTTTTCAGGCTTTAGAGTGTACCAGTTCTTTTATTCTGACCCTATATCATGCTTACTGAGACACTCTGTATGTGATATGCAGTTAATAAGCTAGTAGAACATAGTCCCAAGAGTAAAATGAGCCAGCAGAGTTGTGTTCGGTTTGGAAAACCGGTACAAAATAGTTTTGATTCCTTCCCTGAAACCTCTCAGCGCCGCTGAGAGATGAACGAGCA…
OE_21520	TTCTTCTTTGCCTCTGCACTTGATTAACCATTATCACTGTTTGTGCCAATATTAATTTTGTTTGTTGACAGAGTAGCAATGCTTATCAATGTGAATGTGAAGAACTTGCAGAATCGTGGAAGCGTATCTGCAGGCATGTGCTTATTATGAGAGTGGCAATAAAGCAAGAAACTTTCTG	CAGAAAGTTTCTTGCTTTATTGCCACTCTCATAATAAGCACATGCCTGCAGATACGCTTCCACGATTCTGCAAGTTCTTCACATTCACATTGATAAGCATTGCTACTCTGTCAACAAACAAAATTAATATTGGCACAAACAGTGATAATGGTTAATCAAGTGCAGAGGCAAAGAAGAATGTGTAGACTGTAAAAGTGTTCCAGTGTAATAAAAATGTCTCTCTAGCACTGAGCAATAAGTAATAAGAGTTCAGTGGTGGGTCGTGAACATGGCTCACAGGGATGCAGCAACACCACTGTTCATCGGATCAGAGGTATGAATTGTGGGTTTTCTTGCATATGTTCTTCAATGACAATCTTGGGTGATGAAAACTTTTGGTGACATCATCACCACAGTGCT…
OE_25932	AACCTAGGTCAGCGACGACTCTGTTTTCAATTTCACCTTGAGAATATATGTGGTGTAGCATGTGTGCTGCAATGTCTGGAGGTGTAGGATACTGTTCAAGCTGTACATCGGGAGAATCAAACGTATCCACATCATCGAGAATTGACTTCAGATGCTTCAATTTCATGCTTCCTTGAGATTGCTACAGTCTATGAACTTCCGCACCACAGAACGCACATGGCAGCA	TGCTGCCATGTGCGTTCTGTGGTGCGGAAGTTCATAGACTGTAGCAATCTCAAGGAAGCATGAAATTGAAGCATCTGAAGTCAATTCTCGATGATGTGGATACGTTTGATTCTCCCGATGTACAGCTTGAACAGTATCCTACACCTCCAGACATTGCAGCACACATGCTACACCACATATATTCTCAAGGTGAAATTGAAAACAGAGTCGTCGCTGACCTAGGTTGCGGCTGCGGCGTTTTAAGCATTGCTGCAGCTGTTCTGGATGCGAGCTATGTAGTTGGTTTCGACATCGACTTGAACGCCTTGAAGATCTGTGCAAGGAACTGCGAAGAAATGGAACTCACCTCGATTGATATGGTACAAGTTGACGTCACGGCTCCAGTTGACTCTCGGTGGT…
OE_8014	TGCTTCAATTTCATGCTTCCTTGAGATTGCTACAGTCTATGAACTTCCGCACCACAGAACGCACATGGCAGCAAACAGTATCAACAACTAGAATCACTAAATAAACTTCGCTAGAGAGTACGGTCATGAGGCACGCCTCCA	TGGAGGCGTGCCTCATGACCGTACTCTCTAGCGAAGTTTATTTAGTGATTCTAGTTGTTGATACTGTTTGCTGCCATGTGCGTTCTGTGGTGCGGAAGTTCATAGACTGTAGCAATCTCAAGGAAGCATGAAATTGAAGCATCTGAAGTCAATTCTCGATGATGTGGATACGTTTGATTCTCCCGATGTACAGCTTGAACAGTATCCTACACCTCCAGACATTGCAGCACACATGCTACACCACATATATTCTCAAGGTGAAATTGAAAACAGAGTCGTCGCTGACCTAGGTTGCGGCTGCGGCGTTTTAAGCATTGCTGCAGCTGTTCTGGATGCGAGCTATGTAGTTGGTTTCGACATCGACTTGAACGCCTTGAAGATCTGTGCAAGGAACTGCGA…
OE_58100	ATCATCGAGAATTGACTTCAGATGCTTCAATTTCATGCTTCCTTGAGATTGCTACAGTCTATGAACTTCCGCACCACAGAACGCACATGGCAGCAAACAGTATCAACAACTAGAATCAC	GTGATTCTAGTTGTTGATACTGTTTGCTGCCATGTGCGTTCTGTGGTGCGGAAGTTCATAGACTGTAGCAATCTCAAGGAAGCATGAAATTGAAGCATCTGAAGTCAATTCTCGATGATGTGGATACGTTTGATTCTCCCGATGTACAGCTTGAACAGTATCCTACACCTCCAGACATTGCAGCACACATGCTACACCACATATATTCTCAAGGTGAAATTGAAAACAGAGTCGTCGCTGACCTAGGTTGCGGCTGCGGCGTTTTAAGCATTGCTGCAGCTGTTCTGGATGCGAGCTATGTAGTTGGTTTCGACATCGACTTGAACGCCTTGAAGATCTGTGCAAGGAACTGCGAAGAAATGGAACTCACCTCGATTGATATGGTACAAGTTGACGTCA…
OE_3306	ATGTAATAAATGTTACATTCCAACATTCTCTGTCCATCCTT	AAGGATGGACAGAGAATGTTGGAATGTAACATTTATTACATTTTGCCTCGTAACAAGGTAAAGCAAACAATTACACGCAAGCGCAATGTAATGCGCCTGTATAGGGCGGCTTTATTTTTAAAGCCTTTCAATACCAGGCAGAAGATCTGTTCAAAATATGTGCAGAGCCGATACTGACTAAATCCATTTGCTACGTAAGCTAAAAGACTGGCATATATTACTTGTATATGGTGTATACTCATGCAGTGAGTTGCAATGTGAACACATGAATGTAATGAATGATGCAGTGAGTGTCTGTCAACATCAGAGCATAATACAGTGGAATCCACTTGTGAAAGCTAGAAATAAATTGCACACTGCTTATTTCTTTCACATTTGTTGTTAGCAAGCCGTTCAAAG…
OE_3305	ATGTAATAAATGTTACATTCCAACATTCTCTGTCCATCCTT	AAGGATGGACAGAGAATGTTGGAATGTAACATTTATTACATTTTGCCTCGTAACAAGGTAAAGCAAACAATTACACGCAAGCGCAATGTAATGCGCCTGTATAGGGCGGCTTTATTTTTAAAGCCTTTCAATACCAGGCAGAAGATCTGTTCAAAATATGTGCAGAGCCGATACTGACTAAATCCATTTGCTACGTAAGCTAAAAGACTGGCATATATTACTTGTATATGGTGTATACTCATGCAGTGAGTTGCAATGTGAACACATGAATGTAATGAATGATGCAGTGAGTGTCTGTCAACATCAGAGCATAATACAGTGGAATCCACTTGTGAAAGCTAGAAATAAATTGCACACTGCTTATTTCTTTCACATTTGTTGTTAGCAAGCCGTTCAAAG…
OE_85178	ACACCAAACAGTGAAATCAAGTGGAAGCAGTGGAAGCAGACTGTTGTTCTTCCCATTGATTCTTCTGTGTCATGAGGGAAAAGAATTTATAAGGATTTTGTATTCGAGGGCATACTGACACTGTCCTCGTAACTGTTGTGTACCATGTTGAAAGCGGCGGTCTTCGAGTTTCACATAGCACTAATGAAGACTAGCCAGAGGAAAGTGTGTTGTATAACTGAGCTGTATATCTTAAGAAGCTGCGACTCAGTGTTTTCGTCTGGTTGCTAGACAGTTTCTATTTTGCATCAAAGCATCTTCTCTGATCATAACTGAATAACCGTGATGTTTCGTCGTCTTGCTTCATATGTTGCGACGTGCGCGTGCTTGCACGCTTATGCAGCCAGATACTGTATTGAA…	TCGTCAAAGGAATCTGTGAAGAAAAGACCGCATAACGCGCTTTCGTTTGCAACGAAGCAGCAAATCATACAAGAGAACAATCGTGTCGTGCTGTCGAAAACGCAAATAGCAAAGAAGTTTGGAACTCCGAAGTCCGCTCTCTCAAGGATATTGAAGGAAAAGGAGAAGATCCAAGGTGCCCTTGCAGCAGGAAATTTCGCTGCAGACCGAAGACAGATGCGAACAATGCCGTACGAAGAAATCGAGAAGGTGCTCTTTCTGTGGTTTAAGCAAGCATGGAGCAATAATTTCCTGATCAGCGTGCCTGTGTTAGAAGAGAAGGCAAAAGAAACAGCTCTGCACATGCGAATTGAGTGACGGCTGGCTTAGCTGTTTCAAGAAGCGGCACGGCCTTGTCTT…
OE_11541	TGAAGACTTGCCAGGAGGACGAAGAAGAGAAATACTTTGATTCTGAAGAGCCCCAAATAGCAACTATGGAATGAAAAATATATGTGTTGTATCCACATTTCAGAGTAGCAGTATTTATTTTGGAAGAAATTTCCATATAGAATCCAGCAACAAATGGGAG	CTCCCATTTGTTGCTGGATTCTATATGGAAATTTCTTCCAAAATAAATACTGCTACTCTGAAATGTGGATACAACACATATATTTTTCATTCCATAGTTGCTATTTGGGGCTCTTCAGAATCAAAGTATTTCTCTTCTTCGTCCTCCTGGCAAGTCTTCAAAGAGTCAAATTCAGTGTTGTTATCCACAGACCCATAATCATAATCTCCATCCTTGCCGGCCAGGAAAGACTCGTACATGATGTTGACAAATTCATTTCTCAGCATGTCCTTCTCACTGCTAGGTATTGGACCTCCACAAAAATCTTCGCACGCCTCCTCCTCAGAGTCGCTGTCATTCTCTTCAAATGCGGCTTCTTCGGCGTCCTGTTGCCTGCGTCTGATGCTCTGCAGTTCAGTC…
OE_3961	AGCATACACATCTTATCCATGGCCTTAGGATGCCGCTAATAAATTAAGCACTTTGGTCACAGATCCACAGCTATCTCTTTTCTACACGTCATGGTTC	GAACCATGACGTGTAGAAAAGAGATAGCTGTGGATCTGTGACCAAAGTGCTTAATTTATTAGCGGCATCCTAAGGCCATGGATAAGATGTGTATGCTTCCTGGAAAGACAGTTTTTTGTATGCTTTTTGAACTATGTACGATATGTCAAGCATAATTAATGCCAGGCCTGCGATTGTGTGTCCGAAGTACAAACGGTATCCACAAATGTATATACAGCATTGTACATGACGATTCAACAGCAATATCCTTCAGCTAACCGGTTACAGTACCAAGTATGTACAAGTAACTTGTCGTGATAACTTCTTTTATGTCACAGAATCACACTTGTAACTGCGTCACGACTCTAGCAACCTCCAACGTCGCTAGAAGTTCCCTTCGGAGCACCAACCCACTTTCAA…
OE_2333	CATTTAGAGTTTCACGAAGTAACTACAAGCAACAGAGAATAAATGCCTGAAAGCCAGAATTCATTCATTTTATTCATTGATGCCTGTCCTGCACATTACATTTGCACTTTATAGTGGTGGCACACACTACTNTGAATGAGCATGTATTGTTTCCAGAACTAAGACTAATAAAAAATTTTAAATTATAATGAATATTTTA	TAAAATATTCATTATAATTTAAAATTTTTTATTAGTCTTAGTTCTGGAAACAATACATGCTCATTCAnAGTAGTGTGTGCCACCACTATAAAGTGCAAATGTAATGTGCAGGACAGGCATCAATGAATAAAATGAATGAATTCTGGCTTTCAGGCATTTATTCTCTGTTGCTTGTAGTTACTTCGTGAAACTCTAAATGAACTAAATCACTCTCTAGGCCAGGCAAGCCAGACTTCCAGAAAGTTTTCATTGTTCAAAAGGGTGGGAAGGTAGATCTGTTCAACACAAATCAGTTGTTAGTAGTGTTCAAAACCTGTAAACTGATATTAAGTCCCTGTACTCTTCCTATGCACAAGCTCTGCTGCAAGTTAGTCTGCATCCCACCACCATAAACAACAA…
OE_4154	ATGAGGAAACATGACCTGTTGGAACGGAACTAAAAACTTCCACATTTTCCATTAAAATTTTCCACATTCAGAGTAAAAGATGCAATATAATGCTTCCCACAGAAACAGCTTCAGGTTTTTTTATGAACAAGTAAACTGTACCTACTAATGCTCAGCTAGCATGTCCCCATCTCTTTCATGGTAAAATAATTGGACTGGATGAATAAAGTGAATTTCATAATGAACATACTGTTCATATGATA	TATCATATGAACAGTATGTTCATTATGAAATTCACTTTATTCATCCAGTCCAATTATTTTACCATGAAAGAGATGGGGACATGCTAGCTGAGCATTAGTAGGTACAGTTTACTTGTTCATAAAAAAACCTGAAGCTGTTTCTGTGGGAAGCATTATATTGCATCTTTTACTCTGAATGTGGAAAATTTTAATGGAAAATGTGGAAGTTTTTAGTTCCGTTCCAACAGGTCATGTTTCCTCATTCTGCCACATGATTACATGTACAAACTGACAAAGCATCCACAGCAACCATGTAGCAGGGAGACTAGGAGCCGTGAGAAAGATGGGATACAAACATACACATACTTCACTGCATACTGCAACGTTCTGTACATTTGGAAATGCTATGAGCTTACTGCT…
OE_1589	TTTTTTTAATATGGAAGATACCACGAATCGTTCACTCAGACACAGCCCACTACAAACAGAAACG	CGTTTCTGTTTGTAGTGGGCTGTGTCTGAGTGAACGATTCGTGGTATCTTCCATATTAAAAAAATAATAAAATGTTAATTCTGGAAGACGATCACAAGAATCATCTGAAATTTCTCTCAACCATCGACGAAGCAGCTGCGAGAGAATTCTGCAAGACAGCGAAAGAATTCCTGCTCCGTGGCGTGAACCCCAAAGTGTATCAAACAGCCGCACAGAAACTGCAAGTTGAAGTGGAAGTTATCCAAAACGCAGTCGAAGGAACGGCACATCTGTTACTACAAGCCGTGAAACTGAAGCTGAACGAACAGCAGTTCAAGGACTCGCTTCTTCTCATTGACTTACCCGAAACTGTTCGCGAGTACCTTTTGCAGTTCCACAGCGAAAACGAGAAAGATCTGC…
OE_72545	AAAAATGCTGTAGTGTTTTAATCCTGCAGCAAAAAGGACTGCATAATTATCAGA	TCTGATAATTATGCAGTCCTTTTTGCTGCAGGATTAAAACACTACAGCATTTTTTTTTTTTCCAGAATCGTCAGCGTAGAATGAATGAAGTGTTCTATCATTGATACTACCAGAGTTTAACAGAGATGTTGTTGCCTACTGTGCTTGTTACTTACTTCGAGCTTTTGGACCTTTTCGGATGAGAACTGTTTCACTTGTCCGCTAGCCTCGTTGACCCTACTAATAAATTTCCTAAACAGTTCAGATGTAGACATCATTTCCATGCTTTCTTGGCTAAGTGATTTCCCTCTGATCATAAAATGTGCTGTTAGTTGTGCCGCTCTTCTGAATGGATATGAATCAGCCAGCCTTTGAATCAGTTGTTCGTTGTTTACAAGATACCTCAATAAAATTCTGAAA…
OE_58740	AGGAGTACATGCCATTAGGTGAAGCCACCTTCACGAGCTGTCACGTACCCAGTGCCGTACCTAATGGAGCATGATGTCTTCTAGTGCTGTCAGACTTCCATTTCATCTGGTATTTTTTAAATAATTACTTCTGGACACACGTTCACGGCGTCTGCTTTTCCTGCATGCGAGTGCGCACGCTGTAGCAAGTCTAGCTTGGGGTCGGCCCTCTCATAGCTATGTACCTAAATTTGCGCGGGTCTAACTGTAGCAGCTTAACCGATCACGCACTGACGAGTCACGTTTTCGTCACGATATCACCCCGGCAATTAACGAGCTAATCCGCATCTGCTATCTTCTTGTCCAGGTGACTGCTGGCTCTACCTGGTGGAACCCAAGACGTGGGTACAAGTGGAGCGG…	CAGCACCAATGTTTATTGCAAATTATTCGGTAATAAATTAGCGTAATCTATGTACAATGCTCTCGCAGCATTCCCGCATTAGCAGCCAGCCAACACAGAGCCGAGTGGACTCCCATACTTCTGACACAGGGCTTCAGACACCGTCGGGGGCAGCATGTGCAGCATGGACTGCAGGAGGTGGCCGAACTGAGATACTTTCTCCAGACAGATCAGGTAAAGGCTTCTCGGCGACAACTGTAGAAGGATGATGGTGTCCTCCGCTCTGACAGTTGTGTTGCTAAAGATGTTCCCCGCACATCCACCAAAGACGACAACCTCCTCTTCCCGGCTAAGGCAGGCCGAGTGCCACAACCTGGGCGGGTATTCCCGCTCCACTTGTACCCACGTCTTGGGTTCCAC…
OE_8338	ATAGATTACGCTAATTTATTACCGAATAATTTGCAATAAACATTGGTGCTGAGTAAGGGCCGTCCCTACGTTCGAGCATGCCATTAACGTTTCATTCGCTAGAAGAA	TTCTTCTAGCGAATGAAACGTTAATGGCATGCTCGAACGTAGGGACGGCCCTTACTCAGCACCAATGTTTATTGCAAATTATTCGGTAATAAATTAGCGTAATCTATGTACAATGCTCTCGCAGCATTCCCGCATTAGCAGCCAGCCAACACAGAGCCGAGTGGACTCCCATACTTCTGACACAGGGCTTCAGACACCGTCGGGGGCAGCATGTGCAGCATGGACTGCAGGAGGTGGCCGAACTGAGATACTTTCTCCAGACAGATCAGGTAAAGGCTTCTCGGCGACAACTGTAGAAGGATGATGGTGTCCTCCGCTCTGACAGTTGTGTTGCTAAAGATGTTCCCCGCACATCCACCAAAGACGACAACCTCCTCTTCCCGGCTAAGGCAGGCCGAG…
OE_13235	CGAGATACAAGATCACTGTATTCTGCAGAAAATAAATTCTACGCACATTTCAT	ATGAAATGTGCGTAGAATTTATTTTCTGCAGAATACAGTGATCTTGTATCTCGGGCGTCGTAGTGCACCATTTTATACAAACCTAGATATATATATGTGTACCGTAGTTACATAGCAAGTTCGATAAACACATCAATGCGTGGCCTAAAATTTGCTTTCACATAGTCAGAGTGTCTTTTCGGCTTCGAGTATTGAGACGATCTGTTTGTTCCGAGAAAAAAAAAAAAAAAATTGATGAAATGGCGCAATTCTTTTAAAACCCAGTGAGACTTAAAATGCTCTAGAGACACTCGCAACAATGCCCAACTAATGCCAAGACAACACTACAAACATCACTAACCACTCTCACATGGGCAACCTTTACAACCCTTGAATGGCCTTCGAGACTTTTTTAATTGG…
OE_70307	TCACTATCTTATTTGAGTGTGTAGAAAATATTTGTCAAATAAATGTTCTG	CAGAACATTTATTTGACAAATATTTTCTACACACTCAAATAAGATAGTGAGGCCAATCTAAGCTTAAAACGTTCGTGTCAGTACAGGCATCAAGAATTTTCCATTTCTAGACACATATCACTTCAAGCTTGCTTGAGAAGAACAGTTTTTGTATGTACATACTAATACGCCTCCTCCAACCTGTTGTGCATCTCAAGCAGTTCACACCTTTGAACTGATGTCATGCCACAGATGTCCATTTTGAACAGGAAGTGGATAGAAGATCTCGAGGGACATGCAGAGGGGCTTGGTGGGACAAAACGTCCCCGAGCAGGCCACTGGACGCAACACATCCAGGAAACAGAACAACAAAATTCAGCATGATGAATGTTTGCAGCAGGTTAGTATCTTAAAGCAATG…
OE_56203	CCGTTCAACTGATGCTGTGCTGAGTGATAAAGAAAGCAAGAAGAACCGAGACTCCAAAAGAAAAGAGGAAACAAAACAGAGCAGTGTGCGGAGAAAGAAGAGGAAAAGGAACGGATGAAGAAAGAAAAATTAGAAAAGAAGAGGAAAGAAAAAATAGAGAAAATGAAGCTGGGCCAAATAGAAAGGCGGCTTTGTGACCTCGATAAAGATATCAAAAACAGTTTGGAAATTTCTGTGAGGGATATTGATGCTGCTCTCAAGGCATTCACAGAACTCGACAAGTTGCCCCTAACTCAGCCAATGTTGCGAAAAGAACCTGAAATAGTCATCACAGTTAAAAAGTGCAGCAAGTTTACAGGCGATGAGCGAGTAAAGAAAAAGGCAGAGTACCTGTATCAC…	CACTGCTCTGTTTTGTTTCCTCTTTTCTTTTGGAGTCTCGGTTCTTCTTGCTTTCTTTATCACTCAGCACAGCATCAGTTGAACGGACAAGGAGTATGTTCTTGAACTTGTGATACAGGTACTCTGCCTTTTTCTTTACTCGCTCATCGCCTGTAAACTTGCTGCACTTTTTAACTGTGATGACTATTTCAGGTTCTTTTCGCAACATTGGCTGAGTTAGGGGCAACTTGTCGAGTTCTGTGAATGCCTTGAGAGCAGCATCAATATCCCTCACAGAAATTTCCAAACTGTTTTTGATATCTTTATCGAGGTCACAAAGCCGCCTTTCTATTTGGCCCAGCTTCATTTTCTCTATTTTTTCTTTCCTCTTCTTTTCTAATTTTTCTTTCTTCATCCGTT…
OE_5597	AGTGCTCGATTCATTGCATGTGGAATAAATTTTGTTAAATTTTATACAATAAATATGGAATAATACATTTCGA	GCGCTTTATTAACGCATTGGTTTGTTCGGGGCTGTTGAATGTCTGTATTTACTGAATGGAGTTGTTTCTTTTTCGACTTTTACAGCATTTTATTTGGTTTTTAACTTCCCAGTACACTCAATTATGTATCTACAAGAGGAGGTTAGAAGGCATGAATTTTAGCAGACGAGAGACAGCAGACGACGCCAAAGAAATCCGAAAAGAAGAAGACGACATAGACGCGCGGATGTGTATGGTGGGCTACTACGCACGTGTCATATACACAGGAAGTCTAAACCTGAAGACGAAGAAGACGAAGTCTTGACCTGGCGAACTGCCTGTTTAGCCAAAGGCCAGGCCATTCTTGAGAGGGAGGAAGAGAAATAAGAGAGCTATTCATCGGCAAGGCGCGTATGCGCA…
OE_8738	ATCTCTCCATACTGAAGCTTTGAGTGAAGTCGTTTCGCAGAACACCCAATAGTTTTAGAGTAAAGAATGTTCTCGTGGGATGTGATGCCGCATTTGACATCACAGGTGGTTGCATGGCCGACACACGTGGATATTTTTCTGTGCATCAATAAATGATGTGTCACGTGTGAAGTCGAAGGAGAAATGTTTTGC	GCAAAACATTTCTCCTTCGACTTCACACGTGACACATCATTTATTGATGCACAGAAAAATATCCACGTGTGTCGGCCATGCAACCACCTGTGATGTCAAATGCGGCATCACATCCCACGAGAACATTCTTTACTCTAAAACTATTGGGTGTTCTGCGAAACGACTTCACTCAAAGCTTCAGTATGGAGAGATGAATGTGTGGTGAACCTATTTATGGAGCTGCATTTCAATGCTAAACAAACAGTACATTGTTGGACAAAAGGCTTACATTACTGAACACAGCAATATTAGTGCGTTACCCTCGATCACCTCTAAATACGGCACTTTGGCATTTTTTTCCTCATGGCAGACTGCGACTCTGATGACCGTGTTATGTTCCGCGTCGGGCAAAAAGACCCA…
OE_33358	TGCAGTGACTGAACAGAAAGTGAAACGNAAATGCCACATGGGATTTGCCTCCTCGTACTTTTCAGAACGCATTCAAAAGCATCAACGAGAGGACAACTTTCAGAGGGCGACTTCAGATGGGAATCAAAGCAACACGTAGATCTGTAGGAGCAAAAAATCTTTGCTTCACTCATATTTATGCAAATTCATCAATGTGATATTCATGGTAATAAAAGCAA	TTGCTTTTATTACCATGAATATCACATTGATGAATTTGCATAAATATGAGTGAAGCAAAGATTTTTTGCTCCTACAGATCTACGTGTTGCTTTGATTCCCATCTGAAGTCGCCCTCTGAAAGTTGTCCTCTCGTTGATGCTTTTGAATGCGTTCTGAAAAGTACGAGGAGGCAAATCCCATGTGGCATTTNCGTTTCACTTTCTGTTCAGTCACTGCAGCACCNTATAGATCGCAGGTCAACTACGAGTAGAACACCAACCTTACTACGGCACAAAGCCATAGTTTAGTGCGTTCAGCGCATTTGGATTTCCGTGTACTCCGTAACTTGTACCATGAGCAGCAACACCGTAGTTGTGCTCCTCTCCACTGCTCTCCTGGGCGTGCCCGGCACTGCCTTG…
OE_3653	TTTCGGCGAGAAGCCAGTCTGGACAATCGCGGTCTCCACAAAACTTGAAACGCATTGTAAATCGTTTACCAGCGGCCGCTTACCCAAATTTAATCATCGCGATCGCACGGAGTCCTGACCGCCACCCACTCCGTTGTGGATCGGATTGGATTGGATGAACGAAATCCACATGGAAGT	ACTTCCATGTGGATTTCGTTCATCCAATCCAATCCGATCCACAACGGAGTGGGTGGCGGTCAGGACTCCGTGCGATCGCGATGATTAAATTTGGGTAAGCGGCCGCTGGTAAACGATTTACAATGCGTTTCAAGTTTTGTGGAGACCGCGATTGTCCAGACTGGCTTCTCGCCGAAATCGCGTCCATGTCCAAGATGAGCTCCATCAAGATCAAGCTTCTTTCAGTGCAAATAGTCGGTTCCCTCCTCGGAGCCGGGATGGACCACGACAAAATCGGCAAATTAACAGCGGACTCGAAGTTCACGCACGACGACCTCAAAGGCATCATCGTCGCCTTGGAATATATCTTCCAGAACGCTACGAGGTTTGCTGTCGACGAAGAATCACTCTTAAATGAAT…
OE_21212	AAACGCATTGTAAATCGTTTACCAGCGGCCGCTTACCCAAATTTAATCATCGCGATCGCACGGAGTCCTGACCGCCACCCACTCCGTTGTGGATCGGATTGGATTGGATGAACGAAATCCACATGGAAGT	ACTTCCATGTGGATTTCGTTCATCCAATCCAATCCGATCCACAACGGAGTGGGTGGCGGTCAGGACTCCGTGCGATCGCGATGATTAAATTTGGGTAAGCGGCCGCTGGTAAACGATTTACAATGCGTTTCAAGTTTTGTGGAGACCGCGATTGTCCAGACTGGCTTCTCGCCGAAATCGCGTCCATGTCCAAGATGAGCTCCATCAAGATCAAGCTTCTTTCAGTGCAAATAGTCGGTTCCCTCCTCGGAGCCGGGATGGACCACGACAAAATCGGCAAATTAACAGCGGACTCGAAGTTCACGCACGACGACCTCAAAGGCATCATCGTCGCCTTGGAATATATCTTCCAGAACGCTACGAGGTTTGCTGTCGACGAAGAATCACTCTTAAATGAAT…
OE_4314	GTGTGCATCATCCATCCTATGTTAAGGTGATTGTACATAATGGTTTTTGTTGACGCACACTATGTATTTGTGCCATTTAAATTATTGTTATGGACGCACAATTATATCCGCACAAGTGGAGAGGGACTATTCTTTAAAAAAAAAAAAGCCTGTTGATGTTGGTTTGAAAATAAAGTGTTTCCTGTGCGCTATACTGATTTCTGTTGCTATGGTAGAGCGCTTCCCTGCTCCCTCTTTCCAAATGCTTTGACTGCAACGT	GCCCTCTTGCGTGAAATGAGACAACTCCGCCTAGCAGACGCTTTTTTTATGCTGCTGTTGTTGGTAGAATTTGTGATGGAAGGGAAAGGGTAACATAACCTGCCGGTGTACCGCGATAATATTTAAATAGAACGCGAGAGAAAGGGACTGTTCTCTTnCGCATGAACCAACACAAACGGCAGCTTACCGTTGGGGTGGAAGCAGTACTTTTCCTTTCGTTCGCAGGCATGTTCTCGCCGCTACACAGCGCAGCCCAATGTGGTGTGCCGGAGTACCTTCTGCGATCGCTACAGTCTGGAGAGAATCCCAATGTCCAGGATGGAGATGGTGAAAGTCCTCTCCACAAAGCAGCCAGAGCTGGCAACGTAGAGTGCACTCACCTCCTCCTCAGTGCTGGAT…
OE_94483	TGTTCACCTCAATTCTTGTCCTACCATCTAAGGAACCGCACCCCTCTTTGTTCTTGTCTCACCTTCTGCTTCTTCAACCTTGCGGAATTTTTGGGGACTCGATGTTCCATCACGGACACACACACAACCGTGCACACAGATTGGTCAGACTGCCGTCAGAGAAAAAATATTTTCCACCCCTCATAGTTCGGCAAATTCCACGCCCTGCGGTTCCCTGCATGTTTTGGCTCAATTTGGCCTTGGCACGTTTTCCTGTTGCGGCATAGTCCACTCTCCTTACACCGAAGAAAGATTTTATGCACAAAATTACAATAAACAACTTTCCGCTTCACTCATTCAGACGTTGAGCTTTTTCTATTTTACTTAGATTTAATGCTTCACATATATTACGACATATAT…	TGTTTGTATCTCCGCATGGAGTTACTGCATTCTTATGTTATGTCTTTAGGCTTTAGGGTATGATGGTGAGGATGGAATTACAAACCAGACACGCTTTTAATCGCTTGTTTGTAACTCCAGGGCGGAAGTCGAAACGCAAGGTCTGTTCAGATTGGAGACGTGAACCACCCAAGCCTTTCCCGCGCCTCTTCTCGCAAGAGGTCACGGGCAGAGAACAACCGGAGTCTTCGTCCTCGTTCTCTGTGCAGGACGCCAGCGCAGTCGATTCCCTCTTTGCAGTCACGTCCACGGAGTTCGATCGCCATCAGCTGAACTCCTTGCATTCCTTCGGTGAAGTAAAGCCATCCTGCTCCAAACATCTGGCCTCACGAACGAACTCTTCGGAATCTGAATGGTACT…
OE_348	TACAACGAAGTGATTCTTCGAATGAAAAGCTACAACTGCCTGTACAGGGAGAAGACAGCTATATATCTTACCATGGAGAAAATAATAAACGATCGTTGGGAATTGTTCCACCCTCGGACAAACGCTCTATGGCTGTCCTACCTGTGTGGCCACTTATCCGACTATCTGACGGTGCCTAACCCGACGGGCGAATGGCAGCGAAAACTGGAGACACTGAGCTCCATGCAAAGGGACCTGCATCGATTCCGATCGGCGGACGAGTTTGTTTGGAAATACATGAACAAGCTGGGACACATTCACCAGGGTCATGATTATCACCCTCACAACTGGGAAACACCGAAAAAGCAGTCTGTGTCTATGTGCTCTGGGCTGTTCAGCTTCCTCAAGAGGAAGGACAAA…	GGGGTTTATTAACGTGCTGCAGACATTTTTGGATTTTGCATGCCAGCAGAAACGTCGTCTCTTAATCGACAATCAACTTCAGATAGAAGCCACAGTGTGCCACAAGTGTCAAGCATAAGACAATTCATTAGCACGTAAAAGAAGTTGCCCCACTGCTTGTTCAAGCGGGCGAGGACACTGTGTGACGGTCGCTTGGTGCGCGATGGAGCGCTTCGAACTTTTGCTGCCGTCACTTCAGCACGTTAGCATTGTAACATTGGGGGACCTGCACGTCGTCGATCAGATAGCAGGACCGTCTACTATGTTGCTCACAATGGCGCTGCGGAGCAAGACAACAGTATAGGCGTGCATTGTGGGCGGTTGGCAGGCCAGCTGAGCCAAGCAGCAATCATGGCTGAC…
OE_8464	AGTGAAATTGATATGCATTGTACTCGTGGCACATTTTTCAGAGAGTTCGGGCTCGCATGGCATTTGGCTGAAAGTGTTCAACATGAATTGCCGGTGGCATGTAATCTTTCCAGTAAGGTCAACTTTTTTGTACAGAAATCCTTGTATAACGGAGGAGACGAATAAAATGCATAACCTG	CAGGTTATGCATTTTATTCGTCTCCTCCGTTATACAAGGATTTCTGTACAAAAAAGTTGACCTTACTGGAAAGATTACATGCCACCGGCAATTCATGTTGAACACTTTCAGCCAAATGCCATGCGAGCCCGAACTCTCTGAAAAATGTGCCACGAGTACAATGCATATCAATTTCACTTTATATTTGACATATAGGTACCCTAAATTTGGCTTAAATATCTTGGCACACATTAAATTCTATGCTGTTCCTTCAGGTATACCTGCCACATTCTAAGACAATTTACAGCGCAACGCAGTGGCCCTCCTTTAGGCCTTCTGGGGCCAAAACTGGATGTGCCCAAAGTCATTTCAGTGGCACCTGTTGGTCAAAGTACAACCTTTCCTTCCAGTTTCTTATAA…
OE_87612	TTGCGACAATTGCTTCGACAGACCCGTCGTTGACAATTCCACTTACAATGTGTCGGACGACACACGCACATTCAATGAGCTGCTCAACACAGCGTTGAAGTGCATCAACGATTCGCAGGAATATGTGGGAATAAACTCGTCCAGCGTGTGCATCGTCTGCAGAAAGGCCTACGACGATGCGAATCTCTTCTACGATTCACTCGTCAAGAAGAGCGACGACAATGGCATCTGCTTCGATATCGTCGCCGCCATGAACCGGACGCGGTTCCTGTGGGGAGCCAGCCAGTGCTCGGAGAGCCGTTACAATAACCTGGTCCTGTATGCGACGGCCGCCTTCTTCACTTTGCTGGCCGTGCTGTACTATGTGTGCGCCTACCTGGTGGTGAACCCGCGCAACAC…	CCAAAAGTTCTTGTACGTATTTTATTAAACATTTCATAGTGCATCTTTATAAAACCTCATTAATAAAAAACTGTTACATATATTTCGTACAAAATTGTCCGTGCCATTAGCTATGTACATATGTTGTCACAAAAATCATCTACGTCTAAAAAGACCATGGTAAAAGCAATAGAATTGTGCACTGTATATCACTCGAGCTATACAACTGAGCAACTCGTACAGAATTTTTCACATTAAAAAACATGTTTTGGATGCAAGGTTAGGAATTAATACTGTGAGAGGTCGAGGGCGTGTTGTCGTAAAACGTGCTTCGTCTTTTGGCCGTGGCGTTCTGGCCAGCCGATGACGCCCTGCGTCTTCTCTGAAAGAGCTTCCGTTGTACGAGTCGCGTGTTGCGCG…
OE_42193	AATTGTACAAGCCAGTATTTTACCATCCCATAACAGGACTGTTGCTGTGCATCCACTGTTTTCTAACTGTATTTTCCCGTTTCAGGGAAGCTCTTTCAGAGAAGACGCAGG	CCTGCGTCTTCTCTGAAAGAGCTTCCCTGAAACGGGAAAATACAGTTAGAAAACAGTGGATGCACAGCAACAGTCCTGTTATGGGATGGTAAAATACTGGCTTGTACAATTTATTTCAAAGTGGCTTTGATATGTTTATCGCTAAGGGCTACAGTTAAGCTGCCATTATTTGACCACTGTTTTTAAGATTGCTATTTTTAGAAACAAGAAAAAAGAAACACCAAACAGATTTGCCGAATTGCGCACGTTGTATCCGTCTGCTGGATAAGTATAAGTATCAAAGCCTCTTTGAGCTTTCCAACAATACTGGTCGAATGGTATGGACACCGTAAAGTTATAGTGCCACTGCACAATAAGGCCCAACTAATCGCAGCAACAAAAGTCATGTCGAGGAACAAA…
OE_8049	ACAGTCAAGACTTTTCGGTTCACTGTGAGGTGCTCTTCGCAGGGAGCTTCATTGCCCGTTTGACCTAGTCGTGAAACATGTTCACATTGTAAATACATGACTGACTCCGTGGTAACGGATGTGTAAAAAAGTGAGAGTTGTGATATATATGTATATTTTTCTACTGACTGAACGCATCATTTGCAGGCTTGTCCTATTGTGAATAAATGTGTGGACAGCTAACACTTCGTCTCGTGAGTGTTTTGTGTTGTGAATGAGAGGAAGCTTTATGTGGCTGGGAGTGCCGATCTTGCATAAATTTGAATTGCTCCGTGGCGGTGTCATCGGCCTGATGGTGTTTGGCGTGGAGGAAATTCT	TGAACAACGGGATTGGTTCTCTCAGTTGCTGTGACGTCGCTTCCTTCTGTTCATATAATTTTGCGAGTCACTTCCTGTAACGGTCAGTCTGTTGTTTGCCTTCTGCGTGGTGTGGCGTGTTTTTGGCGGCATCCTACTTTTTCGAAGCGATTTGTTTATTCGATCACATTGGCAACTCCATTGCCCTGAAAGGAGTTGAGTGGTGTCTCCCATATCGACCCTCAAGTCATGGAGAACGACGCCCAGAAGCTTATCGCCATTTCACTCGGAAAAATAGCGACATCACGAAGCCAACGTGGTGGACCAAGTTTGCACCGAAGCTTGCTTGTGGCTACTGTTCTGTACAAAGCTCGTACTACTTACGTCGACGAAAGTCAACAGGAGTTAGGATCCCCTCCC…
OE_81574	AAGGATATAGGTAACAAATACACCCTAAACGGGAGCTGCGTGCTTATACACCTACAACGTCCTAATCTCTTAAGAAATATGTGATTTTTTTCTTTTCTACACTTTGTTTACCCTTGAACACATTCAATGCCGCACATATGCTCTGGTGGCAGTGGTCCTGGCTCTGTAGGTGATAAATTTCGGCGGTACAGCGTATGTACTTACTGGTTAATATCGGTAAAATGTACCGTAGGACGCTCACATAACACCCTCNTGGGGGGGGGG	CCCCCCCCCCANGAGGGTGTTATGTGAGCGTCCTACGGTACATTTTACCGATATTAACCAGTAAGTACATACGCTGTACCGCCGAAATTTATCACCTACAGAGCCAGGACCACTGCCACCAGAGCATATGTGCGGCATTGAATGTGTTCAAGGGTAAACAAAGTGTAGAAAAGAAAAAAATCACATATTTCTTAAGAGATTAGGACGTTGTAGGTGTATAAGCACGCAGCTCCCGTTTAGGGTGTATTTGTTACCTATATCCTTATTCCAATGGCATGGCGTCGGCAGGCACGTACATAGGGGACAGCCTCCCTCCAACCCTACCCCAAGTCATTGATAGATTACTCGAACACACTGTAATGCAAGTTAAATACATGTGCGGGTCTGAGTTTGCACCCC…
OE_24117	ACGAGATAGTGAACCGGCTGAACAAGACAAAGGAGGAGAAGCAGGTGGACTTCATGGCCGAACGGGAAGAACGGGACCGCAAGGAACGGGAGGACAAGAAGCAGCTCCTGCGACTGCAGAAAGAAAAGGAGAAAGAAGAACAGAAGCAGAAGGAAGAACAGGCTAAGCTCAGTTGCAACGTGCTCTGGAATGTATGGGGGCAGCCCGTCGCGCATTTTGTTTCTGGACTACGCTAAGCAGGAGCTACGACAACTTGATGAAAGAAGAGAAGATGAGGTCTAACAAGGATGAAGATTACG	CGTAATCTTCATCCTTGTTAGACCTCATCTTCTCTTCTTTCATCAAGTTGTCGTAGCTCCTGCTTAGCGTAGTCCAGAAACAAAATGCGCGACGGGCTGCCCCCATACATTCCAGAGCACGTTGCAACTGAGCTTAGCCTGTTCTTCCTTCTGCTTCTGTTCTTCTTTCTCCTTTTCTTTCTGCAGTCGCAGGAGCTGCTTCTTGTCCTCCCGTTCCTTGCGGTCCCGTTCTTCCCGTTCGGCCATGAAGTCCACCTGCTTCTCCTCCTTTGTCTTGTTCAGCCGGTTCACTATCTCGTTGATCCTTTTCTCCACTCTCACAGTTCGGACCTCCTTTTGCTTGTGAAATCCGACTTGTCCGACGTCCATGCCCGCAGTTTTCTTCAGGTTGGACCACAT…
OE_23369	GACGGGAGCCATTGCGCGATAACTACATGCGACGTGTCGCACAGTGTTGTTGGACCACTCTCCTGTGGAACGTGTCGAGTCGCACTAACAAAAATCTTTGTTTTAATGTTACGCTGTGAAAAAAAAAAACCCAAGTGAACTGTCTGATTTTCTACCAACTAAA	TTTAGTTGGTAGAAAATCAGACAGTTCACTTGGGTTTTTTTTTTTCACAGCGTAACATTAAAACAAAGATTTTTGTTAGTGCGACTCGACACGTTCCACAGGAGAGTGGTCCAACAACACTGTGCGACACGTCGCATGTAGTTATCGCGCAATGGCTCCCGTCACTCGTGAGACTACATTTGACCCGTACGACAGGAGAGAGAGAAAGCGTGCTAAATCACTGCGGTGCGACCTTTCCGCGTTTTTCGACAATTAAAAAGCAGAGGACCGCCAAACTAAGCTTGGTCCCATTTACTGGAGAACCTGCCGGATTTTCACGGTTGTTCGGAAAAATTCGCACTGGCCCGGCGCCTCCCTTTCGAGAGCGCGCAACCCGTGATTGCCTAGCAATGAAAGCGG…
OE_1411	AACGAGCACCGCATCTTGTTTTTGTTACTTCTGCCGCGTAAAAAAAAGAAACTAGGGCCATTACACGTGATGTCGTCCGTGCCTCATGTTTTTTCCTTTTTGCAGGATGAAGATTACGACTCCGAT	CAGAAGATGTTTGGTTCCACGTGGACAAAGTTTCGTCAGCTCACGTCTACCTACGGCTGCAACCAGTAGGGAACTATCACTGATAACCGACCTACAATCCTTAAACCCTTTTGCTGCTTTGATCGAGGGAGATATGTGAAGCTGCTTTTCATCTTCAGGGGATCCTGAATATTGTCGGACAAACCTTAGATGACATTCCATCAAGCGTCCTGGAGGATTGTGCTCAGCTCGTAAAGGCTAATAGCATTCAAGGCAATAAGATGAACTCTGTGGACATCGTCTACACCATGTGGTCCAACCTGAAGAAAACTGCGGGCATGGACGTCGGACAAGTCGGATTTCACAAGCAAAAGGAGGTCCGAACTGTGAGAGTGGAGAAAAGGATCAACGAGATAGTGA…
OE_4714	AAACGGACAAAGCATTTTGTACACAAGTGACAATCACATACTTTTATGTTTATTGAACAACTACAATAAAAACATTTTAT	ATAAAATGTTTTTATTGTAGTTGTTCAATAAACATAAAAGTATGTGATTGTCACTTGTGTACAAAATGCTTTGTCCGTTTCCTTTCAAGCTGATCGAATATCAGTCAATCTTAGATAAGAAAATATTTTCCGGAGACACTCAGCATTTAGATGGTCAATTTGCACTTCAGCAAAGCTGTTCTCATGGCACTCCATCTTCACCTTGACAACACCACTTAGTACAGGGTAGTGGTCCGTGATGTATCTAACTGCACATTTCACTCTCATCTTGGCAGCCTCTTCGGAGATTCCACTAATCCTCATCAAGTGCTCCGTCAAAGAATCACTGATGCACACTTGCTCGAACGCCAATGCCAAACTTCTCTCGGATAACTTCATTAATACAAACCTCGCTGCTTT…
OE_8801	GTGCCTACTTGAATTTTGTTGAAGTTAATACAGTTACCTTGCATGATGTGTTGAAATCAGNTGTCACATATTATTTGTGAATAAATCTAATTGCTATGACAGCAATAGGTACACAGAGGGNAAA	TTTnCCCTCTGTGTACCTATTGCTGTCATAGCAATTAGATTTATTCACAAATAATATGTGACAnCTGATTTCAACACATCATGCAAGGTAACTGTATTAACTTCAACAAAATTCAAGTAGGCACCCAAGTGTCTGCTGTTCAAGGATAATGTTGGTTACTTACAAAGTAATGCAAAAGGCTGAACTCAAAACTTTCACATACATCAATGCCAAAAAAGGCAGGCTTATGCAGCATGTTTCAATACCTATCCAAATACACACAGCACACTGCAGGATACAACAAAACTACTTGAGATATCCTGCAAAACTTGTCCTGTTCTTTGAATTCTATTCAAGTACATCTGTAAGTTTAAGGTTTGAAAAGATCACTTCAAGACAGTTTACATTAAGCATGTCGAA…
OE_27577	AGGGGATGCTCAGAACTGTGTTAAGTGGTCTTCGAGATACATTGCGTGTTGGTTTCCCATTCTTAGCGGGATCGTAAAGGAGAAGTTGGAATGCCATCGGACAGACAAGAATGTGGTACAGATCGATCAACTTAGTGCGGAGTGTCTGGAAAGAATATTTTCTTGTTTAAAGCTGGATGATGTTGTTCATGTGCAACAATAGTACATAAACGTTGTAAACCTACTGAAAGCTATAAAGTATTATTCTCACGTGTTG	CAACACGTGAGAATAATACTTTATAGCTTTCAGTAGGTTTACAACGTTTATGTACTATTGTTGCACATGAACAACATCATCCAGCTTTAAACAAGAAAATATTCTTTCCAGACACTCCGCACTAAGTTGATCGATCTGTACCACATTCTTGTCTGTCCGATGGCATTCCAACTTCTCCTTTACGATCCCGCTAAGAATGGGAAACCAACACGCAATGTATCTCGAAGACCACTTAACACAGTTCTGAGCATCCCCTTCAGGAAGCTGGCTACACGTCACCAAGTGTCGCAAAAGTGAGTCACTGCTGCGCACCTTCTCAAATGCAACAGCTGAGCATCTGTCCGTCGATTTCATGTACACAAATTTCACTGCTTCATTTAGCATTTTGTAATTCCGACG…
OE_37136	GAAGAAAATAAGCAGCGGTAATTTTTTGGTGCATTTGTTTTGTTTATCGAATAAAAAAGTGATTC	GAATCACTTTTTTATTCGATAAACAAAACAAATGCACCAAAAAATTACCGCTGCTTATTTTCTTCAATCCTTGATTTTCACTGAAACCTGGTCATAGGAGGCTGACGTTGTTGACATCTTGCAGCCTCACATAAGAAAAGAGTTTCGCCAAACAGTCCGCACACAGCTGATCAATCTGCACTGTGTTCAGGCTATTCCGATGGCACTCCAACTTCTCCTTCACAANCCCGNTCAAAACAGGATAATTATCGGCGATGTATCTCGAAGCCCTTTTCACAGACTTCTTGACTTCCACTTTAGAATGACCACTATACCTCCTCAATTGCTTTAAAAGGGAGTTACTGTAGCGAACCTTCTCAAAAGCGATGGCTGAACTTCTGTCGCTCGACTTCATCGACA…
OE_3736	TTGCCGGATCGCTTCCGGACGAGGCTGGTCAGTGGGAGTGAACCATCACCAAGTGATGGGGAATCTTTGTGGTTACCTTTTCTACTTTTATACGTACAGTGAGCACAGCTTTGCATAATGTATTTAAGTGTTCTACATATAACTGCTACATAAAACATGCCAGGCATCATAATGTCGGTCGTGCGCACAAAATATTCCTTGTATGGCCTGAGTTCACATATTGTTCAGATGAATTAAGACTGCAATACTCTGTCGAGGTGCTCCCTGAGCAAAAGAAGTGTTGCTGCTGTTTGACAATGCAGCCGACTGCTTGTTTATTGCGGGACGTTGTAGATAATAAAGAAGGACTAGAAGTATGT	ACATACTTCTAGTCCTTCTTTATTATCTACAACGTCCCGCAATAAACAAGCAGTCGGCTGCATTGTCAAACAGCAGCAACACTTCTTTTGCTCAGGGAGCACCTCGACAGAGTATTGCAGTCTTAATTCATCTGAACAATATGTGAACTCAGGCCATACAAGGAATATTTTGTGCGCACGACCGACATTATGATGCCTGGCATGTTTTATGTAGCAGTTATATGTAGAACACTTAAATACATTATGCAAAGCTGTGCTCACTGTACGTATAAAAGTAGAAAAGGTAACCACAAAGATTCCCCATCACTTGGTGATGGTTCACTCCCACTGACCAGCCTCGTCCGGAAGCGATCCGGCAAAACGTCACGCGTTGATGACGTCGCCCACTCTGAGGTACGA…
OE_25841	AAACAAAAAAAAAAAAAAAAAAAAANTTAAGT	CAGTCAGAnCnAGAACGATTTATTTATATGGCAAGAGCATTTTCACnTnCTCCGCCATCTCCGCTTCCCAAACTTCCGGTTTCGTTATCACTCCACCCTCGTGGTGGTGGTCATGTGGTCACATGGTGGTCACTnGTCATATGCTCATATCAGTGATATCAGTCACCTCTCGTGGTCGCGCTGGTCACGTCGTCCTGTCTTCATGTGTGTGAAACGGAAGGACATCATGGATGAGTCCTACGTCGATCATTGCTGCTACTCTGCGAGAAACCACGCTGACGGTGATCCTTCTAAGCTACCGGTTTCTAAAACAAGCTGCCGTAAGGCTATCACCAGTCTCAAGACTCTGTTCAAGAACTGCAGTCTCAGTGTAGATCACCCATGTACGGCAGACGTCGG…
OE_28695	TTGAAGACGTCAAATTTTGGACTTTGCGGCGGTGCAAATGCGAAACCGACTGGTCGTGATAGACGACACTGTTGTCTGTGATCAAGGTCAGTTTTCTACAGTTACTACAATATATAATGATCAACTT	AAGTTGATCATTATATATTGTAGTAACTGTAGAAAACTGACCTTGATCACAGACAACAGTGTCGTCTATCACGACCAGTCGGTTTCGCATTTGCACCGCCGCAAAGTCCAAAATTTGACGTCTTCAACGAACGTCGCCTCTGACGTTTTCATTCCGGAAACTGTAGGGTTTCCCTGGACTGGTTTTTGCACACGTATCTGCACCTACTTCACACCCAAAAGGAGAACTTTAATATCATAAACCAGCAAATGGAAGAAAAGGTTGTGTACGTTCTTTCGGTTTTGACAGTCTACACTACGAAACGCACATCCTTGAACACGAGGTGTAACAGCTCCTGTATTTTCCTCTCTACCGCAAACAACCTTCGTCTGCACTCCGTGATATGAAACAAAAACAAAA…
OE_11332	GGGGCTCATATTTGTAATATGAGGACGGCTTTTATCGGAGCCCGATATGCACCGTGTGACGCCAGGATGTTTTTTTTTATAATGTTTTTTGTTCAGGTCTATCGGTTAAGTGATAGTGTTAGGGTGAATTTATGCAAAAATCAGGAACAACTTATGCAGTAAAGGACGGGGAATGCTACTGGTGCATCCAGTACGCAAAATTGCCAATGGGCTCCTTGCTGAGCGTTGTAGCGAAGGCGTATGCTGTAGCTAGGAGAATAGGATGATGTAGCACTGATAAGATAACGCGAGGACAGAATCTGCAGTGGTATCAGACTGCAACATGCAAAAATGCCTCAAATGGCAGTGAGCACTGGCATCCATTTCAACGCTCTGACGAAATTTATATTTAGGTAACAA…	GCCACTCCAAGTGCGGTAAGCACAACATTGGAGCACGTCGAAACGACAGCCGTTCGAGCTGCTGAGGGGTGAAGGAAAAGATGGCGTTTCAAAGGCCTTTCCTCATCATCCTCAAGCGAGACGACCCCAGGGAAGCCTGGGGATTCAAGATCTCCGGTGGGGCTGACCTAGGCACAACTCCCACGGTACAAAAGGTGGTGGAAGGTGGCATCGCAGCCCATCAGGGACTGCACGAAGGAGACCTGCTCATCCAGATCGGGACGCACAACGTCGAGGACTTGACCGAGGCCCGCATTAACTCCATTCTCGCGCAAACCAACTCCAAGAAACTAGAAATCTTCATTGTCAGAGAGGATTTTCTTCAGAAGCCGAGAAGGGGAGAGCCGGCCACTGTGAAGG…
OE_26961	ACTCTGTGCTAAAGGTTTGCTGGACATTGTACTTTACACATGGCTATACCCGTAAGGATTCATGAAGCTTATATTATTTGGTTTTACATCTCTGCTACACGAAGCATATGTTTCTTAAATAGGATTGCCTCTATTGAGCAGGCTTTGCCAGGCACACTTGGAAGATAATGGAAAGCTGTGAAATTGAAAGTACTCCTTGATAGCCTTTTGTGTACACAACATAAAATGACGTTTCTATTGTGCAGAGGTGGATGTTACGCGTGTGCCGAGCTTTTTCTGCTTTTGCAAAACCACGTAGCTCGTATTTTAACAGCTGATCTTAATAAACATGTTT	TCATGATGAGAAAAAAAAGATAATGAACATCCTTGTGAAGAAAAATGGCCAAGATTGGAACTCTATGGAGTCTCGAAAATGTGTGATCAATGGCCTATCAAGCATGATAAAAAATGTCCACACACATGCGCAACTTAAGGCCCTCATGCCCCTCACTAAGCATTATCTCAATGATACCTCTGCTGCTGTTCGTGCTGCATACCTTTCACTTCTTTACGCCGCACGCAAGATTCACGGGTTTAAGTTTATAGACGTAGCAGGCGTGGAAGAGTTGGCCGACCTCCTGGCAACAGnGAACCGCGACGAGGCTCGCCTCATAGTGCAGGTCCTGCGCAATTCTTTCTTCAACCCTGGCATACCCGTGAAAGCGCGTCTCGAGCGCCGTTTTTTACTGGTAGG…
OE_25832	AAAATTTGGCCTCAGCCGGACG	CGTCCGGCTGAGGCCAAATTTTTGTTACCATAGGAACTTACTTGTTCTTCTCAGCTAGTCTTCTCAGCCGGGAATAATGACATGTCATGCTATAGGATGTTGCTCTGCATGAGCTCCTCAAAAAAAGACAAAGAAAAAACATGACTGTAGCATACTCTTTCATTTGCACGACTCCATGGAACTTTACCACAGCAAGCTGTATTAGTTAACTGTAACAGGTGTGCCGTAACAATTAGCTGTAACAAGTGTGTGCAATGCAATTCGTGTCTAAACCACGAAACGAACAAATAATCTGTTACAATGCACAGTACTTATCATCAGCACCTGTTCTTTGACTTTCTTGTTGTCACATACAGACAAAACAGTGAGGGTAGTTTGCATGACCCACCTAAATCACCT…
OE_88641	AGTACTGGACTTTGTTGACAACGACAAGCTCCCTGCCTACATGGGCGGTCAGGACCCGTACGTTTACGAGTACGTCAAAGGCAAGCCTCTGGGTGAACGCTGTCCTGTTGTCAACTATCCACTAGTCCCAATACCGTAGCATATCGCAGACATGT	ACATGTCTGCGATATGCTACGGTATTGGGACTAGTGGATAGTTGACAACAGGACAGCGTTCACCCAGAGGCTTGCCTTTGACGTACTCGTAAACGTACGGGTCCTGACCGCCCATGTAGGCAGGGAGCTTGTCGTTGTCAACAAAGTCCAGTACTGTTTCCTTGCTAACAAACTTGATCCTCTGCACTCCTTCTGAAGGAATCATTGTCTTGATGATTTTCCAGGCAGCATTAAATAACCATGGCATGTTGTAAATAAGGATGTGCCCTAGTGCCAACGGGTAGTATTCCTTGAAGGTGGCAATGATAAACTTTATAAGTTCCATGTCGAAGTTTGAAATGCCGGCGTCTGTACAGTCGAACAAGATCGTCACCCGCAGGGCCCCGTGCTCGTGCAGAA…
OE_13290	AGTTGCTTGGCGACATAATGCGTAAAAAGAAATAAAACCTCAGGTATTATTCTGCAATTCTGTGTGCTAACAAGTTTTTCAAAGTCAA	TTGACTTTGAAAAACTTGTTAGCACACAGAATTGCAGAATAATACCTGAGGTTTTATTTCTTTTTACGCATTATGTCGCCAAGCAACTGGGCAATATATTTTTGGGTCTGCCGTCTTCTCTCCTTAGCAGGCTCCGAAGTCGGATGTAGTCGGATAAACCTCCTGTAGGCCCTTTTTGCAGCTTCAAGCTTCTTTGGGGTAAGGGCTCTGTTTGCCTGTGCACCCTTATTCCGCTTACAAGCAGACCCTGTAACACTGCGGCACATCAGTTGCTCTGGGGTCCATATGGCGCGTGTCACATCCTTGCAGAATTTGGAGTCACCTTTGGAGTCCATTAGCCAGACGAAACGCTCTTTCTCAATTTCAACTCCTTTGTGAAGGATGACCTTGCCTTCCCTG…
OE_96815	CATAACCGTACATGTATTTGTAGAATACAGGCTAAATCTTTGATGAATGCATCTCGTAGGTTACATTACATGGAGGTTCTA	TAGAACCTCCATGTAATGTAACCTACGAGATGCATTCATCAAAGATTTAGCCTGTATTCTACAAATACATGTACGGTTATGAAGACAGAATTTTAAACCAGCACATGACTCTCTTACATTGTTTTACTCAGGAAACGTCATTGCATGTATTCGGTACAGATTAAAACACTGTAAATCATATGGACACATTAGGGGAAGTCGGTCTCATACATTTGAAGGGTAAATGAGTGAGTTAAACTTTTTTGCTCCTTCCTCTCTTGAGACTGTTGATAGCTTTCTTGTTCGCGCTCCAGTGGTTGTCCAGCTGTGTATCCAGAAAGGCTGACAGCTTGCGGACTCTGTCTTTGTTACGTGCCAATTCGATTTTCAAGACGTCACGTAAGGTGAGCTGTTCATCGG…
OE_4014	ACTCACCCATTCACCCTTCAAGTGTATGAGACAGACTTCCCCTAGTGTGTCCATGTGCTTTACAGTGTTTTAATCTGTACTGAATACATTGCAGTGAAGTTTTCTGTGCAAAACTTAATGTACAAGGGTCATGTGCTGGTTTAAAATTCTGTCTTCATAACTGTACATGTGTTTCTAGATTTCAGGCTGGCATGCATCTTTCGGTGAATGTGCTGCGGACAAAATCTTGATGCATCTCATAGGTTATGTTACATGGAGGTTCTACATACGTTGTATTCTGTCTTCAAGTCATTGACCAGCTTTTGGTTCTCATGTGACACACTTATATAGCGACATAACTTCACTCACATCATCCATCATCAAGGGCCGTATGATGGACCCCGTCCTTCTACGGTGATC…	CGAAACCGCCGCGAAACAACGCCTCTGAAGTCTGAACGGCAAATCGGCAGTTTTTCTCGAACAGCCCGCTCAGTGTATCGAAGTGGACTGTGACTGATGGAAGTTTCAACAGTTTCACCGGCAAATCTAACTTTGGAGAAAGTGTTGACAGAGTGCACCGATGCATGCATGTTTCGTGAGGAGAACAGATTGGCGACATTTTCATCTTGGCCGTTTACTGAAGGCAGCAAATGCACGAAGGAAAATATGGCnCGCGCGGGATTCTACCAnTGTCCAACnGAAnCAGACACnGATCTGACCCGCTGTTACGTCTGCTTTCGAGAAATGATCGGCTGGGAAGCAGACGACGATCCCCTCACCGAGCATGCCCGATCGACTGACTGCTTGTTTCTACAGTTG…
OE_95027	AAGCGACTGTAAACAGATAGTGTGTTTAGTCC	GGACTAAACACACTATCTGTTTACAGTCGCTTCTAAAGGGGTGCTTTGATGACGTCACAGCAGGTTGGAGGCCCGCCATCTGGTTGTTGTGCTCTGGTCAGCTACTAGAATCTTCACAGCCATCATCCGTACAATGTCTGTCTGGCAGGTGGGACTTCGTCTGGAGAGGCCATGGTGTATCCTGCGGCACGCCATAAAGTATGTTGATGGTAACGCTTCCATGAACCTCGTGTTGTTCCGTCACAACAGCAGCAAACAGTGTGCCCTGCTGTGTAAGGTCTTCTAATGCACGGCTCAGCAGTGCTTCATCTTTGAGGAATAGTAAGTCGACTTGGAGTCCCAGGTTCTTCAGCCTACGCTCGACCATTTCAGCATAGTTCCTGTTTTGTCGTTGAAGGA…
OE_83503	TTTAAAAAGAACATCAGTTTTCTATTTTGTTA	TAACAAAATAGAAAACTGATGTTCTTTTTAAAATACAGTTAAACCTCTTTACAACAAAGTCGCCAAACTCCGTAAAAAACTTTGTTATAGGGAATACTTCGCTATTGGGATCGTCTATGTAAACTCTTCTGCTGCTTGCCTGCAGTAATGGTCCATTAGACATCTTTACAGCATAATATAGCAAATAAATCACGCTGAAGTAAAAAAAAAGCATTTATTGCGAGTGGAAAAAAAACTGTCAACTTTGCACTNTGCTGTAGAACGTCCGTGAAANATCACGCTCGTAAGTCGCGAGCGCCTCCAGCGCGGACTCTTGATTTTCACGGGACACCGCATACCGTCGCAAAACATCAATTGCGTCCAGCACTTCTGCAACAGCAGGCACAGGGTTCACTTCNT…
OE_2767	TTCTGTTCTTGCATGTCTTGTGTTTTACATAGTATGTGTACAGCAGTGCCTATAGATCTATCGCTGTGTGACAGTAGCACATGGGTTAGTTTGTAGAAGTACATCACAAAATAAAGAGCATCAGCGAAGGACAGGGGCAAAAGCAGAAGATGC	GCATCTTCTGCTTTTGCCCCTGTCCTTCGCTGATGCTCTTTATTTTGTGATGTACTTCTACAAACTAACCCATGTGCTACTGTCACACAGCGATAGATCTATAGGCACTGCTGTACACATACTATGTAAAACACAAGACATGCAAGAACAGAAATCTTAGAAAATTATGCCAAGATCAGAGAACTTTTCATTCATGCTCACTGTGTAGGAATCAGCGAAAGTGTATGTCAAAGCTGATAAACCTCCCTGTGGTAATCATCCCAGTTATTGTACACAATACAGTTACCTCCTCAAACACTGTAGTGGGGCCGCATGTACGTAAATATATTTACATCACTTTATAAGAGGCATGATTTGATCCATCACTTTTGTGACACACCAGAAGGGCTCCGCCTTGAA…
OE_16514	AAACTGCTGTCTGCCAAGAAGCCCGTTTGTTTTATCTCTATCCGCTTGGGACAAACTATTTGATGCCCCACCCCCACCCCCCTGGAGGCAACATTTCAATTGCTCCAGTTTTTTTTGGTGGCAGCACAGTTGATGAGGCTGGGTAACCTTTAATTTTGAAATATATTGCTTTTTTTGGGGGGGTCCTAGCAGATGCTAGCCTGTTTCAAATGTATGAGATACCGAATATTCGTTTAATAAAAATATAC	GTATATTTTTATTAAACGAATATTCGGTATCTCATACATTTGAAACAGGCTAGCATCTGCTAGGACCCCCCCAAAAAAAGCAATATATTTCAAAATTAAAGGTTACCCAGCCTCATCAACTGTGCTGCCACCAAAAAAAACTGGAGCAATTGAAATGTTGCCTCCAGGGGGGTGGGGGTGGGGCATCAAATAGTTTGTCCCAAGCGGATAGAGATAAAACAAACGGGCTTCTTGGCAGACAGCAGTTTCCATGTTCCCCGCTAAACAGGCAAAAACAGACCGCTGCAAAAACGATGTACATGGCTGAAGGTAAACGCAATCAGTTTACATTAAAGCATCACTCAAAACTTGGATACAGTAAAGAAAAAAAAGAAAAACATAACTAAAAAAGCGCCCAGA…
OE_7390	GCTCATTATGCTACTGGTGCATTACAAACAATAAAACTATGCACAGTGTACAGTTTTACACGAAGGTTCGTACCTGGTCAAGTTGNTACTGTATNGATCNCATTCAGTACTAGGGCATNGAAGAAATATAAAGAGTAGGGACTNAACAATAAAGAACAATCACATCACCTATCAACCATCCTTCTCTAAGCATAGGGCATGGTCTGCTATCAGACCATGCTAGTACACATTGTTCTGAGGGACTGCACCTCCCGGAATTCTTTACTTGTACTTGCAAAATCGTAGGGTTTGGTGGTGTTCTCTGTGATTT	AGGATGAACCACnnnnnnGnnnnnGnTGATCATGTCGGATTCAAGTGCAGACGAGAACTGCGATTTTTTTGGTCTGAACTCGGATGACTGGACAAGTGAACTTCAGGAGAGAGCAGACAAGGATTATTTGGAGCTGCAGCATACGATGAGAATTAAGGAAAATGCTTACGCGATCGGAGACGCCGTCGTGGGACCCCGGCATTCCGAGGCTAGTGAACTACCGACTAGAAGGAATAAAAGGAAGCACGTAGAACAACCGCCACAAGTTACACACCTAGCCAAACAGATCACACATTACCGAGAAACGTCGGACTATACGAAACAGGAAAATATGCCTTTGGATCTTACAAGGCTCGACCGATGTGGATCGGATAGTGCGTACGAGAACGGCTACGTGGG…
OE_28928	AGGGTGAATGTCGTCTTTACAGAGCTGGTTTTTATTGTGGGCCATTGCTTTATTGATGCCCCAAAATGTGCATTATTGTTCAAGTGTGCCATGTCATACAATAATAAACATGTTGTGTAAA	TTTACACAACATGTTTATTATTGTATGACATGGCACACTTGAACAATAATGCACATTTTGGGGCATCAATAAAGCAATGGCCCACAATAAAAACCAGCTCTGTAAAGACGACATTCACCCTTCATCAGCAACAATGTAGTAAGAGGCTGGCTCGATGAACTGTCATTACAGATGCGTGTAATGCTCCCAGTTATGTACATACTTGAACCACTCTACGTACTGCAGAAACCACATCATCCAGTACTCCTTCAAAAATGGAACTTGCAGGGCCTCGCCGCTAAACACTAAGTGAACGTATGTGTGCCTGGTCATCCAATGCAGAAGTAATCGAAGGTACATAGCATGCAACTTGATTTGTGGCTCACATGCACCAGCCACATGCTTATGCATTCAAAAACA…
OE_6590	CAGGTGGGATGTAACTAGGCATAGACAGACAGCTTTTCTACCACAAGTGGCACTTTAACGGGAACATCCTATGCTGCATTAAAAAAAAAAAAAAAA	TTTTTTTTTTTTTTTTAATGCAGCATAGGATGTTCCCGTTAAAGTGCCACTTGTGGTAGAAAAGCTGTCTGTCTATGCCTAGTTACATCCCACCTGGAGTTCAGCTCGTGAAACCATGTCTCCAGCTGTAACAGTTGATTCTTTAGGGCATGCGGAAAACTAAAAGAATACACCGTGTGCCAACCATCCTCCGCCTCCGGGCACAGGGAACTTTTTCTGTAGGCGATTTTCCACGTCTCGAGCTCTTGCATTGCCAAGCAGTTTTTGGCTGTTTCATCACCCGCGTACCAATATACGACAGGAAAACCGATTAGAAGACCGAAAGCGGTGCACAAGTTCCATTCTGATCCTACTTGCAACTTATAGTGGATCTCTGGATCCGGGACACAGGGCAGGTGA…
OE_3559	GTCTTGACAGAAGGACGCATGGTCTTCCAGTGTTGAGGCCGGTAACAGGCGTAGGAATGTCCATTGCATTCCAAGGGCTTATCTGGCGGATGGACATTTCGCCCTTACTGTAGGTGCATTGTTTCGGTTGTTTACACGGCATTTCCTGTGTAGAACATCCTCTGTCTGTTCAGTTCTCTTGCATATCGGACCAGTGAGACCTTGTCTCTCATAGCATGCTACATCGTGTGTTTTTCACAACCACACCACTTATGTTTAATTTACCTTCTTTCAGTGTCTTTCCTCTTGGGTGCCTTCCTTTTGCTTTTCCACTAGGACTTTGTTTATATTGCTCTTTCCCTGGATTGGTCAAATTTTTTGTTGATCCAAACTGTTATTGTTTTGCCTTCTTGCTCGTGC…	ATCCAAGTTTATCCAAACCGGATCCGTAGCATTTGTTTATGGTTGTGGAGCTGCGGAGAACTATGTTGAAGTAGTCCAGCTAAATCTTTTCGTGGCAGACAAGGCTATGGGACGAAAAAAGTCAAGCACAAGTGATACGGTTACGGACGAAGGAAAACAGAAGCAAAAAAGAAGGGGTGGCCAGACGTGTTGTGTTGTAGGGTGCGGGAATAATAACCTGCGGAACAAAAATGTGTCTTATCATTCATTTCCGAAGAACAAACGTCAAAGAAAAGAATGGATAAGAAGGATTCGGCGACAAGGTGCCCACAAGTACAAGCTTTGGCAGCCTACGGCCAACCATAGAATATGTGGTGCCCATTTTAACCCCTCTGGACATCGGCGCTACTTGGACGAACT…
OE_1925	GTCTTAGTTTTGCCCACTAAAGGCTCTACTGCATTTCATTGACACCTTTTTCTGTTAAATAAAATTGCTCCAGCAA	TCCTCGGTCGCTTCGGTCATCAACGTTGTAGCAAACGCCAATTTCTGAGGGCGATCTCCGAGAAATAGCAACATTTTTCTCCGTGTATGCAGTATCCGTCGGAATTTATTAATGGAAAACGGCTGAAAATATCAGTTTTCTTTGTCCGGTTATAGACCCGCAGTTACCCTCGACTTATATCGGCATAAAGATATGTTATCGCCAGAAAACGAGCTCGCGGTGAGCGAGCAGTAGACGATCTAAACAAGGTTCTTCCTGCGTCACTCAGCCTGCCGCGATATGCTTCGTTTGTGCAATTCGCATCGGCCTGCAAGCTTACACGAAGATAAGTAATCGGTGGCTGCAAGCATGAGTAAACTGAAGTTCAACCTGTGAGCAGCGGCTGACGAAAATGGCAGT…
OE_95107	CCATTTCTGTGGCATTTTGAGACAGGTCTTTGTTAACTGGATTTATCGAAGCACTGGTTTGCCGCAAGGTGTCCCTGTAGACACATAAAGCACAGTGCATTGTGAAGGGTACATTAGTCCGCACGACCTCCAAGACTGGTTCTCTCTCCAGGTCGACGTGACAACACGCGGTCTCCTATCATAAGCCTGTAATGTACTTTCTGCCATCCATTGAGAGAGTAGACGGCGCTGCAACTTCTGCAACATGTCTATCAAGTAGGGTACTTAGCCATGTGGGGACCCCCAGTGAAAATCGTTCACAAATATACCCCGGGGGGGGGGGGGGG	CCCCCCCCCCCCCCCGGGGTATATTTGTGAACGATTTTCACTGGGGGTCCCCACATGGCTAAGTACCCTACTTGATAGACATGTTGCAGAAGTTGCAGCGCCGTCTACTCTCTCAATGGATGGCAGAAAGTACATTACAGGCTTATGATAGGAGACCGCGTGTTGTCACGTCGACCTGGAGAGAGAACCAGTCTTGGAGGTCGTGCGGACTAATGTACCCTTCACAATGCACTGTGCTTTATGTGTCTACAGGGACACCTTGCGGCAAACCAGTGCTTCGATAAATCCAGTTAACAAAGACCTGTCTCAAAATGCCACAGAAATGGTTTGCCTATCTGGCATGGCAAGGGTACTTTGTTCTTACGATCAAGTGGGCCAGCTACATGAACACCAGGCACA…
OE_29249	TGTGAAGGAATACATTATCCTCAAATGAGGCTTTTTTTTTTTAAACAACTTTATGAGCTTATATAAAAGATATTCCCATTTCTGTGATGCAAA	TTTGCATCACAGAAATGGGAATATCTTTTATATAAGCTCATAAAGTTGTTTAAAAAAAAAAAGCCTCATTTGAGGATAATGTATTCCTTCACACTGAGGAGGATACAGTGTTGTGTGTCTTTTCCTCGGCCTCAAGGAACAGGTTACCCTTAAGTCAGTTCCACCAGCTTGCAAGCTTGCTCGCTGCTTCGTTCAAATTTCTTGTCCGCACAGTAGTGTACAGTACACTGCCAAGTACATGTGCCGAGTTTAATTCAACATGAGCTAAAGTGTTGCAATTTTTCTGGCGGAGGGAGGCATTTTGTATAGCTGCAAGCACTTCTCTTCCAGCTAGTTACGATATGTATGTGCTTCAACTACATAGTTTCACTGTGCACTTGGAGTGTTCTGAGCATACAA…
OE_12978	ATTTATGCTTTTTTGTTAACCGGAAAATAGTGCACGTCGTGTTTATTAATGCTTTAAAACTTCACACAGCTGCATAAAACAGTAAAGGACTGTGGTTCATCTTGTGAGGGTGTCAGTTTTGGCGTTGAACTGTCGGTCATTTTTCCTCTTATGCACGCTGGTGTGAAGATTTACAGTTTTAATCGACACTTTTGTGAGCCGGGTGTCATCAGCAAATGGTAAGATGGCAGCACTGCACACTGTTCCCATGGGATATGGAGGTCCTTTTGTGTCCATGGTTGCTCGCAGACGTGTACAGGGCTCGCTTCCTTGCACTTCTTCACGTGGTTGTGTATAATGGCCAGAGGCTAGCTTTACCCCCTTGTTTCCCCCTCTGCGCAGTTCGGGACAAATGAAAGA…	GCAGCGCGCTGTGTTGGCGTGTAAAATCGTTTTCTGCCCGGCACCCGCAGCAAATATGAAGAACGACACACAACTGTGGCGTTTATTCGTGTCGTCATGAAAAGTATCGGTGTACGCCATCATTAAAACACATATCACATCACTCTTATCTCTACTGTCGGTAACAGGTCATCACTGCCAATGTCTTCGGCGGAACTGCAGCAGGAAGAACTGGAAGTGCTGCAGTCAATTTACGATGGCGATGAGAGTTTTAAGCAGCTGTCTGCTACTGTGTTCCAGTACAAAATTGGTGACGCAGAGGGCTCCAAATCTTTCCTGCTAGAAATTTCATGGCCAGAGAAATATCCCAACGTTAGACCACAGTTCAACGTGGACACCTTCTATAACAAGCATTTAACT…
OE_27075	ATTTTTACCGGGGTCATTATAACCAAGGTTGCATATGCTGTAGAAGCGTCAAAATTTCCAAATTACATAATTGTAATTGTAATGCTTTTAATGCTTTTAAGACAGACGGTCCGCGGATTCATTTTGCTCACCTGAGGACTCGTGCACTGGGGGCCCAGCGCATGGTTCACAGTGTTTTG	CAAAACACTGTGAACCATGCGCTGGGCCCCCAGTGCACGAGTCCTCAGGTGAGCAAAATGAATCCGCGGACCGTCTGTCTTAAAAGCATTAAAAGCATTACAATTACAATTATGTAATTTGGAAATTTTGACGCTTCTACAGCATATGCAACCTTGGTTATAATGACCCCGGTAAAAATACTCGAGCCTCCACTCAAACGCACCATGTGACGCTTTCTGATAGCTGTTGTCTTATCAGGAGAAATCCCATAATTCCCCGAATGGAGGGGTGTGTCTAATGTAAATCGATCACATTTATTTACACCTATATACTCCTCCTGCGGCTAATAAGACCTTGAGACTTTGCTGAGCGCGCATTAATATATATTTTTTAAAGTCCTTCAGGTTGCAGACCCAGTC…
OE_3359	GAGGAGCAACTAAAAATATTAAGTATGTAAATATGATTACTATTAAATATAATAAAAAGCCGCATGCTGGGCGAATCCTGCAATGTGCACTCATTCGCTGAGCCTGTCATGACCCGCATCGCCTGTCTGACACACACTCAACACTAACAGCAAGCCACCTAATGTCGACTTGCG	CGCAAGTCGACATTAGGTGGCTTGCTGTTAGTGTTGAGTGTGTGTCAGACAGGCGATGCGGGTCATGACAGGCTCAGCGAATGAGTGCACATTGCAGGATTCGCCCAGCATGCGGCTTTTTATTATATTTAATAGTAATCATATTTACATACTTAATATTTTTAGTTGCTCCTCGTAAGCCACTTAGGGTAGTATGTCATAGAAACGTTCTACTGCTCCTTTCAGCAAATCTGGAGACAGACCAATATGATTCAGGGACCGTGGACTTCGACAGCATTATGCGATGAAGTTCTAGCAGTGTACTGCATCCATAAAAAAAGTACCCGGTGCATGCTAATTGAGTACTTTCAGTGTCTCACGGGGTGTCAGCTTCAACCAGTCTACAGGATTTCAAACAAT…
OE_68460	CTGATTGGTGTTTTACATTACAGCACAGTAGTGCCCAAGAGATGTCCCCTTCTGAAGGCTTTGAAGAAGTGAGGAAGGTAGAAGTAGCTCAGCATCGGCCAGCGATGGAGAGAAGAGCCAGCATCTCTCACCCAGGGGCGCCTGTTGACGTGCCTGAAAAACCAGAAAGAGGAGACCAGCAGTACAGCACCGGAGTGCTGTGTACTTTGCCACGCAAGCGCAAAGGGCAGTCGCAGACAGACTTTCAAGTGGTCAGCTTCATGAAAGGTCCAGGTCGTAAAGCACTGGGTTTCAGCATTGTAGGTGGCAGAGACTCTCCAAAGGGCGCCATGGGTATTTACGTCAAAACCATTTTCCCCGGAGGGCAGGCTGCAGACACACGGTTGCTTCAAGAAGGAG…	AAACAAGTTTATGCAATATCGTTCAGAAAATGTACAAATAACGTGGTTAATAATAAACAGATCTCAAATGTCTGATGCTGCAGCATTCATATCACAAAGTGGCAGGACTAGAGGGAGACTGCTTTCAACATCCATTTATGGCATACTGTCCAGGTCACAGCAAGACTTGGATACCTGTGGGCTTTTATGAGTGCTCACACGACGAGCAATGTGTAGAACTACGTCTCCTTGCTTGATCCTCTTGAATGAGCTGATGGCCTCAGCATGGGACATTCCTTGTAGTGGCTCTCCGTTGAGTGTGATGATTTCATCTCCTTCTTGAAGCAACCGTGTGTCTGCAGCCTGCCCTCCGGGGAAAATGGTTTTGACGTAAATACCCATGGCGCCCTTTGGAGAGTC…
OE_12319	ACAGGAAGACATCTCCCGAAATAACTTCCTGCTGCTGCACCACCGTGGCACAATAGGTGCGTAGCTGACGAGTCTGCAGACGCATGCGGGATCTCCAGGCACCACCACGCGGTTCCATCCTGGAAAGTTCACAGAGGGACACTGTTTTTTTTTTGGGAACATTTCAGCAACAGTTCTTACGTGTGTTGTACATCATCAAGTCCTCAGATTTCATTCATCACTGCCATTTTTGTTTTATGTCCTGCATGAGCAAAGTGCATGCATCTGGTACAACGAGCCGATAAACACTGATGTCTATTCAGGGAAAACTACAGTATATTTACCACCGTTTCTGGTGATGGGTAAGCCTTAAGGAGGGACAAAAATATCGGATAAGTCATTCACTGGGCTGGTTGGTAC…	CAGCGATGTGGATCAAAGAGCATTGGAAGGACGCTGCAATGTCGTTCCAGAGGAAGACTACGAGGACTACAAGACCTGCCCGCTGATTCAGAACAGCGGTCCGGCTGCAGACCTCTATCGGATGACCTCTCTGGAGCCCGAAGCCGGGTTCTCGGACGTGAATAGCGAGGTTGTCAATGCCATCTTGGGCGAAGACGACGAATGGAAGGACAGTCTTGATGATGGCCTCTTGAACGAGCAGCATGACACGTCCAACTCATCGTGTCCGTTGGAAGTCTCCTTCTTGACAGAGGTCGCCGCCGTGAGACGAGTTAAGAGGACGCTAGAGACAACGAAGGTGACGAAAGTGCAAGAGTGGCTGGAGAGGTGCAGTTCCTCGGCAGGGGGCGAAGAAGACGA…
OE_11632	TCTGGTTAGAACTAAAGACGGACTGAAACATCTTCTTTGACAAAAGAGCCTCTTCGGGCATTTTTTATGCTGTTGTTTGTGGTGAACTTTGAGTGAGATATTTAGTTCCTTGGTTGCGTCCTCTTTACATGGCTGCAAACTTTGTTTAACTTTTAGAGTGTAATGCTACGTGAATATTATTTGTTTGTCATTTTTTGATGGATAGGGCTGTCCGTTCAGTGTGGGAAGCAGAACACTTGTATTTTACTTTGTAATAAATATAAGGT	ACCTTATATTTATTACAAAGTAAAATACAAGTGTTCTGCTTCCCACACTGAACGGACAGCCCTATCCATCAAAAAATGACAAACAAATAATATTCACGTAGCATTACACTCTAAAAGTTAAACAAAGTTTGCAGCCATGTAAAGAGGACGCAACCAAGGAACTAAATATCTCACTCAAAGTTCACCACAAACAACAGCATAAAAAATGCCCGAAGAGGCTCTTTTGTCAAAGAAGATGTTTCAGTCCGTCTTTAGTTCTAACCAGATTTAGGAAATTTCAAAATCTGCCACTACGCGTAAGAGGATAGGACAGCCTTGCACAAGCCAGCGAAAGTCCTCCAAAGACAAGCAGGGTGGCTACTACAAACACCAGATTTCCGTATTCTCTCATTTTTTTTT…
OE_26896	ACAATATTGTTGTTAATATAAGAACAATAACTGCAGTAATGACACCAATTGTCAATGGGTCTAACGCTAAAACATTACGCTTCACAGCATTTAACAGCAAAACCACGCCGTTGGCAGCCATTT	AAATGGCTGCCAACGGCGTGGTTTTGCTGTTAAATGCTGTGAAGCGTAATGTTTTAGCGTTAGACCCATTGACAATTGGTGTCATTACTGCAGTTATTGTTCTTATATTAACAACAATATTGTTCCTGCGAAGAACAGCCAATGTACGACGTGCTGTCTTAATTGTGGGCCTTTCTGACTCGGGGAAGACACTATTTTATTCTCAGCTAGTGGCACGCAAGAAGGTCGAAACCTACACGTCCATAAAGGAGAATAAATCATCTATAGACATTCCTAAAAAGGCTCCCCTCAACCTAATTGACTTGCCTGGAAATAACAGAATAAGAGCCAAATATTTCGACAGCTTCAAGTCACTCGCTCGAGCCATCATAGTTGTTTTGGACAGTTCCAGCTTCTCCC…
OE_25494	AAGGGTGATATTCTGCATACCCAGTGTATGTCATCCTGATATCACTTCAGGCTTCAGAGAACATTAAAGCTTTTCCTCGGCCAACAAA	GCACATGTTGAAGACTCACTCGAGGAATAAGCACTGTCAAGCTTACTGCGCCATAAAGTCAGAAGGAATTCCGGTAAGATTCGTTTCCTAGTCCGTCTGCACTCAAGCGAAGACGTTCAAAGACAATGCTGTGGCGTGTTGTGGTCTGCCTCGTTGCGGCTATGGCAGTCGTATCATTGAAAGCCAAAGCGAACAACCTCCGAATCCCGAACCCTCCCGAATGTGGACCTGGAATGGAATTCAnTGGATGCGAAACTGTATGnCCGCGTATATGCGGAGAACCACTACCCCGTGAGTGCGnCTTGnTGTGCAAAGTGGCCTGCAGGTGCAAAGAAGGCTTCATTCGATCnGGCAGCGCTGACGGGCCATGTATTCCAGAAGATCAATGTAATCTTCTTC…
OE_5217	TGCGAGCTTCTTCCTGAAAACATACCGCGGGAAGACTATATTAGATATCCTTGGATATACAATGGGGAATACGACAAGCATAAAATGACTTTCAATGACTTTTCAATGACTTTTCAATGACTTTTCAATGACTTCATGAACCCAGAGAAGAGTAAACGTTT	AAACGTTTACTCTTCTCTGGGTTCATGAAGTCATTGAAAAGTCATTGAAAAGTCATTGAAAAGTCATTGAAAGTCATTTTATGCTTGTCGTATTCCCCATTGTATATCCAAGGATATCTAATATAGTCTTCCCGCGGTATGTTTTCAGGAAGAAGCTCGCATTCTTCTTCCGGGATACATGGCCCGTGGGCGCTGCCAGAGCGAATGTAGCCCTCTTTGCAGCGGCACGCTATGTAGCACGACGCGGCACACATATCCGGTTCTGGCTGGCCGCATACACGCGGACAAGGAATTTCACAGCCATCGAATTTCATTCCGGGCCCACATTGTGGCGGTTCCAAGCCCGGAAAGACGCTTGCACCATTGGCTTTCAGTGATACGGCACATAGGGTCGCACAG…
OE_28659	GGACTCTATATTTTCTTTTTTTTTTTTCTTTTCTGAAGGAGAATTTTCCTTCCGAAGCCGCTGTTCGTTGATATGTCAACTGGAACTGTAAATAGAGAAGTGTTTATTGTTGTTGTAGATTAGAAGATTAGTGTTGTATAAAGAATCTGCTTGCGTTGACTGTTCTCAAATATATCCTTTTTTTTTTCCTCTTCTTTTCAACTAGAAGAAATGGTAATAAAATATTTTGAAAAGCACAAAGTGTACAGAGGTGAAGAGCGAATA	TATTCGCTCTTCACCTCTGTACACTTTGTGCTTTTCAAAATATTTTATTACCATTTCTTCTAGTTGAAAAGAAGAGGAAAAAAAAAAGGATATATTTGAGAACAGTCAACGCAAGCAGATTCTTTATACAACACTAATCTTCTAATCTACAACAACAATAAACACTTCTCTATTTACAGTTCCAGTTGACATATCAACGAACAGCGGCTTCGGAAGGAAAATTCTCCTTCAGAAAAGAAAAAAAAAAAAGAAAATATAGAGTCCAGAGATATGAACAGGCATTTAAAAAAACATAGTAGGCTTTGAAAGATGCATGAGAACCGGAACTACGTTTCGAAATCGACCTTTTTTTTCTTTGTTTTTCTGCTTCACGCGTGCTCGCCGCGCCGTGATTCGCCG…
OE_68422	AGCACGAGCTTCAGGGTTCCTATGCCATACATTTTAATGCTGTCCATTTTGCAAGTGGTTGTTTGGGATGCTACCAGTATAGTTGCAAATGTTGTTCTTATGACGTTCAGGTTTATAGCATTTAAAACAGTGATAATTTCTCATGGAACGGTAAGAAATGTTGTCCATAGGACGTCTTAGAGCTAGCATGCCACAGAAATACAATAGTAACAAGAGAGGATTGGAACCTGCAGTACAGGTCTATTGTGAAATGCATCAAACAAAATTTGTAAATCTAGCAACACAACAAATATGCTTTGACTTATTGCTAAACACTTAAGAAGATCAGTTGGTACTTTCAGTTCAAACCTTTCTGATAAAATGTAGAGGCAATATTCATTTGCTATACAGATGTATCTG…	AAGAGCGACAGAGGAGTCATGTATTCGCTGATGGGTTTGCGTGCTGTAGCAGGATCTGTGCCTGTTCGTGTTACAAGAATAAATGTCTGCGACGGATATTGTATACATCGTCGGATGGCTCATGACACGCAATAAAGCTACAAGTTCACCGATGGTCAGGGCGCTGTTGGTCTGCCCCGTGGCTGTCTCGTGATCGCCCGCTGCTGAGTGCTTGAACCGCCGACATGGGCAACTGCGTGTCAGCGCGGCGACGCGAAGGAGCTGGAACAGGTGCCATTGTACGACGAGAGCGTATGTTTCACGTCTGGAACCTAGACGAACATGGAGTGGAGCTCAGCCCTGGCAAGATGGAGGTTACAGAGACAGACCTGGTACTTCACCAGCGGGGAAGACCGCCCG…
OE_37850	CAGGGATATGGCTATTTGCATGAAT	ATTCATGCAAATAGCCATATCCCTGTTTGCAGTAACAGAAAACACCGTTTACATACTTGTTTTCCTAAGTATTTATTTTGATAAAACCTGAAAGCATTTTGCTCACACCTGACACTCTTGTGGGATATGCTCCAGGTGGCTCCCACGAGGAAGAACACTCACTCCTGCACTTCACACTATAAGTTTACTACAAAAGCTAAGGTCGTTGAAAATGCATAACACTGTAGTATTTACACAAACAGCCCACCCAGAAAGAAGTCATGCAAGTTCTGCAAGTACCCTCTCATGTTGCTCAATAATGGAAGAGAGTACCACCTTACAAAATGGCTGCAGAACTCACAAAATTCTGAATTTCCTCGCACAAAATATGTGAAATGCTGATGGTACAGCAAACTGCTC…
OE_42112	TGAGACAAAGTGTCTCTTCAGTGAGCGTACGAGACGAATGCAATTTTTATTACGTGCGCGTCAAGCACTGTGGCAAGCATTCGTGCAACACCACCTGAGATCCCGAGGACACGTCACGGCTGTCATTCCACAATCTGTGTAATGTTTATCGGATGCAACGATATTTTAATGACATCGACTTACTTAATACCGCGTGCAATTTTTCAAAATATGCGAGGATGTAAGTTCAACGATGGCACCTAGCAAGGATGTGTGAGGAGTCTGCAAACATGACTCCGGAGGCGGACGAACGGTGTCACAAACTTTGTCCGACAAGTTGGACCATGTGATGTTTTGTTTACTGATGGACAGTGCAAACGGTGCCCGAGGAAATAAACAGA	TCTGTTTATTTCCTCGGGCACCGTTTGCACTGTCCATCAGTAAACAAAACATCACATGGTCCAACTTGTCGGACAAAGTTTGTGACACCGTTCGTCCGCCTCCGGAGTCATGTTTGCAGACTCCTCACACATCCTTGCTAGGTGCCATCGTTGAACTTACATCCTCGCATATTTTGAAAAATTGCACGCGGTATTAAGTAAGTCGATGTCATTAAAATATCGTTGCATCCGATAAACATTACACAGATTGTGGAATGACAGCCGTGACGTGTCCTCGGGATCTCAGGTGGTGTTGCACGAATGCTTGCCACAGTGCTTGACGCGCACGTAATAAAAATTGCATTCGTCTCGTACGCTCACTGAAGAGACACTTTGTCTCAAAAGAGCATCTTAACAATG…
OE_37392	GTCACAAACTTTGTCCGACAAGTTGGACCATGTGATGTTTTGTTTACTGATGGACAGTGCAAACGGTGCCCGAGGAAATAAAC	GTTTATTTCCTCGGGCACCGTTTGCACTGTCCATCAGTAAACAAAACATCACATGGTCCAACTTGTCGGACAAAGTTTGTGACACCGTTCGTCCGCCTCCGGAGTCATGTTTGCAGACTCCTCACACATCCTTGCTAGGTGCCATCGTTGAACTTACATCCTCGCATATTTTGAAAAATTGCACGCGGTATTAAGTAAGTCGATGTCATTAAAATATCGTTGCATCCGATAAACATTACACAGATTGTGGAATGACAGCCGTGACGTGTCCTCGGGATATCAGGTGGTGTTGCACGAATGCTTGCCACAGTGCTTGACGCGCACGTAATAAAAATTGCATTCGTCTCGTACGCTCACTGAAGAGACACTTTGTCTCAAAAGAGCATCTTAACAATGGGC…
OE_94871	TGACCTTCTTTGGGGATACACACAGAGTCCCATCACCCGTACCAAAAAATAACATTCATTAATCCAGTGGCAAAAATTCGGACGTGATGCAGATTACCCGTATCTGCATCTAGACCAAACAAATATGCCAATGCTTCGAACTGACCGGTGCCACTTGTTGCATAAATTG	CAATTTATGCAACAAGTGGCACCGGTCAGTTCGAAGCATTGGCATATTTGTTTGGTCTAGATGCAGATACGGGTAATCTGCATCACGTCCGAATTTTTGCCACTGGATTAATGAATGTTATTTTTTGGTACGGGTGATGGGACTCTGTGTGTATCCCCAAAGAAGGTCATGTACGACTTTGGACCTGGAAAGCAGAGTTTCCAAGGCCCAATGTGAGGCCTGATGCTCAGCAACGTGCTAGTCCACAAGGAAGCTACAAGGTGGTAAAAAGAACTGTTCACTTGCTAACGTCGAACGGGACAGAGGTTCAAGCATATTATCAAATACTTGAACTTGCTTTTTATCTTTTTCACACACAAAGAAAATACTGAAAAACAATCCCGTGTCGGACGTACAACT…
OE_3416	ATACCTACTCTCTTTCTCGAGGTTCTTTTGTACAGATCCTTTTTACAGCCGTGACGCTCATTTTATTATGAATATTGCTCGAGTCAACGTTGTATGAAAATGTGTACAGAAGCACGTCTTTGCAACACCTGTCACGCTCTTCAGCATATGATTCAGTTGTCCAGATCAAACTTTGTTGTAAATAAAGTGCATTT	AAATGCACTTTATTTACAACAAAGTTTGATCTGGACAACTGAATCATATGCTGAAGAGCGTGACAGGTGTTGCAAAGACGTGCTTCTGTACACATTTTCATACAACGTTGACTCGAGCAATATTCATAATAAAATGAGCGTCACGGCTGTAAAAAGGATCTGTACAAAAGAACCTCGAGAAAGAGAGTAGGTATCGCTCTCAGAAGACTGGATTGTGCCTCGCCCTGCAGGCGGCGAGAGGAATGCATGGACCGTCGCGTCGTTGCCGAATAAAACCCCTCTTGCAAAAGCATCCAGGAACACATTGTGCGGTACATGCGGTTCCGGGACGCTCACCGCATATAGCGGGACACGCAGATCCACAGCTGTTGAACTCTTCGTTACGGCCACACTCTTGTC…
OE_23513	CTGCAGCATTTCACATATTTTATTGCAGTGAGCTGTTTGAGGTATGTCGAGAGAAGACTGCTAGTCTGAGTTTGCTATCTTGAGGCCCAGCCTCATGGCACAACTGGTTGTCTGTGATGCTAAAGGTTCTTGTGTGTGTTATGAGGAATACTAGAAGAGCTTACATGGTACTATTTTTAGCTGTTGATGATGTGCTGTGTGGCCATGTCTTTGGCAGAAGTTTGTGTAACATATGATCTGTACAGAATAAAGGAAAGGATTTT	AAAATCCTTTCCTTTATTCTGTACAGATCATATGTTACACAAACTTCTGCCAAAGACATGGCCACACAGCACATCATCAACAGCTAAAAATAGTACCATGTAAGCTCTTCTAGTATTCCTCATAACACACACAAGAACCTTTAGCATCACAGACAACCAGTTGTGCCATGAGGCTGGGCCTCAAGATAGCAAACTCAGACTAGCAGTCTTCTCTCGACATACCTCAAACAGCTCACTGCAATAAAATATGTGAAATGCTGCAGAAAACAACAAACCGTCAGTATTGTATGCCAGGATTTCACTGTTGTATTTAGATTCCCTTAAGTCAGGAATTTTGTATATGGCCTAACGAAGTTGTTACACTACACAATTAACAGGAAGACTAAGTGAGCAGGCAGA…
OE_58110	CAGCCCTGGTGGGGGCGCTGCTGTGCGTGCACTTTGGAGCAGGGGACGATTCTCAGGCTCTGTTTGCGGCCATCCGGCAGCCACTGCTCTCGGCGCTGGCCGATCCCGTCCAGTCTCCCCACACGAGAGCAAAGGTTTTACTTCGAAGAGGTACAAGAAATGGCACCTGCCTTCCCAACTGTCTTAGTACTCAGTGAAAAAGAATTAAGAGCTTTGTAGCAGCAGGCTGTGTTTTCTGCTATATTTACTATA	TATAGTAAATATAGCAGAAAACACAGCCTGCTGCTACAAAGCTCTTAATTCTTTTTCACTGAGTACTAAGACAGTTGGGAAGGCAGGTGCCATTTCTTGTACCTCTTCGAAGTAAAACCTTTGCTCTCGTGTGGGGAGACTGGACGGGATCGGCCAGCGCCGAGAGCAGTGGCTGCCGGATGGCCGCAAACAGAGCCTGAGAATCGTCCCCTGCTCCAAAGTGCACGCACAGCAGCGCCCCCACCAGGGCTGAGAGTCCCAGTTCTTCTCCACCCCTCCCTTTGTGCATGCCCCTCTCCACCATGTCGCTGACGGTCGTCGGCCTATCCGCGAGGAAGTCGTACAGGTACCTGACGGACAGCGCCTTGCGCACGGCTTCCAGGCAGGCCAGTCTTCCTT…
OE_82753	GCCCTTAAAATTTCCTTTGCTTTTAATTGTCAAAATATGAGAGCATTCCGAGGGGGGAGGGGCAGGACTACACATGCCAGGAACTGATAATTGCACGTGCAGGTGGATCAACTGTAAATTTTTTGCATAGAGCTTTTGTGCCAATTGTATTTCATACTCTTTAATCTCGAACTCTGTGCATGGCACATGATGCAAGATATATGTGTAGGTACATTTACACTGCATGTTGCACATGGGTGAGCTACACAGTATCGGTGCCCTAGGTGAAAGTTTCCTTGTGACCACTGTAGAAAAATGGATTAGGTTACAGCCTGGATGTTTCTTCACCGATTAT	TACTGCATACGCCCAAGAACAGAATTTCGAGACACCCAGCTAAGCGCCTCAAGAAGGGATCCTCACGGATATTACTTTTAAAATTAACCAATTCTCGAAATGGCCGCGTACCAGGGACCAGCGTACGGACTGAGTCGGGAATGCATGCTCAAGGCACAAGCGAAGTTTGATATGAACCGGGCTATCGAAGCACTCGAATGGATTAAGGCAGTTACGAAGATGCCTCTAGAACCACAGAACCCGGATAAAGGGTACCAGGACCAACTAGACTTCGCTGACGTGCTTAAAGATGGGATTACTCTTTGCACACTGATTAACATTCTGCAACCTGGTTCTGTTCCTAAAATAAACACTATGCAGGCACCTTTCAAACAGAGGGAGAACCTAGAAGTCTTTCTA…
OE_45012	ATCTCGGTACGACGTAGGTTGCATTGCAGTGTGAGTTGCCTCACTGTTGCAGTTGCTCTCTTCACTGAGTGTCTTTGTCGCTTCACGGTTGATTGCAGAAAGACAG	CTGTCTTTCTGCAATCAACCGTGAAGCGACAAAGACACTCAGTGAAGAGAGCAACTGCAACAGTGAGGCAACTCACACTGCAATGCAACCTACGTCGTACCGAGATCCTACAGATCGTACACAGATCCTATCGAAGCCCTGAATACCTATACCGCTCCTGTGCTCCCCTGGCCATTTCAACAAAATGCTGACTTGGGCATGACTGTCGCAACGATCATGATAAACCGTGGGATGAGAAGAGGCGGAAGTCGATGAGCTCGTTACTTGGAGCAAAGTATTGAACCCTTAGAACAGTGGAGATATTATGGGAAACCAATGCCACTGTTTGTGCACACAAAAAAAGACAGACATACGAAATTTGTTCAGGAATATAACAGGTCTGGCCCTAATTATGGGGTA…
OE_28013	CCGCGCTCAAGATCTGCGCAAAGATCAATGCCCTGCGTGAGGATCAGTAGCCTGAGCCTGCGCAAACGACCTCATCACCGAATGTGTTCTGTGCTACAAACTCTGTCGTGGTCTTGTCGCACGAGCTGTGCTGTGTGTGAAACGTGCGTGTGTCTGACTGTCGTCTGCGAGCCAATCCAAGCCCAGCACTCTTCTACTTCCTTCTTCCACGGAGACCTTTTTTCAGCGACGCCTGGCGTGAGCGGACTGGAGTGTGCAGCTCGGAAGTGCACGGACCTCTTTAATTTATTTTGCGACTTCGTGACCGAGGAGGTCACGTGCAGAGGAAAACTTTGTCGACTGTGTGGTCTTCGGGTCACTTTGTAGACCATGTAAAAACAATCTTTCCTACGGAATAGC…	TCATAAAGTGGAGACGTTTTATTTAACATCTTCAAAGCATATTAAGTAATTACATAATATCTCTTTTGTCACCATGACAATAAATACAAGATACTATTTGATGTCATAAACTTAGGTCATAGGTACTGCCTGCATCAAATTACAAAGAAAAAAATATTCCACGAATGTACAAGACCGAAATCTGTCAGTGATACAGACAACAAAAAAAAAAGACTTCCGCAATGCTGTTACGGTATTATATATAAACGCCCTAACCAGGTCTCAGAGAAAAGTTTTATGTACAAGTTTTTTTGTTTTGAGAAAACACGCAAAGCGTACAACAGCTATTCCGTAGGAAAGATTGTTTTTACATGGTCTACAAAGTGACCCGAAGACCACACAGTCGACAAAGTTTTCCTC…
OE_1061	GGGGACGTGATTTTTCCCATCGGTACACAGGTGTGCGAATGTGTGCTGGAGTCCCTCAGTGGTTCCGTGTACAAAAAGTATCTTTCAAAAGCCTGACTGTTGGCGCGGTTTAAAGTTGTCGCATCACATTGTCATCCGTTATATNTTTTTTTTTTTTTTTTTTTTTCCCTTCCGTTTGAGTGTCTGAGGCAAATTTGTAGGGAGGGTTCTGGAAAATATGCCTTGCAGGCACATTTTCAGTAAAAGCAAACTGTTGCTGCAGATTTTGGACTTGCTGCTGTGCAGAAGTGTAAATTATCAACAGGGCTCGTCTATGTTTGGTTCTCTTGTTAAATAAAGTTTTTACGAAAG	CTTTCGTAAAAACTTTATTTAACAAGAGAACCAAACATAGACGAGCCCTGTTGATAATTTACACTTCTGCACAGCAGCAAGTCCAAAATCTGCAGCAACAGTTTGCTTTTACTGAAAATGTGCCTGCAAGGCATATTTTCCAGAACCCTCCCTACAAATTTGCCTCAGACACTCAAACGGAAGGGAAAAAAAAAAAAAAAAAAAAAnATATAACGGATGACAATGTGATGCGACAACTTTAAACCGCGCCAACAGTCAGGCTTTTGAAAGATACTTTTTGTACACGGAACCACTGAGGGACTCCAGCACACATTCGCACACCTGTGTACCGATGGGAAAAATCACGTCCCCGCATGCGAATGTATTAATATATTAGGGAATGTGTACGCACACTGCTTT…
OE_10221	ACAAGAATTCTTTCTTTTATCACATTCGTACACCTGTGCTATGGCGCCTTAAGACTTTTTATTTAAAGCAGTGTGCGTACACATTCCCTAATATATTAATACATTCGCATGCGGGGACGTGATTTTTCCCATCGGTACACAGGTGTGCGAATGTGTGCTGGAGTCCCTCAGTGGTTCCGTGTACAAAAAGTATCTTTCAAAAGCCTGACTGTTGGCGCGGTTTAAAGTTGTCGCATCACATTGTCATCCGTTATATGTAATTAGATGACGAGGCATTTACGTGAAGCACACATCACCAGTTCTGGAGTGCCGCAGAATCGTGACAGCTTTTTTTTTTTTTTTTTTTTTTTT	AAAAAAAAAAAAAAAAAAAAAAAAGCTGTCACGATTCTGCGGCACTCCAGAACTGGTGATGTGTGCTTCACGTAAATGCCTCGTCATCTAATTACATATAACGGATGACAATGTGATGCGACAACTTTAAACCGCGCCAACAGTCAGGCTTTTGAAAGATACTTTTTGTACACGGAACCACTGAGGGACTCCAGCACACATTCGCACACCTGTGTACCGATGGGAAAAATCACGTCCCCGCATGCGAATGTATTAATATATTAGGGAATGTGTACGCACACTGCTTTAAATAAAAAGTCTTAAGGCGCCATAGCACAGGTGTACGAATGTGATAAAAGAAAGAATTCTTGTAGCAAAGGAAATGCTCTCAATCTGCATTAACTGTACATGAAGAAAGGA…
OE_36961	GTGTGCGTACACATTCCCTAATATATTAATACATTCGCATGCGGGGACGTGATTTTTCCCATCGGTACACAGGTGTGCGAATGTGTGCTGGAGTCCCTCAGTGGTTCCGTGTACAAAAAGTATCTTTCAAAAGCCTGACTGTTGGCGCGGTTTAAAGTTGTCGCATCACATTGTCATCCGTTATATNTTTTTTTTTTTTTTTTTTTTTTTGTCGCTTTTTTTTTTTTTTTTTTTTTTTTTTTTTTTTTTTTTTTTTTTTTTTTTT	AAAAAAAAAAAAAAAAAAAAAAAAAAAAAAAAAAAAAAAAAAAAAAAAAAGCGACAAAAAAAAAAAAAAAAAAAAAAANATATAACGGATGACAATGTGATGCGACAACTTTAAACCGCGCCAACAGTCAGGCTTTTGAAAGATACTTTTTGTACACGGAACCACTGAGGGACTCCAGCACACATTCGCACACCTGTGTACCGATGGGAAAAATCACGTCCCCGCATGCGAATGTATTAATATATTAGGGAATGTGTACGCACACTGCTTTAAATAAAAAGTCTTAAGGCGCCATAGCACAGGTGTACGAATGTGATAAAAGAAAGAATTCTTGTAGCAAAGGAAATGCTCTCAATCTGCATTAACTGTACATGAAGAAAGGAACAAATAATGATGGGT…
OE_95581	AGATGAGAAGGAAGCGGAGGATTCGGAGGCAGATGAGGAGGATGGAAATGAAGAGGATGAAGATGAGAATGAGGTTGACGGTGAGGGTGAGAGCGAAGATGATGACGACGATGAGGATGCAGACGATGATGAAGTAGATGAGGAGGACGGGGAAGAAGATGGAGAGGAAGGTCGGTCTCGATTACCTAGAAAAGGACGACATTGATG	GAGGATGGAAATGAAGAGGATGAAGATGAGAATGAGGTTGACGGTGAGGGTGAGAGCGAAGGTAAGCTTCAACATCTCCATAGCTGTTGCTTATGTCTCACCATGCGTTGTTGCATTTGTCTGAAGGAATTCAAGAACTTGAAAAACCTCGACCTCTTCAACTGTGAAGTTACCAGCATTGAGAACTACAGGGACAGAGTTTTTGAGCTTATTCCCAGCCTGAAATACCTGGATGGCTATGACAGAGATGAGAAGGAAGCGGAGGATTCGGAGGCAGATGAGGAGGATGGAAATGAAGAGGATGAAGATGAGAATGAGGTTGACGGTGAGGGTGAGAGCGAAGATGATGACGACGATGAGGATGCAGACGATGATGAAGTAGATGAGGAGGACGGGGAA…
OE_31745	ATCACCAAAGTCAAAGAAGAAGGGCGGGTCCATCAGGGGCAAGAAATGAGCCAACGCCAAGTTCGTCTGCTCCAGAGCTTCTAGCCACAGAGCCCTGTGTCTGCAAGGGCATTCAGCTTGGTTAATCTAGTCACATTGTTGTTGTTGGCATATGTTCCGTGCGTCTCTCTTACACTGCTGCACCAAATCCAGGGAAACAACTTTACACGAGACCAGAAAAGCTTGCACGCTTTTGCGGTGTCAGATTCCCATTTTTTGTGTCACGAGGCCATTTTTACCCGTGTGTTACCATTCCCGCAATAAAGTGCCATACCTGAGTCATCACTGCGTCTGCTATTTACATTTATTTGTTTATGACATAAAAGAAGGACTACGGTGTTGCTGGACTGCTAGTATCCT…	AAAAAGGGGCTCTGCGTCAAAATCGCAGCTCCTGTTGTTTACCTCGCTGGTGTAGAAATGACAGCAGCTAACAGTGCCAGGTTTCAGGAAGAGATGAACAGCATGCCGCTCGCCGATGAAGACGCCCAAGATGAAAGCGAATTTGACACTTCCTTGTCCGCTGGCAGCATTTTGGCGAGTGTCGAATCTATTCCTTCAACGTATACAAACGGAAGCAGCAGCCCTGCCTTGAGGTCGCTCGATCCCGATGTAAGTCCCGACGAAGTGGAGGAAAAAGCGAGACTGATCTCACAAGTGCTGGAGTTACAGAATACCCTCGATGACCTTTCCCAGCGGGTGGACAGTGTCAAGGAAGAGAACCTCAAACTTAAGTCCGAGAACCAGGTCTTGGGCCAATAC…
OE_4667	TATTATTCTATCTTTGGGTTTG	CAAACCCAAAGATAGAATAATAGAGGGTTGACTGATAACACATGTGGTAGTAGCTATAGCATTGGACTCTAGGAGAACCTGCAATAGGTAAGGTTTCCGTTAGAAAAGAACTCTGGTGTTTTCAAAAGAGGGAAAGCACTTCTCGCACAATTCTACATATTTGGCTAATTCCGAAGGTGGAAAACAGCTGTTGACATTATTTTTGCCTTTCTTAAGGCGAGAATTAACATGCATGCTAGTTTGGCCTACGTCAGGTGCATCACAAAAATCAGGAATGGAATACAGCACAGGTTGGTTACAGCCAAAAAAATCATGGGTATGTGCTACAGTGCAACAACTTTTCTTTTCTAGCCTTATGAAACCAGCCAGATTCGGAAACTTATGTTTAACTGGGAAAGC…
OE_70814	TGTCTTTCTGACCTTTTTGTTTCAGTTTTTTTAATTCCCTTTTTAACAAAATGCCAGGTTTTTTACACACGCCAGCCTTTCAATCCAGTGCGGGTACCCACCAAACTGGTTTTACGAGGTTTTTTACCCCCCAAGTTTCTACACGTACAAAAAAGCTTAAAAAAAACAGTAAAACAAAAGACCCGTGTCTGCAAAAAAAAAAACTTTTTTAACGATACGACAAGCTTATATTGAGCTGTGATAGCCGACTTT	AAAGTCGGCTATCACAGCTCAATATAAGCTTGTCGTATCGTTAAAAAAGTTTTTTTTTTTGCAGACACGGGTCTTTTGTTTTACTGTTTTTTTTAAGCTTTTTTGTACGTGTAGAAACTTGGGGGGTAAAAAACCTCGTAAAACCAGTTTGGTGGGTACCCGCACTGGATTGAAAGGCTGGCGTGTGTAAAAAACCTGGCATTTTGTTAAAAAGGGAATTAAAAAAACTGAAACAAAAAGGTCAGAAAGACACGCTTTTGTATCGTCCCATTTTGCCTGTACGAGGTTCCACAGATGTCACAGCAGATCGCTTTCTTTTCGCTTTCGTTTTGCTCGGATGGTCCCTGAAAAACTTGTACTTTCAGGCGGTGTATATTACACAAACACGCATCAACATGA…
OE_25348	GAGTTCAAAAAGGTTTTGATATTCCTGAAGGGGTTCACCCCTGAGCAACGGCAGAAGTTGGGCCGGGTGAACGCGCTCCTCTTGGCCGGGGGACAGCTGCCCGCGTCTGTGCTGTCCAACGCGCTGCAGGACCACCTTGTGAAGGACGGCATTGCCCTGCAGTATCTGGTGGACATCCTGCAGACATGGCTGGAAGAGAAGGACCCCTCTACTTTGTGGGCTGTGCTTCGAAAGTCCGGTATGGACTCGAGACTGATGGAGTTCTTCCCGGTAAGCAAGAGGAGCCCCGAGAATTTCACAGCCACTTTCAAGGCTCACAAAATTTCTCAGCTGCTAGACTATCAGAGAGCTCAAGAAAGTGCCAGCGTCAAAAAGGACTTACAGCAGCAAGTTAGCAAT…	AGCTCTTAAATTAATGGTTCAGCTCCAGAAGGGCACCAACAATTTCGGTCCAGCTCAGTTCCAGATTGGCAAAAAATAACTGTCAATGCCATTAGGTTCAGGTTAGGTTCGACACTCCGGTGGTCAGTGGTTACAGTGCATATTTGCTGGCTAACTGTGTTGCTTCCACGGACGTTCATTCTATCAGAGTGTCTGTTTCACAGTGCGTGCGTACTGTGACAGTCATGCCATCCTTGTTCACAATGTGCGAGCATTCGTTATAAGTGGACCTCGCTGTACTTAATAAGATGACGTTCTGTCCAGCTTGCAGCCCCATCCTTGCCACAAGAGACTGAATTTTATTACATTTCATTAGAAAATAATGAACAGAATGCAATGGGCCTGACACAAAGACTTAAA…
OE_6831	ATTTATTATTACTTTTTTAATTACATCTTTTGGAGGCCTATATCTGTATGTTGCTTTTGGCAACGCTTTCGAGACGTTTCACGACCATCGCTGCACGGATTTTGTGTTCCAAATTTGTACCGCAGTTTACTTGCCGAAAAGAATGTTGCTTCGAGGTCATAAACGAGGCGTTTTCC	GAAATGGCGCCGTCCAGCGCGGCGTTTTACTTCTTGCTGGCGTCAATTATTGTAGCAGTCTCCGAGGCGAACCTCTCGGCGGAGGAATGTCTCGGCTTGGGTTTCAGGGTGCCCGACTTAGTATGTGCCTCCTGCCAGCGCCTGTCCAGGTTCGACCTCGACGTCCTGAAAGATGACTGCGAGAAGTGCTGTCGGCAAACAGAAGACCGCGACACGCCAAAGAAGTACGCCAGAGCCGTGCTGGAGGTGTGTTCCTGTAAATTTGGCTACCTACCCCAAATTGAAGCTTTTGTCAAGAGCTCGCGACCTAGCCAGTTCCCGAACTTCACCATCAAGTACCTCCGTGGAGCCGACCCAGTGATAAAGCTCATGGACGACAACGGTGATGTGCAAGAGGAG…
OE_76164	AGAAGAAGAGGATGAGGAGGAAGATGCAGAGGATGAGGAGGAAGAAGCAGTAGAAGCTGAGGAGACCAAGAAGAAAGCTGTAGCTAAAAAGGTGCAGGAGGCCGAAGAAGTGGAGGAGGATGATGACGTCGAGGATGAAGACATGTCTGAGGTAGACGAAGACAAGGAAGATGATATGGATGAGGAAGCAGCAGAAGAAGAGGATGAGGAGGAAGATGCAGAGGATGAGGAGGAAGAAGCAGTAGAAGCTGAAGGAGAGGAGGAGGAGGGTGATGATGAAGATGCAGAGGATGAGGAGGCAGAGGATGAAGAGGAGGAGGAGGATGATGACGAAGAGAAGCCTGCTCCAAAAGGAAAGTCTGCTGCCACAAAAGGTGCAGACGTTGCAGCCAAGGCCGC…	TTTTTTTTTTTTTTTTTTTTTGATGGTGGTGGCTTTTATTATGCAGCACAGTGTATATGATAAAAACAGTGAGGGCACAGTATTCACAGGGTTTTAATCATCAAATTTTGAGTGCTTTCCTTGAGGTCTGCGGGAATCGTTTGAACTACCGTTGCTCCATCCACCACGGAATCCGCCACCTCTGCCACCTCCAAAACCTCCTCTGCCACCACGACCACCTGAACCAAAACCTCCGCGGCCACCACGTCCTCCTCCGCCGCCTCCTCCTCCTCCTCGGCCTCCAAAGCCACCACGGCCACCCCTGGGGCTGAACCCTCTACCCCTACCACCAAAGTCACGACCTCTGCCACCAAAGCCTCTGCCTCTAGAGCCAAAGCCTCCCCCACCTCCTCCTCGTCC…
OE_13572	GTAGGCGTCCAGCTCGGCGTCCAGGTGGTTTCTCGTCTTGGCCATGTAGGCATCCAGCTGGGAGTCGAGCTCGTCGCGGCTAGGCAGGCGTCCGCGGGATCTGCCGCGGCCAGGTCGTGCTCCCCTGCGTCCACCACCGCCCCTGGACATCCGGCGGACGTTCTCCGGATTACGCCT	GAAGCAGGCACCTTCCAAGAATACTTnCCCCTCAGCGAAGCTGTCAGAAnGCTCATGGAnGACAGGTTCCCnGCAnTGAAGCGnGGCATCAAGTTCGGGCTGCGGCTnGCnTGTCAGGAAACTCnGGAAAGGTGGAGnCGCCAGACTGnGGATGATCAnGAGAGCCACGTTCGnCACGTCTACTACCGGGCCGTTCTGCAGCTGGCCATAGAAAGACGTGGAATCCCGTGGGCCAAATCCnGTCGACACGTTGCAAGGAAGTCnCACTTCAACACATTTTGTGCATTnCTGGAACACATCATGCAAGACTTTCCCTCTGAGACAGATCACAAGGCCCACCGCCAAAACCTTAAAGATGTGCACGACAAACACCTGCACTTGATGCCACTCATAGAAGTT…
OE_8284	AGTGGTATTAAAAATTCATGCAGCA	TGCTGCATGAATTTTTAATACCACTTCTTATATAACTTAAACGCGGTACGACACGCGCCACTCTTTCTGGCAGCGCCTCGCAGGGTGCGCAGTTTCCTCTTTTTTGGGGAGACACCAGGTTCCGTCGGCATGTGCTCCACGGCTTGCGAGCACTTGCGCCCTGCCTCTGTGACAAAGCGGCATATAAAGTCATTGCAAGAAAGGCGAGAGATGGGATTCTACCACGACGGCAACAAAGCGGCGCCTGTTCCCCGCACCAATGCTGCTACTTGCAGAGCACTTCCGAGCCAAATACGGCAGCAGTATCTGTACAAATGCTTTAATGTACAACAGAGGAACGCTGTTTAAGCTACTGTTCGCTGGCAACAATGCCAGCAGCGGACAAGATATCCTTGAAGG…
OE_13388	TTTTGCGGGCTTTTTCTGACGCCTTTTCCTAACGGTACGCTCAGTGAAAAGAGTGTTGTGTACACTGTGCTATTAAAGCATAAACGT	ACGTTTATGCTTTAATAGCACAGTGTACACAACACTCTTTTCACTGAGCGTACCGTTAGGAAAAGGCGTCAGAAAAAGCCCGCAAAACAATCATGAAATGACTGGCACCAGCAACAGCCAACCAGCTAGCTCATGAGCTCTTGACATCATCAGTAAGCATGTACAAAGTACCCATAGCATTCATACCACGCAAATTCTCCTACGTTGTGTTTGCGGTTGGCAGGCGTTGGCCTCCGGAGGCATTCACTTATCGGCAGAGCGGCAAAATAGTTCGTTTCACAGTTTCCTCACAAACTCAGCATGGCACAAATAACTCTGTGATTGCATTGTGCATATTGAAACAGACACTTTCACACATTATTTGCATTTGCACAAGTTATTTTTGCATTTTAGTGTCCC…
OE_2046	TTTCCGTTGTTGTGCGTGTACATAACTACATATTCTATATTTTGTTACCTCGTTGCTCCGCGGGATAATGTTGGCCCCGCCTTTAGAAGTTGTAAGGCTATTTTCGTACCGGCGCCGAGAACGCTCGGCGCAACTAGAGTTGGTGTCCATGTCCGTTACAACACACACAGAGGGAAGTGGGGGCTGTTGTGTCTGCCCCGCTTTCGGCAACCCCTGCGGGATACCTATATATATACCGACGAATCTTTTATCTTTTCTACTTTTTCGACTTTCATTACTTTTCTACGTCACGTTACGTGAAATAAACTCTGATCTACTCCCACAGCAACTCTCGATGGCTTT	AAAGCCATCGAGAGTTGCTGTGGGAGTAGATCAGAGTTTATTTCACGTAACGTGACGTAGAAAAGTAATGAAAGTCGAAAAAGTAGAAAAGATAAAAGATTCGTCGGTATATATATAGGTATCCCGCAGGGGTTGCCGAAAGCGGGGCAGACACAACAGCCCCCACTTCCCTCTGTGTGTGTTGTAACGGACATGGACACCAACTCTAGTTGCGCCGAGCGTTCTCGGCGCCGGTACGAAAATAGCCTTACAACTTCTAAAGGCGGGGCCAACATTATCCCGCGGAGCAACGAGGTAACAAAATATAGAATATGTAGTTATGTACACGCACAACAACGGAAACAACAACGGCTCATCGTGAGATCAATTGGCCACCAGCAGGTGCGGTGCTGGCGGTGC…
OE_38898	CTGCCGACACCCACGCACTTGATATCAACTGGCCTGGTGTCGCAGTCCCAAAGGCGAGCCTTTCATCTAGTAGGTTTATGGTAACAACTAAAGGGTCTTACGTTAGGATCCAATTTCCATGTAGATATTAAAGCTGCTTTATTGGAATTCTTGTTGTGTTAACCATTTCTTACCATCACATTAATCTGGAATCAGTGCTTCAGCAGCCTCATATTTAAGCAAGATTACGACTCGCAAGGTACTCATCATGTTAAGTTCATTTGAACATGTTGTTGTTACTTGAAAA	TTTTCAAGTAACAACAACATGTTCAAATGAACTTAACATGATGAGTACCTTGCGAGTCGTAATCTTGCTTAAATATGAGGCTGCTGAAGCACTGATTCCAGATTAATGTGATGGTAAGAAATGGTTAACACAACAAGAATTCCAATAAAGCAGCTTTAATATCTACATGGAAATTGGATCCTAACGTAAGACCCTTTAGTTGTTACCATAAACCTACTAGATGAAAGGCTCGCCTTTGGGACTGCGACACCAGGCCAGTTGATATCAAGTGCGTGGGTGTCGGCAGGATTTTGCTCTGGAAGGGCCAAACACAGAGTGTTCTCAACCTATGTTGCCCAACGTTCCTTGTTTTACAAATGGCTTGAGGGGGCGGCTGTTCTTTGCACGCCCCTGCCGACG…
OE_8628	TTGTAGAAATCGTGGAAAGGTTGTGTCAAATTTGCCATACTTTGAGTGAAAGAATGTGAAAACCCTTTTGTCATTGTATTGTAAATAAACTTCTGATGCATGCAGTTGCTTCACATCATTGACAGCTGATATTTGAAAAGGAAGGCTGCCCTGTGCATCGGCATGAATCAGTCTTACTCAGAACAAACGGAGTGCAATACAAATAAGTAATTTTTTTTCTGATGTTCACATAACATCCTTGCAATACTGTGCTTGTAACATAAAGGAAGGCTCAGCATAGCAAATAAACCAAGCAGTTTGTACAAAGGTTAAACACAATGTGGTCCACATGCTCTATAAGAAAGTCCCTAAAAGTGGTGACAATCTGGATTGATCAAT	ATTGATCAATCCAGATTGTCACCACTTTTAGGGACTTTCTTATAGAGCATGTGGACCACATTGTGTTTAACCTTTGTACAAACTGCTTGGTTTATTTGCTATGCTGAGCCTTCCTTTATGTTACAAGCACAGTATTGCAAGGATGTTATGTGAACATCAGAAAAAAAATTACTTATTTGTATTGCACTCCGTTTGTTCTGAGTAAGACTGATTCATGCCGATGCACAGGGCAGCCTTCCTTTTCAAATATCAGCTGTCAATGATGTGAAGCAACTGCATGCATCAGAAGTTTATTTACAATACAATGACAAAAGGGTTTTCACATTCTTTCACTCAAAGTATGGCAAATTTGACACAACCTTTCCACGATTTCTACAAATGGTAACACCACACAATGTG…
OE_96977	CGAGACTAGATGCGCAGCTCGCTTTGCTTCAACTCAGATGTCTTCCTGCTTCTTGGTCATGTATAGCTTTGCTTCGCCAACCATAACCTCCTTATTATCTGTAGAGACGCATTTGAAGGAGCAGGAAATTATTGATTTCCTGCTGGATGTGACGCTCACTACAGCTGTAACCTCCTCGCCGACG	CGTCGGCGAGGAGGTTACAGCTGTAGTGAGCGTCACATCCAGCAGGAAATCAATAATTTCCTGCTCCTTCAAATGCGTCTCTACAGATAATAAGGAGGTTATGGTTGGCGAAGCAAAGCTATACATGACCAAGAAGCAGGAAGACATCTGAGTTGAAGCAAAGCGAGCTGCGCATCTAGTCTCGTTGTGCGCCCCATCCACTGATCTCCGCCTCCAGACGAAGCTCCGACGGCCTGCTCCACGTGCGCAGGACGTTCTCCACCCTGCGGAGCGACGGGGTGCCGTGACCGTCCATGAGAGGATGTGTGGTGGTGGTTATGTCCAGTGGAAGTCCGGCTCAGGTCCTGCTGGATTAATGTGCGCATGGTGTGCAACCTCTCCAGCTCGCGCCATTGGCTG…
OE_2643	CCATTACAAGCGCATTTCAGAAAGATTCATAGCCGTAAGATT	AATCTTACGGCTATGAATCTTTCTGAAATGCGCTTGTAATGGAGCCTTATCGTAATTGAGGTTCGCTACAAGACCGCCACGGCACTAGAGTGTGATGTTCAAAGTGCAAGCACAGCCAGCTGGACTTCCAATTCCGAGAGTACAAGTCTGTAACCAAGCAATAGTAAATTTTCCTTGAACACAAACTGCAAAACAACCACGATTCCTTTTTTCATCAGATTTTATGAAATTCAACAGGTGTACAGTGTATATGATACGTATCATATAACGGGTTCTGTGTTGTGTTACCATGAATGTACAAACACTCCTGGCATAACATCTATACTTCCGAGTTTAGAAAAATATTGTAACAATCACTGAATAGTGGTGCAAAGAAATCACATTTTTCGCGTTATGTGT…
OE_30857	ATTTGTGACTCGTACCTCAGCATGAAGCAGTTGATCGCCAGGCTGCCACCCATATACGCTAGAGTCTGCACAAATAATTACGTGCAGTTCGTATCAGTCTACTCTGTTTGAGCACATGAGTTGTATTGTGCAATATTACGGTTTTAATGTTTACGGTTACGGTGTTTTTAATGCTACTCATTTGCGCTTTATTATATCAATATGTGTAAGCCTCACCTTGATTAAATCTTACCACCTGACACATATCCGCAGCACCCAAGGATGTGTTCATAATAATCCATAATTAAAAATGAGCAAAGGAGGAACTGTGTGTAACCTAATCTACAGTGCTCATTTCAAAGCCAAGGACAGTGCTAGGGAATCTACAGTCATGCGTTTCATCATTTTATCAATTACCAG…	TGTGGATACGCAGTTCTCGTGCTTGTCAGGAACCGCTTCGTTTGTGGCTGTAAATCGCACCTTCCAACGGAGCAATGGCAGCGGAAGTATTCCTTCTGTTGTTGATTTCGTGTTTTTCAGTTAATCGCTGCCTTAGTGTACGCGGCATACCAGAGGTGACGTTCCAGGACGTCAGCAACCTCCTGACATCTGGTGATAATTCAACCATCATCATTGATGTCCGTGAAGTGAAGGAATTAAAGGATGATGGAAGAATTCCTGGCTTCAGGAATATTCCACTGCAGCAGCTAAAAAGTGCCTTGTCATTGCCCGGTTCAGAGTTTCGGTCTAAGTACAGCTTTGACCAGCCCGCCAAAAACACTCCTCTGGTGTTTTCTTGTCGCTCGGGGCGCAGAGCCA…
OE_58605	GCGGGATGAATAGCTCGACAACTATC	GATAGTTGTCGAGCTATTCATCCCGCAGCTGAATGCCGTTCTCTTGACCTATGTGCTTACAACGCATCTGTAACCATCGGTCGTGGAAAACCCGTGCTTTTAATGCAGTCCTAATGCAGTGTAGGCAAAGCCTGGCTTTAAAGGTACATCCTGTCCTACTGGCATTGAGCATTACGTGTTCCCAGACACAACCCTAGCGTCCAGCTACAGCGGGTCGCAGCTCCGTGCACGATAAATATGTCCGCATAATCCCGTGCAGAGCAGCTCACTGCGCCTTCTTCAGTGCGTTCTTTTCCCTCTTGAGTGCTTCCCTTTCTTGAGAAGTGACGTACGGAAGACATTTCATGTGGAAGACTGGACACTGCACTTCCGTCAGATCGCCTGTCCTGAGATTGCGCA…
OE_70283	ACTGCAGCTCGCATTATCGGGGTTTTGTAAGAACAAGAAAAAAAGTATGTAAGACATTTTTTCTGCAATCGATTTCATTGCGTGCGGTATGACAGCAAACCCACCATAAAAGGAACATACCTGCAGGAGCTTTTTTCTGCTGTCGGCCCCAAAAATGTCACCCACTCGCCACTATTGATGTGCCATCCTATGCTCTGAGACAGCATTAGAACTACAGG	TTTTTTTCAAGCAGATGAACATCATGGCATTGTGCTGCTTCTAAACAAGCCGGACACCTAAGAAAGCATGTGGTCCGGACCTTGGACTCAGTGGCCCATTCATGCCTCCATGTATCAAAATGTACCTCACGAACAAGTTGACTGGGCACAGCTGGCCAAACAATGGATTCAGATGCAACAGACGCCGTCCGACCGGGACCAGTCGAACCATGGGCCACCAGTAGCGGCTTCCAGTGCACCTCCACACACTGTACAACCGGCTCCACCGAGTGGCGTCAGTGCGACCAACAACTATTGGAGTACAAGTTGGAGCGGCGGCGATGGCGCAGCCAAAAACTGGACCGCGACTGGTACCATCCCAGGGTTGGACATGGGCACCCCGCCTCCCCCTGCTGCAGC…
OE_16441	GCAATAGCTAACTGTTGAAATGCAAGAGTCGTGTGCGAGGAACCTTTGTGTCTGCCACAGTACAACAACATCCAAACAAGGTTCATATCGCATCCGGATGAGAGAGAAGTGACTCCGTGAACTGAGCATAAATGTTTCGTATTCCGCACATTGTCCATGTATATTTGATGACAGAGTTCTTTGTTCCCTTGCAGGACGGGTGCTCCATCTGGATGTTGTTGGCAGGCAAGCCCACTGGTCAAGTATGACTGCCATCA	TGATGGCAGTCATACTTGACCAGTGGGCTTGCCTGCCAACAACATCCAGATGGAGCACCCGTCCTGCAAGGGAACAAAGAACTCTGTCATCAAATATACATGGACAATGTGCGGAATACGAAACATTTATGCTCAGTTCACGGAGTCACTTCTCTCTCATCCGGATGCGATATGAACCTTGTTTGGATGTTGTTGTACTGTGGCAGACACAAAGGTTCCTCGCACACGACTCTTGCATTTCAACAGTTAGCTATTGCCATGCTTGGTAAGCCCACCGTGCTTAAACAAGCAAACACGCGTCTTCTGCTGCCAAACACGGGGACCACGGCCCCTGCAATTAGCTACCTGAAAGTTTTCCCTCCTTAGTGGATCCCTATTGCCTCGGGTCATAGAGCCTAG…
OE_18175	GACAACAGGGTTTTGTTTTGACGGTCGCTCATCTGCTACTTAACAACTACAGTCATCACACAAGATCTTCAACTTTATAAAGAAATAGTGAATTAGTGTGACGAAATCTCAGTCTGACTAATTTTTTCACACTAGTACCACATACCAGGATAGGACAGTATTGTTCGAAAGGAATATAGTTACACAGATGTCCATGGACAGCATTGCTGTAATTGCTGTGGGAGTGCACATGGTAAATTTTCTGCATAAATCAACCAGATGAATTTGTTGTTGCTTCTTCAACACACCTGATCTGTCCTTACTGTCACCTTAATCAAGCGTACACATGGAGTACCACGCATCCCAAACACACGCACAT	ATGTGCGTGTGTTTGGGATGCGTGGTACTCCATGTGTACGCTTGATTAAGGTGACAGTAAGGACAGATCAGGTGTGTTGAAGAAGCAACAACAAATTCATCTGGTTGATTTATGCAGAAAATTTACCATGTGCACTCCCACAGCAATTACAGCAATGCTGTCCATGGACATCTGTGTAACTATATTCCTTTCGAACAATACTGTCCTATCCTGGTATGTGGTACTAGTGTGAAAAAATTAGTCAGACTGAGATTTCGTCACACTAATTCACTATTTCTTTATAAAGTTGAAGATCTTGTGTGATGACTGTAGTTGTTAAGTAGCAGATGAGCGACCGTCAAAACAAAACCCTGTTGTCGTACTAACGGGCCAATGCAATTAAAAAATGCAATTCGGTCG…
OE_19829	GAGAAATTTGGCTCTTGCGTGCCACACACGACAAGGCCGAAGAGGGACTACGAGGTGGATGGCAGAGACTACCATTTTGTTGCCTCAAGGGAGCAGATGGAGAGGGATATTCAGAACCACCTCTTTATTGAGGCTGGCCAGTACAATGACAACCTCTATGGAACCAGCGTCGCGTCAGTTAGGGAAGTGGCAGAGAAGGGAAAGCACTGTATTTTGGACGTCAGTGGCAACGCTATAAAACGGCTGCAAGTTGCTGGCTTGGAACCTATTGCCATATTCATTAAGCCCAAGTCTGTGGAGTCGATCATGGAAATGAACAAGAGGATAACGGAAGAGCAGGCGAGGAAAACGTTCGAGAGGGCAGCGAAGCTAGAACAGGAGTTTGCAGAATATTTCACG…	CTGCCCCCCCCCCCCAAAGAGTCCGTACGGCAAAAACACCCCACAATGCTATAGGGCAAACTATCGGTGTTTTCTCGTGGCAGTCTCAAAATAACTTTAGCCATTTTGTGTGTTGCATGCATTCCCACGGCTGCCAGAAAATGGCATAAATAATAACATAGTCGTGACTTCTGACAGGGGTCTTCCGCAGCCTTTAGTGAAATCTAAAAAATCGATCGATGCTCGGTGGACTTAAAAGGGGTAAAAAACTGCAGTTCACTGCACCAGGCACGCACATTATGTACAACTAAAAAGTGTGAGCAACAGTCTTCTGTGCACAGAACGAAACTCAGAGCTTCTCCTTGGCTGCCACCCAGATGTTGGGACCGGCGTTGTCGTCGATGACGTCTTTCACTTTGC…
OE_57969	TAAATAAAAAGTCGCCTCACATCTTTGACGCAAGCAGACTCACGCGTCAGAACCGGCGCATT	AATGCGCCGGTTCTGACGCGTGAGTCTGCTTGCGTCAAAGATGTGAGGCGACTTTTTATTTATATAGTGCTTTCATGTCATAATTTGTAGCAATCATCACCAGCATAGAGCCCAAAAATTTACACAAAATGTTGCCGATCACGTGTTACTAGCCGGTTAGATAAGCAAGCGATTCACCAAACAATTGGTAGAGCGCGCAGAACCAAGAGGTCATATTGTTGAAGTGCCTCATTAACAGAGGGTTGCTGATTTTACATTACCCTACATATTGGTCCCTGCAGGAGTTCAGGGACTATGCATACAATACGTACCAGATGAACCTGGGGAAAGAAATGGGGAAAGAAAAGGAACCTGGAATTCTATTCCAATCACCCACACCCATCCGCCATGCGCTCATAC…
OE_81732	GACAGACACCGCTTCAGCCGATAAGAGAAAAGCAGCCACGCAAACCTACGGCTCTTCGGCAGCTTCGTCTCCGGAGCGAGGACTCACAGAGAACGCTATTTTCTCGGGCGACTTGATCTGTGAACGAGACTTCTCTGACTGTGCTGTGTCTGAAAGCAGCCGTTTCTGCACTCGACAAGTCATCTACTGGAAGAAACACCGTACAAGGGTCGGACAGAAGGTTTCGCTGAGCCCTCAGCAGTGCGACTCGAAGTGCAGTTCACAGACAGTCTTAACTTATTCGAAAGCAATCGGTGACTCGGACAGTTCGTGGTATTTTTTTGCGTCGACTCGAGTACCTACAACAGAACTGTGACGCGTGGTAGTCATTGTCTCTGACCGGACCTCAAAGTCTGCCTT…	GACCACATGCTGTGCTTTGTAGGATTTTTTTTTTCTTTTTCACTTACGAGAACGTGTTGTGTTTGAAGGAAGACAAAGTTGCTGTTCGAACGCCGGCGAACAGAGAACGGTTGAACGAGAAACGCAACCAGGATGCGGAGAGCAACTCGACCCTGGGTGGAGGGGTCATCGAGGATTCCTACGGCGGAACACCCGGCACGCAGAGCCTCAACCTGAGCGGCGCGCCGAGGCTTTCGCAGCAGCTCTTTCTGACGCAAGCGTTGAACGCTATGGAAGCCGCCTCCAGAAAGCCACCACTAACAGAAAGTGTGAGCCCAGAGCCCAAACGAGAAAGTAGATTGACTACCATAATCGACCAGCTACTCATCAACAAGACGAAAAACTACCTCCAACAGGGCA…
OE_95744	ATGGAAAGACAAGCATGCAAGTAAGATGTGCATGTTGTGTGGAAATATGTGTATAGTGAGATTGTTTACTATGGTGATGTTGGTTGAGAACTACTACATCCCTTATAGTACCTTGAAAAGTATTGCACAAGAATTGCTAGGAAACATGAAGGAAAACCAAAAGTAAGACATTGGAGATGTTCAAGAAAAAACAACATAATGGATGTAATAATAATGTTAATGGGAACCGGTGTTGTACAGTGCAGCTTACTGGTTTGGAAAATTACAGTATGTCGTATGCCCCAGGTGTGTATGATTGCAATTTGAGAATA	TATTCTCAAATTGCAATCATACACACCTGGGGCATACGACATACTGTAATTTTCCAAACCAGTAAGCTGCACTGTACAACACCGGTTCCCATTAACATTATTATTACATCCATTATGTTGTTTTTTCTTGAACATCTCCAATGTCTTACTTTTGGTTTTCCTTCATGTTTCCTAGCAATTCTTGTGCAATACTTTTCAAGGTACTATAAGGGATGTAGTAGTTCTCAACCAACATCACCATAGTAAACAATCTCACTATACACATATTTCCACACAACATGCACATCTTACTTGCATGCTTGTCTTTCCATGTTGTTACATGAACTGGTCACCCATTCTACAGTATTTCATACCAATGCAATGTTGCCTACCGAAGTTATAGAATGGCCATGTAAAATG…
OE_95743	AGATGAAATGCATATTGGCCACAACAAAAAAAGGGAAAAAAGTGCATAACAGATATGCTGCTGAGCATCACATCTTTGATCTGGGGCAAAAAAATACCCAGTGGATTGAAGGCTGCTATCTTGCACCTTGGGGTTGTTCTCACATGTGTGTTATCAAAGTTGTGGATCTAGGATTGTTAACATACTGTACAATATATATTATGATGTCACAACTTCTTAGAAATAACCCACTGCAGCCTCCGCTTTCATGTTACACATGTTTTGAGCTATGCATTGTACTTACTGTAAGGTCAAATATAAATTATCTGCCTTTCAGAAAGGACAGGTGGCCATTTTACATGGCCATTCTATAACTTCGGTAGGCAACATTGCATTGGTATGAAATACTGTAGAATGGGT…	TATTCTCAAATTGCAATCATACACACCTGGGGCATACGACATACTGTAATTTTCCAAACCAGTAAGCTGCACTGTACAACACCGGTTCCCATTAACATTATTATTACATCCATTATGTTGTTTTTTCTTGAACATCTCCAATGTCTTACTTTTGGTTTTCCTTCATGTTTCCTAGCAATTCTTGTGCAATACTTTTCAAGGTACTATAAGGGATGTAGTAGTTCTCAACCAACATCACCATAGTAAACAATCTCACTATACACATATTTCCACACAACATGCACATCTTACTTGCATGCTTGTCTTTCCATGTTGTTACATGAACTGGTCACCCATTCTACAGTATTTCATACCAATGCAATGTTGCCTACCGAAGTTATAGAATGGCCATGTAAAATG…
OE_14579	AGACGAAGGGAATGGTGGATGTTTTCTTTCGGAAATAGCGTACTCTCCTTGATGGTGGTGCTTTCCTGGATTTGATCACGGCAGCAGGACTGTACGGGCTCTTAAAGTATTTTTGATACATTTACATGCACACATTCTCGTGACTCGTGTAGCCTTACGAGAGAGCGGGAAGGAATTAAAAATGCTTTATTCT	AGAATAAAGCATTTTTAATTCCTTCCCGCTCTCTCGTAAGGCTACACGAGTCACGAGAATGTGTGCATGTAAATGTATCAAAAATACTTTAAGAGCCCGTACAGTCCTGCTGCCGTGATCAAATCCAGGAAAGCACCACCATCAAGGAGAGTACGCTATTTCCGAAAGAAAACATCCACCATTCCCTTCGTCTCCTCAGCGGAACCTTGCGCAAAACCTTTTAAGCATGGGTGAATTCGGCCTGAGGAGCCCGCGCTCGGCGAGCAAAGCCTCCGCCACTCGGCGATGTTTCTCTTCGCCCGAACGAATCGCCGAATCCAGCAGCAGCAACTCGAAGACGTCTCTCTGAGCGTTGCTGCCGCCGATCTTGACGAGGTCGTACCGAATGCGCGACAGACG…
OE_7767	CACCGCACATTCCTGGGGTAAGTATCTGCCACATGTCATCGAAACTCCTGCTTTTAGTACTTTGCAATGGCCAGTTCCAGCCACATGTTATACTTTCATTATTGTCACTAAGCAGTGGCAGTCAAGTCTACTCCTCTCAGGTATCTCCCTGGGATGAGACCACCTCTACCAGGGTGTCTTGCAGCTTTTGCATTGCTTGTGATTCACCCAGGGAAATGGGTTATCTACTTCACTTTGATTCAAACACCAAAGTGTAGGGCATTGGTATAGCCAGGGCAAGGATTCCCCTGACCTTAGAATCTAGATAATAGTCAGTTTTGACTGGTATTTCAGAAGAAAAACTAAAGCCATCACAAAAATTTCTAGTTACACTGCTCAAGTAGAGTGGTCTGTAATAGA…	AGCATATTTGGCATGGAAAGAAAAAAAAAACAAAATTGAATTTACACTGAAATCGCACGTGCTGTTCTCATGAACTGTCTATTACAGACCACTCTACTTGAGCAGTGTAACTAGAAATTTTTGTGATGGCTTTAGTTTTTCTTCTGAAATACCAGTCAAAACTGACTATTATCTAGATTCTAAGGTCAGGGGAATCCTTGCCCTGGCTATACCAATGCCCTACACTTTGGTGTTTGAATCAAAGTGAAGTAGATAACCCATTTCCCTGGGTGAATCACAAGCAATGCAAAAGCTGCAAGACACCCTGGTAGAGGTGGTCTCATCCCAGGGAGATACCTGAGAGGAGTAGACTTGACTGCCACTGCTTAGTGACAATAATGAAAGTATAACATGTGGCTG…
OE_57462	CACCGCACATTCCTGGGGTAAGTATCTGCCACATGTCATCGAAACTCCTGCTTTTAGTACTTTGCAATGGCCAGTTCCAGCCACATGTTATACTTTCATTATTGTCACTAAGCAGTGGCAGTCAAGTCTACTCCTCTCAGGTATCTCCCTGGGATGAGACCACCTCTACCAGGGTGTCTTGCAGCTTTTGCATTGCTTGTGATTCACCCAGGGAAATGGGTTATCTACTTCACTTTGATTCAAACACCAAAGTGTAGGGCATTGGTATAGCCAGGGCAAGGATTCCCCTGACCTTAGAATCTAGATAATAGTCAGTTTTGACTGGTATTTCAGAAGAAAAACTAAAGCCATCACAAAAATTTCTAGTTACACTGCTCAAGTAGAGTGGTCTGTAATAGA…	AGCATATTTGGCATGGAAAGAAAAAAAAAACAAAATTGAATTTACACTGAAATCGCACGTGCTGTTCTCATGAACTGTCTATTACAGACCACTCTACTTGAGCAGTGTAACTAGAAATTTTTGTGATGGCTTTAGTTTTTCTTCTGAAATACCAGTCAAAACTGACTATTATCTAGATTCTAAGGTCAGGGGAATCCTTGCCCTGGCTATACCAATGCCCTACACTTTGGTGTTTGAATCAAAGTGAAGTAGATAACCCATTTCCCTGGGTGAATCACAAGCAATGCAAAAGCTGCAAGACACCCTGGTAGAGGTGGTCTCATCCCAGGGAGATACCTGAGAGGAGTAGACTTGACTGCCACTGCTTAGTGACAATAATGAAAGTATAACATGTGGCTG…
OE_2491	ATTTGTGTGCCACTGCATCACGAGCTTTGCAGTGATCAGCGGGCACCGATGAACTGACCCGCTGTTGTTCCTTAAGAGGGGGGGGACACCATTAGAGCCCGTTGCAGGCCACAATGGCATGTCCACGGGGGACACCATGGGGCTTCATGGACCTTCGGTGGCGATCACCGGAGGTGCCCTGGAGCATCCTGCGCTGTACCCTCGGATGCTGCGAAAGCTTGCCAAATATCGTACATTCCTCATCCCCGAATGCTTGCGCATAATTTATCAGTTTTCTGACCATTTGTTTTCCTATTATTTTGAGTTCAGAGGTTCAATTTTTTGTTGGTGATCGAGCCTAGCATTTCGAAACATGGGCACCTCATAAGAGGGCCTTGATGCACGTGGGCCTCCTGCTGT…	GCGGGAGTCAGATTGTCCTGAAAGGTATGTGTGTTGCAGCTGAGCCTGCATGAAGCGGCATCCnCCCGGTAGCAGCCCCTCTGTAGACGACAGTTTCCGAAGTGGAGAGAGGGGAAATTTCTGAGCCAATCTGAGCGATTTCTGAGCAATAAGTTTTGGAGTTACGCGACCATTTACTTTTGGGGCAGTAGAACAGCATGTGTTCCATTACAATGTAATTTGCGAAAGCCTGAGTGAATCGTAGGGAGCATTTCTAAGAAAATTGCGAACTCTGCACATCTGTCAAAAATGTAAAAAGTGCCCTAACTTTGACAGTGCGTAGGCTCGTTCTGGTTTGCCACAGACCACTAAACTCGGTATCATTAGACAGCCCACCATTCGTCGTTGAAGCGTGCCAAA…
OE_1650	ATAAAATACTGGACATTTTGACTCATGCTGC	GCAGCATGAGTCAAAATGTCCAGTATTTTATTACACCTTAAGTCGACCATGAATGACACGCGAGGGAACATGATTTAGAACGAGTTATGGGATAAGTTTCGCAATTTTCCGTATCTGTTTATTACGTACCCTCAAAGCACGACGCATTCAGTTGTGCGGATTATCTGCGACTGCGAAGACAGATTCTCGTAGCTCAGTTCACGGCACAACTGATTCGCCATCCTCGATTTTTGTGCATGGCACGAAGAGCACTTCCTTTTTGTCATCCTCTTCTCCTAGCTTGAATCCCTTGGCCTTCACCCAAAAGCGAAACTTTGAATTCTCTGCGCATGTCTGCTCTTCGCCTTTGAGTATCTTCAGGATGCGAGCGTATTTCTTTTTGGTAACGGTTTTTGTTTT…
OE_3103	CGACAGCATGTGCTATTCCAGTGCGATGCCTGAATGATTCTAAAATAAGTGATACTCAGTGCATTAGTTTCGATACGGCATGA	TCATGCCGTATCGAAACTAATGCACTGAGTATCACTTATTTTAGAATCATTCAGGCATCGCACTGGAATAGCACATGCTGTCGATCATACTGAGCATAATTTGAACCATTTGGACAATAGGAAACTTTTGGTTTTTTGGTCTCAAGCTTCATAACCCCTTTAAAGTAAGTGAAGTAAACTTTCTAACATGACAAACCATGTACAACAGTAACTGGAGTTTCATGACGACAGTAAGGAAAATGCTGCATGTATTTGTATGGGCAGGATCCCCATGACTGTGGCTGGCACCCAGGCCTCTGGAATCCAGATGTCAGCATTGCTTGCACACCATATGGTTGCTTGAAGCATTTACAACGAAATCTTCTTGTATGAAGTATTAAGTTGCATAACTGGATCTGC…
OE_8539	TAGGTACCGTATACTACATACTATAAATACCACTCCTTTCTGTGTTAGAATAAATGTGTTTACAGTCCATGTGGTGTGACTTTCAAAGTGGTCATGTTGGGGATGTTTCTTCCGAACGTCAATGAAACAATAAAGCGTAGATTATAGGTTATACTGCCCTCGCATGTGATAGTGTTTAATAACACCTGCTTCCTTTCAGGTTTAAACTAG	CTAGTTTAAACCTGAAAGGAAGCAGGTGTTATTAAACACTATCACATGCGAGGGCAGTATAACCTATAATCTACGCTTTATTGTTTCATTGACGTTCGGAAGAAACATCCCCAACATGACCACTTTGAAAGTCACACCACATGGACTGTAAACACATTTATTCTAACACAGAAAGGAGTGGTATTTATAGTATGTAGTATACGGTACCTAGACAGTAGCAAACGTATGCCATATGTGTCTACACAACTCTTGCGAGCCTACGCAGCACTTTGTTCATATTCAGTACAAATGTTTTTGTTGATTTTCTTCCGTTTATATATCACCGAGAACAACCACGCTGATTGTGCTCTGTATCCACGTAAAAACTGTGAGCATGAAACAGGCAAAATTTCCAGCGGG…
OE_35415	TTAAGCGTAGGCTTTGTAGGATGGCGAACATGCCTGCTTTCGTCTGGATACCTACAAAGAAAGGTCAGACTTCACTCGCGTTTTTTTTTTCAACGACAGTACGCGAGAAACTCAAACTGTACTCAAACTTCGCAAGTGGACCGCATGCAGACAACCTCGCTTCGTGCACTTTGGTATCAGCTACTTCAACAAATCGTAGGTGGCGACACAGAACTTGTGTTTTTCCGGTCAACATGCGGCAAATGTTGGGAGTGCTAATTTTTAATATAATTGCGCGAAATCTTCGCCTCTCATAAACATTGAATTTGTGTTCTTTCTC	GAGAAAGAACACAAATTCAATGTTTATGAGAGGCGAAGATTTCGCGCAATTATATTAAAAATTAGCACTCCCAACATTTGCCGCATGTTGACCGGAAAAACACAAGTTCTGTGTCGCCACCTACGATTTGTTGAAGTAGCTGATACCAAAGTGCACGAAGCGAGGTTGTCTGCATGCGGTCCACTTGCGAAGTTTGAGTACAGTTTGAGTTTCTCGCGTACTGTCGTTGAAAAAAAAAACGCGAGTGAAGTCTGACCTTTCTTTGTAGGTATCCAGACGAAAGCAGGCATGTTCGCCATCCTACAAAGCCTACGCTTAACCGCCAATTGCTGCTTCGATATTATGCGAAAGACGCAACAACAGCAGCAAGTACGAGGATTGATGCGCCGCTTCTTTCCA…
OE_59153	ATATTCTCAAATGAACTATTTAGTGAATGACTTGATCTGCAAATGTGTGAATAGAATACTTCCGAAGTTTGGCCACACCATGTAATAAAGATT	TCCGGACACGCGTAATTTTTGTTGAATACTAAGCCAGTCAAGAGCCGACGAGCAACCTCTGATTCAAATGATATGAACTTTGTCGACTTCGTTATCTGCGTTGTTATTATTCTGTCTGAGGTTTCGCGACGCGGTGTAGGATAGAGGTAGCGCATCGTTGCGCGGACAGAGTACATGTAACGCAACAGTGTTTCGTGCAGTCTTGTTTCCGTATGCTAGCTGATGCTAGCCGTGTCTCGTGAGCAACTGTGTTTTGATCCCGGTATGTCGAGGTGTGAGCGTAGTATGTCCAAGTATGTCATCCTCACGTGAGTGAAGACCGACGTAGTGGTAGTTAGCTTAATAACAACACAGCGGATATGGCTCGAATTTTGCAACTTCTGGGCAACAAACCGGCGA…
OE_6548	AAACCTTCTTGTGGCCAGAATTTTCTTGGCACAGCGCGTGTCAGATGCTCCGTGGGGTCCGCCGCAGTTAGCGCACTTAGGCTTCCGCGTTCGTGGGCAGTCCATAATATTGTGCGGTTCTGCGCATATCATGCAGCAAGGTGACGATATGCAGGATCGCATAAGATGCCCAAACTTTGAACAATTTAAGCATTGCACCGGCCTCCCGAAATATTCCCGCACTGGGTACCGAGTTCGTCCTAGCGTCACTTCCTCTGGAAGAATCACGCTCGACCGGAAATTGAGGATCACTGCACTAAGGCGCACGAACCTCTCGTGCCCGTCCTCCTCGTAGATGTGTCGGACTTGTCTCCGAGCGCTTTCGACACCGAACTTCTTCAAGCGCAACGTGAGGTCGTC…	TTATTGCGCTGAACACAAGTCACGGCTGTATTGCTCTCTTTAAACGACGCGCTATGTCAGCGTACGTGCGTCCTGAAGAATGCGCAACAGCGGCTGCATACCTGCGTCCTGAAGAAGGCGCAACAGTGGCTGCATACGAGCGTCCTGAAGAAGGCGCAACAGCTGCTGCATACGTGCGTCCTGAAGGAGCCGCAACAGTGGCTGCATATGAGCGTCCTGAAGAAGGCGCAACAGTGACTGCATACGTGCGTCCTGAGGAAGGCGCAACAGTGGCTGCATACGTGCGTCCTGAAGAGGGCGCAACAGTGGCTGCATACGTGCGTCCTGAAGAAGGCGCAATAGTGGTTGCCTCACACCCAAGAGCAGGCCATTTACCGCACTCCCTGATGCCCTCCCTAC…
OE_22829	CATTTTTTTCGTGCTGATCTCTGTATGTTATTTATGTGAGAGTAAATAAAATGGAGGACCTTGACTTTGCTTGTTGGGCATGAG	CTCATGCCCAACAAGCAAAGTCAAGGTCCTCCATTTTATTTACTCTCACATAAATAACATACAGAGATCAGCACGAAAAAAATGATCGCATCAAGCTCGTATATGCACCAGGCACATTGGCGTGACTCGTTGTGTAATTGCATGCATCACAAGCAAGAACTAAGCAATTGATGCGAGAAGCACCGTAGCAAGAAACCGAACTTCGCGAGTTCCAAGCCGTATCTTGGACTTACACCTCACAAAGAGCTTTGAACTGTACAGCTTAGGGCGTCGTTTGACTCGTGCAGAATGATTGATATGTACAAAGTATCCAAGTATTGCAGGGTGATGCCGCCAGGGCTAGTTGAAGTAAATGAAACAGGAGGTTAAAAACAAACGAACTGTCCAGCCGGTAAAATA…
OE_1890	AAGATTGCCCTCCGTTAGGTGTAAATATTGAACATAATAAAAAACCTTCACAGCTGCCTGAAGGATGTTGTTGTGTGCTGCAGCAACAGGTCAAGTACATGGTCGACNAGCCCNCTCTTGAAACGTCGATCGGNCACTGTNGTTCCACTCAGAGATGGGGAAGCATTCACTTCTACTAGCCATGGACGAAGGGCCTCNTCAACGAGGATGTCATACCCATAGCACTCGAAGCACTGGGGTTCAGACCTAACTGAGCCTGTAACAGCATTCAAGGAGCTCCTGACGAGCTTATGCACGCGTTCTCCTAGGCCTCTGGCATCTAGCCTGCTGCTGCCTTCCAGGTAGAGCTGAAGGTTGCGTAGGGACCACTTCCCTCCGTGTCGACCATTGTAGTCAGCC…	TGACTTATTAGTAGAGTTTCAAGCGAAGAACAAGAGCTTCGCGGAATCGTGGAGTATCCCTATCATGATCTCAGTCTGTGTGCCATAGACGGCAGCAGCAGCAGCTAATGGCCGGAGCAGACAGCTCATCGGCTGCATAGAGCGATGTTGTAAAGAGTGGCTGTGATGGAGAATACTCTTCTTTGCTTGTATTTATTTTTATGCAAACGTTCCGGTTGTATACAAATTGGCTTCTGAATGAGCGGCAAGTAGGAATATACTGGTGCCGCAATGGTGTCAATAATCAAAAATCAAATCCTCAAGCACTTATCCAAATTTGCCAAGAATCTGTCGCTGGACCAGATTCAGCTGAGCACACTACGTGGCCACTGTGAACTTCATCACCTGGAGCTTGACGAG…
OE_8525	ATGTGTTTTCCTTGTACATGTATTGGCCTTTTGCAGGGCCTGCAGAAGTACAAAAATAATGAAATAAAACATTTTCCAGAAT	ATTCTGGAAAATGTTTTATTTCATTATTTTTGTACTTCTGCAGGCCCTGCAAAAGGCCAATACATGTACAAGGAAAACACATTTACCTGGTTCACGTAAACAAATAAACCTTTAAGATCACACAGAAAAGAACTATTCATAGTACCGTCCAAGTCTTCACAACAGTGAGAACAGGCAAGGTAGAGTTGTAAAAAAGTTTTTTGATTTTCAAAATGGAATGTATCTAAAAGAGATTCATGGTAGCTCAATATGGAGCTATTGGACGGTACAGCAAAACGTTTTGCCACAGGACCAGCTTTACTCAACCCACTTTGTTATTTATACAATATGAATAGGTCGATCTGGATGCTGCAACAGCTGCTCAAGAGGCACACAATGATTATGGATTATTCTCTATGG…
OE_69140	TGTAAGTTTTGTTGTCTCGCTGTGGAATTAAAATGTTTTTCTTG	CAAGAAAAACATTTTAATTCCACAGCGAGACAACAAAACTTACACGGTGACGTCCAATCACAACTCCTTTCTCGTTGGTAATTACATTAATTTCGTTTCTTGTCCTCTCGGCAGTTGATAAACGAAACTAGGTAGAGTCCTGCAGCGTAACAGCATACTTGAGAAGTGCTTGTGTGGTCGCGAGGCTACATCTCGACCGTAGGCTGCTGTCGGACGGCAGCACTCACTAACCGCCACAGGGACTGGCCAAATTGGGTCTCGTCATCTTCACCGACGACGAAAAAACAAACTCTTTCCATTGAGACTGGCGTCTTGTGGGAAGAAAAAGAAATCAGTGGAGGAAGAAAAGACTGGACAAAACATCTCGCTGTAACCCTCTGTTTAGGCAGTCACGAGGGA…
OE_26402	ATTTCTTTTATGAACCGGCATAAGTATACCTCAAGTATGTGTAAGAGTGCACCTGTTATGTATGATGCGTGGAATTTGTTATTTTTTACAGACCATTAAGGAAATAAATGTATGTGACATTTTGCAATTA	TAATTGCAAAATGTCACATACATTTATTTCCTTAATGGTCTGTAAAAAATAACAAATTCCACGCATCATACATAACAGGTGCACTCTTACACATACTTGAGGTATACTTATGCCGGTTCATAAAAGAAATCAGTATTTATAACTATAGCAATACTCTGCATGAAGCTGCAAAAAAAATTTTCAAGAACAGCATTCCCTAAAATTGTTATAAAGATGCATAATAATTCAGAAGGAAAAAGGTGTTCTGCGAAGCAAATGTTATTTGTTTTGTCGCTGTGCCCGCAGTACTAACAGCCATCCATAGTCCATACCACATAGTCCACCGTAGTCCACATATTCCTCTTTCTGAATGACTGAATAAGAAAAAGTGGATTCACATCTTAAGAAAGTTTGCCCAGG…
OE_83499	AAGGTGGACTTTTTCAGGCCAAGGAGCGTGAACAGGAGCTGAAGAACATGTGGGCGCAGAACCGCATGACACGAAAGCAGACGCAAGCCAAATACGGATTCTAGCGCAGCCTTTTCAAACTCTTTCTCCGCGGGAATGTACAATTAAAGGCACGTTTCTTACTGTATTGGGGCGAGCTTGAAGAGGAATGACGCTAATTTTACTGAACACTCGCTATACATAAATGCAATTCTGTCTGGCATCATGTTCGTGGGATATGCTGCGCAGAT	ACCCGCATTTTTGGAATTTGTCGGACTTATTTCGCGAATGCTTCACAAATAGCAAACGGAAACGGAAATTCGCCCCCGCCGTCTACAACCATGGCGGCTTGTTTGTGCTCGAATGTGATCACCGCGTAACTTTTCGCAGTGGTCTTCGGATTTGAAACAAACCTTCGCGCATTTGATGGTGCCCCTTTTATAGATTAGATCTCACCATGTCTTTAGTAGCGTACGCAGAAAGCGATAGTTCGGACAATGAGGATACAGAGAGACAGGAAGCGACCAAGGAATTGTGCGACGTTAACTCGGACCACGACCTATTCGCCAAATTACCGGCACCGAAGGGAGATGTATCGTCTGGCTTGCAGGACATTGTAGTCAGACAATCATCGAAGAACAAGAGGGCGA…
OE_83498	GCGCAGCCTTTTCAAACTCTTTCTCCGCGGGAATGTACAATTAAAGGCACGTTTCTTACTGTATTGGGGCGAGCTTGAAGAGGAATGACGCTAATTTTACTGAACACTCGCTATACATAAATGCAATTCTGTCTGGCATCATGTTCGTGGGATATGCTGCGCAGAT	ACCCGCATTTTTGGAATTTGTCGGACTTATTTCGCGAATGCTTCACAAATAGCAAACGGAAACGGAAATTCGCCCCCGCCGTCTACAACCATGGCGGCTTGTTTGTGCTCGAATGTGATCACCGCGTAACTTTTCGCAGTGGTCTTCGGATTTGAAACAAACCTTCGCGCATTTGATGGTGCCCCTTTTATAGATTAGATCTCACCATGTCTTTAGTAGCGTACGCAGAAAGCGATAGTTCGGACAATGAGGATACAGAGAGACAGGAAGCGACCAAGGAATTGTGCGACGTTAACTCGGACCACGACCTATTCGCCAAATTACCGGCACCGAAGGGAGATGTATCGTCTGGCTTGCAGGACATTGTAGTCAGACAATCATCGAAGAACAAGAGGGCGA…
OE_36223	ACGACTGAAGGTGGACTTTTTCAGGCCAAGGAGCGTGAACAGGAGCTGAAGAACATGTGGGCGCAGAACCGCATGACACGAAAGCAGACGCAAGCCAAATACGGATTCTAGCGCAGCCTTTTCAAACTCTTTCTCCGCGGGAATGTACAATTAAAGGCACGTTTCTTACTGTATTGGGGCGAGCTTGAAGAGGAATGACGCTAATTTTACTGAACACTCGCTATACATAAATGCAATTCTGTCTGGCATCATGTTCGTGGGATATGCTGCGCAGATGTCATTTCCCCGGAGGAGGATTGAGCACAAAAATGAAGTCCTACTTGGCAT	CCGTCTACAACCATGGCGGCTTGTTTGTGCTCGAATGTGATCACCGCGTAACTTTTCGCAGTGGTCTTCGGATTTGAAACAAACCTTCGCGCATTTGATGGTGCCCCTTTTATAGATTAGATCTCACCATGTCTTTAGTAGCGTACGCAGAAAGCGATAGTTCGGACAATGAGGATACAGAGAGACAGGAAGCGACCAAGGAATTGTGCGACGTTAACTCGGACCACGACCTATTCGCCAAATTACCGGCACCGAAGGGAGATGTATCGTCTGGCTTGCAGGACATTGTAGTCAGACAATCATCGAAGAACAAGAGGGCGAAGATCCTCATACCTTCCTTGGATGATTTTGGTGATGATGAAGATGAGGGAGAAAGAAGATCAAGAAAACTTAAACCAT…
OE_81997	AAATGGTATCCACGCTCAGCGGCCACAGGGGGTGTGTCAGGGACGTATCTTGGCACCCTTACTTACCAGTGCTCGTCAGCACGTCGTGGGATGGTACAATTTGTGAGTGGATTTACAGCAGTACTTGCAGTGCTGCAGTGCTGCACAGCACTGGTGAAGCGGAGGAAGTGCCGTTCCGTGAGGAAGTGGAACCCTTTACATCGATACGTGCCAGACGCGTTCGTTTTTAACCGGAGTTTCCAACTGAAGCATACAGTGCTGCCAGTTACAAGTGTGATCAAAACA	TGTTTTGATCACACTTGTAACTGGCAGCACTGTATGCTTCAGTTGGAAACTCCGGTTAAAAACGAACGCGTCTGGCACGTATCGATGTAAAGGGTTCCACTTCCTCACGGAACGGCACTTCCTCCGCTTCACCAGTGCTGTGCAGCACTGCAGCACTGCAAGTACTGCTGTAAATCCACTCACAAATTGTACCATCCCACGACGTGCTGACGAGCACTGGTAAGTAAGGGTGCCAAGATACGTCCCTGACACACCCCCTGTGGCCGCTGAGCGTGGATACCATTTTACCAGTCAGGACGTCATACATTACAACCCTACCAGAAGCACATCCAGTATAGATATACTGCTGTCCTGTTGTGGCTTCAGGGGAGAAGTGACAACGAATGAGTGTCTGAAGAA…
OE_81996	AAATGGTATCCACGCTCAGCGGCCACAGGGGGTGTGTCAGGGACGTATCTTGGCACCCTTACTTACCAGTGCTCGTCAGCACGTCGTGGGATGGTACAATTTGTGAGTGGATTTACAGCAGTACTTGCAGTGCTGCAGTGCTGCACAGCACTGGTGAAGCGGAGGAAGTGCCGTTCCGTGAGGAAGTGGAACCCTTTACATCGATACGTGCCAGACGCGTTCGTTTTTAACCGGAGTTTCCAACTGAAGCATACAGTGCTGCCAGTTACAAGTGTGATCAAAACA	TGTTTTGATCACACTTGTAACTGGCAGCACTGTATGCTTCAGTTGGAAACTCCGGTTAAAAACGAACGCGTCTGGCACGTATCGATGTAAAGGGTTCCACTTCCTCACGGAACGGCACTTCCTCCGCTTCACCAGTGCTGTGCAGCACTGCAGCACTGCAAGTACTGCTGTAAATCCACTCACAAATTGTACCATCCCACGACGTGCTGACGAGCACTGGTAAGTAAGGGTGCCAAGATACGTCCCTGACACACCCCCTGTGGCCGCTGAGCGTGGATACCATTTTACCAGTCAGGACGTCATACATTACAACCCTACCAGAAGCACATCCAGTATAGATATACTGCTGTCCTGTTGTGGCTTCAGGGGAGAAGTGACAACGAATGAGTGTCTGAAGAA…
OE_28198	CCGTCAGAAGAAGCAGTTTCATCTGGAACAATACTTTCCGGACTTTATTCTTACACCGTGTTTTGTGGTGACGAGGCCTACACGGACACTGTATGCAAGCATAATACGTACGTCCGGAGAATGATATTTAACTGCCGTGCCTTCGCAGGTGCGCGTGTCGGGTGGCAAGTTAATTAATGGAGAGTAGGTTTTCTGTAACTTCTGAAGCGTTCATAATTGCCCCATTGTCAAACGAGCGACAGAATTGCA	TGCAATTCTGTCGCTCGTTTGACAATGGGGCAATTATGAACGCTTCAGAAGTTACAGAAAACCTACTCTCCATTAATTAACTTGCCACCCGACACGCGCACCTGCGAAGGCACGGCAGTTAAATATCATTCTCCGGACGTACGTATTATGCTTGCATACAGTGTCCGTGTAGGCCTCGTCACCACAAAACACGGTGTAAGAATAAAGTCCGGAAAGTATTGTTCCAGATGAAACTGCTTCTTCTGACGGTCCTGGCATCATGGACAATCCTACTAGGGAAGCACATCGCCGGAGGTGACGAACCTTTTCCAAGGGAAATAACATTCTATGTCTACGTCGTCTATGACGCATTTATTCACGTTGGCTTCCGAGAACGGCATCATCCTCCTCTGTATGCTG…
OE_7507	TGGCAGGTCTATAGCAGGATCTGTACATTGATGTGTGAAAATCATAACTTATAAGAAAGAATATTTTGTACCCTTTAAAAAATCCACGCTGTTACTTTTGCAAGAAATGCATAGTGAGTAATAAAATTTTAAAGT	ACTTTAAAATTTTATTACTCACTATGCATTTCTTGCAAAAGTAACAGCGTGGATTTTTTAAAGGGTACAAAATATTCTTTCTTATAAGTTATGATTTTCACACATCAATGTACAGATCCTGCTATAGACCTGCCAATGGCTTTACCATCCATGACAGCACAGGGGACACGCAGTTCGTATCTGTATGACAGACACAAGCACCTTCAGGAGCATTGAAAGAACACTATGCACTTGACTTATCCATAAACTGGACAATACTTTTTGCAGTCTGTTATGGAAGAATTTACATAGATCCAGGCATTACAAGGCAGAATGAAAATCTGTGTGGCTACATCACGTCTTCACCGCAGCACGCTATGCGTAAGGCATGTCTAACTTGCATATTTGCTTGTGGCACTC…
OE_47895	ACACCAACAAGCAATGTAAAAGTCGTGCAGGAAACCTGGTTGTTTTTTTTGTCAGTGACAAGGTTGCTCATGGAGTGCCCGTCTGTTGATTTAACATATTTGTCTGTGCTGTGAATTAAACACGTAGACGATCGACCATATGCAGTATGTGATTAACACTGATAAGCAATGCAGGAAACCTCATTGCTTTTTGCCAGTGTCAAGATGGATCATGGAGTGTCTGTCTGATGATTTAACATCTGTGTGGGGCACGAGTGGGACACATCTTGTCTGTATTATGAATTAAATGCATGAAAG	TGAGTGATCCTTTCTATGTACTATTGGGCGCGTTAAGTAGGTGCTCCTTTACTCCTCCTCGAGTGCACCGAGTTTCGTGCACTGAACTTCGCGTCACGAGAGCTCACCAAACCACGTGACGCGCTCGTTCTCTCTTACTATGGGGCACTTCCGTGTCGGTCGTGCTTCCGTGCATCATTTGTATGTTTGTACATTGCGCGTTCGTGCCACCTTGCACTTCGCACTTCGGCACTGTAAAAATATGGCACGAAGAAGAATGCACTTGTGTGCATTGTTGGCCGACAATGAATGCGATCATGCTCTTCAAGCGCTACAGTGGCCCTCTTTTCTTGTTTTCGTTTCACACTCTCACCGGAAAAGAGATCGAAATAGACATCGAACCTACAGACAAGGTCGAGA…
OE_19263	TCAGTCAGCTACGGTGCCGCCGCGCTTCGAGTGGATTGAACAACGAAGTCTAAGCCACTTTCTGGCCTCATTTATGTAGCATTGCTTTCGCCACGCATCATACGCTTCGTCCTTGAAACACGCATCGGATCAGCCAGAAGGCTTCTCTCGGAACTGCGTTCACTGCATCACTTACAGTGGCACAAACTTTTTGTTAGGATTTGATTGATTTATTGGTGCTTCTCCAGCTCTCACTGATGTCGGAAAGGCTTGTAAAGTTTTATAGAGATTAAGGTGGATCTTTTGCATGAAAATAAAGTGGGAGAGCTTCCCCTTCCACTGAGTACTGGGTGTGGTGCATTATATGCAGCTTTTTTTTGTACCGAAAAGTGGAGAAATAAATTGCCTAGATT	AATCTAGGCAATTTATTTCTCCACTTTTCGGTACAAAAAAAAGCTGCATATAATGCACCACACCCAGTACTCAGTGGAAGGGGAAGCTCTCCCACTTTATTTTCATGCAAAAGATCCACCTTAATCTCTATAAAACTTTACAAGCCTTTCCGACATCAGTGAGAGCTGGAGAAGCACCAATAAATCAATCAAATCCTAACAAAAAGTTTGTGCCACTGTAAGTGATGCAGTGAACGCAGTTCCGAGAGAAGCCTTCTGGCTGATCCGATGCGTGTTTCAAGGACGAAGCGTATGATGCGTGGCGAAAGCAATGCTACATAAATGAGGCCAGAAAGTGGCTTAGACTTCGTTGTTCAATCCACTCGAAGCGCGGCGGCACCGTAGCTGACTGATGAATCG…
OE_41925	AGCATTTCAAGCGGGACACTTTGTGCACAGGCAGAGGTGATGGTCTTGTCACCACTGGCACCTGGAGCAGCTTATCTTGGGGGTGGGAACCCAGCACAGAAGATAGGATTGGGTCGTGTAAGGTCTAGCAGCCAGGCCTATGGAGTGCAGCTGCCCTCGTTGCAACACCCCGCCAAAGCATATGCTTATCACACAGACGATCATTACATGATCTCGCTCGTGCTAGGATCCTAGCAGTCCCGGGGGTTGCTTAGCTTAATTGTGATCTTGCCCTTCATCAACAGTGCACTACGTGTTTTGTAATCAAATACATGAGCTACTTTGAGACTGCAGTGGCCCTTTAAAACTCTCGTCTGCCATTGTAAATATCGTCAGGCATTTATCCTCCTCGTAACGGGA…	CTTATACAGAGACCACATAAACTGTTCACCATAACTTTATTAGTGCATGCCTTGTGTATCCTAGATGCAAAACACGCATCGCTGCATGCTTCTGCGTATGGTGCACATTGCAGAAAATAGTATTCCACTTTTACATTCCTTGGATGCTTTAATGTAACACTTCCTGTCCCGGAAAATATCTAGAGACAACTAGCTAGAGACCACTGTTTCTGTACACATGCACTCCAAACAGATGCACAACAAAGAAAGCTCAATGTCCTGCTCTCTAAAAGCACGTGCAACGCGTGTACAGATGGCTGCGTTGTTCTTCCAAACCTTACATGCATCCGCATACATAATGTTCTTCCGACAAAGTATCCCGTTACGAGGAGGATAAATGCCTGACGATATTTACAATGG…
OE_2455	GGCATCCGAGGACGCGACTGCATTCCTGTTCACACGGTGGTTTGCTGTTTCCTTCTGGAAAGCTTTATGCTTCTTGGCACGAAGTATGGATAGGCAGCAGATTGCAAGTTTTTCTGAAACATGCAAAAAATGATGACATGCTGAAACTTTAGAGGGCAGCTTTCGTATTTATATTTTATAGATTCGCTGCGAACCAGGTACTATAATCACGTGTCTCAGTATGGGACGCAACTGACAAGTACTCGTTCCACGACTGTGTGGCGACTCGAATAATTAACGTTATTATAGTCCGGACCGAAGACTTGTACGAAAGGGCAAAATGCCTTATCTTCGAATTATGCATGTATGTATGTAGTTTGGCGTCATGAAGATTACTGACTTGTCGTGGCAGGGACTGAA…	TTCTTTGAAAAATTTATTCGTAGAAAAGCCTCCATGAAATGCAGAACATCCACGTACGTGGGAACAGCAGTGAAAACGATGCACGCTTCATCAACTTCAGTCCCTGCCACGACAAGTCAGTAATCTTCATGACGCCAAACTACATACATACATGCATAATTCGAAGATAAGGCATTTTGCCCTTTCGTACAAGTCTTCGGTCCGGACTATAATAACGTTAATTATTCGAGTCGCCACACAGTCGTGGAACGAGTACTTGTCAGTTGCGTCCCATACTGAGACACGTGATTATAGTACCTGGTTCGCAGCGAATCTATAAAATATAAATACGAAAGCTGCCCTCTAAAGTTTCAGCATGTCATCATTTTTTGCATGTTTCAGAAAAACTTGCAATCTGCT…
OE_81729	ATGTGAGAGGATATTTTGCTGTAGTCTACAATGTTTTTATGTAGTTAAGGTGTAAATACAATAAAGTTTCCTT	AAGGAAACTTTATTGTATTTACACCTTAACTACATAAAAACATTGTAGACTACAGCAAAATATCCTCTCACATTCAAACAACCTCTTATATCGTGCCACACTGTGCACAAATATGTACTGCACTTTGCCAGCCATTATTTACATGCTTTTTATACAGTGTAATAATTTACATGGCTAACCGAGCTCTAAAACTTTCACGGAACATGTGCAAAAATAGGGGGCAATAAATAGGTACACGAACCTATTAGTAGGAAGCGAAGGCACTATTTTTCCTCTTTACGACCTAAGCAAAGCATACTGCTCATTGTCCTGGGTAGGGTCATATAAGCTAATTTCCAAATAGCAGGAGCATATGTCATAGTGACACTTCCCAGCAAGAGGGGCACTTAAGTACGGTTA…
OE_87235	AACATGGCATGAAGCTCCACTACAGTTGATAAATTCTCTGTTGAAGTGTTTGGAGATATACAAGTAAGGGAACTAGTCACATATAGCTCTTAGTGTGCATTTATTTTTCCATCATGGTGCAGTGACCATTTGAAATCATGCCTGGTATTCAATGGGCAGGCATTAGGCAGCAAAGAAAATCACCCGTTGTTTCCTCTGGCGACTCTTCGGGGTCTGATATCAATGGCTTCTCACTGTCAGTAGCAGTGAACATTGCTGTACTATTTGCAGTCAGAACGCAAGTGAATAAAAGGATAATTTTTCGGTTGTGTTTCGTGCATAGGTTTTCACTTCGAACACTTCCAATTTATTACCCAGCAGAACCTCATTGCAAACATGGCAGAAAGAATCACTGCAAAT…	TTCGAAAAAAGTTCGCGACATCACTACTTGTAACAGGGTCATGATTCGCACCAGGATCTGTGAACTCTTCAGATTCATCCCATCGCTGAACCAAATGTTACAGCCGGAACCCAGAACAACCGTCTTTCTCTTCTGTCCGAGTCTGAACACCTCGTCCTCTTCGAGAGCCCTTCGCTTCGTCTTTCCTCAGCGGTCACCCTAACAATACATAAGGCTGATCGTGTAACAGTCACAAGGCTGGCAGATTTGTTTGTGCGACTATGACAGCTGTGTTGCATATTTTTCTTTCCCAGGTCTGCACTGATTTTTTTCAACATAGATTTAGTAGTCACATGGTAGGGACACGGTTTCTAACACAAAACAATGTTGTGTTTACACTTGAGCCTCAACGCTATGTTC…
OE_35271	TGTAGCTTTCTTGGGCTCTGCTTTGGAGATATCATATAATTATGCGATTGTAAATAATTATGCTCGCATCGTGTTGTGATTGTATAAAACATTACTCCTGAATCTCTAGTCATATATATATATATATATATATAT	ATATATATATATATATATATATATGACTAGAGATTCAGGAGTAATGTTTTATACAATCACAACACGATGCGAGCATAATTATTTACAATCGCATAATTATATGATATCTCCAAAGCAGAGCCCAAGAAAGCTACAGCATGAAGGTGGAAACGGGACATCTGCAAAGGAAATAGAAGCCACTTCCAACACTCAGCTGCCTGGCGACTAACCCGTGTTAACAATACCCCCTCATACATTCCAAATATTTAGAAGGGAGTTTCACATTTCTCGACCTCCAAAGTATCTGATCGTACAATGTACAATAAACCCACGAGCAGCAATGCTCAACTCAATAGAATTCTTCTTGCACAATATCAGCGCATCAAAGCACTGAACATCTAGCTGTGGCAGTCACCGCCC…
OE_36237	AGTGGCTTCTCTATCAGTACGGATGCATTTGGCATGCTGAGGAAATTTGACTGCAGTACAAACAGGCAACATCAGAGTCCGAGAGTAGTATTCAAAAAGCGAGTGCTTCAGAAGGTCATCACACGTAATCCATGTCGCCGCCATGTGCGAATCAAAAAGTGTCACCACGGATGAATTTCGACAGGATCACAAAAATTCGCAGAGATCGTTATAACTGGTTTTCCGCAGTGTCTGTTGTTACGATGTTTTTGGACTGTGTTTTTGGTTAAAACAGTACATTTGATGATGATCGGGCGGTGACTGCCACAGCTAGATGTTCAGTGCTTTGATGCGCTGATATTGTGCAAGAAGAATTCTATTGAGTTGAGCATTGCTGCTCGTGGGTTTATTGTACATTGT…	TGTAAAGCCCGCGACAAGGAAACAGAAACTCTCGTTACACAGCAAATGTTTATTCAGAACACAGCCCTTAAATACCCAAGAACATTCTGAGGCGCGGGAAAAACTCCCTCAAGGGCCTGCTCCAAGTTGTTTCTCCTTTCCAAAGAATGTGGGTTTCCCTAAGAAATTGCCTGTTTTTCCTTTGCCTCATTTTTACTTCGCAGTCATGCACCATTTTGCTTTTGTTGAAGCACTGCGCTAACGGAGAACCGCTGAGCTAGAAATAGCCCAGCATCCATAAAAGCCTCACCGCCCATAAGACGATATATGGAATGCGTGCATTCTGTACACATTTTATTGCGCTATACCATATATACATATATATATATATATATATATATATATGACTAGAGATTCAGG…
OE_10283	ACGTCGCCTACTTGGTGAAGTTCCTAGGCTTCACAGAAGTGGACCAACCCAAGGGCATTGAAGTTGTAAAAGAAGGCATTAGGAAATTAAAGTTCAACCAACAGCTTAAACGATCTGAAGGAACTAAGGTGCCCAAAGTCGAACTCACAATATCTGTCGATGGCGTTGCAGTACAGGAACCAAAAACAAAGCGTATTTTTCATCAGCACCCACTGCACCGAATCTCGTATTGTGCGGATGACAAGACGGACAAGAAATCCTTCAGCTTTATTGCCAAAGAGGCTGATGGGGAACGACACTCATGCTTTGTCTTTTCCAGCGAAAAACTGGCAGAAGAAATTACACTGACGATAGGACAGGCATTTGATCTGGCGTATAGGAAGTTCCTGGAAACATCTG…	AAAAACAAAGCGTATTTTTCATCAGCTCCCACGTCGCCTACTTGGTGAAGTTCCTAGGCTTCACAGAAGTGGACCAACCCAAGGGCATTGAAGTTGTAAAAGAAGGCATTAGGAAATTAAAGTTCAACCAACAGCTTAAACGATCTGAAGGAACTAAGGTGCCCAAAGTCGAACTCACAATATCTGTCGATGGCGTTGCAGTACAGGAACCAAAAACAAAGCGTATTTTTCATCAGCTCCCACGTCGCCTACTTGGTGAAGTTCCTAGGCTTCACAGAAGTGGACCAACCCAAGGGCATTGAAGTTGTAAAAGAAGGCATTAGGAAATTAAAGTTCAACCAACAGCTTAAACGATCTGAAGGAACTAAGGTGCCCAAAGTCGAACTCACAATATCTGTC…
OE_96484	AAAACCTAGAGCATTCTCCAGGTGTCAACAACACCGCCGATGAAGTTTCGTCGACGAGAGACTCGGAAACGCGAACACGGTTTCCGTGCACGAGTTTCGCATCGACGAAACCTCGTCGGCCGTTCCCGTGCACACATATCTGGTCACGCTCTTAAAAACCCCCGGACAGAGCGCCGAACAATAGCGCGTGCTGAGCCAACCACCACCTCGAGCGATATGGTACAGCCTTCCGATGTGCGGAAAACTAGGGGAAAAAGGGAAGAAGGGAAGGGTGCCGTTAGTGAGAG	CGTGAATGCAGGTGGTTGCAGAGGGGAGACCGAGGTGGTCGTGAGTTGTGGGGACGGAGCCTGTTGGTTCGCGGGACCGGGGTTTTTCCCCTTGTCTGCGGGCGGTCCTGGGCGCACTGCTTTTTGTCGCGGCCTGGCCGGCTGCGGGGCGCGCGGCGGGGGCGGGGCCGCGGCTCGTCTCTGCAGCGTTCGCCCTCTCTGCGGGGTGGGTCTGTCCGCGGGCTCCTCCCGCTCGCTCTCGGGCCTGCTTCCGTGGTGCGGTGGGCGGCGCCGCCGGTGCCTTCGGCCACGCGATCGCTGGCTGGGGACGGGTTTGCTGAGCATAGTACGTGGGCTACAGCAACGCTGAATAACCGCAGATAAGGGAAACAGCTCTCCATGAAATGGTTATCGGGGAAT…
OE_14203	AAAACCTAGAGCATTCTCCAGGTGTCAACAACACCGCCGATGAAGTTTCGTCGACGAGAGACTCGGAAACGCGAACACGGTTTCCGTGCACGAGTTTCGCATCGACGAAACCTCGTCGGCCGTTCCCGTGCACACATATCTGGTCACGCTCTTAAAAACCCCCGGACAGAGCGCCGAACAATAGCGCGTGCTGAGCCAACCACCACCTCGAGCGATATGGTACAGCCTTCCGATGTGCGGAAAACTAGGGGAAAAAGGGAAGAAGGGAAGGGTGCCGTTAGTGAGAGGGTGAGGTCTATCTTTCACCCATTGTTAGTAGGATGCCGATAGGGCGCGGTCCTGTTCTTTCTTTCCTTCTTTAAAAACCTGTGTATGAGTCCAATAAAATTTTAGTTGCGA…	AGGGGCGACACAGACGAAAGTGATTTAACTGGGGTGTCAACTGCGAGCCACGTAGAGTTGCACATGACAGCGAACACGAAAACAGATTATTAGACATTACAGGACAAAAGTTGGGAGCATTCTACGACACCGTGATATTnAGTGATGTAACAGAAAGTGTCAGATTGAAAAGTATTTCGAAAACCGTGAAGAGAGTTGGAGGAAATGTCACATTTATGAAGTAGCAGGCCAGCCACTAGCTAAGGACGAGAGATGGAATCGTCTTTACAAACGGAGCAAACATAAAACGCAGGCTACTTGCGCGAAGCTACAGGAGGGAAGGCAAAATCTAATTGACAATATGGAAAGAGCAGGCATGGAAACGGACGCATTTGTAGATGAACACGGCGCCGTTGATGT…
OE_37121	AAAACCTAGAGCATTCTCCAGGTGTCAACAACACCGCCGATGAAGTTTCGTCGACGAGAGACTCGGAAACGCGAACACGGTTTCCGTGCACGAGTTTCGCATCGACGAAACCTCGTCGGCCGTTCCCGTGCACACATATCTGGTCACGCTCTTAAAAACCCCCGGACAGAGCGCCGAACAATAGCGCGTGCTGAGCCAACCACCACCTCGAGCGATATGGTACAGCCTTCCGATGTGCGGAAAACTAGGGGAAAAAGGGAAGAAGGGAAGGGTGCCGTTAGTGAGAGGGTG	AGGGAAACAGCTCTCCATGAAATGGTTATCGGGGAATGCAAGACATCAGTGGAGCAATTCAGGAATTGGGTCAACATAAAGTGCTGTGAGCCCTCTGCGTGCGGGTCACCAGAAATCAGAAAATCTCACTTACTCAGAGCTGGGAGAAAAGGTGTTGGTGGCTACGCTTCAGCTGAAAAACAGGCAGCATGCCCGCGAGTACCGGACGCGACATGTTGTTTCGCGCAGACTATACCTCCTCCTTCGCTACGGCAGCATTCTATATGTGTCTGTCGGGAAGGACTTCTCGCACCGAAGCACAGAAATTGCAGGAAGTCAGCCATCGACGGCATGACTATGGGGGAATGTCAGAAACAAGTACAGGAATTCAGTGACTGGCTAAACATAAAGTTGCTCACC…
OE_45731	ACCATAGAGCATAAAGCACGACTGTGACATGAAGAAAGGGTTCAAGTAACCACTAAGGTTGGCATGGGCAGAAGGAAGACTGAGCCTACCATCAGAACATTGAATGTACACTATGTTTTGCTCCTCGAATTATAAATCCTCTCGTTT	AAACGAGAGGATTTATAATTCGAGGAGCAAAACATAGTGTACATTCAATGTTCTGATGGTAGGCTCAGTCTTCCTTCTGCCCATGCCAACCTTAGTGGTTACTTGAACCCTTTCTTCATGTCACAGTCGTGCTTTATGCTCTATGGTGGGCAACAAAGCAGGCCCTAAAACTAACTGTGCTACAAACTTTGCCCACCATGGGATACAACCATTGGTTAAGAAACAAATTATGGAAACGGCTGTGGGCATCTAGCCAGGCAGAAACTTTTATTTGGGTCAAACAGCATTCAAACGTCGCGCCAGTACAAATTCTGCTATATCCTGTGCATATGGTAGTCTTGATGCTCAAAAATCAATAAGGAATGTTGCTGCTCTATAAAATACGATTCACTGATTAGG…
OE_164	ACATTTGGTGCCATAGCAATAACGCTAGCAATCCGCTGGCAACTCAGCTTCTATCGTAAGCGAAGAGTGCAACATTGCTACAATGACAAGTACGTAATGGACCTTGAACATTTGTTCCGAAGGGAAGGAAGAACAACGTTCGTAGTATGCGTGTTTTTGGATCCAGGTTCAATCATAGAGTACAAGCAATAGCAGGACAGCGAACCCCTGGAGGCAATA	GGAGATGACAGCGCCACTGCGCGGTTCATTGCGACTTAACATCGTGGTCGCGGCGTCACTGTGATGGCAGCAAGTTGTGCTTCGAGCGTTCGCGGTGTTGTGGTTTACACCTTACGATACGTAACACAGAAGTAACAGGTCTGTCCTGGACATTTTAAAATACCCGATCCTTGCTGAGGCCTTTCGGAAGCTAAACACGGCCGTGCCATCAAGCGCCAACGTGGAGAGGCTGTATAGTGTTGGAGCCGACGTATTAAAGGCTTCGGCAGCTGCGAGGATGACGACCGTCACGAAGGCTTGTACATCGGCAAGCTGAATACGTATGCTCACCAAGTGTCCGGACAAGTATACGCCATCGACGAGTACACGATCCTTATACGAAACTTCTTCTACGACGGT…
OE_26440	TTCAGAGTCCCATTTACAAAAGTGCGTTTACAATCTTAGGTCTACTACCAAGGCTATGAATCTCCCCATCTGATCAGAATGGAGAATTTTTTTTTTTTTGTGTATGTGTG	CACACATACACAAAAAAAAAAAAATTCTCCATTCTGATCAGATGGGGAGATTCATAGCCTTGGTAGTAGACCTAAGATTGTAAACGCACTTTTGTAAATGGGACTCTGAAATGCGAGAAGCAATAAAGATGACACGCATGCACGCACACACACATACATACAGACAATCTGAGCTACTTTGAGGTCTTCTCAAAAGCAGCAACAATGCACACCTCCTTGAGCACAAAAATTGATACACGATGAACGACTACTAAAAATGACAATGCTGTTCTCTCCGCTCATTCCACCGAGATGCAAACACAAACTGAGTCCAGCATCGTAAATTCAAATGCTGCACACCGGATACCTTACCAAAGTAAAAAACACAAAAAAAAAGCTTGTTTTTCATGCAGAAACTCA…
OE_9018	GGTGCAACTGTACACAGTAAAACGGTTGACAATAAAACATTGGACG	CGTCCAATGTTTTATTGTCAACCGTTTTACTGTGTACAGTTGCACCGAAATGCACGGCGTGAGGAACCTTGGTCTCTCACACAAGTCTCTCACACCGCCTGGAGAACGGACAGCAACAGCAGGGCGACGGTGGTTGCTAAGCCTAACTGTGTGACGGTTGCTCTGCTTTTCTTCCCGTCCGATTCATCGGCATTTGCCTGCCCTTTGTCGGGGTCTTCTTCACCAGGGTTTAGCACTCGAATCTTCCAGCCCAAGTAGTAGTGGGTGAAACACTGGTAGTAGACAGTGTCTGGTGTGTTCTTGTCCGGTGTCCACGTGAAGGTTCCAGGCTGTTGTCCATCTTCACATTTCAGTTGCAGAGTCGTTTTGAACTCCTCAAAGGTTTTCACTTGGTCGCTC…
OE_13306	ATGTTTCCCCGACATAACGCTCTTTAATGCGAATGCACTATGGATAGAACGATGAGGTGATACGCTACTGTGCTGGATAACAGTTGCGAAAAGTACAAAGATTGTTTAT	ATAAACAATCTTTGTACTTTTCGCAACTGTTATCCAGCACAGTAGCGTATCACCTCATCGTTCTATCCATAGTGCATTCGCATTAAAGAGCGTTATGTCGGGGAAACATTTATTTTTCGTATCATAAACTGGGACAATCTATATGCATATCCAACAAGTCAACAAACAGTCAAAACACAGGCACAGTTGCTCTCCCAAGACAAACATTGTCACGCAAAGTTCACTGGAACTTTGTATTGCAGCCAGACCCCGTTGCGAGCCATAGGGTGAGCACGCAACTATTGCGAAGGTTATTCTTCAGGGAAAACTGAGATGAACTTGTACTACACAAAACGGGACTCGTCCCTGCCATGAGAAACAGATTGATTCAGGGCGAGAAAAAGGACAGAGCTTGATTGG…
OE_27141	GACGGACTGGAGTCAGCAATTGAGTTGACGATGAATAACCTGCTTTATCGCTGTCACTCGAACATATATTTTTGGATAATGTAGGGGCTGCCGGCAGCCCTAGAAGAAACACTTTCGTATATGTGGAGTAACGTTTTTTTTTTTTTCACCTGCCGCAGTCGGTGTAACAAATTGTGGTTTTAACGACATGCGTACTTTAATGCATGCTTGATATGTCTATCATGACAAGTCTTGACGCTTACCTTACAACATCTCATTTGTGTACGTGGATTCCCCTTTTGCGATGATTAACAGGGAAAAACATATATTTGACAGTCATTTGCGGTTGTTCTGAACGAAGACTTCCAACTCTCTTCCTACATGCACATGTACTCTCTCATGCCACAACATTTCGCTCGA…	CAGCGTCGACGTCCGCGCGTGCCGCTGGCGCAATGGAGGCAAGCGGTCTCACTGAAGCGGCTGCCGCCGTGCTATCTGTGACGGCGAAATGGCTTCGCGTGCGGTGGAGGTGAAAGGGCGCATCATGTCTGCCCTGCGCAGGCTGGTAGATGCCCTCGTCGATGGTGCATTCCGCGTGGCAAACCTGCGAAAATCACTCCGACTGCCACCCATCAAAGACCCGTATCTCCTACAGCCTGCCGTCGCTCTGGCCGCTAAAATTGGCCGAGGAGAGGTGAAAAGCGTGGACGTGGTTCGTGCCTTCATAGCTCGTATCAAGGAAGTAGACCCGCTCTTAAATGCTGTCGTGGATGAACGCTTCGAAGAGGCTCTCCTGGAGGCCCAGACAGTGGACAGTCT…
OE_18738	AAGAAGCCAGGAGAAAAATCTGGGAGATGAGTTGCAGGATGACGGGCCTTCCTGCTGACTTAGAGGCGACGTCCCTTTCGTCAGCGACGAATGGATGATTGTGACAGTGACAAAATAATTTTAGAAATCCGTATGCGACTTACATGAGAAGAGGAGCAGGAACCAATCGTTTCTTGGCCGTCCGCTCCATCGAGTAGAAATAATAAAGCATACTA	CTTCGGTCGCATCGCGGTACGCTAAAGCTTCAAGAGCACATATACAAGAACATATTTTGGCAGCCACTCCCATTTATCACGCGTACTGTGCAAGATGGAATCCATTCTTTAGGTTTATGATGCATGTCTTGTGGACGGAGTACACTCAAGGACTAAGCCACTAATCATTGAAGCGTCCTTTCTGCCGCTTTCACGCTACTGAGCCGTGACAACTAACAATGGAAGAAAGAAGGTGCTAGACGTGCCGTATATGAAGGCGATTCGTGACATCCTCACAACACTACAAGGAGGTTACGGCAAGCGAGCGCCAAGGCCACAGGCGAAGTAAAACGTCCGTCTTCTTACTGACGCTGTATATGCAGGGAAGTGTTTGCCTTAAGATGTGACGCAAGAATTGCA…
OE_43252	AAGAAGCCAGGAGAAAAATCTGGGAGATGAGTTGCAGGATGACGGGCCTTCCTGCTGACTTAGAGGCGACGTCCCTTTCGTCAGCGACGAATGGATGATTGTGACAGTGACAAAATAATTTTAGAAATCCGTATGCGACTTACATGAGAAGAGGAGCAGGAACCAATCGTTTCTTGGCCGTCCGCTCCATCGAGTAGAAATAATAAAGCATACTA	CTTCGGTCGCATCGCGGTACGCTAAAGCTTCAAGAGCACATATACAAGAACATATTTTGGCAGCCACTCCCATTTATCACGCGTACTGTGCAAGATGGAATCCATTCTTTAGGTTTATGATGCATGTCTTGTGGACGGAGTACACTCAAGGACTAAGCCACTAATCATTGAAGCGTCCTTTCTGCCGCTTTCACGCTACTGAGCCGTGACAACTAACAATGGAAGAAAGAAGGTGCTAGACGTGCCGTATATGAAGGCGATTCGTGACATCCTCACAACACTACAAGGAGGTTACGGCAAGCGAGCGCCAAGGCCACAGGCGAAGTAAAACGTCCGTCTTCTTACTGACGCTGTATATGCAGGGAAGTGTTTGCCTTAAGATGTGACGCAAGAATTGCA…
OE_57761	GATGCTGGACAAGTAATATCATCGACATTGGTGTGATTCTTCTGCCTACTGTATTCCCTCCCATTCTTCAGAGCTCATACCTGTTCAAGCAGACATAGAAGACAGGCTGGCACAACTAAAGGGGGTTGATATTTCTTACTACAGGAAGGCTCCCATAACGGTTTACAAAGACCAAAGAAGCACGG	CATGTTGACGGTAGCGATGGTAGTGCTCTGCTTTTGACGCGCTTTGCATAATCTTCCGTAATTATTAAATCGCAAGAAATGGAATGTACAGAGTAGGACTTCGTCTTGTGCCACCTGTGCTAGCTGACTTCTCGAACGTCTATGTGAAGGGCTGTTGACTGTGCATCATACAAGGATTGCCACCCAAATGAGAAGCAATCGCGGAGTCTGTTGTTGTTTATCTGACTTGAAATACTTTGTACTGGTATAGAATGTCTTGCAATACGTGCAACAAACAGTTTGGACTGCTTACAAAGGAACATGGATGCCCCAACTGCGGGTTTTCTTTCTGCGGAAAGTGCCTCAAGTGGTCTATATTTGTTCCTAAGCTGGCCAAGGCTAAGAAAGTTTGCTCGAGCT…
OE_37084	AAGCATATAAGTCTTCTTCATGAAGGATATAGGATTTGCCATTCACACACTGACGAGACTCTTACTCATGAGTGCGCAGAGGTTCTTCTTTAGTCGTTCTTTTTCAGAAAGCTTCTTGAGGTGACGACATTGTATTTTGTAAACGATGCACCTAATAAAACGCGTAACAGTAACTC	AGGGATTCTCTTGGAGATACGGATCCCAGAGAGAGACGACGGGAATCCTATTATGGGGAAAGGTGTTTAAGGTGAAAACACCTTACTACGGGACAGTAGCAGTCGTTCTGATGGACACGGAGGGCTCGTTCGACAACAGATCAACCGTGGATGGAAATGTCACAGTTTTCTCCATGAGCATGCTCCTTAGTTGTGTTCAAATTTATAACGTCTCCAAATGCATAGATCAAAATGACCTGCACCACCTAAAGTTATTTGTAGAGTATGCGATGATGGCCAANGAAGAGNGCACTCATGAGCAAGAGGCGTTCCAGAGGCTCTTCTTCCTTGTTCGTGACTGGCAATATCCTGAAGAGACACCCTTTGGCTTTTGTGGAGGAAACGAGCTGCTTCAATCAT…
OE_4013	CATCACTAACTGAATAAACCACACAAG	CTTGTGTGGTTTATTCAGTTAGTGATGGTATCACGCATTAATGTTAATAGCACATTTTATGGCATTTCTATACAGGACAACGCATACAAAGTAAACATGAATATGTCACACCTGAACAAACTTGAATGCAAATAACGTTGTAATGCTCTGCAAAACGACGAGGCCATGGTTTATCTTTGTGGCGCCCTTGTGCCAAAAAAATGGGCAAAATATGAGCGACACAAAAGTATAGCTCCATTCAGTTTCAACATCTGAAGTATTCATTCGTGGGTGCACCTGCCTGCGCCCACCACATTTAAAGATGTGAGCGACATGAATGAGCACTGAAAGTGAGCGTGGTGATCACGATTAAAATGTCAGTGAGTGTAGGGTGAGCCCAGCTACCAAATGAGGACAATC…
OE_7842	TATATAGTAAAATGTATAGTAAAGTATATTAAA	TTTAATATACTTTACTATACATTTTACTATATATAGTTCTACAATATAGTGCTCTTCCATAGGGAAAAAAGAATATTATGGGCGTTGCAGCACGTGGAAGACGTTTGCATTGCATAGGTGCACCCAAGATACTACTATCTATGGCTCCTATTGTCAAGAGCGATGACAGGCTGCATGTTGAAAAAGATACCAGCGCAGCATTCGCTGAATAGTGCTAGAACAAAAGGAGGAGAAAAGTGTCTCGGGCATGTGCATTACAAGACACACACACACACATGTACACATACATGCATGGTTATAATGCTATTAACGATGACCATACAGACGCATTCGAGGTCAACCGTGCATGACCACAAATCAAAAGTTTACCTGTAACAATCGTGTCATTTCGGAGTTCCA…
OE_29027	TGTTGTAGCTGAGCTTCCCAAGTGCTCGGCGGGTATGTACGATTATAGGCCATGCATCATGCTGCTTTTCAGAACCTTAGCTAGCTATCAGGCCCATGTCATTTAGTGAGGCCGTGCTGGGCAGTGGAATTCGTCA	TGACGAATTCCACTGCCCAGCACGGCCTCACTAAATGACATGGGCCTGATAGCTAGCTAAGGTTCTGAAAAGCAGCATGATGCATGGCCTATAATCGTACATACCCGCCGAGCACTTGGGAAGCTCAGCTACAACAGCAGGTGGAGAGTGATAGACTAGGCGCAGGGGGCGCGGCTGAATTCGTAACATTATTTTTACTTATATATGGAGAAGGGTATGGGGATTGCACATGAATGTTAnGAGAAACACATGGCnCAGTATGTACACAGnAACAGACATTACATAAACATTACAGGGCATTnnATGAGGAGTGGCAAAAATAAATTTCACAGCTGAAATAATTCTGTGCAGAGAGAGGAACACATTAAACATAACATTCGGAAATTATGGCATTTAGCA…
OE_12981	AACGGCCCAAGACAAAAGATGACTCTTAAATGCGTGGAAGATAATGTAAAAGCTAGCCCACTAGTTCACGACAAGTCTTGCAAGGAAGGTTGGATGCTGAAACAATCAGGAAGCGCTTATATGTTGACAGAAAACCCAAGTAATCGGCAAATGGCACACCCCTCAGGTAGTCCATCACCTGGGACACCAGGCAGATGAAAGGCAAGGCAGGGTGGGCTTTGTGTACCACTGTGGCTGTTTCGCAGGCTGGATGACTGTGGTGCATTTGAACATTGCTGCTACTGTCACTGAGAAAACCGCTTTTGCCGCAATGCGAGGGGGAATTCTGGGGGTCTATGAAAGCTCAGCATAGGAAATTGTAAAAAAGTAGTGGAAACCCAATAAACTAAATCCCACCAG…	GCCGTCGAAGTCTAGCTCATAAAGGTGTTCACCAATGTGTATGACGCGACCTCTCCTGGGGGCGGCTACTGGACGGCGCTGGTGGCGAAAGTCCCGCGATTTGCCAGTAGCGTGCGCCGCCAGCCCCATCTAGGAGGCTGTGGCGTCAATGCCTGCTGTTTTTCGATATGGCGCGTTGCAGACATTGCTAGCTGAATAAGCGTTGTTATAAGACGAAAGCTAGGGACCAGCTTCAGTGAACAGGAGACATCACAAAACAAACATTACGGCGATGCAATGGAAGAACTGACGCTCACCAAACTTGAGGAAGTGCCGGAGAAAAATATAAGAAAGAACAGCACTGAAGTATCTCAGACGGAAAGTTTGGTAACGAAGTACAATGACATGAAAAAAACAGTG…
OE_28561	ACCAGCCTGATGCACACATATAAAAGGTGGATACCATTTATGTGAATAAAGTATTTATTGAAGGTTTTTATTATCAAACTTGACTGTGACAAAAGTACCTCTTGTCGTGC	GCACGACAAGAGGTACTTTTGTCACAGTCAAGTTTGATAATAAAAACCTTCAATAAATACTTTATTCACATAAATGGTATCCACCTTTTATATGTGTGCATCAGGCTGGTACCTAAAATGTGCACTTTTTATCTTTTCGACAATGTCTATTGGGACAGCAAGTCCTCATGACCTGAGGACAGGGAAAGGAAGTCCACCAAGGACTGCGTGAAGCAGATAGATGTAAAGGCCACTTCTTTTTGTCACCAAGATCGCGCCTTTTATGTCGGTGATTAATTATGCGGTGGAAAACTGCACAAGTACAAGCAGGTGCAGAATGTTATTCACAAACAAAGCTGCGTCTGCAGTATCCTGCTCCCAACGCCCCCTCTCGTTCAGGCACCTGCACCATGGCGGAGA…
OE_56479	AAAGGGGTACCCGAACGCGGGGGCCACCGTGTACCATAACAGAAGAAAAATCATGCTCCTCTTCCCATCCTCTTAATCAGTGTGTGTGTGTCCTCCCGCCCGGGGCCCAGTGTCTTCCTCCGCCGAGGACTCTTTATTG	CGGGCCTGACGGAGGTCATCATCTACAGCTCTCCAGATGACAAGAAGAAGAACCGCGGCTTCTGCTTCCTGGAGTACGAGTCCCACAAGGCAGCCTCTCTGGCCAAGAGACGCCTGTCGACGGGTCGCATCAAGGTCTGGAGCTGCGACATCATCGTCGACTGGGCGGACCCACAGGAGGAGCCAGACGAGGAGACCATGGCCAAGGTAAAAGTGTTGTACGTCCGGAACCTGACAGCGGACGTAACAGAGGAGAAGCTAAAAGAGCTGTTTGAAGCCGAGGGGGGTAAAGTGGAAAGGGTGAAGAAGATCAAGGACTATGCATTTGTGCACTTCGAAGAACGTGACGCGGCCGTCAAGGCGATGCAAGCCCTGCAAGGGCGAGAGGTGGGTGGAGCCC…
OE_29262	TATATTGTATTACGTCATGTGTCACCTTTATCTATGTATTGTGAGACAGAACCATCGTCATCGATTTCTTCTGGTGGCCACCATTAAACT	AGTTTAATGGTGGCCACCAGAAGAAATCGATGACGATGGTTCTGTCTCACAATACATAGATAAAGGTGACACATGACGTAATACAATATAGCAGTGCAAGTAGGAGCTGAGCATGTTGTTTGTAACTGACCGTGTTGAAGAACGCCCAGAAAACGCTGTCCGCGTGTGTTGTCAGGTGTTCTCTGATCGTTCCTCAACATATGCATTAAGAACCACACTAAAGCTAAATCGTTTCGGCATGGACATTATAGGTCCCGGAGCCTCGTCCGACTTTTAGCCAGGGAAACCAAAACACGGCACGATACCTCGCTTGATTGAGTGAAATTTCCTTGTTAGCGTGTCGCATGGTCCTCAGTGACTGCACTTGGAAGTGAATATTATACTTAGAGTTATTGGCAA…
OE_57699	TATCATCCGGGTTATTCAGTCATGACAGTGCCCAGTTTTGTGCACGTTTGGGGGGTGACTGGGAACTCCAAAAAGTAATAACGTTCTTTTTTTTTTTTTTTCTGCTATATAGCTAGCTTCTCATTCTGCACACCATGCAACTGAAGCAAAAGTGCTTTCTCTGCTACAAGTATACTCATCAGAGGGTAAAACGCTTTGTCAATTTTTTAAAATCTGTCTTCTAAGTCAGCACAGGTGTTGCGCTGTGCATTAGACCGACAGCGAAGCTTGCGATGTGGCTTGCAAGAGCTTTTTTTTGTTGGAAACATTCTTTGGAGGTTAAGAATGCTGTTGCTAAGAGAATGTGCTGGGCTGTTGTAATATACATGCAAAAGAAATCAAAATGGGAAATGCATTACT…	ATAATTCACACAAGGAGGCCCAGCCAGTCCATTTTTCCTGATCGTGTTTATTTGTTGCACCATTTCATCAGCAAGTAGCTCCATTGAAAAGGCATGCACAAACACCCAGATCCTATGTACATGTCCCCGTGAGCTTTTATTGCAAAACAAAATGGCTGAGTAAGTATGTAAATGAGCTGCACATGTTGGCAACCAACAGTGGTGAATGAAGGAAAATTATGCCCTTTTCGTGTTAGCCACAATTATCCACTGATGATTACGCAAACAGAAGTGTCATAAAAACAAGTGTACTGCTTCACGCAGTATCAAACAAACAATGTTTACCTGAATGCTAGAAGCCAGTTAAATCCTTTGATTTACCCATCTCTGTACACATGCCATTGTAATATCACACATATC…
OE_3320	GGGTTAAATATGCGTGTTTGTATATATATGTACAGGACAAACAATCGTCTCGTGGTTACAATGCAAGATACAAAATACAACCGCCTCAGCTTTATTA	TAATAAAGCTGAGGCGGTTGTATTTTGTATCTTGCATTGTAACCACGAGACGATTGTTTGTCCTGTACATATATATACAAACACGCATATTTAACCCACAGTCACACAAGGAAATCAGTTTTAACACTGCGTATTTATTACAAAGGGCACCTTCCTATTTTACAGCCATACATTCAGCCATATCATGCAATTATGAGAGATTTTGTGTACAAGCATATGTACAGATGAACACTTTCCTATGTGCCACAGAACCTAGGCGACATCACGAGAGACCCAACTGTGGAGCTGCTGTTATACATGCTTTGTCATCACAACATGACATGAGATACGTAGAAGCTGAAGCATGTTTTCATCTTCTTTCCTTCTTCGGCAGTCACGAGAAAATTATAAAGATCACCT…
OE_39731	AAGGCCGGATGCAATTGTGTTCTCATACATGTGCATGGTCGGACTCATGTCTTTGCGTTACAGTTTTGTTTGTTTGTTTGTTTCTGTGGAACGTTTGTACACCCCCATTGTGACTGAGTCGCGCTGTAGTGTCTCCGTGGGCCAATTAATTTTCCGTGTGTGCCTGGGATTGATGCGAGACTGCTGTAAGGTACAAGTTGCGTGAGTGTTTTTCTTTTCTTCTCTGTCTCTCTCTTTTTTTTCACTCCGTACATGACATTGGCACTTGCCACGGATTATGAGGCCAGCTAAACTGTGGTTACCCCTTACAATACAAGTTGTACGACCGAATATTTTTTATGGATTGTGAGCCGTTCATTGTGTCTACATACATTTTGCCCGTCAGTTGTGATATCCAGT…	TGTAATGGCTGCGCCTGCCTTTTCGCTGCGGTTACAGTTAGCTATACAGTAGGTTGTTACAGGTTTTTCGGAAACGCTGTAGTATCCGCTCGCCATGGGAGCGTATCTTTCTGGACCTGTTACGGAAAAAATATCATCCGATGAAGCAGGAAAATATATTTCGTACGGAGCTGCTTCGATGCAAGGCTGGCGCGTTAATCAGGAGGACGCTCACAATTGTGTCATCGACTATGACGAAGGAGACACCTCGTTTTTCGCTGTGTATGATGGTCACGGAGGAGCGGAAGTGGCCAAGTACTGTGCCATGCACCTCCCAGACTTCATCAAGTCTCTTCCAAGCTACAAGCAAGGAAATCTAGAGACAGCACTCTCGGAAGGGTTTCTCAAGTTCGATGCTAC…
OE_94907	AGAAGAAGGGAGTATCCATGTACGAAGTCCCAACAGGTTGGAAGTTCTTTGGAAACCTAATGGATGCAGGAAAGCTGTCTCTCTGTGGAGAGGAAAGCTTCGGAACTGGCTCGGATCATATAC	GTATATGATCCGAGCCAGTTCCGAAGCTTTCCTCTCCACAGAGAGACAGCTTTCCTGCATCCATTAGGTTTCCAAAGAACTTCCAACCTGTTGGGACTTCGTACATGGATACTCCCTTCTTCTGCGCCACCCTGTCCACAGCTCCTGCAGTGGGCATACTGCGAGCCAGCCCTTTTACTCCGGTCTTGTTAAAGTACGGGATGCACTCCATGTTGTTGGCAATGACGGCCAGAGAATCGGAGGGCGTCACGAAAAACGCTTTGTGACCCAGAATCATGTTGCGGTCCCCGTCCCCGTCGAAAGCCGCTCCAAAGTCGTACTCCCCATCACGTATCTCTTCCACCATGTGGTGGGCGTACGTCAGGTTGGGGTCCGGGTGTCCTCCCCCAAAGTCCTCCA…
OE_39237	GTCCATGTAGTTTCATATCATCCTGTTGGCCTGAATGTTAAACTCGCCCAACTCATTTGCCCTTGTAGTCTATACTTTTTCATTAATTTACGTTTTATTTGAGTGTCATGAATTACTGACCTTTGTTCACTGCTGTATTTGTATTCACTACTGTATGCTTGTCACCACTTCCCTCTGTAATGCCCACGGGCCTTGAGGGTATAACAAATAAATAAATAAATAAATTC	CCCACAAAAGCAGTTGCACGTGAAAGCCGCCTTAAACTTCGCGTGTGGTGAATGTTGATGGGACGGATGCTAAAAGGCTTCGTTAACCGCTTTTTTTTTTTCTTATATGTGAAGAAAACTGCGTACCCGTTGCGTGACACCCCGTTCACACCCTTTTGTCGAAAAAAAAAATATTTTGGGAAGAGCTATGTTAGTACTTTCTGCGTGAAAAAGAAACACGAAGCATACCACGGAGACACGCACACATAGCAGTGAGAAGTATAGAAACAGCGAAATCACGTCACAGCCTCCATGCTGCTGGTCAAAATCCCTGTTTTGAGCCTCTCTCTCTGCGCCGTCCTTAGGAGAGGGTGGTTTGAACGGCGGCTCACATTCGAAAATCCGGAGATGTGACCACCA…
OE_48271	GGGGAAAAACCTTACAAGTGCGAGGTGTGTTCCTCCGCCTTCACGTGTACCACGGGCCTCAAGAACCACATGCGCAAGCACACCGGCATCAAGCCCCACAAGTGCCAGCTGTGTGGGTCAGCGTTCACAGAGACGACTTTTCTCAAGCGGCACATGCAGATACATACGGGAGAGAGGCCGCACAAGTGCGAACTGTGTTCCGCGGGTTTCATTGAACGTTCAAAACTGAAACGTCACATGCGTGTACACACCGGCGAGAAGCCGTACAAGTGTGAACATTGTTCCGCCGCGTACAGTCAACGTCACCGTTTCAAAGAACACCTGCGCACCCATAGTAGCGAATAAATTTGCAAATTTGTGTTGTGCAAATTTACTTGCACATTATTACGCCGAGGGACC…	TAACAAGTTTATTTGATCCATAGCCAGCATCTTAGTATAAATGTTTTGTATTTGGTCATGTGTGACCAAGGCATTTCTGAATGTCATCATATTTCATGTGCATTGCTGTTGGTCTTCTGTAAATAAGAAATTCCAAAACCTTTGGGAAAAGGTTAAGTTTTAGTGCACAATGACTTGTCTTCCATGTCCCTCAAGTCGGCCGCACTCTGTCTGGTGAGCCATCGGCCCCAAGCTGGCCCATGGAGTCTGCTCTGACAACCATAACCTAAACAAAGCTGAAGAATGGCAGAGAATGTGCAAAGTGACCATGGCTAGGACACACTACTCTTTAAAAGATGCGTCAACAAGGAAGGATGTCATGGCGAACGACACCCCCAAGAGATCAGCGGCAGCTGCCGA…
OE_69345	TGGGTACTGAGTACTTTGAAATAAAGAGCACATGTTG	CAACATGTGCTCTTTATTTCAAAGTACTCAGTACCCACAATAATACACTCTCTCAAAAAAATCTGCATTAATATATCGAAACAATCTTCAAACTTGGTGTGATCACAATTTTACCCTCGTATAGAGCTTCCTCGAAGACAAACTTCTAAGAAATGCCACCTTCATTTATATGCCTGTATCAAAAAAGCGCTAAACGTGGCATGTTCCTCGACAAGTGCGCAAATAAAAAGACAAGGGCTACCACTCCAGCGCGATGCTCTCTACAAGACCCTGGATGCGTTAAATTCTGTGGAACAAACATGACAGCCACGCTCTCGTGGGCACTTCTTGCATGCAAAAAATAAAGCAAAGAAGGAAGTGACTTACTTTCATATAAAGAACCGTCAGTGAACAATATAT…
OE_27041	CGTCTGCTGCCCCTTCTCAGAGTTGAGAACCTTACATCTACCGCTGTGTGTAATGCTCAAAACAACGTCTCGTCGATGAAAGGAACCCTTTATATAGAGTAACCCCAATGTAACATACTCTGTACACAAGGAATATATCATTATGTGTGTAGGACATTTTTGGTACCAGAATAAATTTTTCTAATAATATGAGT	ACTCATATTATTAGAAAAATTTATTCTGGTACCAAAAATGTCCTACACACATAATGATATATTCCTTGTGTACAGAGTATGTTACATTGGGGTTACTCTATATAAAGGGTTCCTTTCATCGACGAGACGTTGTTTTGAGCATTACACACAGCGGTAGATGTAAGGTTCTCAACTCTGAGAAGGGGCAGCAGACGCACAAAAGACTCTTGATCGATCATTAATTTATGTACATCTATCAATAGCGGATACTGTACATGTAAGGAATGACAAGGAATCACGAAACACACTTATGTACACAAGATTGGTTGTTGTGAGCCGTATTGCTGATATATATACAGGGTGTGTTAGCTCAGCGCGTCAGGTAGCATCATATTAGCACAGATTGTCGAGTCTGTCGTT…
OE_41568	TTTATATTGTCACTTTATTATGTCATTTT	AAAATGACATAATAAAGTGACAATATAAAGTGCACATGGGTAGCAGTGGCAGTCACAGCCTTCATCTTTGGTGTGGTGATCGGCTGGCCAGCACTCAAGGTATATTGTACTGCACAGGGGTGCAGGAAAAGGACCCAGGGAAATTCACTACAGCTTGGAGAAGGCCCACCCTGGGAGCGAAGGTGCCACCATCAGCGCGCCGACAAACACCTTTTAACCAAACATGCCAACTGCGGATTCCCTTGAGGCAGTCTCAGTTATGGTAGACACAGAGCAAACACCTGGTGAAACACATTAACCCATGCGGCTTGTCCAAAAGCACGAAAGGAAGAACCCTCTCCGCTTCCCAGGTACAACACAGTGACCTGTACCCCTTGGCAAGGAGAACGACCAGACTAC…
OE_23277	GGGGAATGTTCAGAAAAATGTTGGGAAAAG	CTTTTCCCAACATTTTTCTGAACATTCCCCGACCAAAAGGGTGGCACAAGTTGGCTCCCCCGCTGGCGATTGGTATGGCTACGACTGGTTCTGTGACGACATCACTGACAGTTCCATCGATTTCCCTCTCACACCACCAGTTTCCGGGTGACGTTCCTCACAATTTTCCTAACTTTTCTGGGCACACCCGAATTCCCTGACGATTCCAGTTTTTCCAGGTCGGTAGACGAGCTCCAAAATGCTCCATGGAAAGGATTTCTGGCCACGTTACTGCTGTTCTCACTTTGCATGTTCCGTAATACCAGATACCTGTGGTGGGTTTGTGGTGAGGGTGACGAGAGAGAGGAATTCCATTTTGTTTCCTTTGGGAAAATCAGTGAAGTGAACCTGAAATCCGAG…
OE_1157	GAAGTCTGGGAATTTCGTGTGAGTTATTT	AAATAACTCACACGAAATTCCCAGACTTCTCCAGTTTTTCTTTCTTTTCCCAACATTTTTCTGAACATTCCCCGACCAAAAGGGTGGCACAAGTTGGCTCCCCCGCTGGCGATTGGTATGGCTACGACTGGTTCTGTGACGACATCACTGACAGTTCCATCGATTTCCCTCTCACACCACCAGTTTCCGGGTGACGTTCCTCACAATTTTCCTAACTTTTCTGGGCACACCCGAATTCCCTGACGATTCCAGTTTTTCCAGGTCGGTAGACGAGCTCCAAAATGCTCCATGGAAAGGATTTCTGGCCACGTTACTGCTGTTCTCACTTTGCATGTTCCGTAATACCAGATACCTGTGGTGGGTTTGTGGTGAGGGTGACGAGAGAGAGGAATTCCATTT…
OE_59137	AGTTGCAATCCGAGGCTGTTTTGTTTAGTATTTAAAGCGCGCTTCGCACGAGCCGTATCTCCCAGTAAGGTTCCAGTCGCGTAAGGGATCTTCGATAAAACCTGGCTTGACGGGATGGCCAAACGAAAACCAGGCCCGTGGATACTTCACGTTAAATGTATGTATATATCGATTACATGCTCTCAATAAAAGATAACC	GGTTATCTTTTATTGAGAGCATGTAATCGATATATACATACATTTAACGTGAAGTATCCACGGGCCTGGTTTTCGTTTGGCCATCCCGTCAAGCCAGGTTTTATCGAAGATCCCTTACGCGACTGGAACCTTACTGGGAGATACGGCTCGTGCGAAGCGCGCTTTAAATACTAAACAAAACAGCCTCGGATTGCAACTGCGTAAGTCCGTCAATGCACCAATCGCGGGCTCGCATCACTTTTTATTTATCTCTTTAATGGTGCGCAAGACGTTCTCCCCACGACTGCGTGCTAGCGAATGTCCTCGAAAATCAAGTTCCGTCTTGTGGGTCACGTGGAACTTCTCGCACATCTGCAAAGACCTTCGTTCCAGTCCCTCAAGTCTAGGCGATGCACGCAG…
OE_36270	ACCTGCATGCGTCTCTAGACTTCTCTTTGCCAGACCTGCGTGCATCGCCTAGACTTGAGGGACTGGAACGAAGGTCTTTGCAGATGTGCGAGAAGTTCCACGTGACCCACAAGACGGAACTTGATTTTCGAGGACATTCGCTAGCACGCAGTCGTGGGGAGAACGTCTTGCGCACCATTAAAGAGATAAATAAAAAGTGATGCGAGCCCGCGATTGGTGCATTGACGGACTTACGCAGTTGCAATCCGAGGCTGTTTTGTTTAGTATTTAAAGCGCGCTTCGCACGAGCCGTATCTCCCAGTAAGGTTCCAGTCGCGTAAGGGATCTTCGATAAAACCTGGCTTGACGGGATGGCCAAACGAAAACCAGGCCCGTGGATACTTCACGTTAAATGTATGT…	GAGACAGTTGTAAGTAAGGCCACGTCAGGTTTTGTGCAGCTGTTGCAAAATATTCCATTCCTCAACGCTTACCTTGCAGCCCGTTCCTTGCAAGAGGTCGACCGCCCACGATTATGCTATAAGACAATAGAGCGCACCCGTAAATTGATCGAGGAAACAGAAAATTGCGATGGAGGGCCAGTACAACCTCAGAAGTCCGGCTGTCAAGCGTATTATGCGAGAAGCCCAGGAGCTCCGTGAACCTACGGAGGAATATTTTGCGCAGCCCTTGGAGGACAACCTGTTCGAATGGCACTTCACCGTACGAGGTCCACCCGAGACGGAGTTCGAAGGCGGGCTCTACCACGGCCGGGTCATCCTGCCCCCCGAATATCCGATGAAACCGCCCAGTATCATCTT…
OE_46590	TGCCAGACCTGCGTGCATCGCCTAGACTTGAGGGACTGGAACGAAGGTCTTTGCAGATGTGCGAGAAGTTCCACGTGACCCACAAGACGGAACTTGATTTTCGAGGACATTCGCTAGCACGCAGTCGTGGGGAGAACGTCTTGCGCACCATTAAAGAGATAAATAAAAAGTGATGCGAGCCCGCGATTGGTGCATTGACGGACTTACGCAGTTGCAATCCGAGGCTGTTTTGTTTAGTATTTAAAGCGCGCTTCGCACGAGCCGTATCTCCCAGTAAGGTTCCAGTCGCGTA	TACGCGACTGGAACCTTACTGGGAGATACGGCTCGTGCGAAGCGCGCTTTAAATACTAAACAAAACAGCCTCGGATTGCAACTGCGTAAGTCCGTCAATGCACCAATCGCGGGCTCGCATCACTTTTTATTTATCTCTTTAATGGTGCGCAAGACGTTCTCCCCACGACTGCGTGCTAGCGAATGTCCTCGAAAATCAAGTTCCGTCTTGTGGGTCACGTGGAACTTCTCGCACATCTGCAAAGACCTTCGTTCCAGTCCCTCAAGTCTAGGCGATGCACGCAGGTCTGGCAAAGAGAAGTCTAGAGACGCATGCAGGTCAGGCGAAGAAGACTCGCCGCACGGCCAATCCGACGAGGGCTATTCCCACAAACCAAATCGCAGAGTCCCAAGCCACCCT…
OE_26859	ACAGCTCTACAGGGAAACAAAAGTAACTGATTGAACACAATTAATACTACAAAACAAGCATCCATGCTGTGCTCATGCACACCGCTACGCAATGAGTGTTGCCGACGTCTA	TAGACGTCGGCAACACTCATTGCGTAGCGGTGTGCATGAGCACAGCATGGATGCTTGTTTTGTAGTATTAATTGTGTTCAATCAGTTACTTTTGTTTCCCTGTAGAGCTGTAGCGCATTGGTAGGCGGCGCTGTAAAGATACACTTGCTATCAAAATTTTTTACACAATCTTTCCTACTTCTGTTCACAGCTGATTTCGGAAAGGCAGGGGCTGTAGAAGTGGCGAAAGAAGCACTCAGGATACGAGAAGTTGTAACGAAATTTCCTCGACCTGCTTGCTGTTCTGGATTACCCTTTAGCATTGGACTGTACCTGACTTTGGAGAAGGTTGAGCACGCAGAACAGTTTTACAAAACCATAGTTGGTGCTCGTCTCCTTCATGATTTCTGGCAGAGGTTG…
OE_1498	GCGTCGAGAGACTAGATTACCTGTATATACAATATAATGCAAATAACTAATTTTCCGTTTTACCGTCCTTTTGTGTTGGTATTTTGTATCAAATAAATGTAANTAATTTA	GAGTGTCCGACCCnTGATCGTTTGTATCTCGTATGTTCTTATGGCTTCAGGCTGCGCCTTTTAAGTAGTCGGCCGTGCCTGTTTATTTTTAAGCGTTTTGGACAATTTGTGCGTGATCATGGCACATTATATGTCACAGCGGAACACATTCGCTGTGCCCAGTAGCTCGAATCAAGCGTTAACCTACAGCAGCGTAAGCGCTGATGAGTTGGCTAAGAAAGAGCTGCTCCAGCAAAGGCACTACTCGTTGTTCAGCGAGCTCCAGAAAATGGCAGCTGATTTACCTCCGAAATATCAACAACGTTTGCCATACGAGCTGCTCTCAACACTTGCCCGTTCATTGCTAGATGATACTGTCTTTGAAATCGTTCGAGGCCTGAAAGATATCCAGCTTATGGA…
OE_8566	ATCGCTGGCTGTGAACACCTGCAGCAATTATAGACAACTTGGCTAAGTTTAAACAGTCATGGTACTACTCGGTTGGCTGTATGTCACTCAACATTCTGGATATATATGAAGTGCAGTGGTGAAGCATTTTTTGCAGCAATCTTCCCTTACTAAAAGATGGTTGAACAAAAATGCAGGAGGCAAGCTAGCTGGCATTGACTAGTTGCAGGTAACATCCCTGAGCCTGGGTTACAAGAAGGGCACGAGACACACGAACGAACTATGCAGGACTGGGCTCAAGATATTTGTGTATTAGACTTCATCATGGACAATTGTGCTTTATACGAAGTAAGAAACCGTAACTAGATATGCCGAATGCAGGCGTGCCCCAAGCTTTGCTGGTGTGGGTGCATCCCATCC…	GTCAGCAGTGATCCTCTCTCGTCTCCACCGTTGGACCCCACGGGGTGACGCGCGACGCGCTTTACGTAAACAACGGCTCGAAAAACGCGGACGCTGCGACGTAATCGGAGTCACTGTATATCGTGCCGGTTGTGCATTGCGTGCAATTGCAAACACACCGTCGCCACAAGTGAAGAAGGAAGTTCTCAGTGACGTCTTACTCGATAGGTGCAATCGGTACTTTGCACACTGCCTGCTACGCTTTCGCCAGCTGCTGTCTTTCCAGCAAAACTTAAGTGGTCGCGCACGTAGCGGAAGTACCGGAACAGTATTCCGTCTGTGCCATATACAACAGTATGCCGTTGAATACGCACGAGCTTATGGATACACTGTGTCAGTTGTCTGAGAATGAGCATCTGC…
OE_4880	GCTGTGGAGCTGCGGTGCTCTTTCTCATCCAAACCCCAAAGACCGCGGGTAACGGAACGGTGCGAGCGACAT	ATGTCGCTCGCACCGTTCCGTTACCCGCGGTCTTTGGGGTTTGGATGAGAAAGAGCACCGCAGCTCCACAGCATGGAGACTAGTGAGGAGGAGCCGGCAACAACGGAACTCAGTACACTGCTCACTACTACGGCTGACAAAAAGCACGTGCAGTGTAAACTCCTCGAAACAATATATGAGGATCCAAAATGCAGCAAGGACGGCACGGAACAATATACATCTGTTCGCAAGTATAAGAGATTTATCGATTTTAATGAAGCCCCAAACAACGCGAAAAGGTGGAAAAGAACTCAGAAAGCTTTTAAATTGGCCTCATCTCGGAGAGGCGCAGCAGTCGTCGAACCCTGCAGCGATATTTCAGACGTTACAGTCTCATCGAGACCTACAAGGAATTGCACA…
OE_6684	ACTGCAGGTAACACTCACTGTATTTATGTCAGTGCAAGATTACGCCTGTAGTACTAACACAGACATCAGACGTTTGTTTTTTTGGAAAAGGCTTTGCTATATTTACTTACGCTTCACGTCGCTGGCAAATGCAGTATATGTCTAGTCAATTCCTATTGATTCAACACTCATGGCACCACAAAATTTAGTGAATTTGTCCAGAGCTCGAATTACTGATGAAGCAAAAGTAAATGGTTCAAATCAAGATCATGCATTTGACAAGCGACACTGCGGTCATCTGGTGCAACTTGTGCTTAATTGTAAATGCTTAAAACATGCAAGGATGTGTCTGAATATACTTTCAGCATTGTAACATGAGGTCAGGCACTCTTCAAGATGATTCTGTATTGGAAATGCTCA…	TAGATAACGGAGCGCTGGTAGCTGCGGTCGTGGAAACTTGCATTTACGACTTCTGCTTAAAGATAAATAGCCTTTATCTATGTTATCTGCTCTGATGAGGGTTCCnATTnTTnATATGCGGGGATAATATGGGCTTCTGCCTGCAACTACGATTGCTGCTATGGAAGAATTACACGCTCAAAAAGAGAAAGCCACTTGTGCTTCTCTTCGAGCTGGTCATTCCACTGGTGCTATTTTTCATACTCATTGGCATTCGCAAGAAACAGCCGGCGTACCCTGTGAAGTCGTCTTCCTTCCCTGCATTTCCACTCCCTTCTGCTGGAGTGATTGCTGTAATGCAAGCCTTCTGTGACAATGGCGTACGAGACGAAAATGGGTTTGCTACTTTTCCGAACAGCA…
OE_57855	GAAGTTGGATCCTGAACTGCACAGTGAGTCACGTTGTGCTCCCATCTACATTATATCTTAATCCCTCAGAGAAATGGTGCCTTCAAGGTCACCCTCAAACAGTCATAAGGGAAGTTTTTTATGCATAATTTTGAAAGAGGTACTCAAAAACACCATA	TATGGTGTTTTTGAGTACCTCTTTCAAAATTATGCATAAAAAACTTCCCTTATGACTGTTTGAGGGTGACCTTGAAGGCACCATTTCTCTGAGGGATTAAGATATAATGTAGATGGGAGCACAACGTGACTCACTGTGCAGTTCAGGATCCAACTTCCGCATGTTCTGGGGAAGTGTTGTGACGAGAATCTTTGAGCATTCTCCTCGAACCAGCGAGAATGACGGATTGCGGTTAGATGATTCTGCAACAGTTTTGGGCTCATGTGCAGTTCAGGATCCAACTTCCGCATGTTCTGGGGAAGTGTTGTGACGAGAATCTTTGCTGTAGCACCTTCCTTCTGCTTCAAGTCAAATCCGGCTTCTGTCGTTTCCATTGTGAGTTTGTTGGCGAGCGTGTTG…
OE_29329	ATTTCAATCCAGAGCTCCGTAAATGTGCAGTATACTTCACTAAATGGAGCATTGTTATTAATAAAGCATTTTGGAAGGGCTTTGGTGGCCGTTCTGACCTCTTGAGAAAGCGGTTGTCATTTCTGCAGC	GCTGCAGAAATGACAACCGCTTTCTCAAGAGGTCAGAACGGCCACCAAAGCCCTTCCAAAATGCTTTATTAATAACAATGCTCCATTTAGTGAAGTATACTGCACATTTACGGAGCTCTGGATTGAAATGGCACAATAAAACAATATGAATAAACAGTATGCATTTCAATCTGCCGTTTGTGCCATAAGTGCTAGCTTTTGGAATCCAAACGACTGCCCTCTTGGCAGTATTCTGCCCACATATGTGACGACGGTTGCTCAGGCTTGACCCACTGGACCGGTACCGATTCCCCTTGAGGATAACTTGGAGGCACGAGGAATCTGTCCCACGCTTCCCTGTTGGAGATAAATGCCTCAATGCTAGTCGATGGTGAGCAGAAGTATGTGTAGAACGGATAA…
OE_87700	CAGGTTAAATAAAATCAGGTTAGATAAATCTATTTTCCCGTCTAGTTATGTACACAAATTCTCCTACCTGCAACTCTTTGAACAAGAAACTCATTAGGGGACGTCGTCGCTTGAACTTCGCATCGTCTGCTGATACTACTAGTCACGTGACTCTGTGAAACTTTTAGGAAATTTTGCGACTAC	GTAGTCGCAAAATTTCCTAAAAGTTTCACAGAGTCACGTGACTAGTAGTATCAGCAGACGATGCGAAGTTCAAGCGACGACGTCCCCTAATGAGTTTCTTGTTCAAAGAGTTGCAGGTAGGAGAATTTGTGTACATAACTAGACGGGAAAATAGATTTATCTAACCTGATTTTATTTAACCTGTACGCTGCATGTTGTATACAACAGTTGGACGAATGCTCGACGCTATGACCGATGGCGGATTTGCTACGAGCCAGACAGGAACAAGTTTACGATATCATAAAGGACATCAGGGACCCTGAGAAACCGGACACCCTCGAGGAACTTGGTGTCGTGTCTGAGGATAATGTTCACATCGAGATGCTGGAGAAATATTCCCGTATCAATGTGATATTTGTA…
OE_173	ACAAAGAAGATGGGTAACACCACACCAGTAAAGTCATCGGGAGAGAGGTTGTCAGAATTGTTTACTTAATGACTGGATAAATAAATGAAGAAAATGAAAAATTGCCAGTGTGTGCTACAAATGAGTTTGGCAACGACCATCTGCACGAGACAGTTAGTTGCCAAACAGAAATATCCTTATTAGACAATAAATATTAGGCTCTGTTCCAATTACAAAAGCATTGTTATGAGCCAGTATAAATATTAGCCTCTGATTCTCAGATTTGCTGTAAGCCAGGTACCTCGGACTGTTAATTTCGAACCCCCTCTTATGGTGAATGGCACTGCATGATCTTGTAACGGTTTGTTGGCTACAGTAATTATGCTGCTTATACGATGGGTTTGTGATCGTTTGGCGAGC…	AGAAGCTTTGAGTCATCCAGGGACTTTATTTTGGTGCGACTGCAAACGCCACTGTTTGGTCGCGGTGGTGCAAGTGCAAGCCGCTGTTGCCTCGTTGTTGTGCCAGTTATGTTTCATGTCCAGGTCGTGTTCATGTCTGACGGACGGTCTCTAGCCACGTGGGTAACGGGACTAAGAATTACCCTATCGTGAGTGATCGTGAAGGGTTCAAAAGGTAGCAATGCCGGCAAAACCAGGGACAGGACAACACAGGTCACGGCGCACGTTCAGAGGACCAAGCAGTGCGTGTAATCCAAGGCAGAACAGGCATCGTCAAGAAGCGAAGGCAAGAATCTTAACTGGAATCAGCAGAGGCCCCGGGCTGACACTGCAGCAGTTGCAGCAGCACGACCGTGGCAC…
OE_73145	GTCTTGCCGCGGGTTGCAGAACCGTTCTTTTAGAAAACTGTTTTTAATCGTGTACATAGCTTTGTGATTGTAAATACGCTTTTATGGGAAAAGCCTGGCCACTTTGGGGCGCCACTGCTCGGAAAAGCTGCAACGGGTTAATAAATTTGTACAT	ATGTACAAATTTATTAACCCGTTGCAGCTTTTCCGAGCAGTGGCGCCCCAAAGTGGCCAGGCTTTTCCCATAAAAGCGTATTTACAATCACAAAGCTATGTACACGATTAAAAACAGTTTTCTAAAAGAACGGTTCTGCAACCCGCGGCAAGACGGCAACCTCACTGGCGGGCAGACGACTGTGTGATAGGAAAGTCACAGTACCTCACTCCGTTCACCATATAATCGTAGTCGAGCACAAATCGAGGCAGGTCGATCTGGTCGGGGGGGATGAGGCAGTAAAGGTACTCGACCCCAGGCACGGTGTGCACCTTGTGTCGTATCTCTGATGCCGTGAAAGTGGTGAACCACCAGGTCACCACCCTAGTCCACCACGTGGGGTGCACGATGTAGACAGCA…
OE_29627	GGCCACTTTGGGGCGCCACTGCTCGGAAAAGCTGCAACGGGTTAATAAATTTGTACATTTTGCTGGATCCTCGGTGGCTGTGTTTCTGAGATGAACTGCAGAAAACGA	TCGTTTTCTGCAGTTCATCTCAGAAACACAGCCACCGAGGATCCAGCAAAATGTACAAATTTATTAACCCGTTGCAGCTTTTCCGAGCAGTGGCGCCCCAAAGTGGCCAGGCTTTTCCCATAAAAGCGTATTTACAATCACAAAGCTATGTACACGATTAAAAACAGTTTTCTAAAAGAACGGTTCTGCAACCCGCGGCAAGACGGCAACCTCACTGGCGGGCAGACGACTGTGTGATAGGAAAGTCACAGTACCTCACTCCGTTCACCATATAATCGTAGTCGAGCACAAATCGAGGCAGGTCGATCTGGTCGGGGGGGATGAGGCAGTAAAGGTACTCGACCCCAGGCACGGTGTGCACCTTGTGTCGTATCTCTGATGCCGTGAAAGTGGTGAACC…
OE_33453	GCCTACCAATTTGTTGTGATAGCAGGACGGCAGACTCAAATTCTCATGATGTGTGCACCTGTTATCAGAGGGGCCATCTACGCCAAATGGGGTATGAATACTTGGCAGCTCTTGAATACGTGGGTGTAGATGCTTTGGTTTGTGCAGTTACCAGTGTGCAATTGATACTTTTATTTTCTGAACTGTCGTTCTAACGTTCTCGCAATCGTTTTAAAATCAAAGTACTGCGTTCCTTTATAGAGGTGCTTTTTATTTTTATGTTTGCGGCGTGCCTGGGCCAGATATACTCGGAAATGTTGCCAAATGCTTATGTATACATTTTTTCAGTTTCTCAGTATCTGATAAAGCGTACCAAGGGACAAGGAGGACAGGAGAATTGAGCCTGATAACAAAAGAAAG…	ACGTGTGGAAAAGGTTATTACATGCTTCATGCCAAACTGGTTCAGAGCCACATGGTTGTGCTCCTTTTATTTAATCTGTCGCGCAGTCTATTTTTTGTTAACTCTTACTCTGGAAGGGATCCCATTTACAATGCCAAATGTTCCATTTAGAACTACGAACACTTCTCGTAAAAGAGCAGCATGAAACGCGTAGCTGCACAACAAAATGAGGAGTAAAAATGCGCACCACGCGTGTATATAGTTTTTAAAAAATGTATAAATTATAGCTATGTACAAAGTGAATAAAATGCTTAAACTGTACAAAGAATGTTTTTAAAACGTTTAAAGACTCTCTTCTATGGAATAGATTATGTGTATATACATATACTCTAGAATGCATTACCGACTCTATCTTTCTTT…
OE_81400	AGCTCCTGGGACCGCTCTGTGCCCTGTCGTCTCGCGACCACAAAACTTTTCATAGCAGCAGTGCAATTTCTGTTCTTAAAAGCTGTGCCAGTGAGGGTTGCCGTAATCTGATAGGCCAGGGACAGAGACAATGTAACGTGCGCTTGTCATGTGCACAGCTACTATCTCTCTCATGTAAAGGCTACATTGGTTGTGCTATATCGTTAGACGAGCCCATAAGACTACTACCTTCAACGAAGACGGCAGCGTAAATTTACGGCACACTTTTCCGTACGTTTTGACTCCATTCGCGACAACCCCGGTGCTTCGAAGCGTACAAAGGATCGCGGCCACAGCGTAGGGCCCACCGACAATCCTACATTTGTCCGTAATATCACGTCGTTCCACAGAGTCTGGTTG…	CCGGCAGGTGATGGAGATTTCTTCTTTCTGACAGTAAAAGTGAAATACGAGTAGGCCAGGCTCCCAACCATGCTTATTGTAAGTCCCAAAAAATTGATGGGGTTGTACACGTAGTCTCCGCCAATGTACATGCCCAGGTACGTCGTCAGGATGTTTTTCAGGCACCCGACGACCGTGGTGGTCAGCGCGGAATTGTGCGCCGTGCACAGCACCGAAGCAAACATTACTCCGAAGCCCATTACGCATGAACCGAGGAATGATACCACAAAACCCGAGTCGAGCCACAGGCTGAAATGGCGAGCCTGGTACAGGTCAGTGGTGAGCCACGAGATGAACAACAAAGGCGCCACCATGAACAGGGCGTTATAATAGAGCAACCCGTACTTATCCAGTGCCTTG…
OE_29025	CATTAAAAATTTAATTCTTCAAAAATTTGTAGATAGAATAAAA	TTTTATTCTATCTACAAATTTTTGAAGAATTAAATTTTTAATGTTCAAGCTTCAACATTTTAGATTTTTAACATATCAGTTTCAAATTTCAGAAGTTCAAAGGACAGATCTTGTGTAGGTAATGCACATGATAAAGCAAGACCATTTTGGCATAAATAGTACGGCATGCATTGAAAGGCCTATGTAAGCCCATGGCAACGTTAGTATGCAACGTATGCATGTAGAAAACATTTTGTGGGCCTAGTTCATGTGCACCCTCCCTCTCTTCTGTTTCTTTTTGCAGCACATCAACACTGCTCTCTATTGTCCTTTATGTCATATCAATCTCCCGTTTCAAACGTTAGCTTTGCACTGGAGGACATGAAATGCAAAACCACAATATGAACCGAGGAAAGATTT…
OE_57668	AGCTACATGGCACATTAATGTCACGAAATCTTACGCCGACCTGGAGAGGCCGAGTCTAATAAAACTTCTGTTGTGGAATGGCAGGTCTCCTGCCAAGGTCATGAGCGCTATTCTTGTTGGTGTCTACTGATTATCACGAGTGTTTCGGAGACCGCATATAGATGGTCACCGCTGTAGTCAGTGACAAAAAAAATAAATAAATTAATTAATTAATTTAAAAAAATAAAAAAATAAATAAGATAAAACCATAAAATAACAGTATCTATCCCCAATGTATGAACCCAAGTACGTAATTGTAGAAATTTTGTGATATAAATATTTGGAGTCACAGATGAAATTGGAGTCTTCATTGACGTGTATGACAACTACGTTTCCTAATTCATGTCACAAATGCAAGCG…	CATTTGCACCGGTTCTTGGATTCTACCTTTGTCTGTCATCAGTGATGTCACGCTAGTCTGGAGTCTTACAACACCGGTTCGCATTAGGCTGCTGCTGTCACTTGCTCCTGAGTCACAGGATCCCAACGGGCACAATGTCGTACTACTTAAGAACCAGCTACCGAAACCTGTGCCAATGGGTGGACACGAGCGATGCTAACATTCCCAGCAACGCTGTTGAGGGTGGCGAGGACTCTGGTGAAGCCATCTTCATTGGTCGGGCCGAACATGATGGTGACGTCATTCCGGGCAAGATCGTACCGTCTCACAGAGTCTGCTACGTACCGTACGCAGGGCGTGAACATGCCCACAGATCATACCAGGTCCTCGTCACCATGGATGGTAGTCGGTTCGACTGGG…
OE_3798	ATTGACAGCCTCTTGTACATTTGTATGTACTGTATATTTTGACCTTTGTCTTCATTCTGTTCTTTATTTCTCACAGAAGCTACAGAGCATTTGGTGCAAGAGCATTCATTATAGGCATGCAAAAGTATACATTATGCATCATACTTAGGTACAACATAATGCCTGCAGGCCAAGCTAGCCGCTAGAGTGAAGGTATGCGTGATTGGCAGGCGTATGACGTGTCCAAGTCAGATACAGTGCGCTTGCATGTTTCCAGCGGCACTGCACTGCACGGCACTGGTCGTATTCCGAAAGAAATCATGGCATACGACGCACTTATTGCATTTCTGTGTCTATTTAATGGAGTCAGATGAGCCTGTCGATATAACGTGCAAACTGGCATCATAGTTCCACTAGTTG…	GCATTACCACAGTTCTTTTAGTTTCGGTATAGTTGTGCCGTACAGTTCATCTGTGAGGCGTGTGTATATTGTTTTAGTTCATTTGTGCTGCGTCTTCATAGTTAAGGCGATAAACGCTGTCATGCCGAAAGTTGTCTCAAGAAGTATTGTATGCTCTGACACAAAAGATCAAGAGGAGTACAACGAAGAAAAGCCTTTGAATGTGTACTATTGTTTATGTGGCAGCATGGCTATGATTTTGGATTGTGCTATTGAGAAGCTACCACTGCGCCCCAGAGACGGGGCTCGCGTAATTGACGGCGCTAAGCACGCTCATAAGCTTTCCTACAATCCAGATGAAGTCACTTACCTCAAACGGCAAGAGGGCATTGAGCGTCAGTACAGGAAGAAATGCAAGAA…
OE_10526	ACCTTATGACCACCACATTGTGCCACACACCCTATGGAAAATGTATTGTTCTAGTCATGTCCGAGCACTTTTGGATGGAATCCTGTCCCATAGTTAACCATAAAAGTGTGAAGTACATTTGTCCTCACACTAAAAGTGCAGAAATGTGCTTATGTTTTGTGGATTTTATATTGACAGAGGGCCATTTCCTTCGTGGGCATGCATTACAATTACAGCAAGGTTAGCTGTGAATGAATTTTTTAACTGCACTCGCATGCATGGTCATCTCTAACAGACTTTATTGTTGCAGTGACTTTGCTATAAACTTGGGCAGCACAGACCGAAGGACCTGTGTGTCTCACTCCCACAAATCTTGATTTCAGTATGAAACGGCAGAGAATCCCATGCACGGGTTGACAA…	CGTGTGCCAGCTTTCGCCGTCGTCGTTACAATAACTACAAATGTCTCAGCAGTGCAGTTCCAGTCGACAAGTACAATTTAAACTCTCTCTAAGAGTGTCTCCACGCGGCAGGAGGGTTGAACACAAAATCGAAGGAAATGCGTAGAAAAATGTGAGGTAGCCGCACTTAGGCGGAACGTTCTGTTGCAACTGCGGGCTGCAGTTGGTCATCCTCTAGCTTCCTGAGATGCTAAACCTAACGAAATGTCGCGTCTTTGTATGCATATATGGTGCGCTTACACTTTTTATATCGCTTACAGGACTGACGTATACGGATTTGTGCGTCCGGAGGACTTCGACTACAAGAGCTACAATGAGTTCGTCTCGAACTACCTTAGCGTGCTTTGCCGACGAGGTCGA…
OE_2948	TATTTCATGTTTAGCCACATTGAATTAAAGCATATAAGATCCGTGACATACTGAAACTTTATTCTGACGTCAGCACTAAACAGTTCCAAGTGTGAAGTTACATCATGCCCAGCCTTTTTTTTTTTTTTTTTTTNTGGTTT	AAACCAnAAAAAAAAAAAAAAAAAAAGGCTGGGCATGATGTAACTTCACACTTGGAACTGTTTAGTGCTGACGTCAGAATAAAGTTTCAGTATGTCACGGATCTTATATGCTTTAATTCAATGTGGCTAAACATGAAATATCATGATCAGGAAAAAAAAAAAAGATGTAAAGGTAATTCATCTCAGATGTGTTGAGTAGCAAATACAAAAGAGCTTCGTAGTATGAGCAGCAAACAAAAAAATAATATAGCAGCAATAATGCAACATCACCAACAGCGACTGGCAGTGAGCTGACTGTGTTTGCAATTGCAGAATATTGGCAAAATATAAGGACTACGACACACATACAACACATTTCTTAGTCATGCTTTGAAGCATGAATAAAAAAAAATGTTGCCA…
OE_14897	CATTGTCGCTTCCATTTATTTTTTTTTCCTCCTCCTGTGGAATACAAGGAAGGTGTAAACTATGTGAGCAGGTAATAATAAATTGAGTGTATATG	CATATACACTCAATTTATTATTACCTGCTCACATAGTTTACACCTTCCTTGTATTCCACAGGAGGAGGAAAAAAAAATAAATGGAAGCGACAATGACGATGGTAATGCGTGCGGGACCTGCGGAAGAGGGAGCACGACGAAGTGAAGAGGGAACTGTCGTCTCGGCTTTTGGGCCGGCTCACGACTGGCTTTTCGATGCTTGTCTGCGCAGCAGGATGTAGATCTTCTCTTTTATCCATGCCTTATTGTAGGGAGCGTACGTATTTGTAGACTTCTGGTAGACGAGACAGCTCAGGTCTGAGAGTTGATCGACGAAGTCGAAGAGTTGGCTGATGTCGTACGTGATGGAGGGTGTGTTGGGATTCTGTCGCTTCAGGTGCTCCTCGTAAATGTGGCAAA…
OE_21426	CAGTCTAGGCATCAATATAGGGGAGAAGAAAAGTCAAAAAGGCCAAAGTAGCATTAGGGTTTGGCACCTTTCCAAATAAATTATTTTGAT	ATCAAAATAATTTATTTGGAAAGGTGCCAAACCCTAATGCTACTTTGGCCTTTTTGACTTTTCTTCTCCCCTATATTGATGCCTAGACTGCCAGCGTCTGCCGAAGTTCCAGACACGGCCGAACGAAGGAAGCCAATCCTCGGATGTGGCAGAGTGATGATCAAAGTTGGCCCCAACTCTTTGAGGGTTCAGCCTTTTACGCTTTTCTGTCTCTACTGTAATAGAAATGTCCCAGTGCCTTAAGAATCACCAGTAGAACAATCCTGGTGTACAATAAATACAATGCACATCCACTGCTGTGGCCATGGGCAGGCCTTCAGCAGGTGCTATTCTCGTAAAGAGGAGATCTTGCATGCCCAACTGCTCAATTTTACACTGGAGGTCACTTGCAAGTGATGT…
OE_8680	AAGGGCTTGGTACAGTGGATTGGCAGGACACTAGTCATCAGTCAGCATACGAGTCCTTGGACAGCATCTCGTGTGTGTTGACCGATATAATTTATACGGAAGGACACTGTTTTTTACTCACCCATACCTAGGTAGCTGATGTGTGGGAAAGAATAAACACAGAAGGAAACAATATTTTTATCATTGTTTATCGGTATAACAGTAAGGAAGTAACATCGGCGACTAGATATGCTGGAAGAGCTCACAAAAAGCCTTGTCAGAAGAATGCCCCACGAATATGCTTGGCAATAT	GCCGCGCCCACGTAACGCTTCGTGGATTTGTTCCCATGTGCGCCCGCGAAACATTGCAAGCTCAGCGCTTTCTGTTTTCATAAGCTCTGTGGAGATGAGTGACCACGACATTAGTACCTTCTTTAACGAGCTAAGCAACATCTCGGCAGACCTGCCAGAGAAACGGGAGCTTTGTGCAAAATGCAGACGTCCCGTTGCTGTTTGTTGGTGCGCCTATCTTCCCAGTTCGCCGCTACAAGTGTCATGTAAAGTAGTTATCCTCCAACACCCAGGCGAGGTGAAAAGAAACCTACGCACTGCTCCAATGCTCGAAGCAGCACTCCCCGCCGATAAATGTTTTACGCTTCGAGGGAGGCGTTTCTCATGGGAGCGCCAAGGTGCATTTCAAGACACCATTCG…
OE_4285	AGCAGATGTGTCACATTTAAGCGTTAAAGGCTTTCGATATTGTCCTTTTGAAATGAAATAGTTTTGCAACCGTAAACATCACCTCTTTCACTAAACTAAGTCCAAAATGACAGAAAGTGTTTGTGAATACTATTAA	TTAATAGTATTCACAAACACTTTCTGTCATTTTGGACTTAGTTTAGTGAAAGAGGTGATGTTTACGGTTGCAAAACTATTTCATTTCAAAAGGACAATATCGAAAGCCTTTAACGCTTAAATGTGACACATCTGCTTTTATGTCTCAAACAACAGGATTAGAAATACATAATTTATATCAACAAGGCACATTCTCAAGCCATGGCACTGGCTGACAAAATATATATATTACACTGATGCAATGAACCATCAACCCCCTTGTTTGTTGATGCCCACTAGCAAAACTTATTCGAGGTTCAATCCTTTGACAAAGTTGCAAAGGTTCCTCATGAAAAACTTCTCGTCTTCCAAACTTGTTTTAGTTTTTCCAAGTGGCAAATGTGGACAGGTTGTTTTTCGA…
OE_2377	GCACAGCGTGGCTACATCAAAATTGCACATGTAATTTCTGCAGATATTGTAGCCTGTGCTCTGCCAGCAGAACAGTAGGTGGTTCTTGTCATTAACTTATCAGGAGCTGATTTTGATAACTTAGCAGGTGCTGACTTTGATTTAACATGATTATGAATCTTATCTTTCTTATGCATCTTATTTTTACAGAACGACAATTTTAAATGCTATTTACAAATTCATTGGATACACTCTGTAGTTTTGATACACCAAATAAATATGTACATTTTCATCAAGCTTGAAGCTTGATTT	AAATCAAGCTTCAAGCTTGATGAAAATGTACATATTTATTTGGTGTATCAAAACTACAGAGTGTATCCAATGAATTTGTAAATAGCATTTAAAATTGTCGTTCTGTAAAAATAAGATGCATAAGAAAGATAAGATTCATAATCATGTTAAATCAAAGTCAGCACCTGCTAAGTTATCAAAATCAGCTCCTGATAAGTTAATGACAAGAACCACCTACTGTTCTGCTGGCAGAGCACAGGCTACAATATCTGCAGAAATTACATGTGCAATTTTGATGTAGCCACGCTGTGCCGCTCAACTCTGGTAGGTGACTACCAGACACATTATTTAGTGGTACAACTTGTAGCACAGACTGAACTTGTACAGAACTATTGACAACGTGTGAAAATGGTTTCAAGA…
OE_13045	GAAGAGGACGAGATCGAGCTGGAAGGAGCCGATGAAGGCGATGAAGTGTGTGAAAAG	CTTTTCACACACTTCATCGCCTTCATCGGCTCCTTCCAGCTCGATCTCGTCCTCTTCTTCCCTCTGAAnTACACTGTnAnCGTTGACGTTGnTTTnTAnnTCGAGGTCTnCGTGTTGTGGTATTCTCCACTTCAACGCACTCCGGCAnAGCCGCATGTGACCATGAGTCTCCGTGGCAAGAGATCCTTTCAACACGTGGCATGGTTTGAAATCCCTGAGGACAACTGAGTGCGATGCTATCTCCTAGCTCGTACTTGTCCTTACGACCGTTGATCGTGAGCTTGGGGTCAATGGGGTCAAAGTTCTGGCAGCCTTGTTTACCTTTTTCAGTAGCTTGTGCTGCGGATGAGTCTGCGGTGACATTTCCTTGGAGCACACATTCTGGTTTGTGGTGCCACA…
OE_7707	ACAAGACAGGTTGCATGAACATATTCTGTTTCAGTTTACTGTTGTTACTTTTGTTGGCTTATTTTGTGGCTGTGAAAACCTTCAGCGTCATTTATGCGTATTGGTGCTTCCATGTTCTGGAAATAAATGGATGAAGAGCCACGATGCAGTCTCGTGGCACTCGTGAAATGCTTAACAGAAGGCCATACTTAAAAGTGTGGCTCCACAAGTGTTTCCATCGTCACGGATTGC	GCAATCCGTGACGATGGAAACACTTGTGGAGCCACACTTTTAAGTATGGCCTTCTGTTAAGCATTTCACGAGTGCCACGAGACTGCATCGTGGCTCTTCATCCATTTATTTCCAGAACATGGAAGCACCAATACGCATAAATGACGCTGAAGGTTTTCACAGCCACAAAATAAGCCAACAAAAGTAACAACAGTAAACTGAAACAGAATATGTTCATGCAACCTGTCTTGTATAGTGTTCTCTGTCACATCACACCTCTTGCTACATGTACCCAATACCATAATCATTAGGACAATACACTTTCGCAACAAGGTGTGCCTCACAACCAACGAAAGACCAGCTTTCTTTCAGCCACTACTTTGGCACTTGAACGGCGTTACAGCACGAATTCCTAGTGTC…
OE_15292	TTTTTGGAATTGGTGTGTGCTCTTTGATTCTGCCACTGTGCTGGGTGGAGAGGGAAGTGGGG	CCCCACTTCCCTCTCCACCCAGCACAGTGGCAGAATCAAAGAGCACACACCAATTCCAAAAATCTACTAAATGCTTGGATAGTGAAGAATTCTTAGTCCAGTATCGGTTGAGTATTAATAGTAGATTGTTGTAATTGTCATGCGCTCCCCGACCCCGCCACCATGCnGGGCAAAGAGGGAAAnGGGGCCAGAAGGCTATTGCCCGGAATTnCGGAGACCAGAAACAGAGGGAATTGCGTGAGCATTCCTTCTGTGTCACCTCCACTTATCTGTCATGTATCACCAGCTAGCCTGCACCTTGTCCCTTACCTCTACCTAAACTTTATTACCAGATTCTAGTTAATTACTAACTTCCTAACGTCCTTTTTCTTAAAAACCCCATCCACTTTTCGAGAAACA…
OE_76972	AAACGCACACTAGAGTCTGGTTATGAGTTTAAATACCCAGACATTAAATCTGCTGTGAGGGAGATAGTACAGCATTGATATGTACTGCAGTGTATAGCTAATGCAGTTGTTCTGAATAA	TTATTCAGAACAACTGCATTAGCTATACACTGCAGTACATATCAATGCTGTACTATCTCCCTCACAGCAGATTTAATGTCTGGGTATTTAAACTCATAACCAGACTCTAGTGTGCGTTTTGGAATCACCTTCTGCCCTTCTGTCATCATCACTGCTCTTTCGTGGCTAAATGCAAGTTCCAGGGCAAACTTTGGCAGTGGGATGAAAGCAGGACGCCACATGGCACGGGCAAGTTCTTTGGTGAACTGTGCATTGGTTATCACATCAGGACTGACACCATTGAGTATTCCACTAACACTGTCACAGGTCATTGCATGTTTGAAAATGCCTACAAGATCTTCTATGTGAATCCAAGGCATGAATTGTTTTCCATCACCAACAGGTCCTCCAACACCAAAG…
OE_33423	ATGCAGTGCTTGTGACAGATGTTCAAGCACTAATCAAAGACCAGCCGTCCAGCACAATCCCCTGCTAGTTCCCTTTTCCATATAATATAATCCTATACAGCATCTGTATGCTTCCATGCGGCACTGTTGTTATTTATGTACCTCCTCAGGATATTAATGCAAGGGCCAGTGCAAATAATGGGAGACCGAAATAGATGCCCCTTATATCTCCTAAGGCGCAATGATTTTTATAAGTCTGAGTGTGGGAAACATGTAGGTGAGACAACACAATCAATTCAACTATTATAGTACCTATTGTTGTGTATCTGTAAATAAACTGCACCCTGGATTTAGTTTCCTGTTGCATCGTCTATGGGTCAGCCACGCACAGGCCTCCGTTGTTCAACCTGTGTGCGTTTT…	TTTAACGACGTTGAGGATAGTATTATCATAAAAAAGGATTATGATCCTTCTTTCCGCATGATTATTTCAAGGAAATAGATTTTCTATGCACAACAAGTGTTGCAGTGAAAAGACTTCCAGTCACAATCGACTGAAACTCTAGGTGCCAAGGGGCAAGCTTCACGGGGACCGAAAACATATTTAGAACACAAACGTCAAGTGCATGTTTACTTGTTTACATTTTTGCACACTTGCAGTAGGTGATGCCTTACCTGCAAGCCTTAATGGTTTGTTTTTGCAGCTTGATCCTACAGAAGCAGCAGCTATCTGGTGTATATGTAATGCCATCATCTGGCTCAGCTCTCAGTATGTTTTTTGGAACTTGCCTTCACCAGCTACATAACTTTTCAACATTTTGTT…
OE_3854	AAACCAAATGAAATGCATTGCTTATGTGTATAACCCACAAATAAAGCATTATTGATTACA	TGTAATCAATAATGCTTTATTTGTGGGTTATACACATAAGCAATGCATTTCATTTGGTTTGAATTAAATGTGACAATGAAGAACGGTCTACATTGTGAAACTTTGTGAAACAAAAGCCCTACTGCAACAGATATCCGCGACAATAGCAGACACCAGAACATGCAGTCTGTACAACACTCAAGCACCACTGTGGCCTATAATATATACATTAAAAAATTAAAAGCTGAATGACTATGGTGGGAACAGAATATAATATGACTCATTATTATGCAACACATCTGTACCGTAACACCAGAGTCTCAACCATGCTGTACATCACTACAGCTGTTACGTCTGTAAAATGAATCAATTATGCGGAAGGATTTTGTTGCAAATTAAGTGTCCACTCAGGGGAGCTGC…
OE_26903	AACAACGAAGTCTAAGCCACTTTCTGGCCTCATTTATGTAGCATTGCTTTCGCCACGCATCATACGCTTCGTCCTTGAAACACGCATCGGATCAGCCAGAAGGCTTCTCTCGGAACTGCGTTCACTGCATCACTTACAGTGGCACAAACTTTTTGTTAGGATTTGATTGATTTATTGGTGCTTCTCCAGCTCTCACTGATGTCGGAAAGGCTTGTAAAGTTTTATAGAGATTAAGGTGGATCTTTTGCATGAAAATAAAGTGGGAGAGCTTCCCCTTCCACTGAGTACTGGGTGTGGTGCATTATATGCAGCTTTTTTTTGTACCGAAAAGTGGAGAAATAAATTGCCTAGATTA	ACGCACTAATCGTTCGCGCGCAATCTACAATAAGAGTTACAGCCTGCAGTTCATTTTCTACTTCCTTTGACATAATGCGTATTTACGATGCTTGAATCACTTCGCCTGTAATAGTAATAGACTCTCAATCTACCGGGATGACCAGGATCTACCTCGTACCTTCTAACTGCATCGCCGATCGCCAGGGCGTGCTCATTGTTGTTAGTCGTTTAAAGGTGGTGTGAGTGGTGTAAATTCTTTGTTTCGGGTGTGAGTTTATTTTTCGTATGCCGATATAATCCCTTCAAGCTTTCCACAACTACGAACCTTCAAAAATTGGTGTTGAAATGTCGTCTCATCGACTTGTGAGAAGAGCTAGCCATGCTGGTAGCTGGTATACAGACTCAGCGCGTGAGCTGA…
OE_3673	CTTAATTGGAATTATGTGAATCGATAAAATGTCAAAGTGAAATCATATGTGCTACTCTGAAGTATTCGCACACTCCTTGTACTAGCCAGATGCGACAGGTAACCCCTTTTAGAAGTGTATTACGATTGTTTGTGATACTTTGTTGTAAATGCTGTTCATGGCATTAAAATTATTGTGTACATGACTGACCTGTTTGCATATTTT	AAAATATGCAAACAGGTCAGTCATGTACACAATAATTTTAATGCCATGAACAGCATTTACAACAAAGTATCACAAACAATCGTAATACACTTCTAAAAGGGGTTACCTGTCGCATCTGGCTAGTACAAGGAGTGTGCGAATACTTCAGAGTAGCACATATGATTTCACTTTGACATTTTATCGATTCACATAATTCCAATTAAGTCTAGCATGACCAATCACGTTGTCAGACAGTCACATTTATGGGCATGAATGTTATGGCATTAGGTACTTAAGCTATCCAGCTTCATGCTAGATGGCTGCTAAATGGCCTTCACACCAAAACTGAGCTGCAAGGAAAACGAGAGTTTACGACGTTCGCTTCAAAACGGTGAATGCCCTGTCAGTGGAGTAGTTTGA…
OE_2572	CTATATCATCTTTGGGTTTGTGTATACTACTGCACACGTTGCTTTGTCTGCACAGTCTTGCATGATCGAGGAACATGTCTGATTTTAATGTAATTATCGATGCTGTGTATATAAAAGGAAATGTAGGCACACTTTTTCTTTCTTTACTGTACCAGGAAGAAAAAAAAA	TTTTTTTTTCTTCCTGGTACAGTAAAGAAAGAAAAAGTGTGCCTACATTTCCTTTTATATACACAGCATCGATAATTACATTAAAATCAGACATGTTCCTCGATCATGCAAGACTGTGCAGACAAAGCAACGTGTGCAGTAGTATACACAAACCCAAAGATGATATAGAGGCACAGCAGCATACACCGTCTGAAACAAACTCTCATTTTTCATGGTCCGCTGGAAATTACCCCCAAACACAGGACAACTTCTCCACCATGAATAGCAAATTTGAGCACATCTCTGTTGGACACTCCAGCACTAGCACACATATGAGACATGTAGCTTCTTATCCGGCTTCTGGATGATGCTGCAGGGGCTTCACAGTCATACCGGGCTTTAAAGTGTCAACAGTTTTGC…
OE_11517	GGAAGCTCTCTCTCTCTCTGAGCAGCGGACTAGTAAAAAAATTTTGTCGAGCAACCTTGGGAAGTGCTTGTGGAGCGAAGATCATTGTCATCAACTTGTACAGTCTGCGGAAATTTGATATGGACCGACG	CGTCGGTCCATATCAAATTTCCGCAGACTGTACAAGTTGATGACAATGATCTTCGCTCCACAAGCACTTCCCAAGGTTGCTCGACAAAATTTTTTTACTAGTCCGCTGCTCAGAGAGAGAGAGAGCTTCCAGTTCCACCATATTTACAGAGAAAATATTGACAACAGTTATGTACAGTGTGTTTCAGACAATTCCCGGCCACCTGGGCAGGTAGCCTCCCCAGCCGACGGCTGCCGCGTCCACTTCGCCACTTCCTGCCACGACTGCCTGCAGCTGTTTCTGCTCCTCCGGGCTCAATTTCAACATGGTGGTCAGAACTGGGATGAGCCGTTCTTTTTCGCTGCCCCCTTTCAATGTCGTGAACTTCAATATAATATTCTTCAGGTATTCCAAGTTCTC…
OE_4087	AAACACACTGTACATAACTGTTGTCAATATTTTCTCTGTAAATATGGTGGAACTGGAAGCTCTCTCTCTCTCTGAGCAGCGGACTAGTAAAAAAATTTTGTCGAGCAACCTTGGGAAGTGCTTGTGGAGCGAAGATCATTGTCATCAACTTGTACAGTCTGCGG	AACTACAGCAAGCGCTCCTATTTGGGTGAAGCTGATTATTTATTGAGGTTATTCTTTCACATTTTTAACTTATTCTGACAAATTTTCTGCTTATCTTCATTCAGAGAGTAATCGAACTTGTGGAGTTCTGCTCAAGGCATGCTGCGTGATGGACGGACCGCCAGCACAGGAAAAGGGCCCCGCTAAATCTCCCATAGAGGAAGCTTCGCGCGAAGATTTGGTGAAGCATGTGAAGCGACAGCTCGCTTTACTTCAGAAGCAGAAGGCGAAGTGCGACGAGCTCAGCGCAAAATGCCGGGCAAAAGACGAGGAAATAGAGACACTAACGACAAACTGCGAATCCTTGGAAAACGTCCGCCGTGAGCATGACGAGCTACGGGAGGCCTATCTGTCACTGCA…
OE_27716	ATTTCGTAGTATTAAAAATTGGAGCTACTTGCTGAATGTTGCGAATACGCCGCTACGGGAAGGTTCCCTAGTTTGTTAGTGATCGTATGGCGTATTTTAGCAATTACGAGGCATTATGTGCAGTGCAGTATCAATTTTGAAATGGTTGGTATTGCCGGGAAATCTTAGTGGAAAATAACGAGCTCTCATGCTCCCTTATGTTCACACTCTCATCCCTGTGACACTTATTAAATGGACTATTTAAAAAAAAAAAAATCATCTCACTGGCTTTGAGGCGGGTCCAAGTGGGATGACACATCCTTGGATGCTCCATCTCACAAAGTCACACTCACCACCTTACACACAGCAGCACTGTGTATGCAAAAAAAAAAAAAAAAAAATGT	CCGTTTTTATCAGACGCGTCGCTCATGTTAATGGGACATCGTATCTTTTCTTGGAGGCTAACTGACGGCGTGTGGTTGCTTTCTGCGGCTTCTCAACAAATCCCAAGGGCTTTCCCGCGCAGTGTTCAAAATGGCATTGACAAGAGAAATCTTGCTAGTGCTCGCGGCCATCCATTTGGTAAACTCTGTTCAACTAAATCTAGAAAAGTCTCTGAGCGACTTTGTGAGCACGTTAGAGCAGTATGCGACGCAGAAAAACGACGTTGTATTTGTCCTGGATGAATCTGGAAGTATTGGATCACCAAATTTTCCACATGAGCTGGAGATGGCGGAAATGATTGCGAGACTGTTGACCGTGTCTCCGGATTTCTCCAGAATAGCAGTGATGACCTTTGGCAG…
OE_13863	ATCGTGCAGCTGTTTGACCCTGTGGCTTCACCTCGGTGCTTTGCCCTGTTTGCTACAAAGAAGAATTAATGTGCCATGCCTTTTTGTTAACTCAATAAACATTTACTTGTGTTTACTTGCTCTGTGCG	CGCACAGAGCAAGTAAACACAAGTAAATGTTTATTGAGTTAACAAAAAGGCATGGCACATTAATTCTTCTTTGTAGCAAACAGGGCAAAGCACCGAGGTGAAGCCACAGGGTCAAACAGCTGCACGATGTGGGCGTCTCCAACGGCTTCCTGTTCAAGAAGGAACATGAGCCGGTCCAACAAGATGAATCCTTCAATACATGAAGCAAAGCATATTCGAAGCTTCTGGAATAGCATTAGCTTCTTCTTGTCTTCCTTATGAAGCAATTCATAGTGTGCAGCTTCCTCCTCTGTAACCTCAAAGTTGGAAAGATGAAGCTTTTTTGCGGCACTCCTTACATATTCCCAGAAGTTTTCGCATTTGTTATGAATTTTTCCAACACGAAAGTCAGTCCGTAAA…
OE_8657	AGTTACCCACCCCCGTGCGAAAAATAAATATAAGAAAACATACAAGCAAAGTACTGAATAAAGCTGTGCTGGGGCCACTGACGCCTAAACATAAAAGATTTGAGCAATA	TATTGCTCAAATCTTTTATGTTTAGGCGTCAGTGGCCCCAGCACAGCTTTATTCAGTACTTTGCTTGTATGTTTTCTTATATTTATTTTTCGCACGGGGGTGGGTAACTGCTTGCTGAAATGACATGCACAAAAGAATGGGCACATAAGGTACACCACGCAGAATATGTCCACGTTGGCACCATGTCGCAGTGCATCACACAGAGCTCACAAGATCACAAATTTCTGTGTTTCCTACATGCAGCCCCAAGCAATTACCTCCATCAGGCTGCAGGATGGATGATGCAAGCATGATCATGCAGGCCACATAAGGACATCACTCTGTAGAGTTTGCTGCAAGCTTTTCGAGCTTCGGCTCTTTGTGTGGCTTCCAGTTGCCAGAGTGAACAACTGTCAGAGA…
OE_12185	TGTACTGTTGGGATAATGACTGTTTGTAGATATGCTTCCTGTTGTTTGTTGACATTGTCATATAGCAGTCCCTCCTGTCTGTTTCTTGTGTTGTGGTTGAGCTTCTTGAGTGTTTGATATATGGCGTGCTCAGTCTCAAACCCTGTTCAGTTCTGCAAAATAAT	ATTATTTTGCAGAACTGAACAGGGTTTGAGACTGAGCACGCCATATATCAAACACTCAAGAAGCTCAACCACAACACAAGAAACAGACAGGAGGGACTGCTATATGACAATGTCAACAAACAACAGGAAGCATATCTACAAACAGTCATTATCCCAACAGTACAGAGGGTAATTGTACACGTAGGATTGTTTCTCTATAAACCATGCTGATTTTTACGTATAGTGCTAAACACGGCATGTGTAAATAACATAAGTCCTAACTATGTTTAATCATACTTTCGCAACTGTTTGTTCTTAACAAAACGGTCTTCAGAACTATGCTCCAATCTAGACCATACAAATTCAAAGCTCAACTTTGATGTCCACAGTATCATTGCACCAGCAGCATTTGTCGCCAGG…
OE_2615	GCTTTTTATGCAGTTTAAAGTTGCATACATTTCAGAAATGTTTCTCACGCACAATGCATTTCTGTGGCACTTACTGTATGTAATTACATTCTTATGATCGTGTACATGCTGTGTGTAGCATAAATGGTCTGGGGAGCATTTAACCTAGTCAATTCAGATATACTATTTTTATACCTGTTTTTAAGAGATATCATTCTTGGCTGTTATCATTGAGCCTTGACGCAGCACGCAAAATAAATATTCCTTTATTNGAATCTCGCA	TGCGAGATTCnAATAAAGGAATATTTATTTTGCGTGCTGCGTCAAGGCTCAATGATAACAGCCAAGAATGATATCTCTTAAAAACAGGTATAAAAATAGTATATCTGAATTGACTAGGTTAAATGCTCCCCAGACCATTTATGCTACACACAGCATGTACACGATCATAAGAATGTAATTACATACAGTAAGTGCCACAGAAATGCATTGTGCGTGAGAAACATTTCTGAAATGTATGCAACTTTAAACTGCATAAAAAGCTCCCATACACATTCTCGAAGGGAGATTCCGCATTGCGTCAAACAAGCTAAGTATAACATTTCTAAGAAAACATTTTCTCCTAGAAGTAGTAAGTGATATTACAAATACTGCGCTGCTCATCGGACAACAATATAGAGA…
OE_2797	TTGGATTTAATACGAACACTTTGTCTGGTACACCTGAGAAGTGTGGAGATTGGAAAAGCTTTCCCAGTAATGCTGCTGT	ACAGCAGCATTACTGGGAAAGCTTTTCCAATCTCCACACTTCTCAGGTGTACCAGACAAAGTGTTCGTATTAAATCCAATGTAACAAACAAGGTTTTTGTTACCCTCCAATGGCACAACAGGTACAACTGCAAAAGCACGGCAGTGCTGGCATAGAGGATGACCCCGCCCCATCAGTTCGAAACTCCCGGCCGCATGTCTTGTTTGCTTTTGTTGCCATCGGGATGGAGCTCACCTGAGACTAACAGCACATTCATGCGGACAGCCACGTCTCTCCAGAAGTACACATCCATCCTCAGATGCTGGGCTCAAGAAAACTGTCTGGTGGCATTATGCTTCTCAAAAAGAAACAATAAAAATTTATTGGAAAACTGTACAAGACCAATACAGTAAGATCCTA…
OE_27149	AGTAATTTCAGTGCATTTTTTTATCGCATTAGTAGGTTCACTTCAGCTTGAAGGAAGAAGAACTGATACCGGAACGGAACACCTGTGACCTAGCGTTAAATACCGTGTACAAGATAGGGGTGCCATCTGTGGGAGGGGACGGGTGTTCCTGAGCCCCAGTTGCCCCTCTGGAGGGAGATCTCTTTTGAAGGACATGGATGGCCTCAAAATCTTGTTTATCCCACACGTTTCAGGCGTATAATCACCTGCTGACAAAAAATAGCGTGGATATTTTATGTGCAAAACAGACTTTGTTTTGCGCTATAATATTTTATTTATATCTTTGTTTATCGTTTTTTTTTTTGCTTTTGCTTTATGAGCAATAAAGCATTTCAATGCCGGCCATGGTACATGGTGAGA…	AACATTTATTTGGTTCCGTCAAAAGCTGTTACTTTACATGGTGCGCAAATAAGCACAGATCTCTCACCATGTACCATGGCCGGCATTGAAATGCTTTATTGCTCATAAAGCAAAAGCAAAAAAAAAAACGATAAACAAAGATATAAATAAAATATTATAGCGCAAAACAAAGTCTGTTTTGCACATAAAATATCCACGCTATTTTTTGTCAGCAGGTGATTATACGCCTGAAACGTGTGGGATAAACAAGATTTTGAGGCCATCCATGTCCTTCAAAAGAGATCTCCCTCCAGAGGGGCAACTGGGGCTCAGGAACACCCGTCCCCTCCCACAGATGGCACCCCTATCTTGTACACGGTATTTAACGCTAGGTCACAGGTGTTCCGTTCCGGTATCAGT…
OE_1727	TGCCAAAATGTCAAATTGAATTCCCCGACACCCAAGAAGAGATGCAAAAGTAGTAATTTTTTATCATATTATAGCTAATAAATGGGAGATCCTAAGTGTGA	TCACACTTAGGATCTCCCATTTATTAGCTATAATATGATAAAAAATTACTACTTTTGCATCTCTTCTTGGGTGTCGGGGAATTCAATTTGACATTTTGGCAGTGATGTCCTAAGATGCTCGATGCAGCCCTTCTTGTTGCGCACCTCGAACAAGTCGAACAGCTTGAGATATTCCAGGTTCCTGAAACGAAGTGGCTCAATACCGGTGTCCTGGCACGAAGCGTAAACTTACGTCAGTTCGGCCAGTGACTTGACTCCGTTGTCCGTAACATTTCCGCAGCTGGACACGTAGAGGGTACGCAGGCTCTTCTTGAGGTAGACCAACATGTAAAGCGCTTCGTCAGTTATGTACGAGCACTTGTGAAGCTTCACCGTCTTAACGTGCTCCAGGCCCTCTGA…
OE_88470	GTTAGTGTCGGCAAAATGTAAATACAGTGGTACGTAAGTAGTTCATGCTGGGTCATCATGCACCAAGGGTGGTGTACTGAGTTTGTCTAGGCATGTGAGATTTGTAGCCTGCCCATTGTGGCACAGCCTTTCTTTCCTGCACAGCCTAGTCAATAAGTGGGGGGGGGGGGGGGGGGGGGGGGGGGGGGGGGGGGGGGGGGGGGGGGGGGGGGGGGG	CCCCCCCCCCCCCCCCCCCCCCCCCCCCCCCCCCCCCCCCCCCCCCCCCCCCCCCCCCACTTATTGACTAGGCTGTGCAGGAAAGAAAGGCTGTGCCACAATGGGCAGGCTACAAATCTCACATGCCTAGACAAACTCAGTACACCACCCTTGGTGCATGATGACCCAGCATGAACTACTTACGTACCACTGTATTTACATTTTGCCGACACTAACAGTGATCCATGTCGATATGGCACATCATGTTATCCAAACGCTATACCTGTAGTCTCAATTTTAGCCAATTTTCATGATGCATGCAAAAATGCACATACCAATAAGAAATTTTGCGCTGACACAGGTCAGTAACGTTTCAGGCTTACGGCAATCTGTTTTTGCTTCCCTCTAACAAAAGAGGGC…
OE_3652	GCGATGTGTTATACAAATTTAGTTTTTATTGTTGCACCAATAAAGTCTGTTAACTAAGCCAAAGGGAGTGCCCA	TGCCGCCTAGGATAATGCAAGAAAGGTGCAGCTATCAGAGCGGTGTCTGGCGGAGTAAGAGGAAAGGGAGGGCAACAACACGTAAAACGAAACGTTCGGAGTAAATAGAGATCCTGTATATTTGTGAAGCGCACAGCATGTCAACTTCATTATTCAACATCTATGCTATGTCGTAGGATTCTCTTGGGGAGTGCCCTACTCTCTCCTAGGAAAGAAATCTTCAGCGAAGCGAGTATCACCCTGACATGAAAGGTGAACTGGCCAACCACGAGAAGTTCACAGAAATCAACGAGGCCTACATGGTGCTCAGTAGAACCTCAGAGCGGAAGTTATATGACGAAAACCTCCGATACACTTATCAGCCGTACAAGAGCAACATGCAAAGGCCTTATGCAAGAC…
OE_8327	CTCCCGCGAAATATTACCAGGTTGTAGCGGATGGGGTATTTTATAGGCTTTTCTCGTGTCCATTATCTTAACTCGCACGCAATAAAAGAAGTGATTTT	AAAATCACTTCTTTTATTGCGTGCGAGTTAAGATAATGGACACGAGAAAAGCCTATAAAATACCCCATCCGCTACAACCTGGTAATATTTCGCGGGAGAAAATTTTTTTGTTTTGAAGGCAGCACATTTGCAGACTGTGCTTGCAAAAACATTGCATACATTCCAGAGCATTGCCACAACAGTAGCGCTCTCGAAAAAAAAAGACCCTTACAACAGAACAGAGTGCGTGCAAGACACAGAACTAACATGGGCATCACACAGACGCCCTACACCACCGACAATCGTCGCCATTAAGTTAACCGAAGATCGCTCTACAGAATAAGAAAATAAATATACGGGTAATGCGGCGATCTAAAATATACGGGGATCGACAATCAGAAATTATACTGGCCTGCAACG…
OE_83738	GTGCAAATCAAGAATGTGTGGATTTTATCAGTCTGTTATACCGAAGCGTTTCTGCTTAAAGTGCTGCACTGTGTGTATGCAGAACACGTTTATGGCGCCATGCATTTGAAGGACAAAGAGACAAATAAAATGAAGAG	CTCTTCATTTTATTTGTCTCTTTGTCCTTCAAATGCATGGCGCCATAAACGTGTTCTGCATACACACAGTGCAGCACTTTAAGCAGAAACGCTTCGGTATAACAGACTGATAAAATCCACACATTCTTGATTTGCACACTTTCTTTCACACTCAGTATCTCACAGGCATCATTCACACAACGTTAATACCCCCACCCCCCTTCCTTTGGTCGTCGGTGAAAACTCGCTTGCTGTGAACGGTGACGGAAACAGAGACCGACAAAAACTAAAACCGTGTACATTGCGTTACGTCATGCCCGACATTCCAGCATCTGGCTTCGGCAGCAGTATTGGCCTCCAATTTTGAAGAATACATTGAGTAGCATAAAAAAACACACTTTTGGAAATGCGAGAATGCAG…
OE_58586	TGTACTGATCCAATTGGAAATGATGTGCTACGATGGTTGAAGTAAAATATGTTTTGTT	AACAAAACATATTTTACTTCAACCATCGTAGCACATCATTTCCAATTGGATCAGTACATTTGTGTAGCTTTCTTCTAGCAAATGTTAGTGAATGTGCTGACTTACATTTAGCATTAATTCTCTCAAATAAATCTCTCATCCTCCCTATGATGGTTTAAGCTCGACCAAGGTGTGCCGTATACAAAACAACATTGTCTTTTGTGGAACGTGGAGCTATGTGAAGTATATATTTCCTACGCACAGTACCAATGCACAATGACTCACAAATCCTTCTAAGAAGAGCATGACACCTTCAACGGCGGTGCACTCAATGCATAGTTGCCTTCATAAAAAGCTTCATCGAACACAGCGGGACATACAGCAGCACCTTTCAGGTCCAAGGGGTCATCTGAGAATGGT…
OE_2917	GTACTTGAGCCACGCAACCAAAAGTTATAACAGGCGGTCAAGGAGTAATTGAATATACTGTCATATCTTCTCATGTCATTCACTTGCTTAGGCTCTCATGTCAACTAAACTTTGACACAAAGGATTTGTGTTAGGTGCGGCACTTCAGTGTGTATATATGCATATATTTATTCTCATGCTGGAGGTATTCATCAATAAAGTGTGTTTAGTTTTGTGAATCTTTAATGGAGAATGCGGTACATGGCTAG	CTAGCCATGTACCGCATTCTCCATTAAAGATTCACAAAACTAAACACACTTTATTGATGAATACCTCCAGCATGAGAATAAATATATGCATATATACACACTGAAGTGCCGCACCTAACACAAATCCTTTGTGTCAAAGTTTAGTTGACATGAGAGCCTAAGCAAGTGAATGACATGAGAAGATATGACAGTATATTCAATTACTCCTTGACCGCCTGTTATAACTTTTGGTTGCGTGGCTCAAGTACGAAATAAAAAGCCACTATACCCTAGATCTACGCTTTGCACAGTTGATTTATGCACCAGGAAGGGCTGCATGTTGGACATACATTAGAAAATGTATTAAGTATAGTGAAGTTACTAAGTAAAAGCCATAAATTCTGCACTACACAGTATGAA…
OE_18032	GACTATTTAGGGTGATATGTTTATTAAATGCTGTACCTCTGGTAATCATGATTGAAAGTAGTGATGTCTACACGGTGTATTGTAGGTATTAAAAGAATCTTTTTGTAGTTGAAAACAGTCTTTTATTTTATTGTAATGTCTCGCTAACTCATGAGCCCTGCTCGAAACAGTGATGAGCAGCAGCGTGTGCTG	CAGCACACGCTGCTGCTCATCACTGTTTCGAGCAGGGCTCATGAGTTAGCGAGACATTACAATAAAATAAAAGACTGTTTTCAACTACAAAAAGATTCTTTTAATACCTACAATACACCGTGTAGACATCACTACTTTCAATCATGATTACCAGAGGTACAGCATTTAATAAACATATCACCCTAAATAGTCGAGCTTGTACAACACAATCCTTCCGAACATGTCGGTGCTCGAGCCGAATACAATCCGAACTGCCACCACAGGATTTTCGAACTTCACTGGAAAACTGTGATGTCGATTAAGGATCACAAAAATGATGCGCTTCTCATAACTGAATAAGCTGTGTCAATTATGTGCCCGACAAAATTACCATCCATAAGGCATACAGGAGGGTCACTG…
OE_3718	GCTCGACTATTTAGGGTGATATGTTTATTAAATGCTGTACCTCTGGTAATCATGATTGAAAGTAGTGATGTCTACACGGTGTATTGTAGGTATTAAAAGAATCTTTTTGTAGTTGAAAACAGTCTTTTATTTTATTGTAATGTCTCGCTAACTCATGAGCCCTGCTCGAAACAGTGATGAGCAGCAGCGTGTGCTGATTCTTCTAACGCATGCAGTCAAATGACATAGCAAATATATGCAGGTAATAACTTAACGTGGAATAAAATTGAATCGGAGCACATATAAACGAAGGAAAGCATATAATCATTCTGCAAATAAA	GGTCTGGTGTTGTGGTGGTGTCTGCGCGGTTGTTGACGCATTGACTTTACGCAGTTGTTGTTAGGCTGATTACATATGTTACTGATATTTCATAATTTGTGACTAGTAGTCCACAATGTTCACAGGATGCTGCCGTGGATATGCGATTTGAGCTTTTTGGCGCACTAAGAAAAACTTCTATGGCCGTACCAGCAGAATGACAAGTTTAATTACGCCAGAATGCAGAATTAGAGTGAGCTCAGTACTTAACAAGGATGCCAAACAGTTCGGTAAGAAGTACCTCACAGATGGTGTCGAGGACACTTGTTGGAACTCTGACCAGGGTACACCACAATGGATACACGTAGAATTCCCAATTCCCGTGCAACCAAACGAGCTGCAGTTGCAGTTTCAAGGCGG…
OE_6525	ATATTTGAGCTTGTATTATAGAAGCACATGGCTAAGAACGCTATTGTGCTCACAGCATTGAAAATGTATATAAATATACATGTACAAAATAAAGTCCCAGCAAAGTTTTATTATTGACA	GTTGCACGTGGTTGCTGCTGTTGTGTTCCGGCATGTCATAGTTTCACTGCTATAGTCCCATATAAACGTTACCATGAAGAATAAACCGTTAAAGCACAAGACCGAGAATACATTTCGGTTTCAAACCTTTTCTGAGAGGCTGTCCAATGTCAACGTTGATGTCATACACAAAGTTGGGCTACACAAAAGTACGCCGTTTGAAGCAGAGACATTTCTACAAGAAGCTGTAAATAAGTGGTCCGGACTAAACTGTACCGAAGACTTTGATGCACTGAAAAAAGAAGTTGGCGTGGAGCTAGAGACACTTCCACAGCTAGTTCTGCGAAAGGATGCGATCATCGAGGCACTCCAGATACAACTCCGCAAGAAGGACAACAAAGCCCTCGATGCTGTACTGGA…
OE_60191	TCCCACTTTCATCGTTGTGCGCAAGGAGCAGATCACAAGCTACAACATAGTTAGAAACGACGTCGAAAGGCAGCAGGACGTGACCGGCATGCCATCATTCTTTAGCAGCAATCCGAACTTGTCGAGCAACAGCAGTGGCGAAGAGTAATGAAATGTACATTTCGAGCGGTTATTTGAGCGTTTCCAATAAAACA	TGTTTTATTGGAAACGCTCAAATAACCGCTCGAAATGTACATTTCATTACTCTTCGCCACTGCTGTTGCTCGACAAGTTCGGATTGCTGCTAAAGAATGATGGCATGCCGGTCACGTCCTGCTGCCTTTCGACGTCGTTTCTAACTATGTTGTAGCTTGTGATCTGCTCCTTGCGCACAACGATGAAAGTGGGATATTCTACGATGACTTTTCCTTTTAAGTTGTCTTCAATGGTTGCGGAGACATCCAGCTGGTGATAGCTGGCGTGCTTTCCTTCGATGGCCACGAGCACAAAGTTTGTCTTGGCACCATCCTCCAGGTACAGCGGCAACTTGGGTCGCAGCTCAGCCCTGCAGGTCGCTGGATTCAGGTGCCTGTTTAAACACTGTCCCAGTGTCT…
OE_3843	GAATATTCATCTCGAAGAGATGTTTTCTACGCGCGTTAGAAATAAAAACAATGAG	CTCATTGTTTTTATTTCTAACGCGCGTAGAAAACATCTCTTCGAGATGAATATTCGACCATGACATTTCAATTTATATAAATAGTGACAGTTTAATTATAGCTTATTTTTACCGGAAAGCTTTTACCTATAAGTACCTCTATTGAAGTGCTATTTCTATAACGGTGCTCGTAGCTTTAACCAACGCTCCACCATGTTGAGCGCTGCTGAAAAGGTTGTTAACGAGGGGTGCGTTCGACGCACTTGAAGCAGGAGAGTACCTGCCTCGGCGTCCATTTTAGCATCAATGAGTTGCTTTACTATGGTATCGACATTCAAGTGTGCTTGAGTAGGATCCTGATGTTCTATCAGGTACTCAGTGGTTGGCTGATATAGTAATGACGGCGCAATCTTCGGGAGT…
OE_33469	TATTCATCTCGAAGAGATGTTTTCTACGCGCGTTAGAAATAAAAACAATGA	TCATTGTTTTTATTTCTAACGCGCGTAGAAAACATCTCTTCGAGATGAATATTCGACCATGACATTTCAATTTATATAAATAGTGACAGTTTAATTATAGCTTATTTTTACCGGAAAGCTTTTACCTATAAGTACCTCTATTGAAGTGCTATTTCTATAACGGTGCTCGTAGCTTTAACCAACGCTCCACCATGTTGAGCGCTGCTGAAAAGGTTGTTAACGAGGGGTGCGTTCGACGCACTTGAAGCAGGAGAGTACCTGCCTCGGCGTCCATTTTAGCATCAATGAGTTGCTTTACTATGGTATCGACATTCAAGTGTGCTTGAGTAGGATCCTGATGTTCTATCAGGTACTCAGTGGTTGGCTGATATAGTAATGACGGCGCAATCTTCGGGAGTA…
OE_69739	AACCAAAGAATATCTCGAGAACAATGGCATCTTTCAGCTGGAAATAGTAAGAGATACTGCAAGTAATGAAGCAACGAACATGAAGGTCAACACACACATATAGCCTCAGCATACGCCCACTTAGCAGCTTATGAAGAAATTTGGCAAATGGGGAGAAGGTGGTGGCAC	TGTTCCATCCGGACCTTCGCCCATTGCATGCAGACATGCTGAAACCATACTATAGTAATGTCGACCTCCTCGAAGTTGAGCTATTGGATAACGAAAACGTCGACCGGATATTCACTCATGTCTTTACTGAGATCCGTAGAAACATGATAAACGGTAGGAGAGGGTGGATGGAACTCCTTCCAGTTCGAATACACATGGATAGCATGAAACGAGTTGTCACAAGGCGACACAACTACCAGTATGGTTCCGTGCCAGACAGTGGATTCTCGTTTGGCATCGCTGTACCTCAGCCGTATGGTTCTGTTGAAATCCTGGGTGAAGTGCAGGTTCAATCAAGGGAGGAAGACTGGAGGCAGTATTTTCAAGGCGACAACTGGAGGGTCCATCCTGATTGGGAGT…
OE_1900	ACAGTTTATGTTACTGGCAGCAGGGCTGTATTCTTGGGAACAGATAAAAAGGCACCAGCAGCTGTAGTAGGCCTTCAAATTAAGCACTCTGTTTTTGAAGAGAAATTCTTCAACATCACTTCCAAATGTGAAAACCAGAAGCCTTGTGCCTATACTTGCACGAATGAAGCACTTGACTGTTATCTTTTAGATAACAATGGATTTGTTATAGTGTCCGGGAATCGTAGTCAAGT	ACTTGACTACGATTCCCGGACACTATAACAAATCCATTGTTATCTAAAAGATAACAGTCAAGTGCTTCATTCGTGCAAGTATAGGCACAAGGCTTCTGGTTTTCACATTTGGAAGTGATGTTGAAGAATTTCTCTTCAAAAACAGAGTGCTTAATTTGAAGGCCTACTACAGCTGCTGGTGCCTTTTTATCTGTTCCCAAGAATACAGCCCTGCTGCCAGTAACATAAACTGTACTAGAGTCCTCGGCAGCGTATCTCGTTCCTGCATCGAACGGCACAGAGTATATGAACGCTGTGTCGTTCGAGATTTGGTAGAAGTCGACAGCTCGCTTATAGAAGAGGTCATCGATTGCTCTAGTGTTCACATCGTAGAAAGGTTTTTCGCTGTTGGTCTTCTCA…
OE_28890	CAGGTGACCAGTGTTATGCCAAGCAGACGTGACAGCGTGCCATATGCTTGTGACGTTTGTGAGTACGATTGTATTTTGTGCCTTCAGGTGCCTCATGTGAGCAACAAGGCATGACTTCCGTCCTTCTTAGCTTCTTATTGAATGCTATAACGTGTATTTTATATTTTTGATACCAGGTACATCGATAAAAGTTACAAGTGTAAATAAAGATTAAAAGCAGTCTGCC	GGCAGACTGCTTTTAATCTTTATTTACACTTGTAACTTTTATCGATGTACCTGGTATCAAAAATATAAAATACACGTTATAGCATTCAATAAGAAGCTAAGAAGGACGGAAGTCATGCCTTGTTGCTCACATGAGGCACCTGAAGGCACAAAATACAATCGTACTCACAAACGTCACAAGCATATGGCACGCTGTCACGTCTGCTTGGCATAACACTGGTCACCTGCACACATAAGAACAAGGACTAGCTTGCTTCGACATGTACAAATCAGTTTGGCACAATGCTAGACACACAGTCACATTACATATTTCTGAATTACAAAAAGACAGTGAGGAATGGATCTGAATACACAGCACACCAATAACAGAGAGCACGTTAGCATGTGACCAGCAAAGCCC…
OE_57008	GCTGGGCAAGCAAATTTTAGAGGAACTTAGAACGAGCTT	AAGCTCGTTCTAAGTTCCTCTAAAATTTGCTTGCCCAGCATTAGGTGACAGCATAAAGACTGAACAGACAACTCCAGTATAATCACTTTTTTTTATTGTAATCTTGGTCCACGCTCACTAAGTGTGGATGTACACAAAACAGAGACAAAACACTGCATTTTCTTTTTCTACGGTTCAGTTTCTGTCTCGTCCTTTGTTTTATTGCTGTGAGGTGAATCCCTCTCTTCCTCCACTCTTTCGAGGTAAAACTGAACGGACTTCAATTTCACTGCACTGCTGGTAGAATTTTGGAAAATATATGTACACACATCCGAGATCAAGAAGCCACAAGGGAGGGGAAATACTACATCAAGTACAGGAAAGAAAAAAGAAAAACCTTGCATGATGAATGAGAGTGGC…
OE_57007	GCTGGGCAAGCAAATTTTAGAGGAACTTAGAACGAGCTT	AAGCTCGTTCTAAGTTCCTCTAAAATTTGCTTGCCCAGCATTAGGTGACAGCATAAAGACTGAACAGACAACTCCAGTATAATCACTTTTTTTTATTGTAATCTTGGTCCACGCTCACTAAGTGTGGATGTACACAAAACAGAGACAAAACACTGCATTTTCTTTTTCTACGGTTCAGTTTCTGTCTCGTCCTTTGTTTTATTGCTGTGAGGTGAATCCCTCTCTTCCTCCACTCTTTCGAGGTAAAACTGAACGGACTTCAATTTCACTGCACTGCTGGTAGAATTTTGGAAAATATATGTACACACATCCGAGATCAAGAAGCCACAAGGGAGGGGAAATACTACATCAAGTACAGGAAAGAAAAAAGAAAAACCTTGCATGATGAATGAGAGTGGC…
OE_12838	ACAAGGTGAAATAGTGTAATATGACCCTGCCAGCATGTCATAATCAGCTGCTACGTGATTTAGACGTTGAACATGCAATAAAATGCACTTTGTGAACTTCGCCTACTCTTT	AAAGAGTAGGCGAAGTTCACAAAGTGCATTTTATTGCATGTTCAACGTCTAAATCACGTAGCAGCTGATTATGACATGCTGGCAGGGTCATATTACACTATTTCACCTTGTTTTGAATAACACTCACTCGAACACAGAAAGCGGATGCATGTGCACTTGTTTTTATTTGTTTTGTTTGTTTTTGTCGAAGATACTCTGTATATCTCATGCACTCATAGTGAAAGGGCCCTTTTCTATAGAAGCATGTAGACTAGGTTATATATGATAGATGACACAGCGGTTTAGTGAGAAGCAAGGAATATCAAATCTCTCGCTAAAATCATCGTGCTTCTGTTCTGAAGAGACAGGACCTCCATTTAGACAGAAAGGTGTTTCTATATCCCCTCGTCCACTGCTGTT…
OE_7436	CCCTCTTTAGATTCCATTTCAGTTATGGGAATAAAGTAAACACCACAAAGTTTGCTTTCAATATTCACTTAAAAAATTTTGATGTGCACTTCAATTTATTGCCCACAGTTTACTTAACAGTTTTGTGCTCTTAAATGGTTTCTAAACCGCATGTAGTTACGCTAGGATTCACTTGAAAGCCTTAATCAATGCAATCCATTTCCAATGCATTGGTATAGCCTGAACCACTTAACTCCCCAGCAATGGCTACTGAAAGAATGATAAATAAAGGTACAGGTAAAGGGGAATAAAGGTACAACATGATAAGTTCAGCTTAGTGTTTTGTTCTCTCATTACATGAAAGTGTGCATTACTTTTCAGCCAACCCGTGTATTTTTAAAGATGCGAGAGGACGCTAAT…	GCATTTCAACTCCTCTTTTATTGTCACACTTCACCTGGTGAGACACAGATGTGCAAAAATGCCAGGAAGAAAATAAGAATTTTATACATATATTGCGCTATGATATAACGGCTTCACACAGAAGACAGAGTTTCCCCGCCTGAACGACGCAGTTATGCTTCCACATTTGTTTAATTTCAGTCTGAGCAATGCAGTCATTACTCAAGAGTCATTATTTACAAGACTGCTCTGGAGGAATAACATTGGACATTTTGGGCAAAAAGCATGATGTATGTTGGAATTGCCCTGGGCAGCGCTGCCCTAACCACCTGCAATGTAGTGTACTGGTTATTAGCGTCCTCTCGCATCTTTAAAAATACACGGGTTGGCTGAAAAGTAATGCACACTTTCATGTAATGA…
OE_29467	TTTATATTTTATGATTGTCTGGTATTTTGGACTTTTTAACTGTAAATGTGGTTCTCAGGACATCTCTGATAAGAAGTGCCATATACTTTTAAGATGTGATATTAAAGCCCAATATGTGACTGACAGTCATTTTGTGTGATTTAACAAAAAAAATTGACAATCAAGACATGTTGTT	AACAACATGTCTTGATTGTCAATTTTTTTTGTTAAATCACACAAAATGACTGTCAGTCACATATTGGGCTTTAATATCACATCTTAAAAGTATATGGCACTTCTTATCAGAGATGTCCTGAGAACCACATTTACAGTTAAAAAGTCCAAAATACCAGACAATCATAAAATATAAATGAGCAACTCTCATAATAAGTGAATACAAAAATGTACAATGGCAACATCTTGCAGTACTCCTTGCACTAAGAGTATTTTTTTGTTTTGATGGCCATTCATCCTGCATTGACTAATACTATTGACTTGTATGTACAGGTAGGTATGATAAGAGCAGTACAATTCACTGGGAAGAAGTTAAGGCACAGTGGCTAAAAGACATAGCATGATGTCATATCCATAAATG…
OE_2068	AATGAATCATACTCGTCAGTAGAGCTGTGTAGTAGACTGTTGCTACAAACAAATGTATAAGCATCGTGCTACTGCACTGTACATTTTCACTATTGGCAGAGCCAGAGACTTGTGTCATGCCACCTGGGAATGCTGAAATCTTACTCACCCCAAGGGGAATCTAGCCATGCTAGTGATTTGCATGCAGCGAGTTGTATGATGTGTGTGTGCATTTGTTGCAAAATAGATCATTGGTGTACCTATAGTTTGAGCCTTTGTTCGTTTATTATCTAATGAAACTAGAAATGAACAGCAAATTAAGGAGGTTTACCTATCCATGTCGAAATGGGAGATGCTGGTACCCAAACGGGGTACTGTAAAGCAAAAAATATTTGCTATGATCTTTTGCTATATCTATCA…	TTTCTGCAGTGTGTAGCTTGGAATAAAGGTGCTCTCACTTGCTGATCTCATATTTTTCTGTGGGATAGCATGGGTATCTGTTTTGCTTTAGTGCGTGATGTTAGCTCGATGCGCAAGGCCCAGGGCAGCCACACCAGCCGTACATGCCTATAGTCGTTTCTCCACAGTCGTCACAACCACACCAGCATCCATCACATCACCATCACTCAGCACGATAATGCTTCCATTACAATTCCAATCACCCCACCATCACAACCAGAACATTATGTTGGCGCACTGATGAAGAAGCAGCCACAGATAGGGCATGCTGATCAACCACCAGAGGCGAATGAGTACCCATTCGATGCTTTCTGGAACTGTTGGCACTGTGGCATAATGGTTAAAGAACCAGCCTTGTTG…
OE_10109	AGCACTTCATCACACTTGTACATAGGCTTTCTCCTTTTTTTTTTACAATACACATCATTTTGTTTTCAGCTTGGGTCAATGTCTGTCACATACATCGGT	AAACAGCAGAAGACGAGAGTCAGCTGCGCGATCAGGCACTGTGTGCGTGAAAAACTTCGCGATGGCGTCAAAATACCCGTGTTCTTTCTCTTATTTATTGTCGATTTCAATTATAGGCACCCTCTACTTATCTGTACAAGCACACGTACAGCATGTCACCTGCGGATCGGTGCTGAAGCTTCAGAATGGACAACACAACATACGGCTCCATTCTCACGACATCAAATACGGCTCTGGAAGCGGCCAGCAGTCTGTTACAGGCACGGACCAAATGGACGATAACAACAGTCACTGGGTGGTCAAAGGAAAAAAGGAGCAGATCTGCACCAGAGGGGAGCCCATCnCGTGCGGATCGATGATCCGCCTGGAGCACATGACCACTCACAAAAACCTGCACAG…
OE_3368	ACTCATTTGGGATTTCACCACATTGGAATGCAAGGCGGACGTGGAGTTAGCTACAGGGAATGTATTAACTGATGTACAGTCATGGCCCGCTGAGGGTGCCAGGGGCTCAGCTGGCTTTCATATCCTTGCAACAACCATTCTAAATGTCTCCATGGCCCAGACACTGTAAATAGTCCAGATCAAGGGCCGGTTTGTATCCCCCCCCAAAAAAAAGGCATCTCTGAATAAAGTGATACTCTGTACAGGATTGCT	AGCAATCCTGTACAGAGTATCACTTTATTCAGAGATGCCTTTTTTTTGGGGGGGGATACAAACCGGCCCTTGATCTGGACTATTTACAGTGTCTGGGCCATGGAGACATTTAGAATGGTTGTTGCAAGGATATGAAAGCCAGCTGAGCCCCTGGCACCCTCAGCGGGCCATGACTGTACATCAGTTAATACATTCCCTGTAGCTAACTCCACGTCCGCCTTGCATTCCAATGTGGTGAAATCCCAAATGAGTGTTTCATGGATGTATGCTGCATGAGGTTGGATCACTAGTCCTACTGCTCGTCGATGAGTGGCGTTGCATCTCCTTGAGGTGTAGACTCCACCATGGGGCTCGGTGACTGATGTACAGGGGTGCGTGGAGTTCGCCTACTTGGACCGT…
OE_69306	GATTGGACGGCGTCTCGCATAAATCCTCCAAGGATTTACAGAAAAGAACCCGTTTGCCCATGATATTCCATTGCCACCCAGGCGACGCTCGCTTCCGCTATTGTTTACGATGCGTTGCAGACGTTACGCAGAAAATTGGGGATATCGGTGGCCATGCACGTTGCCTCCAAACGTGCCATTCCTTTTCGGTGTTTAGTTGTTGCTCAGTAACTTCAGTGCAGCTGCTCAATTTAAGGAACACGCGGGCAGTGCAAAAGGAAACATTGCTAGTTGGAGCGTGTATCGTACGCATAGTACTCCTTCAATCGGGTATATTATTATTTGAGTCATTCCACTGTGTGTGTTTCTTTGCAGAATTTTGGTTGTCTGGTGCTGTTGTACAATGGAGAATTTATGTTT…	AACTTTTAATAATATTCTCACTCAAATAAATTACTTTGTACAATCTAAACATAAATTCTCCATTGTACAACAGCACCAGACAACCAAAATTCTGCAAAGAAACACACACAGTGGAATGACTCAAATAATAATATACCCGATTGAAGGAGTACTATGCGTACGATACACGCTCCAACTAGCAATGTTTCCTTTTGCACTGCCCGCGTGTTCCTTAAATTGAGCAGCTGCACTGAAGTTACTGAGCAACAACTAAACACCGAAAAGGAATGGCACGTTTGGAGGCAACGTGCATGGCCACCGATATCCCCAATTTTCTGCGTAACGTCTGCAACGCATCGTAAACAATAGCGGAAGCGAGCGTCGCCTGGGTGGCAATGGAATATCATGGGCAAACGGGTT…
OE_8438	AACGCTGACTGTGGTAAAGCAAGTGTGCAAGAAAAATGTGTGTCATAAAGCGTCGCAAAGACGCGGGACGTGGCGTCATTCTTGTTGTAAAGCTGATCTTATGCCGCCAGAAAGAAAGAAAACAAGCGTGTCACCTCGTATAACTTTGCAGTGATCCCTACGGCTTAAAACTGTGTTCTGTCTCCTATTACCAGTTTCTCTTGTCTTTCTCTTTTAAGCCCTGCAAATCGCTGTATATTTAGCATGTCACTCACATCACCAGTGCTCGTATACGTATTTAATTTTGTGTCCAAGGCTGGGTTTGCTCATTACGACGGAATGAATGGCTAATGAAAATGTTGCTTCTCCATTTGCTATATACAGAGAGAATAAAACGGAAATACG	TTTTCGTCCCCCATCCTTTCGGGTCCAGCTGATAAAAGTATCAGTCAAAGCGTACGGTTACCACTAGCGAGACAGCCGCTTCGTTTTCGTGAAGCGTTCGCCACACGACTGGTCACCCTGCCCGTGCAGTTGCAGGTTCTCCTGCAGTGATTGGTTGGCGTAAGAATGTTTGGCTGTGATTGGCGTGCTGGCTTAGCGATAACCGTCCTTTGGGCATGCTTCTCGGGAGACGGAAGATGTATGCATATTTCGATGAAAAAGCCGGGCGGTGCGGTGGAACTCCACAGGGAACGAAGAGACGTCTTACCTCCAAGGACCGAAGGACAGCAACCAGCTGCATCCTGTGGCGGTAACTTATCGGCGACGTCGCTTCGAAGTCAACTGAGCAGCCCGGGCTTT…
OE_8353	AGAACCATGGGACATATCGGCAACATAACCCACCAAGATGAAAACCGCCATCTTCGGGACTCAACGCTGGAAGATCCCGGGAAAGGTCGCTGACGTTTTAATATGCGGTTCTTCAACGCCGAAGACTAAGTCAAGAATAGCATTCCTTGGTCATGCGGATGCCAGGCGCATTTGTGCTGTTACAGGGACAATGGACTCACTCAGAGGTGTGACTACTTATTCCTTCTGTCTGCTGGACATTGTAGAGTCACACCAGTTCTTCTTTACTGCCCGCTGTGCGGCGCAGTTGGATGCCATCTAGCGTTCATTTAGGAGCTCTGAACGTGATTTACAATTTTAAACGTACTTTGGATTTCTGCTTCAGAGCTTCATGAAACCACGATATACTTAATGTTGTTT…	GTTCGCCCTCCGAACCGCGTCGCGTTACAGGTGGGAGATTTTTTCCCTCCGACATTTTTCGCGACGCCGACACAGCGTGCTACGAACCTCGGGCTGTTTGTGGTCCTCCCGTAAAACCAGGACCGGCGAAAAGTTCCGCGAGCATAGGAGTCCGCCGGCGTGAACCGCTAGTGGTGGATTACCAATGACGTCACGAAGAAGGACACTGTGCGATTGGATGTGTGCGAGGACAGTCAAATGTGGCCTGTGTGCGGTGTTTCTATTTGTTATAGTTTGGACTGAGTTACTGCCATGTGGAACGTGCACAAAACTTCCCATTAGCCCTTCTAATACAGCGGAGATCATCAGGCATAGGCGAGCCTCCTCGCAAGAATGTGGAGGAAACATAACCGCTACGGG…
OE_83380	GGCTCAAACACTACGTGTTCAAGCCAGTGCATCCGTACGGGACCTTTGCGGCCATCCTGCTGACATACGCAGCGAGTTCACTTCTACATGGCCTCAACTTTCAGCTGGCAGCCGTCCTGCTTTCGTTGGGCTTTTACACCTACACAGAGCACGTTCTTCGACGCAAGCTGGCCACAGTGTTTGAAGCGTGCGTGGCGGCCAAGAAGTGCAAGCTCAACTGTGGCCACAAGTACAAAAGCGACCAGCCCACGGTGTTTGCAGTGAACCTGTTGTTCGGCCTTCTGAGTGTCTTCCATTTGGCGTACCTGGGCGTCATGTTCGACGCGCCTACAGATTTGCAGGAGCAGGGCTACAGCATGTGGCACACGCTGTCCAAGTGGTCAGAGCTGCATTTTGCCA…	GGGCGGTGCGACGGACAAGCGGGTCCCATTTGCAGTGTACAGCGGCATCTGCATCTTGAGCGGCCTCTCAGTGTTGCTGCTTCCGGAGACAACTGGAGTGCAGCTACCGGACACCATCCTCGAAGGAGAAGCATTCCAGGCGTAAGCATCTGCCATCACCCTCTGGAGCCTGCATGCAGCGTTTCTTTTCCACAGGGGAACCCCGAAGGCGGAGCAGCCGCAGCAGGACAGCAGCATCACCAGCGTCTGACTCTTCTCGGCCAGGCCGTGTTACCTATGTGACCAGATAAAAAAGGAATGTGCAGGCAGCCACCCAGTGACTGGCAAAATGCAGCTCTGACCACTTGGACAGCGTGTGCCACATGCTGTAGCCCTGCTCCTGCAAATCTGTAGGCGCGT…
OE_22546	GCGGTTGTCTTGTCATATTATAATTTTCTAGCTTTGTACACATATCATTTGGTTTAAAGTAAGAACACATATCACCAGTGCTGTATATGGTTAAGAATATTCTTAGCAGCATGTAGTGTATTTTATGTGCACCATATCCAGACACCTACCCTTTCTAAGCATCACTTGTTTTCCTGGTATCATCTTGCCATTAACTTATCAACAATGAGTGCAAAATACGTTTTTTTGTCTGCAAAATGCAATATGGAATCTGAAGTATTTACAAGAAATAAAATTGTCCTGGCATG	CATGCCAGGACAATTTTATTTCTTGTAAATACTTCAGATTCCATATTGCATTTTGCAGACAAAAAAACGTATTTTGCACTCATTGTTGATAAGTTAATGGCAAGATGATACCAGGAAAACAAGTGATGCTTAGAAAGGGTAGGTGTCTGGATATGGTGCACATAAAATACACTACATGCTGCTAAGAATATTCTTAACCATATACAGCACTGGTGATATGTGTTCTTACTTTAAACCAAATGATATGTGTACAAAGCTAGAAAATTATAATATGACAAGACAACCGCATTTCTAATGGTCATCCACACCATGAATGCCAAACAATGGTGCCTAATAGTTTTTATTTTTTCCCAAAAGTAATTCATATTCAGCATCAATATCATGCCTTAAAAATAACTG…
OE_13385	AGGGCGAGGAGGGTACAGCGGAGGCCGCGGAGGTGGTGGCGGCTACGGAGATGCCTTCGTAAGGGAGCCCGCTCAGGCTTTTCCCGATATATCTGGCCGACAGCTCAAGCAGCAGAGCCCTTGGTGGACAGAAGAATGTGAGGCAACACGCAAGGAGCAAAATCGCACATGGGGCATCTTCCGGAGACACCCCACTGAAGAGAACGAACTGTTGTATAAGAAAGCGCGGGCGAAGGCAAGGTGGACACGGCGACAGGTGCAGCAGATCGATGAAGAAACCAGGCCTTGCAGAAGCTGGAAAATATGGTCTTGTACATAAACTCCCCA	TGGGGAGTTTATGTACAAGACCATATTTTCCAGCTTCTGCAAGGCCTGGTTTCTTCATCGATCTGCTGCACCTGTCGCCGTGTCCACCTTGCCTTCGCCCGCGCTTTCTTATACAACAGTTCGTTCTCTTCAGTGGGGTGTCTCCGGAAGATGCCCCATGTGCGATTTTGCTCCTTGCGTGTTGCCTCACATTCTTCTGTCCACCAAGGGCTCTGCTGCTTGAGCTGTCGGCCAGATATATCGGGAAAAGCCTGAGCGGGCTCCCTTACGAAGGCATCTCCGTAGCCGCCACCACCTCCGCGGCCTCCGCTGTACCCTCCTCGCCCTCCTCTGAAAGGACGCTGGAAATCCCTCTGTCCACCCCAGGACCCGCCACCTGAGCCTCCAAATCCTCCCCTT…
OE_25448	AGAAGCCGCGCCAAGGACTGCTTCCGGTAAAGCTCTGCCCTCCAGTCGGAGAACGTGAGCATAACCACACTCACAGCGACGTTGTTAATGCCGCGCACATAGTTGAAGCATGTCGCCGTTGTTCAACCATCGATCCCCATGTGATGTACACTTTTTAATAAATGTGCTTGTCTGT	TAAAGATATCTCAAGGGAAACGGGATAGCATTAAGACTGGGCAGAGACTGGTGATGTTGTCACTTGCTCAGTGGATAAGGGGCTGACTTGCTTCAACCAAGACCAGAGTCCGGGAAGGGAGTGCCATAATTACAAAGTCAGAGTCAAATGCTCTTGTGGTGAAGTGAGTAAAGAACTACCAACTACAAGCTACCCGCTGCCTCAGACCACAACACACGCCGTACCACCAGGCCTTCCAGAATTACCGCGCGGTCCTTGTCGCTGGACCGAGTGGATGAATGCCGATAGTCCCGATGACGATCCGACTGAAGGGGGAGACTTCGAAACGCTTCAGCTCTTGAAGGATAGCTACGGCGTCTGCAGCAGCGATGACATCCATGACATCCAGTGCCGTGTCAG…
OE_13202	GGTCCTCATCACTGCGCTTCACCAGCTGGACATGAAATTGGCGGAGCGCAGCGCTTCCAAAGTGGGCAGCGTATTAATCCGAATGTGTAAATCCAAAGTGACGTTGGTGCTCTTTTTTGCACGTCGAGGTAGGCACACAGACACGTGAGG	CCTCACGTGTCTGTGTGCCTACCTCGACGTGCAAAAAAGAGCACCAACGTCACTTTGGATTTACACATTCGGATTAATACGCTGCCCACTTTGGAAGCGCTGCGCTCCGCCAATTTCATGTCCAGCTGGTGAAGCGCAGTGATGAGGACCGGCGGGCCGTCAGGCCCGCCCGTGGCCGACCGGCCCGCGGCTCTCACAATGCATCTCCGCCCGACGAGGCCCCAACACCGCAATCTTCACGTCTCGCATCACCTTCCGGCTTGTTGTACCAGGAGAGCACCACATTTAATGTTGGGTGCACCATGAGTTCAGCATGTCGACGTCGGTGAGCCTGGAGGCGTCCGCATCGGCCACGCCGCCCGTGCACAAGATGAACGGGGGCCTGTCCGCTAGGCCTCT…
OE_72082	GGTCCTCATCACTGCGCTTCACCAGCTGGACATGAAATTGGCGGAGCGCAGCGCTTCCAAAGTGGGCAGCGTATTAATCCGAATGTGTAAATCCAAAGTGACGTTGGTGCTCTTTTTTGCACGTCGAGGTAGGCACACAGACACGTGAGG	CCTCACGTGTCTGTGTGCCTACCTCGACGTGCAAAAAAGAGCACCAACGTCACTTTGGATTTACACATTCGGATTAATACGCTGCCCACTTTGGAAGCGCTGCGCTCCGCCAATTTCATGTCCAGCTGGTGAAGCGCAGTGATGAGGACCGGCGGGCCGTCAGGCCCGCCCGTGGCCGACCGGCCCGCGGCTCTCACAATGCATCTCCGCCCGACGAGGCCCCAACACCGCAATCTTCACGTCTCGCATCACCTTCCGGCTTGTTGTACCAGGAGAGCACCACATTTAATGTTGGGTGCACCATGAGTTCAGCATGTCGACGTCGGTGAGCCTGGAGGCGTCCGCATCGGCCACGCCGCCCGTGCACAAGATGAACGGGGGCCTGTCCGCTAGGCCTCT…
OE_28825	ATCCTCCAAAGGAGGGTAGTTTGTGTACAATTGTTTTGTGATGTTAATTGGCATCATTAAAGGTTTCCTAACTATGAAACTTTCATCCTCTCGCAACATGAAGGCCGTGTGCTTCACTGCATGTACCCTCTGCTGTTGCACCACACGTCACGACAGAAAGAGCTGATAGTCGTCACTTTTTTTACCCCCCAACATGCCAGCAGCTGTTAATAGTGGCGAACAGTATGGGATGTTTGGTTTGGACCAAGAG	GGCCGTGATTGTGTGCGCAAGTTTGCTAAACTGTGTTGAGTATCTTAAAGTTGATGTTATATTTACTGCTGTGACTTCATCCTGCAAATATGCACGCCTTGAGACGGGTCGTTGGGTCTCGAATACTTCTACGAAGCGTCGTGTCCGCATCTGTTCAAGGCAGATTCGCGCACACGCCTTTGAACACAGTGATCATGTTCGTGCCTCAACAGCAAGCATGGGTGGTTGAACGGATGGGCAAATTCTTCCGCATACTTGAACCTGGCTTCAACCTTCTCCTTCCAATCGTTGACAAAGTACGTTACGTACAGAGTCTCAAGGAGCTTGCCATAGATATTCCTCAGCAGTCTGCTATTACATTGGACAACGTAACGCTCAATATTGACGGGGTACTGTATC…
OE_45869	GTACAACATATACTAGCACGCATCACAGAACCTATTTTTATATGTATTTTCGTGGTTGATATAATAAAACGCTAACA	TGTTAGCGTTTTATTATATCAACCACGAAAATACATATAAAAATAGGTTCTGTGATGCGTGCTAGTATATGTTGTACATAAACGTTAAGCGACTATGTAAAAAGGGAATGTAAAAGGCAAGTGTGTTTGTGTGTGTACGCGCACCGGTGGGTATCTAAACGTTCCTTTCTTCTTTTGTTCTGGCATGTAAGTCGCTGGAGCGATAACACGGGCAGTGTTGATAGCAGTTTTAGTATGTCGTCGTAGGTCAGTCCCTCGCAGCCGGTCATAAAACAGTGCTGCGAGTTTTAGCAAAAATCTCGGAGAGAATATTCTACGCAGCACAAACGGAGTTTTGCGACGCGTCTCGCAATGGATGTGAGTGATTGGATTCGTCGTTGCAGGGCGGCATTATTGTTA…
OE_70970	GAAGAAGAAGACTGGACCACCCGCCTTGGACCTGTCTTCAGTGGAAACTGCACGTACGTTCATCGACGGTGCTGAGGTCGCTGTGGTCGGCTTCTTCAAGGATGCTGCCAGCAAGGAGGCCAAGGCCTACCTCGATGCTGCAGTTGCCCTGGATGATTATCCTTTTGGCATTGTATCTGACGAAGCCCTCTACAAAGAGCTCAAGGTTGAAAAGGATGGTGTGGTGCTGTTCAAGAAGTTCGACGAAGGCCGCAGTGATTTCGAGGGCGATTTCACCGTCGATGCCGTAAAATCCTTCATTCGGTCCAACAGCTTGCCATTGGTGGTTGAATTCACTCACGAGAGTGCCCAGAAGGTCTTCAGCGGTGACATCAAGTCCCACAACCTTCTGTTCGCCAG…	TGAAGAGTGCAAACTTTGAAGATGTTGTGAAGGAACACAAGCATGTCCTGGTTGAGTTCTATGCACCGTGGTGCGGTCACTGCAAGGCACTGGCCCCCGAATACGCGAAAGCCGCCAAGCAGCTTCCGGAGGAGAACTCCACCATCAAGCTCGCCAAGGTGGATGCCACCGCCGAGACGGAGTTGGCGGAGAAGCCCGAAATCAAGGGTTACCCGACGCTCAAGTTTTTCACTGACGGGACACCCCTGGACTTCAAAGGTGGCAGGACTGCTGACGAGATCATCAGGTGGCTGAAGAAGAAGACTGGACCACCCGCCTTGGACCTGTCTTCAGTGGAAACTGCACGTACGTTCATCGACGGTGCTGAGGTCGCTGTGGTCGGCTTCTTCAAGGATGCTG…
OE_81334	TGTCACAAAACTGAGAACATGGTGTAATTTTAGACATGGAACATGGTTCTCGCAAATGGGGGGACTGAAGAAAGTGTGCTGGTATTGAAGAGTGCAAACTTTGAAGATGTTGTGAAGGAACACAAGCATGTCCTGGTTGAGTTCTATGCCCCGTGGTGCGGTCACTGCAAGGCACTGGCCCCCGAATACGCGAAAGCCGCCAAGCAGCTTGCGGAGGAGAACTCCACCATCAAGCTCGCCAAGGTGGATGCCACCGCAGAGACGGAGTTGGCGGAGAAGCACGAAATCAAGGGTTACCCGACGCTCAAGTTTTTCACTGACGGGACACCCCTGGACTTCAAAGGTGGCAGGACTGCTGACGAGATCATCAGGTGGCTGAAGAAGAAGACTGGACCACCC…	GATGTAACGTGAAGATAAAGAAAATGCCTAGATGAGGACAGTCTCAACCCCCAAAAAATGGTGAAGTGCAAAGGAGAAACAAAACATGAGGGTGATGATGAGACGGGACGCCAAAAAGCTCTTCCTGTCCGCTTTTTTGTCTAGAGTTCGACCCTCATCTTGTCTTCCTTGTCTTCCTCCTCTTCCTCTTCTGCAGCAACCTCCTCCGGCGCAGCCTTGCCGTACTCTCCGTCGCTGTCCAAGAACTTGGACTAGCCTTCCAGGGTTCGCTCCCCATTGTAAGCGACAACCTCGTTGGTGCCCTTCTTGTAGAGCTTGATGGTCGGGAAGCTGTCGACCTTGGTGTGCTCAAGTTCGTTGGCGGTAGAATCCATCTTGGCAATGACAACGCTGTCCACG…
OE_28216	CCCAATGACGGCTGCTCCTCCAGGCGGCGTTCCACCACCCATGGCACCAATGTTCCCTTGGGCTGCAGGAGGGTTCATGGGCATGCCTGTACCACCTCCGCCACCACCACCGCCTCAGTCTGGCACAACAACTACGACTCAAGCACCAGGCACGACTGTTACAGCAGCCTCGACGACCACCACGAGCACGACTGCGACGCGGATGGATCTCGGTGCCCTCGTTGGCCTCCCTGGGCTTCTAGCTGCCCCTCCACCGCCTCCTCCAAGTTGAGGCATGAAATAAGAGTGCTCTTGATCAGAGATGAGGCGTGAGGGGGGGGGGGGGGTATT	CGTGATCGTCATCAATCTCTACTCTTTGTCGTCGCCATGTTCGATTTTCCTTTGCTGTGGCGGTCTTGTGGCGTGGTCTGACTCCATAAATACTGTGGGCGCTTGGAACTCATCACCCCTAGTACGTTACGTTAGTGGACTCGAGTCTGAGGTAACAAAATGGCAACAGGAGCTAATACGACGCCGCTGGGGCGCCCAGCGGCGCCTCCAAAGTCGAGCTCAAACGGTGGTATGTCTTTGTTGAAGCCGAGCTACATGGCCGGCGTCCTTGCTTCGTCGCCACCGACCCTGAATGGACCGCAGAGCAGTCCAGCCCCACCGCCCCTCCCTGCACCTATGCCTCTGATGAAGAGCGAAAGAGATCACGATGAACGGGACAGAGATCGTGAAAGGGAACGT…
OE_2510	AGCTGCGCTCGTACTGATAGGGAAACAAATGCTAGTCGTCAAAATGAAAGGTTCATGTGCTCCGTGTATCTGTGATCAATCCTATAAAAGGGTATTATATGTTTAAAGCGTTCTTGTCTGCTACGGTCGGTGAGAGATTTCACTGACAAAACACAAATAATGAAACGTCGGAGATTTGCAGCTCTCGGATTTTCTGGTCCCAAGGCAAGCGAAATAAAAGAATCCACGCCGCTATTCCTTCCTGCAGTTGTGCCCTACATATCCGACGCTCTGTTTTTCTGTTTCGGTTTCTGGAGAA	CTAAGATCGTCACCGATCTCTGTGATCGTCCGTGTTTTCCTCGGGGTTTGTAACGGCGCAACCTTAAAATCGACAGATTTTTCAACGAAACCGGGGCGCATTTGCGTCCTTGGCCATGGGCCATCTCAAAACGTAATGCAAAAGCGGATAACTTTAATGAAATATGCTTCATAATTTGGGCAAGCCCTTACGGTACGCACTCACTGCAGCCGGTAGTGATGTGCTTGCTCGAGCAGTCTCAACAATTTGACGTTCTCTATACTTACGAGAAGAATCTGTTCACCTAGGTAGGGTTTTTAAAGTGAAACCATGGCGGCTTCGGCCGTGCAATTCGCCCCAGTCGGAGCAAAACCGCAATTCAGCAAGCAGTTCAACATGCGGCGAACGCTTCCATACACT…
OE_59957	TGAAAATATATGGGTGCAGTG	CACTGCACCCATATATTTTCAACCAGGTTTATTTATCGGAACTTTATGCTATACACACAGTTATCCCTGCATCCCACAATAATATCATCCTTGTAGACTATCGGAGATGAAAATACATCTCCTGGAAGGCGATAAGAGGCTAGCTTTGTACCGTGATTGCAGTCAACAACATGCAGTGTTCCTTCCGTGCTTGCTGTGACTAGAGCACCACCTTCTCCAGCTTTTCCAACACAAAATGCTGTGCTGTAGATGGGAGATTCCAAGCTCACAGAGTGTACAACTGATCCGTCGCTTTCCTTGATTACATACAAGTGTTTGTCATGGCATCCAAATATGATGAAAGGCATCTGTTCTGAGTGAAGCACTGGCGAAGAGAAGATGGGTCCACCAACTTTCGTC…
OE_15214	CTGCAATCACGGTACAAAGCTAGCCTCTTATCGCCTTCCAGGAGATGTATTTTCATCTCCGATAGTCTACAAGGATGATATTATTGTGGGATGCAGGGATAACTGTGTGTATAGCATAAAGTTCCGATAAATAAACCTGGT	ACCAGGTTTATTTATCGGAACTTTATGCTATACACACAGTTATCCCTGCATCCCACAATAATATCATCCTTGTAGACTATCGGAGATGAAAATACATCTCCTGGAAGGCGATAAGAGGCTAGCTTTGTACCGTGATTGCAGTCAACAACATGCAGTGTTCCTTCCGTGCTTGCTGTGACTAGAGCACCACCTTCTCCAGCTTTTCCAACACAAAATGCTGTGCTGTAGATGGGAGATTCCAAGCTCACAGAGTGTACAACTGATCCGTCGCTTTCCTTGATTACATACAAGTGTTTGTCATGGCATCCAAATATGATGAAAGGCATCTGTTCTGAGTGAAGCACTGGCGAAGAGAAGATGGGTCCACCAACTTTCGTCGTCCACAACAGATGTCCGCTC…
OE_48273	ACTGAGCAGCTTTGAAGCTCATAAAAAATATATGCACAAAACAGATTAGGCATCTGTACGAAAGTGGCCACTTGGGGACTTGCACCTAACGTATGATATATGTCAGCTGCTTTAGGCCAAGCTCTAGCAAGCTGCGTTAGCCAAGATTTCCTGCAGCTGTTGGTGGGAGGAGGACCTTTTCATTGGCCCTCCCTTTACAAGAAGACCAGCAGTAGTGCTACACAAAGATCCCCCATGACCCAGCGAGAAATCAGCCCTTCTGTAAGACTGCAAGAAAACCGACCATGCTACTGGCTTATGATTATGAAAGACTAGTCTCCACAAAATGGCTACATCTGGCATCTTATCGCCCATGACTGTGTTCACATTTTTTGTTTCTCATTAAGGAGCAGAAAAGAC…	TAAGATGCATGCAGTATTGCAATGAAAATGTATTTACATAAAAATGAACAGACACAATAGGCAATGACCACTCCCTTTCAATAAATATTTGGTACTCAGATTGCTCGTAACAAAAACAGTGTTAACAGGAAGAAATACATGCATCTCCTATGGCAAAAAGAAAGGAACAGGCAGCCTACACACTATTCACACGATCGGGTGAGGTAATTAATCGATTTGATGACACTGATGTTCTCTCATTGACGACCTCAGCTAAAGGTTCGGTATTGAGCATCTGCTGTGGAATATCCTTAGTCTTTTCTGCTCCTTAATGAGAAACAAAAAATGTGAACACAGTCATGGGCGATAAGATGCCAGATGTAGCCATTTTGTGGAGACTAGTCTTTCATAATCATAAGC…
OE_3322	CATGTCTTTGGCTTATGCGGCGAAAAGCGAGTGCACGCTAACTGTTGTTGTTTTTTCTGTGCTGCAAGCACGAGCGGTGCATGTCTACGCATATTGCTCATTTTTTAAACTGTGGCTCGTAGAATTATAGGTAATAAATTTATCGAAGCT	AGCTTCGATAAATTTATTACCTATAATTCTACGAGCCACAGTTTAAAAAATGAGCAATATGCGTAGACATGCACCGCTCGTGCTTGCAGCACAGAAAAAACAACAACAGTTAGCGTGCACTCGCTTTTCGCCGCATAAGCCAAAGACATGGTCGCGAATACGCAACATACACGTGGCCTCCATAATTCTGCACATTATTTTATGAAACTTCGCTCAAAAATGATCTGCAACTGAAATACTCGCGTGCCTTCAACATAAAGTATATCACCCCCTTTCGGGGCTTATCACATATCACTCAGACAACCTCCGCATGCAGTGAAGTGTTGAATGAAGCTTTACACTCACTATCTGCGCATCACGCATTAAATTAATCCTACTCGAAATCACGTGCCACGCTTT…
OE_8025	CATATCTCGATTACAAAAAACTTGTTACGATCGCTTCAAGTATTATTTTCAGTTTTCCCCTTTTTTTTAAAAGTTTTCCAGTTTTTTTTCTTTATGTATTTTAGCTGCTTTTATTCGTCCTTCCCCGCCTCGCCCACAAATTAAACTTCCTTCAAAAACAAACGATAGGTTTTTCGAGACTGCGTCTTCGAGGCCAGTCTTCGCTGGGAGCCCCCTCCCACGAGCCATACGCATTTCGTTACGGACGTCGAACTACAGATATATTTCCGTTGATCCTGCTGTTTATAGGGACCGAGGAAAAAAAAAAGACGTTGAATTTATCTGGTGTTGTTGACTTGCCGGACGCATGTGCCCTGTTACGTTGTGTGTGCGTGTGTGTGTGCGCGTCTGGTGCGTGAA…	TTTTTTTTTCTTCTTTGCCGTCGCGCAGTCGCTCGGAAAAACTCAAAAGGGTTCGACCGTAAAAAGGTACAAAACTTCCACGGGCGCTTTTTTTCGATGACGGTCGCATCGCGTGTCGTGTGCTATTTACAGTGTTTTCACACATTTTTTTTTATACAGGACTTCACGCACCAGACGCGCACACACACACGCACACACAACGTAACAGGGCACATGCGTCCGGCAAGTCAACAACACCAGATAAATTCAACGTCTTTTTTTTTTCCTCGGTCCCTATAAACAGCAGGATCAACGGAAATATATCTGTAGTTCGACGTCCGTAACGAAATGCGTATGGCTCGTGGGAGGGGGCTCCCAGCGAAGACTGGCCTCGAAGACGCAGTCTCGAAAAACCTATCG…
OE_77785	CGACCAAAGTGGTGCTCATATGCCTGTGCCTCGTGGTGGCCGTGGCCCTCTTTCTGGGCCTCGTCGTGCTCTTCTACGTGCACCCAATCTACGAGTGCTCCTTCTGCCACTACTTCAACTGCCTGCCCATCACGCAGGACTTCTGTGACAGTCATCGCATCAACGTCACGCGGCAGGATACGTGATTACGCGGGACACGGGGGGGTTTGTGGGGCGGCGCGCCTTTTTATTTCCTGTTGGACCTGGATTCCGGTGACGCGACGTTGCTTACGCTGGCATTGCGGTGTGGCCGACGAGGTGGGGGCGGGCGTCTTGCTCAACGTGTGTTCTTGAGTTCTCGCTTTGCTCACATGCTAGCCATTCATTTTTTGTTAGCCATGCGTTATGGTGTTACTTTGT…	CGGTAAAAAAAAAAAAAAAAATCCCGGTCGCCACCAAGAGTGAAGGGTCGAATCGCCATCCAAGACCCAAACGGCAACAAAGTAACACCATAACGCATGGCTAACAAAAAATGAATGGCTAGCATGTGAGCAAAGCGAGAACTCAAGAACACACGTTGAGCAAGACGCCCGCCCCCACCTCGTCGGCCACACCGCAATGCCAGCGTAAGCAACGTCGCGTCACCGGAATCCAGGTCCAACAGGAAATAAAAAGGCGCGCCGCCCCACAAACCCCCCCGTGTCCCGCGTAATCACGTATCCTGCCGCGTGACGTTGATGCGATGACTGTCACAGAAGTCCTGCGTGATGGGCAGGCAGTTGAAGTAGTGGCAGAAGGAGCACTCGTAGATTGGGTGCACG…
OE_39514	CTTGACTGTAATAAATCTATTTTAATAAATGCACAAACTTTAAATCCACTGCACAGACAGAATTTGTGGTCTCGTAAGAGTGACTCGTGGGTGTGCGGACTCTGCGCAGAATTGTA	TACAATTCTGCGCAGAGTCCGCACACCCACGAGTCACTCTTACGAGACCACAAATTCTGTCTGTGCAGTGGATTTAAAGTTTGTGCATTTATTAAAATAGATTTATTACAGTCAAGGATGTTTTCGACTTTAGTGCTCGCCCGGTCTTTCCCCCCCCGCAAAAAGAAAAGTTTCCCCTGCTCCTTTTTTATCCCTTTTGTTTAACTTGCATATGATATACGGAGACACTTTTTTTTTTCTTCTTTGCCGTCGCGCAGTCGCTCGGAAAAACTCAAAAGGGTTCGACCGTAAAAAGGTACAAAACTTCCACGGGCGCTTTTTTTCGATGACGGTCGCATCGCGTGTCGTGTGCTATTTACAGTGTTTTCACACATTTTTTTTTATACAGGACTTCACGCA…
OE_14820	TTATTCTGAAATACAGACGGCAGCACCCGTACTGTCTTGTACTCTATCACATATTTTTAATATTGATTGATGGCCGGTGAGAACTGGTACACGAAGTAGC	GCTACTTCGTGTACCAGTTCTCACCGGCCATCAATCAATATTAAAAATATGTGATAGAGTACAAGACAGTACGGGTGCTGCCGTCTGTATTTCAGAATAAGATTTACAGTGCTATGGAGTGAAATTTGCGTTTAATCTGTACATATGGAAGAGACTGACAACTGTAAAGATTAACGTCCGCAAAAATAAAATCAAAGCTAAGGCTTTCTTTTCCTCAAGAGAACATCGACATTCGGCACGGCCACAGTTTTCATCCTGTCCCTAATAGACGACATGGTCCTGTCGTATCCATCGCTTTCCGTTTCAGAAACGACTGATGATGTATCTGCAGAGGCCTCTACGCTACTGTCAGTTTGTGCAGATAAGTTCTGGGCGTAAACGTTCTTAAACGTGTCCCTT…
OE_76789	CTTCTTTAAAAACTGAAAAGGTAAAAGCACACTGCTTGCTATCGGTAGAGAGTTTGACTGTGGCTTTCGAGGCGGCTTTTTTT	AAAAAAAGCCGCCTCGAAAGCCACAGTCAAACTCTCTACCGATAGCAAGCAGTGTGCTTTTACCTTTTCAGTTTTTAAAGAAGGCGCTTTGGTTGAAACCGTCCAAACTACAGACGTGCGCAGTCCAACTTCTTGCTGCTCGACAGGCACAACTATGTATCGAGAATGCTATGCATTGCGAGGAGGCTTGTTTAGTCTAGAGGAAAATAAGAGTCTCCGTACTTATACAGACTGTATCCACAGAGGAGGTCTACAATAGAATATCTGCTCCACCCTCAGTAACTTTATAAAATACATGTCTGGGGCCTCTCCAACGCAAGAGGAACAGGTAAAAAAAAAGAAAAGCTCTGTAGCCTCCACGATCTCTGCTCACATTACAAAAGCTCCCGAGCTTAGCTA…
OE_14467	TATAGTCATTTTTTATAACTGAAAACCCAGTTTTTCACACTCCCTCGCTGGCTTTACCTGATCCGTCTTTTTTTTTTCTGGGATTGCTTTTCTGTGACCATTTCCGGTGACAAACCCTAGACTTATGAAGGGTTTCCTTTTAAAATCATTTTTCATGCATGAAAGTTTTTCTCACTTTCTTGCCTGCTGGATCCGGCACCCGGTGACCCTCAACCTTTTCTGGCATCGAGGCCTGGATTTACAAGGGCTTTTATTTTCAACAACCCGATCGTATAAACCCGGTTTTTGTCATTTTTTTACCGGTGGTATAAGACCCAGTACCCTTAGCATTTTTCAGTTACATGCGTGACCGCGCGTAGGAAGTGTCCCGTCCCCCATGTTACTATTTTCTTGCAACGT…	AAAAAAAGCCGCCTCGAAAGCCACAGTCAAACTCTCTACCGATAGCAAGCAGTGTGCTTTTACCTTTTCAGTTTTTAAAGAAGGCGCTTTGGTTGAAACCGTCCAAACTACAGACGTGCGCAGTCCAACTTCTTGCTGCTCGACAGGCACAACTATGTATCGAGAATGCTATGCATTGCGAGGAGGCTTGTTTAGTCTAGAGGAAAATAAGAGTCTCCGTACTTATACAGACTGTATCCACAGAGGAGGTCTACAATAGAATATCTGCTCCACCCTCAGTAACTTTATAAAATACATGTCTGGGGCCTCTCCAACGCAAGAGGAACAGGTAAAAAAAAAGAAAAGCTCTGTAGCCTCCACGATCTCTGCTCACATTACAAAAGCTCCCGAGCTTAGCTA…
OE_12554	AAAATAAAACGAGCAGACGAGCGTGTGATACCTACGACAAAAATCTCTGTGAAATAAATGATATTTCTTTGGCTGTCGCATGTTTTTTGTGTGTCACGCGTCTGATAACCCTGTAATGAAAGAGCCAATGTGACCAATAAAGTAACTAAATGAATGTCTGCCAATGCTGGTTAACTTGATGTCTGCTTTTACGAGCGCGCACATCCCCCAACGCACAAAGAAGAAGGGGGGAAAAACGT	ACGTTTTTCCCCCCTTCTTCTTTGTGCGTTGGGGGATGTGCGCGCTCGTAAAAGCAGACATCAAGTTAACCAGCATTGGCAGACATTCATTTAGTTACTTTATTGGTCACATTGGCTCTTTCATTACAGGGTTATCAGACGCGTGACACACAAAAAACATGCGACAGCCAAAGAAATATCATTTATTTCACAGAGATTTTTGTCGTAGGTATCACACGCTCGTCTGCTCGTTTTATTTTCAAATTCGAGCTAAAGCTCGATACCTTATTTCCAATTCGGACAGAAAGCCATGCCAGGAATGTTACTCTTGGAGCAATCACGAGCAGCAGCATAGCAATCAGATTGCCTCGCCCGTAGCCTCGCACATAGGCAAGAGTGAAGGCGGTCACGGTGACCTCT…
OE_3077	ACGGCTCCAAGAGCGGTGGAAACATCATCCTTTTTTCCTGTCTCATTGCTGTACATAAACTACTTCATTACTGCTCCTTCGTGCGCTATCATGTTGTAATAAAAGACACATTTGTACGTCGATGTCTCGCGTGCTTAGAAATACCACATATTAGAATCGTCACCATACACAACGAGTGACAAGCGTTCTGTCATCGTTGCAGCCTCGAACCGCCAACAGGAGATGTTGACTAAATAAAA	GTCGTATGACTTCTTAAAAAACCGGATCCCACACGCCTTCGCGGTAAGACAACAGGAAGCGCAGGTCCTCGTCTGCTTCCCCGACAGGAACGCCGTCGTCTGCTGCTACACACGCGCGCAGAAGTACATGAGAGCAGAAGACAACCACCATCTCACGTCACGGTGTGGCTTTAATTGCGCCAATGAGGAAGAGGTTATCATCGCATAAACTGCGCTGGGTCATTGTGATGTAGTTTCCTTTTGGGAAGTGTTGACATCCGAGAAAGTGAACAAAAGTACGCCGTAGAGGATACTTCAGACACCAAGGATCAGGCATCGGACGTGACAGACCGCAGAGCCACTGAAGGCTCCATCATCTCATCGAGTTGCGTAGCAGCCGCACCGATCATAATGGGTGCC…
OE_83746	TGAATTGGTGTCATGCTGTCAGCCCAGCATATATTTTTTTAGCAGTCTCTCCCTTTAAACCACACATAGAAGGACATATTAAATCCTTTGAAATCACTTCCTCAGTGCCATTTGTTCCCAATAAAT	ATTTATTGGGAACAAATGGCACTGAGGAAGTGATTTCAAAGGATTTAATATGTCCTTCTATGTGTGGTTTAAAGGGAGAGACTGCTAAAAAAATATATGCTGGGCTGACAGCATGACACCAATTCATGCCTCATGATGTTTCAGTTGACGCAATTCGTCAGACCAAAATAGTGCTGATGCATTTCGTCCCTTGTGCTACTGCATTTGCTTCGTTTATAAAATAAAAGTCATTTCAAAAACTGATAATAGGTACTGGTTGTCACGGATCAAAGCAAAATGTTTAAGTGTTCCTTTACTACTTTTTGCAAACAGTACAAAGTGCTACTGGGCTAGAAAGAATCGTGTCTGCTGGATGTCTTCAATGCCTTTACATGGAGGTTAAACAGCAGCTAACTGAGG…
OE_7941	AAATTTTGCAACAGAAGTTCTCAGCTCAAATGTTGCCACTTTTTGACATGGTGATGCAGGTGGTAGCTGGGCTTGTCAATTTGTCCAAGCCTATATTAGCATCCAACAGGTTTTTTGCACAGCAGTAATGCAATATGTCTTCCACTCAACATATACATAGTACTGTTTGATCACCGGTGC	GCACCGGTGATCAAACAGTACTATGTATATGTTGAGTGGAAGACATATTGCATTACTGCTGTGCAAAAAACCTGTTGGATGCTAATATAGGCTTGGACAAATTGACAAGCCCAGCTACCACCTGCATCACCATGTCAAAAAGTGGCAACATTTGAGCTGAGAACTTCTGTTGCAAAATTTTGTATGCTTTCAGTCGTTGAATACTTCGTTCCACATGAACTCGAGCACATGCAATTTCTTGATTGCGTAGGGCATCCAGTTCGCTCATTTGCTTCCGCTGCTTTAAAAAAGGCGGCCTGATTAGTTCCAGGTTGGCATCATTACACAGTGTATCTATTAAAAATCCTTTGTCTACCATAACATGGTCCTGAAAAGGTGTGCAAAGTTCAAGCACACCTG…
OE_57898	AAATTTTGCAACAGAAGTTCTCAGCTCAAATGTTGCCACTTTTTGACATGGTGATGCAGGTGGTAGCTGGGCTTGTCAATTTGTCCAAGCCTATATTAGCATCCAACAGGTTTTTTGCACAGCAGTAATGCAATATGTCTTCCACTCAACATATACATAGTACTGTTTGATCACCGGTGC	GCACCGGTGATCAAACAGTACTATGTATATGTTGAGTGGAAGACATATTGCATTACTGCTGTGCAAAAAACCTGTTGGATGCTAATATAGGCTTGGACAAATTGACAAGCCCAGCTACCACCTGCATCACCATGTCAAAAAGTGGCAACATTTGAGCTGAGAACTTCTGTTGCAAAATTTTGTATGCTTTCAGTCGTTGAATACTTCGTTCCACATGAACTCGAGCACATGCAATTTCTTGATTGCGTAGGGCATCCAGTTCGCTCATTTGCTTCCGCTGCTTTAAAAAAGGCGGCCTGATTAGTTCCAGGTTGGCATCATTACACAGTGTATCTATTAAAAATCCTTTGTCTACCATAACATGGTCCTGAAAAGGTGTGCAAAGTTCAAGCACACCTG…
OE_34432	TTCAGTGTGTTTGGTCTACCCACGACTGTGGTGTGAGCTTGTAAATAAATCTGGTTTTTGTTGGAGTTTCTCGAATCGTTCATCAGTGGCACATCAGCAGAATCATAGTCGCTCACTGAGGGGCTTTTTACAGCGGCAGCTATAAACCTGATGTTGTCCTTATTTTGCTGCATAGGGCCTTCGTCCTATCCAAGCCATCCTACGAAGAGGAGGCTGAACGTGCTTCGAGAGAGCGCCACTGCAAACACTGCAATCACGTGAGTCGATAGTGCGAGC	GCTCGCACTATCGACTCACGTGATTGCAGTGTTTGCAGTGGCGCTCTCTCGAAGCACGTTCAGCCTCCTCTTCGTAGGATGGCTTGGATAGGACGAAGGCCCTATGCAGCAAAATAAGGACAACATCAGGTTTATAGCTGCCGCTGTAAAAAGCCCCTCAGTGAGCGACTATGATTCTGCTGATGTGCCACTGATGAACGATTCGAGAAACTCCAACAAAAACCAGATTTATTTACAAGCTCACACCACAGTCGTGGGTAGACCAAACACACTGAAACTCGCTCTGTGGACGCTTAAATGATATCACGCGTGATATGTGGAACATTATGGAAGCGACGACAATTACTCAGATTGTCGCGAAGTCAAATCGACGACGAGCGAGAAAACAACACTAATAGG…
OE_30467	GAATGTCAACGGAGTGAACACCCAGGGTGAAAACATCGCTGATAACGGGGGCGTCAAGCAGGCGTTCCGTGCGTACAAGGCCCACGAGCAAGTCTCCGGTTTCGAGCCCCATTTGCCTGGATTGAACCTAACGCACGACCAGCTCTTCTTCCTGACATACGCTCAAATCTGGTGCGGCAGCATGCGACCAGAACACGCCGTCAATACAATACGTACTGGTTCACACAGTCCAGGACGGTTCAGG	CCTGAACCGTCCTGGACTGTGTGAACCAGTACGTATTGTATTGACGGCGTGTTCTGGTCGCATGCTGCCGCACCAGATTTGAGCGTATGTCAGGAAGAAGAGCTGGTCGTGCGTTAGGTTCAATCCAGGCAAATGGGGCTCGAAACCGGAGACTTGCTCGTGGGCCTTGTACGCACGGAACGCCTGCTTGACGCCCCCGTTATCAGCGATGTTTTCACCCTGGGTGTTCACTCCGTTGACATTCATGTTGACTTCAGGCAATATGTAGCGGCTGTACTGGTCCACCATGCACTGCGCCTTTGTTTGGAACCTCTCCAGAGCCTCGGGCTTCCACCATTGTTTTAGATTGCCGTGCTGATCAAACTGACGTCCTTTGTCGTCGAAGCCATGAGTGATTTC…
OE_83435	TCCGGTACAAAGTATTGTAAGTAACACCTATTAGTGTTGTTTTCTCGCTCGTCGTCGATTTGACTTCGCGACAATCTGAGTAATTGTCGTCGCTTCCATAATGTTCCACATATCACGCGTGATATCATTTAAGCGTCCACAGAGCGAGTTTCAGTGTGTTTGGTCTACCCACGACTGTGGTGTGAGCTTGTAAATAAATCTGGTTTT	AAAACCAGATTTATTTACAAGCTCACACCACAGTCGTGGGTAGACCAAACACACTGAAACTCGCTCTGTGGACGCTTAAATGATATCACGCGTGATATGTGGAACATTATGGAAGCGACGACAATTACTCAGATTGTCGCGAAGTCAAATCGACGACGAGCGAGAAAACAACACTAATAGGTGTTACTTACAATACTTTGTACCGGACCTGTCTCGATATGTACCCCATTGCACCTCCTCTCCATACGGGGACACTTCCGCGAACATATGGCGATATATACAATTTGTACAGCTCCATACGTGAACATCGGCATTCTCAGGAATAAAATGCATTTAAGAACAGTCAGACAGTTTGTTAGTGCACAGACACTAAACAATAGGAGAAGAACAACAACAATA…
OE_13955	TCAGACTAACTAGTGTGCTTGAAGAACTGGTGGATTTATTTAGCAAACAGTGATATATAGTCCGTCCAGTTTTTTGATGGTGTCATAGTTCCTTACATCACAGAGTTGTGGCATGTGCAAATTGATAAATT	AATTTATCAATTTGCACATGCCACAACTCTGTGATGTAAGGAACTATGACACCATCAAAAAACTGGACGGACTATATATCACTGTTTGCTAAATAAATCCACCAGTTCTTCAAGCACACTAGTTAGTCTGAGCAAAGCCCTTTAGAACTCTCCTGGTGGATGAGTTTTAGTGTGTGTTGAGAGCCTAAGAACTCGTCCAGTGGCCGAAAGCGTCATGTGTGGGAACACACCGCAGGGTGCGAAGATCAGGGAGAAGATATGTCACCACTCATGCATGGTATGGCAGTAAGACAACGATTTGGCACAGACTAACTAGGTCCCTAAAGAGTAGAAGTAGCATCTTCATTAAATGTGGTTCTGAGCCGCATACAGGAGTGATGGCGGAAATGCATTGTCAAA…
OE_2088	ACAGTTTTGCTATTTCCTGTACAGGTTTTTTATAGCTCTGGAAGATGCTTCCAGCCACAATTGGTGTTTTGCATTATTTGTGTACAGATCATGTACAGTATTGTGTATTTATAGTGGCAATTAAACGACTTTCTTCTTGGTATGCTTTCTCCTGGCATTCTTGGCTTGGAGCCTTGCTTTGCGCTGCCGGCCCTTGAGGATTTCTTCTTTGGTGCGCAGTTCCCTGCGGATGCCTTGGCCTTTGTTCTTCGCAGGGCCACGGTGTCGCTTACCGAGTCTCTCGCAGGCTGATGTCCTGGGCTCACCGTCTTCTACGTCGTCTATCTTGGACTTGTTCTTCCATTGTTTATAGATGTCCGTCTTGTAAGAAGCTGGAATCCAGGCCCCGCTCTCAGTACG…	TCCTCTTGTGTCGACCTCATTTGGCTTGAACATGGTGGCTGGTTGATTTTGGAAAGTTTTTTCTACTTTCGCGAATCGCAAAATTCCTCGAGGGATCTGATGGATTTTTTGAGATGCGCTGAAGAGTATTTATCAATGCATTCGCACTGCGTGATACCCTTTCACTGAAAAGTGGGCGTCCATGGCAGGACGTGAAGGCCGCAGACGCTTCTCTCTACGTCGTCTCTTTGGTTCCTCTTCCTCTATCTTGAGCAGACACACCCTTGGCAGCAGGGCTTCTCGACCTGATGCAGAGGGAGCCTGTCGAGACGCTCGCCGAGGGCCTCTTGCAAAGGAGCCATCGTGGGGATCGGCACATCGCTCCCTGGACAGCGGGTCCTTGTGGAGCTGTTCGGATGG…
OE_46334	ACAGTTTTGCTATTTCCTGTACAGGTTTTTTATAGCTCTGGAAGATGCTTCCAGCCACAATTGGTGTTTTGCATTATTTGTGTACAGATCATGTACAGTATTGTGTATTTATAGTGGCAATTAAACGACTTTCTTCTTGGTATGCTTTCTCCTGGCATTCTTGGCTTGGAGCCTTGCTTTGCGCTGCCGGCCCTTGAGGATTTCTTCTTTGGTGCGCAGTTCCCTGCGGATGCCTTGGCCTTTGTTCTTCGCAGGGCCACGGTGTCGCTTACCGAGTCTCTCGCAGGCTGATGTCCTGGGCTCACCGTCTTCTACGTCGTCTATCTTGGACTTGTTCTTCCATTGTTTATAGATGTCCGTCTTGTAAGAAGCTGGAATCCAGGCCCCGCTCTCAGTACG…	TCCTCTTGTGTCGACCTCATTTGGCTTGAACATGGTGGCTGGTTGATTTTGGAAAGTTTTTTCTACTTTCGCGAATCGCAAAATTCCTCGAGGGATCTGATGGATTTTTTGAGATGCGCTGAAGAGTATTTATCAATGCATTCGCACTGCGTGATACCCTTTCACTGAAAAGTGGGCGTCCATGGCAGGACGTGAAGGCCGCAGACGCTTCTCTCTACGTCGTCTCTTTGGTTCCTCTTCCTCTATCTTGAGCAGACACACCCTTGGCAGCAGGGCTTCTCGACCTGATGCAGAGGGAGCCTGTCGAGACGCTCGCCGAGGGCCTCTTGCAAAGGAGCCATCGTGGGGATCGGCACATCGCTCCCTGGACAGCGGGTCCTTGTGGAGCTGTTCGGATGG…
OE_83352	ATTCTTTCTCGGAGCATGTTCATATCCTTCGCGTTTTTAGGCGCGGAATCATGCTGAAGCAAGGCCTTAGACGACCATCGAAGGCTTCAGAAGACGACCATTTATAAAGGTCACATTTTCCGCGAGAAGAACCAATGTAACTTTCCCACACCCATGTGCACTTCAGTTCAGTGCAATGCACTCGTGAGCCTTAATTTGAAACAGTACATAGAGGATAACAAAGGGGATAACGAGGGACCGAGTGAACACAGGTTTGGCAGAGGTTTCGGCATGTTCTTTTATGCTGGGCCAAATATGCCTTCTTATGTGGCCTACACACTTTTCTTTGACAAGTAATGTCGGGGATGATTGCTCGCGTGGTTTCTTCTGTGTGTTCCGTGATCCCGTACTTGATGATCA…	TGAACATGGTGGCTGGTTGATTTTGGAAAGTTTTTTCTACTTTCGCGAATCGCAAAATTCCTCGAGGGATCTGATGGATTTTTTGAGATGCGCTGAAGAGTATTTATCAATGCATTCGCACTGCGTGATACCCTTTCACTGAAAAGTGGGCGTCCATGGCAGGACGTGAAGGCCGCAGACGCTTCTCTCTACGTCGTCTCTTTGGTTCCTCTTCCTCTATCTTGAGCAGACACACCCTTGGCAGCAGGGCTTCTCGACCTGATGCAGAGGGAGCCTGTCGAGACGCTCGCCGAGGGCCTCTTGCAAAGGAGCCATCGTGGGGATCGGCACATCGCTCCCTGGACAGCGGGTCCTTGTGGAGCTGTTCGGATGGCGGTCGACTGGAGTGCCCCTTGTGCC…
OE_56823	ACCTAATTGAAGCTGTCGAGGAGCATTCACATTATAGGAATGTCGCAGCTAAAGAACAGTTTGTAGGGCGCCATTGTGGTCAACTTGCAAAATCAGGTTCTACTTGTGCGCGTTCTTAAGTGGTGGCAGTAAGGACAGCAACCGTGTCGAGCTTTCCCTCAAGAGGATTAATCAGCTGCATGTATTTCGCAAGAAGAAATATGCCCTGTTTTATATTTTCCCCTAGGTTTCATGGAACCCGTTTTTCTTTTATGGTTAGAATTTTAAGTGAAGCCTATTCGAAGCAAATGCCGCCGTGGCGTTCAGATGCCACCAGCCACATTTCCTGCCGAGTGAGGTGGAACTGTAAAATATAACACTGCCCACAGCAGTTGGTCACTCAGCCTCTTTCGTTAATGT…	TTTTTTGAGATGCGCTGAAGAGTATTTATCAATGCATTCGCACTGCGTGATACCCTTTCACTGAAAAGTGGGCGTCCATGGCAGGACGTGAAGGCCGCAGACGCTTCTCTCTACGTCGTCTCTTTGGTTCCTCTTCCTCTATCTTGAGCAGACACACCCTTGGCAGCAGGGCTTCTCGACCTGATGCAGAGGGAGCCTGTCGAGACGCTCGCCGAGGGCCTCTTGCAAAGGAGCCATCGTGGGGATCGGCACATCGCTCCCTGGACAGCGGGTCCTTGTGGAGCTGTTCGGATGGCGGTCGACTGGAGTGCCCCTTGTGCCTGTTGGAGCTTCCATCCGAGTGCTTCCCTCAGCTCACCTCCTGTACCCATCGTGCCTGCTGCGACTGCCTCAGACAGT…
OE_3447	GTCATTAAAGTGAAGTTGCTC	GAGCAACTTCACTTTAATGACTGTACGTCCCCACTATGTACACAAGGTGAAAGTTGTGGGTGAAAGTACTCTCTCGACAATTGTACTCCCAACTTGAAAAGGCATCAGTGGGGAGGGGGATGCGAAAGCGGGGAAAAATGTTAAAAATAGATTCTGCACTTCTTATATACAGTGTGTGCTGGGGCTCGATCGACCTACCAGAGGCACTAATACAGGCTCCGAGAAACACGGGGGGCCAGCGAATACTCGTTGTGAACAAAATCTACGCTAGCTTTTGATTACTCCTTTTTACATCCGCCGAAGAGACAAAGGGGGTTACCGGGATTAAGTTAATAATGCGTGGTTGTGAAACAATGTTAAAGCCAACATGTAACAACAACGGGGGCGAGGGGGAACGCC…
OE_26853	ATTATGGCAATTCATACAGATAATAAAAAGTACACAACACTGCAGTTTGTAGTTTGGACACGTGTGTTTTGTGTTCAAGCAAGTGCATT	AATGCACTTGCTTGAACACAAAACACACGTGTCCAAACTACAAACTGCAGTGTTGTGTACTTTTTATTATCTGTATGAATTGCCATAATGCAGCTAACACTCGCAGATTTACAGAAATGGTTCCACGCATTCCACTTCGATACTAAATACATAATATATAACATGGTTACAAAATAAGATGGGGGCACAATGATGAAAGCAAGAGTGTGCAACTCCAGGAAGGTGTGGGCAGCAGCAGAAGCAGCAGCAGCAGCATGTGACCGCAGGCCTGGTTGCATAGAACACTTATCCCTTGCACCAATAACCTCCGGACTAATTATCGCACACAAGCTTCTGGGACTCCAAAGCATGCATGCGCCATTGTCTTCACTGCACGGCCACGTCTACTTCAAAGTGGTG…
OE_9126	TTGAAGAACTAAAGGTGGGTAGTATCTATTAAGGAAGTACTCACTCAGTGGTAA	TTACCACTGAGTGAGTACTTCCTTAATAGATACTACCCACCTTTAGTTCTTCAAAAGGCTAAGCAAATGTCTCTCCAAGCACTTGGCTGAAAATGCACTCAAGTTGTAAAACCATATATTTATTGTTCATTCTGAGATTGGGTCACTGTGTTTTCCTTTCACAGCATTTAGAAGAAAACATGGAACAAATATGTCCATAGTGTTTCATAGCATTAGTAAAGCAGGATTAGGATGGTGCCAAGGAGATAGGTTCTCCTGCAACAGATATGCTGAGGCCAACTTGATCAATGTCAACCTTGTGGACAGTGACTCTCTCCATGCCTTTGGTCGAAGACAGCAGTCCCCTGATGAAGTCCAGCATGTTAGGCTTCTTGGTAAGTACACATAAGAAACCTCCTC…
OE_26277	AATACTCTGCCACACTGTACGAAGCGAGTTTCGTTTTGCATATTTAATGTCTTATTCTCGTTGCTGACCGATGCTGTGTTATACTGAACACTGCATCCTACATGATGTATATCCATTTTTCATAACAAATCATCTTTCGTTGTAATGTATAGGTCGGTCTTCTCTCGTGTCGGTTTAAAGCAAATGAAGCCTATGCAATAAAGCTGTTTA	TAAACAGCTTTATTGCATAGGCTTCATTTGCTTTAAACCGACACGAGAGAAGACCGACCTATACATTACAACGAAAGATGATTTGTTATGAAAAATGGATATACATCATGTAGGATGCAGTGTTCAGTATAACACAGCATCGGTCAGCAACGAGAATAAGACATTAAATATGCAAAACGAAACTCGCTTCGTACAGTGTGGCAGAGTATTTTGCCGATGCATATCAGTCGTACTTGCATAACCAATGGGTATAATTTATTTGTCACACAGCATGTACCCGTCATTAACGTGACCTCTTCGTCTGTTCCGGTTGACTAGGCTGTAGGACCAGGCTGTCAGGCCTGCTGGGTCCCACGTCCATAATAACTGCCAGCATGTCTTCCACGAATACATGCAACA…
OE_12578	TGCCACACTGTACGAAGCGAGTTTCGTTTTGCATATTTAATGTCTTATTCTCGTTGCTGACCGATGCTGTGTTATACTGAACACTGCATCCTACATGATGTATATCCATTTTTCATAACAAATCATCTTTCGTTGTAATGTATAGGTCGGTCTTCTCTCGTGTCGGTTTAAAGCAAATGAAGCCTATGCAATAAAGCTGT	ACAGCTTTATTGCATAGGCTTCATTTGCTTTAAACCGACACGAGAGAAGACCGACCTATACATTACAACGAAAGATGATTTGTTATGAAAAATGGATATACATCATGTAGGATGCAGTGTTCAGTATAACACAGCATCGGTCAGCAACGAGAATAAGACATTAAATATGCAAAACGAAACTCGCTTCGTACAGTGTGGCAGAGTATTTTGCCGATGCATATCAGTCGTACTTGCATAACCAATGGGTATAATTTATTTGTCACACAGCATGTACCCGTCATTAACGTGACCTCTTCGTCTGTTCCGGTTGACTAGGCTGTAGGACCAGGCTGTCAGGCCTGCTGGGTCCCACGTCCATAATAACTGCCAGCATGTCTTCCACGAATACATGCAACACGC…
OE_16587	GACTACGATGATGTCTACTTCGTGAGTGCCGAGGAGTTTGAAAATGCCATGTCCGATGATTTCTGGTAAACTGACGCAAGTGCCTCATGGCGTGGGACATTTCTCATCCCATA	TATGGGATGAGAAATGTCCCACGCCATGAGGCACTTGCGTCAGTTTACCAGAAATCATCGGACATGGCATTTTCAAACTCCTCGGCACTCACGAAGTAGACATCATCGTAGTCAAATCGTCGACGACTCACAAACCGATTCATTGGAATCGATCTGAAATTACGTATTTTAAGCTGGAGTATGTTGTCCGGAATCCACGAGGATTCCACCTGGCTCACACATCTGATGTAGGCCTTGGACGTCTTCAGTAGCGAATCGTACACAACCCATTCGGGTTGAATGCGAAAAAGTGCGCTCGAAGGGTGGATGGAGACATCCTGAAGATCGACAACGGTCTTGTGACTTGCAGCGCGACCTCTCGCAGCCAAGGCGTAAAGTGGATTCTTCGCCGCAATGTTT…
OE_27404	GCAACCGAAGCAGGAGGCTATTTTTCGAGCGCCCATTGCATTGTTTTGGTCTCGGTGTTCGACGACTGCCGAGATGCACACGGTCGAAACTGATATGGGATGTTCTTTGTTACTCCCAACGTTATTGATTCGCTAGCGTTTCACTACACCTAATTCTCTTCGAAAACATGAACCGCTGGTCACGATTAGTGGGCAACAATGAATTCAGACTGGTAACGGCGTGCATCAGTCAAAACTGAGTTCACTACCACGCGAGAGAGTATTCGGTGAGAGTACGTTCAAAATCATAGAATACTTTCGAGCGACGTTAAAAGAGAAAGTGATGGAAACCAGCGTCTTTGTATTTCAGGTTGTTTTAATATAATGAAGAAGAAAACGTACATGAGATTTATGAGCCAG…	GGAATAAGAAGCTTTTCGGGCTCCTTTTGCAGCGGGTTTACGAATCACCCGTGAGGCCCCGGCAACCCAACCACCAGCAGCTCCACACAGCAGCGTGCCGGCCGCCGTAACATGGACACTTCACCAACGTGTGACTACGAAGTGCCCGCTTATATGTTCTCGATGTCGTGACAGATTGCCGTGCGCGTATAAACGGGCTCCATCTCCGGAGCATCTCTCCGAGTGGGCATCGTTGTTTTCAACATCCTTTCTGAATGTGCGGAGACGACGTCTGTTGTGCGTGTCAACGGTGTGGATAACGATTGTGGTTGTGTGTTGAAACAACGTTCGGTGACATCGAAGCCATTTCACGCTGCTAATATCCACGTGGAAACACGGATTTCAACGTCTTCACTTTCC…
OE_12917	AGATGGACACAAACATCACGCAAAACACTGTAATTTTTAACACACAAACAACTTTGCTTGCATCCCCAGCTGTAGCAAATTGCACAGACCAAAATGTGGATCTGGTGTTAGGCATACAAGTTTAAGTCTGCTGTATACTTGCTCTATGTTAGTTCCTCAAATCATGCTGGAAATAGTTTGGTTGTTGGTCACAAAGGGGGCATCCACAAAACACAGCATTCCATGAATGGTCTTGAAATGTTCTTGTATGTGTCGCGATAATATGACCGTGCTTGACATAGGAATGATATTTTATGCTGGGTTTTATTTAATGTTTGTTTTAATCATGTGTTAGCAATTGGGTAATCATTACCAAGTGAGCGAAGCTCAAAAAGGACTCTTTAAAGTGGATGCAGCATG…	GCTCACATCCGTGACGTTTCGAGTGACGTCGCCGTCATCAGCATTCCGCCATTTTTCCTATGTGGTTCAAGTTTTCTTTTTTGGTCTATGAACTGGCCATAATGCCAGCCGGTTCGCAGCTCAGCTGAATGAAATTAGACGCCCAAGAACCTTACCATTGTGGTGAAATTATTGTGCACAAGATTCGTCGGATGTGAAGGGCTACATACTGAAAAAGGTGGTCCTCCTGCGCCGAGACTCTGTCACTTGCAGGGTGGTACCGACTTTTAGGCTTATTCCTTGCACATCGCATCACTTTTTGGCTACCAAGCGCCGAAATCAAGCATTTATAAGGAGCTAGTAGACGGTCAGGAAAAAAATTGAGACCATTGGCAAGATGACAGCCATGTCGCAGGAAGA…
OE_96492	TTCTACCATTTGCCCTGATGCGAGACTGTGGTTTCTAGTCTCTGTAGCACCTGCTGAAGGTTTTTTCTGGCTTTTATAAAATAAAAGATCAGCCACACAAATTATGCTATATGCTCGCTGTAACAGTGTGTTAGCACATGCAGGGCTTAGCTTTGTGTTTTTGACTTTGACTATGTTTCAACTCCTCTGGCAAGGGAACACTATATGAGCTGCGCAGCAAATACTGCATTGGAAAATGTGATATTGCAAAGCTTCAATGACCCTATATTTTCTTTTGAACGTTGATGAGATGCTTGCGCAAAAATAAATTGT	ACAATTTATTTTTGCGCAAGCATCTCATCAACGTTCAAAAGAAAATATAGGGTCATTGAAGCTTTGCAATATCACATTTTCCAATGCAGTATTTGCTGCGCAGCTCATATAGTGTTCCCTTGCCAGAGGAGTTGAAACATAGTCAAAGTCAAAAACACAAAGCTAAGCCCTGCATGTGCTAACACACTGTTACAGCGAGCATATAGCATAATTTGTGTGGCTGATCTTTTATTTTATAAAAGCCAGAAAAAACCTTCAGCAGGTGCTACAGAGACTAGAAACCACAGTCTCGCATCAGGGCAAATGGTAGAAAATATCGTGAAAAGCACAGCCTACAACCAAGTGATATGAACCATGTCTGTTTCTTTTTTTGCAGGAGCAGTCACCATTAAATTTGTG…
OE_58260	CAGGCAGCCATGATGGGTCCTGGAGAATGTATAGCAAAGTTGCTAGAGGATTTATGTAGAAGCACATGAAGGGAGTCCGATATTATTGCGTGTATGTGTTCTTGCCCTGCCTGTCATGTACACAAGGCAAAATATTGTAGGACAACTGAGGTCATGATCTTGCAATGCCAATAA	TTATTGGCATTGCAAGATCATGACCTCAGTTGTCCTACAATATTTTGCCTTGTGTACATGACAGGCAGGGCAAGAACACATACACGCAATAATATCGGACTCCCTTCATGTGCTTCTACATAAATCCTCTAGCAACTTTGCTATACATTCTCCAGGACCCATCATGGCTGCCTGATTCTGGAACGTTGTGGCAGAGTTCTGGTACTGTTTGATGAGCTGGTCAGAATAATCATTGCACATATCCTTCCAACCGCATGGCGTCACTGATCACCACTACGCCCACTTTGTAATATTGCCAAACGGGATAGCGCATCTGCATCTGAGAGGTCCTTGGTCTTCGGAGGTCACTATTGGAGCTCACATATCAACCACGCAACCCTCTTTTGTGTTCCTGTGTCT…
OE_21583	ACTTCTGGGACTGGGGAGTATCAATGCTGTTCACAAGTGGCGCAGTTGAGCAGACAAGATGTGGAAGGCGAAGTAAAACCCGAGACAAGGTAGCTGACAAATTTGTCTGTTTGAATAATTCAAGGATAGCAGATAGAACAATTCGAGAACTTGTCTGTTTCCTTGTCTCGGTTTTTACTTCGTAGTCATGCACCAGTTTGGTCAGCGCCACTTCACTTTTGTCGAAGATGTGGAATCTAGTTTCAGAGTCTGTTACTCGTTGCATGATATCAATATTCTAATCAAGGTATAAGAATGTGCGTTTTATTTGCTAAGCAACATTGTTATGTATTCAAGCACTTTTGAAGACTTACTCAGAGGACCAGACGAGTTGTTATAAGAACATTGAAGCAACGCAGT…	AATACGCTTTTACCTAAGCCACGGCCTGACAAAGCGTACGGGGGCGGCTAAGAGAAAATTAAGGTAATCCCTGAGCCTTATGAACGATGTGTGTTCTAAACTAAGAACGGAACCGCGAATGTCCGATAAATGAGAAGAGCTACACGAAGCTCGTCCAATACCGGAAACATTTGCTAGATTCAGAGTCCTATTTTGCTCGTAAGGTGACTTGTGTTGATTTTTACTGGTTAGGTCAGTACACAAGGGGGATAAAGCTACTATAACCTCGACGAATAGTTACGCCAAGAACTTCGCTGGTTGTAAATACAGGGTGTGGAGACAAAGCTGCGCAAACTCGCACCCAAAGGGTAGCGGTAGAGGTGGACTGTGTGCAGTAAAGTGTTTGAATGTTCAGAAACT…
OE_71463	TCAGATTGGTGAGAAAAGACAAAAAGTTACAAGAACCATGGATCGAAGGAAAAAGAAGAAGCCTGAAGAAGAGGAAAAGCAAGGTACTGTGCAGCACTGTAGTCCTCAGTTGCATTAAATTTGTCGCTTTTGTTCTGTCAGGCATGTTTACTCCATTGGTCCCCCTGCAGGGTCACCTGACGGAGTCCCTCAAGTAG	CTACTTGAGGGACTCCGTCAGGTGACCCTGCAGGGGGACCAATGGAGTAAACATGCCTGACAGAACAAAAGCGACAAATTTAATGCAACTGAGGACTACAGTGCTGCACAGTACCTTGCTTTTCCTCTTCTTCAGGCTTCTTCTTTTTCCTTCGATCCATGGTTCTTGTAACTTTTTGTCTTTTCTCACCAATCTGAGGAACCTCGATACCTTGTTCCTTGAGAGCTTTCAATGTAGCTTCCATGCGGGCTCTGGCGGTTTTCTGGGCCTTGGTGAGCAAACGTCCTTCAGCCTTTGCTTTCTCTCTCCTTTCCTTCTCCTTCTGTTTCTTTTTCTCTTTTCGTTCCTGCTCTAACTTCAATTTCTCCTGCCTGAGGCGCTCAGCTTCTTCTTCTGCTT…
[truncated: 8,014 more rows]
