# Supplementary material for: Insights into the Regulatory Roles of miRNAs in the Salivary Glands of the Soft Ticks Ornithodoros moubata and Ornithodoros erraticus
Source: Pathogens. 2025 Jun 17;14(6):595. doi: 10.3390/pathogens14060595 (PMC12196249; doi:10.3390/pathogens14060595)
Supplement: Supplementary file 1 [file pathogens-14-00595-s001.zip › Table S8.xlsx]

## Sheet: Seed2-8
Table S8. Prediction of Ornithodoros moubata target mRNAs by each algorithm: seed2-8, miRanda,TargetSpy and PITA.
microRNA	mRNA	targetStart	targetEnd
miR-206	OM_72995	637	643
miR-206	OM_2363	882	888
miR-206	OM_2363	1094	1100
miR-206	OM_2362	882	888
miR-206	OM_2362	1094	1100
miR-206	OM_72905	285	291
miR-206	OM_10685	210	216
miR-206	OM_1881	118	124
miR-206	OM_30243	159	165
miR-206	OM_30240	77	83
miR-206	OM_10668	394	400
miR-206	OM_10603	120	126
miR-206	OM_73310	1185	1191
miR-206	OM_27450	450	456
miR-206	OM_19821	95	101
miR-206	OM_35036	43	49
miR-206	OM_35035	43	49
miR-206	OM_6658	59	65
miR-206	OM_2296	414	420
miR-206	OM_15442	348	354
miR-206	OM_15432	1080	1086
miR-206	OM_6624	120	126
miR-206	OM_10582	60	66
miR-206	OM_10572	1186	1192
miR-206	OM_10572	1713	1719
miR-206	OM_10571	371	377
miR-206	OM_10540	833	839
miR-206	OM_7042	443	449
miR-206	OM_73251	549	555
miR-206	OM_30106	166	172
miR-206	OM_1730	84	90
miR-206	OM_10524	74	80
miR-206	OM_10520	290	296
miR-206	OM_6579	118	124
miR-206	OM_2190	54	60
miR-206	OM_38882	591	597
miR-206	OM_78032	285	291
miR-206	OM_2148	68	74
miR-206	OM_2147	957	963
miR-206	OM_38836	556	562
miR-206	OM_38836	1270	1276
miR-206	OM_66017	393	399
miR-206	OM_66017	411	417
miR-206	OM_2108	450	456
miR-206	OM_38819	666	672
miR-206	OM_1692	349	355
miR-206	OM_77559	435	441
miR-206	OM_30059	242	248
miR-206	OM_30006	380	386
miR-206	OM_39290	172	178
miR-206	OM_61165	25	31
miR-206	OM_61165	126	132
miR-206	OM_61165	315	321
miR-206	OM_10409	518	524
miR-206	OM_10409	1435	1441
miR-206	OM_19665	1004	1010
miR-206	OM_988	16	22
miR-206	OM_988	233	239
miR-206	OM_969	476	482
miR-206	OM_931	1329	1335
miR-206	OM_6450	77	83
miR-206	OM_6420	465	471
miR-206	OM_2050	279	285
miR-206	OM_46347	950	956
miR-206	OM_5991	309	315
miR-206	OM_5974	96	102
miR-206	OM_22379	118	124
miR-206	OM_10398	37	43
miR-206	OM_10380	511	517
miR-206	OM_65463	23	29
miR-206	OM_1555	163	169
miR-206	OM_1545	364	370
miR-206	OM_73053	65	71
miR-206	OM_1513	76	82
miR-206	OM_10306	556	562
miR-206	OM_10301	445	451
miR-206	OM_21894	482	488
miR-206	OM_33855	671	677
miR-206	OM_33854	905	911
miR-206	OM_891	974	980
miR-206	OM_53418	314	320
miR-206	OM_27173	218	224
miR-206	OM_21862	41	47
miR-206	OM_19540	387	393
miR-206	OM_19536	34	40
miR-206	OM_6379	554	560
miR-206	OM_21820	218	224
miR-206	OM_52984	215	221
miR-206	OM_15126	16	22
miR-206	OM_15126	233	239
miR-206	OM_15116	761	767
miR-206	OM_60523	391	397
miR-206	OM_38622	37	43
miR-206	OM_14686	727	733
miR-206	OM_14681	392	398
miR-206	OM_14674	638	644
miR-206	OM_5868	165	171
miR-206	OM_5859	339	345
miR-206	OM_34213	64	70
miR-206	OM_10274	700	706
miR-206	OM_1469	773	779
miR-206	OM_1469	972	978
miR-206	OM_19494	950	956
miR-206	OM_19487	422	428
miR-206	OM_76890	214	220
miR-206	OM_19467	524	530
miR-206	OM_33732	5	11
miR-206	OM_21761	87	93
miR-206	OM_76864	19	25
miR-206	OM_33716	159	165
miR-206	OM_33707	12	18
miR-206	OM_6277	1304	1310
miR-206	OM_21711	62	68
miR-206	OM_64857	35	41
miR-206	OM_721	134	140
miR-206	OM_60457	18	24
miR-206	OM_40860	86	92
miR-206	OM_52816	522	528
miR-206	OM_52816	644	650
miR-206	OM_52815	766	772
miR-206	OM_52815	888	894
miR-206	OM_14592	693	699
miR-206	OM_22199	82	88
miR-206	OM_38503	148	154
miR-206	OM_38503	283	289
miR-206	OM_5775	50	56
miR-206	OM_5774	111	117
miR-206	OM_10181	693	699
miR-206	OM_22135	3	9
miR-206	OM_1362	265	271
miR-206	OM_19397	923	929
miR-206	OM_696	765	771
miR-206	OM_6189	839	845
miR-206	OM_6189	1446	1452
miR-206	OM_60382	96	102
miR-206	OM_60373	113	119
miR-206	OM_6127	847	853
miR-206	OM_6121	434	440
miR-206	OM_60322	93	99
miR-206	OM_60314	14	20
miR-206	OM_34039	1165	1171
miR-206	OM_22063	422	428
miR-206	OM_10093	17	23
miR-206	OM_10044	63	69
miR-206	OM_37968	188	194
miR-206	OM_37967	188	194
miR-206	OM_22002	247	253
miR-206	OM_49910	76	82
miR-206	OM_1221	1581	1587
miR-206	OM_53157	784	790
miR-206	OM_53142	1198	1204
miR-206	OM_21587	358	364
miR-206	OM_21581	15	21
miR-206	OM_21581	678	684
miR-206	OM_21580	62	68
miR-206	OM_6081	224	230
miR-206	OM_559	355	361
miR-206	OM_72210	105	111
miR-206	OM_52617	1678	1684
miR-206	OM_26372	1554	1560
miR-206	OM_9958	898	904
miR-206	OM_71797	335	341
miR-206	OM_9939	118	124
miR-206	OM_18713	68	74
miR-206	OM_71755	89	95
miR-206	OM_5539	578	584
miR-206	OM_77031	121	127
miR-206	OM_21488	103	109
miR-206	OM_72126	18	24
miR-206	OM_18637	304	310
miR-206	OM_9839	177	183
miR-206	OM_18616	162	168
miR-206	OM_5434	681	687
miR-206	OM_5429	449	455
miR-206	OM_1069	168	174
miR-206	OM_1063	394	400
miR-206	OM_1061	394	400
miR-206	OM_49745	1207	1213
miR-206	OM_14204	23	29
miR-206	OM_5406	40	46
miR-206	OM_1019	1005	1011
miR-206	OM_4992	1543	1549
miR-206	OM_33342	663	669
miR-206	OM_25702	155	161
miR-206	OM_21344	169	175
miR-206	OM_72086	282	288
miR-206	OM_72086	1456	1462
miR-206	OM_21327	678	684
miR-206	OM_338	1355	1361
miR-206	OM_52442	168	174
miR-206	OM_18567	1534	1540
miR-206	OM_26162	344	350
miR-206	OM_14179	275	281
miR-206	OM_38108	736	742
miR-206	OM_5373	975	981
miR-206	OM_5372	244	250
miR-206	OM_5346	829	835
miR-206	OM_26101	672	678
miR-206	OM_71552	665	671
miR-206	OM_49666	243	249
miR-206	OM_5326	1518	1524
miR-206	OM_51942	123	129
miR-206	OM_51923	35	41
miR-206	OM_21294	171	177
miR-206	OM_21227	106	112
miR-206	OM_9672	998	1004
miR-206	OM_9643	92	98
miR-206	OM_71462	226	232
miR-206	OM_21172	1156	1162
miR-206	OM_45107	702	708
miR-206	OM_21161	257	263
miR-206	OM_21161	1413	1419
miR-206	OM_21160	143	149
miR-206	OM_21160	1299	1305
miR-206	OM_13540	37	43
miR-206	OM_20679	256	262
miR-206	OM_20679	271	277
miR-206	OM_21052	98	104
miR-206	OM_52120	307	313
miR-206	OM_12961	143	149
miR-206	OM_5098	332	338
miR-206	OM_5097	61	67
miR-206	OM_20545	562	568
miR-206	OM_20545	1032	1038
miR-206	OM_51673	163	169
miR-206	OM_8998	37	43
miR-206	OM_13395	310	316
miR-206	OM_17749	81	87
miR-206	OM_4523	57	63
miR-206	OM_12883	446	452
miR-206	OM_18188	249	255
miR-206	OM_18180	41	47
miR-206	OM_75591	580	586
miR-206	OM_9375	363	369
miR-206	OM_18147	479	485
miR-206	OM_18140	106	112
miR-206	OM_20433	1272	1278
miR-206	OM_9323	388	394
miR-206	OM_49256	370	376
miR-206	OM_51557	1058	1064
miR-206	OM_29609	387	393
miR-206	OM_4486	249	255
miR-206	OM_25208	371	377
miR-206	OM_48709	52	58
miR-206	OM_36711	1037	1043
miR-206	OM_3969	35	41
miR-206	OM_24724	8	14
miR-206	OM_12743	720	726
miR-206	OM_12703	615	621
miR-206	OM_8761	188	194
miR-206	OM_8761	252	258
miR-206	OM_17556	22	28
miR-206	OM_8736	20	26
miR-206	OM_17519	708	714
miR-206	OM_17506	1286	1292
miR-206	OM_36694	380	386
miR-206	OM_36693	380	386
miR-206	OM_4323	73	79
miR-206	OM_36662	925	931
miR-206	OM_48619	259	265
miR-206	OM_12697	37	43
miR-206	OM_36625	51	57
miR-206	OM_67792	222	228
miR-206	OM_67792	385	391
miR-206	OM_3867	1129	1135
miR-206	OM_3867	1165	1171
miR-206	OM_67769	105	111
miR-206	OM_12659	140	146
miR-206	OM_24619	22	28
miR-206	OM_24617	391	397
miR-206	OM_3853	9	15
miR-206	OM_3848	1480	1486
miR-206	OM_20209	41	47
miR-206	OM_49051	289	295
miR-206	OM_25056	625	631
miR-206	OM_25056	798	804
miR-206	OM_8635	139	145
miR-206	OM_8635	869	875
miR-206	OM_13052	1193	1199
miR-206	OM_48582	241	247
miR-206	OM_13038	821	827
miR-206	OM_4202	38	44
miR-206	OM_28910	259	265
miR-206	OM_24535	256	262
miR-206	OM_24535	271	277
miR-206	OM_12552	1085	1091
miR-206	OM_20140	1187	1193
miR-206	OM_20138	1187	1193
miR-206	OM_3728	9	15
miR-206	OM_75207	516	522
miR-206	OM_51254	363	369
miR-206	OM_51253	181	187
miR-206	OM_74777	1297	1303
miR-206	OM_4156	429	435
miR-206	OM_28899	191	197
miR-206	OM_36485	126	132
miR-206	OM_62718	1	7
miR-206	OM_24495	314	320
miR-206	OM_24473	267	273
miR-206	OM_20095	474	480
miR-206	OM_3684	26	32
miR-206	OM_3678	31	37
miR-206	OM_24433	543	549
miR-206	OM_24414	724	730
miR-206	OM_20036	440	446
miR-206	OM_3605	402	408
miR-206	OM_35951	179	185
miR-206	OM_29264	218	224
miR-206	OM_11956	382	388
miR-206	OM_17257	3	9
miR-206	OM_31509	418	424
miR-206	OM_4064	114	120
miR-206	OM_4058	1597	1603
miR-206	OM_4034	1241	1247
miR-206	OM_4025	1332	1338
miR-206	OM_36364	1726	1732
miR-206	OM_36314	66	72
miR-206	OM_7938	204	210
miR-206	OM_12363	269	275
miR-206	OM_7913	23	29
miR-206	OM_7912	51	57
miR-206	OM_7907	1240	1246
miR-206	OM_12329	93	99
miR-206	OM_59811	1036	1042
miR-206	OM_3511	22	28
miR-206	OM_12306	1195	1201
miR-206	OM_35842	615	621
miR-206	OM_17199	273	279
miR-206	OM_11889	1	7
miR-206	OM_11870	304	310
miR-206	OM_11823	199	205
miR-206	OM_8327	578	584
miR-206	OM_66906	1313	1319
miR-206	OM_66902	540	546
miR-206	OM_66902	918	924
miR-206	OM_36296	117	123
miR-206	OM_24288	313	319
miR-206	OM_50513	286	292
miR-206	OM_59775	619	625
miR-206	OM_59770	123	129
miR-206	OM_24229	394	400
miR-206	OM_59749	1053	1059
miR-206	OM_11792	6	12
miR-206	OM_11792	108	114
miR-206	OM_17074	1505	1511
miR-206	OM_78840	482	488
miR-206	OM_11758	111	117
miR-206	OM_11756	636	642
miR-206	OM_17050	475	481
miR-206	OM_78804	220	226
miR-206	OM_11707	1004	1010
miR-206	OM_8211	1486	1492
miR-206	OM_8208	778	784
miR-206	OM_62444	100	106
miR-206	OM_62444	291	297
miR-206	OM_30891	29	35
miR-206	OM_30891	237	243
miR-206	OM_28583	19	25
miR-206	OM_48110	79	85
miR-206	OM_79282	1185	1191
miR-206	OM_28522	598	604
miR-206	OM_24164	89	95
miR-206	OM_3391	361	367
miR-206	OM_7746	769	775
miR-206	OM_28506	390	396
miR-206	OM_67271	218	224
miR-206	OM_3360	845	851
miR-206	OM_59653	24	30
miR-206	OM_3357	587	593
miR-206	OM_59642	602	608
miR-206	OM_59641	602	608
miR-206	OM_23674	324	330
miR-206	OM_11694	505	511
miR-206	OM_66792	76	82
miR-206	OM_74389	985	991
miR-206	OM_31236	18	24
miR-206	OM_2842	991	997
miR-206	OM_8141	62	68
miR-206	OM_62387	49	55
miR-206	OM_62381	432	438
miR-206	OM_66722	358	364
miR-206	OM_66722	608	614
miR-206	OM_66715	820	826
miR-206	OM_28467	316	322
miR-206	OM_28460	342	348
miR-206	OM_50321	720	726
miR-206	OM_16459	788	794
miR-206	OM_79169	40	46
miR-206	OM_73853	1662	1668
miR-206	OM_39988	502	508
miR-206	OM_61861	702	708
miR-206	OM_12028	55	61
miR-206	OM_27963	425	431
miR-206	OM_3207	478	484
miR-206	OM_2789	70	76
miR-206	OM_78641	87	93
miR-206	OM_78640	330	336
miR-206	OM_8070	213	219
miR-206	OM_8070	224	230
miR-206	OM_15917	34	40
miR-206	OM_62294	261	267
miR-206	OM_23500	645	651
miR-206	OM_11528	480	486
miR-206	OM_2721	201	207
miR-206	OM_74236	828	834
miR-206	OM_30688	626	632
miR-206	OM_16363	9	15
miR-206	OM_39836	840	846
miR-206	OM_61701	106	112
miR-206	OM_23483	81	87
miR-206	OM_31090	111	117
miR-206	OM_35440	160	166
miR-206	OM_11497	820	826
miR-206	OM_11473	119	125
miR-206	OM_11452	136	142
miR-206	OM_62163	185	191
miR-206	OM_2600	1212	1218
miR-206	OM_46928	139	145
miR-206	OM_28247	41	47
miR-206	OM_10979	859	865
miR-206	OM_16248	256	262
miR-206	OM_16248	271	277
miR-206	OM_16247	562	568
miR-206	OM_39796	516	522
miR-206	OM_27748	130	136
miR-206	OM_47318	246	252
miR-206	OM_35349	739	745
miR-206	OM_6965	215	221
miR-206	OM_27719	70	76
miR-206	OM_6955	383	389
miR-206	OM_11378	14	20
miR-206	OM_66474	399	405
miR-206	OM_6911	522	528
miR-206	OM_6911	644	650
miR-206	OM_2553	564	570
miR-206	OM_74058	871	877
miR-206	OM_66423	58	64
miR-206	OM_34853	5	11
miR-206	OM_22861	171	177
miR-206	OM_10869	273	279
miR-206	OM_30423	1775	1781
miR-206	OM_77922	323	329
miR-206	OM_59276	89	95
miR-206	OM_65930	139	145
miR-206	OM_10811	610	616
miR-206	OM_39671	846	852
miR-206	OM_59237	607	613
miR-206	OM_6885	217	223
miR-206	OM_6884	1018	1024
miR-206	OM_78367	735	741
miR-206	OM_2488	803	809
miR-206	OM_78344	1187	1193
miR-206	OM_11265	1339	1345
miR-206	OM_6818	12	18
miR-206	OM_6812	210	216
miR-206	OM_78310	468	474
miR-206	OM_11220	592	598
miR-206	OM_11220	982	988
miR-206	OM_11220	1214	1220
miR-206	OM_2412	556	562
miR-206	OM_2412	1270	1276
miR-206	OM_2402	729	735
miR-206	OM_30384	176	182
miR-206	OM_28076	301	307
miR-206	OM_22766	126	132
miR-206	OM_28048	1432	1438
miR-206	OM_7252	40	46
miR-206	OM_65850	165	171
miR-206	OM_53873	742	748
miR-206	OM_1918	188	194
miR-206	OM_19954	655	661
miR-190-3p	OM_72989	1460	1466
miR-190-3p	OM_2399	510	516
miR-190-3p	OM_60969	203	209
miR-190-3p	OM_6706	267	273
miR-190-3p	OM_72909	578	584
miR-190-3p	OM_65790	285	291
miR-190-3p	OM_77734	338	344
miR-190-3p	OM_10642	451	457
miR-190-3p	OM_1836	431	437
miR-190-3p	OM_7139	276	282
miR-190-3p	OM_7119	40	46
miR-190-3p	OM_19882	675	681
miR-190-3p	OM_15496	212	218
miR-190-3p	OM_19847	299	305
miR-190-3p	OM_6691	239	245
miR-190-3p	OM_27450	251	257
miR-190-3p	OM_6654	263	269
miR-190-3p	OM_72866	746	752
miR-190-3p	OM_72863	384	390
miR-190-3p	OM_15432	357	363
miR-190-3p	OM_11076	470	476
miR-190-3p	OM_72841	1089	1095
miR-190-3p	OM_38988	190	196
miR-190-3p	OM_60862	576	582
miR-190-3p	OM_2219	344	350
miR-190-3p	OM_7008	604	610
miR-190-3p	OM_93	404	410
miR-190-3p	OM_19781	21	27
miR-190-3p	OM_19761	182	188
miR-190-3p	OM_78087	694	700
miR-190-3p	OM_6515	908	914
miR-190-3p	OM_6515	1190	1196
miR-190-3p	OM_2159	470	476
miR-190-3p	OM_2147	670	676
miR-190-3p	OM_66026	380	386
miR-190-3p	OM_38830	143	149
miR-190-3p	OM_66017	652	658
miR-190-3p	OM_2100	1074	1080
miR-190-3p	OM_2100	1090	1096
miR-190-3p	OM_77565	380	386
miR-190-3p	OM_45994	71	77
miR-190-3p	OM_45993	146	152
miR-190-3p	OM_73173	712	718
miR-190-3p	OM_33992	673	679
miR-190-3p	OM_73130	112	118
miR-190-3p	OM_21981	11	17
miR-190-3p	OM_33933	123	129
miR-190-3p	OM_961	163	169
miR-190-3p	OM_6488	66	72
miR-190-3p	OM_6481	334	340
miR-190-3p	OM_6479	153	159
miR-190-3p	OM_27226	164	170
miR-190-3p	OM_72676	1053	1059
miR-190-3p	OM_937	342	348
miR-190-3p	OM_19607	1664	1670
miR-190-3p	OM_2099	208	214
miR-190-3p	OM_2099	224	230
miR-190-3p	OM_21907	163	169
miR-190-3p	OM_60684	702	708
miR-190-3p	OM_38776	178	184
miR-190-3p	OM_34393	334	340
miR-190-3p	OM_2008	61	67
miR-190-3p	OM_2004	1097	1103
miR-190-3p	OM_2004	1146	1152
miR-190-3p	OM_10380	314	320
miR-190-3p	OM_1588	743	749
miR-190-3p	OM_10338	15	21
miR-190-3p	OM_45863	62	68
miR-190-3p	OM_45849	18	24
miR-190-3p	OM_45849	38	44
miR-190-3p	OM_61056	760	766
miR-190-3p	OM_33860	94	100
miR-190-3p	OM_19548	81	87
miR-190-3p	OM_6389	1342	1348
miR-190-3p	OM_38678	648	654
miR-190-3p	OM_38677	1185	1191
miR-190-3p	OM_34291	1082	1088
miR-190-3p	OM_5885	411	417
miR-190-3p	OM_5882	433	439
miR-190-3p	OM_14674	297	303
miR-190-3p	OM_10291	698	704
miR-190-3p	OM_10290	925	931
miR-190-3p	OM_1423	735	741
miR-190-3p	OM_10219	795	801
miR-190-3p	OM_19494	670	676
miR-190-3p	OM_33755	66	72
miR-190-3p	OM_19464	1672	1678
miR-190-3p	OM_783	608	614
miR-190-3p	OM_766	138	144
miR-190-3p	OM_19418	105	111
miR-190-3p	OM_19414	576	582
miR-190-3p	OM_52890	73	79
miR-190-3p	OM_21705	43	49
miR-190-3p	OM_15038	525	531
miR-190-3p	OM_52854	324	330
miR-190-3p	OM_34187	93	99
miR-190-3p	OM_14592	523	529
miR-190-3p	OM_5767	646	652
miR-190-3p	OM_10134	71	77
miR-190-3p	OM_33680	319	325
miR-190-3p	OM_1316	268	274
miR-190-3p	OM_19397	200	206
miR-190-3p	OM_21686	706	712
miR-190-3p	OM_21686	1451	1457
miR-190-3p	OM_33642	902	908
miR-190-3p	OM_672	442	448
miR-190-3p	OM_6148	666	672
miR-190-3p	OM_52751	98	104
miR-190-3p	OM_60360	143	149
miR-190-3p	OM_38469	1205	1211
miR-190-3p	OM_6107	51	57
miR-190-3p	OM_6102	337	343
miR-190-3p	OM_22097	1705	1711
miR-190-3p	OM_34039	1148	1154
miR-190-3p	OM_22069	425	431
miR-190-3p	OM_14455	542	548
miR-190-3p	OM_34018	740	746
miR-190-3p	OM_1288	535	541
miR-190-3p	OM_10074	373	379
miR-190-3p	OM_37944	607	613
miR-190-3p	OM_21587	180	186
miR-190-3p	OM_21587	629	635
miR-190-3p	OM_19240	324	330
miR-190-3p	OM_21545	237	243
miR-190-3p	OM_6081	695	701
miR-190-3p	OM_33508	1231	1237
miR-190-3p	OM_19222	196	202
miR-190-3p	OM_6066	692	698
miR-190-3p	OM_9984	1176	1182
miR-190-3p	OM_9961	517	523
miR-190-3p	OM_5593	465	471
miR-190-3p	OM_5570	632	638
miR-190-3p	OM_5552	580	586
miR-190-3p	OM_26312	430	436
miR-190-3p	OM_71760	714	720
miR-190-3p	OM_1193	18	24
miR-190-3p	OM_49879	410	416
miR-190-3p	OM_49874	1110	1116
miR-190-3p	OM_14335	430	436
miR-190-3p	OM_5539	621	627
miR-190-3p	OM_5519	561	567
miR-190-3p	OM_71716	309	315
miR-190-3p	OM_49821	220	226
miR-190-3p	OM_71702	384	390
miR-190-3p	OM_19110	442	448
miR-190-3p	OM_18690	1	7
miR-190-3p	OM_5489	990	996
miR-190-3p	OM_5481	387	393
miR-190-3p	OM_5478	714	720
miR-190-3p	OM_1063	384	390
miR-190-3p	OM_1061	384	390
miR-190-3p	OM_49745	1526	1532
miR-190-3p	OM_5412	496	502
miR-190-3p	OM_398	192	198
miR-190-3p	OM_52484	61	67
miR-190-3p	OM_32869	185	191
miR-190-3p	OM_26170	410	416
miR-190-3p	OM_26170	462	468
miR-190-3p	OM_9767	454	460
miR-190-3p	OM_5399	1707	1713
miR-190-3p	OM_5399	1749	1755
miR-190-3p	OM_14177	67	73
miR-190-3p	OM_71586	181	187
miR-190-3p	OM_9727	173	179
miR-190-3p	OM_9714	607	613
miR-190-3p	OM_5335	1162	1168
miR-190-3p	OM_5334	72	78
miR-190-3p	OM_49657	1450	1456
miR-190-3p	OM_37631	5	11
miR-190-3p	OM_21292	1555	1561
miR-190-3p	OM_21275	306	312
miR-190-3p	OM_21268	1083	1089
miR-190-3p	OM_21267	1083	1089
miR-190-3p	OM_13657	845	851
miR-190-3p	OM_4838	843	849
miR-190-3p	OM_9672	1314	1320
miR-190-3p	OM_32733	571	577
miR-190-3p	OM_9627	484	490
miR-190-3p	OM_5209	961	967
miR-190-3p	OM_51835	171	177
miR-190-3p	OM_45107	273	279
miR-190-3p	OM_52216	87	93
miR-190-3p	OM_52208	13	19
miR-190-3p	OM_52206	714	720
miR-190-3p	OM_40213	10	16
miR-190-3p	OM_51755	406	412
miR-190-3p	OM_25489	902	908
miR-190-3p	OM_13478	378	384
miR-190-3p	OM_4675	279	285
miR-190-3p	OM_21004	481	487
miR-190-3p	OM_5096	354	360
miR-190-3p	OM_51674	195	201
miR-190-3p	OM_49311	289	295
miR-190-3p	OM_51606	36	42
miR-190-3p	OM_13397	688	694
miR-190-3p	OM_13395	44	50
miR-190-3p	OM_9396	103	109
miR-190-3p	OM_18152	227	233
miR-190-3p	OM_20411	61	67
miR-190-3p	OM_8895	82	88
miR-190-3p	OM_49214	365	371
miR-190-3p	OM_37249	169	175
miR-190-3p	OM_17615	16	22
miR-190-3p	OM_8817	175	181
miR-190-3p	OM_8817	624	630
miR-190-3p	OM_8816	106	112
miR-190-3p	OM_4420	226	232
miR-190-3p	OM_13206	74	80
miR-190-3p	OM_36761	628	634
miR-190-3p	OM_12790	248	254
miR-190-3p	OM_18087	770	776
miR-190-3p	OM_20377	265	271
miR-190-3p	OM_51492	45	51
miR-190-3p	OM_37188	105	111
miR-190-3p	OM_29554	331	337
miR-190-3p	OM_8778	501	507
miR-190-3p	OM_8761	306	312
miR-190-3p	OM_37122	50	56
miR-190-3p	OM_17535	891	897
miR-190-3p	OM_50979	616	622
miR-190-3p	OM_13117	493	499
miR-190-3p	OM_4316	12	18
miR-190-3p	OM_48619	575	581
miR-190-3p	OM_12689	249	255
miR-190-3p	OM_12689	1025	1031
miR-190-3p	OM_12688	507	513
miR-190-3p	OM_9189	626	632
miR-190-3p	OM_20276	438	444
miR-190-3p	OM_24628	567	573
miR-190-3p	OM_12650	592	598
miR-190-3p	OM_24611	12	18
miR-190-3p	OM_20256	194	200
miR-190-3p	OM_20256	246	252
miR-190-3p	OM_67734	106	112
miR-190-3p	OM_12609	119	125
miR-190-3p	OM_29460	43	49
miR-190-3p	OM_51347	320	326
miR-190-3p	OM_8684	616	622
miR-190-3p	OM_8680	368	374
miR-190-3p	OM_13086	398	404
miR-190-3p	OM_4259	461	467
miR-190-3p	OM_28933	982	988
miR-190-3p	OM_20198	348	354
miR-190-3p	OM_9090	187	193
miR-190-3p	OM_3786	53	59
miR-190-3p	OM_9088	105	111
miR-190-3p	OM_9075	593	599
miR-190-3p	OM_9074	593	599
miR-190-3p	OM_20173	602	608
miR-190-3p	OM_3768	107	113
miR-190-3p	OM_20128	16	22
miR-190-3p	OM_12501	451	457
miR-190-3p	OM_74792	234	240
miR-190-3p	OM_51226	348	354
miR-190-3p	OM_8538	473	479
miR-190-3p	OM_74725	124	130
miR-190-3p	OM_4129	114	120
miR-190-3p	OM_4128	114	120
miR-190-3p	OM_62725	210	216
miR-190-3p	OM_48447	52	58
miR-190-3p	OM_12481	477	483
miR-190-3p	OM_24445	363	369
miR-190-3p	OM_12470	616	622
miR-190-3p	OM_24435	409	415
miR-190-3p	OM_24434	356	362
miR-190-3p	OM_24427	401	407
miR-190-3p	OM_20067	696	702
miR-190-3p	OM_12437	789	795
miR-190-3p	OM_20031	31	37
miR-190-3p	OM_47950	1087	1093
miR-190-3p	OM_12416	78	84
miR-190-3p	OM_51184	205	211
miR-190-3p	OM_35951	576	582
miR-190-3p	OM_17252	142	148
miR-190-3p	OM_74639	181	187
miR-190-3p	OM_74638	367	373
miR-190-3p	OM_17208	227	233
miR-190-3p	OM_28799	380	386
miR-190-3p	OM_4033	706	712
miR-190-3p	OM_24379	310	316
miR-190-3p	OM_7940	700	706
miR-190-3p	OM_75098	456	462
miR-190-3p	OM_12363	55	61
miR-190-3p	OM_59861	187	193
miR-190-3p	OM_75073	297	303
miR-190-3p	OM_7917	832	838
miR-190-3p	OM_12327	599	605
miR-190-3p	OM_17197	400	406
miR-190-3p	OM_78952	819	825
miR-190-3p	OM_31439	156	162
miR-190-3p	OM_48233	299	305
miR-190-3p	OM_48232	299	305
miR-190-3p	OM_48208	438	444
miR-190-3p	OM_50504	16	22
miR-190-3p	OM_3497	791	797
miR-190-3p	OM_7834	105	111
miR-190-3p	OM_7833	105	111
miR-190-3p	OM_24239	142	148
miR-190-3p	OM_24239	347	353
miR-190-3p	OM_59761	198	204
miR-190-3p	OM_24214	558	564
miR-190-3p	OM_67358	305	311
miR-190-3p	OM_47747	1228	1234
miR-190-3p	OM_3419	772	778
miR-190-3p	OM_78834	5	11
miR-190-3p	OM_31313	61	67
miR-190-3p	OM_8211	1175	1181
miR-190-3p	OM_62434	34	40
miR-190-3p	OM_7790	765	771
miR-190-3p	OM_50425	257	263
miR-190-3p	OM_7756	302	308
miR-190-3p	OM_3391	49	55
miR-190-3p	OM_28501	76	82
miR-190-3p	OM_61973	355	361
miR-190-3p	OM_47682	192	198
miR-190-3p	OM_3357	473	479
miR-190-3p	OM_67259	940	946
miR-190-3p	OM_47631	406	412
miR-190-3p	OM_47627	136	142
miR-190-3p	OM_23688	200	206
miR-190-3p	OM_11698	229	235
miR-190-3p	OM_74390	685	691
miR-190-3p	OM_74389	137	143
miR-190-3p	OM_78739	475	481
miR-190-3p	OM_78735	264	270
miR-190-3p	OM_31222	667	673
miR-190-3p	OM_11631	131	137
miR-190-3p	OM_2833	1449	1455
miR-190-3p	OM_11615	65	71
miR-190-3p	OM_66704	723	729
miR-190-3p	OM_66703	723	729
miR-190-3p	OM_28458	79	85
miR-190-3p	OM_28419	301	307
miR-190-3p	OM_28419	583	589
miR-190-3p	OM_39988	190	196
miR-190-3p	OM_61861	273	279
miR-190-3p	OM_3210	1407	1413
miR-190-3p	OM_15947	200	206
miR-190-3p	OM_11564	95	101
miR-190-3p	OM_2766	246	252
miR-190-3p	OM_23512	553	559
miR-190-3p	OM_11532	246	252
miR-190-3p	OM_54673	123	129
miR-190-3p	OM_11525	48	54
miR-190-3p	OM_66612	195	201
miR-190-3p	OM_28373	918	924
miR-190-3p	OM_79034	8	14
miR-190-3p	OM_16305	79	85
miR-190-3p	OM_3151	63	69
miR-190-3p	OM_67040	491	497
miR-190-3p	OM_79001	307	313
miR-190-3p	OM_3124	46	52
miR-190-3p	OM_23485	633	639
miR-190-3p	OM_11446	409	415
miR-190-3p	OM_11446	1721	1727
miR-190-3p	OM_2608	30	36
miR-190-3p	OM_30588	562	568
miR-190-3p	OM_16287	33	39
miR-190-3p	OM_50125	613	619
miR-190-3p	OM_30514	601	607
miR-190-3p	OM_3070	819	825
miR-190-3p	OM_16200	448	454
miR-190-3p	OM_3048	527	533
miR-190-3p	OM_6994	1409	1415
miR-190-3p	OM_2581	1490	1496
miR-190-3p	OM_74093	240	246
miR-190-3p	OM_66460	459	465
miR-190-3p	OM_11341	87	93
miR-190-3p	OM_2546	190	196
miR-190-3p	OM_30496	103	109
miR-190-3p	OM_22855	27	33
miR-190-3p	OM_30442	330	336
miR-190-3p	OM_10869	470	476
miR-190-3p	OM_28122	323	329
miR-190-3p	OM_10854	231	237
miR-190-3p	OM_30423	154	160
miR-190-3p	OM_47212	737	743
miR-190-3p	OM_78385	328	334
miR-190-3p	OM_66361	280	286
miR-190-3p	OM_77887	384	390
miR-190-3p	OM_28073	230	236
miR-190-3p	OM_22736	701	707
miR-190-3p	OM_7264	358	364
miR-190-3p	OM_7257	456	462
miR-190-3p	OM_1949	41	47
miR-190-3p	OM_16028	193	199
miR-190-3p	OM_16025	1048	1054
miR-190-3p	OM_1914	233	239
miR-190-3p	OM_19991	1161	1167
miR-190-3p	OM_39561	266	272
miR-190-3p	OM_39561	952	958
miR-190-3p	OM_39531	203	209
miR-190-3p	OM_19951	56	62
miR-745-3p	OM_6753	746	752
miR-745-3p	OM_78264	88	94
miR-745-3p	OM_11188	28	34
miR-745-3p	OM_6722	1408	1414
miR-745-3p	OM_6702	15	21
miR-745-3p	OM_78218	423	429
miR-745-3p	OM_30272	865	871
miR-745-3p	OM_10652	315	321
miR-745-3p	OM_1853	39	45
miR-745-3p	OM_1853	47	53
miR-745-3p	OM_10642	744	750
miR-745-3p	OM_1827	393	399
miR-745-3p	OM_10612	225	231
miR-745-3p	OM_10612	1357	1363
miR-745-3p	OM_73324	47	53
miR-745-3p	OM_19863	159	165
miR-745-3p	OM_19860	44	50
miR-745-3p	OM_23099	53	59
miR-745-3p	OM_15478	1159	1165
miR-745-3p	OM_78192	248	254
miR-745-3p	OM_47007	1259	1265
miR-745-3p	OM_77685	1151	1157
miR-745-3p	OM_10596	327	333
miR-745-3p	OM_30158	238	244
miR-745-3p	OM_7085	50	56
miR-745-3p	OM_1767	166	172
miR-745-3p	OM_77634	404	410
miR-745-3p	OM_7042	969	975
miR-745-3p	OM_10512	125	131
miR-745-3p	OM_19777	333	339
miR-745-3p	OM_27305	1841	1847
miR-745-3p	OM_54095	58	64
miR-745-3p	OM_2101	113	119
miR-745-3p	OM_30085	806	812
miR-745-3p	OM_34437	402	408
miR-745-3p	OM_10489	323	329
miR-745-3p	OM_22447	162	168
miR-745-3p	OM_10442	147	153
miR-745-3p	OM_53587	755	761
miR-745-3p	OM_1625	61	67
miR-745-3p	OM_10408	568	574
miR-745-3p	OM_1604	24	30
miR-745-3p	OM_15291	704	710
miR-745-3p	OM_39222	295	301
miR-745-3p	OM_959	1078	1084
miR-745-3p	OM_947	748	754
miR-745-3p	OM_2018	803	809
miR-745-3p	OM_14793	907	913
miR-745-3p	OM_22367	1184	1190
miR-745-3p	OM_5958	12	18
miR-745-3p	OM_5938	73	79
miR-745-3p	OM_77447	787	793
miR-745-3p	OM_1575	39	45
miR-745-3p	OM_5921	130	136
miR-745-3p	OM_73063	156	162
miR-745-3p	OM_1539	314	320
miR-745-3p	OM_10312	826	832
miR-745-3p	OM_6389	1114	1120
miR-745-3p	OM_850	172	178
miR-745-3p	OM_6373	215	221
miR-745-3p	OM_6356	58	64
miR-745-3p	OM_15116	1587	1593
miR-745-3p	OM_6303	18	24
miR-745-3p	OM_60523	1034	1040
miR-745-3p	OM_5882	1220	1226
miR-745-3p	OM_10285	1278	1284
miR-745-3p	OM_10283	18	24
miR-745-3p	OM_34213	266	272
miR-745-3p	OM_1480	508	514
miR-745-3p	OM_10236	112	118
miR-745-3p	OM_10219	153	159
miR-745-3p	OM_10211	93	99
miR-745-3p	OM_10210	181	187
miR-745-3p	OM_19493	1481	1487
miR-745-3p	OM_39067	139	145
miR-745-3p	OM_21791	414	420
miR-745-3p	OM_21790	414	420
miR-745-3p	OM_39019	495	501
miR-745-3p	OM_19435	387	393
miR-745-3p	OM_6282	436	442
miR-745-3p	OM_6257	628	634
miR-745-3p	OM_21701	47	53
miR-745-3p	OM_21701	518	524
miR-745-3p	OM_21700	119	125
miR-745-3p	OM_21700	590	596
miR-745-3p	OM_702	991	997
miR-745-3p	OM_38542	867	873
miR-745-3p	OM_34151	349	355
miR-745-3p	OM_18930	286	292
miR-745-3p	OM_34145	197	203
miR-745-3p	OM_5773	271	277
miR-745-3p	OM_71942	688	694
miR-745-3p	OM_10169	208	214
miR-745-3p	OM_71939	698	704
miR-745-3p	OM_14509	644	650
miR-745-3p	OM_10145	1048	1054
miR-745-3p	OM_10142	889	895
miR-745-3p	OM_5702	1650	1656
miR-745-3p	OM_65204	601	607
miR-745-3p	OM_65203	285	291
miR-745-3p	OM_19373	691	697
miR-745-3p	OM_41250	966	972
miR-745-3p	OM_655	37	43
miR-745-3p	OM_646	40	46
miR-745-3p	OM_609	176	182
miR-745-3p	OM_608	176	182
miR-745-3p	OM_6127	545	551
miR-745-3p	OM_6121	104	110
miR-745-3p	OM_60358	304	310
miR-745-3p	OM_46048	546	552
miR-745-3p	OM_46037	85	91
miR-745-3p	OM_49999	1020	1026
miR-745-3p	OM_22069	1383	1389
miR-745-3p	OM_5651	168	174
miR-745-3p	OM_22036	505	511
miR-745-3p	OM_10069	679	685
miR-745-3p	OM_14408	268	274
miR-745-3p	OM_1230	60	66
miR-745-3p	OM_45554	574	580
miR-745-3p	OM_1200	373	379
miR-745-3p	OM_1200	650	656
miR-745-3p	OM_21593	916	922
miR-745-3p	OM_21581	1434	1440
miR-745-3p	OM_21580	79	85
miR-745-3p	OM_33534	638	644
miR-745-3p	OM_586	1317	1323
miR-745-3p	OM_19240	310	316
miR-745-3p	OM_72291	789	795
miR-745-3p	OM_540	215	221
miR-745-3p	OM_21500	459	465
miR-745-3p	OM_9984	225	231
miR-745-3p	OM_14395	849	855
miR-745-3p	OM_9939	494	500
miR-745-3p	OM_5567	5	11
miR-745-3p	OM_5501	1105	1111
miR-745-3p	OM_71702	6	12
miR-745-3p	OM_37810	4	10
miR-745-3p	OM_433	119	125
miR-745-3p	OM_432	84	90
miR-745-3p	OM_72144	420	426
miR-745-3p	OM_72128	514	520
miR-745-3p	OM_60154	285	291
miR-745-3p	OM_60153	285	291
miR-745-3p	OM_60119	24	30
miR-745-3p	OM_60119	905	911
miR-745-3p	OM_32922	372	378
miR-745-3p	OM_9848	35	41
miR-745-3p	OM_9837	215	221
miR-745-3p	OM_14219	901	907
miR-745-3p	OM_1058	230	236
miR-745-3p	OM_1058	1561	1567
miR-745-3p	OM_5402	310	316
miR-745-3p	OM_33391	131	137
miR-745-3p	OM_33380	103	109
miR-745-3p	OM_33351	463	469
miR-745-3p	OM_19068	341	347
miR-745-3p	OM_4934	250	256
miR-745-3p	OM_72086	529	535
miR-745-3p	OM_348	150	156
miR-745-3p	OM_52489	172	178
miR-745-3p	OM_52481	68	74
miR-745-3p	OM_21305	407	413
miR-745-3p	OM_72052	36	42
miR-745-3p	OM_18589	537	543
miR-745-3p	OM_72001	318	324
miR-745-3p	OM_38126	239	245
miR-745-3p	OM_14176	512	518
miR-745-3p	OM_5339	34	40
miR-745-3p	OM_49638	630	636
miR-745-3p	OM_13654	581	587
miR-745-3p	OM_18479	93	99
miR-745-3p	OM_18463	526	532
miR-745-3p	OM_18462	526	532
miR-745-3p	OM_32733	586	592
miR-745-3p	OM_9659	193	199
miR-745-3p	OM_9647	547	553
miR-745-3p	OM_9646	59	65
miR-745-3p	OM_38004	149	155
miR-745-3p	OM_9631	1211	1217
miR-745-3p	OM_9627	1529	1535
miR-745-3p	OM_5267	462	468
miR-745-3p	OM_5259	143	149
miR-745-3p	OM_5259	291	297
miR-745-3p	OM_20714	246	252
miR-745-3p	OM_33167	59	65
miR-745-3p	OM_13549	390	396
miR-745-3p	OM_13505	323	329
miR-745-3p	OM_32664	1263	1269
miR-745-3p	OM_20668	528	534
miR-745-3p	OM_9534	1651	1657
miR-745-3p	OM_49491	130	136
miR-745-3p	OM_21050	4	10
miR-745-3p	OM_21022	410	416
miR-745-3p	OM_36969	201	207
miR-745-3p	OM_52110	311	317
miR-745-3p	OM_20536	25	31
miR-745-3p	OM_49355	726	732
miR-745-3p	OM_49355	1648	1654
miR-745-3p	OM_49311	444	450
miR-745-3p	OM_29712	12	18
miR-745-3p	OM_17749	647	653
miR-745-3p	OM_25331	1136	1142
miR-745-3p	OM_8911	845	851
miR-745-3p	OM_13321	409	415
miR-745-3p	OM_9375	475	481
miR-745-3p	OM_52012	569	575
miR-745-3p	OM_67968	426	432
miR-745-3p	OM_18134	337	343
miR-745-3p	OM_8890	768	774
miR-745-3p	OM_4499	85	91
miR-745-3p	OM_4464	10	16
miR-745-3p	OM_68316	193	199
miR-745-3p	OM_18087	174	180
miR-745-3p	OM_24747	19	25
miR-745-3p	OM_20384	610	616
miR-745-3p	OM_20377	19	25
miR-745-3p	OM_18065	363	369
miR-745-3p	OM_20364	246	252
miR-745-3p	OM_8792	222	228
miR-745-3p	OM_74993	580	586
miR-745-3p	OM_17579	164	170
miR-745-3p	OM_13184	404	410
miR-745-3p	OM_17528	427	433
miR-745-3p	OM_4323	154	160
miR-745-3p	OM_36647	50	56
miR-745-3p	OM_36638	63	69
miR-745-3p	OM_24661	15	21
miR-745-3p	OM_12693	6	12
miR-745-3p	OM_9181	179	185
miR-745-3p	OM_3864	222	228
miR-745-3p	OM_3864	249	255
miR-745-3p	OM_3833	61	67
miR-745-3p	OM_20215	135	141
miR-745-3p	OM_37080	53	59
miR-745-3p	OM_49047	176	182
miR-745-3p	OM_8684	1498	1504
miR-745-3p	OM_25056	63	69
miR-745-3p	OM_74837	159	165
miR-745-3p	OM_4267	143	149
miR-745-3p	OM_62866	6	12
miR-745-3p	OM_48582	360	366
miR-745-3p	OM_36547	204	210
miR-745-3p	OM_12501	744	750
miR-745-3p	OM_3702	203	209
miR-745-3p	OM_75212	283	289
miR-745-3p	OM_74767	215	221
miR-745-3p	OM_24466	66	72
miR-745-3p	OM_3680	12	18
miR-745-3p	OM_12464	111	117
miR-745-3p	OM_47992	135	141
miR-745-3p	OM_47992	273	279
miR-745-3p	OM_24427	856	862
miR-745-3p	OM_12437	174	180
miR-745-3p	OM_12410	124	130
miR-745-3p	OM_47947	454	460
miR-745-3p	OM_12403	861	867
miR-745-3p	OM_51177	457	463
miR-745-3p	OM_29257	1171	1177
miR-745-3p	OM_17275	185	191
miR-745-3p	OM_31535	40	46
miR-745-3p	OM_74666	45	51
miR-745-3p	OM_29205	397	403
miR-745-3p	OM_4089	103	109
miR-745-3p	OM_48390	168	174
miR-745-3p	OM_11900	22	28
miR-745-3p	OM_7989	113	119
miR-745-3p	OM_24386	83	89
miR-745-3p	OM_7968	352	358
miR-745-3p	OM_28728	110	116
miR-745-3p	OM_36324	175	181
miR-745-3p	OM_7917	33	39
miR-745-3p	OM_12327	1614	1620
miR-745-3p	OM_35878	523	529
miR-745-3p	OM_35877	523	529
miR-745-3p	OM_12306	1246	1252
miR-745-3p	OM_67409	3	9
miR-745-3p	OM_51076	368	374
miR-745-3p	OM_29188	286	292
miR-745-3p	OM_29139	224	230
miR-745-3p	OM_29127	455	461
miR-745-3p	OM_17152	811	817
miR-745-3p	OM_17152	1188	1194
miR-745-3p	OM_11828	711	717
miR-745-3p	OM_62574	556	562
miR-745-3p	OM_62563	140	146
miR-745-3p	OM_8303	78	84
miR-745-3p	OM_66906	721	727
miR-745-3p	OM_30990	165	171
miR-745-3p	OM_62536	363	369
miR-745-3p	OM_24291	344	350
miR-745-3p	OM_30941	387	393
miR-745-3p	OM_7863	45	51
miR-745-3p	OM_12294	645	651
miR-745-3p	OM_24256	806	812
miR-745-3p	OM_3483	72	78
miR-745-3p	OM_79340	11	17
miR-745-3p	OM_59761	36	42
miR-745-3p	OM_7821	170	176
miR-745-3p	OM_16606	94	100
miR-745-3p	OM_24214	252	258
miR-745-3p	OM_12223	33	39
miR-745-3p	OM_3402	63	69
miR-745-3p	OM_47712	167	173
miR-745-3p	OM_47711	167	173
miR-745-3p	OM_31364	208	214
miR-745-3p	OM_8284	96	102
miR-745-3p	OM_8262	644	650
miR-745-3p	OM_8261	215	221
miR-745-3p	OM_8248	692	698
miR-745-3p	OM_62484	85	91
miR-745-3p	OM_62464	150	156
miR-745-3p	OM_30892	87	93
miR-745-3p	OM_28583	41	47
miR-745-3p	OM_28522	333	339
miR-745-3p	OM_50406	281	287
miR-745-3p	OM_12156	789	795
miR-745-3p	OM_7715	562	568
miR-745-3p	OM_47627	1087	1093
miR-745-3p	OM_23624	12	18
miR-745-3p	OM_2852	731	737
miR-745-3p	OM_11636	6	12
miR-745-3p	OM_8107	195	201
miR-745-3p	OM_66704	131	137
miR-745-3p	OM_66704	970	976
miR-745-3p	OM_66703	131	137
miR-745-3p	OM_66703	970	976
miR-745-3p	OM_16494	611	617
miR-745-3p	OM_50321	1499	1505
miR-745-3p	OM_16464	3	9
miR-745-3p	OM_59582	23	29
miR-745-3p	OM_73853	1680	1686
miR-745-3p	OM_3253	770	776
miR-745-3p	OM_3253	804	810
miR-745-3p	OM_23595	369	375
miR-745-3p	OM_31191	1591	1597
miR-745-3p	OM_23565	42	48
miR-745-3p	OM_8091	6	12
miR-745-3p	OM_2773	1239	1245
miR-745-3p	OM_74261	83	89
miR-745-3p	OM_8033	344	350
miR-745-3p	OM_2702	215	221
miR-745-3p	OM_66608	47	53
miR-745-3p	OM_16364	485	491
miR-745-3p	OM_7562	162	168
miR-745-3p	OM_47477	29	35
miR-745-3p	OM_59437	616	622
miR-745-3p	OM_59431	462	468
miR-745-3p	OM_3117	16	22
miR-745-3p	OM_23496	653	659
miR-745-3p	OM_23496	995	1001
miR-745-3p	OM_78594	149	155
miR-745-3p	OM_74198	51	57
miR-745-3p	OM_78547	226	232
miR-745-3p	OM_78547	697	703
miR-745-3p	OM_2620	1614	1620
miR-745-3p	OM_11411	600	606
miR-745-3p	OM_46936	599	605
miR-745-3p	OM_2602	167	173
miR-745-3p	OM_16286	155	161
miR-745-3p	OM_3090	211	217
miR-745-3p	OM_3079	34	40
miR-745-3p	OM_10918	8	14
miR-745-3p	OM_16200	392	398
miR-745-3p	OM_39755	101	107
miR-745-3p	OM_6968	950	956
miR-745-3p	OM_27719	141	147
miR-745-3p	OM_78462	1151	1157
miR-745-3p	OM_11371	928	934
miR-745-3p	OM_66460	363	369
miR-745-3p	OM_6911	679	685
miR-745-3p	OM_2545	54	60
miR-745-3p	OM_11331	75	81
miR-745-3p	OM_11307	197	203
miR-745-3p	OM_34853	89	95
miR-745-3p	OM_46808	488	494
miR-745-3p	OM_7371	65	71
miR-745-3p	OM_50001	904	910
miR-745-3p	OM_10844	6	12
miR-745-3p	OM_16142	157	163
miR-745-3p	OM_10811	17	23
miR-745-3p	OM_7302	283	289
miR-745-3p	OM_61537	1590	1596
miR-745-3p	OM_78344	1299	1305
miR-745-3p	OM_78344	1469	1475
miR-745-3p	OM_23235	175	181
miR-745-3p	OM_78342	154	160
miR-745-3p	OM_78323	93	99
miR-745-3p	OM_2446	12	18
miR-745-3p	OM_22797	719	725
miR-745-3p	OM_77852	182	188
miR-745-3p	OM_28048	1167	1173
miR-745-3p	OM_30342	480	486
miR-745-3p	OM_28025	319	325
miR-745-3p	OM_65856	933	939
miR-745-3p	OM_10743	1080	1086
miR-745-3p	OM_10730	866	872
miR-745-3p	OM_1914	392	398
miR-745-3p	OM_19993	168	174
miR-745-3p	OM_7200	1179	1185
miR-745-3p	OM_19969	1242	1248
miR-745-3p	OM_39526	72	78
miR-8	OM_72989	607	613
miR-8	OM_6756	153	159
miR-8	OM_66275	732	738
miR-8	OM_2350	984	990
miR-8	OM_6702	78	84
miR-8	OM_78200	384	390
miR-8	OM_11120	203	209
miR-8	OM_11118	29	35
miR-8	OM_66225	9	15
miR-8	OM_2305	640	646
miR-8	OM_22686	291	297
miR-8	OM_77793	105	111
miR-8	OM_30272	388	394
miR-8	OM_30272	805	811
miR-8	OM_77765	321	327
miR-8	OM_10668	402	408
miR-8	OM_77732	10	16
miR-8	OM_77731	10	16
miR-8	OM_53796	17	23
miR-8	OM_1858	33	39
miR-8	OM_30221	265	271
miR-8	OM_1828	66	72
miR-8	OM_7118	919	925
miR-8	OM_39467	279	285
miR-8	OM_65703	386	392
miR-8	OM_73310	1131	1137
miR-8	OM_73310	1467	1473
miR-8	OM_6688	102	108
miR-8	OM_6681	145	151
miR-8	OM_6659	806	812
miR-8	OM_11065	146	152
miR-8	OM_11023	70	76
miR-8	OM_77685	907	913
miR-8	OM_22574	1234	1240
miR-8	OM_10582	98	104
miR-8	OM_77633	42	48
miR-8	OM_1748	1235	1241
miR-8	OM_53670	596	602
miR-8	OM_10515	1565	1571
miR-8	OM_10503	32	38
miR-8	OM_19794	252	258
miR-8	OM_7008	841	847
miR-8	OM_93	368	374
miR-8	OM_27389	157	163
miR-8	OM_19702	12	18
miR-8	OM_2197	352	358
miR-8	OM_38882	787	793
miR-8	OM_30091	828	834
miR-8	OM_10492	260	266
miR-8	OM_10489	379	385
miR-8	OM_65566	554	560
miR-8	OM_45963	1590	1596
miR-8	OM_45962	1286	1292
miR-8	OM_45961	1286	1292
miR-8	OM_21997	7	13
miR-8	OM_53534	184	190
miR-8	OM_27283	140	146
miR-8	OM_53515	54	60
miR-8	OM_19657	806	812
miR-8	OM_6490	915	921
miR-8	OM_969	1014	1020
miR-8	OM_963	612	618
miR-8	OM_21945	51	57
miR-8	OM_27241	393	399
miR-8	OM_39203	1515	1521
miR-8	OM_21927	401	407
miR-8	OM_19609	1405	1411
miR-8	OM_924	442	448
miR-8	OM_60684	474	480
miR-8	OM_2059	6	12
miR-8	OM_72606	842	848
miR-8	OM_72605	692	698
miR-8	OM_46348	1401	1407
miR-8	OM_2018	1339	1345
miR-8	OM_34340	104	110
miR-8	OM_14731	70	76
miR-8	OM_34302	601	607
miR-8	OM_10364	80	86
miR-8	OM_73063	62	68
miR-8	OM_10340	619	625
miR-8	OM_10339	619	625
miR-8	OM_53449	1338	1344
miR-8	OM_1502	560	566
miR-8	OM_53417	399	405
miR-8	OM_33836	476	482
miR-8	OM_884	30	36
miR-8	OM_19536	447	453
miR-8	OM_830	171	177
miR-8	OM_6336	524	530
miR-8	OM_808	832	838
miR-8	OM_14686	1209	1215
miR-8	OM_5888	38	44
miR-8	OM_26644	93	99
miR-8	OM_5875	18	24
miR-8	OM_22266	15	21
miR-8	OM_34229	34	40
miR-8	OM_5859	351	357
miR-8	OM_10285	998	1004
miR-8	OM_1481	9	15
miR-8	OM_1469	1043	1049
miR-8	OM_1434	794	800
miR-8	OM_799	745	751
miR-8	OM_793	1227	1233
miR-8	OM_76885	64	70
miR-8	OM_27060	82	88
miR-8	OM_6294	1129	1135
miR-8	OM_6287	41	47
miR-8	OM_6287	587	593
miR-8	OM_64888	146	152
miR-8	OM_19436	303	309
miR-8	OM_41315	791	797
miR-8	OM_751	1706	1712
miR-8	OM_6277	833	839
miR-8	OM_15065	1297	1303
miR-8	OM_6268	465	471
miR-8	OM_6261	53	59
miR-8	OM_15038	426	432
miR-8	OM_40883	234	240
miR-8	OM_6201	7	13
miR-8	OM_38542	85	91
miR-8	OM_52816	491	497
miR-8	OM_52815	735	741
miR-8	OM_34124	134	140
miR-8	OM_71939	1324	1330
miR-8	OM_22129	5	11
miR-8	OM_77231	395	401
miR-8	OM_14509	763	769
miR-8	OM_77216	479	485
miR-8	OM_10120	1	7
miR-8	OM_19373	747	753
miR-8	OM_72393	1609	1615
miR-8	OM_21635	817	823
miR-8	OM_21635	1018	1024
miR-8	OM_60388	349	355
miR-8	OM_72343	526	532
miR-8	OM_38484	140	146
miR-8	OM_6121	1105	1111
miR-8	OM_46070	15	21
miR-8	OM_60333	1403	1409
miR-8	OM_34078	101	107
miR-8	OM_34070	203	209
miR-8	OM_22097	1411	1417
miR-8	OM_22067	1295	1301
miR-8	OM_10078	391	397
miR-8	OM_10074	724	730
miR-8	OM_5618	16	22
miR-8	OM_37976	24	30
miR-8	OM_22017	7	13
miR-8	OM_1225	27	33
miR-8	OM_1220	1443	1449
miR-8	OM_19286	151	157
miR-8	OM_21587	1713	1719
miR-8	OM_21545	186	192
miR-8	OM_559	572	578
miR-8	OM_6075	1293	1299
miR-8	OM_19222	458	464
miR-8	OM_6066	841	847
miR-8	OM_60261	493	499
miR-8	OM_40683	300	306
miR-8	OM_72210	191	197
miR-8	OM_40667	16	22
miR-8	OM_9977	179	185
miR-8	OM_40635	102	108
miR-8	OM_40634	21	27
miR-8	OM_5587	94	100
miR-8	OM_71797	1482	1488
miR-8	OM_5567	27	33
miR-8	OM_71765	34	40
miR-8	OM_71764	34	40
miR-8	OM_49874	908	914
miR-8	OM_5543	35	41
miR-8	OM_5519	700	706
miR-8	OM_65051	48	54
miR-8	OM_5501	17	23
miR-8	OM_71702	248	254
miR-8	OM_1124	86	92
miR-8	OM_19187	964	970
miR-8	OM_19187	1113	1119
miR-8	OM_21445	1241	1247
miR-8	OM_9894	86	92
miR-8	OM_9875	46	52
miR-8	OM_9870	117	123
miR-8	OM_9860	705	711
miR-8	OM_26213	17	23
miR-8	OM_5401	44	50
miR-8	OM_33385	100	106
miR-8	OM_4992	248	254
miR-8	OM_4992	1731	1737
miR-8	OM_4988	1300	1306
miR-8	OM_33351	380	386
miR-8	OM_33342	525	531
miR-8	OM_25732	1221	1227
miR-8	OM_25713	89	95
miR-8	OM_21349	564	570
miR-8	OM_72044	82	88
miR-8	OM_72043	493	499
miR-8	OM_60069	70	76
miR-8	OM_72021	331	337
miR-8	OM_26193	111	117
miR-8	OM_32836	155	161
miR-8	OM_14179	454	460
miR-8	OM_5372	201	207
miR-8	OM_9707	70	76
miR-8	OM_5346	700	706
miR-8	OM_71552	1413	1419
miR-8	OM_49666	75	81
miR-8	OM_5336	1325	1331
miR-8	OM_49609	236	242
miR-8	OM_271	146	152
miR-8	OM_270	146	152
miR-8	OM_4822	327	333
miR-8	OM_241	1516	1522
miR-8	OM_9671	38	44
miR-8	OM_40340	43	49
miR-8	OM_40340	463	469
miR-8	OM_9633	245	251
miR-8	OM_9627	274	280
miR-8	OM_5259	97	103
miR-8	OM_9605	504	510
miR-8	OM_5209	1188	1194
miR-8	OM_37555	413	419
miR-8	OM_21194	363	369
miR-8	OM_13573	535	541
miR-8	OM_160	283	289
miR-8	OM_153	184	190
miR-8	OM_21131	225	231
miR-8	OM_21131	301	307
miR-8	OM_21130	69	75
miR-8	OM_13505	379	385
miR-8	OM_9572	398	404
miR-8	OM_18369	523	529
miR-8	OM_52206	649	655
miR-8	OM_5188	750	756
miR-8	OM_5166	507	513
miR-8	OM_29818	518	524
miR-8	OM_4683	262	268
miR-8	OM_21028	710	716
miR-8	OM_21022	277	283
miR-8	OM_21022	287	293
miR-8	OM_32571	1646	1652
miR-8	OM_29774	44	50
miR-8	OM_8943	305	311
miR-8	OM_25321	173	179
miR-8	OM_67968	108	114
miR-8	OM_52003	29	35
miR-8	OM_20433	187	193
miR-8	OM_8885	777	783
miR-8	OM_49214	194	200
miR-8	OM_37249	330	336
miR-8	OM_8873	390	396
miR-8	OM_17600	241	247
miR-8	OM_20396	594	600
miR-8	OM_3987	387	393
miR-8	OM_3987	399	405
miR-8	OM_3977	998	1004
miR-8	OM_9258	255	261
miR-8	OM_3940	25	31
miR-8	OM_9237	121	127
miR-8	OM_18029	13	19
miR-8	OM_12703	133	139
miR-8	OM_51442	215	221
miR-8	OM_17581	173	179
miR-8	OM_17581	569	575
miR-8	OM_37156	86	92
miR-8	OM_37155	86	92
miR-8	OM_37154	86	92
miR-8	OM_31834	60	66
miR-8	OM_74959	293	299
miR-8	OM_17519	792	798
miR-8	OM_17517	156	162
miR-8	OM_36662	683	689
miR-8	OM_48619	765	771
miR-8	OM_36644	32	38
miR-8	OM_24679	685	691
miR-8	OM_36629	1019	1025
miR-8	OM_20297	187	193
miR-8	OM_12682	128	134
miR-8	OM_20280	834	840
miR-8	OM_3868	9	15
miR-8	OM_24617	1295	1301
miR-8	OM_24607	905	911
miR-8	OM_3835	204	210
miR-8	OM_75300	22	28
miR-8	OM_8680	595	601
miR-8	OM_74887	337	343
miR-8	OM_74886	493	499
miR-8	OM_13094	215	221
miR-8	OM_4289	174	180
miR-8	OM_62866	69	75
miR-8	OM_13051	1217	1223
miR-8	OM_50892	46	52
miR-8	OM_62824	101	107
miR-8	OM_13004	58	64
miR-8	OM_28956	101	107
miR-8	OM_24549	697	703
miR-8	OM_24531	254	260
miR-8	OM_9062	387	393
miR-8	OM_20147	286	292
miR-8	OM_20146	286	292
miR-8	OM_75254	321	327
miR-8	OM_20145	286	292
miR-8	OM_75253	330	336
miR-8	OM_51280	97	103
miR-8	OM_4190	176	182
miR-8	OM_4190	572	578
miR-8	OM_36472	370	376
miR-8	OM_28861	970	976
miR-8	OM_36465	144	150
miR-8	OM_4104	545	551
miR-8	OM_28833	1593	1599
miR-8	OM_50705	195	201
miR-8	OM_59986	266	272
miR-8	OM_3684	310	316
miR-8	OM_3682	57	63
miR-8	OM_3682	192	198
miR-8	OM_3662	18	24
miR-8	OM_24414	364	370
miR-8	OM_20020	774	780
miR-8	OM_20002	541	547
miR-8	OM_20002	598	604
miR-8	OM_51137	171	177
miR-8	OM_74691	69	75
miR-8	OM_11970	496	502
miR-8	OM_11950	300	306
miR-8	OM_11939	109	115
miR-8	OM_11932	1365	1371
miR-8	OM_74642	19	25
miR-8	OM_74640	856	862
miR-8	OM_4033	896	902
miR-8	OM_7985	16	22
miR-8	OM_7970	127	133
miR-8	OM_24370	4	10
miR-8	OM_28728	808	814
miR-8	OM_7937	143	149
miR-8	OM_3576	225	231
miR-8	OM_12363	929	935
miR-8	OM_24329	509	515
miR-8	OM_24311	318	324
miR-8	OM_59811	529	535
miR-8	OM_59811	740	746
miR-8	OM_66993	627	633
miR-8	OM_31458	188	194
miR-8	OM_78922	469	475
miR-8	OM_17144	36	42
miR-8	OM_11828	172	178
miR-8	OM_11828	631	637
miR-8	OM_62563	198	204
miR-8	OM_62552	70	76
miR-8	OM_66906	789	795
miR-8	OM_48237	736	742
miR-8	OM_16654	120	126
miR-8	OM_16654	165	171
miR-8	OM_24261	403	409
miR-8	OM_79340	906	912
miR-8	OM_59761	153	159
miR-8	OM_59761	192	198
miR-8	OM_24214	115	121
miR-8	OM_59749	79	85
miR-8	OM_79316	134	140
miR-8	OM_59738	203	209
miR-8	OM_29098	574	580
miR-8	OM_2996	510	516
miR-8	OM_8276	1090	1096
miR-8	OM_74474	880	886
miR-8	OM_8262	763	769
miR-8	OM_8208	1409	1415
miR-8	OM_30892	456	462
miR-8	OM_30852	99	105
miR-8	OM_24187	1391	1397
miR-8	OM_79282	1131	1137
miR-8	OM_79282	1467	1473
miR-8	OM_24173	358	364
miR-8	OM_24146	518	524
miR-8	OM_7726	1297	1303
miR-8	OM_59653	536	542
miR-8	OM_3356	197	203
miR-8	OM_59602	291	297
miR-8	OM_8181	994	1000
miR-8	OM_66778	247	253
miR-8	OM_23627	454	460
miR-8	OM_78720	464	470
miR-8	OM_11640	114	120
miR-8	OM_78719	464	470
miR-8	OM_2837	970	976
miR-8	OM_62363	197	203
miR-8	OM_50397	662	668
miR-8	OM_66704	82	88
miR-8	OM_66703	82	88
miR-8	OM_16462	260	266
miR-8	OM_79121	1067	1073
miR-8	OM_59544	11	17
miR-8	OM_79118	80	86
miR-8	OM_61838	491	497
miR-8	OM_12020	37	43
miR-8	OM_12011	545	551
miR-8	OM_3207	996	1002
miR-8	OM_23592	464	470
miR-8	OM_2790	80	86
miR-8	OM_15935	1286	1292
miR-8	OM_66685	702	708
miR-8	OM_11564	70	76
miR-8	OM_2766	570	576
miR-8	OM_2704	230	236
miR-8	OM_2700	25	31
miR-8	OM_28337	1850	1856
miR-8	OM_28336	48	54
miR-8	OM_16355	421	427
miR-8	OM_16349	120	126
miR-8	OM_67071	603	609
miR-8	OM_3134	42	48
miR-8	OM_39836	1106	1112
miR-8	OM_47437	695	701
miR-8	OM_35457	15	21
miR-8	OM_11499	110	116
miR-8	OM_2699	1459	1465
miR-8	OM_11480	21	27
miR-8	OM_31059	264	270
miR-8	OM_23448	493	499
miR-8	OM_31045	871	877
miR-8	OM_78531	223	229
miR-8	OM_11446	393	399
miR-8	OM_74136	140	146
miR-8	OM_46928	240	246
miR-8	OM_3067	52	58
miR-8	OM_47385	158	164
miR-8	OM_16206	253	259
miR-8	OM_3041	720	726
miR-8	OM_39758	535	541
miR-8	OM_3028	2	8
miR-8	OM_3024	86	92
miR-8	OM_59312	442	448
miR-8	OM_2597	522	528
miR-8	OM_6936	112	118
miR-8	OM_11369	127	133
miR-8	OM_6911	491	497
miR-8	OM_66455	41	47
miR-8	OM_28179	146	152
miR-8	OM_7393	725	731
miR-8	OM_7393	1094	1100
miR-8	OM_10858	109	115
miR-8	OM_10843	10	16
miR-8	OM_16142	1074	1080
miR-8	OM_22800	42	48
miR-8	OM_59276	1061	1067
miR-8	OM_16129	538	544
miR-8	OM_65930	240	246
miR-8	OM_59260	462	468
miR-8	OM_59260	508	514
miR-8	OM_39671	1250	1256
miR-8	OM_23299	13	19
miR-8	OM_6886	137	143
miR-8	OM_6872	148	154
miR-8	OM_27611	135	141
miR-8	OM_2475	388	394
miR-8	OM_66366	305	311
miR-8	OM_6813	909	915
miR-8	OM_78323	511	517
miR-8	OM_2435	251	257
miR-8	OM_66324	1297	1303
miR-8	OM_30376	278	284
miR-8	OM_7273	353	359
miR-8	OM_10750	907	913
miR-8	OM_1950	47	53
miR-8	OM_65858	493	499
miR-8	OM_65849	992	998
miR-8	OM_7217	14	20
miR-8	OM_39563	578	584
miR-8	OM_27574	1140	1146
miR-8	OM_19954	735	741
miR-125a-5p	OM_47109	617	623
miR-125a-5p	OM_47109	629	635
miR-125a-5p	OM_47108	617	623
miR-125a-5p	OM_47108	629	635
miR-125a-5p	OM_47107	617	623
miR-125a-5p	OM_47107	629	635
miR-125a-5p	OM_66240	827	833
miR-125a-5p	OM_66239	496	502
miR-125a-5p	OM_61399	587	593
miR-125a-5p	OM_1819	330	336
miR-125a-5p	OM_47022	121	127
miR-125a-5p	OM_34590	12	18
miR-125a-5p	OM_65696	116	122
miR-125a-5p	OM_7042	243	249
miR-125a-5p	OM_1732	274	280
miR-125a-5p	OM_10503	243	249
miR-125a-5p	OM_15359	2	8
miR-125a-5p	OM_78067	299	305
miR-125a-5p	OM_38882	277	283
miR-125a-5p	OM_1698	30	36
miR-125a-5p	OM_3	100	106
miR-125a-5p	OM_1661	576	582
miR-125a-5p	OM_22414	300	306
miR-125a-5p	OM_45963	1400	1406
miR-125a-5p	OM_45962	1096	1102
miR-125a-5p	OM_45961	1096	1102
miR-125a-5p	OM_1625	1079	1085
miR-125a-5p	OM_10408	317	323
miR-125a-5p	OM_21994	276	282
miR-125a-5p	OM_19661	357	363
miR-125a-5p	OM_963	279	285
miR-125a-5p	OM_39211	421	427
miR-125a-5p	OM_39205	249	255
miR-125a-5p	OM_39204	249	255
miR-125a-5p	OM_19622	556	562
miR-125a-5p	OM_21927	209	215
miR-125a-5p	OM_6441	427	433
miR-125a-5p	OM_2047	161	167
miR-125a-5p	OM_5951	6	12
miR-125a-5p	OM_45872	73	79
miR-125a-5p	OM_10303	226	232
miR-125a-5p	OM_21896	965	971
miR-125a-5p	OM_21894	62	68
miR-125a-5p	OM_876	10	16
miR-125a-5p	OM_21826	50	56
miR-125a-5p	OM_19504	5	11
miR-125a-5p	OM_808	31	37
miR-125a-5p	OM_15104	1359	1365
miR-125a-5p	OM_5898	43	49
miR-125a-5p	OM_10283	375	381
miR-125a-5p	OM_19472	16	22
miR-125a-5p	OM_751	752	758
miR-125a-5p	OM_14596	196	202
miR-125a-5p	OM_5773	207	213
miR-125a-5p	OM_10193	364	370
miR-125a-5p	OM_10178	10	16
miR-125a-5p	OM_71942	547	553
miR-125a-5p	OM_76792	1007	1013
miR-125a-5p	OM_33642	99	105
miR-125a-5p	OM_34070	1076	1082
miR-125a-5p	OM_60311	116	122
miR-125a-5p	OM_40705	138	144
miR-125a-5p	OM_1282	154	160
miR-125a-5p	OM_22022	87	93
miR-125a-5p	OM_22010	53	59
miR-125a-5p	OM_38368	418	424
miR-125a-5p	OM_40670	14	20
miR-125a-5p	OM_9902	34	40
miR-125a-5p	OM_5501	48	54
miR-125a-5p	OM_21499	13	19
miR-125a-5p	OM_37810	1079	1085
miR-125a-5p	OM_26213	48	54
miR-125a-5p	OM_4988	986	992
miR-125a-5p	OM_21361	313	319
miR-125a-5p	OM_32859	580	586
miR-125a-5p	OM_5305	1057	1063
miR-125a-5p	OM_5305	1069	1075
miR-125a-5p	OM_4838	6	12
miR-125a-5p	OM_40389	28	34
miR-125a-5p	OM_52323	85	91
miR-125a-5p	OM_14088	535	541
miR-125a-5p	OM_49501	351	357
miR-125a-5p	OM_25563	98	104
miR-125a-5p	OM_13573	46	52
miR-125a-5p	OM_9534	1566	1572
miR-125a-5p	OM_20621	163	169
miR-125a-5p	OM_29870	110	116
miR-125a-5p	OM_25489	99	105
miR-125a-5p	OM_21064	196	202
miR-125a-5p	OM_12985	259	265
miR-125a-5p	OM_13358	1110	1116
miR-125a-5p	OM_48784	364	370
miR-125a-5p	OM_8808	446	452
miR-125a-5p	OM_3989	130	136
miR-125a-5p	OM_12743	105	111
miR-125a-5p	OM_24708	656	662
miR-125a-5p	OM_63412	184	190
miR-125a-5p	OM_8754	741	747
miR-125a-5p	OM_24687	593	599
miR-125a-5p	OM_20280	396	402
miR-125a-5p	OM_24628	603	609
miR-125a-5p	OM_20267	165	171
miR-125a-5p	OM_67713	117	123
miR-125a-5p	OM_25035	74	80
miR-125a-5p	OM_74823	71	77
miR-125a-5p	OM_48523	165	171
miR-125a-5p	OM_9066	138	144
miR-125a-5p	OM_75207	480	486
miR-125a-5p	OM_62772	41	47
miR-125a-5p	OM_50762	16	22
miR-125a-5p	OM_50722	97	103
miR-125a-5p	OM_24456	589	595
miR-125a-5p	OM_24455	589	595
miR-125a-5p	OM_20032	45	51
miR-125a-5p	OM_12411	237	243
miR-125a-5p	OM_20002	1221	1227
miR-125a-5p	OM_11995	94	100
miR-125a-5p	OM_17256	68	74
miR-125a-5p	OM_74641	296	302
miR-125a-5p	OM_4034	117	123
miR-125a-5p	OM_36372	26	32
miR-125a-5p	OM_4011	265	271
miR-125a-5p	OM_7940	1727	1733
miR-125a-5p	OM_7934	123	129
miR-125a-5p	OM_3576	710	716
miR-125a-5p	OM_62577	274	280
miR-125a-5p	OM_7821	976	982
miR-125a-5p	OM_78840	62	68
miR-125a-5p	OM_8268	144	150
miR-125a-5p	OM_30892	159	165
miR-125a-5p	OM_7790	33	39
miR-125a-5p	OM_24187	484	490
miR-125a-5p	OM_24173	24	30
miR-125a-5p	OM_16561	318	324
miR-125a-5p	OM_47682	586	592
miR-125a-5p	OM_67256	109	115
miR-125a-5p	OM_74390	1266	1272
miR-125a-5p	OM_66757	293	299
miR-125a-5p	OM_66757	380	386
miR-125a-5p	OM_66757	410	416
miR-125a-5p	OM_2842	1257	1263
miR-125a-5p	OM_62387	184	190
miR-125a-5p	OM_62345	925	931
miR-125a-5p	OM_28452	116	122
miR-125a-5p	OM_59599	749	755
miR-125a-5p	OM_3253	760	766
miR-125a-5p	OM_15935	1096	1102
miR-125a-5p	OM_31132	54	60
miR-125a-5p	OM_50299	101	107
miR-125a-5p	OM_50298	101	107
miR-125a-5p	OM_50296	101	107
miR-125a-5p	OM_50295	101	107
miR-125a-5p	OM_16319	1430	1436
miR-125a-5p	OM_47463	1373	1379
miR-125a-5p	OM_3125	6	12
miR-125a-5p	OM_35448	132	138
miR-125a-5p	OM_7463	965	971
miR-125a-5p	OM_28202	28	34
miR-125a-5p	OM_16236	177	183
miR-125a-5p	OM_16236	1282	1288
miR-125a-5p	OM_30502	1079	1085
miR-125a-5p	OM_39796	302	308
miR-125a-5p	OM_3046	1025	1031
miR-125a-5p	OM_39758	46	52
miR-125a-5p	OM_2596	214	220
miR-125a-5p	OM_66437	596	602
miR-125a-5p	OM_59276	763	769
miR-125a-5p	OM_61537	1505	1511
miR-125a-5p	OM_6813	1055	1061
miR-125a-5p	OM_6812	277	283
miR-125a-5p	OM_30376	59	65
miR-125a-5p	OM_28052	48	54
miR-125a-5p	OM_7276	367	373
miR-125a-5p	OM_7249	628	634
miR-125a-5p	OM_53873	706	712
miR-125a-5p	OM_61447	600	606
miR-125a-5p	OM_27571	325	331
miR-1	OM_72995	637	643
miR-1	OM_2363	882	888
miR-1	OM_2363	1094	1100
miR-1	OM_2362	882	888
miR-1	OM_2362	1094	1100
miR-1	OM_72905	285	291
miR-1	OM_10685	210	216
miR-1	OM_1881	118	124
miR-1	OM_30243	159	165
miR-1	OM_30240	77	83
miR-1	OM_10668	394	400
miR-1	OM_10603	120	126
miR-1	OM_73310	1185	1191
miR-1	OM_27450	450	456
miR-1	OM_19821	95	101
miR-1	OM_35036	43	49
miR-1	OM_35035	43	49
miR-1	OM_6658	59	65
miR-1	OM_2296	414	420
miR-1	OM_15442	348	354
miR-1	OM_15432	1080	1086
miR-1	OM_6624	120	126
miR-1	OM_10582	60	66
miR-1	OM_10572	1186	1192
miR-1	OM_10572	1713	1719
miR-1	OM_10571	371	377
miR-1	OM_10540	833	839
miR-1	OM_7042	443	449
miR-1	OM_73251	549	555
miR-1	OM_30106	166	172
miR-1	OM_1730	84	90
miR-1	OM_10524	74	80
miR-1	OM_10520	290	296
miR-1	OM_6579	118	124
miR-1	OM_2190	54	60
miR-1	OM_38882	591	597
miR-1	OM_78032	285	291
miR-1	OM_2148	68	74
miR-1	OM_2147	957	963
miR-1	OM_38836	556	562
miR-1	OM_38836	1270	1276
miR-1	OM_66017	393	399
miR-1	OM_66017	411	417
miR-1	OM_2108	450	456
miR-1	OM_38819	666	672
miR-1	OM_1692	349	355
miR-1	OM_77559	435	441
miR-1	OM_30059	242	248
miR-1	OM_30006	380	386
miR-1	OM_39290	172	178
miR-1	OM_61165	25	31
miR-1	OM_61165	126	132
miR-1	OM_61165	315	321
miR-1	OM_10409	518	524
miR-1	OM_10409	1435	1441
miR-1	OM_19665	1004	1010
miR-1	OM_988	16	22
miR-1	OM_988	233	239
miR-1	OM_969	476	482
miR-1	OM_931	1329	1335
miR-1	OM_6450	77	83
miR-1	OM_6420	465	471
miR-1	OM_2050	279	285
miR-1	OM_46347	950	956
miR-1	OM_5991	309	315
miR-1	OM_5974	96	102
miR-1	OM_22379	118	124
miR-1	OM_10398	37	43
miR-1	OM_10380	511	517
miR-1	OM_65463	23	29
miR-1	OM_1555	163	169
miR-1	OM_1545	364	370
miR-1	OM_73053	65	71
miR-1	OM_1513	76	82
miR-1	OM_10306	556	562
miR-1	OM_10301	445	451
miR-1	OM_21894	482	488
miR-1	OM_33855	671	677
miR-1	OM_33854	905	911
miR-1	OM_891	974	980
miR-1	OM_53418	314	320
miR-1	OM_27173	218	224
miR-1	OM_21862	41	47
miR-1	OM_19540	387	393
miR-1	OM_19536	34	40
miR-1	OM_6379	554	560
miR-1	OM_21820	218	224
[truncated: 26,013 more rows]

## Sheet: miRanda
Table S8. Prediction of Ornithodoros moubata target mRNAs by each algorithm: seed2-8, miRanda,TargetSpy and PITA.
microRNA	mRNA	energy	targetStart	targetEnd	score
miR-206	OM_72995	-15.37	623	644	148
miR-206	OM_6767	-17.15	34	55	140
miR-206	OM_2363	-20.65	868	889	168
miR-206	OM_2363	-15.87	1082	1101	144
miR-206	OM_2362	-20.65	868	889	168
miR-206	OM_2362	-15.87	1082	1101	144
miR-206	OM_78218	-16.68	40	61	144
miR-206	OM_72905	-19.41	267	292	158
miR-206	OM_22686	-10.24	448	469	140
miR-206	OM_54222	-20.87	605	626	140
miR-206	OM_10685	-20.6	193	217	162
miR-206	OM_1881	-9.41	104	125	144
miR-206	OM_30243	-15.96	145	166	140
miR-206	OM_7176	-15.76	304	325	141
miR-206	OM_30240	-20.09	63	84	144
miR-206	OM_30240	-16.8	617	640	143
miR-206	OM_10668	-11.2	380	401	147
miR-206	OM_10652	-18.39	227	249	142
miR-206	OM_1843	-17.49	37	58	144
miR-206	OM_1827	-20.04	441	461	154
miR-206	OM_39486	-21.52	53	74	164
miR-206	OM_39485	-21.52	81	102	164
miR-206	OM_10617	-23.5	66	88	143
miR-206	OM_10603	-18.69	103	127	150
miR-206	OM_19888	-19.89	521	542	156
miR-206	OM_73310	-15.79	1171	1192	145
miR-206	OM_27450	-17.92	436	457	148
miR-206	OM_47022	-21.57	62	83	143
miR-206	OM_47022	-20.43	259	282	142
miR-206	OM_19839	-17.08	293	313	146
miR-206	OM_19821	-8.48	81	102	140
miR-206	OM_35036	-13.51	29	50	140
miR-206	OM_35035	-13.51	29	50	140
miR-206	OM_6658	-23.62	45	66	171
miR-206	OM_78166	-12	1614	1635	140
miR-206	OM_2296	-18.36	400	421	140
miR-206	OM_15442	-12.55	334	355	147
miR-206	OM_27405	-12.61	296	318	142
miR-206	OM_15432	-24.07	1063	1087	163
miR-206	OM_72841	-14.25	1630	1650	142
miR-206	OM_6624	-18.72	106	127	147
miR-206	OM_72818	-17.35	117	138	148
miR-206	OM_72818	-12.82	877	898	144
miR-206	OM_72818	-14.19	49	68	140
miR-206	OM_22593	-17.76	438	459	145
miR-206	OM_22592	-17.76	438	459	145
miR-206	OM_34543	-14.17	269	290	141
miR-206	OM_14967	-15.5	310	330	142
miR-206	OM_14967	-17.81	515	539	141
miR-206	OM_22574	-12.79	1339	1360	144
miR-206	OM_10582	-15.06	48	67	152
miR-206	OM_77658	-18.73	192	213	140
miR-206	OM_10572	-11.21	1696	1720	145
miR-206	OM_10572	-11.13	1172	1193	141
miR-206	OM_10571	-18.58	357	378	156
miR-206	OM_10570	-18.59	854	875	140
miR-206	OM_1765	-18.22	457	478	140
miR-206	OM_14915	-20.62	237	258	148
miR-206	OM_1754	-24.29	140	159	153
miR-206	OM_10540	-21.69	814	840	157
miR-206	OM_7042	-17.36	426	450	143
miR-206	OM_73251	-15.58	536	556	154
miR-206	OM_30106	-13.84	153	173	144
miR-206	OM_1730	-10.71	70	91	140
miR-206	OM_10524	-19.86	62	81	153
miR-206	OM_10520	-18.68	276	297	159
miR-206	OM_7000	-16.01	862	881	140
miR-206	OM_15370	-18.88	1389	1409	146
miR-206	OM_6579	-16.02	102	125	148
miR-206	OM_27337	-20.98	670	696	143
miR-206	OM_27316	-14.11	128	148	142
miR-206	OM_2190	-9.95	40	61	141
miR-206	OM_6549	-24.8	732	753	152
miR-206	OM_27305	-16.62	1671	1693	143
miR-206	OM_38882	-13.31	579	598	151
miR-206	OM_78032	-19.41	267	292	158
miR-206	OM_2148	-22.36	48	75	151
miR-206	OM_2147	-22.36	937	964	151
miR-206	OM_66044	-19.47	833	852	141
miR-206	OM_38837	-12.4	186	207	141
miR-206	OM_38836	-15.04	1255	1277	143
miR-206	OM_38836	-8.84	542	563	142
miR-206	OM_66017	-21.47	398	418	158
miR-206	OM_66017	-16.12	379	400	156
miR-206	OM_2108	-15.18	436	457	152
miR-206	OM_38819	-19.03	364	386	147
miR-206	OM_38819	-13.67	652	673	140
miR-206	OM_30091	-12.79	933	954	144
miR-206	OM_1692	-12.98	335	356	144
miR-206	OM_10489	-15.23	518	538	146
miR-206	OM_77559	-12.22	421	442	140
miR-206	OM_30059	-16.09	225	249	147
miR-206	OM_1682	-17.21	501	521	144
miR-206	OM_45994	-13.6	54	75	150
miR-206	OM_45993	-13.6	129	150	150
miR-206	OM_14815	-16.86	232	253	148
miR-206	OM_30006	-17.84	366	387	146
miR-206	OM_73148	-20.45	473	493	142
miR-206	OM_39290	-9.75	158	179	140
miR-206	OM_1624	-13.74	639	660	140
miR-206	OM_61165	-12.16	11	32	140
miR-206	OM_61165	-11.04	112	133	140
miR-206	OM_61165	-11.04	301	322	140
miR-206	OM_1610	-16.57	578	601	143
miR-206	OM_10409	-15.4	504	525	145
miR-206	OM_10409	-16.92	1423	1442	145
miR-206	OM_10405	-14.2	231	252	140
miR-206	OM_19665	-18.4	990	1011	148
miR-206	OM_988	-11.16	2	23	140
miR-206	OM_988	-8.98	219	240	140
miR-206	OM_21968	-16.04	5	29	147
miR-206	OM_969	-16.46	462	483	140
miR-206	OM_72683	-14.11	188	208	142
miR-206	OM_947	-14.1	1646	1667	141
miR-206	OM_72676	-18.53	466	487	141
miR-206	OM_6462	-13.88	87	108	144
miR-206	OM_931	-14.03	1317	1336	142
miR-206	OM_6450	-11.17	63	84	140
miR-206	OM_924	-14.11	696	716	142
miR-206	OM_909	-14.71	203	224	148
miR-206	OM_6420	-26.82	448	472	165
miR-206	OM_60666	-14.24	4	25	152
miR-206	OM_2050	-16.54	268	286	148
miR-206	OM_46347	-21.23	935	957	150
miR-206	OM_14793	-17.44	810	831	144
miR-206	OM_14793	-17.63	263	285	142
miR-206	OM_34363	-12.85	37	58	141
miR-206	OM_5991	-17.47	292	316	146
miR-206	OM_5974	-18.51	81	103	163
miR-206	OM_22379	-11.17	104	125	143
miR-206	OM_34336	-16.93	55	76	140
miR-206	OM_22367	-15.59	171	190	144
miR-206	OM_10398	-13.53	23	44	140
miR-206	OM_10380	-14.27	496	518	155
miR-206	OM_5948	-11.8	1492	1512	142
miR-206	OM_34302	-19.77	251	272	140
miR-206	OM_65463	-16.34	8	30	146
miR-206	OM_1555	-14.87	149	170	140
miR-206	OM_73063	-14.7	404	425	144
miR-206	OM_1545	-18.63	349	371	159
miR-206	OM_73053	-21.46	18	39	150
miR-206	OM_73053	-15.65	49	72	150
miR-206	OM_45865	-24.71	94	115	148
miR-206	OM_1534	-25.88	354	377	155
miR-206	OM_1516	-17.25	140	161	144
miR-206	OM_1513	-14.96	61	83	151
miR-206	OM_10306	-19.98	541	563	142
miR-206	OM_10301	-10.98	431	452	140
miR-206	OM_21894	-15.99	466	489	149
miR-206	OM_33855	-14.04	660	678	142
miR-206	OM_33854	-14.04	894	912	142
miR-206	OM_21882	-14.57	153	174	140
miR-206	OM_891	-13.98	960	981	140
miR-206	OM_53418	-16.02	300	321	140
miR-206	OM_27173	-17.59	203	225	149
miR-206	OM_21862	-11.15	27	48	140
miR-206	OM_19555	-12.37	63	84	144
miR-206	OM_874	-26.35	20	43	147
miR-206	OM_21857	-22.72	61	83	143
miR-206	OM_6392	-14.69	435	456	145
miR-206	OM_6392	-18.7	225	247	143
miR-206	OM_19540	-13.84	372	394	155
miR-206	OM_19536	-17.93	20	41	140
miR-206	OM_19531	-19.56	814	836	150
miR-206	OM_6379	-17.27	542	561	160
miR-206	OM_27127	-15.71	15	37	143
miR-206	OM_21820	-19.24	336	360	145
miR-206	OM_21820	-14.92	204	225	140
miR-206	OM_830	-14.84	238	259	144
miR-206	OM_27111	-18.98	556	577	146
miR-206	OM_52984	-16.93	199	222	147
miR-206	OM_52974	-12.85	37	58	141
miR-206	OM_818	-12.43	687	709	143
miR-206	OM_15126	-11.16	2	23	140
miR-206	OM_15126	-8.98	219	240	140
miR-206	OM_6329	-16.86	143	164	144
miR-206	OM_15116	-14.03	749	768	142
miR-206	OM_34286	-20.37	318	344	146
miR-206	OM_60523	-14.37	377	398	152
miR-206	OM_38622	-13.04	23	44	140
miR-206	OM_14686	-16.3	714	734	154
miR-206	OM_14681	-18.2	377	399	147
miR-206	OM_14674	-20.34	619	645	154
miR-206	OM_14661	-14.2	449	469	140
miR-206	OM_5868	-14.79	150	172	154
miR-206	OM_5868	-13.92	81	102	145
miR-206	OM_5859	-11.25	325	346	140
miR-206	OM_34213	-23.04	49	71	166
miR-206	OM_10274	-17.65	686	707	159
miR-206	OM_10274	-14.47	312	333	140
miR-206	OM_1469	-20.91	955	979	162
miR-206	OM_1469	-12.53	759	780	140
miR-206	OM_1434	-19.4	1369	1392	142
miR-206	OM_19494	-22.36	930	957	151
miR-206	OM_19493	-21.28	1392	1411	152
miR-206	OM_19487	-17.26	404	429	145
miR-206	OM_76890	-15.91	200	221	140
miR-206	OM_19467	-12.48	510	531	145
miR-206	OM_19467	-17.77	651	671	142
miR-206	OM_33732	-8.49	1	12	140
miR-206	OM_21761	-16.19	702	722	154
miR-206	OM_21761	-14.5	76	94	151
miR-206	OM_76864	-11.04	5	26	140
miR-206	OM_15086	-21.03	725	750	142
miR-206	OM_33716	-14.14	144	166	149
miR-206	OM_33707	-20.52	1	19	160
miR-206	OM_6277	-8.66	1290	1311	144
miR-206	OM_21728	-14.59	687	708	142
miR-206	OM_19414	-19.47	332	353	144
miR-206	OM_21711	-10.77	48	69	140
miR-206	OM_64857	-16.34	20	42	143
miR-206	OM_721	-16.48	120	141	140
miR-206	OM_6249	-20.89	217	239	146
miR-206	OM_6243	-18	122	143	146
miR-206	OM_38580	-12.83	135	156	140
miR-206	OM_60457	-18.4	4	25	164
miR-206	OM_40860	-17.21	72	93	140
miR-206	OM_52816	-16.85	509	529	158
miR-206	OM_52816	-15	630	651	146
miR-206	OM_52815	-16.85	753	773	158
miR-206	OM_52815	-15	874	895	146
miR-206	OM_14592	-14.49	679	700	155
miR-206	OM_22199	-17.06	66	89	150
miR-206	OM_38503	-18.95	265	290	157
miR-206	OM_38503	-11.16	134	155	140
miR-206	OM_5775	-15.64	35	57	143
miR-206	OM_5774	-10.35	97	118	140
miR-206	OM_10181	-10.09	679	700	143
miR-206	OM_22135	-11.11	1	10	142
miR-206	OM_45699	-15.29	31	55	143
miR-206	OM_77231	-16.26	153	175	143
miR-206	OM_1362	-14.2	252	272	147
miR-206	OM_5715	-17.59	112	133	143
miR-206	OM_14509	-18.32	701	722	148
miR-206	OM_10144	-19.46	101	123	151
miR-206	OM_77216	-16.26	237	259	143
miR-206	OM_22101	-17.85	621	642	144
miR-206	OM_10114	-23.56	143	164	140
miR-206	OM_1316	-12.07	312	332	142
miR-206	OM_19397	-24.07	906	930	163
miR-206	OM_10101	-19	54	75	144
miR-206	OM_19373	-15.23	886	906	146
miR-206	OM_696	-16.04	748	772	147
miR-206	OM_6189	-16.22	820	846	141
miR-206	OM_6189	-14.72	1432	1453	140
miR-206	OM_60382	-16.58	82	103	140
miR-206	OM_60373	-16.94	97	120	154
miR-206	OM_60373	-18.28	123	144	143
miR-206	OM_6127	-16.77	833	854	151
miR-206	OM_6121	-16.59	1353	1373	146
miR-206	OM_6121	-11.16	420	441	142
miR-206	OM_60360	-15.49	122	147	147
miR-206	OM_60358	-14.79	333	355	147
miR-206	OM_38469	-17.03	1465	1485	149
miR-206	OM_60333	-19.73	725	746	141
miR-206	OM_60322	-19.46	78	100	155
miR-206	OM_60314	-15.48	1	21	152
miR-206	OM_22097	-16.86	1330	1353	141
miR-206	OM_34039	-14.84	1148	1172	147
miR-206	OM_34039	-17.84	782	803	144
miR-206	OM_26421	-15.95	137	157	145
miR-206	OM_22063	-22.28	403	429	161
miR-206	OM_49987	-13.32	76	96	142
miR-206	OM_10093	-11.02	3	24	140
miR-206	OM_10072	-17.59	891	912	144
miR-206	OM_10072	-20.55	935	956	144
miR-206	OM_22022	-14.65	68	88	142
miR-206	OM_10044	-16.36	47	70	144
miR-206	OM_37968	-18.87	173	195	157
miR-206	OM_37967	-18.87	173	195	157
miR-206	OM_22002	-10.33	233	254	145
miR-206	OM_22002	-17.92	30	52	143
miR-206	OM_10037	-18.91	267	287	142
miR-206	OM_10026	-15.56	411	432	140
miR-206	OM_49910	-14.96	61	83	151
miR-206	OM_45554	-17.65	620	641	150
miR-206	OM_1221	-14.83	1567	1588	140
miR-206	OM_1220	-20.32	514	537	145
miR-206	OM_53157	-13.39	770	791	140
miR-206	OM_10009	-17.17	36	57	140
miR-206	OM_53142	-10.22	1185	1205	142
miR-206	OM_21587	-12.17	344	365	140
miR-206	OM_21581	-15.11	1	22	151
miR-206	OM_21581	-15.16	664	685	144
miR-206	OM_21580	-18.66	48	69	140
miR-206	OM_53122	-17.92	62	83	148
miR-206	OM_595	-20.53	63	85	143
miR-206	OM_21557	-23.82	359	380	148
miR-206	OM_21556	-23.82	267	288	148
miR-206	OM_6081	-21.33	210	231	162
miR-206	OM_72291	-12.24	140	161	143
miR-206	OM_559	-14.61	337	362	148
miR-206	OM_559	-15.56	256	277	143
miR-206	OM_19222	-14.38	67	90	140
miR-206	OM_52689	-22.12	613	634	158
miR-206	OM_21500	-16.68	40	61	144
miR-206	OM_60288	-18.06	180	203	148
miR-206	OM_508	-19.1	16	37	158
miR-206	OM_72217	-15.71	308	328	142
miR-206	OM_72210	-13.39	94	112	142
miR-206	OM_26393	-15.47	479	501	143
miR-206	OM_52627	-18.39	201	222	140
miR-206	OM_52617	-14.93	1661	1685	141
miR-206	OM_26372	-16.91	1051	1071	141
miR-206	OM_26372	-15.69	1540	1561	140
miR-206	OM_52601	-20.37	318	344	146
miR-206	OM_52600	-20.37	517	543	146
miR-206	OM_9958	-9.58	884	905	140
miR-206	OM_5591	-17.41	606	625	140
miR-206	OM_71797	-18.47	318	342	143
miR-206	OM_9939	-16.5	102	125	146
miR-206	OM_18713	-11.28	54	75	140
miR-206	OM_5559	-15.31	1039	1060	152
miR-206	OM_5559	-15.53	533	556	143
miR-206	OM_5552	-12.95	562	583	141
miR-206	OM_71755	-12.06	75	96	143
miR-206	OM_5539	-15.21	562	585	144
miR-206	OM_77031	-14.79	110	128	147
miR-206	OM_71728	-21.98	39	61	146
miR-206	OM_77023	-17.81	176	200	141
miR-206	OM_19187	-20.58	973	994	140
miR-206	OM_21488	-13.78	89	110	144
miR-206	OM_483	-19.36	1211	1231	149
miR-206	OM_483	-16.88	694	715	147
miR-206	OM_483	-11.13	88	109	144
miR-206	OM_21456	-12	1303	1324	140
miR-206	OM_21445	-20.32	308	331	145
miR-206	OM_13803	-18.85	983	1005	151
miR-206	OM_60187	-17.71	754	775	141
miR-206	OM_38291	-17.76	438	459	145
miR-206	OM_72126	-15.28	1	25	142
miR-206	OM_38268	-17.31	1216	1239	143
miR-206	OM_9888	-21.16	374	398	151
miR-206	OM_9853	-17.61	46	67	146
miR-206	OM_5493	-20.98	604	630	143
miR-206	OM_9844	-12.13	65	86	142
miR-206	OM_18637	-11.84	291	311	150
miR-206	OM_9839	-22.11	160	184	142
miR-206	OM_9830	-19.67	324	345	145
miR-206	OM_9821	-17.19	27	49	141
miR-206	OM_18616	-18.72	148	169	147
miR-206	OM_5434	-18.12	666	688	151
miR-206	OM_5429	-16.71	435	456	155
miR-206	OM_1069	-12.23	154	175	140
miR-206	OM_1063	-13.69	379	401	142
miR-206	OM_1061	-13.69	379	401	142
miR-206	OM_49745	-10.96	1193	1214	140
miR-206	OM_14204	-15.55	9	30	150
miR-206	OM_5406	-11.56	26	47	140
miR-206	OM_71602	-15.73	1618	1640	144
miR-206	OM_1019	-15	989	1012	149
miR-206	OM_4992	-23.6	1529	1550	174
miR-206	OM_13780	-12.74	325	346	140
miR-206	OM_33342	-15.54	650	670	145
miR-206	OM_33318	-13.56	1192	1213	140
miR-206	OM_25702	-19.41	137	162	158
miR-206	OM_21344	-20.23	156	176	151
miR-206	OM_72091	-20.4	775	796	148
miR-206	OM_21332	-15.04	401	422	140
miR-206	OM_72086	-18.55	268	289	157
miR-206	OM_72086	-17.67	1218	1239	140
miR-206	OM_72086	-17.23	1442	1463	140
miR-206	OM_72083	-11.98	401	422	140
miR-206	OM_21327	-12.57	664	685	140
miR-206	OM_52490	-17.15	34	55	140
miR-206	OM_338	-13.57	1341	1362	140
miR-206	OM_72043	-17.12	259	280	140
miR-206	OM_32878	-19.36	147	167	149
miR-206	OM_52442	-12.23	154	175	140
miR-206	OM_72014	-16.44	29	49	145
miR-206	OM_9785	-19.56	353	374	140
miR-206	OM_18567	-18.44	562	584	148
miR-206	OM_18567	-13.07	1518	1541	148
miR-206	OM_26170	-21.54	293	314	160
miR-206	OM_26162	-13.78	330	351	144
miR-206	OM_60014	-11.89	90	111	144
miR-206	OM_40432	-28.26	228	251	150
miR-206	OM_38126	-17.44	142	163	144
miR-206	OM_60003	-11.89	108	127	141
miR-206	OM_26148	-12.25	41	61	143
miR-206	OM_26147	-12.25	41	61	143
miR-206	OM_18532	-19.14	46	66	142
miR-206	OM_14179	-17.25	261	282	162
miR-206	OM_14179	-24.23	865	886	143
miR-206	OM_38108	-17.16	723	743	149
miR-206	OM_5373	-17.04	961	982	156
miR-206	OM_5372	-13.36	230	251	142
miR-206	OM_5361	-18.16	26	50	143
miR-206	OM_51983	-19.89	411	433	143
miR-206	OM_5346	-16.65	815	836	153
miR-206	OM_26101	-17.84	658	679	146
miR-206	OM_71552	-16.52	651	672	155
miR-206	OM_49666	-21.94	224	250	145
miR-206	OM_49657	-24.26	1605	1629	146
miR-206	OM_5326	-11.16	1504	1525	140
miR-206	OM_51942	-10.13	109	130	145
miR-206	OM_25682	-18.39	210	231	140
miR-206	OM_51923	-9.13	21	42	140
miR-206	OM_33280	-19.92	112	133	147
miR-206	OM_33280	-14.61	1764	1785	144
miR-206	OM_33280	-14.68	773	793	140
miR-206	OM_49609	-17.76	125	146	141
miR-206	OM_25664	-17.15	34	55	140
miR-206	OM_21294	-23.01	156	178	146
miR-206	OM_21268	-18.12	1305	1324	145
miR-206	OM_21267	-18.12	1305	1324	145
miR-206	OM_33216	-16.47	28	49	146
miR-206	OM_4837	-18.75	128	150	141
miR-206	OM_21227	-16.67	93	113	145
miR-206	OM_13600	-16.54	77	99	145
miR-206	OM_229	-16.44	112	133	140
miR-206	OM_227	-12.81	442	463	141
miR-206	OM_40363	-19.29	128	149	140
miR-206	OM_9672	-16.45	986	1005	155
miR-206	OM_18466	-11.91	183	204	141
miR-206	OM_52315	-11.75	28	49	140
miR-206	OM_9643	-15.68	72	99	144
miR-206	OM_18426	-12.33	33	54	148
miR-206	OM_5263	-19.73	985	1007	143
miR-206	OM_14053	-14.5	95	116	145
miR-206	OM_71462	-12.64	212	233	155
miR-206	OM_37563	-18.84	1	17	144
miR-206	OM_13573	-12.45	375	396	145
miR-206	OM_13573	-12.85	1528	1549	141
miR-206	OM_21172	-12.78	1143	1163	150
miR-206	OM_45107	-14.88	687	709	151
miR-206	OM_21161	-12.15	243	264	143
miR-206	OM_21161	-12.25	1399	1420	140
miR-206	OM_21160	-12.15	129	150	143
miR-206	OM_21160	-12.25	1285	1306	140
miR-206	OM_21153	-20.32	1043	1065	140
miR-206	OM_13540	-16.79	23	44	144
miR-206	OM_33115	-20.96	414	437	142
miR-206	OM_13505	-15.23	518	538	146
miR-206	OM_20679	-19.06	257	278	153
miR-206	OM_20679	-15.42	242	263	140
miR-206	OM_9572	-19.3	968	990	143
miR-206	OM_9566	-17.03	168	189	148
miR-206	OM_5195	-16.13	145	165	142
miR-206	OM_20643	-15.12	523	544	140
miR-206	OM_51781	-15.42	552	573	145
miR-206	OM_29877	-12.58	141	162	143
miR-206	OM_5108	-25.58	1110	1132	153
miR-206	OM_25435	-13.26	156	177	142
miR-206	OM_21069	-17.18	424	446	142
miR-206	OM_21052	-16.27	82	105	144
miR-206	OM_36961	-18.94	344	365	148
miR-206	OM_24964	-13.26	1044	1065	142
miR-206	OM_52120	-18.56	293	314	144
miR-206	OM_12961	-12.96	129	150	140
miR-206	OM_12950	-17.8	104	127	143
miR-206	OM_5098	-16.01	318	339	143
miR-206	OM_5097	-16.01	47	68	143
miR-206	OM_20545	-18.76	1017	1039	158
miR-206	OM_20545	-15.28	547	569	144
miR-206	OM_9417	-15.5	310	330	142
miR-206	OM_9417	-17.81	515	539	141
miR-206	OM_51673	-12.55	149	170	147
miR-206	OM_49364	-22.75	14	35	151
miR-206	OM_37385	-17.7	200	223	147
miR-206	OM_37381	-21.52	6	30	140
miR-206	OM_8999	-23.5	1351	1373	143
miR-206	OM_8998	-21.6	21	44	159
miR-206	OM_13395	-13.48	296	317	140
miR-206	OM_17749	-17.59	66	88	149
miR-206	OM_8943	-17.44	500	519	140
miR-206	OM_4523	-14.81	43	64	140
miR-206	OM_12883	-12.63	432	453	147
miR-206	OM_18188	-16.19	235	256	148
miR-206	OM_52034	-16.04	52	73	140
miR-206	OM_18180	-14.56	28	48	144
miR-206	OM_52033	-16.04	52	73	140
miR-206	OM_75591	-8.98	566	587	140
miR-206	OM_20482	-14.88	43	65	143
miR-206	OM_24833	-19.08	77	101	142
miR-206	OM_9375	-11.66	349	370	140
miR-206	OM_24814	-19.14	369	394	142
miR-206	OM_18147	-20.26	461	486	154
miR-206	OM_18140	-13.81	92	113	140
miR-206	OM_20433	-12.68	1258	1279	142
miR-206	OM_9323	-16.33	373	395	158
miR-206	OM_49256	-14.79	355	377	154
miR-206	OM_49256	-13.92	286	307	145
miR-206	OM_51557	-16.45	1046	1065	155
miR-206	OM_13295	-14.24	69	90	152
miR-206	OM_29609	-16.94	371	394	154
miR-206	OM_29609	-18.28	397	418	143
miR-206	OM_4486	-21.44	234	256	167
miR-206	OM_25223	-17.31	19	40	140
miR-206	OM_17601	-21.8	64	86	142
miR-206	OM_25208	-14.37	357	378	145
miR-206	OM_48709	-13.53	38	59	140
miR-206	OM_36737	-21.22	41	61	149
miR-206	OM_36711	-10.57	1023	1044	140
miR-206	OM_3969	-16.83	21	42	145
miR-206	OM_24726	-15.88	1	19	142
miR-206	OM_24724	-11.17	1	15	140
miR-206	OM_75464	-13.92	7	28	144
miR-206	OM_12743	-15.63	704	727	146
miR-206	OM_20352	-19.14	94	117	147
miR-206	OM_24708	-17.4	130	151	144
miR-206	OM_12731	-16.63	1519	1540	145
miR-206	OM_75444	-17.26	682	704	147
miR-206	OM_12719	-23.56	244	265	140
miR-206	OM_18012	-16.01	1222	1241	140
miR-206	OM_12703	-15.81	601	622	152
miR-206	OM_8795	-20.62	578	600	147
miR-206	OM_8761	-13.09	174	195	140
miR-206	OM_8761	-10.77	238	259	140
miR-206	OM_17556	-16.69	8	29	159
miR-206	OM_37125	-22.34	50	75	142
miR-206	OM_74959	-10.24	450	471	140
miR-206	OM_8736	-15.92	6	27	140
miR-206	OM_17519	-18.43	695	715	152
miR-206	OM_4360	-19.46	61	83	147
miR-206	OM_17506	-17.6	1272	1293	164
miR-206	OM_13144	-15.51	253	272	140
miR-206	OM_36694	-17.84	366	387	146
miR-206	OM_36693	-17.84	366	387	146
miR-206	OM_4323	-10.41	59	80	140
miR-206	OM_36662	-9.61	911	932	140
miR-206	OM_48619	-16.16	243	266	142
miR-206	OM_12697	-13.97	23	44	140
miR-206	OM_36629	-18.97	1382	1403	140
miR-206	OM_36625	-18.04	36	58	155
miR-206	OM_12688	-26.3	323	343	145
miR-206	OM_67792	-15.06	208	229	152
miR-206	OM_67792	-17.74	366	392	142
miR-206	OM_3867	-12.4	1115	1136	144
miR-206	OM_3867	-11.88	1151	1172	140
miR-206	OM_67769	-14.89	91	112	151
miR-206	OM_12659	-18.97	125	147	155
miR-206	OM_24619	-14.78	8	29	151
miR-206	OM_24617	-9.62	377	398	140
miR-206	OM_3853	-11.17	1	16	145
miR-206	OM_20256	-21.54	77	98	160
miR-206	OM_3848	-14.33	1466	1487	140
miR-206	OM_9144	-13.52	80	101	144
miR-206	OM_20235	-14.78	1412	1433	140
miR-206	OM_20219	-19.61	298	320	154
miR-206	OM_20209	-15.96	27	48	140
miR-206	OM_49051	-16.67	274	296	151
miR-206	OM_74886	-17.12	259	280	140
miR-206	OM_13094	-14.11	469	489	142
miR-206	OM_25056	-17.49	783	805	147
miR-206	OM_25056	-17.23	648	670	146
miR-206	OM_25056	-8.48	611	632	140
miR-206	OM_8635	-18.25	125	146	166
miR-206	OM_8635	-24.11	855	876	151
miR-206	OM_13058	-17.05	1090	1111	140
miR-206	OM_13052	-17.84	1179	1200	146
miR-206	OM_48582	-12.45	226	248	147
miR-206	OM_62853	-18.38	248	269	143
miR-206	OM_13038	-18.04	806	828	155
miR-206	OM_4202	-13.01	23	45	147
miR-206	OM_48523	-12.41	819	842	142
miR-206	OM_28910	-10.98	245	266	140
miR-206	OM_12584	-19.52	441	460	148
miR-206	OM_24537	-18.15	107	129	143
miR-206	OM_24535	-19.06	257	278	153
miR-206	OM_24535	-15.42	242	263	140
miR-206	OM_67674	-17.94	479	503	142
miR-206	OM_12552	-12.42	1067	1092	144
miR-206	OM_12552	-13.55	953	974	143
miR-206	OM_20140	-13.38	1173	1194	147
miR-206	OM_20138	-13.38	1173	1194	147
miR-206	OM_3728	-12.53	1	16	140
miR-206	OM_20128	-22.37	502	524	140
miR-206	OM_20116	-16.96	336	359	148
miR-206	OM_75207	-11.36	502	523	140
miR-206	OM_51254	-17.16	350	370	149
miR-206	OM_51253	-17.16	168	188	149
miR-206	OM_51237	-21.07	263	283	146
miR-206	OM_74777	-16.01	1283	1304	143
miR-206	OM_31608	-18.32	205	226	142
miR-206	OM_4174	-18.17	189	212	144
miR-206	OM_4156	-21	410	436	154
miR-206	OM_4153	-17.94	487	511	142
miR-206	OM_50788	-20.89	281	303	146
miR-206	OM_28899	-21.55	178	198	165
miR-206	OM_62746	-10.96	237	258	143
miR-206	OM_4138	-13.58	242	263	141
miR-206	OM_4134	-16.47	537	558	143
miR-206	OM_36485	-13.12	112	133	140
miR-206	OM_50753	-15.43	94	117	140
miR-206	OM_62718	-15.2	709	731	151
miR-206	OM_62718	-10.27	1	8	140
miR-206	OM_36465	-17.36	300	323	144
miR-206	OM_36463	-21.53	371	392	145
miR-206	OM_24495	-12.64	300	321	147
miR-206	OM_24473	-22.35	252	274	155
miR-206	OM_20095	-18.64	458	481	150
miR-206	OM_3684	-17.34	13	33	166
miR-206	OM_3678	-21.66	15	38	158
miR-206	OM_24433	-13.39	528	550	159
miR-206	OM_20067	-17.45	725	745	141
miR-206	OM_24414	-16.71	710	731	152
miR-206	OM_20044	-11.98	401	422	140
miR-206	OM_20036	-16.84	426	447	145
miR-206	OM_20036	-16.04	1388	1409	140
miR-206	OM_3605	-10.29	389	409	142
miR-206	OM_35957	-17.57	344	368	142
miR-206	OM_35951	-8.49	165	186	140
miR-206	OM_29264	-14.25	201	225	155
miR-206	OM_29259	-24.01	85	108	143
miR-206	OM_29259	-15.1	627	651	143
miR-206	OM_11972	-24.94	867	888	155
miR-206	OM_11972	-17.2	357	378	143
miR-206	OM_11956	-17.36	363	389	142
miR-206	OM_17257	-11.1	1	10	140
miR-206	OM_11950	-15.36	396	417	140
miR-206	OM_17246	-23.28	84	105	156
miR-206	OM_11939	-15.4	1	17	140
miR-206	OM_31509	-16.24	404	425	151
miR-206	OM_4064	-18.64	97	121	150
miR-206	OM_4058	-17.31	1582	1604	152
miR-206	OM_4058	-19.9	633	654	140
miR-206	OM_4034	-18.89	1227	1248	162
miR-206	OM_4025	-11.92	1318	1339	144
miR-206	OM_7998	-12.83	135	156	140
miR-206	OM_36364	-13.4	1712	1733	142
miR-206	OM_36314	-18.51	51	73	163
miR-206	OM_7938	-12.05	190	211	140
miR-206	OM_7935	-21.92	272	293	156
miR-206	OM_7935	-14.61	120	139	141
miR-206	OM_24338	-18.68	1158	1179	147
miR-206	OM_12363	-11.84	255	276	150
miR-206	OM_7922	-15.06	237	258	144
miR-206	OM_7913	-10.98	9	30	140
miR-206	OM_7912	-19.05	36	58	151
miR-206	OM_75067	-19.66	79	101	142
miR-206	OM_7907	-22.75	1226	1247	165
miR-206	OM_12329	-24.07	76	100	163
miR-206	OM_59811	-15.63	1020	1043	143
miR-206	OM_59811	-13.53	936	957	140
miR-206	OM_3511	-16.69	8	29	159
miR-206	OM_12306	-18.93	1183	1202	148
miR-206	OM_12300	-13.1	1	18	142
miR-206	OM_51063	-22.11	612	634	149
miR-206	OM_35842	-14.04	604	622	142
miR-206	OM_17199	-19.98	258	280	142
miR-206	OM_11889	-8.09	1	8	140
miR-206	OM_11870	-11.84	291	311	150
miR-206	OM_11855	-21.8	64	86	142
miR-206	OM_11823	-18.81	184	206	150
miR-206	OM_62577	-24.19	528	551	154
miR-206	OM_8327	-12.09	564	585	145
miR-206	OM_66906	-14.79	1299	1320	140
miR-206	OM_8302	-16.95	1160	1180	142
miR-206	OM_66902	-14.25	903	925	155
miR-206	OM_66902	-9.59	526	547	140
miR-206	OM_74510	-18.38	199	220	143
miR-206	OM_36296	-9.13	103	124	140
miR-206	OM_28681	-16.1	735	755	146
miR-206	OM_28645	-19.36	1142	1162	149
miR-206	OM_28645	-16.88	625	646	147
miR-206	OM_28645	-11.13	19	40	144
miR-206	OM_24288	-18.03	295	320	145
miR-206	OM_50513	-15.88	272	293	140
miR-206	OM_24268	-18.94	344	365	148
miR-206	OM_12294	-14.79	674	696	147
miR-206	OM_59775	-15.97	1524	1545	143
miR-206	OM_59775	-15.94	605	626	140
miR-206	OM_59770	-10.8	109	130	140
miR-206	OM_24234	-11.91	183	204	141
miR-206	OM_24229	-17.84	380	401	146
miR-206	OM_59754	-17.53	459	478	148
miR-206	OM_59754	-14.35	279	299	142
miR-206	OM_7811	-12.25	41	61	143
miR-206	OM_3452	-25.88	1075	1096	160
miR-206	OM_59749	-18.04	1038	1060	147
miR-206	OM_35762	-21.36	2	21	145
miR-206	OM_11792	-9.63	1	13	145
miR-206	OM_11792	-14.08	94	115	143
miR-206	OM_17074	-15.14	1491	1512	157
miR-206	OM_2975	-16.93	315	336	143
miR-206	OM_78840	-15.99	466	489	149
miR-206	OM_2961	-13.71	29	53	141
miR-206	OM_11758	-8.48	97	118	140
miR-206	OM_8262	-21.5	699	722	150
miR-206	OM_11756	-10.62	622	643	140
miR-206	OM_17050	-12.22	461	482	140
miR-206	OM_78804	-15.53	206	227	140
miR-206	OM_2921	-14.59	421	443	147
miR-206	OM_8221	-18.02	452	473	149
miR-206	OM_66821	-25.07	114	135	163
miR-206	OM_74425	-12.91	318	338	141
miR-206	OM_11707	-18.4	990	1011	148
miR-206	OM_8211	-20.09	1471	1493	155
miR-206	OM_8211	-21.25	351	373	140
miR-206	OM_8208	-21.17	760	785	151
miR-206	OM_2901	-19.68	129	150	140
miR-206	OM_62444	-14.79	278	298	162
miR-206	OM_62444	-15.36	86	107	156
miR-206	OM_62444	-16.78	175	196	140
miR-206	OM_30891	-18.22	15	36	152
miR-206	OM_30891	-11.13	223	244	142
miR-206	OM_28583	-18.68	4	26	159
miR-206	OM_7783	-19.59	119	139	149
miR-206	OM_24187	-20.07	829	850	140
miR-206	OM_24187	-15.88	1444	1463	140
miR-206	OM_48110	-15.88	66	86	144
miR-206	OM_79282	-15.79	1171	1192	145
miR-206	OM_30830	-17.03	558	581	143
miR-206	OM_28522	-17.91	585	605	148
miR-206	OM_24164	-22.01	75	96	148
miR-206	OM_24155	-19.1	447	468	158
miR-206	OM_3391	-18.9	347	368	168
miR-206	OM_30812	-17.03	822	844	141
miR-206	OM_7746	-16.04	752	776	147
miR-206	OM_28506	-17.63	377	397	154
miR-206	OM_67271	-14.25	201	225	155
miR-206	OM_47697	-21.98	1011	1033	146
miR-206	OM_47696	-21.98	1011	1033	146
miR-206	OM_3360	-13.96	832	852	142
miR-206	OM_59653	-19.54	533	555	143
miR-206	OM_59653	-11.31	9	31	142
miR-206	OM_3357	-18.3	573	594	140
miR-206	OM_59642	-15.41	591	609	146
miR-206	OM_59641	-15.41	591	609	146
miR-206	OM_61924	-12	668	689	140
miR-206	OM_23674	-22.37	308	331	158
miR-206	OM_11694	-19.58	489	512	162
miR-206	OM_11694	-21.27	35	59	154
miR-206	OM_23656	-18.85	67	89	151
miR-206	OM_66792	-14.96	61	83	151
miR-206	OM_74389	-9.28	971	992	140
miR-206	OM_31236	-18.98	4	25	149
miR-206	OM_31222	-19.68	986	1007	140
miR-206	OM_78720	-14.84	531	552	144
miR-206	OM_78719	-14.84	531	552	144
miR-206	OM_2842	-17.45	979	998	149
miR-206	OM_8141	-16.92	50	69	145
miR-206	OM_62387	-11.16	35	56	140
miR-206	OM_62381	-25.06	416	439	162
miR-206	OM_66731	-18.91	267	287	142
miR-206	OM_66722	-16.17	553	574	156
miR-206	OM_66722	-17.26	594	615	151
miR-206	OM_66722	-18.35	1353	1375	146
miR-206	OM_66722	-14.72	344	365	145
miR-206	OM_50397	-26.35	1158	1180	149
miR-206	OM_66715	-15.52	808	827	150
miR-206	OM_62358	-23.56	145	166	140
miR-206	OM_74301	-11.97	189	210	141
miR-206	OM_28467	-17.84	302	323	146
miR-206	OM_28460	-14.73	330	349	149
miR-206	OM_30761	-18.4	360	380	143
miR-206	OM_7696	-19.1	684	705	158
miR-206	OM_50321	-14.39	371	392	145
miR-206	OM_50321	-14.38	706	727	140
miR-206	OM_16459	-19.55	774	795	168
miR-206	OM_16459	-19.39	434	455	144
miR-206	OM_79169	-16.51	28	47	156
miR-206	OM_73853	-16.26	1648	1669	150
miR-206	OM_16436	-13.88	105	126	144
miR-206	OM_59579	-20.96	485	508	142
miR-206	OM_59578	-20.96	98	121	142
miR-206	OM_39988	-18.9	488	509	168
miR-206	OM_79135	-17.17	119	140	143
miR-206	OM_61861	-14.88	687	709	151
miR-206	OM_7611	-16.72	116	137	148
miR-206	OM_67147	-25.33	663	686	140
miR-206	OM_79102	-15.29	92	113	140
miR-206	OM_12028	-14.2	39	62	151
miR-206	OM_12011	-20.1	519	542	143
miR-206	OM_27963	-13.42	411	432	140
miR-206	OM_12007	-16.91	159	181	143
miR-206	OM_3207	-24.87	463	485	155
miR-206	OM_23592	-14.84	531	552	144
miR-206	OM_2789	-13.87	56	77	141
miR-206	OM_8081	-23.18	86	108	142
miR-206	OM_2773	-19.43	791	812	156
miR-206	OM_2773	-14.83	1723	1745	143
miR-206	OM_2773	-21.2	212	233	141
miR-206	OM_78641	-16.19	702	722	154
miR-206	OM_78641	-14.5	76	94	151
miR-206	OM_78640	-16.19	945	965	154
miR-206	OM_78640	-14.5	319	337	151
miR-206	OM_8070	-20.22	209	231	170
miR-206	OM_15917	-18.09	19	41	147
miR-206	OM_15917	-23.65	549	571	142
miR-206	OM_2754	-27.23	749	769	142
miR-206	OM_66657	-16.04	19	40	140
miR-206	OM_62299	-14.57	106	127	143
miR-206	OM_62294	-16.78	247	268	151
miR-206	OM_62291	-20.77	241	264	155
miR-206	OM_23500	-19.03	343	365	147
miR-206	OM_23500	-13.67	631	652	140
miR-206	OM_11528	-22.21	747	766	144
miR-206	OM_11528	-12.27	466	487	140
miR-206	OM_2721	-18.04	184	208	147
miR-206	OM_74236	-13.6	814	835	150
miR-206	OM_74235	-21.98	39	61	146
miR-206	OM_62248	-20.96	485	508	142
miR-206	OM_62247	-20.96	98	121	142
miR-206	OM_62230	-17.17	29	50	140
miR-206	OM_30688	-17.85	612	633	145
miR-206	OM_16363	-13.01	1	16	140
miR-206	OM_59486	-12	668	689	140
miR-206	OM_59443	-10.48	34	55	140
miR-206	OM_47472	-16.01	500	521	140
miR-206	OM_35485	-15.5	310	330	142
miR-206	OM_35485	-17.81	515	539	141
miR-206	OM_39836	-15.61	826	847	140
miR-206	OM_61701	-15.84	92	113	140
miR-206	OM_23483	-15.39	66	88	143
miR-206	OM_31090	-10.35	97	118	140
miR-206	OM_35440	-14.7	146	167	143
miR-206	OM_11497	-15.52	808	827	150
miR-206	OM_11481	-16.04	40	61	140
miR-206	OM_11473	-17.33	104	126	164
miR-206	OM_2666	-15.95	72	92	145
miR-206	OM_11452	-17.15	122	143	168
miR-206	OM_2659	-20.53	80	103	145
miR-206	OM_11438	-13.63	924	945	146
miR-206	OM_2631	-12.92	262	283	141
miR-206	OM_74142	-19.32	20	40	141
miR-206	OM_62163	-15.11	170	192	151
miR-206	OM_2618	-15.82	363	384	141
miR-206	OM_62152	-24.75	589	610	140
miR-206	OM_2600	-14.46	1198	1219	144
miR-206	OM_2600	-15.63	728	750	143
miR-206	OM_46928	-19.02	121	146	151
miR-206	OM_46928	-20.85	7	28	149
miR-206	OM_46905	-16.9	92	113	140
miR-206	OM_10991	-11.47	596	617	143
miR-206	OM_28247	-14.56	28	48	144
miR-206	OM_10979	-20.47	843	866	159
miR-206	OM_50120	-14.7	312	333	142
miR-206	OM_16248	-19.06	257	278	153
miR-206	OM_16248	-15.42	242	263	140
miR-206	OM_16247	-24.09	548	569	175
miR-206	OM_39796	-13.53	502	523	140
miR-206	OM_73625	-18.98	217	240	143
miR-206	OM_3051	-21.54	1463	1484	144
miR-206	OM_39758	-12.45	375	396	145
miR-206	OM_39758	-12.85	1528	1549	141
miR-206	OM_59312	-12.79	547	568	144
miR-206	OM_3019	-21.74	41	65	149
miR-206	OM_39728	-14.31	860	881	141
miR-206	OM_6999	-16.01	861	880	140
miR-206	OM_27748	-11.18	116	137	141
miR-206	OM_47318	-14.73	234	253	149
miR-206	OM_35349	-12.78	727	746	148
miR-206	OM_6968	-16.85	429	448	140
miR-206	OM_6965	-16.93	199	222	147
miR-206	OM_27719	-11.4	56	77	144
miR-206	OM_6955	-17.44	368	390	157
miR-206	OM_6955	-20.05	633	655	147
miR-206	OM_11378	-10.62	1	21	140
miR-206	OM_66474	-13.28	388	406	148
miR-206	OM_6911	-16.85	509	529	158
miR-206	OM_6911	-15	630	651	146
miR-206	OM_2553	-18.19	551	571	154
miR-206	OM_78421	-14.09	504	525	141
miR-206	OM_74058	-15.31	857	878	154
miR-206	OM_66423	-14.56	45	65	144
miR-206	OM_34853	-11.16	1	12	140
miR-206	OM_22861	-14.88	223	245	143
miR-206	OM_22861	-8.98	157	178	142
miR-206	OM_7392	-15.2	2	24	147
miR-206	OM_77954	-15.04	405	426	140
miR-206	OM_10869	-13.42	261	280	141
miR-206	OM_30423	-17.61	1761	1782	147
miR-206	OM_77922	-17.27	311	330	160
miR-206	OM_10844	-15.31	260	281	140
miR-206	OM_16139	-16.59	36	58	144
miR-206	OM_59276	-12.96	75	96	140
miR-206	OM_65930	-19.02	121	146	151
miR-206	OM_65930	-20.85	7	28	149
miR-206	OM_10811	-17.61	969	990	144
miR-206	OM_10811	-13.82	596	617	140
miR-206	OM_39671	-15.76	831	853	158
miR-206	OM_10806	-17.26	41	63	147
miR-206	OM_16101	-21.98	1011	1033	146
miR-206	OM_59237	-14.32	592	614	153
miR-206	OM_27658	-13.52	73	94	144
miR-206	OM_47220	-18.41	326	349	150
miR-206	OM_6885	-18.87	397	418	149
miR-206	OM_6885	-19.99	95	117	147
miR-206	OM_6885	-18.55	201	224	147
miR-206	OM_6884	-18.87	1195	1216	149
miR-206	OM_6884	-13.5	286	308	147
miR-206	OM_6884	-19.99	896	918	147
miR-206	OM_6884	-18.55	1002	1025	147
miR-206	OM_47218	-18.41	326	349	150
miR-206	OM_23276	-16.09	655	678	142
miR-206	OM_6856	-14.84	2	24	143
miR-206	OM_6853	-12.37	1852	1873	144
miR-206	OM_6853	-16.94	1775	1796	143
miR-206	OM_78367	-18.6	719	742	158
miR-206	OM_11288	-19.04	205	226	148
miR-206	OM_2488	-10.21	789	810	142
miR-206	OM_6831	-18.39	201	222	140
miR-206	OM_78344	-22.38	1172	1194	158
miR-206	OM_11265	-10.17	1325	1346	140
miR-206	OM_6818	-13.14	1	19	140
miR-206	OM_6812	-18.15	196	217	145
miR-206	OM_6812	-9.79	701	722	140
miR-206	OM_6805	-15.25	110	132	148
miR-206	OM_78310	-12.59	451	475	146
miR-206	OM_11220	-17.3	1200	1221	161
miR-206	OM_11220	-12.46	968	989	149
miR-206	OM_11220	-17.95	571	599	142
miR-206	OM_2412	-15.04	1255	1277	143
miR-206	OM_2412	-8.84	542	563	142
miR-206	OM_2402	-10.17	715	736	140
miR-206	OM_30384	-15.38	156	183	141
miR-206	OM_28076	-18.07	285	308	151
miR-206	OM_30376	-24.88	856	876	154
miR-206	OM_22766	-15.96	112	133	140
miR-206	OM_28048	-17.91	1419	1439	148
miR-206	OM_7284	-21.34	316	338	151
miR-206	OM_28040	-25.07	1181	1202	163
miR-206	OM_10771	-15.29	125	146	140
miR-206	OM_22727	-27.2	1	25	149
miR-206	OM_7252	-15.15	26	47	152
miR-206	OM_65850	-12.06	151	172	143
miR-206	OM_65849	-18.9	379	399	146
miR-206	OM_53873	-11.36	728	749	140
miR-206	OM_1931	-17.31	1019	1042	143
miR-206	OM_7220	-16.99	425	449	142
miR-206	OM_1918	-17.02	172	195	145
miR-206	OM_1914	-17.08	211	237	142
miR-206	OM_7210	-15.52	1002	1024	143
miR-206	OM_7203	-15.64	85	105	142
miR-206	OM_27571	-14.03	195	216	144
miR-206	OM_19954	-12.96	641	662	140
miR-190-3p	OM_72995	-15.81	359	379	145
miR-190-3p	OM_72989	-13.14	1445	1467	140
miR-190-3p	OM_2399	-18.39	496	517	148
miR-190-3p	OM_2399	-13.62	1139	1162	146
miR-190-3p	OM_60969	-13.44	189	210	146
miR-190-3p	OM_6706	-13.96	250	274	148
miR-190-3p	OM_6704	-11.74	105	128	148
miR-190-3p	OM_72909	-15.01	562	585	161
miR-190-3p	OM_2330	-10.34	330	351	141
miR-190-3p	OM_2305	-10.06	1050	1073	147
miR-190-3p	OM_2305	-8.39	1033	1055	141
miR-190-3p	OM_66208	-10.67	916	941	140
miR-190-3p	OM_65790	-10.31	270	292	145
miR-190-3p	OM_77734	-18.49	324	345	153
miR-190-3p	OM_10652	-18.03	1085	1106	147
miR-190-3p	OM_10642	-18.8	434	458	147
miR-190-3p	OM_1836	-13.76	413	438	148
miR-190-3p	OM_7139	-17.51	259	283	150
miR-190-3p	OM_1827	-14.83	1222	1246	147
miR-190-3p	OM_7119	-15.54	24	47	156
miR-190-3p	OM_73324	-14.93	211	230	144
miR-190-3p	OM_73324	-14.93	341	360	144
miR-190-3p	OM_10606	-14.34	164	187	143
miR-190-3p	OM_19882	-10.09	660	682	157
miR-190-3p	OM_53703	-12.09	289	312	140
miR-190-3p	OM_15496	-16.79	197	219	156
miR-190-3p	OM_19847	-8.8	281	306	141
miR-190-3p	OM_6691	-13.76	224	246	142
miR-190-3p	OM_27450	-13.82	235	258	152
miR-190-3p	OM_6688	-10.97	215	237	147
miR-190-3p	OM_6681	-12.65	525	545	141
miR-190-3p	OM_72882	-16.02	332	354	149
miR-190-3p	OM_6654	-19.62	251	270	155
miR-190-3p	OM_72866	-12.66	731	753	145
miR-190-3p	OM_72863	-14.48	372	391	144
miR-190-3p	OM_2285	-16.28	6	27	142
miR-190-3p	OM_15432	-10.25	340	364	145
miR-190-3p	OM_11076	-15.23	455	477	154
miR-190-3p	OM_72841	-13.17	1074	1096	153
miR-190-3p	OM_23034	-11.19	182	205	144
miR-190-3p	OM_38988	-13.91	173	197	144
miR-190-3p	OM_60862	-11.68	564	583	145
miR-190-3p	OM_38957	-19.32	288	310	151
miR-190-3p	OM_2219	-18.95	329	351	156
miR-190-3p	OM_2219	-19.51	184	206	153
miR-190-3p	OM_1780	-12.4	165	187	141
miR-190-3p	OM_22540	-13.46	57	79	142
miR-190-3p	OM_1763	-14.47	1	21	144
miR-190-3p	OM_1751	-17.6	844	866	143
miR-190-3p	OM_1732	-11.31	80	101	140
miR-190-3p	OM_7008	-12.98	585	611	149
miR-190-3p	OM_93	-13.51	1100	1121	143
miR-190-3p	OM_93	-10.66	389	411	141
miR-190-3p	OM_19781	-15.54	6	28	146
miR-190-3p	OM_73203	-22.17	469	496	148
miR-190-3p	OM_19761	-19.37	166	189	159
miR-190-3p	OM_15383	-16.91	92	116	154
miR-190-3p	OM_78087	-13.82	674	701	150
miR-190-3p	OM_78087	-15.47	282	304	141
miR-190-3p	OM_6556	-16.27	1809	1831	144
miR-190-3p	OM_27316	-14.58	515	538	140
miR-190-3p	OM_6515	-14	893	915	146
miR-190-3p	OM_6515	-16.5	1168	1197	145
miR-190-3p	OM_6512	-17.38	533	554	150
miR-190-3p	OM_2159	-12.01	453	477	144
miR-190-3p	OM_2147	-12.44	657	677	149
miR-190-3p	OM_66026	-9.52	365	387	140
miR-190-3p	OM_38836	-12.73	169	194	142
miR-190-3p	OM_38830	-9.81	128	150	140
miR-190-3p	OM_66017	-22.31	637	659	167
miR-190-3p	OM_2100	-17.12	1075	1097	154
miR-190-3p	OM_2100	-21.41	1059	1081	153
miR-190-3p	OM_2100	-14.92	430	452	140
miR-190-3p	OM_77565	-9.52	365	387	140
miR-190-3p	OM_77550	-16.26	242	263	141
miR-190-3p	OM_1676	-20.26	652	674	142
miR-190-3p	OM_45994	-12.3	57	78	158
miR-190-3p	OM_45993	-12.3	132	153	158
miR-190-3p	OM_73173	-16.76	697	719	146
miR-190-3p	OM_1637	-17.88	1167	1192	152
miR-190-3p	OM_1637	-8.52	1248	1270	140
miR-190-3p	OM_33992	-12.17	658	680	147
miR-190-3p	OM_33992	-14.26	359	379	144
miR-190-3p	OM_73130	-20.79	97	119	169
miR-190-3p	OM_10412	-10.87	31	53	141
miR-190-3p	OM_1618	-16.46	117	139	144
miR-190-3p	OM_1610	-13.49	574	594	140
miR-190-3p	OM_10407	-13.52	1364	1387	143
miR-190-3p	OM_10405	-13.8	111	134	144
miR-190-3p	OM_21981	-14.97	1	18	151
miR-190-3p	OM_33933	-11.88	105	130	148
miR-190-3p	OM_961	-13.94	148	170	156
miR-190-3p	OM_39211	-19.27	316	340	142
miR-190-3p	OM_6488	-14.66	52	73	151
miR-190-3p	OM_19639	-21.43	55	79	155
miR-190-3p	OM_6481	-16.96	321	341	159
miR-190-3p	OM_27241	-7.62	23	47	140
miR-190-3p	OM_959	-16.98	778	801	150
miR-190-3p	OM_6479	-20.2	139	160	167
miR-190-3p	OM_27226	-11.42	149	171	144
miR-190-3p	OM_72676	-13.5	1038	1060	145
miR-190-3p	OM_937	-10.67	327	349	141
miR-190-3p	OM_19607	-18.43	1649	1671	160
miR-190-3p	OM_2099	-17.12	209	231	154
miR-190-3p	OM_2099	-21.41	193	215	153
miR-190-3p	OM_2093	-19.32	294	315	145
miR-190-3p	OM_15243	-10.59	326	347	143
miR-190-3p	OM_21907	-9.53	148	170	147
miR-190-3p	OM_60684	-13.63	689	709	149
miR-190-3p	OM_38776	-18.16	164	185	160
miR-190-3p	OM_2047	-9.81	767	789	145
miR-190-3p	OM_34393	-13.12	322	341	144
miR-190-3p	OM_2018	-16.9	1504	1524	149
miR-190-3p	OM_60614	-18.46	841	863	145
miR-190-3p	OM_2008	-20.34	46	68	166
miR-190-3p	OM_2004	-18.84	1079	1104	155
miR-190-3p	OM_2004	-12.06	1131	1153	141
miR-190-3p	OM_10380	-13.41	299	321	145
miR-190-3p	OM_1588	-11.68	728	750	157
miR-190-3p	OM_34302	-10.34	783	805	144
miR-190-3p	OM_10340	-17.35	416	439	142
miR-190-3p	OM_10340	-14.79	1067	1090	140
miR-190-3p	OM_10339	-17.35	416	439	142
miR-190-3p	OM_10339	-14.79	1067	1090	140
miR-190-3p	OM_10338	-20.32	1	22	169
miR-190-3p	OM_45863	-16.72	47	69	150
miR-190-3p	OM_1534	-18.98	1451	1474	144
miR-190-3p	OM_1533	-12.09	37	60	140
miR-190-3p	OM_10312	-25.51	1337	1358	155
miR-190-3p	OM_45849	-12.38	4	25	149
miR-190-3p	OM_45849	-16.28	21	45	147
miR-190-3p	OM_10301	-10.59	835	856	143
miR-190-3p	OM_61056	-10.12	745	767	142
miR-190-3p	OM_33860	-12.63	78	101	146
miR-190-3p	OM_874	-11.98	38	60	140
miR-190-3p	OM_19548	-13.51	66	88	153
miR-190-3p	OM_6389	-21.21	1327	1349	172
miR-190-3p	OM_6379	-13.43	54	78	143
miR-190-3p	OM_15155	-11	958	980	145
miR-190-3p	OM_839	-13.5	411	435	143
miR-190-3p	OM_839	-19.74	997	1020	140
miR-190-3p	OM_838	-13.5	411	435	143
miR-190-3p	OM_838	-19.74	997	1020	140
miR-190-3p	OM_837	-13.5	357	381	143
miR-190-3p	OM_837	-19.74	943	966	140
miR-190-3p	OM_38678	-23.28	632	655	160
miR-190-3p	OM_38677	-23.28	1169	1192	160
miR-190-3p	OM_34291	-10.29	1069	1089	142
miR-190-3p	OM_34291	-18.74	61	83	141
miR-190-3p	OM_5885	-12.93	396	418	140
miR-190-3p	OM_5882	-15.56	418	440	142
miR-190-3p	OM_14674	-10.01	283	304	145
miR-190-3p	OM_10291	-15.96	681	705	155
miR-190-3p	OM_10290	-15.96	908	932	155
miR-190-3p	OM_10288	-11.56	164	187	149
miR-190-3p	OM_10285	-12.93	440	463	142
miR-190-3p	OM_10274	-15.94	1080	1104	142
miR-190-3p	OM_5822	-12.3	46	69	140
miR-190-3p	OM_39096	-16.91	92	116	154
miR-190-3p	OM_1423	-10.24	720	742	140
miR-190-3p	OM_10219	-13.21	779	802	156
miR-190-3p	OM_10218	-14.66	348	369	142
miR-190-3p	OM_1412	-17.07	14	37	149
miR-190-3p	OM_19494	-12.44	657	677	149
miR-190-3p	OM_19487	-13.86	89	111	140
miR-190-3p	OM_33755	-11.97	51	73	140
miR-190-3p	OM_19467	-19.32	305	327	151
miR-190-3p	OM_19464	-8.9	1656	1679	148
miR-190-3p	OM_19464	-9.56	729	751	141
miR-190-3p	OM_33732	-10.59	395	416	143
miR-190-3p	OM_783	-15.69	587	615	142
miR-190-3p	OM_780	-18.57	94	116	149
miR-190-3p	OM_19448	-13.88	1019	1041	141
miR-190-3p	OM_19441	-9.13	30	50	142
miR-190-3p	OM_766	-12.37	122	145	152
miR-190-3p	OM_41315	-15	207	229	145
miR-190-3p	OM_6277	-13.5	1258	1280	140
miR-190-3p	OM_6271	-14.07	328	350	141
miR-190-3p	OM_15065	-10.6	1470	1492	142
miR-190-3p	OM_19418	-8.93	90	112	140
miR-190-3p	OM_6263	-16.61	22	44	147
miR-190-3p	OM_19414	-11.27	561	583	141
miR-190-3p	OM_52890	-10.36	58	80	140
miR-190-3p	OM_733	-17.69	562	586	150
miR-190-3p	OM_21705	-12.94	30	50	145
miR-190-3p	OM_15038	-11.7	510	532	149
miR-190-3p	OM_15038	-12.41	425	446	147
miR-190-3p	OM_718	-13.89	540	562	143
miR-190-3p	OM_52854	-8.62	309	331	140
miR-190-3p	OM_40883	-14.46	246	267	142
miR-190-3p	OM_15007	-18.93	265	288	140
miR-190-3p	OM_38542	-15.01	74	97	149
miR-190-3p	OM_34187	-15.72	75	100	148
miR-190-3p	OM_14592	-13.91	508	530	150
miR-190-3p	OM_26559	-11.51	156	177	142
miR-190-3p	OM_22199	-13.23	18	41	148
miR-190-3p	OM_5767	-9.48	631	653	140
miR-190-3p	OM_10193	-15.51	524	547	140
miR-190-3p	OM_5739	-19.13	1017	1040	158
miR-190-3p	OM_14525	-13.81	459	481	140
miR-190-3p	OM_14512	-13.91	568	591	147
miR-190-3p	OM_5718	-13.89	162	184	143
miR-190-3p	OM_5700	-10.11	45	68	141
miR-190-3p	OM_65248	-12.17	447	469	145
miR-190-3p	OM_10134	-9.02	56	78	144
miR-190-3p	OM_10134	-16.22	1309	1336	143
miR-190-3p	OM_33680	-15.89	305	326	162
miR-190-3p	OM_1316	-10.39	254	275	141
miR-190-3p	OM_19397	-10.25	183	207	145
miR-190-3p	OM_21686	-15.2	688	713	154
miR-190-3p	OM_21686	-11.51	1434	1458	150
miR-190-3p	OM_19374	-17.88	1286	1310	145
miR-190-3p	OM_33642	-15.08	889	909	147
miR-190-3p	OM_33642	-13.09	350	373	142
miR-190-3p	OM_672	-10.54	425	449	147
miR-190-3p	OM_664	-16.33	866	887	140
miR-190-3p	OM_76754	-11.19	182	205	144
miR-190-3p	OM_21638	-16.28	1248	1269	142
miR-190-3p	OM_6148	-15.47	651	673	151
miR-190-3p	OM_72352	-19.53	24	45	150
miR-190-3p	OM_38483	-19.32	285	306	145
miR-190-3p	OM_38482	-19.32	285	306	145
miR-190-3p	OM_6121	-14.02	63	83	141
miR-190-3p	OM_52751	-10.32	85	105	142
miR-190-3p	OM_60360	-10.81	128	150	149
miR-190-3p	OM_38469	-10.33	1190	1212	153
miR-190-3p	OM_6107	-10.16	38	58	150
miR-190-3p	OM_6102	-12.94	323	344	145
miR-190-3p	OM_22097	-14.42	1687	1712	147
miR-190-3p	OM_34039	-15.7	1135	1155	158
miR-190-3p	OM_34039	-8.11	613	635	145
miR-190-3p	OM_26421	-16.8	393	415	150
miR-190-3p	OM_22069	-19.17	409	432	160
miR-190-3p	OM_22067	-12.2	1404	1426	140
miR-190-3p	OM_22067	-13.67	1686	1708	140
miR-190-3p	OM_14455	-14.73	528	549	141
miR-190-3p	OM_5651	-14.28	45	65	144
miR-190-3p	OM_34018	-19.93	729	747	151
miR-190-3p	OM_1288	-12.08	521	542	153
miR-190-3p	OM_22040	-7.08	174	196	141
miR-190-3p	OM_10074	-8.42	358	380	140
miR-190-3p	OM_34006	-11.22	970	992	143
miR-190-3p	OM_1261	-7.56	392	414	142
miR-190-3p	OM_10037	-9.3	843	865	145
miR-190-3p	OM_1232	-12.35	248	269	141
miR-190-3p	OM_10026	-13.36	232	255	144
miR-190-3p	OM_37944	-12.52	594	614	147
miR-190-3p	OM_21587	-20.95	166	187	159
miR-190-3p	OM_21587	-15.52	613	636	152
miR-190-3p	OM_19240	-22.14	308	331	156
miR-190-3p	OM_19240	-15.59	1080	1102	144
miR-190-3p	OM_21545	-9.08	222	244	140
miR-190-3p	OM_6081	-23.34	681	702	175
miR-190-3p	OM_33508	-14.17	1214	1238	150
miR-190-3p	OM_19222	-11.16	181	203	159
miR-190-3p	OM_19220	-12.48	33	56	140
miR-190-3p	OM_6066	-21.04	676	699	162
miR-190-3p	OM_52689	-15.36	88	111	150
miR-190-3p	OM_40683	-27.26	200	225	143
miR-190-3p	OM_9984	-11.65	1160	1183	145
miR-190-3p	OM_52617	-13.76	1492	1515	140
miR-190-3p	OM_9961	-15.43	503	524	159
miR-190-3p	OM_5593	-14.06	448	472	159
miR-190-3p	OM_26347	-13.26	718	740	143
miR-190-3p	OM_5570	-10.56	617	639	143
miR-190-3p	OM_71775	-11.54	406	428	140
miR-190-3p	OM_5552	-16	565	587	156
miR-190-3p	OM_26312	-13.13	415	437	141
miR-190-3p	OM_71760	-13.88	702	721	146
miR-190-3p	OM_1193	-17.66	3	25	150
miR-190-3p	OM_49879	-17.22	388	417	144
miR-190-3p	OM_49874	-10.75	1095	1117	149
miR-190-3p	OM_14335	-18.43	415	437	160
miR-190-3p	OM_5539	-17.69	609	628	150
miR-190-3p	OM_5519	-19.14	543	568	164
miR-190-3p	OM_71716	-13.95	294	316	149
miR-190-3p	OM_49821	-14.26	206	227	155
miR-190-3p	OM_71702	-13.12	369	391	140
miR-190-3p	OM_1117	-12.64	227	248	143
miR-190-3p	OM_19196	-11.19	229	252	144
miR-190-3p	OM_13854	-12.34	205	227	141
miR-190-3p	OM_443	-8.39	453	475	145
miR-190-3p	OM_19110	-11.91	427	449	145
miR-190-3p	OM_433	-12.89	120	142	145
miR-190-3p	OM_432	-12.89	85	107	145
miR-190-3p	OM_13803	-8.65	356	378	140
miR-190-3p	OM_52564	-12.7	53	75	141
miR-190-3p	OM_18690	-7.94	1	8	140
miR-190-3p	OM_9862	-12.21	66	89	140
miR-190-3p	OM_5489	-23.24	973	997	174
miR-190-3p	OM_5481	-13.91	371	394	161
miR-190-3p	OM_71691	-14.29	1429	1449	140
miR-190-3p	OM_5478	-13.88	702	721	146
miR-190-3p	OM_1063	-11.99	370	391	153
miR-190-3p	OM_1061	-11.99	370	391	153
miR-190-3p	OM_49745	-18.31	209	228	145
miR-190-3p	OM_49745	-13.65	1511	1533	140
miR-190-3p	OM_5412	-17.63	481	503	157
miR-190-3p	OM_1058	-16.3	1257	1279	146
miR-190-3p	OM_1058	-12.3	1139	1161	144
miR-190-3p	OM_1058	-13.27	195	216	140
miR-190-3p	OM_33391	-16.87	646	667	150
miR-190-3p	OM_33390	-16.87	263	284	150
miR-190-3p	OM_398	-13.21	177	199	144
miR-190-3p	OM_21359	-14.47	221	243	141
miR-190-3p	OM_72086	-13.94	981	1004	140
miR-190-3p	OM_60099	-7.56	77	99	142
miR-190-3p	OM_52486	-14.36	829	851	148
miR-190-3p	OM_52484	-14.55	48	68	150
miR-190-3p	OM_32869	-27.86	166	192	164
miR-190-3p	OM_18579	-15.14	749	773	140
miR-190-3p	OM_26170	-14.26	447	469	165
miR-190-3p	OM_26170	-9.98	394	417	148
miR-190-3p	OM_9767	-10.1	440	461	147
miR-190-3p	OM_52405	-13.8	613	636	144
miR-190-3p	OM_52405	-10.69	381	404	140
miR-190-3p	OM_5399	-15.67	1691	1714	158
miR-190-3p	OM_5399	-18.04	1736	1756	158
miR-190-3p	OM_14177	-13.84	56	74	142
miR-190-3p	OM_9733	-18.02	526	548	141
miR-190-3p	OM_71586	-12.92	166	188	140
miR-190-3p	OM_9727	-13.94	157	180	153
miR-190-3p	OM_49687	-12.2	247	269	141
miR-190-3p	OM_9714	-16.85	588	614	150
miR-190-3p	OM_20807	-17.02	1086	1108	148
miR-190-3p	OM_5342	-12.25	850	872	140
miR-190-3p	OM_5335	-25.19	1144	1169	152
miR-190-3p	OM_5334	-25.19	54	79	152
miR-190-3p	OM_49657	-12.99	1435	1457	148
miR-190-3p	OM_51957	-13.49	677	700	141
miR-190-3p	OM_25678	-10.01	808	831	144
miR-190-3p	OM_33280	-16.23	1233	1259	143
miR-190-3p	OM_49609	-10.93	19	42	140
miR-190-3p	OM_37631	-11.04	1	12	143
miR-190-3p	OM_37631	-13.74	240	259	140
miR-190-3p	OM_21292	-12.92	1544	1562	150
miR-190-3p	OM_21275	-14.17	290	313	164
miR-190-3p	OM_21268	-16.79	1070	1090	159
miR-190-3p	OM_21267	-16.79	1070	1090	159
miR-190-3p	OM_13657	-16.46	830	852	154
miR-190-3p	OM_13657	-11.25	481	502	143
miR-190-3p	OM_4841	-15.57	50	72	140
miR-190-3p	OM_4838	-16.38	827	850	145
miR-190-3p	OM_9691	-15.05	104	124	145
miR-190-3p	OM_9690	-15.05	56	76	145
miR-190-3p	OM_18472	-20.26	215	237	142
miR-190-3p	OM_9672	-11.97	1301	1321	153
miR-190-3p	OM_32733	-10.84	556	578	153
miR-190-3p	OM_40334	-12.47	49	71	141
miR-190-3p	OM_40321	-18.19	64	85	154
miR-190-3p	OM_9627	-16.69	469	491	156
miR-190-3p	OM_9601	-20.82	368	390	141
miR-190-3p	OM_5209	-25.17	944	968	175
miR-190-3p	OM_51835	-15.1	158	178	149
miR-190-3p	OM_51835	-12.53	249	271	144
miR-190-3p	OM_49501	-18.82	47	67	142
miR-190-3p	OM_45107	-14.99	260	280	155
miR-190-3p	OM_160	-21.08	344	367	144
miR-190-3p	OM_33108	-12.25	850	872	140
miR-190-3p	OM_33107	-12.25	850	872	140
miR-190-3p	OM_52231	-22.17	129	156	148
miR-190-3p	OM_52216	-13.6	72	94	140
miR-190-3p	OM_52208	-10.31	1	20	145
miR-190-3p	OM_52206	-19.62	701	721	148
miR-190-3p	OM_20643	-17.23	225	247	153
miR-190-3p	OM_40213	-9.76	1	17	140
miR-190-3p	OM_51786	-13.92	632	653	145
miR-190-3p	OM_51755	-14.36	392	413	149
miR-190-3p	OM_25489	-15.08	889	909	147
miR-190-3p	OM_25489	-13.09	350	373	142
miR-190-3p	OM_4683	-12.55	248	274	140
miR-190-3p	OM_13478	-13.82	358	385	150
miR-190-3p	OM_4675	-12.9	263	286	142
miR-190-3p	OM_21069	-15.91	779	805	142
miR-190-3p	OM_21004	-15.22	466	488	140
miR-190-3p	OM_12985	-8.75	1189	1211	143
miR-190-3p	OM_5096	-27.86	335	361	164
miR-190-3p	OM_9442	-15.85	634	657	142
miR-190-3p	OM_9441	-15.85	23	46	142
miR-190-3p	OM_5069	-17.78	55	79	141
miR-190-3p	OM_5061	-16.14	1115	1138	152
miR-190-3p	OM_51674	-13.15	180	202	153
miR-190-3p	OM_37385	-10.62	1188	1210	142
miR-190-3p	OM_49311	-15.11	274	296	157
miR-190-3p	OM_51606	-20.2	22	43	167
miR-190-3p	OM_13397	-12.09	673	695	153
miR-190-3p	OM_13395	-14.11	30	51	149
miR-190-3p	OM_13383	-14.43	53	77	143
miR-190-3p	OM_8947	-14.98	18	40	153
miR-190-3p	OM_8927	-14.09	510	533	146
miR-190-3p	OM_13358	-13.72	122	145	140
miR-190-3p	OM_25312	-10.78	216	238	143
miR-190-3p	OM_9396	-20.48	88	110	161
miR-190-3p	OM_9386	-14.88	12	34	140
miR-190-3p	OM_18152	-11.29	212	234	142
miR-190-3p	OM_18140	-11.86	334	356	141
miR-190-3p	OM_20445	-11.66	115	137	148
miR-190-3p	OM_18134	-12.59	603	628	144
miR-190-3p	OM_20439	-13.7	94	118	144
miR-190-3p	OM_20411	-18.25	43	68	160
miR-190-3p	OM_8899	-15.04	23	44	147
miR-190-3p	OM_8895	-15.55	65	89	152
miR-190-3p	OM_8885	-16.38	606	629	148
miR-190-3p	OM_49214	-12.4	352	372	160
miR-190-3p	OM_37249	-13.34	155	176	149
miR-190-3p	OM_13272	-11.22	1378	1400	143
miR-190-3p	OM_37205	-11	121	143	145
miR-190-3p	OM_17615	-18.42	6	23	150
miR-190-3p	OM_8817	-17.16	163	182	150
miR-190-3p	OM_8817	-12.96	609	631	140
miR-190-3p	OM_8816	-12.96	91	113	140
miR-190-3p	OM_13248	-13.55	93	117	140
miR-190-3p	OM_4420	-19.76	211	233	146
miR-190-3p	OM_4420	-9.33	569	590	141
miR-190-3p	OM_13206	-8.95	62	81	141
miR-190-3p	OM_36761	-18.36	613	635	152
miR-190-3p	OM_12790	-13.55	232	255	148
miR-190-3p	OM_18087	-23.16	756	777	171
miR-190-3p	OM_20379	-12.36	51	74	144
miR-190-3p	OM_20378	-10.87	6	28	141
miR-190-3p	OM_20377	-16.84	244	272	142
miR-190-3p	OM_12743	-13.79	750	773	140
miR-190-3p	OM_20349	-13.66	119	140	144
miR-190-3p	OM_12719	-15.14	987	1011	140
miR-190-3p	OM_51492	-11.91	27	52	143
miR-190-3p	OM_37188	-12.7	90	112	147
miR-190-3p	OM_29554	-13.52	314	338	145
miR-190-3p	OM_51431	-13.29	944	966	143
miR-190-3p	OM_8778	-20.57	482	508	145
miR-190-3p	OM_8778	-16.89	1460	1482	141
miR-190-3p	OM_8761	-15.3	291	313	151
miR-190-3p	OM_37122	-14.47	33	57	146
miR-190-3p	OM_17536	-13.38	313	335	150
miR-190-3p	OM_17535	-17.38	874	898	156
miR-190-3p	OM_17534	-14.61	411	433	142
miR-190-3p	OM_62966	-14.91	893	917	140
miR-190-3p	OM_13155	-10.07	29	50	141
miR-190-3p	OM_74922	-22.51	64	86	148
miR-190-3p	OM_50979	-12.26	600	623	141
miR-190-3p	OM_13117	-8.9	477	500	148
miR-190-3p	OM_4316	-15.34	1	19	158
miR-190-3p	OM_48632	-10.11	45	68	141
miR-190-3p	OM_36661	-19.32	107	130	142
miR-190-3p	OM_48619	-12.91	560	582	144
miR-190-3p	OM_12689	-12.17	234	256	142
miR-190-3p	OM_12689	-14.73	1011	1032	141
miR-190-3p	OM_12688	-12.23	492	514	140
miR-190-3p	OM_20293	-17.52	74	98	145
miR-190-3p	OM_9189	-15.97	608	633	143
miR-190-3p	OM_20280	-13.84	509	535	142
miR-190-3p	OM_20276	-19.62	427	445	151
miR-190-3p	OM_20275	-16.63	177	199	141
miR-190-3p	OM_24628	-17.09	552	574	141
miR-190-3p	OM_12650	-12.09	577	599	141
miR-190-3p	OM_24611	-12.6	1	19	152
miR-190-3p	OM_20256	-14.75	231	252	165
miR-190-3p	OM_20256	-9.98	178	201	148
miR-190-3p	OM_3848	-15.04	756	778	143
miR-190-3p	OM_67734	-16.08	87	113	146
miR-190-3p	OM_12611	-9.58	1	18	140
miR-190-3p	OM_12609	-10.69	105	126	146
miR-190-3p	OM_37077	-14.82	263	288	147
miR-190-3p	OM_29460	-15.64	25	50	146
miR-190-3p	OM_29460	-12.12	279	299	146
miR-190-3p	OM_51347	-17.99	302	327	155
miR-190-3p	OM_8684	-16.77	601	623	150
miR-190-3p	OM_8680	-25.17	351	375	175
miR-190-3p	OM_13086	-20.83	384	405	171
miR-190-3p	OM_13086	-15.48	94	118	152
miR-190-3p	OM_62874	-11.17	54	76	143
miR-190-3p	OM_4259	-18.31	443	468	155
miR-190-3p	OM_48577	-13.39	540	565	141
miR-190-3p	OM_24597	-12.2	117	139	141
miR-190-3p	OM_28933	-10.21	967	989	140
miR-190-3p	OM_28910	-10.59	649	670	143
miR-190-3p	OM_20198	-11.78	332	355	144
miR-190-3p	OM_9090	-15.72	171	194	156
miR-190-3p	OM_3786	-11.65	38	60	140
miR-190-3p	OM_9088	-10.23	90	112	143
miR-190-3p	OM_67685	-13.7	94	118	144
miR-190-3p	OM_9075	-10.31	578	600	145
miR-190-3p	OM_9074	-10.31	578	600	145
miR-190-3p	OM_20173	-15.91	586	609	157
miR-190-3p	OM_3768	-13.56	92	114	147
miR-190-3p	OM_67660	-9.73	58	80	149
miR-190-3p	OM_3754	-14.85	69	91	142
miR-190-3p	OM_24504	-14.5	300	321	146
miR-190-3p	OM_9041	-13.61	75	99	141
miR-190-3p	OM_20128	-9.51	2	23	149
miR-190-3p	OM_12501	-18.8	434	458	147
miR-190-3p	OM_8598	-19.29	803	826	145
miR-190-3p	OM_74797	-21.21	1146	1171	148
miR-190-3p	OM_74792	-12.52	214	241	146
miR-190-3p	OM_51226	-15.77	334	355	153
miR-190-3p	OM_8538	-8.9	457	480	148
miR-190-3p	OM_74725	-17.13	107	131	154
miR-190-3p	OM_50762	-16.02	822	844	149
miR-190-3p	OM_4129	-10.92	101	121	143
miR-190-3p	OM_4128	-10.92	101	121	143
miR-190-3p	OM_62725	-14.65	195	217	160
miR-190-3p	OM_48447	-13.89	37	59	155
miR-190-3p	OM_36472	-10.54	398	420	140
miR-190-3p	OM_12481	-12.74	462	484	147
miR-190-3p	OM_24445	-27.86	344	370	164
miR-190-3p	OM_12470	-19.77	600	623	160
miR-190-3p	OM_24435	-15.61	390	416	148
miR-190-3p	OM_24434	-11.47	343	363	144
miR-190-3p	OM_24427	-11.83	385	408	146
miR-190-3p	OM_20067	-14.47	681	703	149
miR-190-3p	OM_12437	-23.16	775	796	171
miR-190-3p	OM_20031	-12.94	18	38	146
miR-190-3p	OM_47950	-14.65	1073	1094	158
miR-190-3p	OM_12416	-15.61	63	85	146
miR-190-3p	OM_51184	-17.27	185	212	150
miR-190-3p	OM_20000	-10.98	550	570	140
miR-190-3p	OM_35951	-14.07	561	583	155
miR-190-3p	OM_35951	-15.66	119	140	146
miR-190-3p	OM_51164	-21.23	214	237	140
miR-190-3p	OM_17298	-13.55	7	29	141
miR-190-3p	OM_17252	-14.83	125	149	156
miR-190-3p	OM_29202	-9.6	830	853	140
miR-190-3p	OM_74639	-14.3	165	188	154
miR-190-3p	OM_74638	-14.3	351	374	154
miR-190-3p	OM_4064	-13.05	435	459	140
miR-190-3p	OM_50692	-20.65	10	32	153
miR-190-3p	OM_17208	-11.18	212	234	140
miR-190-3p	OM_28799	-9.52	365	387	140
miR-190-3p	OM_4033	-15.79	689	713	151
miR-190-3p	OM_4008	-12.71	1	21	146
miR-190-3p	OM_50622	-11.98	41	63	140
miR-190-3p	OM_24379	-11.77	297	317	144
miR-190-3p	OM_12390	-18.93	42	64	143
miR-190-3p	OM_7940	-12.48	686	707	143
miR-190-3p	OM_7940	-15.64	856	877	142
miR-190-3p	OM_75098	-17.63	442	463	146
miR-190-3p	OM_24337	-19.48	465	492	146
miR-190-3p	OM_12368	-12.09	491	513	145
miR-190-3p	OM_12363	-13.9	40	62	140
miR-190-3p	OM_59861	-10.68	172	194	140
miR-190-3p	OM_75073	-10.92	284	304	143
miR-190-3p	OM_7917	-18.46	817	839	142
miR-190-3p	OM_7913	-10.59	413	434	143
miR-190-3p	OM_3557	-13.04	126	149	142
miR-190-3p	OM_59846	-13.55	170	192	145
miR-190-3p	OM_7907	-15.83	646	668	153
miR-190-3p	OM_12327	-14.54	577	606	151
miR-190-3p	OM_12327	-14.14	1243	1263	148
miR-190-3p	OM_12300	-16.59	908	934	151
miR-190-3p	OM_12300	-15.79	691	714	147
miR-190-3p	OM_29194	-13.17	684	707	143
miR-190-3p	OM_17197	-12.41	387	407	147
miR-190-3p	OM_31463	-13.08	257	282	143
miR-190-3p	OM_11885	-14.49	93	114	149
miR-190-3p	OM_78952	-12.08	804	826	149
miR-190-3p	OM_31439	-15.28	141	163	141
miR-190-3p	OM_62577	-11.31	80	101	140
miR-190-3p	OM_62554	-11.43	48	69	142
miR-190-3p	OM_66902	-14.96	1039	1062	144
miR-190-3p	OM_74509	-20.26	215	237	142
miR-190-3p	OM_48233	-13.09	285	306	146
miR-190-3p	OM_48232	-13.09	285	306	146
miR-190-3p	OM_48208	-17.11	421	445	152
miR-190-3p	OM_50504	-17.22	1	23	140
miR-190-3p	OM_3497	-11.66	776	798	151
miR-190-3p	OM_3486	-12.5	367	391	140
miR-190-3p	OM_7834	-12.7	90	112	147
miR-190-3p	OM_7833	-12.7	90	112	147
miR-190-3p	OM_24239	-15.15	127	149	146
miR-190-3p	OM_24239	-11.76	331	354	146
miR-190-3p	OM_79343	-14.17	1115	1135	140
miR-190-3p	OM_59761	-14.55	182	205	157
miR-190-3p	OM_7821	-14.13	226	247	147
miR-190-3p	OM_24214	-16.39	545	565	151
miR-190-3p	OM_67358	-9.91	290	312	140
miR-190-3p	OM_3435	-14.75	1	22	142
miR-190-3p	OM_47747	-14.97	1210	1235	143
miR-190-3p	OM_3419	-20.09	757	779	160
miR-190-3p	OM_78834	-11.27	1	12	141
miR-190-3p	OM_2944	-14.32	679	701	142
miR-190-3p	OM_31313	-13.97	45	68	156
miR-190-3p	OM_2912	-15.35	31	58	143
miR-190-3p	OM_8216	-15.14	747	770	148
miR-190-3p	OM_8211	-11.3	1161	1182	150
miR-190-3p	OM_2904	-14.29	928	949	147
miR-190-3p	OM_62434	-14.69	21	41	148
miR-190-3p	OM_62424	-9.6	288	311	140
miR-190-3p	OM_7790	-18.84	750	772	160
miR-190-3p	OM_30854	-17.88	1286	1310	145
miR-190-3p	OM_7789	-12.76	132	155	140
miR-190-3p	OM_50425	-14.1	241	264	151
miR-190-3p	OM_48111	-14.34	164	187	143
miR-190-3p	OM_48110	-14.34	477	500	143
miR-190-3p	OM_7756	-11.84	287	309	147
miR-190-3p	OM_3391	-14.15	35	56	146
miR-190-3p	OM_28501	-19.26	62	83	153
miR-190-3p	OM_61973	-12.18	340	362	140
miR-190-3p	OM_7726	-10.6	1470	1492	142
miR-190-3p	OM_61960	-13.57	1	16	140
miR-190-3p	OM_47682	-11.98	177	199	146
miR-190-3p	OM_3357	-14.67	459	480	160
miR-190-3p	OM_67259	-12.5	926	947	155
miR-190-3p	OM_7709	-15	579	602	140
miR-190-3p	OM_59602	-14.51	27	50	143
miR-190-3p	OM_47631	-10.04	392	413	149
miR-190-3p	OM_47627	-13.41	120	143	146
miR-190-3p	OM_23688	-13.49	184	207	152
miR-190-3p	OM_11698	-14.62	213	236	154
miR-190-3p	OM_23657	-15.87	23	43	149
miR-190-3p	OM_74390	-14.9	669	692	149
miR-190-3p	OM_74389	-11.36	122	144	151
miR-190-3p	OM_78739	-18.43	460	482	160
miR-190-3p	OM_78735	-20.79	249	271	169
miR-190-3p	OM_2865	-12.9	527	548	140
miR-190-3p	OM_31222	-17.76	645	674	146
miR-190-3p	OM_78720	-11.16	284	306	141
miR-190-3p	OM_78719	-11.16	284	306	141
miR-190-3p	OM_2842	-14.07	93	114	142
miR-190-3p	OM_11631	-15.99	117	138	157
miR-190-3p	OM_2833	-10.36	1434	1456	140
miR-190-3p	OM_11615	-10.62	49	72	141
miR-190-3p	OM_66718	-11.58	55	75	142
miR-190-3p	OM_66704	-15.25	1281	1304	144
miR-190-3p	OM_66704	-12.25	711	730	143
miR-190-3p	OM_66703	-15.25	1281	1304	144
miR-190-3p	OM_66703	-12.25	711	730	143
miR-190-3p	OM_28458	-8.9	63	86	148
miR-190-3p	OM_28419	-14	286	308	146
miR-190-3p	OM_28419	-16.5	561	590	145
miR-190-3p	OM_3290	-13.46	1325	1347	142
miR-190-3p	OM_3290	-21.18	1617	1639	140
miR-190-3p	OM_39988	-14.15	176	197	146
miR-190-3p	OM_61861	-14.99	260	280	155
miR-190-3p	OM_59556	-11.54	819	841	140
miR-190-3p	OM_3253	-9.49	107	130	140
miR-190-3p	OM_61856	-15.05	1075	1095	145
miR-190-3p	OM_61855	-15.05	472	492	145
miR-190-3p	OM_3222	-14.99	160	184	152
miR-190-3p	OM_27963	-18.2	355	378	142
miR-190-3p	OM_3210	-15.77	1393	1414	153
miR-190-3p	OM_15999	-8.19	243	264	141
miR-190-3p	OM_67107	-19.32	146	168	151
miR-190-3p	OM_23592	-11.16	284	306	141
miR-190-3p	OM_15982	-13.75	214	236	141
miR-190-3p	OM_15981	-11.43	511	532	142
miR-190-3p	OM_31169	-24.99	75	99	147
miR-190-3p	OM_15947	-13.19	184	207	149
miR-190-3p	OM_66685	-9.99	552	574	140
miR-190-3p	OM_2773	-14.25	1482	1504	150
miR-190-3p	OM_11564	-19.88	81	102	159
miR-190-3p	OM_2766	-16.11	229	253	151
miR-190-3p	OM_2766	-13.98	834	856	147
miR-190-3p	OM_23512	-8.88	538	560	141
miR-190-3p	OM_11532	-17.47	231	253	165
miR-190-3p	OM_54673	-20.58	108	130	160
miR-190-3p	OM_11528	-12.89	1509	1531	143
miR-190-3p	OM_11525	-13.77	34	55	146
miR-190-3p	OM_66612	-13.15	180	202	153
miR-190-3p	OM_28373	-12.04	901	925	151
miR-190-3p	OM_7580	-12.58	597	618	141
miR-190-3p	OM_30649	-13.47	1280	1303	146
miR-190-3p	OM_16352	-10.85	336	360	142
miR-190-3p	OM_79058	-16.27	1809	1831	144
miR-190-3p	OM_79034	-12.99	1	15	146
miR-190-3p	OM_59459	-15.05	135	155	145
miR-190-3p	OM_3158	-12.1	989	1009	141
miR-190-3p	OM_16305	-11.73	64	86	145
miR-190-3p	OM_3151	-16.47	44	70	151
miR-190-3p	OM_47472	-10.97	216	237	141
miR-190-3p	OM_67040	-15.99	477	498	157
miR-190-3p	OM_79001	-14.95	291	314	152
miR-190-3p	OM_3124	-15.32	31	53	147
miR-190-3p	OM_47442	-14.58	170	193	140
miR-190-3p	OM_23485	-14.65	618	640	160
miR-190-3p	OM_23460	-11.08	223	243	145
miR-190-3p	OM_31067	-12.34	361	381	144
miR-190-3p	OM_23429	-13.54	497	519	140
miR-190-3p	OM_2666	-16.8	328	350	150
miR-190-3p	OM_11446	-15.18	392	416	154
miR-190-3p	OM_11446	-12.72	1706	1728	145
miR-190-3p	OM_11438	-9.86	420	442	143
miR-190-3p	OM_2609	-8.13	236	258	141
miR-190-3p	OM_2608	-15.56	14	37	152
miR-190-3p	OM_30588	-14.02	547	569	140
miR-190-3p	OM_10996	-15.72	933	953	149
miR-190-3p	OM_7491	-14.25	836	858	149
miR-190-3p	OM_16287	-16.76	18	40	146
miR-190-3p	OM_50125	-13.27	599	620	152
miR-190-3p	OM_16268	-17.88	988	1013	152
miR-190-3p	OM_16268	-8.52	1069	1091	140
miR-190-3p	OM_30514	-12.5	587	608	155
miR-190-3p	OM_3070	-12.08	804	826	149
miR-190-3p	OM_3062	-12.21	65	88	140
miR-190-3p	OM_16200	-11.19	433	455	149
miR-190-3p	OM_3048	-14.67	511	534	156
miR-190-3p	OM_39728	-12.34	721	743	146
miR-190-3p	OM_6994	-13.12	1397	1416	144
miR-190-3p	OM_6955	-12.05	468	490	141
miR-190-3p	OM_2581	-13.86	1475	1497	140
miR-190-3p	OM_74093	-13.09	228	247	143
miR-190-3p	OM_74093	-18.39	35	57	141
miR-190-3p	OM_6935	-12.64	347	371	144
miR-190-3p	OM_66460	-12.84	444	466	145
miR-190-3p	OM_6917	-11.32	84	106	142
miR-190-3p	OM_11341	-10.21	72	94	140
miR-190-3p	OM_2546	-13.91	173	197	144
miR-190-3p	OM_11329	-13.77	3	27	144
miR-190-3p	OM_11314	-18.9	103	129	146
miR-190-3p	OM_11311	-14.58	247	270	140
miR-190-3p	OM_30496	-14.69	88	110	142
miR-190-3p	OM_22855	-11.8	15	34	142
miR-190-3p	OM_30447	-14.19	63	82	143
miR-190-3p	OM_30442	-11.77	317	337	144
miR-190-3p	OM_10869	-10.19	458	477	143
miR-190-3p	OM_10858	-27.26	9	34	143
miR-190-3p	OM_28122	-18.25	309	330	165
miR-190-3p	OM_10854	-13.85	216	238	153
miR-190-3p	OM_30423	-16.4	136	161	150
miR-190-3p	OM_39675	-14.47	382	403	145
miR-190-3p	OM_39671	-14.4	563	586	144
miR-190-3p	OM_6885	-15.82	413	436	150
miR-190-3p	OM_6884	-15.82	1211	1234	150
miR-190-3p	OM_47212	-13.73	719	744	151
miR-190-3p	OM_78385	-13.04	313	335	149
miR-190-3p	OM_6858	-10.34	153	175	144
miR-190-3p	OM_6853	-17.65	980	1004	146
miR-190-3p	OM_2493	-13.09	272	295	150
miR-190-3p	OM_11285	-16.35	179	201	145
miR-190-3p	OM_11282	-13.6	107	129	140
miR-190-3p	OM_2488	-17.09	873	895	143
miR-190-3p	OM_11268	-20.26	535	557	142
miR-190-3p	OM_66361	-12.49	264	287	155
miR-190-3p	OM_2421	-13.52	190	213	143
miR-190-3p	OM_66324	-10.6	1470	1492	142
miR-190-3p	OM_46748	-11.25	39	62	148
miR-190-3p	OM_2412	-12.73	169	194	142
miR-190-3p	OM_77887	-14.48	372	391	144
miR-190-3p	OM_28073	-19.42	218	237	160
miR-190-3p	OM_30376	-13.68	1423	1445	143
miR-190-3p	OM_28048	-13.09	751	774	148
miR-190-3p	OM_28040	-18.63	325	347	155
miR-190-3p	OM_22736	-18.47	684	708	159
miR-190-3p	OM_7273	-15.15	110	131	141
miR-190-3p	OM_28033	-15.05	91	111	145
miR-190-3p	OM_28032	-15.05	135	155	145
miR-190-3p	OM_16061	-11.79	180	203	140
miR-190-3p	OM_7264	-13.85	343	365	142
miR-190-3p	OM_10751	-11.97	449	469	140
miR-190-3p	OM_7257	-24.06	441	463	164
miR-190-3p	OM_1949	-14.2	25	48	143
miR-190-3p	OM_10730	-11.88	886	907	147
miR-190-3p	OM_16028	-14.72	178	200	158
miR-190-3p	OM_16025	-15.91	1029	1055	151
miR-190-3p	OM_1926	-12.93	8	31	142
miR-190-3p	OM_1914	-10.97	218	240	145
miR-190-3p	OM_65819	-9.8	438	459	143
miR-190-3p	OM_19991	-12.26	1145	1168	141
miR-190-3p	OM_39561	-15.27	252	273	159
miR-190-3p	OM_39561	-13.75	937	959	140
miR-190-3p	OM_27573	-16.27	1807	1829	144
miR-190-3p	OM_39531	-13.45	189	210	143
miR-190-3p	OM_19951	-10.75	41	63	149
miR-745-3p	OM_19929	-24.81	207	226	140
miR-745-3p	OM_6753	-15.87	733	753	142
miR-745-3p	OM_78264	-17.44	77	95	148
miR-745-3p	OM_11188	-17.8	15	35	148
miR-745-3p	OM_27505	-19.8	39	61	141
miR-745-3p	OM_60970	-20.85	9	29	143
miR-745-3p	OM_6722	-22.3	1394	1415	153
miR-745-3p	OM_6702	-20.8	5	22	141
miR-745-3p	OM_78218	-18.87	407	430	142
miR-745-3p	OM_78218	-24.2	247	267	141
miR-745-3p	OM_46616	-19.19	65	85	150
miR-745-3p	OM_30272	-14.8	852	872	144
miR-745-3p	OM_77766	-22.29	132	154	141
miR-745-3p	OM_10677	-25.13	335	357	141
miR-745-3p	OM_7166	-23.95	74	94	145
miR-745-3p	OM_10652	-19.17	303	322	142
miR-745-3p	OM_1853	-19.97	26	46	154
miR-745-3p	OM_1853	-19.25	34	54	148
miR-745-3p	OM_10642	-13.35	731	751	146
miR-745-3p	OM_1827	-20.34	381	400	151
miR-745-3p	OM_10612	-19.28	210	232	145
miR-745-3p	OM_10612	-18.39	1343	1364	143
miR-745-3p	OM_73324	-14.34	34	54	155
miR-745-3p	OM_19863	-16.9	145	166	148
miR-745-3p	OM_19860	-22.9	34	51	152
miR-745-3p	OM_23099	-15.19	38	60	142
miR-745-3p	OM_15478	-27.08	1143	1166	149
miR-745-3p	OM_78192	-19.74	232	255	149
miR-745-3p	OM_47007	-22.41	1245	1266	158
miR-745-3p	OM_72863	-25.46	357	378	143
miR-745-3p	OM_11023	-20.68	330	352	141
miR-745-3p	OM_77685	-18.01	1137	1158	151
miR-745-3p	OM_10596	-20.36	314	334	158
miR-745-3p	OM_30158	-21.05	225	245	145
miR-745-3p	OM_7085	-28.46	37	57	158
miR-745-3p	OM_1767	-18.87	150	173	142
miR-745-3p	OM_77634	-16.82	390	411	144
miR-745-3p	OM_7042	-21.09	953	976	142
miR-745-3p	OM_10512	-16.21	113	132	143
miR-745-3p	OM_93	-20.89	820	840	141
miR-745-3p	OM_19784	-26.52	785	806	142
miR-745-3p	OM_19777	-22.78	318	340	153
miR-745-3p	OM_19725	-28.09	271	290	141
miR-745-3p	OM_2197	-29.88	504	523	149
miR-745-3p	OM_27305	-18.74	1826	1848	143
miR-745-3p	OM_54095	-25.39	45	65	150
miR-745-3p	OM_2101	-20.07	100	120	143
miR-745-3p	OM_34459	-27.73	507	528	150
miR-745-3p	OM_30085	-21.7	794	813	146
miR-745-3p	OM_34437	-19.58	389	409	150
miR-745-3p	OM_10489	-20.74	310	330	158
miR-745-3p	OM_22447	-21.23	149	169	148
miR-745-3p	OM_10442	-22.47	134	154	150
miR-745-3p	OM_10442	-20.39	447	466	141
miR-745-3p	OM_53587	-15.22	743	762	145
miR-745-3p	OM_73142	-19.69	29	50	142
miR-745-3p	OM_1625	-20.13	48	68	159
miR-745-3p	OM_10408	-22.8	555	575	147
miR-745-3p	OM_1604	-21.55	11	31	149
miR-745-3p	OM_21984	-17.39	733	752	142
miR-745-3p	OM_19665	-34.04	1198	1218	162
miR-745-3p	OM_15291	-17.8	691	711	149
miR-745-3p	OM_39222	-16.81	280	302	150
miR-745-3p	OM_19639	-16.21	78	98	142
miR-745-3p	OM_959	-12.94	1065	1085	140
miR-745-3p	OM_958	-18.43	76	96	142
miR-745-3p	OM_39203	-22.56	689	709	151
miR-745-3p	OM_947	-26.22	732	755	149
miR-745-3p	OM_6456	-28.54	317	337	147
miR-745-3p	OM_19604	-20.33	347	368	142
miR-745-3p	OM_914	-18.66	715	735	148
miR-745-3p	OM_72649	-23.09	414	435	140
miR-745-3p	OM_2018	-16.44	789	810	149
miR-745-3p	OM_14793	-17.5	894	914	145
miR-745-3p	OM_22367	-23.24	1170	1191	156
miR-745-3p	OM_5958	-18.01	1	19	154
miR-745-3p	OM_5938	-17.05	62	80	143
miR-745-3p	OM_77447	-21.31	773	794	151
miR-745-3p	OM_1575	-22.28	26	46	157
miR-745-3p	OM_5921	-19.9	117	137	142
miR-745-3p	OM_73063	-19.53	144	163	152
miR-745-3p	OM_1539	-20.03	299	321	146
miR-745-3p	OM_10312	-19.99	814	833	153
miR-745-3p	OM_1516	-17.25	64	84	141
miR-745-3p	OM_76957	-23.09	341	362	140
miR-745-3p	OM_6389	-20.18	1102	1121	153
miR-745-3p	OM_850	-12.94	159	179	148
miR-745-3p	OM_6373	-24.98	201	222	157
miR-745-3p	OM_6356	-18.89	46	65	152
miR-745-3p	OM_15116	-29.09	1571	1594	155
miR-745-3p	OM_15110	-18.48	486	506	144
miR-745-3p	OM_6303	-34.51	5	25	175
miR-745-3p	OM_60523	-18.63	1021	1041	140
miR-745-3p	OM_5882	-22.14	1206	1227	154
miR-745-3p	OM_10285	-13.92	1266	1285	145
miR-745-3p	OM_10283	-15.61	6	25	146
miR-745-3p	OM_34213	-24.92	253	273	158
miR-745-3p	OM_1480	-14.74	495	515	140
miR-745-3p	OM_10236	-25.16	93	119	150
miR-745-3p	OM_1428	-21.44	78	99	142
miR-745-3p	OM_10219	-20.13	141	160	141
miR-745-3p	OM_10211	-22.69	81	100	154
miR-745-3p	OM_10210	-22.69	169	188	154
miR-745-3p	OM_19493	-21.84	1468	1488	146
miR-745-3p	OM_39067	-19.33	126	146	153
miR-745-3p	OM_21791	-15.59	401	421	140
miR-745-3p	OM_21790	-15.59	401	421	140
miR-745-3p	OM_15095	-17.85	32	53	146
miR-745-3p	OM_39019	-17.21	483	502	148
miR-745-3p	OM_19435	-26.22	371	394	149
miR-745-3p	OM_6282	-22.81	423	443	159
miR-745-3p	OM_19418	-19.1	98	117	143
miR-745-3p	OM_6257	-20.7	615	635	149
miR-745-3p	OM_6256	-22.56	57	77	144
miR-745-3p	OM_21701	-22.22	34	54	159
miR-745-3p	OM_21701	-17.03	505	525	140
miR-745-3p	OM_21700	-22.22	106	126	159
miR-745-3p	OM_21700	-17.03	577	597	140
miR-745-3p	OM_15038	-21.75	84	103	145
miR-745-3p	OM_702	-19.96	977	998	152
miR-745-3p	OM_38542	-18.82	854	874	140
miR-745-3p	OM_34151	-15.39	336	356	144
miR-745-3p	OM_18930	-22.23	274	293	157
miR-745-3p	OM_34145	-14.97	184	204	140
miR-745-3p	OM_5773	-21.38	258	278	156
miR-745-3p	OM_71958	-28.09	592	611	141
miR-745-3p	OM_71942	-23.45	675	695	160
miR-745-3p	OM_10169	-17.8	195	215	149
miR-745-3p	OM_71939	-13.67	685	705	140
miR-745-3p	OM_1362	-19.53	33	56	142
miR-745-3p	OM_14509	-15.85	631	651	140
miR-745-3p	OM_10145	-22.47	1035	1055	148
miR-745-3p	OM_10142	-22.47	876	896	148
miR-745-3p	OM_10142	-20.05	331	352	141
miR-745-3p	OM_5702	-22.18	1638	1657	150
miR-745-3p	OM_65204	-20.9	587	608	145
miR-745-3p	OM_65203	-20.9	271	292	145
miR-745-3p	OM_19373	-20.74	678	698	158
miR-745-3p	OM_41250	-16.63	956	973	147
miR-745-3p	OM_21672	-25.13	345	367	141
miR-745-3p	OM_655	-21.89	24	44	167
miR-745-3p	OM_646	-23.12	24	46	150
miR-745-3p	OM_609	-29.47	162	183	162
miR-745-3p	OM_608	-29.47	162	183	162
miR-745-3p	OM_6127	-21.09	528	552	152
miR-745-3p	OM_6121	-15.94	91	111	143
miR-745-3p	OM_60358	-20.63	292	311	143
miR-745-3p	OM_46048	-20.25	533	553	155
miR-745-3p	OM_46037	-24.34	73	92	161
miR-745-3p	OM_5687	-20.68	210	229	140
miR-745-3p	OM_49999	-18.79	1008	1027	148
miR-745-3p	OM_22069	-33.54	1369	1390	178
miR-745-3p	OM_22069	-23.54	545	565	142
miR-745-3p	OM_5651	-16.47	156	175	143
miR-745-3p	OM_22036	-12.24	492	512	142
miR-745-3p	OM_10069	-17.19	661	686	145
miR-745-3p	OM_1265	-20.74	945	966	149
miR-745-3p	OM_14408	-20.37	253	275	150
miR-745-3p	OM_1230	-21.11	45	67	149
miR-745-3p	OM_65135	-28.09	219	238	141
miR-745-3p	OM_45554	-22.45	561	581	167
miR-745-3p	OM_1200	-17.48	635	657	149
miR-745-3p	OM_1200	-19.58	360	380	140
miR-745-3p	OM_21593	-21.38	903	923	152
miR-745-3p	OM_21581	-18.93	1420	1441	149
miR-745-3p	OM_21580	-23.87	66	86	152
miR-745-3p	OM_33534	-22.34	625	645	145
miR-745-3p	OM_586	-25.13	1304	1324	150
miR-745-3p	OM_19240	-22.59	298	317	156
miR-745-3p	OM_19233	-21.49	19	41	141
miR-745-3p	OM_72291	-16.33	774	796	142
miR-745-3p	OM_540	-19	202	222	140
miR-745-3p	OM_21505	-19.91	17	37	142
miR-745-3p	OM_21500	-18.87	443	466	142
miR-745-3p	OM_21500	-24.2	247	267	141
miR-745-3p	OM_9984	-33.18	212	232	164
miR-745-3p	OM_9984	-18.39	661	681	142
miR-745-3p	OM_14395	-20.2	836	856	151
miR-745-3p	OM_9939	-19.12	480	501	154
miR-745-3p	OM_5567	-16.87	1	12	140
miR-745-3p	OM_49874	-31.34	991	1013	142
miR-745-3p	OM_1162	-22.04	695	715	150
miR-745-3p	OM_5501	-16.38	1092	1112	140
miR-745-3p	OM_71702	-17.45	1	13	140
miR-745-3p	OM_37810	-15.66	1	11	146
miR-745-3p	OM_433	-16.23	106	126	147
miR-745-3p	OM_432	-16.23	71	91	147
miR-745-3p	OM_72144	-17.8	407	427	149
miR-745-3p	OM_40594	-24.46	50	71	142
miR-745-3p	OM_72128	-25.35	500	521	153
miR-745-3p	OM_60154	-20.9	271	292	145
miR-745-3p	OM_60153	-20.9	271	292	145
miR-745-3p	OM_32937	-19.19	3	24	141
miR-745-3p	OM_60119	-26.55	11	31	162
miR-745-3p	OM_60119	-18.79	893	912	148
miR-745-3p	OM_32922	-30.74	356	379	162
miR-745-3p	OM_9848	-15.42	20	42	154
miR-745-3p	OM_9837	-16.11	204	222	142
miR-745-3p	OM_20921	-20.89	31	51	141
miR-745-3p	OM_14219	-20.13	888	908	159
miR-745-3p	OM_49745	-22.77	1161	1178	142
miR-745-3p	OM_1058	-21.99	1549	1568	165
miR-745-3p	OM_1058	-19.15	218	237	145
miR-745-3p	OM_5402	-23.9	296	317	149
miR-745-3p	OM_33391	-18.46	119	138	156
miR-745-3p	OM_33380	-29.52	91	110	157
miR-745-3p	OM_33351	-28.35	451	470	161
miR-745-3p	OM_19068	-18.51	328	348	140
miR-745-3p	OM_4934	-28.65	237	257	153
miR-745-3p	OM_21332	-25.37	1017	1038	142
miR-745-3p	OM_72086	-13.89	514	536	143
miR-745-3p	OM_348	-13.56	137	157	143
miR-745-3p	OM_52489	-21.81	159	179	150
miR-745-3p	OM_52481	-23.69	53	75	151
miR-745-3p	OM_21305	-17.21	395	414	148
miR-745-3p	OM_72052	-18.07	23	43	144
miR-745-3p	OM_60069	-20.68	330	352	141
miR-745-3p	OM_18589	-20.43	524	544	140
miR-745-3p	OM_72001	-14.66	306	325	148
miR-745-3p	OM_26162	-22.03	20	39	141
miR-745-3p	OM_38126	-17.5	226	246	145
miR-745-3p	OM_14176	-16.33	500	519	141
miR-745-3p	OM_5339	-12.45	21	41	140
miR-745-3p	OM_5335	-21.32	1059	1080	140
miR-745-3p	OM_49638	-20.1	617	637	149
miR-745-3p	OM_13654	-21.16	568	588	159
miR-745-3p	OM_270	-22.21	363	382	145
miR-745-3p	OM_21237	-22.29	132	154	141
miR-745-3p	OM_18479	-20.47	79	100	155
miR-745-3p	OM_18463	-19.31	514	533	151
miR-745-3p	OM_18462	-19.31	514	533	151
miR-745-3p	OM_32733	-26.07	573	593	145
miR-745-3p	OM_26063	-23.54	10	31	141
miR-745-3p	OM_9659	-27.75	180	200	174
miR-745-3p	OM_9647	-16.87	534	554	140
miR-745-3p	OM_9646	-18.11	44	66	154
miR-745-3p	OM_32707	-23.2	487	508	142
miR-745-3p	OM_38004	-18.87	133	156	142
miR-745-3p	OM_9631	-19.31	1197	1218	154
miR-745-3p	OM_9627	-18.13	1516	1536	149
miR-745-3p	OM_5267	-17.54	449	469	152
miR-745-3p	OM_5259	-26.34	1304	1324	154
miR-745-3p	OM_5259	-19.64	125	150	144
miR-745-3p	OM_5259	-12.45	278	298	140
miR-745-3p	OM_20714	-25.37	229	253	147
miR-745-3p	OM_33167	-18.6	46	66	153
miR-745-3p	OM_13549	-24.5	378	397	147
miR-745-3p	OM_153	-23.2	896	917	142
miR-745-3p	OM_13505	-20.74	310	330	158
miR-745-3p	OM_32664	-14.66	1251	1270	148
miR-745-3p	OM_9568	-22.25	777	797	140
miR-745-3p	OM_20668	-13.66	515	535	147
miR-745-3p	OM_9534	-21.91	1636	1658	153
miR-745-3p	OM_49491	-19.9	117	137	142
miR-745-3p	OM_20624	-29.72	115	137	144
miR-745-3p	OM_20623	-29.72	556	578	144
miR-745-3p	OM_21069	-22.09	1288	1308	141
miR-745-3p	OM_21050	-16.82	1	11	150
miR-745-3p	OM_21022	-17.29	397	417	141
miR-745-3p	OM_36969	-17.83	187	208	150
miR-745-3p	OM_52110	-17.27	296	318	144
miR-745-3p	OM_20536	-26.68	12	32	174
miR-745-3p	OM_20503	-26.93	1112	1132	141
miR-745-3p	OM_49355	-13.2	713	733	140
miR-745-3p	OM_49355	-13.2	1635	1655	140
miR-745-3p	OM_49311	-20.25	429	451	156
miR-745-3p	OM_29712	-12.36	1	19	147
miR-745-3p	OM_17749	-30.14	632	654	166
miR-745-3p	OM_25331	-16.69	1123	1143	152
miR-745-3p	OM_8911	-18.79	833	852	148
miR-745-3p	OM_13321	-21.65	394	416	152
miR-745-3p	OM_9375	-15.72	459	482	141
miR-745-3p	OM_52012	-14.94	555	576	145
miR-745-3p	OM_67968	-21.28	413	433	150
miR-745-3p	OM_24814	-20.62	478	499	142
miR-745-3p	OM_18134	-17.45	324	344	140
miR-745-3p	OM_8890	-28.27	752	775	149
miR-745-3p	OM_8880	-20.85	206	225	141
miR-745-3p	OM_4499	-21.44	71	92	152
miR-745-3p	OM_37209	-20.18	89	108	141
miR-745-3p	OM_4464	-20.6	1	17	149
miR-745-3p	OM_68316	-17.24	179	200	150
miR-745-3p	OM_18087	-23.62	161	181	152
miR-745-3p	OM_24747	-23.69	7	26	152
miR-745-3p	OM_9289	-26.52	725	744	145
miR-745-3p	OM_20384	-25.77	598	617	159
miR-745-3p	OM_20377	-22.6	6	26	144
miR-745-3p	OM_18065	-14.25	351	370	142
miR-745-3p	OM_3963	-22.75	825	845	148
miR-745-3p	OM_20364	-27.02	233	253	172
miR-745-3p	OM_12734	-20	1457	1477	142
miR-745-3p	OM_9206	-23.86	516	537	140
miR-745-3p	OM_8792	-17.89	210	229	143
miR-745-3p	OM_74993	-12.34	568	587	145
miR-745-3p	OM_17579	-26.42	149	171	155
miR-745-3p	OM_13184	-18.6	391	411	153
miR-745-3p	OM_13184	-19.85	242	261	141
miR-745-3p	OM_17528	-19.15	414	434	140
miR-745-3p	OM_4323	-17.5	141	161	140
miR-745-3p	OM_36647	-19.55	36	57	153
miR-745-3p	OM_24679	-22.87	330	353	146
miR-745-3p	OM_36638	-18.31	50	70	147
miR-745-3p	OM_24661	-17.94	2	22	140
miR-745-3p	OM_12693	-15.52	1	13	147
miR-745-3p	OM_36629	-22.87	1835	1856	141
miR-745-3p	OM_67792	-19.64	229	252	140
miR-745-3p	OM_9181	-19.35	166	186	147
miR-745-3p	OM_9170	-23.07	8	28	144
miR-745-3p	OM_3864	-18.15	207	229	149
[truncated: 52,972 more rows]

## Sheet: TargetSpy
Table S8. Prediction of Ornithodoros moubata target mRNAs by each algorithm: seed2-8, miRanda,TargetSpy and PITA.
microRNA	mRNA	energy	targetStart	targetEnd	score
miR-206	OM_72995	-11.95	69	103	0.998843
miR-206	OM_72995	-14.4	621	644	0.991397
miR-206	OM_19933	-9.8	265	288	0.995629
miR-206	OM_19925	-12.6	90	123	0.994193
miR-206	OM_6767	-15.24	34	56	0.999608
miR-206	OM_27523	-10	0	23	0.991913
miR-206	OM_72974	-12.59	656	693	0.998019
miR-206	OM_78264	-11.6	1491	1508	0.991964
miR-206	OM_11183	-10.35	766	806	0.996913
miR-206	OM_2384	-12.04	176	215	0.995942
miR-206	OM_2378	-9.8	138	159	0.997718
miR-206	OM_11161	-13.74	1337	1370	0.999439
miR-206	OM_2367	-13.9	59	77	0.998538
miR-206	OM_2356	-16.06	461	499	0.998273
miR-206	OM_2354	-11.4	867	910	0.999308
miR-206	OM_2345	-12.51	609	652	0.999436
miR-206	OM_72909	-10.81	1033	1092	0.999899
miR-206	OM_66216	-14.6	20	40	0.993761
miR-206	OM_2305	-16.79	542	586	0.998565
miR-206	OM_66208	-13.47	13	49	0.992546
miR-206	OM_66208	-12.5	339	358	0.997802
miR-206	OM_66208	-12.1	686	711	0.999308
miR-206	OM_22695	-10.03	688	709	0.999875
miR-206	OM_22686	-10.85	431	471	0.993688
miR-206	OM_10699	-13.11	61	105	0.996205
miR-206	OM_10685	-17.2	193	217	0.995099
miR-206	OM_10681	-14.4	120	143	0.992732
miR-206	OM_1888	-11.3	417	455	0.999308
miR-206	OM_7176	-15.74	464	497	0.996775
miR-206	OM_30240	-15.6	63	84	0.999157
miR-206	OM_30240	-20.6	630	665	0.997362
miR-206	OM_10650	-17.4	1042	1075	0.993112
miR-206	OM_10650	-16.1	1293	1317	0.998083
miR-206	OM_61399	-13.42	372	405	0.998565
miR-206	OM_30213	-14.3	111	132	0.993112
miR-206	OM_1827	-11.8	1082	1110	0.995748
miR-206	OM_10612	-14.1	1164	1209	0.999584
miR-206	OM_65704	-16.56	58	91	0.995494
miR-206	OM_19880	-16	261	290	0.993112
miR-206	OM_19879	-16	799	828	0.994914
miR-206	OM_19861	-14.45	282	348	0.998942
miR-206	OM_47046	-14.9	280	300	0.995302
miR-206	OM_27462	-9.8	399	416	0.998586
miR-206	OM_19850	-11.39	1105	1134	0.999044
miR-206	OM_53703	-12.1	67	89	0.995629
miR-206	OM_39429	-16.15	155	196	0.997563
miR-206	OM_27450	-17.4	435	457	0.999258
miR-206	OM_47022	-11.74	80	119	0.997887
miR-206	OM_27445	-11.25	56	118	0.99755
miR-206	OM_27445	-13.9	292	312	0.993112
miR-206	OM_6681	-15.7	345	375	0.999689
miR-206	OM_15477	-13.4	99	128	0.997685
miR-206	OM_47007	-13.56	689	723	0.997177
miR-206	OM_11094	-9.8	30	55	0.996727
miR-206	OM_11093	-13.3	484	507	0.997802
miR-206	OM_11093	-9.8	574	599	0.994239
miR-206	OM_6658	-22.91	36	65	0.992765
miR-206	OM_72866	-16.06	462	500	0.998273
miR-206	OM_78160	-16.1	380	409	0.993105
miR-206	OM_78160	-12.16	440	469	0.999126
miR-206	OM_6637	-12.53	1239	1276	0.997192
miR-206	OM_66174	-13.7	197	216	0.999308
miR-206	OM_66153	-11.84	54	98	0.998899
miR-206	OM_6605	-11.96	9	65	0.999786
miR-206	OM_2246	-13.2	39	76	0.999747
miR-206	OM_2245	-11.7	11	23	0.996032
miR-206	OM_38957	-15.96	142	179	0.995872
miR-206	OM_78100	-13	48	87	0.993235
miR-206	OM_30197	-10.7	452	471	0.996857
miR-206	OM_77685	-14.7	1168	1195	0.996715
miR-206	OM_14967	-13.5	370	393	0.993112
miR-206	OM_22574	-11.8	16	36	0.996283
miR-206	OM_54108	-14.31	603	648	0.999615
miR-206	OM_1796	-13.2	216	258	0.99216
miR-206	OM_1780	-11.4	147	166	0.995548
miR-206	OM_22530	-10.15	757	803	0.999634
miR-206	OM_7075	-12.4	66	97	0.993112
miR-206	OM_7074	-11.92	34	61	0.997647
miR-206	OM_30134	-15.9	682	715	0.995264
miR-206	OM_22511	-11	3	20	0.996727
miR-206	OM_10540	-14.29	579	617	0.992732
miR-206	OM_10540	-18.9	811	839	0.996851
miR-206	OM_1746	-16.7	375	404	0.991313
miR-206	OM_1740	-10.3	1	28	0.993582
miR-206	OM_73251	-17.7	534	555	0.996424
miR-206	OM_73251	-10.1	792	809	0.995981
miR-206	OM_77604	-11.01	20	69	0.99146
miR-206	OM_1730	-11.01	57	90	0.99992
miR-206	OM_7036	-11.15	283	335	0.996857
miR-206	OM_10520	-17.25	251	296	0.999889
miR-206	OM_1722	-14.85	122	167	0.993688
miR-206	OM_1721	-14.85	122	167	0.993688
miR-206	OM_10518	-11.7	2	45	0.991467
miR-206	OM_10515	-14.2	1584	1610	0.991128
miR-206	OM_98	-10.9	207	233	0.994239
miR-206	OM_7000	-10.92	327	386	0.997685
miR-206	OM_27393	-12.2	1354	1372	0.999826
miR-206	OM_88	-11.8	847	869	0.995571
miR-206	OM_81	-10.6	71	87	0.995868
miR-206	OM_27351	-14.3	47	77	0.995287
miR-206	OM_2197	-11.4	53	78	0.991913
miR-206	OM_2195	-15.5	87	106	0.995548
miR-206	OM_72755	-13.67	460	483	0.99216
miR-206	OM_15329	-15.3	10	41	0.998273
miR-206	OM_38882	-13.1	582	597	0.995434
miR-206	OM_2161	-11.76	709	733	0.999126
miR-206	OM_6519	-10.6	40	58	0.998736
miR-206	OM_6518	-12.65	82	123	0.99978
miR-206	OM_6515	-16.33	850	891	0.999318
miR-206	OM_2159	-13.75	255	304	0.993607
miR-206	OM_2148	-19.44	49	75	0.995434
miR-206	OM_2147	-11.92	844	893	0.999241
miR-206	OM_2147	-19.44	938	964	0.995434
miR-206	OM_2142	-12.21	38	87	0.99957
miR-206	OM_2142	-11.1	409	432	0.994467
miR-206	OM_78000	-11.7	103	119	0.998425
miR-206	OM_78000	-11.8	933	967	0.994998
miR-206	OM_78000	-11.41	1466	1492	0.993582
miR-206	OM_38836	-15.1	1256	1276	0.999889
miR-206	OM_66017	-16.71	795	827	0.994914
miR-206	OM_2108	-15.8	437	456	0.999642
miR-206	OM_38809	-11.71	309	336	0.998193
miR-206	OM_38808	-11.71	571	598	0.998427
miR-206	OM_10489	-15.22	686	738	0.999418
miR-206	OM_10483	-13.77	822	898	0.999399
miR-206	OM_77559	-12.63	408	441	0.999827
miR-206	OM_1682	-17.4	504	520	0.995434
miR-206	OM_14815	-17.1	226	252	0.996424
miR-206	OM_30025	-12.6	167	189	0.991313
miR-206	OM_1645	-14.21	629	676	0.999889
miR-206	OM_1638	-14.12	613	661	0.999845
miR-206	OM_39298	-15.05	542	582	0.999079
miR-206	OM_1622	-11.6	222	236	0.996534
miR-206	OM_61167	-11.31	130	187	0.996857
miR-206	OM_10407	-15.35	1239	1291	0.998293
miR-206	OM_10405	-14.6	228	253	0.996389
miR-206	OM_73111	-11.4	17	39	0.999091
miR-206	OM_73106	-15.15	213	258	0.999722
miR-206	OM_73106	-13.2	304	329	0.994998
miR-206	OM_27281	-13.45	90	144	0.995203
miR-206	OM_39246	-12.77	328	385	0.999441
miR-206	OM_19665	-16	990	1011	0.995434
miR-206	OM_19661	-16.3	638	663	0.997362
miR-206	OM_988	-12.4	214	239	0.999986
miR-206	OM_6498	-18.3	81	118	0.9918
miR-206	OM_6490	-14.15	234	275	0.998755
miR-206	OM_963	-10.05	620	665	0.996167
miR-206	OM_27243	-12.65	411	454	0.999044
miR-206	OM_21928	-16.25	21	74	0.999126
miR-206	OM_6469	-13.39	1459	1507	0.999615
miR-206	OM_72679	-11.02	4	37	0.99439
miR-206	OM_19617	-17.46	6	55	0.998973
miR-206	OM_72676	-10.07	1310	1345	0.999399
miR-206	OM_6462	-13.78	52	108	0.998068
miR-206	OM_15254	-13.9	127	151	0.997051
miR-206	OM_15254	-13.56	227	274	0.998019
miR-206	OM_938	-11.84	747	775	0.999597
miR-206	OM_6456	-13.4	0	22	0.995308
miR-206	OM_6450	-12.23	49	83	0.999689
miR-206	OM_21907	-10.45	146	201	0.998491
miR-206	OM_913	-10.74	103	123	0.999241
miR-206	OM_912	-12.26	12	52	0.999554
miR-206	OM_6411	-18.35	563	617	0.999658
miR-206	OM_2050	-10.9	56	77	0.996085
miR-206	OM_6407	-11.51	777	810	0.999681
miR-206	OM_46358	-18	246	267	0.996424
miR-206	OM_46352	-14.4	72	99	0.991313
miR-206	OM_5975	-12.1	0	12	0.993221
miR-206	OM_5974	-15.5	82	103	0.995099
miR-206	OM_22379	-10.9	117	125	0.999832
miR-206	OM_5969	-12.31	840	873	0.994914
miR-206	OM_77453	-11.8	53	72	0.998565
miR-206	OM_1581	-12.46	786	832	0.999925
miR-206	OM_34302	-13.4	99	140	0.999809
miR-206	OM_34302	-10.9	809	840	0.997804
miR-206	OM_73086	-13.6	107	148	0.999399
miR-206	OM_73085	-13.6	107	148	0.999399
miR-206	OM_5926	-11.4	43	69	0.994572
miR-206	OM_1555	-18.55	102	170	0.999051
miR-206	OM_1554	-11.2	166	193	0.999556
miR-206	OM_14700	-12.4	1183	1203	0.997224
miR-206	OM_22306	-12.45	22	64	0.999554
miR-206	OM_1545	-16.7	0	22	0.995308
miR-206	OM_73053	-11	565	587	0.994577
miR-206	OM_45863	-17.6	24	58	0.996424
miR-206	OM_10316	-15.45	1114	1158	0.998899
miR-206	OM_1513	-17.61	39	82	0.999689
miR-206	OM_10301	-15	422	451	0.999827
miR-206	OM_1506	-11.89	149	192	0.995593
miR-206	OM_33860	-14.7	424	463	0.998565
miR-206	OM_21894	-17.63	445	489	0.9999
miR-206	OM_21881	-14.1	126	169	0.999372
miR-206	OM_891	-17.73	945	981	0.998107
miR-206	OM_21870	-10.3	3	14	0.994383
miR-206	OM_53418	-13.6	307	320	0.999842
miR-206	OM_33820	-12.6	1142	1157	0.990976
miR-206	OM_19541	-11.66	119	170	0.99755
miR-206	OM_6389	-13.6	508	526	0.994998
miR-206	OM_19539	-10.15	554	600	0.999067
miR-206	OM_6375	-11.6	2	13	0.994535
miR-206	OM_839	-10.6	23	98	0.997647
miR-206	OM_839	-16.7	1474	1509	0.993036
miR-206	OM_839	-12.7	1710	1744	0.9964
miR-206	OM_838	-10.6	23	98	0.997647
miR-206	OM_838	-16.7	1474	1509	0.993036
miR-206	OM_838	-12.7	1710	1744	0.9964
miR-206	OM_837	-16.7	1420	1455	0.993036
miR-206	OM_837	-12.7	1656	1690	0.9964
miR-206	OM_21819	-12.76	812	864	0.999809
miR-206	OM_830	-16	235	259	0.991313
miR-206	OM_19500	-16.2	109	139	0.999554
miR-206	OM_52987	-13.18	1176	1230	0.999308
miR-206	OM_52984	-15.9	189	222	0.996404
miR-206	OM_52984	-13.4	817	863	0.998083
miR-206	OM_6340	-13.31	66	122	0.9972
miR-206	OM_60589	-13.6	29	56	0.993112
miR-206	OM_818	-11	701	718	0.992732
miR-206	OM_818	-12.6	1522	1544	0.993582
miR-206	OM_15126	-12.4	214	239	0.999986
miR-206	OM_15116	-12.4	1825	1843	0.995571
miR-206	OM_15110	-15.5	964	1010	0.993112
miR-206	OM_38677	-15.41	259	307	0.995868
miR-206	OM_34291	-11.33	115	154	0.996307
miR-206	OM_34286	-19.4	320	343	0.991136
miR-206	OM_60523	-17.2	374	397	0.996424
miR-206	OM_60523	-16.01	928	964	0.999082
miR-206	OM_38631	-15.3	327	358	0.998891
miR-206	OM_14686	-15.28	468	525	0.999744
miR-206	OM_26644	-22.01	178	217	0.999692
miR-206	OM_14674	-18.2	627	645	0.996863
miR-206	OM_14661	-13.1	452	469	0.995571
miR-206	OM_5868	-15.2	149	171	0.998886
miR-206	OM_77378	-12.26	16	65	0.993503
miR-206	OM_34229	-13	167	196	0.990976
miR-206	OM_1490	-15.96	534	570	0.998513
miR-206	OM_10285	-12.7	1358	1375	0.994577
miR-206	OM_77354	-13.4	472	499	0.995264
miR-206	OM_1481	-14	84	101	0.996379
miR-206	OM_1480	-14.47	77	154	0.999824
miR-206	OM_10274	-14.3	688	706	0.995434
miR-206	OM_69735	-16.45	254	298	0.999399
miR-206	OM_10257	-14.45	5	46	0.998698
miR-206	OM_65364	-12.21	642	691	0.999241
miR-206	OM_65364	-11.1	1013	1036	0.995916
miR-206	OM_1454	-13.8	251	280	0.999722
miR-206	OM_53381	-13.66	62	142	0.995856
miR-206	OM_22201	-15.15	16	63	0.997224
miR-206	OM_10237	-11.2	269	308	0.995629
miR-206	OM_1428	-16	1453	1484	0.999126
miR-206	OM_10211	-12.82	187	235	0.999919
miR-206	OM_10210	-12.32	277	324	0.999209
miR-206	OM_19494	-19.44	931	957	0.997067
miR-206	OM_19493	-12.69	1530	1582	0.999327
miR-206	OM_21787	-12.5	41	58	0.99336
miR-206	OM_39050	-9.8	213	224	0.999826
miR-206	OM_76890	-10.72	780	807	0.998019
miR-206	OM_794	-9.9	374	404	0.997986
miR-206	OM_793	-10.5	801	826	0.996205
miR-206	OM_76885	-15.7	84	96	0.994535
miR-206	OM_19467	-15.96	159	196	0.997656
miR-206	OM_19467	-14.61	425	487	0.999827
miR-206	OM_19467	-17.1	993	1020	0.998273
miR-206	OM_33731	-11.4	73	97	0.997887
miR-206	OM_786	-13	285	299	0.999553
miR-206	OM_786	-17.8	375	395	0.993112
miR-206	OM_785	-13	285	299	0.999553
miR-206	OM_785	-17.8	375	395	0.993112
miR-206	OM_784	-11.32	88	125	0.995548
miR-206	OM_781	-12.9	213	252	0.998698
miR-206	OM_19458	-13.25	277	329	0.999862
miR-206	OM_39029	-16.02	1389	1427	0.999584
miR-206	OM_19440	-12.4	138	155	0.996895
miR-206	OM_33716	-16.65	129	165	0.996598
miR-206	OM_6287	-12.3	839	863	0.997802
miR-206	OM_19430	-13.13	698	743	0.99421
miR-206	OM_33709	-15.2	183	218	0.999497
miR-206	OM_33707	-19.5	0	19	0.997755
miR-206	OM_751	-12.35	1774	1824	0.997387
miR-206	OM_21732	-18.06	125	166	0.997802
miR-206	OM_6277	-19.03	1254	1310	0.999642
miR-206	OM_21731	-18.06	289	330	0.997802
miR-206	OM_21728	-16.2	282	304	0.993112
miR-206	OM_741	-13.6	13	45	0.996808
miR-206	OM_18987	-12	404	420	0.995966
miR-206	OM_18985	-13.6	51	76	0.995548
miR-206	OM_40860	-15.6	77	93	0.995434
miR-206	OM_18966	-12.45	185	227	0.999554
miR-206	OM_52816	-16.78	586	651	0.999603
miR-206	OM_52816	-15	1289	1310	0.994914
miR-206	OM_52815	-16.78	830	895	0.999603
miR-206	OM_52815	-15	1533	1554	0.994914
miR-206	OM_14592	-16.4	677	699	0.997244
miR-206	OM_26559	-12.8	939	965	0.999544
miR-206	OM_38503	-18	266	289	0.995732
miR-206	OM_18929	-13.3	1233	1256	0.999447
miR-206	OM_5775	-12.75	15	56	0.999952
miR-206	OM_5768	-10.58	15	63	0.993606
miR-206	OM_5767	-12	114	135	0.996895
miR-206	OM_5767	-12.97	873	920	0.998518
miR-206	OM_26526	-16.3	467	485	0.994572
miR-206	OM_5750	-15.5	46	66	0.992608
miR-206	OM_34118	-15.75	138	187	0.999743
miR-206	OM_5741	-14.6	20	40	0.993761
miR-206	OM_1387	-11.43	14	54	0.992732
miR-206	OM_1386	-11.43	13	53	0.992732
miR-206	OM_71942	-14.2	784	813	0.998188
miR-206	OM_1372	-18.97	170	212	0.999051
miR-206	OM_1370	-12.5	722	741	0.995548
miR-206	OM_1370	-18.97	1109	1151	0.999051
miR-206	OM_1364	-11.7	12	40	0.998398
miR-206	OM_5715	-16.1	79	133	0.994671
miR-206	OM_5711	-10.5	1	14	0.995928
miR-206	OM_22119	-12.4	1400	1437	0.999878
miR-206	OM_10145	-14.7	1677	1698	0.996957
miR-206	OM_10142	-14.7	1518	1539	0.996957
miR-206	OM_5702	-11.61	1664	1709	0.999686
miR-206	OM_10138	-11.91	803	870	0.999615
miR-206	OM_1330	-11.94	22	64	0.994467
miR-206	OM_45655	-11.6	410	427	0.991861
miR-206	OM_33680	-10.5	18	45	0.999509
miR-206	OM_1321	-13.6	2	44	0.999667
miR-206	OM_21696	-12.93	88	122	0.999849
miR-206	OM_21686	-13.4	228	250	0.999308
miR-206	OM_19373	-15.22	1054	1106	0.999418
miR-206	OM_33642	-15.85	1	46	0.999807
miR-206	OM_33642	-12.2	737	780	0.99216
miR-206	OM_692	-12.42	286	317	0.995629
miR-206	OM_19343	-11.7	10	34	0.990976
miR-206	OM_6191	-17.4	670	690	0.993112
miR-206	OM_72393	-12.4	1418	1444	0.995994
miR-206	OM_21638	-12.25	890	929	0.999554
miR-206	OM_21635	-10.1	1029	1047	0.99768
miR-206	OM_6170	-14.18	99	168	0.992638
miR-206	OM_6170	-13.55	271	316	0.995629
miR-206	OM_6167	-13.3	616	638	0.996769
miR-206	OM_6145	-15.4	855	896	0.998899
miR-206	OM_6140	-14.1	506	530	0.998589
miR-206	OM_60382	-15.2	70	103	0.999603
miR-206	OM_6132	-12	480	503	0.999106
miR-206	OM_72343	-11.2	676	702	0.99216
miR-206	OM_6128	-11.6	52	81	0.998753
miR-206	OM_6127	-14.3	711	745	0.990976
miR-206	OM_46087	-15.4	288	336	0.994193
miR-206	OM_6107	-16.02	1054	1095	0.994914
miR-206	OM_52733	-11.7	227	252	0.997177
miR-206	OM_18866	-14.92	183	219	0.995571
miR-206	OM_60322	-17.8	80	100	0.999041
miR-206	OM_34070	-17.6	245	269	0.993152
miR-206	OM_5692	-12.45	0	45	0.996555
miR-206	OM_34039	-17.32	1140	1171	0.997703
miR-206	OM_26421	-12.9	139	157	0.993112
miR-206	OM_10074	-13.03	260	299	0.999873
miR-206	OM_49954	-15.2	63	98	0.999318
miR-206	OM_1265	-16	798	821	0.993152
miR-206	OM_1265	-13.8	1085	1113	0.998261
miR-206	OM_1261	-18.7	840	862	0.995571
miR-206	OM_10052	-12.93	145	179	0.999241
miR-206	OM_5619	-12.3	136	158	0.998273
miR-206	OM_1250	-15.15	288	328	0.993688
miR-206	OM_1250	-10.66	1008	1056	0.999399
miR-206	OM_10044	-15.2	46	69	0.999642
miR-206	OM_37968	-20.6	164	195	0.996631
miR-206	OM_37967	-20.6	164	195	0.996631
miR-206	OM_1249	-15.15	288	328	0.993688
miR-206	OM_1249	-10.66	1008	1056	0.999399
miR-206	OM_1232	-11.71	380	428	0.991442
miR-206	OM_10026	-15.05	500	538	0.999241
miR-206	OM_49910	-17.61	39	82	0.999451
miR-206	OM_37946	-14.85	122	167	0.993688
miR-206	OM_1225	-15.2	149	185	0.999441
miR-206	OM_1221	-14.1	1567	1588	0.996631
miR-206	OM_53159	-13.8	29	69	0.998755
miR-206	OM_53157	-15.52	1094	1131	0.994836
miR-206	OM_25962	-15.85	547	582	0.998188
miR-206	OM_10009	-17.7	72	94	0.995434
miR-206	OM_53146	-13.9	1135	1158	0.991397
miR-206	OM_53146	-11.92	1718	1755	0.993252
miR-206	OM_53142	-15.1	1163	1204	0.996093
miR-206	OM_21593	-11.45	1543	1587	0.991758
miR-206	OM_21587	-9.76	687	718	0.998609
miR-206	OM_21581	-16.2	3	22	0.999595
miR-206	OM_21581	-14.7	1412	1433	0.995571
miR-206	OM_53129	-12.7	470	491	0.995571
miR-206	OM_72297	-16.85	522	563	0.996775
miR-206	OM_559	-14.2	340	361	0.999863
miR-206	OM_556	-9.8	906	927	0.991186
miR-206	OM_72278	-14.4	80	101	0.997224
miR-206	OM_6066	-11.29	1284	1313	0.999556
miR-206	OM_537	-15.17	65	107	0.999692
miR-206	OM_21500	-12.9	31	61	0.999504
miR-206	OM_76609	-12.41	1109	1154	0.99979
miR-206	OM_38390	-18.1	347	371	0.993112
miR-206	OM_6030	-15.2	183	218	0.999318
miR-206	OM_6028	-16.3	46	64	0.994572
miR-206	OM_6011	-17.39	430	476	0.997804
miR-206	OM_6008	-11.62	213	250	0.995822
miR-206	OM_72218	-15.5	2	33	0.996085
miR-206	OM_72210	-13.61	44	81	0.998188
miR-206	OM_26391	-13.3	1	42	0.999722
miR-206	OM_72203	-12.8	1474	1499	0.997192
miR-206	OM_52627	-15.22	668	702	0.992544
miR-206	OM_9978	-14.5	78	108	0.997177
miR-206	OM_26372	-15.96	1529	1561	0.998849
miR-206	OM_52601	-19.4	320	343	0.991136
miR-206	OM_52600	-12.96	48	69	0.999659
miR-206	OM_52600	-19.4	519	542	0.991136
miR-206	OM_14395	-13.01	69	115	0.996284
miR-206	OM_5591	-11.8	13	34	0.995058
miR-206	OM_14382	-13.2	55	72	0.999524
miR-206	OM_71797	-18	317	341	0.996424
miR-206	OM_71784	-9.8	56	74	0.994998
miR-206	OM_14363	-10.3	401	423	0.997224
miR-206	OM_5562	-13.41	165	201	0.995058
miR-206	OM_14355	-10.64	703	736	0.995629
miR-206	OM_14355	-13.19	1688	1736	0.992841
miR-206	OM_5559	-19.9	163	186	0.995797
miR-206	OM_5552	-14.32	350	394	0.999308
miR-206	OM_26312	-13	1345	1370	0.99714
miR-206	OM_71760	-11.4	291	314	0.992732
miR-206	OM_1191	-11.2	134	156	0.998769
miR-206	OM_71755	-15.63	72	96	0.999705
miR-206	OM_1176	-12.75	286	336	0.9972
miR-206	OM_5527	-13.68	267	325	0.999909
miR-206	OM_77023	-13.5	31	54	0.996085
miR-206	OM_5501	-15.5	383	409	0.991313
miR-206	OM_21488	-18.75	61	109	0.999051
miR-206	OM_483	-10.05	17	49	0.999662
miR-206	OM_483	-15.35	671	715	0.999722
miR-206	OM_453	-16.24	24	69	0.998565
miR-206	OM_446	-13.15	37	88	0.993688
miR-206	OM_21423	-9.9	1250	1269	0.998289
miR-206	OM_417	-15.92	109	157	0.995434
miR-206	OM_18691	-11.9	19	43	0.991313
miR-206	OM_18691	-12.7	206	228	0.999566
miR-206	OM_26278	-16.1	151	176	0.993112
miR-206	OM_26253	-14.85	122	167	0.993688
miR-206	OM_5489	-11	178	205	0.997472
miR-206	OM_5488	-15.35	306	345	0.999827
miR-206	OM_9833	-10.95	57	100	0.995856
miR-206	OM_5478	-11.4	291	314	0.992732
miR-206	OM_71684	-12.4	9	42	0.997177
miR-206	OM_9827	-17	105	134	0.997772
miR-206	OM_9825	-12.15	1314	1360	0.99342
miR-206	OM_26213	-15.5	385	411	0.991313
miR-206	OM_71664	-14.6	925	943	0.99336
miR-206	OM_1097	-16.2	47	79	0.998379
miR-206	OM_5440	-16	562	580	0.991313
miR-206	OM_5440	-13.95	737	782	0.99521
miR-206	OM_5434	-18.6	665	688	0.995434
miR-206	OM_1063	-21	367	401	0.998513
miR-206	OM_1061	-21	367	401	0.998513
miR-206	OM_45387	-10.8	93	113	0.993112
miR-206	OM_14204	-11.9	14	29	0.99902
miR-206	OM_71602	-10.84	505	545	0.999613
miR-206	OM_1034	-10.3	942	978	0.999209
miR-206	OM_1024	-12.67	50	95	0.998755
miR-206	OM_1015	-10.11	96	143	0.993503
miR-206	OM_19098	-15.2	44	59	0.996512
miR-206	OM_33342	-19.5	277	308	0.991313
miR-206	OM_33342	-17.7	629	670	0.999692
miR-206	OM_397	-12.65	482	522	0.999615
miR-206	OM_4963	-18.65	236	282	0.998731
miR-206	OM_33333	-13.92	367	400	0.995748
miR-206	OM_21348	-13.5	985	1025	0.993112
miR-206	OM_21344	-16.5	158	176	0.995434
miR-206	OM_72091	-14.07	667	708	0.99869
miR-206	OM_348	-11.7	312	334	0.994998
miR-206	OM_21327	-10.8	37	64	0.990977
miR-206	OM_52490	-15.24	34	56	0.999608
miR-206	OM_21305	-10	176	195	0.995921
miR-206	OM_72052	-18.81	870	918	0.999657
miR-206	OM_40495	-12.91	130	163	0.997718
miR-206	OM_72026	-13.25	642	680	0.999909
miR-206	OM_72021	-12.91	375	404	0.997802
miR-206	OM_72001	-16.12	47	102	0.999504
miR-206	OM_18567	-12.62	1367	1415	0.999615
miR-206	OM_26162	-18.75	302	350	0.999391
miR-206	OM_52405	-13.1	24	56	0.996085
miR-206	OM_60014	-12.8	51	111	0.999759
miR-206	OM_5399	-10.91	149	182	0.999186
miR-206	OM_5399	-15.6	458	498	0.994381
miR-206	OM_5391	-14.92	429	475	0.999859
miR-206	OM_18532	-18.7	46	65	0.991187
miR-206	OM_14179	-15.73	230	281	0.999855
miR-206	OM_5373	-17	955	982	0.997051
miR-206	OM_9714	-17.27	283	322	0.999126
miR-206	OM_9714	-11.75	600	643	0.997328
miR-206	OM_20818	-12.24	167	211	0.999308
miR-206	OM_5359	-14	272	301	0.990976
miR-206	OM_20807	-14.55	709	762	0.999399
miR-206	OM_20807	-11.55	1434	1481	0.995203
miR-206	OM_5346	-15.66	105	137	0.999533
miR-206	OM_5346	-11.3	200	217	0.996808
miR-206	OM_5346	-16.1	814	835	0.998273
miR-206	OM_71552	-11.5	438	467	0.998565
miR-206	OM_49652	-13.2	670	700	0.999126
miR-206	OM_49652	-12.3	1048	1087	0.999938
miR-206	OM_5329	-13.31	133	157	0.995548
miR-206	OM_51959	-11.7	393	411	0.995434
miR-206	OM_51959	-14.8	1342	1364	0.996785
miR-206	OM_49639	-16.7	400	431	0.994199
miR-206	OM_51942	-13.54	88	129	0.999176
miR-206	OM_49638	-13	17	48	0.996413
miR-206	OM_37660	-13.29	109	143	0.993229
miR-206	OM_71500	-12.45	22	64	0.999554
miR-206	OM_25680	-11.78	348	398	0.999399
miR-206	OM_25678	-14.81	391	443	0.999399
miR-206	OM_25674	-13.86	80	138	0.998755
miR-206	OM_33280	-10.7	1209	1234	0.996496
miR-206	OM_37631	-17.4	164	185	0.991313
miR-206	OM_25664	-15.24	34	56	0.999608
miR-206	OM_13678	-15.6	679	698	0.99714
miR-206	OM_13661	-17.9	911	942	0.997804
miR-206	OM_13660	-17.9	424	455	0.997804
miR-206	OM_4861	-12	243	263	0.993112
miR-206	OM_284	-13.52	78	113	0.996085
miR-206	OM_4838	-13.2	274	293	0.997224
miR-206	OM_238	-15.01	1	52	0.999024
miR-206	OM_238	-11.9	59	84	0.9976
miR-206	OM_44776	-15.4	273	302	0.996325
miR-206	OM_206	-16.15	119	160	0.997846
miR-206	OM_20793	-15.45	202	253	0.999241
miR-206	OM_40363	-18.7	129	149	0.994914
miR-206	OM_9672	-17.4	989	1004	0.991187
miR-206	OM_26078	-14.38	333	387	0.998608
miR-206	OM_26063	-13.1	54	87	0.997518
miR-206	OM_9659	-13.8	142	162	0.991313
miR-206	OM_5290	-12.86	1375	1415	0.998755
miR-206	OM_9643	-17.79	52	99	0.999157
miR-206	OM_9633	-15.39	116	177	0.998427
miR-206	OM_9631	-13.64	1384	1428	0.99216
miR-206	OM_9627	-12.82	3	31	0.992961
miR-206	OM_5264	-15.6	25	48	0.999372
miR-206	OM_5263	-14.56	1291	1344	0.995748
miR-206	OM_5256	-12.4	27	55	0.994239
miR-206	OM_18400	-12.21	718	767	0.999241
miR-206	OM_18400	-11.1	1089	1112	0.995916
miR-206	OM_5234	-10.99	514	548	0.999399
miR-206	OM_5234	-16.1	1154	1185	0.998261
miR-206	OM_37582	-13.5	975	1014	0.996922
miR-206	OM_37582	-15.2	1081	1102	0.995352
miR-206	OM_14013	-12.4	37	66	0.997953
miR-206	OM_5200	-13.8	17	39	0.994239
miR-206	OM_37555	-12.2	152	176	0.993112
miR-206	OM_29938	-13.17	951	1026	0.99707
miR-206	OM_37537	-15	85	112	0.993112
miR-206	OM_21198	-12.8	45	68	0.997802
miR-206	OM_21176	-14.4	64	82	0.993112
miR-206	OM_13562	-14.41	123	187	0.998755
miR-206	OM_21161	-14.9	102	125	0.991913
miR-206	OM_21161	-14.7	233	264	0.995834
miR-206	OM_21161	-17.67	1379	1420	0.999905
miR-206	OM_21160	-10.9	3	22	0.997016
miR-206	OM_21160	-14.7	119	150	0.997635
miR-206	OM_21160	-17.67	1265	1306	0.999905
miR-206	OM_13511	-15.86	115	170	0.99565
miR-206	OM_13505	-15.22	686	738	0.999418
miR-206	OM_18392	-9.73	8	40	0.999126
miR-206	OM_32664	-16.12	992	1047	0.999126
miR-206	OM_9576	-16.06	392	416	0.998083
miR-206	OM_40240	-15.3	11	32	0.991913
miR-206	OM_9566	-15.29	247	286	0.992732
miR-206	OM_20668	-15.55	556	597	0.99974
miR-206	OM_52207	-14.39	9	60	0.995058
miR-206	OM_9555	-10.8	81	103	0.991313
miR-206	OM_5166	-13.4	86	109	0.997802
miR-206	OM_49480	-11.25	1270	1312	0.999903
miR-206	OM_20613	-18.21	132	159	0.994671
miR-206	OM_5144	-9.81	14	52	0.994866
miR-206	OM_17884	-13	4	23	0.993761
miR-206	OM_25489	-15.85	1	46	0.999807
miR-206	OM_25489	-12.2	737	780	0.99216
miR-206	OM_29815	-13.6	693	720	0.994914
miR-206	OM_25459	-11.21	286	339	0.995856
miR-206	OM_4683	-11.1	146	163	0.997579
miR-206	OM_17832	-14.52	974	1003	0.994998
miR-206	OM_25433	-10.76	9	43	0.995302
miR-206	OM_25432	-10.76	9	43	0.995302
miR-206	OM_21052	-17.81	45	105	0.999462
miR-206	OM_21052	-10.1	1337	1355	0.998769
miR-206	OM_36998	-12.67	44	89	0.998755
miR-206	OM_21022	-12.4	232	264	0.990976
miR-206	OM_36955	-14.56	250	303	0.994239
miR-206	OM_36954	-14.56	53	106	0.994239
miR-206	OM_48915	-18.6	874	892	0.993112
miR-206	OM_36949	-12.8	191	229	0.997802
miR-206	OM_36926	-12.8	282	306	0.992574
miR-206	OM_20580	-12.62	151	179	0.99978
miR-206	OM_12959	-12.65	48	89	0.999722
miR-206	OM_9443	-13.4	130	153	0.990976
miR-206	OM_20545	-15.3	1018	1038	0.996243
miR-206	OM_9417	-13.5	370	393	0.993112
miR-206	OM_20511	-17.1	464	497	0.995434
miR-206	OM_20503	-19.42	13	44	0.997539
miR-206	OM_29796	-16.24	515	560	0.998942
miR-206	OM_51630	-14.7	27	70	0.999399
miR-206	OM_13395	-13.7	295	317	0.999603
miR-206	OM_29716	-11.15	512	562	0.991313
miR-206	OM_8952	-11.2	73	98	0.999186
miR-206	OM_29712	-12.4	97	117	0.997177
miR-206	OM_17749	-15.5	64	88	0.994637
miR-206	OM_4591	-13.08	742	794	0.999584
miR-206	OM_8948	-11.71	291	318	0.99755
miR-206	OM_13379	-18.06	249	290	0.997802
miR-206	OM_25321	-12.9	625	642	0.991313
miR-206	OM_8910	-15.2	112	147	0.999613
miR-206	OM_25301	-12.1	296	335	0.994239
miR-206	OM_25301	-12.26	515	535	0.994998
miR-206	OM_36871	-10.74	89	109	0.999241
miR-206	OM_52049	-12.06	15	52	0.995548
miR-206	OM_18188	-16.2	235	255	0.998273
miR-206	OM_9386	-14.85	9	62	0.999824
miR-206	OM_18156	-14.76	219	262	0.99521
miR-206	OM_24810	-15.7	996	1015	0.991313
miR-206	OM_12844	-13.14	7	25	0.999933
miR-206	OM_18147	-16.12	708	740	0.993112
miR-206	OM_18140	-13.61	85	113	0.99822
miR-206	OM_18137	-12.4	78	107	0.997224
miR-206	OM_18134	-15.38	341	390	0.99468
miR-206	OM_20433	-12.9	1254	1279	0.999733
miR-206	OM_20428	-12.65	25	68	0.996205
miR-206	OM_20426	-11.07	488	532	0.995856
miR-206	OM_18105	-15.7	839	868	0.992675
miR-206	OM_49256	-15.2	354	376	0.998886
miR-206	OM_51557	-17.4	1049	1064	0.994329
miR-206	OM_51543	-13.39	1581	1629	0.999615
miR-206	OM_51542	-13.39	140	188	0.999399
miR-206	OM_51541	-13.39	1256	1304	0.999615
miR-206	OM_37250	-10.8	29	52	0.994467
miR-206	OM_51526	-13.1	1	29	0.990976
miR-206	OM_51518	-17	476	504	0.995853
miR-206	OM_49203	-11.36	854	875	0.994957
miR-206	OM_17656	-13.13	599	644	0.99421
miR-206	OM_13265	-14.85	122	167	0.993688
miR-206	OM_48798	-11.7	231	244	0.999489
miR-206	OM_13259	-14.7	120	139	0.995543
miR-206	OM_8802	-11.92	1	25	0.991913
miR-206	OM_25208	-17.94	335	377	0.999542
miR-206	OM_4442	-10.1	5	17	0.996895
miR-206	OM_4408	-11.58	27	86	0.999436
miR-206	OM_20397	-11.6	806	822	0.997177
miR-206	OM_36711	-12.9	1179	1197	0.999682
miR-206	OM_24747	-13.65	359	400	0.999613
miR-206	OM_9289	-11.1	904	917	0.99882
miR-206	OM_20389	-12.4	163	190	0.991219
miR-206	OM_32347	-13	247	269	0.991666
miR-206	OM_24726	-12.64	654	686	0.993112
miR-206	OM_20354	-13.9	1360	1385	0.992061
miR-206	OM_12743	-15.5	471	492	0.996404
miR-206	OM_3944	-12.7	475	500	0.990976
miR-206	OM_9248	-16.13	0	32	0.995434
miR-206	OM_20346	-11.4	2	18	0.99213
miR-206	OM_75444	-11.94	293	313	0.999126
miR-206	OM_12709	-15.1	199	237	0.994239
miR-206	OM_12703	-10.81	490	543	0.999809
miR-206	OM_12703	-15.39	572	622	0.999181
miR-206	OM_3907	-11.23	272	314	0.99868
miR-206	OM_3907	-20.83	394	438	0.999176
miR-206	OM_3907	-10.51	592	651	0.999613
miR-206	OM_49149	-18.4	345	371	0.99096
miR-206	OM_29554	-10.4	125	148	0.993235
miR-206	OM_29554	-11.4	1318	1337	0.996785
miR-206	OM_8790	-10.66	2	30	0.997072
miR-206	OM_51431	-19.46	945	992	0.998188
miR-206	OM_37156	-12.48	354	404	0.999308
miR-206	OM_37155	-12.48	354	404	0.999308
miR-206	OM_37154	-12.48	354	404	0.999308
miR-206	OM_74992	-11	3	14	0.999012
miR-206	OM_74992	-12.92	162	197	0.999642
miR-206	OM_51425	-12.6	1136	1177	0.996775
miR-206	OM_8778	-14.38	410	466	0.999126
miR-206	OM_8778	-14.4	597	622	0.994381
miR-206	OM_8778	-14.67	948	984	0.999126
miR-206	OM_8761	-15.29	220	259	0.995434
miR-206	OM_17558	-12.2	582	603	0.999308
miR-206	OM_17556	-19.8	3	28	0.993602
miR-206	OM_62992	-14.4	120	143	0.992732
miR-206	OM_74959	-10.85	433	473	0.993688
miR-206	OM_25149	-12.82	361	379	0.997982
miR-206	OM_17536	-13.32	893	948	0.999399
miR-206	OM_17536	-13.46	1142	1166	0.996205
miR-206	OM_17534	-15.01	118	157	0.999126
miR-206	OM_62975	-10.6	50	71	0.997224
miR-206	OM_17519	-17.2	695	714	0.991187
miR-206	OM_62966	-12.04	1180	1203	0.999681
miR-206	OM_74922	-11.3	154	177	0.999126
miR-206	OM_17506	-18.41	1264	1292	0.994836
miR-206	OM_62951	-13.85	1282	1318	0.999669
miR-206	OM_13144	-15.62	1212	1249	0.997067
miR-206	OM_48651	-14.03	18	43	0.999603
miR-206	OM_36663	-11.32	88	125	0.995548
miR-206	OM_24696	-11.69	833	868	0.99924
miR-206	OM_62900	-12.89	86	124	0.999308
miR-206	OM_48619	-17.79	581	617	0.993112
miR-206	OM_36625	-14.31	125	165	0.997685
miR-206	OM_12689	-11.12	352	387	0.999308
miR-206	OM_12688	-17.8	11	31	0.991285
miR-206	OM_67792	-14.81	159	228	0.999876
miR-206	OM_12684	-13.49	167	206	0.99949
miR-206	OM_20279	-17.25	57	103	0.998972
miR-206	OM_20278	-17.25	57	103	0.998972
miR-206	OM_20277	-17.25	57	103	0.998972
miR-206	OM_24629	-11.6	180	208	0.998755
miR-206	OM_24618	-15.91	11	58	0.998608
miR-206	OM_3850	-13	552	579	0.995548
miR-206	OM_3848	-16.3	983	1010	0.994239
miR-206	OM_75350	-14.36	203	236	0.995629
miR-206	OM_9135	-13.2	74	97	0.994572
miR-206	OM_20235	-11.2	859	880	0.997802
miR-206	OM_12611	-12.1	10	22	0.996301
miR-206	OM_3818	-14.36	146	190	0.998972
miR-206	OM_3818	-16.4	1088	1109	0.993112
miR-206	OM_3818	-12.6	1472	1493	0.9964
miR-206	OM_9111	-9.95	109	154	0.999731
miR-206	OM_49051	-15.1	268	295	0.997703
miR-206	OM_51336	-13	34	75	0.998565
miR-206	OM_13092	-10.74	1338	1358	0.999513
miR-206	OM_25056	-11.95	471	504	0.996857
miR-206	OM_25056	-16.36	783	805	0.999542
miR-206	OM_37009	-15.92	772	822	0.999849
miR-206	OM_8635	-15.8	124	145	0.996426
miR-206	OM_8629	-13.66	38	73	0.999228
miR-206	OM_13051	-10.5	719	744	0.996205
miR-206	OM_50891	-11.1	6	23	0.996895
miR-206	OM_48573	-15.34	106	150	0.99949
miR-206	OM_4249	-16.25	809	858	0.998518
miR-206	OM_13038	-14.31	895	935	0.998514
miR-206	OM_62840	-14.45	325	370	0.999889
miR-206	OM_28954	-11.7	2	45	0.991467
miR-206	OM_4202	-13.6	20	45	0.995434
miR-206	OM_50827	-12.9	325	344	0.99714
miR-206	OM_36547	-13.8	278	299	0.997224
miR-206	OM_28910	-15	236	265	0.999827
miR-206	OM_36513	-12.75	266	306	0.999809
miR-206	OM_3778	-13.1	394	428	0.993688
miR-206	OM_3778	-14.1	1409	1428	0.999595
miR-206	OM_24537	-12.7	703	720	0.999849
miR-206	OM_24536	-11.1	409	432	0.994467
miR-206	OM_3770	-10.04	411	449	0.994239
miR-206	OM_20165	-13.8	1325	1356	0.991313
miR-206	OM_67660	-13.8	95	120	0.997616
miR-206	OM_12552	-15.45	1026	1091	0.999972
miR-206	OM_24513	-12.39	108	147	0.998565
miR-206	OM_20153	-10.91	253	288	0.996715
miR-206	OM_75254	-13.1	11	77	0.998687
miR-206	OM_75253	-13.1	11	77	0.998687
miR-206	OM_9041	-10.5	104	128	0.997802
miR-206	OM_20140	-19.91	1157	1194	0.993934
miR-206	OM_3734	-10.8	345	370	0.996389
miR-206	OM_9035	-12.43	12	47	0.999294
miR-206	OM_20138	-19.91	1157	1194	0.993934
miR-206	OM_67626	-10.6	198	228	0.992574
miR-206	OM_20112	-12.56	399	436	0.995629
miR-206	OM_20112	-12.06	465	502	0.99714
miR-206	OM_51283	-18.35	539	593	0.999658
miR-206	OM_51280	-15.1	499	521	0.994381
miR-206	OM_51280	-12.2	961	982	0.998163
miR-206	OM_51280	-14.7	1172	1195	0.996512
miR-206	OM_8598	-14.8	745	769	0.993112
miR-206	OM_74769	-12.4	224	253	0.99441
miR-206	OM_74767	-11.28	40	89	0.998791
miR-206	OM_62772	-12	211	233	0.997804
miR-206	OM_74725	-11.6	223	244	0.994654
miR-206	OM_4156	-19.46	385	435	0.99996
miR-206	OM_4153	-12.8	354	379	0.993112
miR-206	OM_4151	-13.5	690	715	0.995629
miR-206	OM_4147	-12.14	818	851	0.999126
miR-206	OM_62746	-11.2	603	652	0.997563
miR-206	OM_36485	-11.6	106	133	0.998545
miR-206	OM_36480	-11.73	149	184	0.999511
miR-206	OM_62718	-14.5	710	732	0.994
miR-206	OM_36465	-16.81	39	89	0.99739
miR-206	OM_68006	-14.7	136	158	0.993112
miR-206	OM_20090	-10.6	780	801	0.99216
miR-206	OM_28805	-13.5	10	30	0.996085
miR-206	OM_3684	-17.1	14	32	0.994618
miR-206	OM_24442	-11.61	824	873	0.999679
miR-206	OM_24439	-15.1	74	95	0.993112
miR-206	OM_75186	-16.1	46	67	0.991913
miR-206	OM_24414	-10.95	383	432	0.995856
miR-206	OM_12441	-12.5	208	227	0.998379
miR-206	OM_47950	-12.4	1409	1431	0.996769
miR-206	OM_47950	-13.6	1726	1755	0.995596
miR-206	OM_3626	-14.7	99	124	0.994914
miR-206	OM_20020	-14.2	793	819	0.991128
miR-206	OM_59903	-10.46	39	73	0.997309
miR-206	OM_3609	-18.35	67	121	0.999658
miR-206	OM_3605	-15.37	363	408	0.999642
miR-206	OM_20002	-19.44	1318	1362	0.991313
miR-206	OM_20002	-11.5	1723	1742	0.99714
miR-206	OM_20000	-10.13	1014	1037	0.999
miR-206	OM_29285	-17	13	42	0.994329
miR-206	OM_51164	-10.3	59	100	0.995629
miR-206	OM_35933	-10.1	349	367	0.995289
miR-206	OM_35932	-10.1	349	367	0.995289
miR-206	OM_11974	-12.04	1441	1503	0.998698
miR-206	OM_31545	-15.56	49	89	0.999827
miR-206	OM_11961	-15.55	0	41	0.999294
miR-206	OM_11956	-15.9	358	388	0.997362
miR-206	OM_17252	-14.64	82	123	0.99216
miR-206	OM_51101	-11.17	152	208	0.998163
miR-206	OM_51101	-11.09	540	583	0.99868
miR-206	OM_29217	-13.6	142	163	0.992675
miR-206	OM_4097	-10.1	15	35	0.997518
miR-206	OM_11942	-11.63	17	58	0.998337
miR-206	OM_11941	-11.63	17	58	0.998337
miR-206	OM_11939	-15.7	129	141	0.994535
miR-206	OM_11932	-14	692	721	0.994239
miR-206	OM_11932	-15.4	1054	1070	0.991313
miR-206	OM_31509	-16.14	358	425	0.999525
miR-206	OM_31509	-12.79	604	629	0.998755
miR-206	OM_74641	-16.3	577	602	0.997362
miR-206	OM_74640	-12	619	660	0.999
miR-206	OM_4073	-10.5	20	37	0.993761
miR-206	OM_4073	-13.1	227	246	0.992829
miR-206	OM_62664	-10.31	0	13	0.995058
miR-206	OM_11909	-12.01	17	62	0.997971
miR-206	OM_4058	-12.2	387	409	0.998608
miR-206	OM_4058	-11.4	461	483	0.993152
miR-206	OM_4058	-14.9	521	541	0.992608
miR-206	OM_4058	-12.44	1020	1058	0.992304
miR-206	OM_4058	-15.86	1566	1603	0.999904
miR-206	OM_28784	-14.9	510	532	0.992614
miR-206	OM_4016	-10.2	1630	1668	0.992628
miR-206	OM_36364	-10.67	129	170	0.993229
miR-206	OM_36364	-16.7	1694	1733	0.999706
miR-206	OM_50622	-10.25	41	90	0.999759
miR-206	OM_59883	-10.6	1	19	0.998083
miR-206	OM_7945	-13.02	12	54	0.999399
miR-206	OM_36314	-15.5	52	73	0.995099
miR-206	OM_7938	-13.3	30	48	0.999504
miR-206	OM_7936	-16.1	151	176	0.993112
miR-206	OM_7935	-14.4	605	625	0.993112
miR-206	OM_3576	-11.67	622	659	0.998969
miR-206	OM_12365	-10.3	683	705	0.996571
miR-206	OM_12363	-12.65	242	275	0.999902
miR-206	OM_59861	-12.2	398	429	0.997953
miR-206	OM_7913	-14.9	1	29	0.999902
miR-206	OM_7912	-18.85	14	58	0.999535
miR-206	OM_7912	-13.9	161	180	0.99714
miR-206	OM_7907	-20.5	1226	1246	0.991695
miR-206	OM_24302	-13.4	833	860	0.995264
miR-206	OM_3541	-13.5	870	892	0.995629
miR-206	OM_12327	-9.9	370	385	0.993105
miR-206	OM_12327	-13.6	1038	1059	0.999827
miR-206	OM_3522	-12.55	295	333	0.99924
miR-206	OM_59811	-13.6	924	957	0.992675
miR-206	OM_59811	-14.5	1024	1043	0.997825
miR-206	OM_3511	-19.8	3	28	0.993925
miR-206	OM_12305	-12.6	96	118	0.998188
miR-206	OM_12300	-13.7	960	987	0.997802
miR-206	OM_47831	-14.33	322	375	0.999743
miR-206	OM_29188	-17.25	156	196	0.997685
miR-206	OM_29184	-13.61	21	73	0.993503
miR-206	OM_31482	-15.57	112	146	0.99795
miR-206	OM_31475	-10.1	421	466	0.994998
miR-206	OM_31475	-15.4	746	775	0.996297
miR-206	OM_29160	-11.82	60	100	0.992732
miR-206	OM_17199	-12.75	35	85	0.991442
miR-206	OM_51046	-16.5	158	179	0.998979
miR-206	OM_31462	-12.4	210	230	0.995629
miR-206	OM_29125	-10.35	710	750	0.996454
miR-206	OM_66961	-12.85	49	94	0.999876
miR-206	OM_17144	-15.2	158	194	0.999441
miR-206	OM_74550	-11.8	1245	1263	0.998589
miR-206	OM_62581	-12.19	30	72	0.994998
miR-206	OM_31405	-11.1	124	139	0.998163
miR-206	OM_8327	-12.4	547	585	0.999176
miR-206	OM_66906	-15.12	29	68	0.991897
miR-206	OM_66906	-18.4	385	410	0.993112
miR-206	OM_28681	-15.22	725	754	0.999051
miR-206	OM_50549	-12.4	142	181	0.995856
miR-206	OM_28645	-15.35	602	646	0.999722
miR-206	OM_48218	-13.1	595	628	0.994239
miR-206	OM_48208	-11.6	715	734	0.99235
miR-206	OM_3497	-13.06	922	954	0.998141
miR-206	OM_7845	-15.39	103	150	0.999308
miR-206	OM_30903	-14.9	204	225	0.996085
miR-206	OM_79343	-10.7	1058	1083	0.99949
miR-206	OM_24228	-15.3	71	113	0.994239
miR-206	OM_59752	-16.89	145	179	0.99768
miR-206	OM_16606	-14.96	277	324	0.997685
miR-206	OM_24214	-17.8	111	132	0.995058
miR-206	OM_3442	-9.9	22	49	0.99768
miR-206	OM_3419	-13.6	884	915	0.999761
miR-206	OM_3407	-14.51	40	93	0.995542
miR-206	OM_3407	-12.26	532	586	0.995856
miR-206	OM_31374	-10.2	15	35	0.997885
miR-206	OM_11792	-12.61	56	114	0.999876
miR-206	OM_2996	-11.92	82	132	0.997159
miR-206	OM_2984	-14.9	37	60	0.998145
miR-206	OM_78852	-13.95	36	82	0.999186
miR-206	OM_2980	-10.72	258	295	0.995302
miR-206	OM_8282	-10.4	12	31	0.994998
miR-206	OM_78840	-17.63	445	489	0.9999
miR-206	OM_74476	-11.23	7	51	0.998337
miR-206	OM_11756	-16.3	604	642	0.995434
miR-206	OM_17050	-14.63	76	115	0.995058
miR-206	OM_17050	-12.63	448	481	0.999827
miR-206	OM_74467	-17.4	689	709	0.993112
miR-206	OM_11738	-13.32	76	113	0.998141
miR-206	OM_8227	-15.51	21	64	0.999372
miR-206	OM_62464	-12.8	344	375	0.994656
miR-206	OM_2911	-15.86	838	893	0.998513
miR-206	OM_74425	-20.6	2	46	0.999529
miR-206	OM_11707	-16	990	1011	0.995434
miR-206	OM_2904	-13.64	1647	1698	0.99965
miR-206	OM_8208	-17.5	763	785	0.995434
miR-206	OM_8206	-11.6	5	30	0.996205
miR-206	OM_66802	-12.6	55	90	0.998083
miR-206	OM_30896	-11.9	427	456	0.999044
miR-206	OM_36182	-12.4	20	49	0.991313
miR-206	OM_7796	-15.1	789	827	0.995748
miR-206	OM_7783	-12.5	1764	1789	0.997804
miR-206	OM_24187	-15.45	1042	1084	0.995629
miR-206	OM_48110	-15.87	31	86	0.991182
miR-206	OM_30830	-14.7	558	592	0.998188
miR-206	OM_7761	-15.12	322	348	0.999689
miR-206	OM_7760	-14.5	1247	1266	0.996389
miR-206	OM_24162	-14.65	10	71	0.999851
miR-206	OM_50406	-12.6	1504	1519	0.993333
miR-206	OM_30812	-16.1	822	843	0.997362
miR-206	OM_28506	-17.1	377	396	0.998886
miR-206	OM_47695	-14.08	1226	1292	0.992516
miR-206	OM_3360	-13.47	1091	1124	0.999341
miR-206	OM_47685	-13.1	316	341	0.995629
miR-206	OM_7713	-13.31	124	148	0.995548
miR-206	OM_3357	-14	470	486	0.992732
miR-206	OM_24115	-12.65	482	522	0.999615
miR-206	OM_7709	-11.9	565	599	0.993112
miR-206	OM_3340	-12.92	62	97	0.999642
miR-206	OM_59637	-11.74	525	563	0.99699
miR-206	OM_67230	-11.9	84	105	0.99949
miR-206	OM_47627	-13.91	924	972	0.999759
miR-206	OM_31286	-13.2	35	59	0.993112
miR-206	OM_23675	-17.7	455	484	0.994943
miR-206	OM_31277	-11.69	833	868	0.99924
miR-206	OM_23657	-11.46	52	88	0.999372
miR-206	OM_2892	-11.8	143	165	0.99714
miR-206	OM_66792	-17.61	39	82	0.999689
miR-206	OM_2874	-12.71	25	69	0.997381
miR-206	OM_2873	-12.71	25	69	0.997381
miR-206	OM_74385	-10.88	20	72	0.992922
miR-206	OM_74384	-10.88	20	72	0.992922
miR-206	OM_11664	-11.13	22	54	0.990976
miR-206	OM_31236	-16	4	25	0.997407
miR-206	OM_8162	-12.03	308	344	0.999308
miR-206	OM_8162	-12.12	600	629	0.996032
miR-206	OM_2852	-12.92	212	263	0.992638
miR-206	OM_31222	-16.2	308	329	0.995434
miR-206	OM_31222	-13.1	1221	1240	0.994633
miR-206	OM_78720	-12.26	213	247	0.995629
miR-206	OM_78720	-16	528	552	0.993582
miR-206	OM_66757	-13.93	725	766	0.998698
miR-206	OM_8151	-12.25	566	605	0.998608
miR-206	OM_78719	-12.26	213	247	0.995629
miR-206	OM_78719	-16	528	552	0.993582
miR-206	OM_8141	-16.93	345	409	0.998837
miR-206	OM_11633	-15.1	210	248	0.994239
miR-206	OM_8136	-12.33	92	142	0.999399
miR-206	OM_11625	-12.7	180	204	0.991124
miR-206	OM_74336	-13.2	28	57	0.991313
miR-206	OM_74335	-13.2	28	57	0.991313
miR-206	OM_66715	-13.09	190	241	0.993688
miR-206	OM_66715	-17.66	790	827	0.995834
miR-206	OM_66701	-14.9	622	644	0.992614
miR-206	OM_28492	-14.57	51	97	0.999241
miR-206	OM_48061	-12.44	586	614	0.998755
miR-206	OM_36079	-12.01	24	96	0.99955
miR-206	OM_30770	-12.2	15	45	0.99215
miR-206	OM_30765	-15.4	833	881	0.994193
miR-206	OM_62301	-11.6	939	970	0.998547
miR-206	OM_50339	-14.6	3	24	0.992321
miR-206	OM_36043	-14.4	45	72	0.991313
miR-206	OM_28419	-16.33	243	284	0.999318
miR-206	OM_16444	-11.2	43	61	0.991711
miR-206	OM_16444	-13.59	910	956	0.999633
miR-206	OM_16436	-13.78	70	126	0.999341
miR-206	OM_30706	-17.1	1451	1479	0.993582
miR-206	OM_3273	-15.75	145	197	0.999126
miR-206	OM_79139	-10	159	179	0.996785
miR-206	OM_3253	-10.8	449	501	0.998755
miR-206	OM_79121	-11.81	1050	1087	0.991618
miR-206	OM_3251	-10.2	15	35	0.997885
miR-206	OM_67147	-13.3	602	623	0.990976
miR-206	OM_12028	-15	35	61	0.995732
miR-206	OM_12016	-11.79	235	267	0.999554
miR-206	OM_59513	-11.75	37	87	0.999294
miR-206	OM_3207	-11.1	114	163	0.997846
miR-206	OM_3207	-22.4	463	485	0.999041
miR-206	OM_61809	-11.96	344	380	0.998565
miR-206	OM_61809	-12.55	871	911	0.995049
miR-206	OM_67107	-15.66	0	37	0.995872
miR-206	OM_23592	-12.26	213	247	0.995629
miR-206	OM_23592	-16	528	552	0.993582
miR-206	OM_78686	-15.15	672	717	0.999722
miR-206	OM_78686	-13.2	763	788	0.994998
miR-206	OM_11594	-12.85	49	94	0.999876
miR-206	OM_2792	-10.3	140	159	0.991467
miR-206	OM_31158	-16.6	185	220	0.998446
miR-206	OM_2773	-12.6	1587	1606	0.992574
miR-206	OM_15917	-15.2	22	41	0.99176
miR-206	OM_15917	-12.8	319	343	0.991313
miR-206	OM_11552	-16.2	120	151	0.993112
miR-206	OM_23512	-16.04	794	856	0.999372
miR-206	OM_2747	-12.8	19	40	0.999228
miR-206	OM_66645	-13.35	449	489	0.996701
miR-206	OM_78600	-10.71	0	46	0.997467
miR-206	OM_11516	-11.03	531	568	0.998218
miR-206	OM_11515	-11.03	531	568	0.998218
miR-206	OM_11506	-13	1391	1410	0.998133
miR-206	OM_62230	-17.7	65	87	0.995434
miR-206	OM_28362	-14.4	451	470	0.996424
miR-206	OM_28362	-12.2	746	769	0.999566
miR-206	OM_16352	-15.4	972	1013	0.998899
miR-206	OM_3199	-13.2	1112	1136	0.991219
miR-206	OM_79029	-12.15	523	564	0.999248
miR-206	OM_3158	-15.2	860	899	0.999542
miR-206	OM_7507	-14.1	21	42	0.997579
miR-206	OM_7502	-16.13	0	32	0.995434
miR-206	OM_61745	-14.23	204	239	0.998755
miR-206	OM_35485	-13.5	370	393	0.993112
miR-206	OM_3124	-14.8	717	740	0.998726
miR-206	OM_3113	-15.7	181	201	0.994577
miR-206	OM_67007	-14.57	51	97	0.999241
miR-206	OM_67006	-14.57	51	97	0.999241
miR-206	OM_11497	-13.09	190	241	0.993688
miR-206	OM_11497	-17.66	790	827	0.995834
miR-206	OM_31067	-11.32	7	65	0.997846
miR-206	OM_31067	-16.64	512	552	0.998565
miR-206	OM_31067	-13.8	671	701	0.999391
miR-206	OM_23452	-13.2	28	57	0.991313
miR-206	OM_23451	-13.2	28	57	0.991313
miR-206	OM_11489	-11.51	170	219	0.998323
miR-206	OM_31059	-12.1	57	75	0.998163
miR-206	OM_23448	-13.19	252	285	0.999308
miR-206	OM_2685	-13.96	145	178	0.999615
miR-206	OM_11473	-15.6	108	125	0.997776
miR-206	OM_11466	-10.2	69	98	0.996297
miR-206	OM_2666	-12.9	74	92	0.993112
miR-206	OM_31031	-13	33	74	0.998565
miR-206	OM_23409	-13.91	815	863	0.999557
miR-206	OM_46968	-10.14	49	71	0.996639
miR-206	OM_11427	-18	276	311	0.996424
miR-206	OM_66532	-18	276	311	0.996424
miR-206	OM_2623	-17.4	98	118	0.993112
miR-206	OM_74139	-16.86	651	686	0.994199
miR-206	OM_74136	-17.45	150	196	0.994239
miR-206	OM_2618	-16.91	332	384	0.99947
miR-206	OM_11400	-13.39	1489	1537	0.999849
miR-206	OM_2609	-13.5	341	367	0.993152
miR-206	OM_2600	-17	186	208	0.995058
miR-206	OM_2600	-14.5	269	287	0.991313
miR-206	OM_46913	-14.02	148	169	0.999642
miR-206	OM_10979	-14.4	969	996	0.991313
miR-206	OM_3091	-12.3	1064	1079	0.99235
miR-206	OM_28202	-12	198	220	0.99441
miR-206	OM_16236	-10.71	344	389	0.999613
miR-206	OM_3079	-14.1	295	321	0.995571
miR-206	OM_7422	-12.01	173	245	0.999668
miR-206	OM_73626	-12.45	161	203	0.999554
miR-206	OM_3051	-12.32	156	175	0.994866
miR-206	OM_73605	-12.45	680	722	0.999671
miR-206	OM_3030	-14.03	230	254	0.998565
miR-206	OM_3030	-14.33	1162	1207	0.999584
miR-206	OM_6999	-10.92	327	386	0.997685
miR-206	OM_27748	-14.84	92	136	0.991814
miR-206	OM_6970	-12.43	31	80	0.992732
miR-206	OM_6969	-13.76	30	69	0.998565
miR-206	OM_6965	-15.9	189	222	0.996404
miR-206	OM_6965	-13.4	817	863	0.998083
miR-206	OM_23362	-10.15	272	318	0.999067
miR-206	OM_23360	-18.65	129	174	0.999436
miR-206	OM_11393	-13.3	1784	1813	0.99441
miR-206	OM_6955	-18.7	357	389	0.996424
miR-206	OM_11384	-15.77	127	195	0.998188
miR-206	OM_2581	-17.41	1477	1526	0.99441
miR-206	OM_23340	-13.35	433	479	0.999126
miR-206	OM_2578	-12.6	195	216	0.991313
miR-206	OM_2578	-13.88	405	446	0.999801
miR-206	OM_66474	-13.6	389	405	0.999827
miR-206	OM_11365	-12.6	14	47	0.999308
miR-206	OM_11360	-10.8	93	113	0.993112
miR-206	OM_6923	-13.92	115	141	0.998565
miR-206	OM_6923	-10.3	459	476	0.99589
miR-206	OM_2569	-13	33	74	0.998565
miR-206	OM_6911	-16.78	586	651	0.999603
miR-206	OM_6911	-15	1289	1310	0.994914
miR-206	OM_23306	-15.2	62	98	0.999241
miR-206	OM_74058	-11.2	769	792	0.994239
miR-206	OM_66437	-10.4	153	174	0.990976
miR-206	OM_34853	-10.6	4	12	0.999905
miR-206	OM_28180	-18.6	845	868	0.991313
miR-206	OM_28179	-16.25	484	524	0.999308
miR-206	OM_77977	-14.4	8	33	0.996085
miR-206	OM_22861	-13.47	135	177	0.999961
miR-206	OM_16182	-11.9	262	291	0.990976
miR-206	OM_22847	-12.29	220	265	0.999503
miR-206	OM_28147	-11.8	94	117	0.991313
miR-206	OM_50020	-14.4	234	259	0.998565
miR-206	OM_10869	-16.5	250	280	0.995434
miR-206	OM_10869	-11.3	1709	1732	0.998977
miR-206	OM_28127	-12.9	1307	1355	0.999082
miR-206	OM_73566	-12.45	22	64	0.999554
miR-206	OM_61599	-12.92	879	914	0.99977
miR-206	OM_16147	-14.25	60	112	0.998698
miR-206	OM_16145	-13.09	215	257	0.999671
miR-206	OM_59288	-11.31	11	68	0.998216
miR-206	OM_59286	-14.7	231	259	0.998273
miR-206	OM_59276	-14.2	652	672	0.993112
miR-206	OM_30402	-13.55	16	67	0.999542
miR-206	OM_7323	-11.42	230	265	0.996189
miR-206	OM_10816	-13	419	453	0.998927
miR-206	OM_39671	-15.04	809	852	0.999958
miR-206	OM_39671	-10.7	1113	1131	0.999109
miR-206	OM_61516	-15	403	432	0.99441
miR-206	OM_39616	-12.31	283	326	0.990976
miR-206	OM_6886	-15.48	277	328	0.99985
miR-206	OM_6885	-17.3	198	224	0.999051
miR-206	OM_6884	-17.3	999	1025	0.9993
miR-206	OM_23274	-14.4	64	82	0.993112
miR-206	OM_23260	-14.49	29	63	0.991913
miR-206	OM_2488	-19.05	618	658	0.997051
miR-206	OM_78351	-16.23	464	509	0.99216
miR-206	OM_58778	-12.4	31	60	0.99441
miR-206	OM_2475	-14	25	48	0.995058
miR-206	OM_11262	-14.4	72	99	0.991313
miR-206	OM_6818	-11.7	47	67	0.994381
miR-206	OM_6813	-14.63	157	206	0.995542
miR-206	OM_78318	-13.6	1411	1441	0.998261
miR-206	OM_78314	-12.24	545	576	0.999801
miR-206	OM_11235	-12.81	1711	1754	0.99342
miR-206	OM_2437	-11.1	0	22	0.994239
miR-206	OM_2421	-15.35	65	117	0.997685
miR-206	OM_46748	-9.9	41	60	0.995616
miR-206	OM_2412	-15.1	1256	1276	0.999889
miR-206	OM_22789	-14.6	704	732	0.993112
miR-206	OM_30394	-11.9	48	78	0.998163
miR-206	OM_30384	-11.9	2	26	0.992321
miR-206	OM_28073	-11.4	188	210	0.999608
miR-206	OM_22766	-12.5	12	34	0.99439
miR-206	OM_28065	-10.1	1288	1314	0.991186
miR-206	OM_10784	-12.7	434	452	0.999439
miR-206	OM_28048	-16.2	1416	1439	0.99096
miR-206	OM_10768	-10.8	11	30	0.990976
miR-206	OM_10760	-13.4	8	27	0.997472
miR-206	OM_28026	-13.7	397	427	0.991313
miR-206	OM_7264	-11.9	296	317	0.991313
miR-206	OM_7257	-13.59	22	67	0.996307
miR-206	OM_7257	-14.25	533	575	0.999126
miR-206	OM_7252	-12.91	13	46	0.999542
miR-206	OM_28010	-17.4	35	55	0.992715
miR-206	OM_65850	-15.63	148	172	0.999705
miR-206	OM_7249	-19.21	736	783	0.996972
miR-206	OM_77812	-11.36	855	901	0.998707
miR-206	OM_65849	-21.01	1211	1252	0.997526
miR-206	OM_10739	-11.3	0	25	0.994381
miR-206	OM_65842	-16.8	934	995	0.99837
miR-206	OM_65842	-15.92	1315	1363	0.997067
miR-206	OM_10730	-14.33	88	121	0.992531
miR-206	OM_53864	-14.3	11	32	0.993112
miR-206	OM_16021	-10.76	1263	1301	0.994239
miR-206	OM_16021	-12.4	1900	1928	0.998547
miR-206	OM_47194	-10.89	214	235	0.999416
miR-206	OM_7225	-11.73	248	296	0.998188
miR-206	OM_1918	-13.8	170	195	0.992727
miR-206	OM_1914	-14.96	575	622	0.998293
miR-206	OM_7218	-11.8	98	120	0.997192
miR-206	OM_39561	-11.9	101	120	0.994866
miR-206	OM_39561	-11.1	343	372	0.999308
miR-206	OM_27593	-14.31	708	770	0.99534
miR-206	OM_39541	-16.85	522	563	0.995629
miR-206	OM_19954	-14.13	630	662	0.996921
miR-190-3p	OM_19933	-11.6	82	133	0.998188
miR-190-3p	OM_23156	-15.75	4	52	0.998698
miR-190-3p	OM_78264	-12.8	1478	1500	0.999106
miR-190-3p	OM_27502	-10.1	788	817	0.996318
miR-190-3p	OM_66249	-13.9	1133	1160	0.999079
miR-190-3p	OM_2326	-12.97	32	77	0.999399
miR-190-3p	OM_2325	-13.67	37	82	0.999704
miR-190-3p	OM_66208	-12.03	793	837	0.999826
miR-190-3p	OM_65790	-14.39	247	291	0.999393
miR-190-3p	OM_10650	-14.22	635	667	0.994109
miR-190-3p	OM_10642	-20	434	457	0.996424
miR-190-3p	OM_1836	-13.73	401	437	0.999308
miR-190-3p	OM_1836	-15.9	1101	1122	0.99235
miR-190-3p	OM_7139	-17.3	260	282	0.991187
miR-190-3p	OM_7119	-15.8	23	46	0.994637
miR-190-3p	OM_73310	-13.05	1178	1223	0.993678
miR-190-3p	OM_27492	-10.91	129	182	0.991442
miR-190-3p	OM_19882	-12.57	649	681	0.999801
miR-190-3p	OM_19880	-12.85	131	179	0.998755
miR-190-3p	OM_19851	-12.4	456	476	0.998715
miR-190-3p	OM_15496	-16.5	196	218	0.993489
miR-190-3p	OM_19847	-17.5	256	305	0.999827
miR-190-3p	OM_27450	-15.81	202	258	0.999176
miR-190-3p	OM_6681	-11.8	524	545	0.993112
miR-190-3p	OM_72883	-12.6	161	203	0.999079
miR-190-3p	OM_47007	-13.5	772	802	0.993112
miR-190-3p	OM_6659	-15.15	135	190	0.994239
miR-190-3p	OM_78166	-12.47	1569	1605	0.998837
miR-190-3p	OM_27405	-12.9	509	573	0.998406
miR-190-3p	OM_78155	-10.6	9	32	0.990976
miR-190-3p	OM_15432	-13	150	170	0.996085
miR-190-3p	OM_11076	-15.3	463	476	0.999716
miR-190-3p	OM_72841	-15.29	1057	1095	0.999176
miR-190-3p	OM_38988	-12.52	156	197	0.999415
miR-190-3p	OM_38988	-13	677	704	0.990976
miR-190-3p	OM_46592	-10.91	1314	1348	0.998589
miR-190-3p	OM_72821	-11.39	8	53	0.999241
miR-190-3p	OM_38955	-10.45	34	70	0.998427
miR-190-3p	OM_2228	-11.02	100	121	0.996205
miR-190-3p	OM_77685	-12.25	1403	1445	0.999079
miR-190-3p	OM_7097	-12.32	888	932	0.999503
miR-190-3p	OM_1790	-12.68	67	115	0.998969
miR-190-3p	OM_22540	-12.45	120	162	0.993503
miR-190-3p	OM_77645	-14.49	314	359	0.997224
miR-190-3p	OM_77631	-10.7	23	46	0.994866
miR-190-3p	OM_30100	-15.1	328	355	0.990976
miR-190-3p	OM_1730	-18.3	0	15	0.991904
miR-190-3p	OM_10515	-16.91	234	286	0.998427
miR-190-3p	OM_10503	-12.91	161	200	0.995629
miR-190-3p	OM_7008	-19.45	558	611	0.999851
miR-190-3p	OM_7008	-10.07	1612	1651	0.99421
miR-190-3p	OM_93	-16.12	191	215	0.998188
miR-190-3p	OM_80	-10.8	112	128	0.991313
miR-190-3p	OM_15383	-11.6	634	674	0.99534
miR-190-3p	OM_19721	-15.9	26	51	0.994535
miR-190-3p	OM_6569	-13	584	610	0.997953
miR-190-3p	OM_6551	-10.99	45	90	0.999308
miR-190-3p	OM_2197	-10.95	557	612	0.991442
miR-190-3p	OM_6549	-16.7	1763	1784	0.99699
miR-190-3p	OM_6543	-15.12	445	491	0.999126
miR-190-3p	OM_6540	-14.25	1527	1570	0.995203
miR-190-3p	OM_2188	-11.9	278	301	0.998565
miR-190-3p	OM_15336	-10.8	14	53	0.995542
miR-190-3p	OM_6529	-11.29	264	312	0.997837
miR-190-3p	OM_6518	-15.7	837	863	0.996828
miR-190-3p	OM_6515	-10.86	621	643	0.99216
miR-190-3p	OM_6515	-19.1	1145	1196	0.9964
miR-190-3p	OM_2159	-15.74	442	476	0.99985
miR-190-3p	OM_2156	-12.72	725	789	0.999513
miR-190-3p	OM_2141	-16.55	565	599	0.993678
miR-190-3p	OM_2126	-11.6	109	140	0.999695
miR-190-3p	OM_66026	-13.66	1201	1234	0.998753
miR-190-3p	OM_38837	-13.34	42	86	0.999
miR-190-3p	OM_38836	-14.47	574	620	0.995841
miR-190-3p	OM_2112	-9.9	24	38	0.998942
miR-190-3p	OM_38820	-12.06	33	65	0.997846
miR-190-3p	OM_2100	-14.02	535	566	0.998969
miR-190-3p	OM_2100	-19.5	1059	1081	0.99764
miR-190-3p	OM_34437	-15.54	728	771	0.994957
miR-190-3p	OM_1698	-11.5	915	931	0.999451
miR-190-3p	OM_77565	-13.66	1201	1234	0.998753
miR-190-3p	OM_22447	-14	14	34	0.992321
miR-190-3p	OM_1676	-20.42	624	673	0.998565
miR-190-3p	OM_45994	-13.5	59	77	0.995434
miR-190-3p	OM_45993	-13.5	134	152	0.995434
miR-190-3p	OM_30035	-10.43	209	231	0.999441
miR-190-3p	OM_53584	-13	28	76	0.998755
miR-190-3p	OM_10436	-11.9	73	94	0.9964
miR-190-3p	OM_73148	-12.91	661	693	0.999338
miR-190-3p	OM_10423	-14.51	74	117	0.998565
miR-190-3p	OM_1624	-11.2	214	235	0.992732
miR-190-3p	OM_10409	-11	698	722	0.99216
miR-190-3p	OM_19688	-11	191	215	0.994957
miR-190-3p	OM_27281	-9.79	61	110	0.99216
miR-190-3p	OM_33933	-21.05	85	129	0.999937
miR-190-3p	OM_19657	-12.65	840	885	0.99216
miR-190-3p	OM_53501	-14.89	88	133	0.99216
miR-190-3p	OM_6490	-10.92	123	172	0.999294
miR-190-3p	OM_6490	-11.6	242	270	0.990976
miR-190-3p	OM_6484	-11	141	165	0.995629
miR-190-3p	OM_6481	-17.7	320	340	0.998891
miR-190-3p	OM_6471	-15.8	410	450	0.998218
miR-190-3p	OM_15254	-12.33	152	201	0.991442
miR-190-3p	OM_931	-10.81	675	723	0.999862
miR-190-3p	OM_19604	-15.63	965	1004	0.998969
miR-190-3p	OM_2099	-19.5	193	215	0.996325
miR-190-3p	OM_924	-15.91	9	60	0.999294
miR-190-3p	OM_6446	-16.19	827	871	0.991442
miR-190-3p	OM_2084	-10.59	289	324	0.997692
miR-190-3p	OM_2082	-13.5	401	425	0.998565
miR-190-3p	OM_2082	-11.16	535	567	0.99216
miR-190-3p	OM_60684	-14.26	637	708	0.998257
miR-190-3p	OM_914	-14.8	85	112	0.994866
miR-190-3p	OM_912	-12.89	0	40	0.996555
miR-190-3p	OM_15220	-14.84	343	362	0.99216
miR-190-3p	OM_905	-10.14	90	129	0.999639
miR-190-3p	OM_2058	-16.3	205	232	0.998755
miR-190-3p	OM_2047	-11.3	1323	1349	0.998261
miR-190-3p	OM_34393	-12.31	82	113	0.990976
miR-190-3p	OM_34393	-14.31	310	340	0.996424
miR-190-3p	OM_34393	-17.41	392	443	0.999201
miR-190-3p	OM_46358	-14.61	381	440	0.998565
miR-190-3p	OM_46352	-11.3	155	176	0.995629
miR-190-3p	OM_46347	-14.83	443	485	0.998565
miR-190-3p	OM_60614	-12.71	375	424	0.999755
miR-190-3p	OM_60614	-13.31	761	793	0.993112
miR-190-3p	OM_60614	-12.2	913	933	0.995994
miR-190-3p	OM_2004	-18.4	1079	1103	0.996424
miR-190-3p	OM_5991	-12.53	1058	1100	0.992372
miR-190-3p	OM_22374	-14.42	340	377	0.996701
miR-190-3p	OM_5969	-20.74	1009	1049	0.998837
miR-190-3p	OM_5958	-14.23	89	129	0.990976
miR-190-3p	OM_5948	-15.51	832	875	0.999399
miR-190-3p	OM_5921	-13.8	25	47	0.995542
miR-190-3p	OM_1567	-14.3	345	368	0.991313
miR-190-3p	OM_1539	-11.9	862	895	0.999079
miR-190-3p	OM_45849	-15.4	21	45	0.993036
miR-190-3p	OM_45847	-15.86	281	329	0.998755
miR-190-3p	OM_33860	-15.8	76	100	0.999915
miR-190-3p	OM_33860	-11.14	134	174	0.993112
miR-190-3p	OM_33855	-12.8	711	744	0.999241
miR-190-3p	OM_33854	-12.8	945	978	0.999241
miR-190-3p	OM_73004	-12.91	133	165	0.993152
miR-190-3p	OM_891	-12.5	971	995	0.997239
miR-190-3p	OM_33836	-15.4	319	358	0.991442
miR-190-3p	OM_889	-11.95	90	112	0.999416
miR-190-3p	OM_888	-11.95	90	112	0.999416
miR-190-3p	OM_887	-11.95	90	112	0.999416
miR-190-3p	OM_21865	-14.55	74	122	0.999809
miR-190-3p	OM_21857	-10.46	530	572	0.998446
miR-190-3p	OM_19548	-14	64	87	0.997746
miR-190-3p	OM_39119	-14.83	94	128	0.990976
miR-190-3p	OM_64961	-10.9	27	47	0.994866
miR-190-3p	OM_27111	-11.3	415	438	0.990976
miR-190-3p	OM_27111	-12.94	1513	1573	0.99884
miR-190-3p	OM_52987	-12.51	1261	1293	0.999399
miR-190-3p	OM_60593	-12.75	77	116	0.992692
miR-190-3p	OM_818	-14.38	1260	1307	0.991442
miR-190-3p	OM_6339	-12.9	253	266	0.994908
miR-190-3p	OM_72532	-13.96	90	130	0.993112
miR-190-3p	OM_38678	-22.1	619	654	0.991557
miR-190-3p	OM_38677	-22.1	1156	1191	0.991557
miR-190-3p	OM_34291	-14.81	1047	1088	0.999835
miR-190-3p	OM_34286	-13.34	281	337	0.99216
miR-190-3p	OM_14681	-10.92	169	206	0.995358
miR-190-3p	OM_26644	-13.3	118	148	0.990976
miR-190-3p	OM_5882	-16.58	389	439	0.999642
miR-190-3p	OM_14674	-12.3	22	40	0.993576
miR-190-3p	OM_14674	-15.18	248	303	0.999952
miR-190-3p	OM_10291	-15.2	676	705	0.998188
miR-190-3p	OM_10290	-15.2	903	932	0.998188
miR-190-3p	OM_5859	-13.81	464	490	0.991313
miR-190-3p	OM_10285	-10.46	285	306	0.99993
miR-190-3p	OM_10285	-11.44	419	462	0.998188
miR-190-3p	OM_1480	-10.61	1195	1221	0.999485
miR-190-3p	OM_10277	-12.73	9	45	0.991219
miR-190-3p	OM_10274	-12.7	518	535	0.991804
miR-190-3p	OM_5832	-16.75	302	342	0.994494
miR-190-3p	OM_22219	-13.3	119	150	0.996444
miR-190-3p	OM_39096	-11.6	634	674	0.99534
miR-190-3p	OM_1423	-11.9	701	741	0.999743
miR-190-3p	OM_19487	-11.81	369	419	0.999372
miR-190-3p	OM_33755	-14.29	33	73	0.9997
miR-190-3p	OM_794	-10.56	203	238	0.995629
miR-190-3p	OM_21772	-15.45	67	104	0.998755
miR-190-3p	OM_783	-14.6	130	146	0.994572
miR-190-3p	OM_783	-16.4	583	615	0.99953
miR-190-3p	OM_15097	-12.64	34	97	0.997991
miR-190-3p	OM_19440	-10.7	11	23	0.996643
miR-190-3p	OM_766	-15.18	62	144	0.992111
miR-190-3p	OM_766	-11.86	578	626	0.991139
miR-190-3p	OM_33707	-11.29	877	917	0.990976
miR-190-3p	OM_19418	-12.75	61	111	0.999689
miR-190-3p	OM_19414	-16.41	543	583	0.998922
miR-190-3p	OM_6257	-11.76	327	366	0.99216
miR-190-3p	OM_702	-12.46	398	433	0.998244
miR-190-3p	OM_40883	-10.16	463	504	0.998188
miR-190-3p	OM_38563	-15.65	558	622	0.999364
miR-190-3p	OM_6203	-11.6	9	21	0.998564
miR-190-3p	OM_18985	-11.96	79	129	0.999308
miR-190-3p	OM_60433	-14.05	249	305	0.993333
miR-190-3p	OM_34187	-17.49	51	99	0.999689
miR-190-3p	OM_60429	-14.96	225	261	0.99216
miR-190-3p	OM_60417	-14.7	144	197	0.998969
miR-190-3p	OM_14592	-17.01	479	529	0.996972
miR-190-3p	OM_18940	-11.65	1649	1690	0.999639
miR-190-3p	OM_26542	-13.82	284	325	0.999308
miR-190-3p	OM_38503	-17.59	73	122	0.998188
miR-190-3p	OM_10199	-14.02	55	86	0.998608
miR-190-3p	OM_5730	-11.6	954	981	0.994193
miR-190-3p	OM_14525	-11.8	465	481	0.998882
miR-190-3p	OM_1365	-13	111	132	0.990976
miR-190-3p	OM_1365	-14.2	153	183	0.993112
miR-190-3p	OM_5715	-13	125	149	0.990976
miR-190-3p	OM_14509	-11.2	657	676	0.993112
miR-190-3p	OM_5702	-12.2	1846	1868	0.998547
miR-190-3p	OM_10132	-10	61	102	0.992732
miR-190-3p	OM_45655	-12.67	392	440	0.991442
miR-190-3p	OM_33680	-16.8	301	325	0.996424
miR-190-3p	OM_1316	-12.54	243	274	0.999689
miR-190-3p	OM_1314	-11.97	328	362	0.993678
miR-190-3p	OM_10103	-12.19	191	240	0.994563
miR-190-3p	OM_10101	-11.8	123	147	0.990976
miR-190-3p	OM_33652	-12.24	281	347	0.998427
miR-190-3p	OM_19370	-10.2	11	36	0.998565
miR-190-3p	OM_693	-11.71	564	617	0.991442
miR-190-3p	OM_691	-13.51	619	656	0.998427
miR-190-3p	OM_672	-15.46	403	448	0.998969
miR-190-3p	OM_21655	-12.46	134	166	0.990976
miR-190-3p	OM_6190	-11.01	675	714	0.999201
miR-190-3p	OM_6148	-14.29	920	955	0.999079
miR-190-3p	OM_72350	-16.5	963	987	0.9964
miR-190-3p	OM_6122	-11.37	290	336	0.990971
miR-190-3p	OM_38468	-10.59	289	324	0.997692
miR-190-3p	OM_6102	-15.2	313	343	0.991187
miR-190-3p	OM_6102	-13.2	1093	1133	0.99836
miR-190-3p	OM_34078	-15.2	232	263	0.993112
miR-190-3p	OM_60309	-14.01	306	358	0.999755
miR-190-3p	OM_22097	-13	1688	1712	0.999732
miR-190-3p	OM_71899	-12	114	161	0.995629
miR-190-3p	OM_5679	-15.3	267	304	0.998427
miR-190-3p	OM_34039	-15.31	1124	1154	0.997362
miR-190-3p	OM_22068	-11.1	103	116	0.999398
miR-190-3p	OM_1290	-11.6	221	235	0.999888
miR-190-3p	OM_1288	-17.2	515	541	0.998891
miR-190-3p	OM_10072	-13.62	25	52	0.999024
miR-190-3p	OM_37996	-14.8	128	147	0.998942
miR-190-3p	OM_37994	-14.8	245	264	0.999079
miR-190-3p	OM_10057	-11.8	516	543	0.99471
miR-190-3p	OM_49942	-12.3	1209	1232	0.996595
miR-190-3p	OM_5604	-11.5	7	26	0.990976
miR-190-3p	OM_10037	-10.99	1275	1323	0.999079
miR-190-3p	OM_37959	-11.2	396	419	0.998753
miR-190-3p	OM_10026	-10.71	291	322	0.990976
miR-190-3p	OM_53146	-13.22	925	970	0.99216
miR-190-3p	OM_21593	-15.86	423	471	0.998755
miR-190-3p	OM_21593	-13.51	1580	1613	0.998165
miR-190-3p	OM_21587	-17.15	740	781	0.998565
miR-190-3p	OM_53129	-10.4	202	228	0.999659
miR-190-3p	OM_595	-12.06	498	544	0.999241
miR-190-3p	OM_586	-11.48	817	871	0.999503
miR-190-3p	OM_21553	-10.7	66	88	0.995264
miR-190-3p	OM_19240	-13.7	1085	1102	0.993105
miR-190-3p	OM_21545	-10.3	4	24	0.992321
miR-190-3p	OM_6085	-13.96	426	474	0.998969
miR-190-3p	OM_6085	-12	870	897	0.990976
miR-190-3p	OM_33508	-13.6	1216	1238	0.998731
miR-190-3p	OM_19222	-16.25	152	202	0.999542
miR-190-3p	OM_19220	-9.8	34	56	0.994914
miR-190-3p	OM_21528	-15.05	102	144	0.998427
miR-190-3p	OM_72278	-12.75	61	116	0.990976
miR-190-3p	OM_510	-12.59	461	521	0.998755
miR-190-3p	OM_72217	-12.7	469	490	0.993688
miR-190-3p	OM_52627	-11.5	637	660	0.994957
miR-190-3p	OM_9961	-15.3	503	523	0.996424
miR-190-3p	OM_52601	-13.34	281	337	0.99216
miR-190-3p	OM_52600	-13.34	480	536	0.99421
miR-190-3p	OM_9958	-13.9	419	444	0.998188
miR-190-3p	OM_5593	-17.45	426	471	0.999176
miR-190-3p	OM_9943	-12.8	40	64	0.998565
miR-190-3p	OM_5587	-13.12	191	226	0.99216
miR-190-3p	OM_71797	-10.5	141	173	0.999906
miR-190-3p	OM_9936	-11.97	328	362	0.994494
miR-190-3p	OM_5577	-12.76	23	60	0.998755
miR-190-3p	OM_5570	-11.7	625	638	0.996424
miR-190-3p	OM_5568	-13.85	496	537	0.994193
miR-190-3p	OM_5559	-14.1	19	46	0.993576
miR-190-3p	OM_5559	-12.5	966	993	0.990976
miR-190-3p	OM_5559	-12.1	1299	1339	0.999355
miR-190-3p	OM_5552	-17.1	567	587	0.999066
miR-190-3p	OM_26312	-17.11	64	104	0.998045
miR-190-3p	OM_26312	-12.91	413	436	0.997164
miR-190-3p	OM_71760	-14.77	668	720	0.999603
miR-190-3p	OM_1176	-13.51	281	314	0.992732
miR-190-3p	OM_49837	-13.35	243	284	0.998188
miR-190-3p	OM_71716	-15.02	292	315	0.996424
miR-190-3p	OM_1145	-11.8	1	22	0.996085
miR-190-3p	OM_49821	-12.1	391	412	0.991442
miR-190-3p	OM_33485	-15.16	1233	1281	0.997788
miR-190-3p	OM_19183	-14.21	22	67	0.998698
miR-190-3p	OM_21456	-12.47	1258	1294	0.998837
miR-190-3p	OM_33414	-11.9	77	101	0.993235
miR-190-3p	OM_21448	-10.6	9	32	0.990976
miR-190-3p	OM_443	-13.34	734	756	0.998755
miR-190-3p	OM_60179	-11.43	1208	1237	0.994957
miR-190-3p	OM_64517	-11.45	82	105	0.996307
miR-190-3p	OM_60157	-11.27	2	41	0.993606
miR-190-3p	OM_26287	-10.7	36	58	0.995264
miR-190-3p	OM_5489	-22.41	961	997	0.994836
miR-190-3p	OM_5488	-11.9	145	170	0.993152
miR-190-3p	OM_5481	-17.74	360	393	0.996424
miR-190-3p	OM_38204	-11.19	127	171	0.999308
miR-190-3p	OM_5478	-14.77	668	720	0.999603
miR-190-3p	OM_26231	-12.15	212	253	0.993503
miR-190-3p	OM_9810	-13.9	395	413	0.995629
miR-190-3p	OM_71664	-18.01	1069	1111	0.99924
miR-190-3p	OM_5440	-11.07	449	494	0.998565
miR-190-3p	OM_1063	-13.37	549	592	0.992025
miR-190-3p	OM_1061	-13.37	549	592	0.992025
miR-190-3p	OM_71616	-10.2	1576	1590	0.99471
miR-190-3p	OM_21392	-16.53	194	234	0.996506
miR-190-3p	OM_25749	-11.6	704	740	0.99216
miR-190-3p	OM_21348	-10.7	986	1021	0.990976
miR-190-3p	OM_72092	-11.54	649	670	0.998127
miR-190-3p	OM_19003	-12.95	531	575	0.993489
miR-190-3p	OM_52482	-14.73	622	667	0.99216
miR-190-3p	OM_72043	-10.13	900	946	0.994998
miR-190-3p	OM_32869	-14.8	128	147	0.998565
miR-190-3p	OM_38161	-10.7	57	79	0.995264
miR-190-3p	OM_26193	-12.69	19	63	0.995058
miR-190-3p	OM_9784	-10.7	8	30	0.999537
miR-190-3p	OM_9777	-12.35	29	73	0.995841
miR-190-3p	OM_26170	-12.8	384	416	0.999749
miR-190-3p	OM_9769	-11.67	78	128	0.991442
miR-190-3p	OM_9769	-16.45	177	230	0.998755
miR-190-3p	OM_5399	-11.66	150	185	0.994124
miR-190-3p	OM_9714	-16.4	588	613	0.997703
miR-190-3p	OM_14148	-11.69	43	80	0.999294
miR-190-3p	OM_49657	-16.24	1415	1456	0.999082
miR-190-3p	OM_37660	-12.99	737	780	0.99884
miR-190-3p	OM_25697	-10.64	174	219	0.991219
miR-190-3p	OM_25682	-11.5	646	669	0.99216
miR-190-3p	OM_25678	-16.9	34	87	0.999024
miR-190-3p	OM_25678	-11.82	703	728	0.998698
miR-190-3p	OM_33280	-12.75	858	910	0.999241
miR-190-3p	OM_37631	-12.5	188	219	0.998969
miR-190-3p	OM_25651	-14.7	268	285	0.992741
miR-190-3p	OM_21292	-13.16	1523	1561	0.99949
miR-190-3p	OM_21275	-18.1	278	313	0.999176
miR-190-3p	OM_21268	-10.2	1489	1513	0.991219
miR-190-3p	OM_21267	-10.2	1489	1513	0.991219
miR-190-3p	OM_241	-16.71	423	459	0.992732
miR-190-3p	OM_21210	-13.42	84	140	0.998565
miR-190-3p	OM_40363	-10.1	37	56	0.99978
miR-190-3p	OM_18472	-20.42	187	236	0.998565
miR-190-3p	OM_9672	-11.9	1302	1320	0.99991
miR-190-3p	OM_32730	-9.81	116	144	0.998755
miR-190-3p	OM_40335	-11.2	218	253	0.998409
miR-190-3p	OM_9646	-10.55	159	182	0.997682
miR-190-3p	OM_9643	-11.8	102	133	0.994866
miR-190-3p	OM_20706	-12.3	429	470	0.999604
miR-190-3p	OM_29987	-17.14	326	347	0.998755
miR-190-3p	OM_5234	-11.22	325	373	0.991442
miR-190-3p	OM_5234	-12.12	836	864	0.99216
miR-190-3p	OM_37582	-11.1	596	619	0.995702
miR-190-3p	OM_49549	-11.48	520	574	0.999503
miR-190-3p	OM_5209	-23	931	967	0.991187
miR-190-3p	OM_51835	-10.71	24	71	0.993503
miR-190-3p	OM_21194	-14.45	1183	1230	0.992343
miR-190-3p	OM_45107	-17.12	243	279	0.999642
miR-190-3p	OM_33136	-12.85	890	937	0.998969
miR-190-3p	OM_4761	-12.05	255	300	0.99216
miR-190-3p	OM_21161	-12.91	205	250	0.998968
miR-190-3p	OM_21160	-12.91	91	136	0.999415
miR-190-3p	OM_21153	-16.51	1093	1140	0.998969
miR-190-3p	OM_21153	-15.25	1182	1226	0.998755
miR-190-3p	OM_33108	-12.3	89	105	0.993421
miR-190-3p	OM_154	-11.62	191	228	0.99216
miR-190-3p	OM_4703	-14.73	66	123	0.995856
miR-190-3p	OM_9572	-12.4	716	747	0.990976
miR-190-3p	OM_52216	-13.1	52	94	0.993934
miR-190-3p	OM_52210	-10	313	334	0.992873
miR-190-3p	OM_9566	-12.25	118	168	0.99216
miR-190-3p	OM_20668	-13.5	285	307	0.994239
miR-190-3p	OM_9523	-11	502	531	0.998565
miR-190-3p	OM_49491	-13.8	25	47	0.995542
miR-190-3p	OM_20624	-15.3	606	631	0.994239
miR-190-3p	OM_20623	-15.3	1047	1072	0.994239
miR-190-3p	OM_20613	-13.3	849	880	0.990976
miR-190-3p	OM_20613	-10.99	1181	1234	0.99355
miR-190-3p	OM_20608	-9.9	877	895	0.9972
miR-190-3p	OM_9501	-10.82	288	315	0.994193
miR-190-3p	OM_49466	-19.8	225	253	0.991128
miR-190-3p	OM_5101	-10.8	60	98	0.998755
miR-190-3p	OM_49427	-11	280	292	0.998863
miR-190-3p	OM_49427	-13.9	504	530	0.994914
miR-190-3p	OM_13493	-12.87	1133	1177	0.992841
miR-190-3p	OM_13476	-12	1219	1247	0.999082
miR-190-3p	OM_21081	-11.07	803	834	0.994494
miR-190-3p	OM_36962	-11.1	127	158	0.990976
miR-190-3p	OM_36934	-10.6	178	196	0.99235
miR-190-3p	OM_12988	-12.99	726	763	0.998589
miR-190-3p	OM_40143	-16.16	633	670	0.999079
miR-190-3p	OM_5096	-14.8	297	316	0.998565
miR-190-3p	OM_20545	-15.05	1638	1681	0.997718
miR-190-3p	OM_40111	-11.74	13	63	0.996175
miR-190-3p	OM_51687	-11.7	16	37	0.991897
miR-190-3p	OM_51674	-15.09	172	201	0.999176
miR-190-3p	OM_37385	-13.33	973	1014	0.998755
miR-190-3p	OM_25387	-13.45	66	89	0.996857
miR-190-3p	OM_8968	-10.95	238	283	0.996857
miR-190-3p	OM_13395	-19.56	2	51	0.99613
miR-190-3p	OM_17749	-13.8	44	78	0.991913
miR-190-3p	OM_25331	-17	1134	1166	0.99699
miR-190-3p	OM_13313	-10.96	8	39	0.996205
miR-190-3p	OM_36853	-11.94	185	220	0.993355
miR-190-3p	OM_40084	-13.82	284	325	0.999308
miR-190-3p	OM_52049	-10.19	0	40	0.995841
miR-190-3p	OM_36804	-13.62	308	335	0.998188
miR-190-3p	OM_20470	-11.2	8	31	0.999293
miR-190-3p	OM_52003	-13.4	1141	1172	0.998973
miR-190-3p	OM_24814	-12.15	430	481	0.990976
miR-190-3p	OM_20459	-11.3	57	95	0.998019
miR-190-3p	OM_20458	-11.3	57	95	0.998019
miR-190-3p	OM_20433	-10.85	386	436	0.999755
miR-190-3p	OM_20426	-18.49	1862	1894	0.991303
miR-190-3p	OM_20417	-12.5	397	425	0.994957
miR-190-3p	OM_18105	-10.2	783	797	0.992836
miR-190-3p	OM_8890	-11.9	65	98	0.991913
miR-190-3p	OM_8885	-16.5	19	40	0.999228
miR-190-3p	OM_13284	-14.8	74	95	0.995542
miR-190-3p	OM_8817	-13.8	617	630	0.99977
miR-190-3p	OM_8816	-13.8	99	112	0.999642
miR-190-3p	OM_48778	-11.7	186	213	0.990976
miR-190-3p	OM_68316	-13.1	141	165	0.993333
miR-190-3p	OM_20396	-10.91	473	516	0.993503
miR-190-3p	OM_20396	-16.46	778	828	0.999308
miR-190-3p	OM_20377	-16.9	243	272	0.994392
miR-190-3p	OM_18065	-13.65	721	761	0.99477
miR-190-3p	OM_24708	-10.15	398	441	0.991442
miR-190-3p	OM_3941	-12.8	1	28	0.999186
miR-190-3p	OM_20349	-14.3	97	141	0.996775
miR-190-3p	OM_12731	-10.4	1061	1073	0.998863
miR-190-3p	OM_75433	-12.1	74	111	0.999186
miR-190-3p	OM_51492	-15.7	12	51	0.991557
miR-190-3p	OM_37188	-12.84	156	175	0.99924
miR-190-3p	OM_29554	-20.8	306	338	0.995434
miR-190-3p	OM_29554	-12.54	783	818	0.998188
miR-190-3p	OM_51431	-15.86	504	539	0.990976
miR-190-3p	OM_29546	-11.62	191	228	0.99216
miR-190-3p	OM_17562	-14.24	1564	1585	0.994193
miR-190-3p	OM_8755	-12.9	62	87	0.993112
miR-190-3p	OM_62975	-17.15	63	110	0.998969
miR-190-3p	OM_8729	-14.6	85	128	0.998969
miR-190-3p	OM_62966	-13.8	891	917	0.997802
miR-190-3p	OM_62951	-12.2	929	950	0.996595
miR-190-3p	OM_50979	-15.4	492	515	0.991313
miR-190-3p	OM_4316	-14.9	3	18	0.998473
miR-190-3p	OM_13102	-10.6	178	196	0.99235
miR-190-3p	OM_62900	-11.4	240	272	0.99421
miR-190-3p	OM_24688	-9.95	25	66	0.998755
miR-190-3p	OM_24679	-15.79	373	416	0.99521
miR-190-3p	OM_12689	-18.31	220	255	0.999689
miR-190-3p	OM_9189	-15.81	586	633	0.999393
miR-190-3p	OM_24643	-11.4	432	459	0.990976
miR-190-3p	OM_20280	-12	511	535	0.991313
miR-190-3p	OM_24611	-13.4	3	18	0.99986
miR-190-3p	OM_20256	-11.92	168	200	0.999946
miR-190-3p	OM_20249	-12.73	18	55	0.99933
miR-190-3p	OM_20215	-12	265	287	0.993112
miR-190-3p	OM_67713	-11	455	508	0.991442
miR-190-3p	OM_37096	-11.9	1	19	0.992837
miR-190-3p	OM_29460	-16.66	16	49	0.99797
miR-190-3p	OM_8684	-17.11	592	623	0.999051
miR-190-3p	OM_8680	-23	338	374	0.991187
miR-190-3p	OM_51322	-10.41	13	45	0.99688
miR-190-3p	OM_74886	-10.13	900	946	0.994998
miR-190-3p	OM_4289	-12.06	20	66	0.996205
miR-190-3p	OM_17427	-11.45	82	105	0.996307
miR-190-3p	OM_8620	-10.82	46	81	0.997715
miR-190-3p	OM_74828	-12.4	441	461	0.998715
miR-190-3p	OM_4259	-16.45	427	468	0.997766
miR-190-3p	OM_62840	-12.75	306	361	0.993333
miR-190-3p	OM_28969	-12.86	0	40	0.999659
miR-190-3p	OM_24582	-11.99	107	148	0.99978
miR-190-3p	OM_28933	-12.77	939	988	0.999689
miR-190-3p	OM_20198	-13.5	323	354	0.999542
miR-190-3p	OM_9090	-10.6	304	325	0.995629
miR-190-3p	OM_20185	-10.46	67	109	0.997579
miR-190-3p	OM_9075	-14.39	555	599	0.999471
miR-190-3p	OM_9074	-14.39	555	599	0.999471
miR-190-3p	OM_67674	-11.6	17	37	0.992321
miR-190-3p	OM_20173	-16.16	560	608	0.999051
miR-190-3p	OM_3768	-16.15	74	113	0.999603
miR-190-3p	OM_20157	-10.25	24	55	0.998755
miR-190-3p	OM_20153	-9.88	166	219	0.996819
miR-190-3p	OM_20129	-10.22	1272	1325	0.997563
miR-190-3p	OM_20111	-13.71	63	111	0.998773
miR-190-3p	OM_12501	-20	434	457	0.996424
miR-190-3p	OM_20110	-13.71	68	116	0.998773
miR-190-3p	OM_75207	-12.8	688	714	0.995702
miR-190-3p	OM_51232	-10.6	282	309	0.990976
miR-190-3p	OM_51226	-15.54	305	355	0.999064
miR-190-3p	OM_8558	-10.6	446	470	0.998565
miR-190-3p	OM_4195	-10.96	62	116	0.998755
miR-190-3p	OM_4174	-9.85	288	312	0.991736
miR-190-3p	OM_4153	-11.6	17	37	0.992321
miR-190-3p	OM_74712	-11.8	128	155	0.993112
miR-190-3p	OM_74712	-12.05	283	334	0.993503
miR-190-3p	OM_4129	-19.9	94	120	0.996424
miR-190-3p	OM_4128	-19.9	94	120	0.996424
miR-190-3p	OM_62725	-12.8	201	217	0.996324
miR-190-3p	OM_48447	-15.2	41	58	0.996424
miR-190-3p	OM_28864	-12.6	286	313	0.990976
miR-190-3p	OM_50745	-16.4	53	101	0.996727
miR-190-3p	OM_50705	-15.5	381	409	0.999079
miR-190-3p	OM_24445	-14.8	306	325	0.998565
miR-190-3p	OM_24434	-13.51	334	362	0.997362
miR-190-3p	OM_20061	-15.54	118	161	0.99421
miR-190-3p	OM_67547	-11.4	20	33	0.994535
miR-190-3p	OM_20036	-13	635	666	0.998565
miR-190-3p	OM_20031	-12.77	3	37	0.991109
miR-190-3p	OM_47950	-13.7	1082	1093	0.997164
miR-190-3p	OM_12416	-16.3	47	84	0.994637
miR-190-3p	OM_12411	-11.51	142	174	0.994866
miR-190-3p	OM_47922	-13.9	12	32	0.997073
miR-190-3p	OM_51177	-13.65	815	855	0.99477
miR-190-3p	OM_35951	-16.4	540	582	0.998274
miR-190-3p	OM_11974	-12.6	1476	1491	0.992741
miR-190-3p	OM_11956	-11.66	361	413	0.9972
miR-190-3p	OM_17252	-14.2	126	148	0.99864
miR-190-3p	OM_51101	-13.75	676	727	0.994957
miR-190-3p	OM_74639	-18.6	163	187	0.996424
miR-190-3p	OM_74638	-18.6	349	373	0.996424
miR-190-3p	OM_11913	-12.6	2	21	0.990976
miR-190-3p	OM_4058	-15.1	31	59	0.995308
miR-190-3p	OM_28799	-13.66	1201	1234	0.998753
miR-190-3p	OM_28787	-11.4	223	246	0.992372
miR-190-3p	OM_4036	-15.9	635	660	0.998565
miR-190-3p	OM_4033	-12.52	1161	1181	0.998942
miR-190-3p	OM_50666	-16.54	80	125	0.993235
miR-190-3p	OM_4016	-12.6	1547	1570	0.999338
miR-190-3p	OM_4011	-11.5	1244	1271	0.997718
miR-190-3p	OM_7979	-16.3	596	623	0.998755
miR-190-3p	OM_24379	-15	290	316	0.996424
miR-190-3p	OM_12392	-11.03	31	67	0.9962
miR-190-3p	OM_75098	-16.12	416	463	0.997371
miR-190-3p	OM_24337	-14.9	259	285	0.998565
miR-190-3p	OM_3576	-18.39	1087	1121	0.99521
miR-190-3p	OM_12363	-16.69	3	62	0.9992
miR-190-3p	OM_12363	-10.91	808	851	0.993503
miR-190-3p	OM_12363	-16.46	1113	1163	0.999308
miR-190-3p	OM_59861	-13.6	170	193	0.996424
miR-190-3p	OM_75078	-14.02	358	389	0.999106
miR-190-3p	OM_75076	-14.02	358	389	0.999106
miR-190-3p	OM_75073	-19.9	277	303	0.996424
miR-190-3p	OM_12352	-11.5	309	334	0.99235
miR-190-3p	OM_3541	-11.26	1649	1686	0.999826
miR-190-3p	OM_12327	-13.9	578	605	0.996424
miR-190-3p	OM_59811	-10.97	684	728	0.998946
miR-190-3p	OM_12310	-13.55	354	398	0.999164
miR-190-3p	OM_35842	-12.8	655	688	0.999441
miR-190-3p	OM_29174	-13.62	25	52	0.998972
miR-190-3p	OM_51048	-11.02	241	273	0.998698
miR-190-3p	OM_29139	-11.49	39	75	0.998755
miR-190-3p	OM_66961	-12.32	111	143	0.997953
miR-190-3p	OM_66955	-12.8	101	127	0.994866
miR-190-3p	OM_23800	-14.9	28	72	0.992372
miR-190-3p	OM_74550	-12.73	120	150	0.994124
miR-190-3p	OM_11821	-14.71	51	101	0.99521
miR-190-3p	OM_74510	-11.45	401	443	0.995923
miR-190-3p	OM_74509	-20.42	187	236	0.998565
miR-190-3p	OM_62536	-13.65	721	761	0.99477
miR-190-3p	OM_28645	-13.4	2	16	0.991897
miR-190-3p	OM_30941	-13.07	909	953	0.999164
miR-190-3p	OM_48205	-11.41	16	59	0.995378
miR-190-3p	OM_50504	-16.59	2	22	0.999797
miR-190-3p	OM_28616	-17.6	93	135	0.99978
miR-190-3p	OM_36223	-12.59	461	521	0.998755
miR-190-3p	OM_3497	-14.7	228	265	0.997224
miR-190-3p	OM_3497	-12.4	783	797	0.999976
miR-190-3p	OM_59772	-10.14	45	84	0.999079
miR-190-3p	OM_7834	-12.84	156	175	0.99924
miR-190-3p	OM_7833	-12.84	156	175	0.99924
miR-190-3p	OM_79343	-10.92	144	171	0.993235
miR-190-3p	OM_79343	-14.03	1208	1255	0.996701
miR-190-3p	OM_59761	-14.63	181	204	0.99985
miR-190-3p	OM_24214	-12.63	438	472	0.998188
miR-190-3p	OM_3410	-13.2	0	19	0.998188
miR-190-3p	OM_47737	-11.1	74	105	0.99216
miR-190-3p	OM_35762	-11.6	988	1004	0.995455
miR-190-3p	OM_31389	-11.7	1409	1438	0.994591
miR-190-3p	OM_2985	-10.21	164	206	0.991442
miR-190-3p	OM_8276	-11.4	669	692	0.997842
miR-190-3p	OM_8268	-11.7	111	131	0.998379
miR-190-3p	OM_8262	-11.2	657	676	0.993112
miR-190-3p	OM_31313	-14.79	26	68	0.994637
miR-190-3p	OM_62472	-12.4	236	258	0.990976
miR-190-3p	OM_74439	-13.9	575	602	0.9964
miR-190-3p	OM_11718	-12.55	95	135	0.999669
miR-190-3p	OM_2910	-10.4	185	203	0.999606
miR-190-3p	OM_8211	-10.73	926	970	0.998565
miR-190-3p	OM_8211	-14.91	1132	1181	0.999642
miR-190-3p	OM_2901	-14.61	185	242	0.99521
miR-190-3p	OM_62444	-13.35	343	393	0.999599
miR-190-3p	OM_30892	-14.8	417	439	0.994572
miR-190-3p	OM_7798	-11.1	127	158	0.990976
miR-190-3p	OM_30854	-14.9	1927	1952	0.9964
miR-190-3p	OM_30852	-11.9	161	183	0.99216
miR-190-3p	OM_28546	-11.4	666	705	0.999735
miR-190-3p	OM_50420	-12.41	274	318	0.99904
miR-190-3p	OM_50419	-12.41	274	318	0.99904
miR-190-3p	OM_79282	-13.05	1178	1223	0.993678
miR-190-3p	OM_16561	-10.59	96	129	0.998755
miR-190-3p	OM_7756	-13.89	271	309	0.999637
miR-190-3p	OM_24155	-12.59	964	1024	0.998755
miR-190-3p	OM_30812	-15.2	24	45	0.992321
miR-190-3p	OM_61973	-12.43	314	361	0.992407
miR-190-3p	OM_67261	-12.55	121	174	0.998755
miR-190-3p	OM_7715	-11.48	62	116	0.999503
miR-190-3p	OM_3357	-14	446	479	0.996424
miR-190-3p	OM_79213	-13.84	112	144	0.998565
miR-190-3p	OM_59630	-13.32	29	52	0.991773
miR-190-3p	OM_61924	-12.47	623	659	0.998837
miR-190-3p	OM_47627	-14	124	143	0.999344
miR-190-3p	OM_47627	-13.15	1230	1270	0.997837
miR-190-3p	OM_23688	-15.03	174	206	0.994637
miR-190-3p	OM_31265	-11.76	379	427	0.9972
miR-190-3p	OM_78749	-11.9	1169	1190	0.9964
miR-190-3p	OM_74389	-15.2	112	143	0.999797
miR-190-3p	OM_8167	-14.3	76	96	0.999355
miR-190-3p	OM_31231	-15.31	460	517	0.996205
miR-190-3p	OM_31222	-11.54	218	290	0.998565
miR-190-3p	OM_31222	-16.4	644	673	0.991187
miR-190-3p	OM_31222	-14.61	1042	1099	0.99521
miR-190-3p	OM_66757	-12.61	1217	1241	0.999958
miR-190-3p	OM_2849	-13	1153	1183	0.990896
miR-190-3p	OM_8141	-11.61	400	430	0.994193
miR-190-3p	OM_11631	-15.45	94	137	0.999051
miR-190-3p	OM_2833	-14.33	1423	1455	0.99604
miR-190-3p	OM_11615	-14.01	27	71	0.999909
miR-190-3p	OM_8115	-13.67	268	304	0.999687
miR-190-3p	OM_66718	-9.91	25	74	0.99216
miR-190-3p	OM_66704	-14.06	700	730	0.999267
miR-190-3p	OM_66703	-14.06	700	730	0.999267
miR-190-3p	OM_28496	-11.3	800	823	0.998608
miR-190-3p	OM_28458	-13.63	42	85	0.999743
miR-190-3p	OM_7696	-12.59	1201	1261	0.998755
miR-190-3p	OM_50321	-14.83	128	162	0.994866
miR-190-3p	OM_28419	-19.1	538	589	0.9964
miR-190-3p	OM_16444	-11.9	277	300	0.996595
miR-190-3p	OM_3290	-12.45	1388	1430	0.993503
miR-190-3p	OM_30706	-11.1	942	973	0.99216
miR-190-3p	OM_24038	-11.62	191	228	0.99216
miR-190-3p	OM_59556	-10.71	865	897	0.994591
miR-190-3p	OM_67156	-12	88	110	0.994023
miR-190-3p	OM_27963	-11.23	1532	1579	0.9972
miR-190-3p	OM_3210	-15.54	1364	1414	0.999681
miR-190-3p	OM_15999	-15.46	570	635	0.998698
miR-190-3p	OM_15981	-10.5	470	498	0.992343
miR-190-3p	OM_78686	-10.8	900	944	0.99421
miR-190-3p	OM_11594	-12.32	111	143	0.997953
miR-190-3p	OM_11593	-12.9	320	339	0.993152
miR-190-3p	OM_15947	-16.5	175	206	0.998755
miR-190-3p	OM_8096	-12.15	93	143	0.994124
miR-190-3p	OM_8096	-13.91	722	755	0.992732
miR-190-3p	OM_23551	-11.3	57	95	0.998019
miR-190-3p	OM_11556	-10.95	10	55	0.993217
miR-190-3p	OM_2747	-14.7	518	558	0.998565
miR-190-3p	OM_2747	-11.8	916	959	0.998172
miR-190-3p	OM_31113	-17.2	14	37	0.994866
miR-190-3p	OM_8040	-10.45	34	70	0.998427
miR-190-3p	OM_11532	-17.4	233	252	0.997362
miR-190-3p	OM_11525	-13.5	33	54	0.99797
miR-190-3p	OM_11505	-10.65	20	73	0.993688
miR-190-3p	OM_66612	-15.09	172	201	0.999176
miR-190-3p	OM_28362	-18.71	46	98	0.995542
miR-190-3p	OM_16364	-12.15	1	54	0.994124
miR-190-3p	OM_3199	-13.8	1042	1057	0.991668
miR-190-3p	OM_16349	-16.9	5	18	0.993581
miR-190-3p	OM_59486	-12.47	623	659	0.998837
miR-190-3p	OM_79034	-13.6	0	14	0.999248
miR-190-3p	OM_67040	-15.45	454	497	0.999051
miR-190-3p	OM_47460	-10.89	63	106	0.99521
miR-190-3p	OM_79001	-16.01	291	313	0.999743
miR-190-3p	OM_3125	-16.1	308	332	0.9938
miR-190-3p	OM_3124	-14.11	99	149	0.999399
miR-190-3p	OM_3121	-13.36	21	66	0.995542
miR-190-3p	OM_23487	-11.01	311	362	0.991442
miR-190-3p	OM_23485	-12.8	624	640	0.996324
miR-190-3p	OM_31086	-11.35	263	312	0.998969
miR-190-3p	OM_15855	-13.45	388	442	0.998565
miR-190-3p	OM_11446	-15.7	388	415	0.998273
miR-190-3p	OM_23405	-10.6	9	32	0.990976
miR-190-3p	OM_2637	-11.16	140	173	0.998565
miR-190-3p	OM_66539	-11.47	113	165	0.998755
miR-190-3p	OM_2602	-15.85	107	148	0.990976
miR-190-3p	OM_2600	-10.76	131	171	0.991913
miR-190-3p	OM_2600	-13.85	306	351	0.995856
miR-190-3p	OM_50170	-12.2	146	178	0.990976
miR-190-3p	OM_10996	-12	936	953	0.996957
miR-190-3p	OM_10990	-10.52	0	30	0.993503
miR-190-3p	OM_50125	-15.25	111	157	0.998565
miR-190-3p	OM_7454	-10.6	747	777	0.993503
miR-190-3p	OM_28211	-13.4	19	42	0.991313
miR-190-3p	OM_16247	-12.1	146	168	0.997511
miR-190-3p	OM_73630	-14.2	313	356	0.998664
miR-190-3p	OM_16200	-13.52	413	455	0.999062
miR-190-3p	OM_3048	-13.22	503	533	0.99989
miR-190-3p	OM_3028	-14.8	745	766	0.993112
miR-190-3p	OM_39728	-10.33	715	742	0.997715
miR-190-3p	OM_6994	-12.31	1157	1188	0.993333
miR-190-3p	OM_6994	-14.31	1385	1415	0.997703
miR-190-3p	OM_35363	-11.62	262	299	0.99216
miR-190-3p	OM_35361	-11.62	262	299	0.99216
miR-190-3p	OM_35360	-11.62	313	350	0.99216
miR-190-3p	OM_35352	-12.1	689	720	0.999447
miR-190-3p	OM_6955	-12.71	438	491	0.998755
miR-190-3p	OM_2581	-14.71	1466	1497	0.999444
miR-190-3p	OM_74093	-11.4	313	338	0.993688
miR-190-3p	OM_6926	-16.66	484	534	0.990976
miR-190-3p	OM_11346	-11.97	63	97	0.991442
miR-190-3p	OM_2546	-12.52	156	197	0.999415
miR-190-3p	OM_2546	-13	677	704	0.990976
miR-190-3p	OM_78411	-12.91	202	234	0.993152
miR-190-3p	OM_11307	-11.01	902	953	0.991442
miR-190-3p	OM_62050	-13.55	908	952	0.999673
miR-190-3p	OM_30496	-10.8	1666	1710	0.994957
miR-190-3p	OM_16184	-12.75	99	154	0.990976
miR-190-3p	OM_77956	-12.6	161	203	0.999079
miR-190-3p	OM_50020	-13.74	120	159	0.995702
miR-190-3p	OM_30442	-15	310	336	0.996424
miR-190-3p	OM_10869	-13.05	428	476	0.998969
miR-190-3p	OM_28127	-10.91	793	837	0.996857
miR-190-3p	OM_28122	-17	310	329	0.991136
miR-190-3p	OM_30423	-15.7	137	160	0.99797
miR-190-3p	OM_30423	-11.15	594	667	0.998188
miR-190-3p	OM_7355	-16.05	113	159	0.993503
miR-190-3p	OM_16110	-12.7	82	102	0.998188
miR-190-3p	OM_39674	-12.71	764	813	0.999938
miR-190-3p	OM_10802	-12.21	91	132	0.993503
miR-190-3p	OM_47238	-13.4	451	478	0.998565
miR-190-3p	OM_6886	-11	992	1011	0.998941
miR-190-3p	OM_47212	-15.97	696	743	0.999689
miR-190-3p	OM_78366	-10.23	71	101	0.999183
miR-190-3p	OM_78365	-10.23	71	101	0.999183
miR-190-3p	OM_2493	-14.09	22	69	0.999186
miR-190-3p	OM_78344	-12.59	461	521	0.998755
miR-190-3p	OM_11268	-20.42	507	556	0.998565
miR-190-3p	OM_11265	-14.2	1373	1397	0.9964
miR-190-3p	OM_66369	-12.9	172	199	0.994239
miR-190-3p	OM_66366	-15.35	125	177	0.999186
miR-190-3p	OM_78327	-12.7	26	47	0.993688
miR-190-3p	OM_11235	-11.65	475	523	0.996857
miR-190-3p	OM_11235	-10.19	960	1003	0.998565
miR-190-3p	OM_11220	-12.62	512	544	0.999809
miR-190-3p	OM_2412	-14.47	574	620	0.995841
miR-190-3p	OM_2402	-14.2	763	787	0.9964
miR-190-3p	OM_30384	-11.19	1177	1235	0.998942
miR-190-3p	OM_28073	-18.7	219	236	0.991187
miR-190-3p	OM_28073	-14.6	921	944	0.997802
miR-190-3p	OM_28064	-11.2	23	58	0.997842
miR-190-3p	OM_30367	-12.21	128	167	0.99216
miR-190-3p	OM_10784	-13.92	332	389	0.99904
miR-190-3p	OM_22749	-10.86	430	477	0.99216
miR-190-3p	OM_7280	-12.7	1	33	0.998565
miR-190-3p	OM_7276	-10.55	394	431	0.99216
miR-190-3p	OM_7270	-10.8	807	819	0.991804
miR-190-3p	OM_7264	-15.22	309	365	0.999569
miR-190-3p	OM_1949	-14.4	33	48	0.99963
miR-190-3p	OM_7249	-12.9	1115	1130	0.997929
miR-190-3p	OM_77812	-13.2	1	22	0.993576
miR-190-3p	OM_7243	-10.41	1464	1509	0.999529
miR-190-3p	OM_53873	-12.8	914	940	0.991313
miR-190-3p	OM_16025	-16.07	1015	1055	0.999829
miR-190-3p	OM_1914	-12.31	188	239	0.999318
miR-190-3p	OM_39578	-13.84	227	259	0.998565
miR-190-3p	OM_65819	-9.94	3	41	0.996494
miR-190-3p	OM_19991	-13.72	303	348	0.999264
miR-190-3p	OM_19991	-15.4	1037	1060	0.991313
miR-190-3p	OM_19991	-15.8	1141	1168	0.993036
miR-190-3p	OM_39561	-18.1	916	958	0.99977
miR-190-3p	OM_7200	-15.16	794	837	0.996595
miR-190-3p	OM_39531	-12.7	190	209	0.999639
miR-190-3p	OM_19951	-18.5	33	62	0.999689
miR-190-3p	OM_6794	-10.82	14	64	0.99477
miR-745-3p	OM_6786	-12	809	828	0.992932
miR-745-3p	OM_6783	-17.3	349	371	0.996769
miR-745-3p	OM_72987	-12.11	291	355	0.996621
miR-745-3p	OM_6775	-18.2	266	288	0.995548
miR-745-3p	OM_78289	-19.2	18	36	0.996808
miR-745-3p	OM_78289	-18.28	257	308	0.999858
miR-745-3p	OM_15568	-13.96	713	756	0.99714
miR-745-3p	OM_72966	-16.6	24	45	0.997994
miR-745-3p	OM_27514	-13.86	328	358	0.994866
miR-745-3p	OM_72961	-22.37	575	620	0.999554
miR-745-3p	OM_72961	-20.15	726	765	0.995142
miR-745-3p	OM_11188	-21.41	3	34	0.999285
miR-745-3p	OM_78259	-22.37	581	626	0.999671
miR-745-3p	OM_6739	-16.16	204	242	0.991141
miR-745-3p	OM_6738	-14.4	55	74	0.994381
miR-745-3p	OM_11161	-18.82	1489	1524	0.999858
miR-745-3p	OM_6721	-14.58	351	400	0.997324
miR-745-3p	OM_15515	-21.1	147	173	0.996389
miR-745-3p	OM_2354	-13.19	1343	1377	0.997609
miR-745-3p	OM_6708	-14.25	307	344	0.999613
miR-745-3p	OM_6705	-18.1	151	172	0.996274
miR-745-3p	OM_78200	-16.26	548	594	0.999383
miR-745-3p	OM_1891	-14.51	29	74	0.991057
miR-745-3p	OM_10671	-15.61	439	483	0.999794
miR-745-3p	OM_10664	-15.4	0	17	0.996274
miR-745-3p	OM_7159	-13.22	531	558	0.996278
miR-745-3p	OM_30210	-16.8	314	331	0.99714
miR-745-3p	OM_1827	-19.89	1299	1366	0.999858
miR-745-3p	OM_1822	-21.4	507	530	0.994381
miR-745-3p	OM_73324	-18.25	9	53	0.994166
miR-745-3p	OM_73324	-13.45	277	316	0.997971
miR-745-3p	OM_10606	-17.3	397	422	0.999858
miR-745-3p	OM_65703	-11.56	341	375	0.996769
miR-745-3p	OM_19888	-17.8	618	651	0.995548
miR-745-3p	OM_19880	-17.42	299	360	0.999554
miR-745-3p	OM_73306	-16.95	819	863	0.999913
miR-745-3p	OM_19879	-17.55	1	44	0.999827
miR-745-3p	OM_19879	-17.42	837	898	0.999714
miR-745-3p	OM_19863	-20.91	135	165	0.999889
[truncated: 105,815 more rows]

## Sheet: PITA
Table S8. Prediction of Ornithodoros moubata target mRNAs by each algorithm: seed2-8, miRanda,TargetSpy and PITA.
microRNA	mRNA	energy	targetStart	targetEnd
miR-206	OM_5539	-22.27	578	585
miR-206	OM_6658	-22.91	58	66
miR-206	OM_66017	-20.5	410	418
miR-206	OM_21580	-20.91	403	411
miR-206	OM_4992	-21.4	1542	1550
miR-206	OM_34213	-23.7	63	71
miR-206	OM_1534	-23.5	369	377
miR-206	OM_32878	-19	244	252
miR-206	OM_14039	-21.36	412	420
miR-206	OM_483	-19	1308	1316
miR-206	OM_21967	-20.3	290	298
miR-206	OM_47022	-20.5	276	282
miR-206	OM_26147	-22.5	53	61
miR-206	OM_26148	-22.5	53	61
miR-206	OM_6549	-20	406	414
miR-206	OM_6420	-23.7	465	472
miR-206	OM_1469	-20.8	971	979
miR-206	OM_9666	-20.9	75	83
miR-206	OM_14179	-20.8	878	886
miR-206	OM_10114	-22	156	164
miR-206	OM_989	-20.2	187	195
miR-206	OM_40410	-21.4	853	861
miR-206	OM_14408	-17.8	199	207
miR-206	OM_10072	-17.8	916	923
miR-206	OM_1754	-22.5	151	159
miR-206	OM_818	-21.8	818	824
miR-206	OM_40432	-26	243	251
miR-206	OM_66044	-16.8	1701	1709
miR-206	OM_73251	-17.7	549	556
miR-206	OM_6549	-18.81	754	760
miR-206	OM_35033	-22.11	337	344
miR-206	OM_73053	-20.3	31	39
miR-206	OM_49910	-17.61	76	83
miR-206	OM_1513	-17.61	76	83
miR-206	OM_9888	-19.6	390	398
miR-206	OM_71754	-17.5	33	41
miR-206	OM_77031	-18	120	128
miR-206	OM_21556	-22.4	280	288
miR-206	OM_21557	-22.4	372	380
miR-206	OM_10540	-18.9	833	840
miR-206	OM_22154	-20.8	36	42
miR-206	OM_60433	-19.4	208	216
miR-206	OM_21305	-21.8	491	499
miR-206	OM_39019	-21.8	579	587
miR-206	OM_5559	-19.9	181	187
miR-206	OM_14595	-19.1	54	62
miR-206	OM_21488	-18.75	103	110
miR-206	OM_26162	-18.75	344	351
miR-206	OM_1061	-20.3	394	401
miR-206	OM_1063	-20.3	394	401
miR-206	OM_72685	-20.4	62	70
miR-206	OM_71728	-20	53	61
miR-206	OM_874	-23	36	43
miR-206	OM_19769	-16.6	512	520
miR-206	OM_29931	-20.5	1215	1221
miR-206	OM_1516	-19.1	154	161
miR-206	OM_241	-18.23	1408	1416
miR-206	OM_10650	-17.4	216	223
miR-206	OM_15243	-19.2	34	42
miR-206	OM_22063	-19.8	421	429
miR-206	OM_34168	-16	23	30
miR-206	OM_72091	-18.4	788	796
miR-206	OM_51983	-19.1	426	433
miR-206	OM_10094	-19.7	189	197
miR-206	OM_9762	-18.93	187	195
miR-206	OM_10301	-19.2	543	551
miR-206	OM_33732	-19.2	103	111
miR-206	OM_15432	-21.8	1080	1087
miR-206	OM_19397	-21.8	923	930
miR-206	OM_2246	-17.13	942	950
miR-206	OM_21581	-18.4	459	467
miR-206	OM_21761	-19.86	86	94
miR-206	OM_25702	-18.2	155	162
miR-206	OM_72905	-18.2	285	292
miR-206	OM_77685	-18.5	211	218
miR-206	OM_78032	-18.2	285	292
miR-206	OM_18462	-18.8	357	365
miR-206	OM_18463	-18.8	357	365
miR-206	OM_5868	-20	292	300
miR-206	OM_60187	-17.1	767	775
miR-206	OM_2362	-20.5	882	889
miR-206	OM_2363	-20.5	882	889
miR-206	OM_6303	-16.3	156	164
miR-206	OM_45532	-17.61	37	44
miR-206	OM_5346	-17.2	485	491
miR-206	OM_238	-19.8	1625	1632
miR-206	OM_9839	-18.74	177	184
miR-206	OM_5671	-22.29	143	151
miR-206	OM_9572	-16.8	982	990
miR-206	OM_19462	-17.6	521	529
miR-206	OM_26177	-21.9	84	92
miR-206	OM_39486	-18	66	74
miR-206	OM_27450	-16.7	450	457
miR-206	OM_9983	-16.5	232	240
miR-206	OM_2055	-14.6	37	45
miR-206	OM_22540	-18.1	263	271
miR-206	OM_21131	-17.5	26	34
miR-206	OM_536	-16.9	50	58
miR-206	OM_66249	-16.5	267	275
miR-206	OM_21292	-20	531	539
miR-206	OM_13692	-17.7	22	30
miR-206	OM_49690	-20.8	51	58
miR-206	OM_73148	-18.7	485	493
miR-206	OM_2018	-18.3	1224	1232
miR-206	OM_348	-18.42	447	454
miR-206	OM_45107	-18.21	1031	1039
miR-206	OM_25749	-17.3	1006	1014
miR-206	OM_508	-18.9	29	37
miR-206	OM_40967	-18.1	211	219
miR-206	OM_71728	-16.8	46	52
miR-206	OM_14674	-19.1	891	899
miR-206	OM_34039	-14.4	811	817
miR-206	OM_389	-16.6	432	440
miR-206	OM_26421	-15.4	482	489
miR-206	OM_15478	-20.61	552	560
miR-206	OM_38291	-19.5	453	459
miR-206	OM_76609	-14.41	558	566
miR-206	OM_26170	-20.8	306	314
miR-206	OM_71691	-15.5	1505	1513
miR-206	OM_13803	-17.3	997	1005
miR-206	OM_9643	-20.09	727	735
miR-206	OM_2066	-17.01	116	122
miR-206	OM_9647	-20	266	274
miR-206	OM_19888	-19	534	542
miR-206	OM_33382	-21.11	140	148
miR-206	OM_38310	-21.11	141	149
miR-206	OM_39222	-18.2	323	331
miR-206	OM_5559	-15.5	1520	1528
miR-206	OM_77031	-18.8	94	102
miR-206	OM_37967	-19.9	188	195
miR-206	OM_37968	-19.9	188	195
miR-206	OM_2399	-20	329	337
miR-206	OM_40967	-14.9	93	101
miR-206	OM_14509	-18.3	714	722
miR-206	OM_40340	-18	348	356
miR-206	OM_78218	-14.5	53	61
miR-206	OM_5991	-21.51	308	316
miR-206	OM_30240	-20.6	660	666
miR-206	OM_6227	-20.3	801	807
miR-206	OM_1534	-18.5	380	388
miR-206	OM_32878	-19.52	159	167
miR-206	OM_483	-19.52	1223	1231
miR-206	OM_66026	-17.3	76	84
miR-206	OM_77565	-17.3	76	84
miR-206	OM_10202	-15.9	22	28
miR-206	OM_38988	-14.9	1363	1371
miR-206	OM_21500	-14.5	53	61
miR-206	OM_22067	-14.41	1254	1262
miR-206	OM_238	-19.8	1860	1867
miR-206	OM_32649	-12.9	613	621
miR-206	OM_1661	-21.8	387	395
miR-206	OM_21820	-17.4	352	360
miR-206	OM_9853	-19.7	59	67
miR-206	OM_5434	-18.2	681	688
miR-206	OM_6081	-19.7	223	231
miR-206	OM_66000	-15.2	167	175
miR-206	OM_19467	-17.1	1015	1021
miR-206	OM_33485	-16.4	305	312
miR-206	OM_4992	-15.1	1843	1850
miR-206	OM_30059	-17.1	242	249
miR-206	OM_33854	-19.55	1421	1429
miR-206	OM_33855	-19.55	1187	1195
miR-206	OM_206	-15.65	152	160
miR-206	OM_2399	-15.25	474	482
miR-206	OM_45554	-15.9	634	641
miR-206	OM_60433	-14.9	194	202
miR-206	OM_60409	-15.7	490	498
miR-206	OM_72818	-17.1	890	898
miR-206	OM_73053	-14.36	57	65
miR-206	OM_2362	-18.92	1094	1101
miR-206	OM_2363	-18.92	1094	1101
miR-206	OM_5687	-21.4	321	329
miR-206	OM_21581	-16	580	586
miR-206	OM_25542	-17.4	16	24
miR-206	OM_33342	-18	858	866
miR-206	OM_33735	-15.4	28	34
miR-206	OM_6287	-18.8	374	382
miR-206	OM_13573	-15.41	1362	1370
miR-206	OM_10303	-22.12	173	181
miR-206	OM_51983	-16.89	404	412
miR-206	OM_10671	-15.84	329	337
miR-206	OM_14700	-15.9	33	39
miR-206	OM_33216	-17	41	49
miR-206	OM_18462	-15.91	470	478
miR-206	OM_18463	-15.91	470	478
miR-206	OM_49528	-19.84	520	526
miR-206	OM_38268	-16.05	1232	1239
miR-206	OM_227	-17.22	456	463
miR-206	OM_25732	-18.6	860	868
miR-206	OM_6329	-15.7	156	164
miR-206	OM_14967	-16.5	532	539
miR-206	OM_77023	-16.5	193	200
miR-206	OM_19414	-19.5	345	353
miR-206	OM_38836	-19.8	556	563
miR-206	OM_60666	-13.6	17	25
miR-206	OM_891	-18.1	653	661
miR-206	OM_66026	-18.2	1337	1345
miR-206	OM_77565	-18.2	1337	1345
miR-206	OM_1786	-18.3	679	687
miR-206	OM_21194	-16	560	568
miR-206	OM_49609	-16.1	138	146
miR-206	OM_22592	-19.5	453	459
miR-206	OM_22593	-19.5	453	459
miR-206	OM_692	-16.03	541	547
miR-206	OM_10523	-17.5	25	33
miR-206	OM_38857	-20.9	526	534
miR-206	OM_27393	-21.8	760	768
miR-206	OM_14967	-15.6	322	330
miR-206	OM_22526	-15.25	175	182
miR-206	OM_60303	-18.4	39	47
miR-206	OM_21154	-17.2	266	274
miR-206	OM_71797	-18	335	342
miR-206	OM_2345	-16.5	514	521
miR-206	OM_60373	-18.3	113	120
miR-206	OM_27226	-18.2	541	547
miR-206	OM_490	-16	332	338
miR-206	OM_5775	-12.75	50	57
miR-206	OM_15432	-18.7	71	79
miR-206	OM_51983	-15.6	571	579
miR-206	OM_51984	-15.6	157	165
miR-206	OM_10306	-17.2	556	563
miR-206	OM_229	-16.47	198	206
miR-206	OM_199	-16.4	92	100
miR-206	OM_76885	-16.59	477	485
miR-206	OM_76886	-16.59	212	220
miR-206	OM_33280	-12	1777	1785
miR-206	OM_34039	-17	839	847
miR-206	OM_25682	-17.1	223	231
miR-206	OM_26391	-16	34	42
miR-206	OM_52627	-17.1	214	222
miR-206	OM_13600	-20.48	91	99
miR-206	OM_52689	-20.4	626	634
miR-206	OM_7166	-12.7	425	432
miR-206	OM_52228	-13.7	86	94
miR-206	OM_20714	-19.19	112	120
miR-206	OM_21472	-17.7	61	69
miR-206	OM_76792	-15.5	1222	1230
miR-206	OM_60457	-17.4	17	25
miR-206	OM_33280	-12.12	1772	1780
miR-206	OM_60288	-16.36	196	203
miR-206	OM_2262	-18.6	70	78
miR-206	OM_38631	-15.3	352	359
miR-206	OM_19617	-16.96	47	55
miR-206	OM_34039	-18.96	795	803
miR-206	OM_420	-15.8	87	93
miR-206	OM_10520	-17.25	290	297
miR-206	OM_13803	-13	39	47
miR-206	OM_15399	-16.5	52	59
miR-206	OM_20679	-17.4	270	278
miR-206	OM_6243	-18.3	136	143
miR-206	OM_10409	-15.1	240	248
miR-206	OM_26197	-15	173	181
miR-206	OM_1316	-12.93	1040	1048
miR-206	OM_1827	-19.9	453	461
miR-206	OM_6249	-16.9	232	239
miR-206	OM_38561	-14.8	223	229
miR-206	OM_1700	-15.29	32	39
miR-206	OM_29938	-14.85	415	423
miR-206	OM_26347	-18	410	418
miR-206	OM_71552	-18.4	664	672
miR-206	OM_7072	-19.69	214	222
miR-206	OM_160	-13.7	929	936
miR-206	OM_53267	-19.69	214	222
miR-206	OM_10666	-17.55	279	285
miR-206	OM_22148	-17.3	131	139
miR-206	OM_26559	-12.49	926	933
miR-206	OM_22686	-16.6	639	647
miR-206	OM_2399	-17.9	1408	1416
miR-206	OM_60373	-16.2	137	144
miR-206	OM_78220	-15.82	1061	1069
miR-206	OM_49666	-19.1	243	250
miR-206	OM_7042	-20.45	1773	1781
miR-206	OM_13573	-16.45	388	396
miR-206	OM_18567	-16.55	576	584
miR-206	OM_38268	-16	690	698
miR-206	OM_5702	-17.5	820	828
miR-206	OM_46347	-15.2	609	615
miR-206	OM_10409	-17.4	1435	1442
miR-206	OM_52984	-15.4	215	222
miR-206	OM_72052	-13.4	861	869
miR-206	OM_6678	-14.3	527	535
miR-206	OM_13532	-13.56	49	57
miR-206	OM_34039	-12.7	814	822
miR-206	OM_13657	-17.7	996	1004
miR-206	OM_5440	-13.5	1120	1128
miR-206	OM_10009	-17.2	88	94
miR-206	OM_1365	-15.42	497	504
miR-206	OM_66024	-18.6	24	32
miR-206	OM_5263	-16.7	999	1007
miR-206	OM_73053	-13.23	65	72
miR-206	OM_66026	-11.1	748	756
miR-206	OM_77565	-11.1	748	756
miR-206	OM_10612	-18.86	192	200
miR-206	OM_21126	-17.6	400	408
miR-206	OM_26372	-15.25	1063	1071
miR-206	OM_19531	-17.69	755	763
miR-206	OM_10134	-15.5	1213	1221
miR-206	OM_1525	-14.6	22	30
miR-206	OM_15329	-15.3	35	42
miR-206	OM_5562	-13.41	194	202
miR-206	OM_2388	-17.9	33	41
miR-206	OM_39485	-18	94	102
miR-206	OM_71462	-15.86	226	233
miR-206	OM_22486	-17.4	191	199
miR-206	OM_347	-17.1	724	731
miR-206	OM_65796	-17.4	114	122
miR-206	OM_7166	-18.2	195	202
miR-206	OM_9853	-13.3	69	77
miR-206	OM_483	-16.75	707	715
miR-206	OM_60666	-12.1	94	102
miR-206	OM_830	-13.7	212	219
miR-206	OM_1610	-17	603	609
miR-206	OM_26249	-11.7	441	449
miR-206	OM_49720	-15.32	352	359
miR-206	OM_595	-18.5	78	85
miR-206	OM_77378	-14.42	224	232
miR-206	OM_72218	-16.41	244	252
miR-206	OM_751	-18.3	1698	1706
miR-206	OM_4988	-17.79	1166	1174
miR-206	OM_21294	-18.6	228	236
miR-206	OM_959	-13.65	524	532
miR-206	OM_14478	-16.3	1219	1227
miR-206	OM_38561	-14.4	236	244
miR-206	OM_72126	-15.3	18	25
miR-206	OM_10144	-18.7	115	123
miR-206	OM_21556	-17.7	290	298
miR-206	OM_21557	-17.7	382	390
miR-206	OM_34039	-15.5	844	852
miR-206	OM_2195	-14.8	98	106
miR-206	OM_10490	-12.8	125	133
miR-206	OM_1058	-15.4	448	455
miR-206	OM_49618	-14.7	51	58
miR-206	OM_53122	-15.4	75	83
miR-206	OM_751	-16.3	1633	1640
miR-206	OM_22117	-12.5	255	263
miR-206	OM_5783	-13.34	266	273
miR-206	OM_6462	-14.6	100	108
miR-206	OM_25542	-17.01	35	43
miR-206	OM_946	-13.2	212	220
miR-206	OM_13540	-15.1	349	357
miR-206	OM_27462	-18.2	159	167
miR-206	OM_338	-12.93	759	767
miR-206	OM_9827	-17	128	135
miR-206	OM_15167	-21.7	568	576
miR-206	OM_9821	-17.91	41	49
miR-206	OM_60322	-17.1	93	100
miR-206	OM_284	-16.6	268	276
miR-206	OM_45732	-12.6	306	314
miR-206	OM_45736	-12.6	306	314
miR-206	OM_45961	-15.8	1322	1330
miR-206	OM_45962	-15.8	1322	1330
miR-206	OM_45963	-15.8	1626	1634
miR-206	OM_1061	-18.52	322	328
miR-206	OM_1063	-18.52	322	328
miR-206	OM_1188	-16.82	541	549
miR-206	OM_1189	-16.82	541	549
miR-206	OM_1190	-16.82	541	549
miR-206	OM_21227	-16.82	782	790
miR-206	OM_49998	-17.8	299	307
miR-206	OM_49999	-17.8	354	362
miR-206	OM_60119	-17.8	239	247
miR-206	OM_6277	-12.3	401	407
miR-206	OM_5334	-18	35	43
miR-206	OM_10274	-16.1	338	346
miR-206	OM_10491	-15.64	944	952
miR-206	OM_13780	-15.24	339	346
miR-206	OM_19350	-14.5	16	23
miR-206	OM_348	-16.7	1293	1301
miR-206	OM_37959	-18	610	618
miR-206	OM_915	-13.2	116	124
miR-206	OM_38503	-18	283	290
miR-206	OM_49720	-16.4	209	217
miR-206	OM_9738	-17.4	427	435
miR-206	OM_284	-13.02	105	113
miR-206	OM_46592	-18.7	220	228
miR-206	OM_60429	-16	814	822
miR-206	OM_27305	-15.5	1298	1306
miR-206	OM_49687	-14.2	628	636
miR-206	OM_6121	-14.5	1365	1373
miR-206	OM_73310	-17.1	1343	1350
miR-206	OM_22540	-13.7	255	263
miR-206	OM_33382	-14.69	191	199
miR-206	OM_38310	-14.69	192	200
miR-206	OM_1252	-13.5	169	177
miR-206	OM_27337	-20.1	689	696
miR-206	OM_5493	-20.1	623	630
miR-206	OM_9576	-11.66	407	415
miR-206	OM_1265	-13.6	813	821
miR-206	OM_73090	-15.2	85	92
miR-206	OM_397	-18.5	105	112
miR-206	OM_6389	-17.7	1529	1537
miR-206	OM_21160	-15.27	318	326
miR-206	OM_21161	-15.27	432	440
miR-206	OM_37878	-18.1	35	43
miR-206	OM_11161	-16.24	1362	1370
miR-206	OM_1545	-15.75	551	559
miR-206	OM_10274	-15.71	325	333
miR-206	OM_5372	-17.96	244	251
miR-206	OM_14053	-13.2	108	116
miR-206	OM_9939	-14.5	1122	1130
miR-206	OM_38713	-14.8	120	128
miR-206	OM_77239	-17.27	92	100
miR-206	OM_20668	-14.85	591	597
miR-206	OM_6132	-15.4	190	198
miR-206	OM_6392	-15.2	448	456
miR-206	OM_72343	-13.9	1109	1115
miR-206	OM_830	-15.6	86	94
miR-206	OM_837	-16.3	1449	1455
miR-206	OM_838	-16.3	1503	1509
miR-206	OM_839	-16.3	1503	1509
miR-206	OM_21761	-14.7	714	722
miR-206	OM_808	-15	724	731
miR-206	OM_1879	-12.8	34	42
miR-206	OM_21344	-16.1	169	176
miR-206	OM_54222	-17.12	641	648
miR-206	OM_15496	-18.67	242	250
miR-206	OM_10009	-17.1	50	57
miR-206	OM_1823	-12.6	26	34
miR-206	OM_73096	-14.74	137	144
miR-206	OM_1200	-19.6	201	209
miR-206	OM_9860	-17.7	428	436
miR-206	OM_11193	-16.1	27	35
miR-206	OM_5234	-15.4	1177	1185
miR-206	OM_1365	-16.4	365	373
miR-206	OM_9823	-16.6	226	234
miR-206	OM_483	-17.7	1003	1011
miR-206	OM_26101	-16.12	420	428
miR-206	OM_30006	-16.12	128	136
miR-206	OM_794	-16.8	260	266
miR-206	OM_537	-16.9	318	326
miR-206	OM_46037	-19.2	325	332
miR-206	OM_10047	-13.79	125	132
miR-206	OM_19494	-18.94	950	957
miR-206	OM_49657	-21.2	1621	1629
miR-206	OM_21894	-16.93	482	489
miR-206	OM_5361	-16.3	43	50
miR-206	OM_39429	-15.65	188	196
miR-206	OM_5969	-13.43	722	730
miR-206	OM_60288	-12.58	202	210
miR-206	OM_9875	-17.9	119	127
miR-206	OM_19305	-10.7	262	270
miR-206	OM_19364	-14.7	256	262
miR-206	OM_33579	-12.8	662	670
miR-206	OM_34039	-11.6	800	808
miR-206	OM_53088	-11.96	81	89
miR-206	OM_98	-12.53	30	38
miR-206	OM_52439	-12	690	698
miR-206	OM_1232	-14	821	828
miR-206	OM_72343	-14.4	1118	1124
miR-206	OM_14700	-14.79	664	672
miR-206	OM_2050	-15.4	279	286
miR-206	OM_11185	-19	91	99
miR-206	OM_284	-16.33	350	358
miR-206	OM_13540	-13.8	37	44
miR-206	OM_72841	-15.3	1642	1650
miR-206	OM_21761	-16.12	680	688
miR-206	OM_34070	-16.9	261	268
miR-206	OM_6277	-15.73	1304	1311
miR-206	OM_78067	-15.7	141	149
miR-206	OM_998	-15.2	556	564
miR-206	OM_5984	-14.79	335	343
miR-206	OM_17966	-21.7	373	379
miR-206	OM_46358	-18	262	268
miR-206	OM_1637	-16.3	1146	1153
miR-206	OM_5264	-14.9	42	48
miR-206	OM_18466	-17.74	196	204
miR-206	OM_49987	-13.8	89	96
miR-206	OM_10380	-15.19	511	518
miR-206	OM_71602	-18.83	1632	1640
miR-206	OM_5868	-13.9	94	102
miR-206	OM_72052	-18.31	910	918
miR-206	OM_5924	-20.8	1689	1697
miR-206	OM_1797	-11.3	166	174
miR-206	OM_25962	-15.45	576	582
miR-206	OM_52315	-15.4	42	49
miR-206	OM_5373	-16.5	975	982
miR-206	OM_72001	-16.2	566	574
miR-206	OM_73251	-16.2	200	208
miR-206	OM_14915	-20.8	250	258
miR-206	OM_49874	-17.5	1765	1773
miR-206	OM_45863	-17.6	53	59
miR-206	OM_18567	-13.7	1534	1541
miR-206	OM_66017	-15.7	393	400
miR-206	OM_10301	-15	445	452
miR-206	OM_10519	-11.7	532	540
miR-206	OM_6549	-15.13	738	745
miR-206	OM_10612	-16.5	1024	1032
miR-206	OM_27127	-11.5	29	37
miR-206	OM_1525	-13.3	54	62
miR-206	OM_72218	-16.41	167	175
miR-206	OM_21272	-14.32	120	128
miR-206	OM_60261	-13.9	566	574
miR-206	OM_1882	-13.16	395	403
miR-206	OM_1130	-19.2	211	219
miR-206	OM_1454	-13.8	275	281
miR-206	OM_5939	-14.7	1628	1635
miR-206	OM_1470	-14	131	139
miR-206	OM_45107	-14.33	1485	1493
miR-206	OM_45468	-14	78	86
miR-206	OM_20984	-12.7	49	57
miR-206	OM_53534	-15.09	68	76
miR-206	OM_2305	-15	302	310
miR-206	OM_26639	-18.3	301	309
miR-206	OM_5346	-17.9	838	846
miR-206	OM_72128	-15.85	532	540
miR-206	OM_1624	-17.3	431	437
miR-206	OM_2246	-14.16	918	925
miR-206	OM_26393	-14.8	493	501
miR-206	OM_21857	-20.3	75	83
miR-206	OM_22686	-14.7	41	49
miR-206	OM_30134	-11.7	706	714
miR-206	OM_52446	-14.56	837	845
miR-206	OM_13780	-12.1	19	27
miR-206	OM_19240	-17.7	320	328
miR-206	OM_21267	-14.8	1316	1324
miR-206	OM_21268	-14.8	1316	1324
miR-206	OM_27462	-17.4	171	179
miR-206	OM_1765	-17.2	472	478
miR-206	OM_6140	-14.66	257	265
miR-206	OM_73106	-14.65	250	258
miR-206	OM_1069	-18.91	717	725
miR-206	OM_52442	-18.91	717	725
miR-206	OM_10617	-20.7	82	88
miR-206	OM_33318	-13.2	1205	1213
miR-206	OM_2356	-16.06	494	500
miR-206	OM_34039	-17.32	1165	1172
miR-206	OM_37563	-15.1	734	741
miR-206	OM_38988	-15.4	1408	1416
miR-206	OM_15126	-12.4	233	240
miR-206	OM_5263	-13.5	1503	1511
miR-206	OM_5335	-16.1	588	596
miR-206	OM_988	-12.4	233	240
miR-206	OM_2159	-14.15	296	304
miR-206	OM_1682	-17	1126	1134
miR-206	OM_18929	-11.6	931	939
miR-206	OM_19879	-16	821	829
miR-206	OM_19880	-16	283	291
miR-206	OM_21715	-9.5	913	921
miR-206	OM_1148	-17.8	559	567
miR-206	OM_2372	-16.9	398	405
miR-206	OM_72676	-17.1	481	487
miR-206	OM_937	-13.63	879	887
miR-206	OM_19657	-12.63	734	742
miR-206	OM_21984	-15.9	1125	1131
miR-206	OM_52984	-12.7	855	863
miR-206	OM_72826	-17.84	120	128
miR-206	OM_22002	-16	45	52
miR-206	OM_5666	-13.53	71	79
miR-206	OM_2055	-13.52	202	210
miR-206	OM_5562	-15.8	1033	1041
miR-206	OM_60593	-13.7	26	34
miR-206	OM_6189	-14.7	839	846
miR-206	OM_14467	-18.9	115	123
miR-206	OM_22050	-12.8	273	281
miR-206	OM_72052	-14.1	478	484
miR-206	OM_19493	-19.4	1403	1411
miR-206	OM_9643	-17.09	92	99
miR-206	OM_22100	-12	129	137
miR-206	OM_348	-11.4	877	885
miR-206	OM_53142	-15.1	1198	1205
miR-206	OM_60262	-13.6	67	75
miR-206	OM_21275	-16.1	745	753
miR-206	OM_26153	-17.41	90	98
miR-206	OM_5290	-12.86	1408	1416
miR-206	OM_60862	-15.24	668	676
miR-206	OM_19548	-14.5	224	230
miR-206	OM_19665	-18.7	1119	1126
miR-206	OM_14696	-13.9	825	833
miR-206	OM_9839	-15.9	163	171
miR-206	OM_1321	-11.4	36	44
miR-206	OM_10650	-15.4	1309	1317
miR-206	OM_1451	-16.7	389	396
miR-206	OM_15423	-15	551	558
miR-206	OM_9659	-14.61	526	534
miR-206	OM_66017	-14.9	803	811
miR-206	OM_71609	-16.8	218	226
miR-206	OM_72043	-15.5	774	782
miR-206	OM_14681	-14.7	212	219
miR-206	OM_33280	-11.5	1767	1775
miR-206	OM_1581	-13.06	886	894
miR-206	OM_5346	-14.5	875	882
miR-206	OM_931	-16.2	760	768
miR-206	OM_14681	-17.5	392	399
miR-206	OM_18476	-14.31	343	349
miR-206	OM_1883	-17.5	29	37
miR-206	OM_19493	-10.8	1280	1288
miR-206	OM_33854	-13.91	1256	1262
miR-206	OM_33855	-13.91	1022	1028
miR-206	OM_73306	-15.7	796	802
miR-206	OM_10572	-18.19	1713	1720
miR-206	OM_6076	-13.53	336	344
miR-206	OM_10668	-15.6	93	101
miR-206	OM_30240	-16.2	633	640
miR-206	OM_32664	-14.75	110	118
miR-206	OM_21375	-17.11	159	167
miR-206	OM_5215	-12.1	446	454
miR-206	OM_52887	-13.9	1036	1044
miR-206	OM_73053	-12.6	161	169
miR-206	OM_73310	-14.6	595	601
miR-206	OM_38469	-14.65	1477	1485
miR-206	OM_53157	-14.82	1123	1131
miR-206	OM_5868	-14.31	71	79
miR-206	OM_72218	-14.9	34	42
miR-206	OM_6107	-16.02	1090	1096
miR-206	OM_6191	-15.59	35	43
miR-206	OM_49837	-16	138	146
miR-206	OM_18637	-13.18	304	311
miR-206	OM_46347	-18.5	949	957
miR-206	OM_30134	-12.8	896	903
miR-206	OM_793	-17.13	381	389
miR-206	OM_10072	-17.2	904	912
miR-206	OM_21728	-15.5	296	304
miR-206	OM_37887	-15.2	29	36
miR-206	OM_1359	-19.18	85	93
miR-206	OM_19638	-18.4	337	345
miR-206	OM_39241	-13.5	84	92
miR-206	OM_5948	-16.3	1566	1574
miR-206	OM_27440	-15.8	169	177
miR-206	OM_1362	-15.6	265	272
miR-206	OM_19430	-9.9	457	465
miR-206	OM_6691	-16.4	167	175
miR-206	OM_76885	-12.5	89	97
miR-206	OM_1879	-12.23	927	935
miR-206	OM_5347	-16.2	125	131
miR-206	OM_73306	-15.37	410	417
miR-206	OM_10074	-16.8	489	497
miR-206	OM_15086	-20.8	744	750
miR-206	OM_5215	-12	441	449
miR-206	OM_5263	-14.91	1079	1087
miR-206	OM_6498	-13.8	184	192
miR-206	OM_14179	-15.4	274	282
miR-206	OM_21728	-11.6	701	708
miR-206	OM_5798	-13.4	403	411
miR-206	OM_5799	-13.4	403	411
miR-206	OM_1610	-21.4	77	83
miR-206	OM_6287	-11.51	652	658
miR-206	OM_9714	-17.27	315	323
miR-206	OM_20747	-18.6	40	48
miR-206	OM_5539	-16.01	1045	1051
miR-206	OM_5781	-18.59	340	346
miR-206	OM_7176	-15.6	317	325
miR-206	OM_1288	-16	115	121
miR-206	OM_21156	-14.79	201	207
miR-206	OM_5407	-15.5	393	401
miR-206	OM_38988	-11.5	366	373
miR-206	OM_44601	-15.7	88	95
miR-206	OM_20984	-13.53	1046	1054
miR-206	OM_5373	-15.3	540	548
miR-206	OM_26231	-18.6	124	132
miR-206	OM_60717	-16.03	287	293
miR-206	OM_510	-15.79	925	932
miR-206	OM_19769	-15.9	430	436
miR-206	OM_71691	-20.8	1692	1700
miR-206	OM_2156	-13.7	415	423
miR-206	OM_44776	-15	295	302
miR-206	OM_6107	-18.4	1316	1324
miR-206	OM_696	-15.14	516	524
miR-206	OM_18400	-16.5	265	273
miR-206	OM_18927	-18.5	69	77
miR-206	OM_65364	-16.5	189	197
miR-206	OM_937	-12.59	212	220
miR-206	OM_22067	-13.45	1249	1257
miR-206	OM_5342	-13.4	556	564
miR-206	OM_5767	-13.6	402	410
miR-206	OM_6066	-13.9	1075	1081
miR-206	OM_40432	-14.75	260	268
miR-206	OM_20686	-13.8	106	114
miR-206	OM_20687	-13.8	106	114
miR-206	OM_21237	-12.6	20	28
miR-206	OM_51888	-11.7	107	115
miR-206	OM_77766	-12.6	20	28
miR-206	OM_9602	-12.35	103	111
miR-206	OM_10582	-14.4	60	67
miR-206	OM_15109	-10.75	102	109
miR-206	OM_1316	-9.53	1045	1053
miR-206	OM_19607	-10.8	1144	1151
miR-206	OM_33579	-15.2	526	533
miR-206	OM_39290	-19.26	136	144
miR-206	OM_66208	-12.5	353	359
miR-206	OM_9830	-16.2	337	345
miR-206	OM_29988	-17.09	202	210
miR-206	OM_14637	-19.9	29	37
miR-206	OM_49837	-16.7	681	688
miR-206	OM_49870	-15.85	144	150
miR-206	OM_1058	-15.71	690	696
miR-206	OM_33267	-12.3	271	279
miR-206	OM_347	-13.6	271	279
miR-206	OM_77354	-13.7	987	995
miR-206	OM_10191	-10.04	101	109
miR-206	OM_1751	-16.55	311	317
miR-206	OM_39050	-11	216	224
miR-206	OM_27522	-17.1	431	439
miR-206	OM_33635	-15.1	49	57
miR-206	OM_6483	-13.45	343	351
miR-206	OM_77431	-13.15	345	353
miR-206	OM_2187	-14.1	115	123
miR-206	OM_26372	-15.56	1554	1561
miR-206	OM_7008	-15	1321	1329
miR-206	OM_6336	-10.95	440	447
miR-206	OM_10405	-14.4	244	252
miR-206	OM_14967	-11.25	356	364
miR-206	OM_9853	-14.01	219	227
miR-206	OM_998	-16.3	1046	1053
miR-206	OM_1069	-12.9	1011	1019
miR-206	OM_14595	-14.5	67	75
miR-206	OM_66026	-12.3	106	114
miR-206	OM_77431	-17.03	399	407
miR-206	OM_77565	-12.3	106	114
miR-206	OM_14793	-16.4	277	285
miR-206	OM_1879	-13.17	315	323
miR-206	OM_6070	-14.54	39	46
miR-206	OM_7080	-10.2	199	207
miR-206	OM_72995	-12.95	95	103
miR-206	OM_1261	-18.7	855	863
miR-206	OM_417	-15.92	150	158
miR-206	OM_891	-14.6	643	651
miR-206	OM_178	-12.6	342	350
miR-206	OM_39222	-14.31	288	294
miR-206	OM_10632	-11.3	164	172
miR-206	OM_27256	-10.89	933	941
miR-206	OM_71663	-16.3	42	50
miR-206	OM_33280	-21.7	125	133
miR-206	OM_33709	-14.7	212	218
miR-206	OM_38533	-11.2	94	102
miR-206	OM_5437	-9.55	230	238
miR-206	OM_22367	-13.31	650	657
miR-206	OM_5346	-16.1	829	836
miR-206	OM_6492	-12.7	63	71
miR-206	OM_71684	-12.4	35	43
miR-206	OM_13803	-11.4	484	492
miR-206	OM_19851	-16.6	25	33
miR-206	OM_38677	-14.71	299	307
miR-206	OM_52439	-10.1	131	139
miR-206	OM_2156	-15.3	518	526
miR-206	OM_21754	-14.94	1296	1304
miR-206	OM_49874	-13	934	942
miR-206	OM_19760	-16.5	723	731
miR-206	OM_2148	-18.94	68	75
miR-206	OM_34018	-12.2	1132	1140
miR-206	OM_10603	-17.5	120	127
miR-206	OM_19689	-11.3	256	263
miR-206	OM_19661	-16.3	657	664
miR-206	OM_71616	-11.4	105	113
miR-206	OM_2386	-15.5	774	782
miR-206	OM_6191	-11.9	909	917
miR-206	OM_64830	-12.1	566	574
miR-206	OM_4963	-10.7	44	52
miR-206	OM_25509	-11.5	406	414
miR-206	OM_5948	-12.3	1505	1512
miR-206	OM_73176	-9.53	551	559
miR-206	OM_792	-12.9	723	731
miR-206	OM_6102	-15.2	791	799
miR-206	OM_14395	-13.01	108	116
miR-206	OM_72847	-14.8	35	43
miR-206	OM_19839	-15.4	305	313
miR-206	OM_52533	-12.3	628	635
miR-206	OM_53142	-12.55	427	435
miR-206	OM_1748	-13.74	157	165
miR-206	OM_5949	-12.4	108	116
miR-206	OM_77403	-14.6	472	480
miR-206	OM_1517	-16.1	37	45
miR-206	OM_38204	-17.1	365	373
miR-206	OM_446	-11.91	81	89
miR-206	OM_33761	-19.3	67	73
miR-206	OM_9636	-20	178	186
miR-206	OM_10072	-20.05	948	956
miR-206	OM_1265	-16.6	440	447
miR-206	OM_37603	-11.87	955	963
miR-206	OM_45799	-18.23	138	146
miR-206	OM_6678	-16.2	694	702
miR-206	OM_19487	-18.1	840	848
miR-206	OM_19521	-15.63	47	55
miR-206	OM_1610	-11.77	621	629
miR-206	OM_2305	-16.09	578	586
miR-206	OM_26249	-9.8	436	444
miR-206	OM_702	-11.9	135	142
miR-206	OM_41315	-18.3	847	855
miR-206	OM_5715	-14.7	125	133
miR-206	OM_1220	-14.4	530	537
miR-206	OM_21445	-14.4	324	331
miR-206	OM_10095	-13.6	59	67
miR-206	OM_1239	-12.5	45	53
miR-206	OM_33342	-18.04	1050	1057
miR-206	OM_6484	-15.2	777	785
miR-206	OM_13803	-11.32	1046	1054
miR-206	OM_1528	-13.8	538	546
miR-206	OM_1442	-15.25	405	413
miR-206	OM_32733	-15.8	244	252
miR-206	OM_783	-13.4	227	235
miR-206	OM_10652	-15.6	605	612
miR-206	OM_26463	-15.7	86	93
miR-206	OM_38437	-14.98	634	642
miR-206	OM_1129	-12.4	355	362
miR-206	OM_1786	-16.3	819	827
miR-206	OM_19743	-13.4	211	219
miR-206	OM_2018	-14.55	1275	1281
miR-206	OM_2161	-13.3	1304	1310
miR-206	OM_29938	-13.9	189	196
miR-206	OM_46037	-13.6	428	436
miR-206	OM_9875	-11.7	419	427
miR-206	OM_1624	-13.3	653	660
miR-206	OM_22201	-14.45	55	63
miR-206	OM_33633	-13.67	71	79
miR-206	OM_47022	-13.4	167	175
miR-206	OM_5415	-12.68	270	278
miR-206	OM_5417	-12.68	270	278
miR-206	OM_15038	-14.3	522	529
miR-206	OM_18593	-16.4	453	459
miR-206	OM_21172	-14.5	1209	1217
miR-206	OM_1671	-13	53	60
miR-206	OM_27243	-15.3	68	76
miR-206	OM_33742	-16.2	37	45
miR-206	OM_4992	-12.7	118	124
miR-206	OM_14595	-13.81	984	991
miR-206	OM_5774	-15.73	111	118
miR-206	OM_6556	-12.5	1418	1426
miR-206	OM_71454	-13.65	253	261
miR-206	OM_45733	-12.6	45	53
miR-206	OM_34319	-11.5	209	217
miR-206	OM_73190	-12.4	421	429
miR-206	OM_10026	-16.96	424	432
miR-206	OM_19687	-15.6	28	36
miR-206	OM_20679	-14.3	553	560
miR-206	OM_13511	-14.5	165	171
miR-206	OM_30094	-16.7	72	80
miR-206	OM_33707	-12.83	1100	1108
miR-206	OM_1610	-17.11	594	601
miR-206	OM_21967	-13.2	376	384
miR-206	OM_6011	-17.59	467	475
miR-206	OM_72092	-15.54	929	935
miR-206	OM_76609	-8.81	428	436
miR-206	OM_78058	-12.1	305	313
miR-206	OM_72826	-12.6	158	165
miR-206	OM_1879	-14.04	886	893
miR-206	OM_2147	-18.94	957	964
miR-206	OM_22067	-11.9	692	700
miR-206	OM_22119	-13.43	528	536
miR-206	OM_38958	-14.53	63	70
miR-206	OM_60066	-16	186	194
miR-206	OM_9875	-14.15	254	261
miR-206	OM_11023	-10.6	259	267
miR-206	OM_38776	-15.65	58	66
miR-206	OM_52312	-14.32	401	409
miR-206	OM_52617	-14.73	1678	1685
miR-206	OM_60069	-10.6	259	267
miR-206	OM_72866	-16.06	495	501
miR-206	OM_5702	-12.81	1701	1709
miR-206	OM_5868	-15.2	165	172
miR-206	OM_21761	-13.41	368	376
miR-206	OM_30272	-15.1	894	901
miR-206	OM_57679	-13.8	250	258
miR-206	OM_10055	-14.8	681	689
miR-206	OM_22540	-17.7	92	100
miR-206	OM_5760	-11.4	25	33
miR-206	OM_6515	-14.99	843	851
miR-206	OM_21160	-17.17	1299	1306
miR-206	OM_21161	-17.17	1413	1420
miR-206	OM_52815	-15.95	888	895
miR-206	OM_52816	-15.95	644	651
miR-206	OM_5335	-18	1125	1133
miR-206	OM_14088	-12.1	167	175
miR-206	OM_18426	-14	46	54
miR-206	OM_19240	-12.62	1122	1128
miR-206	OM_45107	-16.12	702	709
miR-206	OM_7159	-12.6	101	109
miR-206	OM_72086	-15.6	1456	1463
miR-206	OM_6135	-14.53	517	525
miR-206	OM_785	-17.8	390	396
miR-206	OM_786	-17.8	390	396
miR-206	OM_853	-16.46	309	317
miR-206	OM_10312	-15.41	687	695
miR-206	OM_38503	-14.8	148	155
miR-206	OM_7092	-12.4	21	29
miR-206	OM_72312	-12.4	447	455
miR-206	OM_1315	-13.54	117	125
miR-206	OM_30093	-16.7	550	558
miR-206	OM_2246	-9.7	887	894
miR-206	OM_10181	-15.9	262	270
miR-206	OM_14685	-11.4	91	99
miR-206	OM_9844	-16.5	1302	1310
miR-206	OM_1288	-15.3	313	321
miR-206	OM_15423	-10.58	76	84
miR-206	OM_19536	-16.2	34	41
miR-206	OM_22367	-16.5	183	190
miR-206	OM_7042	-19.89	443	450
miR-206	OM_13678	-13.2	642	650
miR-206	OM_19791	-15.7	187	195
miR-206	OM_19792	-15.7	187	195
miR-206	OM_37808	-19	52	60
miR-206	OM_73096	-13.7	316	324
miR-206	OM_10057	-15.1	192	198
miR-206	OM_60014	-12.46	103	111
miR-206	OM_61320	-11.5	559	567
miR-206	OM_7042	-14.7	1584	1591
miR-206	OM_13678	-15.6	691	699
miR-206	OM_14686	-15.53	726	734
miR-206	OM_38958	-13.3	39	47
miR-206	OM_551	-11.21	166	172
miR-206	OM_6579	-14.7	118	125
miR-206	OM_1338	-15	740	748
miR-206	OM_21332	-14.4	415	422
miR-206	OM_6549	-17.92	29	35
miR-206	OM_1232	-12.6	1091	1099
miR-206	OM_672	-15.86	747	755
miR-206	OM_1682	-17.4	513	521
miR-206	OM_22067	-16.49	1367	1375
miR-206	OM_14700	-12.8	22	28
miR-206	OM_21375	-13.8	339	347
miR-206	OM_19488	-19.06	416	424
miR-206	OM_34145	-15.2	124	131
miR-206	OM_9736	-13.8	563	571
miR-206	OM_11093	-9.9	182	190
miR-206	OM_44776	-15.5	455	462
miR-206	OM_53267	-17.4	166	174
miR-206	OM_5679	-12.3	56	63
miR-206	OM_9984	-12.1	1643	1651
miR-206	OM_60417	-16.19	236	244
miR-206	OM_7131	-12.1	59	67
miR-206	OM_1457	-10.7	430	438
miR-206	OM_6389	-12.7	837	845
miR-206	OM_798	-15.1	192	200
miR-206	OM_19629	-11.3	25	33
miR-206	OM_21968	-12.9	22	29
miR-206	OM_5402	-15	404	411
miR-206	OM_7072	-17.4	166	174
miR-206	OM_33814	-14.6	556	564
miR-206	OM_49745	-13.39	406	412
miR-206	OM_5552	-15.2	448	456
miR-206	OM_731	-12.3	406	413
miR-206	OM_78000	-11.45	659	667
miR-206	OM_13803	-12.51	716	723
miR-206	OM_22067	-13.13	866	874
miR-206	OM_34645	-12.8	507	515
miR-206	OM_49652	-13.13	866	874
miR-206	OM_5832	-12.6	370	378
miR-206	OM_5882	-16.1	1616	1622
miR-206	OM_1069	-12.3	168	175
miR-206	OM_25674	-13.6	285	293
miR-206	OM_52442	-12.3	168	175
miR-206	OM_19451	-11.32	96	104
miR-206	OM_21686	-13.4	245	251
miR-206	OM_27393	-14.9	83	91
miR-206	OM_5326	-10.94	1518	1525
miR-206	OM_21160	-12.71	1334	1341
miR-206	OM_21161	-12.71	1448	1455
miR-206	OM_22008	-15.7	154	161
miR-206	OM_229	-12.5	229	237
miR-206	OM_34213	-14.8	91	99
miR-206	OM_5361	-13.1	51	59
miR-206	OM_5559	-16.85	1052	1060
miR-206	OM_5593	-12	158	165
miR-206	OM_21332	-10.23	1332	1340
miR-206	OM_64830	-15.7	652	659
miR-206	OM_1370	-18.27	1145	1151
miR-206	OM_1372	-18.27	206	212
miR-206	OM_21696	-12.93	115	123
miR-206	OM_45699	-15.1	47	55
miR-206	OM_72863	-12.1	1006	1014
miR-206	OM_14512	-11.8	461	469
miR-206	OM_78000	-10.54	447	455
miR-206	OM_1069	-16.5	1638	1646
miR-206	OM_1786	-12.4	1145	1153
miR-206	OM_199	-12.5	80	87
miR-206	OM_21686	-14.2	261	269
miR-206	OM_27243	-14.3	63	71
miR-206	OM_66208	-12.25	295	303
miR-206	OM_72393	-14.3	527	535
miR-206	OM_14477	-10.12	67	75
miR-206	OM_1588	-19.3	415	421
miR-206	OM_52689	-15	635	643
miR-206	OM_54108	-14.31	643	649
miR-206	OM_5429	-14.95	449	456
miR-206	OM_2144	-11.2	250	258
miR-206	OM_27316	-14.3	140	148
miR-206	OM_72676	-13.2	222	230
miR-206	OM_72683	-14.3	200	208
miR-206	OM_924	-14.3	708	716
miR-206	OM_438	-12.2	166	174
miR-206	OM_72817	-13.22	54	61
miR-206	OM_10380	-12.1	385	393
miR-206	OM_6277	-8.9	1545	1553
miR-206	OM_64414	-13.2	180	186
miR-206	OM_77294	-14.6	307	314
miR-206	OM_1555	-16.6	163	170
miR-206	OM_17974	-13.9	178	185
miR-206	OM_61189	-14.8	93	100
miR-206	OM_14088	-14.9	662	670
miR-206	OM_9839	-10.7	254	262
miR-206	OM_21294	-17.9	171	178
miR-206	OM_45217	-12.6	44	52
miR-206	OM_72995	-13.9	637	644
miR-206	OM_160	-16.9	898	906
miR-206	OM_1661	-13.4	552	560
miR-206	OM_10118	-12.7	67	75
miR-206	OM_5215	-12.1	291	299
miR-206	OM_6156	-13.2	768	776
miR-206	OM_6469	-15.3	531	537
miR-206	OM_66249	-11.3	949	957
miR-206	OM_1566	-14.7	21	29
miR-206	OM_76890	-16.59	214	221
miR-206	OM_1490	-13.1	1044	1052
miR-206	OM_26249	-15.1	274	281
miR-206	OM_34258	-19.3	365	373
miR-206	OM_6465	-13.1	251	259
miR-206	OM_22097	-12.13	1155	1163
miR-206	OM_34118	-15.55	182	188
miR-206	OM_733	-15.66	509	517
miR-206	OM_2330	-18.5	96	104
miR-206	OM_1545	-15	567	575
miR-206	OM_5372	-15.4	113	119
miR-206	OM_792	-10.2	634	642
miR-206	OM_1700	-15.09	417	425
miR-206	OM_4963	-17.1	591	598
miR-206	OM_6373	-15.3	329	337
miR-206	OM_9576	-15.9	1180	1188
miR-206	OM_37743	-13.86	318	326
miR-206	OM_2156	-11.46	219	227
miR-206	OM_19639	-18.4	653	661
miR-206	OM_275	-12	852	860
miR-206	OM_45863	-9.59	168	176
miR-206	OM_53152	-14.51	66	74
miR-206	OM_19531	-18.1	828	836
miR-206	OM_61186	-13.7	28	36
miR-206	OM_37652	-10.6	124	131
miR-206	OM_6287	-9.8	761	768
miR-206	OM_9939	-12.05	1680	1688
miR-206	OM_40661	-17.1	178	185
miR-206	OM_53418	-13.6	314	321
miR-206	OM_53570	-17.6	75	81
miR-206	OM_73111	-12.9	167	173
miR-206	OM_88	-13	890	898
miR-206	OM_9875	-13.02	811	817
miR-206	OM_19240	-12.2	577	585
miR-206	OM_72676	-11.3	1715	1723
miR-206	OM_2141	-15.2	187	195
miR-206	OM_4761	-16.46	585	591
miR-206	OM_6518	-9.9	795	802
miR-206	OM_71602	-10.3	798	806
miR-206	OM_71755	-15.13	89	96
miR-206	OM_27281	-13.14	137	145
miR-206	OM_40705	-13.25	54	62
miR-206	OM_49652	-13.6	692	700
miR-206	OM_1097	-15.5	71	79
miR-206	OM_14953	-11.8	230	238
miR-206	OM_2246	-9.17	1219	1227
miR-206	OM_1480	-12.6	1172	1179
miR-206	OM_2082	-13.36	824	832
miR-206	OM_21686	-12.01	405	412
miR-206	OM_30272	-12.2	1195	1203
miR-206	OM_5263	-13.9	207	215
miR-206	OM_78030	-20.17	397	403
miR-206	OM_792	-11.26	617	625
miR-206	OM_13569	-20.17	499	505
miR-206	OM_21901	-11.5	40	48
miR-206	OM_38819	-19.6	380	386
miR-206	OM_77447	-13.2	577	585
miR-206	OM_19531	-10.9	964	972
miR-206	OM_2178	-11.5	45	53
miR-206	OM_73145	-15.6	345	353
miR-206	OM_77031	-16.34	50	56
miR-206	OM_5680	-13.9	119	127
miR-206	OM_71664	-17.3	487	495
miR-206	OM_10652	-13.1	885	891
miR-206	OM_4861	-13.2	256	263
miR-206	OM_72086	-18.9	281	289
miR-206	OM_78000	-10.1	1871	1879
miR-206	OM_18532	-18.7	60	66
miR-206	OM_2159	-13.6	105	113
miR-206	OM_45994	-15.4	67	75
miR-206	OM_696	-12.7	901	909
miR-206	OM_6128	-13.8	547	555
miR-206	OM_73100	-13.4	75	83
miR-206	OM_19921	-15.44	81	89
miR-206	OM_22119	-12.9	1320	1328
miR-206	OM_6230	-12.5	100	108
miR-206	OM_72091	-11.55	163	171
miR-206	OM_10069	-15.36	27	35
miR-206	OM_5263	-13.6	67	73
miR-206	OM_6722	-15.6	1035	1043
miR-206	OM_17975	-20.17	37	43
miR-206	OM_33731	-12.4	812	820
miR-206	OM_34286	-19.4	338	344
miR-206	OM_52600	-19.4	537	543
miR-206	OM_52601	-19.4	338	344
miR-206	OM_60358	-15.2	347	355
miR-206	OM_13692	-15.8	65	73
miR-206	OM_14700	-12.5	757	764
miR-206	OM_77023	-11	17	25
miR-206	OM_10383	-11.6	46	54
miR-206	OM_1117	-9.8	20	28
miR-206	OM_45107	-14.11	304	310
miR-206	OM_17997	-14.2	123	129
miR-206	OM_38830	-15.2	721	729
miR-206	OM_52439	-13.02	845	852
miR-206	OM_5407	-13.1	585	593
miR-206	OM_7097	-11.38	1229	1237
miR-206	OM_10052	-14.41	204	211
miR-206	OM_10055	-12.2	383	391
miR-206	OM_20807	-14.45	757	763
miR-206	OM_5568	-14.5	258	266
miR-206	OM_7106	-11.85	250	256
miR-206	OM_78264	-14	1199	1206
miR-206	OM_5559	-8.7	661	669
miR-206	OM_14290	-11.6	389	397
miR-206	OM_77539	-13	381	387
miR-206	OM_15397	-12.96	1043	1051
miR-206	OM_53157	-14.45	784	791
miR-206	OM_37878	-10.7	609	617
miR-206	OM_5412	-16.95	406	412
miR-206	OM_1823	-10.82	112	119
miR-206	OM_18927	-17.2	66	72
miR-206	OM_71454	-15.4	215	223
miR-206	OM_72278	-14.4	94	102
miR-206	OM_10659	-15.3	82	90
miR-206	OM_21581	-16.2	678	685
miR-206	OM_30163	-11.67	833	841
miR-206	OM_33579	-16	519	527
miR-206	OM_5459	-8.2	1021	1029
miR-206	OM_18929	-15.5	414	422
miR-206	OM_21700	-11.6	510	518
miR-206	OM_21701	-11.6	438	446
miR-206	OM_2245	-14.1	33	41
miR-206	OM_4891	-12.6	42	50
miR-206	OM_10408	-12.2	1530	1538
miR-206	OM_19374	-12.4	523	531
miR-206	OM_1338	-13.45	1054	1060
miR-206	OM_1469	-13	773	780
miR-206	OM_5362	-15.8	193	199
miR-206	OM_15432	-12.4	622	630
miR-206	OM_19397	-12.4	465	473
miR-206	OM_2161	-14.26	725	733
miR-206	OM_5486	-14.8	666	674
miR-206	OM_5406	-13.3	40	47
miR-206	OM_72086	-13.11	929	937
miR-206	OM_10178	-15.32	593	601
miR-206	OM_14088	-10.4	595	602
miR-206	OM_10285	-11.7	1367	1375
miR-206	OM_206	-12.49	505	513
miR-206	OM_21317	-14.3	743	749
miR-206	OM_14013	-11.7	58	65
miR-206	OM_19891	-15.6	93	101
miR-206	OM_2161	-14.4	824	830
miR-206	OM_60420	-14.33	169	177
miR-206	OM_6737	-12.3	48	56
miR-206	OM_959	-13.8	511	519
miR-206	OM_1282	-11.7	135	143
miR-206	OM_6471	-11.4	328	336
miR-206	OM_14179	-9.5	168	174
miR-206	OM_14382	-13.2	67	73
miR-206	OM_5432	-12.2	24	32
miR-206	OM_22022	-15.2	81	88
miR-206	OM_53587	-17.8	872	880
miR-206	OM_1081	-16.2	226	234
miR-206	OM_18987	-17	198	206
miR-206	OM_7097	-11.1	851	859
miR-206	OM_10101	-20.9	67	75
miR-206	OM_18369	-12.41	111	119
miR-206	OM_30106	-16.62	166	173
miR-206	OM_33508	-11.7	1334	1342
miR-206	OM_417	-15.1	272	280
miR-206	OM_72588	-12.03	391	398
miR-206	OM_10499	-12.03	401	409
miR-206	OM_1843	-18.3	52	58
miR-206	OM_19098	-12	52	60
miR-206	OM_26312	-12.33	447	455
miR-206	OM_27405	-13.8	441	449
miR-206	OM_30287	-14.4	82	90
miR-206	OM_9755	-20.1	485	493
miR-206	OM_14329	-18.5	196	204
miR-206	OM_2165	-11.5	138	146
miR-206	OM_33342	-14.14	272	280
miR-206	OM_66026	-11.4	734	742
miR-206	OM_77565	-11.4	734	742
miR-206	OM_9572	-11.8	987	995
miR-206	OM_11093	-8.4	475	483
miR-206	OM_18929	-8.4	1224	1232
miR-206	OM_51959	-17.1	785	793
miR-206	OM_66208	-12.1	706	712
miR-206	OM_72676	-15.23	820	827
miR-206	OM_1469	-12.7	733	741
miR-206	OM_19484	-15.6	860	866
miR-206	OM_45993	-15.4	142	150
miR-206	OM_73096	-17.4	275	282
miR-206	OM_10181	-12.26	693	700
miR-206	OM_27305	-12.8	86	94
miR-206	OM_7014	-14.1	404	411
miR-206	OM_72052	-14.3	712	720
miR-206	OM_1622	-11.6	229	237
miR-206	OM_25607	-13.1	24	32
miR-206	OM_38783	-12.2	80	88
miR-206	OM_51888	-13.4	39	47
miR-206	OM_5739	-10.63	1279	1287
miR-206	OM_66044	-17.8	722	728
miR-206	OM_72898	-10.25	769	775
miR-206	OM_10132	-9.5	15	23
miR-206	OM_1636	-15	259	267
miR-206	OM_2257	-11.55	293	301
miR-206	OM_6011	-10.7	102	110
miR-206	OM_110	-12.32	256	264
miR-206	OM_6483	-9.55	264	272
miR-206	OM_15370	-17.5	1402	1409
miR-206	OM_19022	-16	217	225
miR-206	OM_15507	-8.96	22	30
miR-206	OM_19604	-14.4	1320	1328
miR-206	OM_21772	-14	84	92
miR-206	OM_19193	-12.7	368	376
miR-206	OM_10650	-16.53	1398	1406
miR-206	OM_5326	-10.2	747	755
miR-206	OM_6145	-13.1	890	898
miR-206	OM_5552	-15.34	575	583
miR-206	OM_71664	-14.2	953	960
miR-206	OM_19232	-15.9	789	796
miR-206	OM_21566	-12.3	90	98
miR-206	OM_21587	-13.03	1363	1370
miR-206	OM_61185	-14.8	167	174
miR-206	OM_61186	-14.8	295	302
miR-206	OM_111	-12.32	256	264
miR-206	OM_45963	-12.2	277	284
miR-206	OM_5259	-13.43	235	241
miR-206	OM_559	-14.3	269	277
miR-206	OM_9830	-18.3	481	489
miR-206	OM_21785	-14.1	75	83
miR-206	OM_1349	-11.35	210	218
miR-206	OM_1469	-16	20	28
miR-206	OM_19536	-14.22	383	391
miR-206	OM_38988	-13.5	1263	1271
miR-206	OM_29931	-16.37	705	711
miR-206	OM_10628	-12.8	99	107
miR-206	OM_18985	-11.66	119	127
miR-206	OM_30243	-15.9	159	166
miR-206	OM_34302	-13.4	135	141
miR-206	OM_38962	-11.46	59	67
miR-206	OM_38819	-10.82	666	673
miR-206	OM_14509	-11.57	665	673
miR-206	OM_10142	-14	1531	1539
miR-206	OM_10145	-14	1690	1698
miR-206	OM_10274	-14.3	699	707
miR-206	OM_1370	-13.23	424	432
miR-206	OM_21545	-8.6	125	133
miR-206	OM_6356	-10.5	43	50
miR-206	OM_14592	-16.4	693	700
miR-206	OM_53587	-9.55	111	119
miR-206	OM_19494	-12.66	954	962
miR-206	OM_29931	-14.36	1377	1385
miR-206	OM_72186	-13.72	409	417
miR-206	OM_9738	-12.2	571	579
miR-206	OM_1221	-13.6	1581	1588
miR-206	OM_52887	-12.6	888	896
miR-206	OM_72974	-14.3	576	584
miR-206	OM_53146	-16.1	1927	1935
miR-206	OM_18400	-13	122	130
miR-206	OM_39290	-14.21	172	179
miR-206	OM_53152	-12.4	258	265
miR-206	OM_71454	-16.25	244	252
miR-206	OM_26468	-12.3	38	46
miR-206	OM_71691	-13.8	1498	1505
miR-206	OM_10462	-13.41	391	399
miR-206	OM_22367	-18.9	1252	1260
miR-206	OM_1698	-13.57	1293	1299
miR-206	OM_17922	-11.16	292	300
miR-206	OM_5459	-10	469	477
miR-206	OM_10142	-12.5	1274	1282
miR-206	OM_10145	-12.5	1433	1441
miR-206	OM_19223	-12.3	99	107
miR-206	OM_19617	-12.6	52	60
miR-206	OM_2386	-11.53	829	836
miR-206	OM_11093	-17.6	999	1006
miR-206	OM_11094	-17.6	455	462
miR-206	OM_10037	-11.75	380	388
miR-206	OM_1031	-16.3	631	639
miR-206	OM_65248	-15.44	187	193
miR-206	OM_77649	-15.7	227	233
miR-206	OM_15126	-10.35	16	23
miR-206	OM_5358	-10.2	141	148
miR-206	OM_751	-14.1	1190	1198
miR-206	OM_988	-10.35	16	23
miR-206	OM_21172	-15.92	1155	1163
miR-206	OM_37598	-11.31	45	53
miR-206	OM_38988	-10.3	641	649
miR-206	OM_6669	-10.7	249	257
miR-206	OM_14615	-17.1	64	72
miR-206	OM_52486	-16	882	888
miR-206	OM_7023	-11.6	149	157
miR-206	OM_938	-11.34	769	775
miR-206	OM_9793	-14.7	81	89
miR-206	OM_14335	-15.3	66	74
miR-206	OM_15442	-12.1	15	23
miR-206	OM_6127	-16.5	276	284
miR-206	OM_72393	-17.8	1073	1081
miR-206	OM_30134	-10.47	230	238
miR-206	OM_33508	-12.7	904	910
miR-206	OM_38857	-11	613	621
miR-206	OM_5570	-13.9	572	578
miR-206	OM_65676	-16.2	193	200
miR-206	OM_1221	-10.4	314	322
miR-206	OM_15349	-10.59	68	76
miR-206	OM_33267	-13.3	315	323
miR-206	OM_71552	-11.5	462	468
miR-206	OM_38575	-11.5	32	40
miR-206	OM_71775	-16.8	23	30
miR-206	OM_9992	-13.2	1131	1139
miR-206	OM_19467	-9	875	883
miR-206	OM_21146	-21.5	482	488
miR-206	OM_77609	-21.5	387	393
miR-206	OM_77610	-21.5	482	488
miR-206	OM_10620	-13.55	1240	1248
miR-206	OM_15515	-10.9	132	140
miR-206	OM_19607	-15.3	1300	1308
miR-206	OM_26347	-10.9	504	512
miR-206	OM_6484	-9.4	821	829
miR-206	OM_65364	-13	46	54
miR-206	OM_1713	-11.9	120	128
miR-206	OM_5434	-15.71	346	353
miR-206	OM_66044	-13.8	1520	1526
miR-206	OM_10237	-11.2	301	309
miR-206	OM_21587	-10.5	358	365
miR-206	OM_5559	-14.81	865	873
miR-206	OM_72014	-16.4	41	49
miR-206	OM_9696	-11.7	44	52
miR-206	OM_10169	-14.8	59	65
miR-206	OM_10524	-15.4	74	81
miR-206	OM_1732	-12.3	608	616
miR-206	OM_27256	-13.4	1016	1024
miR-206	OM_52627	-7.95	302	310
miR-206	OM_33342	-17	663	670
miR-206	OM_9939	-14.4	118	125
miR-206	OM_27358	-13.3	77	85
miR-206	OM_46550	-13.8	161	168
miR-206	OM_49537	-15.7	331	339
miR-206	OM_19068	-17.2	72	80
miR-206	OM_33216	-7.9	16	24
miR-206	OM_595	-11.59	992	1000
miR-206	OM_66044	-18	845	852
miR-206	OM_18987	-16.1	115	121
miR-206	OM_19374	-10.8	1702	1710
miR-206	OM_33457	-14.6	672	679
miR-206	OM_6245	-12	32	40
miR-206	OM_72818	-13.6	64	72
miR-206	OM_10159	-11.35	184	192
miR-206	OM_22626	-13.01	48	56
miR-206	OM_5882	-9.89	1448	1456
miR-206	OM_71593	-12.03	202	209
miR-206	OM_10442	-16.4	228	236
miR-206	OM_2161	-15.24	1807	1813
miR-206	OM_837	-14.2	1020	1028
miR-206	OM_838	-14.2	1074	1082
miR-206	OM_839	-14.2	1074	1082
miR-206	OM_10009	-15.7	26	34
miR-206	OM_1069	-15.36	1702	1710
miR-206	OM_40432	-14.2	328	336
miR-206	OM_5798	-9.12	338	346
miR-206	OM_5799	-9.12	338	346
miR-206	OM_21604	-13.8	50	58
miR-206	OM_10666	-13.55	65	73
miR-206	OM_46512	-9.46	20	27
miR-206	OM_10620	-12.67	1384	1392
miR-206	OM_34006	-13.94	1149	1156
miR-206	OM_4992	-11.07	1867	1875
miR-206	OM_53088	-10.7	177	185
miR-206	OM_71552	-9.4	938	946
miR-206	OM_793	-10.6	926	934
miR-206	OM_10411	-13.2	497	505
miR-206	OM_19702	-12.4	152	160
miR-206	OM_5859	-16.35	94	102
miR-206	OM_9736	-12	87	95
miR-206	OM_15568	-11.9	189	197
miR-206	OM_33457	-11.1	231	239
miR-206	OM_72818	-14.4	131	138
miR-206	OM_72818	-12.9	60	68
miR-206	OM_77378	-11.96	58	66
miR-206	OM_9672	-17.4	998	1005
miR-206	OM_1370	-12.5	989	997
miR-206	OM_51854	-10.9	59	67
miR-206	OM_60614	-13	135	143
miR-206	OM_65149	-10.7	95	102
miR-206	OM_72986	-14.1	182	190
miR-206	OM_13567	-11.5	71	77
miR-206	OM_40410	-11.9	332	339
miR-206	OM_693	-8.7	88	96
miR-206	OM_10519	-12.9	836	844
miR-206	OM_30163	-11.86	337	344
miR-206	OM_33508	-11.2	34	42
miR-206	OM_52489	-12.44	32	40
miR-206	OM_5570	-15.7	657	665
miR-206	OM_1372	-12.5	50	58
miR-206	OM_26152	-17.41	60	68
miR-206	OM_10301	-9.6	625	633
miR-206	OM_10306	-13.6	600	608
miR-206	OM_11174	-9.1	58	66
miR-206	OM_15243	-9.6	116	124
miR-206	OM_2130	-13.9	558	565
miR-206	OM_33732	-9.6	185	193
miR-206	OM_38522	-13.9	1701	1708
miR-206	OM_5593	-12.59	530	538
miR-206	OM_10372	-14.45	159	167
miR-206	OM_15291	-14.8	555	561
miR-206	OM_1673	-13.24	406	414
miR-206	OM_72144	-14.8	271	277
miR-206	OM_13562	-12.15	179	187
miR-206	OM_13803	-11	919	927
miR-206	OM_33115	-18.1	430	437
miR-206	OM_34363	-14.13	50	58
miR-206	OM_49638	-13	41	49
miR-206	OM_52974	-14.13	50	58
miR-206	OM_73148	-16.7	265	273
miR-206	OM_15155	-12	1770	1778
miR-206	OM_27111	-11.5	244	252
miR-206	OM_60281	-12	333	341
miR-206	OM_9844	-10.9	78	86
miR-206	OM_10093	-11.4	17	24
miR-206	OM_14815	-17.1	246	253
miR-206	OM_19655	-14	181	189
miR-206	OM_21500	-15.7	271	279
miR-206	OM_22558	-14.4	105	113
miR-206	OM_4972	-14	122	130
miR-206	OM_696	-10.04	381	388
miR-206	OM_6282	-10.59	127	135
miR-206	OM_891	-17.23	974	981
miR-206	OM_9733	-13.2	227	233
miR-206	OM_1249	-10.54	1144	1152
miR-206	OM_1250	-10.54	1144	1152
miR-206	OM_19657	-11.36	1455	1463
miR-206	OM_21826	-11.56	152	160
miR-206	OM_49954	-14.7	92	98
miR-206	OM_6030	-14.7	212	218
miR-206	OM_64922	-15.7	212	220
miR-206	OM_348	-11.63	652	660
miR-206	OM_40284	-15.47	224	232
miR-206	OM_77765	-9.45	408	416
miR-206	OM_2354	-11.6	1236	1244
miR-206	OM_510	-13.6	203	211
miR-206	OM_5489	-10.4	1131	1139
miR-206	OM_6722	-11	386	394
miR-206	OM_7139	-12.1	63	71
miR-206	OM_11120	-10.8	454	462
miR-206	OM_18637	-13.55	203	211
miR-206	OM_6085	-15.2	978	985
miR-206	OM_18429	-17.45	817	825
miR-206	OM_21761	-12.1	62	70
miR-206	OM_34645	-11.77	241	248
miR-206	OM_5991	-13.4	743	751
miR-206	OM_65676	-17.45	1221	1229
miR-206	OM_65676	-18.56	286	292
miR-206	OM_973	-17	118	125
miR-206	OM_1896	-11.5	62	70
miR-206	OM_1897	-11.5	62	70
miR-206	OM_14700	-14.19	989	995
miR-206	OM_19882	-11.3	518	526
miR-206	OM_2304	-9.2	185	193
miR-206	OM_19887	-9.3	98	106
miR-206	OM_5591	-15.6	618	625
miR-206	OM_5746	-15.2	233	241
miR-206	OM_60379	-14.77	86	94
miR-206	OM_52627	-15.22	696	703
miR-206	OM_72130	-10.5	246	254
miR-206	OM_9884	-13.2	50	58
miR-206	OM_27287	-11.2	70	78
miR-206	OM_72043	-13.4	709	717
miR-206	OM_9701	-15.9	498	505
miR-206	OM_7097	-15	711	719
miR-206	OM_33642	-15.85	41	47
miR-206	OM_71974	-14.3	859	866
miR-206	OM_10572	-15.2	501	508
miR-206	OM_13573	-13.7	335	342
miR-206	OM_1370	-8.2	1667	1675
miR-206	OM_1372	-8.2	728	736
miR-206	OM_46348	-12.8	997	1005
miR-206	OM_10368	-12.5	73	81
miR-206	OM_18369	-13.1	927	934
miR-206	OM_33434	-15	182	189
miR-206	OM_33435	-15	182	189
miR-206	OM_72961	-17.4	138	146
miR-206	OM_78259	-17.4	144	152
miR-206	OM_9804	-11.04	225	233
miR-206	OM_15352	-17.2	72	78
miR-206	OM_27305	-17.1	993	1001
miR-206	OM_38837	-13.7	199	207
miR-206	OM_71975	-17.1	165	173
miR-206	OM_13573	-12.4	558	566
miR-206	OM_6492	-11.6	57	64
miR-206	OM_696	-12.8	943	951
miR-206	OM_702	-10.02	366	374
miR-206	OM_71552	-14.63	148	156
miR-206	OM_25701	-12.2	18	26
miR-206	OM_37944	-16.3	797	804
miR-206	OM_49717	-14.54	114	120
miR-206	OM_5336	-15.65	157	163
miR-206	OM_6648	-9.8	224	232
miR-206	OM_6287	-10.8	1441	1449
miR-206	OM_77450	-18.9	23	30
miR-206	OM_818	-12.1	702	709
miR-206	OM_7097	-13.3	696	704
miR-206	OM_76885	-12.2	208	216
miR-206	OM_9893	-9.42	30	38
miR-206	OM_33712	-11.6	223	231
miR-206	OM_6518	-14	621	629
miR-206	OM_5373	-12.2	532	540
miR-206	OM_6302	-13.7	713	721
miR-206	OM_77469	-18.26	217	224
miR-206	OM_969	-12.22	476	483
miR-206	OM_19658	-14.1	29	37
miR-206	OM_6536	-12.1	19	27
miR-206	OM_72966	-11.17	858	866
miR-206	OM_10193	-18.68	316	324
miR-206	OM_595	-13.9	882	890
miR-206	OM_21332	-9.72	474	482
miR-206	OM_57679	-13.6	749	757
miR-206	OM_19530	-12.6	173	181
miR-206	OM_33280	-19.11	786	793
miR-206	OM_21294	-10.02	313	321
miR-206	OM_46653	-10.2	223	231
miR-206	OM_717	-10.75	31	38
miR-206	OM_19448	-10.3	761	769
miR-206	OM_621	-15	671	679
miR-206	OM_999	-11.8	92	100
miR-206	OM_27393	-12.4	745	751
miR-206	OM_30116	-16.4	1232	1240
miR-206	OM_10685	-7.3	60	68
miR-206	OM_19718	-14.37	29	37
miR-206	OM_45554	-9.4	624	631
miR-206	OM_6128	-9.1	279	287
miR-206	OM_6518	-13.3	851	859
miR-206	OM_13573	-16.12	205	211
miR-206	OM_60003	-12.6	119	127
miR-206	OM_26315	-11.84	50	58
miR-206	OM_33371	-9.43	562	570
miR-206	OM_5816	-10.1	50	56
miR-206	OM_2047	-9.2	1305	1313
miR-206	OM_38836	-9.4	18	25
miR-206	OM_1589	-16	437	445
miR-206	OM_78000	-14.3	781	789
miR-206	OM_14757	-15.34	325	333
miR-206	OM_18579	-9.72	873	881
miR-206	OM_366	-13.6	22	30
miR-206	OM_52482	-10.93	791	799
miR-206	OM_49874	-12.4	893	901
miR-206	OM_5559	-14.5	686	694
miR-206	OM_66249	-13.87	294	302
miR-206	OM_72316	-12.9	174	182
miR-206	OM_14686	-14.75	520	526
miR-206	OM_6540	-12.9	1398	1406
miR-206	OM_19657	-12.6	935	942
miR-206	OM_33642	-12.9	653	661
miR-206	OM_6754	-15.43	110	118
miR-206	OM_72381	-14.5	650	658
miR-206	OM_18567	-9.85	1062	1070
miR-206	OM_30094	-12.3	22	29
miR-206	OM_52992	-12.84	68	76
miR-206	OM_6708	-12.86	23	31
miR-206	OM_7159	-11.7	925	933
miR-206	OM_19541	-10.62	162	170
miR-206	OM_65764	-13.1	698	705
miR-206	OM_66017	-10.24	1081	1089
miR-206	OM_33382	-9.59	184	192
miR-206	OM_38310	-9.59	185	193
miR-206	OM_6300	-14.9	328	336
miR-206	OM_10572	-14.5	397	404
miR-206	OM_11161	-12.4	1379	1387
miR-206	OM_21344	-12.5	544	552
miR-206	OM_10693	-9.5	90	98
miR-206	OM_1637	-10.7	1245	1253
miR-206	OM_20679	-13.8	256	263
miR-206	OM_49657	-12	1257	1265
miR-206	OM_1316	-13.45	325	332
miR-206	OM_1775	-13.61	56	63
miR-206	OM_46037	-11.26	444	452
miR-206	OM_5361	-13.64	73	81
miR-206	OM_60219	-11.14	747	754
miR-206	OM_73063	-13.6	418	425
miR-206	OM_10274	-12	1188	1194
miR-206	OM_1545	-17.5	364	371
miR-206	OM_52540	-12.1	109	117
miR-206	OM_5767	-13	776	784
miR-206	OM_60358	-15.6	160	168
miR-206	OM_6257	-14.3	356	363
miR-206	OM_9568	-13.21	448	456
miR-206	OM_26526	-11.9	476	484
miR-206	OM_5739	-12.2	1143	1151
miR-206	OM_1370	-14.7	256	264
miR-206	OM_15116	-15	761	768
miR-206	OM_559	-14.2	355	362
miR-206	OM_931	-15	1329	1336
miR-206	OM_9643	-9.5	228	236
miR-206	OM_60360	-14.4	139	147
miR-206	OM_9958	-10.82	898	905
miR-206	OM_1019	-12.7	964	972
miR-206	OM_21131	-15	293	300
miR-206	OM_22686	-11.8	843	851
miR-206	OM_238	-12.6	77	84
miR-206	OM_5373	-10.05	855	863
miR-206	OM_5440	-13.25	774	782
miR-206	OM_10372	-16.6	214	221
miR-206	OM_1365	-13.7	98	106
miR-206	OM_1454	-17.32	635	643
miR-206	OM_21587	-11.93	715	723
miR-206	OM_30283	-12.9	86	94
miR-206	OM_5974	-14.8	96	103
miR-206	OM_10065	-16.4	269	277
miR-206	OM_19448	-10.42	766	774
miR-206	OM_14674	-17.5	638	645
miR-206	OM_21970	-14.1	253	261
miR-206	OM_51959	-11.3	404	411
miR-206	OM_6277	-11.43	849	857
miR-206	OM_9701	-12.9	776	784
miR-206	OM_9735	-16	37	44
miR-206	OM_37702	-15.5	202	210
miR-206	OM_9891	-8.4	31	39
miR-206	OM_1646	-9.2	216	224
miR-206	OM_19802	-11.2	61	69
miR-206	OM_39296	-13.6	236	244
miR-206	OM_4963	-18.65	277	283
miR-206	OM_5456	-11.6	1211	1219
miR-206	OM_206	-11.62	1323	1331
miR-206	OM_6193	-12.2	22	28
miR-206	OM_65248	-12.2	290	298
miR-206	OM_1555	-12.01	224	232
miR-206	OM_19784	-17.26	27	35
miR-206	OM_537	-16.6	188	196
miR-206	OM_10044	-15.2	63	70
miR-206	OM_49999	-13.4	873	881
miR-206	OM_60119	-13.4	758	766
miR-206	OM_27323	-15.32	281	289
miR-206	OM_38836	-12.42	943	951
miR-206	OM_60373	-12.6	610	618
miR-206	OM_66026	-12.2	884	891
miR-206	OM_77565	-12.2	884	891
miR-206	OM_1589	-13.9	257	265
miR-206	OM_1763	-16.67	130	136
miR-206	OM_64474	-11.7	115	123
miR-206	OM_19933	-14.1	113	121
miR-206	OM_206	-12.46	1236	1244
miR-206	OM_2147	-11.8	1645	1653
miR-206	OM_9594	-11.3	136	144
miR-206	OM_10134	-12.6	650	658
miR-206	OM_32919	-11.61	44	52
miR-206	OM_60698	-8	238	246
miR-206	OM_595	-13.1	970	978
miR-206	OM_78218	-10.8	195	203
miR-206	OM_14674	-12.1	180	188
miR-206	OM_22101	-13.4	634	642
miR-206	OM_34258	-10.9	737	745
miR-206	OM_40410	-12.55	1120	1128
miR-206	OM_420	-10.6	39	47
miR-206	OM_61320	-11.9	427	435
miR-206	OM_71874	-9.33	26	34
miR-206	OM_21650	-14.06	614	621
miR-206	OM_77793	-9.5	82	89
miR-206	OM_22661	-11.9	68	76
miR-206	OM_22662	-11.9	68	76
miR-206	OM_52446	-14.3	434	440
miR-206	OM_72035	-11.9	68	76
miR-206	OM_9984	-17.3	1171	1179
miR-206	OM_10142	-14.17	194	202
miR-206	OM_125	-17.4	629	637
miR-206	OM_18468	-16.69	194	201
miR-206	OM_32922	-14.23	343	351
miR-206	OM_6249	-10.1	250	258
miR-206	OM_66043	-16.69	194	201
miR-206	OM_66045	-16.69	194	201
miR-206	OM_78160	-11.46	463	469
miR-206	OM_38836	-13.01	783	791
miR-206	OM_39037	-9.61	362	370
miR-206	OM_46348	-12.8	171	179
miR-206	OM_6379	-15.9	553	561
miR-206	OM_1484	-17.19	340	348
miR-206	OM_1822	-15	1012	1020
miR-206	OM_30240	-14.9	77	84
miR-206	OM_9713	-10.7	157	164
miR-206	OM_7156	-11.55	183	191
miR-206	OM_751	-14.2	1069	1077
miR-206	OM_1513	-10.1	428	436
miR-206	OM_34302	-11.6	141	149
miR-206	OM_66044	-13.27	638	645
miR-206	OM_15442	-16	348	355
miR-206	OM_61329	-17.3	456	464
miR-206	OM_1836	-13.5	809	817
miR-206	OM_19829	-12	30	36
miR-206	OM_19830	-12	30	36
miR-206	OM_25682	-15.22	705	712
miR-206	OM_30134	-11.3	688	696
miR-206	OM_5399	-13.05	1003	1011
miR-206	OM_72532	-12.11	118	126
miR-206	OM_19879	-15.5	635	643
miR-206	OM_19880	-15.5	97	105
miR-206	OM_21669	-8.45	64	72
miR-206	OM_47031	-13	34	42
miR-206	OM_5679	-13.1	404	412
miR-206	OM_10685	-12.6	367	375
miR-206	OM_1428	-14.2	1476	1484
miR-206	OM_46037	-12.7	714	722
miR-206	OM_80	-12	33	41
miR-206	OM_10309	-12.9	173	181
miR-206	OM_19240	-14	992	999
miR-206	OM_33442	-11.76	907	915
miR-206	OM_45994	-10	95	103
miR-206	OM_19374	-11	429	437
miR-206	OM_33508	-17.55	1561	1567
miR-206	OM_639	-10.7	504	512
miR-206	OM_781	-12.4	244	252
miR-206	OM_537	-14.67	100	107
miR-206	OM_5399	-10.26	1316	1324
miR-206	OM_9939	-13.2	232	240
miR-206	OM_9961	-18.3	434	441
miR-206	OM_1545	-8.52	660	668
miR-206	OM_21227	-16.4	106	113
miR-206	OM_27492	-8.73	150	158
miR-206	OM_11161	-13.33	1016	1023
miR-206	OM_71939	-11.16	1199	1207
miR-206	OM_9687	-15.6	23	31
miR-206	OM_9946	-13.6	104	112
miR-206	OM_19339	-14.3	134	142
miR-206	OM_71585	-16.1	248	255
miR-206	OM_19315	-12.1	211	219
miR-206	OM_19487	-17.41	422	429
miR-206	OM_33854	-13.5	905	912
miR-206	OM_33855	-13.5	671	678
miR-206	OM_52828	-8.99	65	73
miR-206	OM_6121	-8.96	126	134
miR-206	OM_66100	-10.8	125	133
miR-206	OM_9833	-10.1	92	100
miR-206	OM_11161	-12.2	441	449
miR-206	OM_14592	-10.9	29	37
miR-206	OM_15397	-8.18	1185	1193
miR-206	OM_19187	-12.1	1178	1186
miR-206	OM_6053	-11.7	259	267
miR-206	OM_19804	-15.11	43	49
miR-206	OM_21635	-15.3	348	356
miR-206	OM_22233	-11	341	349
miR-206	OM_49821	-10.9	1526	1534
miR-206	OM_5739	-12.1	1603	1611
miR-206	OM_1692	-12.7	143	150
miR-206	OM_10603	-9.5	413	421
miR-206	OM_1882	-14.4	1003	1010
miR-206	OM_21820	-13.6	218	225
miR-206	OM_33716	-16.65	159	166
miR-206	OM_49687	-11.6	901	909
miR-206	OM_53267	-11.92	633	641
miR-206	OM_5705	-11.98	180	188
miR-206	OM_7072	-11.92	633	641
miR-206	OM_10337	-13.1	25	33
miR-206	OM_1129	-10.36	182	190
miR-206	OM_14207	-10.05	87	95
miR-206	OM_14592	-16.9	423	431
miR-206	OM_15116	-10.05	1369	1377
miR-206	OM_21471	-15.64	825	833
miR-206	OM_398	-13.2	1225	1232
miR-206	OM_6373	-12.79	292	300
miR-206	OM_71797	-13.66	1328	1335
miR-206	OM_6167	-10.55	606	614
miR-206	OM_6499	-9.5	101	109
miR-206	OM_13803	-12.91	841	849
miR-206	OM_33136	-10.6	84	92
miR-206	OM_5969	-11.6	255	263
miR-206	OM_66052	-12.2	104	111
miR-206	OM_72130	-15.7	82	90
miR-206	OM_2386	-6.6	514	522
miR-206	OM_33485	-13.11	849	856
miR-206	OM_19374	-12.7	1799	1807
miR-206	OM_5432	-10.4	29	37
miR-206	OM_13573	-14.13	1541	1549
miR-206	OM_14148	-7	51	58
miR-206	OM_1751	-10.75	835	843
miR-206	OM_21505	-12.29	961	969
miR-206	OM_26101	-16.91	672	679
miR-206	OM_29931	-12.1	985	993
miR-206	OM_30006	-16.91	380	387
miR-206	OM_38507	-12.29	952	960
miR-206	OM_21456	-11.91	1294	1302
miR-206	OM_37582	-15.57	843	850
miR-206	OM_60717	-9.4	560	568
miR-206	OM_64652	-11.45	212	220
miR-206	OM_78166	-11.91	1605	1613
miR-206	OM_818	-10	291	299
miR-206	OM_10491	-15.96	95	103
miR-206	OM_19925	-12.9	24	31
miR-206	OM_21877	-11.3	105	111
miR-206	OM_27281	-12.9	24	31
miR-206	OM_21392	-10.03	155	163
miR-206	OM_77562	-15.8	203	211
miR-206	OM_9727	-14.85	312	319
miR-206	OM_9844	-12.51	990	998
miR-206	OM_6605	-13.7	527	534
miR-206	OM_21154	-9.43	153	161
miR-206	OM_21283	-15.5	265	272
miR-206	OM_10116	-13.4	23	31
miR-206	OM_1225	-11.3	210	217
miR-206	OM_6389	-12.85	319	327
miR-206	OM_65462	-12.06	31	37
miR-206	OM_1516	-11.4	29	37
miR-206	OM_5991	-11.9	1271	1278
miR-206	OM_7008	-9	599	607
miR-206	OM_72393	-12.9	888	896
miR-206	OM_18567	-12.25	704	712
miR-206	OM_21456	-9.73	1317	1324
miR-206	OM_26525	-15.5	170	178
miR-206	OM_27405	-11.8	311	318
miR-206	OM_5859	-15.1	541	549
miR-206	OM_66225	-9.7	31	37
miR-206	OM_78166	-9.73	1628	1635
miR-206	OM_10134	-9.4	136	144
miR-206	OM_14265	-12.89	491	499
miR-206	OM_423	-13.2	27	35
miR-206	OM_46348	-14.2	1474	1481
miR-206	OM_5481	-14.45	511	519
miR-206	OM_6498	-14.7	204	212
miR-206	OM_18929	-9.6	21	29
miR-206	OM_66174	-13.7	211	217
miR-206	OM_72043	-11.8	1178	1186
miR-206	OM_202	-10.9	34	42
miR-206	OM_25678	-10.9	1653	1660
miR-206	OM_14592	-12.01	451	458
miR-206	OM_22119	-14	1575	1583
miR-206	OM_2305	-10.8	278	286
miR-206	OM_5562	-13.21	1364	1372
miR-206	OM_19493	-17.1	433	441
miR-206	OM_19665	-12.7	898	906
miR-206	OM_38390	-8.73	272	280
miR-206	OM_696	-15.3	726	734
miR-206	OM_9844	-12.6	1126	1134
miR-206	OM_10596	-14.1	291	298
miR-206	OM_1321	-11	154	162
miR-206	OM_14265	-11.5	511	519
miR-206	OM_19839	-13.15	588	596
miR-206	OM_7000	-10.8	1280	1287
miR-206	OM_19484	-12.25	587	594
miR-206	OM_19588	-11.5	792	800
miR-206	OM_18466	-16.9	429	437
miR-206	OM_71585	-13.6	140	147
miR-206	OM_9659	-13.1	154	162
miR-206	OM_9803	-13.14	280	286
miR-206	OM_10236	-15.3	255	263
miR-206	OM_2246	-13.26	241	249
miR-206	OM_6189	-13.7	1078	1086
miR-206	OM_2257	-12.62	249	257
miR-206	OM_34352	-11.04	400	408
miR-206	OM_4992	-12.4	267	275
miR-206	OM_53152	-11.1	71	79
miR-206	OM_73150	-8.4	390	398
miR-206	OM_9609	-13.31	137	145
miR-206	OM_10342	-7.4	15	23
miR-206	OM_21332	-15.6	1156	1163
miR-206	OM_52894	-10.8	1596	1604
miR-206	OM_1490	-18.4	1373	1379
miR-206	OM_47007	-12.9	606	614
miR-206	OM_6107	-10.7	497	505
miR-206	OM_6465	-18.4	580	586
miR-206	OM_71775	-16.3	206	214
miR-206	OM_25682	-8.05	311	319
miR-206	OM_72283	-9.1	28	36
miR-206	OM_38507	-9.13	321	329
miR-206	OM_77685	-9.3	749	757
miR-206	OM_2132	-11.6	141	149
miR-206	OM_39246	-12.44	156	163
miR-206	OM_1428	-12.6	1268	1276
miR-206	OM_483	-11.2	101	109
miR-206	OM_557	-13.4	512	520
miR-206	OM_6498	-15.9	110	118
miR-206	OM_741	-14.2	37	45
miR-206	OM_9659	-9.9	231	239
miR-206	OM_51827	-17.9	160	168
miR-206	OM_6132	-12	496	504
miR-206	OM_6658	-13.2	680	688
miR-206	OM_1682	-13	902	910
miR-206	OM_21153	-18	1058	1065
miR-206	OM_559	-11.4	136	142
miR-206	OM_26312	-11.2	1425	1433
miR-206	OM_15038	-15.27	752	758
miR-206	OM_2341	-12.8	25	33
miR-206	OM_33442	-13.2	539	547
miR-206	OM_6681	-15.7	369	376
miR-206	OM_947	-12.4	661	669
miR-206	OM_14700	-12.4	1194	1202
miR-206	OM_19068	-15.82	796	804
miR-206	OM_4891	-11.69	318	326
miR-206	OM_78160	-11.7	49	57
miR-206	OM_10074	-10.7	941	949
miR-206	OM_10162	-10.9	896	904
miR-206	OM_17982	-13.5	88	96
miR-206	OM_21927	-11.75	102	109
miR-206	OM_5290	-11.53	1907	1915
miR-206	OM_6569	-18.4	446	454
miR-206	OM_7019	-11.3	39	47
miR-206	OM_77239	-13.39	45	53
miR-206	OM_14204	-11.9	23	30
miR-206	OM_49657	-12.1	344	351
miR-206	OM_52446	-9.8	574	582
miR-206	OM_5948	-13.39	1066	1074
miR-206	OM_10035	-13.9	1506	1514
miR-206	OM_26526	-14.6	674	682
miR-206	OM_27173	-16.2	314	322
miR-206	OM_6028	-14.6	253	261
miR-206	OM_30272	-11.46	568	576
miR-206	OM_6190	-13.91	250	258
miR-206	OM_9631	-11.32	482	490
miR-206	OM_14290	-11.4	1008	1016
miR-206	OM_33267	-11.2	213	221
miR-206	OM_4948	-10.7	766	774
miR-206	OM_6549	-7.5	145	152
miR-206	OM_10026	-10.15	417	424
miR-206	OM_1024	-11.2	158	166
miR-206	OM_37878	-15.1	103	111
miR-206	OM_669	-14.89	757	765
miR-206	OM_229	-18.9	125	133
miR-206	OM_40883	-16.2	27	35
miR-206	OM_696	-15.45	982	989
miR-206	OM_837	-13.2	383	391
miR-206	OM_838	-13.2	437	445
miR-206	OM_839	-13.2	437	445
miR-206	OM_10483	-13.2	57	65
miR-206	OM_21761	-7.61	709	717
miR-206	OM_6333	-12	139	147
miR-206	OM_2147	-12.66	961	969
miR-206	OM_30035	-11.55	54	62
miR-206	OM_39298	-14.4	556	564
miR-206	OM_71997	-8.8	87	95
miR-206	OM_10103	-15.4	125	133
miR-206	OM_7081	-13.3	187	194
miR-206	OM_21715	-12.86	306	312
miR-206	OM_22067	-9.92	1154	1162
miR-206	OM_25914	-8.61	464	472
miR-206	OM_45993	-10	170	178
miR-206	OM_13697	-10	21	28
miR-206	OM_10237	-15.9	405	413
miR-206	OM_241	-7.6	1155	1163
miR-206	OM_5519	-12.64	639	646
miR-206	OM_9601	-14.5	146	154
miR-206	OM_14686	-12.85	903	909
miR-206	OM_15309	-9.21	443	451
miR-206	OM_26323	-17.5	210	218
miR-206	OM_10572	-12.8	1186	1193
miR-206	OM_77559	-12.63	435	442
miR-206	OM_9969	-13	256	264
miR-206	OM_17988	-10.43	31	39
miR-206	OM_72185	-10.9	38	46
miR-206	OM_34352	-12.35	378	386
miR-206	OM_9939	-13.6	1868	1875
miR-206	OM_21382	-15.2	532	540
miR-206	OM_21383	-15.2	532	540
miR-206	OM_33820	-11.1	339	347
miR-206	OM_6368	-9.4	230	238
miR-206	OM_1111	-16.7	52	60
miR-206	OM_1457	-12.6	1230	1238
miR-206	OM_1370	-13.1	1108	1116
miR-206	OM_1372	-13.1	169	177
miR-206	OM_5361	-12.5	67	75
miR-206	OM_7080	-11	174	182
miR-206	OM_7191	-16.4	131	138
miR-206	OM_77685	-10.8	1132	1140
miR-206	OM_19622	-17.56	392	398
miR-206	OM_60523	-17.2	391	398
miR-206	OM_10652	-16.4	243	249
miR-206	OM_6191	-17.4	685	691
miR-206	OM_6518	-10.3	953	961
miR-206	OM_72883	-11.8	122	130
miR-206	OM_10267	-11.29	192	200
miR-206	OM_30116	-10	393	401
miR-206	OM_6277	-12.1	1422	1430
miR-206	OM_913	-11.24	115	123
miR-206	OM_9633	-13.6	362	370
miR-206	OM_10306	-11.4	582	590
miR-206	OM_2144	-12.45	203	210
miR-206	OM_49806	-14.16	471	478
miR-206	OM_5584	-10.97	35	42
miR-206	OM_77634	-14.5	67	74
miR-206	OM_19374	-10.5	1697	1705
miR-206	OM_72086	-19.1	1231	1239
miR-206	OM_10312	-11.19	577	585
miR-206	OM_46592	-11.5	1136	1144
miR-206	OM_5923	-14.2	30	38
miR-206	OM_39091	-18.2	263	271
miR-206	OM_49910	-10.1	428	436
miR-206	OM_53088	-9.88	259	267
miR-206	OM_30093	-12.3	500	507
miR-206	OM_52887	-10	953	961
miR-206	OM_21580	-16.6	62	69
miR-206	OM_34346	-12.5	376	384
miR-206	OM_77216	-14.8	71	79
miR-206	OM_78000	-7.29	1465	1473
miR-206	OM_38836	-15.1	1270	1277
miR-206	OM_1111	-10	29	37
miR-206	OM_1141	-9.77	211	219
miR-206	OM_34003	-12.86	137	143
miR-206	OM_51888	-10.3	114	122
miR-206	OM_626	-13.2	556	564
miR-206	OM_2248	-11.4	68	76
miR-206	OM_41250	-11.1	360	367
miR-206	OM_6128	-14.66	499	506
miR-206	OM_22592	-12.33	368	376
miR-206	OM_22593	-12.33	368	376
miR-206	OM_34187	-12.2	285	293
miR-206	OM_35033	-11.6	301	308
miR-206	OM_38291	-12.33	368	376
miR-206	OM_60066	-12.7	47	53
miR-206	OM_72532	-9.96	244	252
miR-206	OM_76864	-10.12	19	26
miR-206	OM_21505	-8.9	952	960
miR-206	OM_27292	-18	149	157
miR-206	OM_27305	-15.8	1685	1693
[truncated: 581,604+ more rows]
