# Supplementary material for: Insights into the Regulatory Roles of miRNAs in the Salivary Glands of the Soft Ticks Ornithodoros moubata and Ornithodoros erraticus
Source: Pathogens. 2025 Jun 17;14(6):595. doi: 10.3390/pathogens14060595 (PMC12196249; doi:10.3390/pathogens14060595)
Supplement: Supplementary file 1 [file pathogens-14-00595-s001.zip › Table S9.xlsx]

## Sheet: Seed2-8
Table S9. Prediction of Ornithodoros erraticus target mRNAs by each algorithm: seed2-8, miRanda,TargetSpy and PITA.
microRNA	mRNA	targetStart	targetEnd
miR-206	OE_13038	23	29
miR-206	OE_56123	90	96
miR-206	OE_3099	657	663
miR-206	OE_97015	201	207
miR-206	OE_97013	15	21
miR-206	OE_3080	40	46
miR-206	OE_16978	182	188
miR-206	OE_5231	894	900
miR-206	OE_3056	1070	1076
miR-206	OE_3052	983	989
miR-206	OE_3052	1478	1484
miR-206	OE_3025	25	31
miR-206	OE_96566	157	163
miR-206	OE_39193	45	51
miR-206	OE_14704	968	974
miR-206	OE_45830	195	201
miR-206	OE_2590	928	934
miR-206	OE_2583	672	678
miR-206	OE_31665	307	313
miR-206	OE_2557	38	44
miR-206	OE_2556	56	62
miR-206	OE_2556	87	93
miR-206	OE_4724	125	131
miR-206	OE_2547	36	42
miR-206	OE_84505	806	812
miR-206	OE_4703	139	145
miR-206	OE_4700	1046	1052
miR-206	OE_29313	95	101
miR-206	OE_58254	194	200
miR-206	OE_81867	68	74
miR-206	OE_7359	460	466
miR-206	OE_87139	207	213
miR-206	OE_87135	464	470
miR-206	OE_87134	464	470
miR-206	OE_87116	1	7
miR-206	OE_14655	149	155
miR-206	OE_94294	95	101
miR-206	OE_10283	1093	1099
miR-206	OE_12440	545	551
miR-206	OE_12439	545	551
miR-206	OE_45749	276	282
miR-206	OE_2497	479	485
miR-206	OE_2492	233	239
miR-206	OE_2491	233	239
miR-206	OE_10221	81	87
miR-206	OE_6829	891	897
miR-206	OE_19493	57	63
miR-206	OE_2466	103	109
miR-206	OE_39029	255	261
miR-206	OE_27069	187	193
miR-206	OE_76806	612	618
miR-206	OE_2426	2	8
miR-206	OE_695	592	598
miR-206	OE_29208	127	133
miR-206	OE_83994	206	212
miR-206	OE_83993	102	108
miR-206	OE_87091	103	109
miR-206	OE_1995	389	395
miR-206	OE_1995	598	604
miR-206	OE_87081	182	188
miR-206	OE_87081	485	491
miR-206	OE_81766	844	850
miR-206	OE_610	359	365
miR-206	OE_5091	574	580
miR-206	OE_26597	50	56
miR-206	OE_9447	541	547
miR-206	OE_77278	424	430
miR-206	OE_83925	426	432
miR-206	OE_1953	461	467
miR-206	OE_1929	190	196
miR-206	OE_36327	242	248
miR-206	OE_87018	4	10
miR-206	OE_26545	261	267
miR-206	OE_16764	346	352
miR-206	OE_16760	1003	1009
miR-206	OE_26528	749	755
miR-206	OE_8990	412	418
miR-206	OE_10184	414	420
miR-206	OE_8952	824	830
miR-206	OE_35875	147	153
miR-206	OE_8940	550	556
miR-206	OE_8937	17	23
miR-206	OE_29198	52	58
miR-206	OE_45614	141	147
miR-206	OE_31464	867	873
miR-206	OE_2354	26	32
miR-206	OE_70184	141	147
miR-206	OE_2327	543	549
miR-206	OE_2327	681	687
miR-206	OE_2311	664	670
miR-206	OE_2310	664	670
miR-206	OE_70112	367	373
miR-206	OE_48246	671	677
miR-206	OE_95810	1797	1803
miR-206	OE_28661	851	857
miR-206	OE_81645	1273	1279
miR-206	OE_77169	336	342
miR-206	OE_77168	57	63
miR-206	OE_71863	227	233
miR-206	OE_9302	1197	1203
miR-206	OE_1822	273	279
miR-206	OE_71828	34	40
miR-206	OE_8874	1701	1707
miR-206	OE_86482	201	207
miR-206	OE_45551	369	375
miR-206	OE_4470	78	84
miR-206	OE_25952	75	81
miR-206	OE_33541	57	63
miR-206	OE_29038	201	207
miR-206	OE_29037	201	207
miR-206	OE_19252	138	144
miR-206	OE_2213	170	176
miR-206	OE_11743	17	23
miR-206	OE_85966	712	718
miR-206	OE_36199	1028	1034
miR-206	OE_81583	630	636
miR-206	OE_3965	734	740
miR-206	OE_36186	6	12
miR-206	OE_9257	41	47
miR-206	OE_36171	702	708
miR-206	OE_3942	357	363
miR-206	OE_404	2	8
miR-206	OE_81529	558	564
miR-206	OE_81529	646	652
miR-206	OE_16572	159	165
miR-206	OE_57462	7	13
miR-206	OE_8798	238	244
miR-206	OE_57434	21	27
miR-206	OE_16507	278	284
miR-206	OE_14326	114	120
miR-206	OE_76587	34	40
miR-206	OE_76578	33	39
miR-206	OE_45417	362	368
miR-206	OE_25852	618	624
miR-206	OE_76546	112	118
miR-206	OE_25839	831	837
miR-206	OE_2146	132	138
miR-206	OE_13869	265	271
miR-206	OE_2105	341	347
miR-206	OE_56900	28	34
miR-206	OE_85854	88	94
miR-206	OE_9102	180	186
miR-206	OE_28428	41	47
miR-206	OE_57384	1043	1049
miR-206	OE_30716	443	449
miR-206	OE_81400	527	533
miR-206	OE_14263	41	47
miR-206	OE_14262	41	47
miR-206	OE_57343	597	603
miR-206	OE_12070	330	336
miR-206	OE_37773	223	229
miR-206	OE_57326	65	71
miR-206	OE_57326	252	258
miR-206	OE_96055	178	184
miR-206	OE_8661	211	217
miR-206	OE_45359	722	728
miR-206	OE_45358	722	728
miR-206	OE_4290	127	133
miR-206	OE_8644	27	33
miR-206	OE_47511	231	237
miR-206	OE_45321	108	114
miR-206	OE_45321	560	566
miR-206	OE_12006	1119	1125
miR-206	OE_8613	448	454
miR-206	OE_25759	958	964
miR-206	OE_2068	1370	1376
miR-206	OE_23550	1027	1033
miR-206	OE_2039	143	149
miR-206	OE_76405	101	107
miR-206	OE_2009	602	608
miR-206	OE_9093	1236	1242
miR-206	OE_9091	157	163
miR-206	OE_9051	1738	1744
miR-206	OE_9027	44	50
miR-206	OE_1544	857	863
miR-206	OE_20817	185	191
miR-206	OE_37666	396	402
miR-206	OE_8563	1111	1117
miR-206	OE_88358	35	41
miR-206	OE_39801	61	67
miR-206	OE_39801	158	164
miR-206	OE_4160	48	54
miR-206	OE_23485	862	868
miR-206	OE_45205	35	41
miR-206	OE_21284	209	215
miR-206	OE_56778	62	68
miR-206	OE_46999	919	925
miR-206	OE_58943	44	50
miR-206	OE_87888	37	43
miR-206	OE_33201	150	156
miR-206	OE_21243	610	616
miR-206	OE_13631	159	165
miR-206	OE_46936	241	247
miR-206	OE_44756	378	384
miR-206	OE_11438	159	165
miR-206	OE_85660	197	203
miR-206	OE_87829	409	415
miR-206	OE_81283	1251	1257
miR-206	OE_69195	57	63
miR-206	OE_1463	189	195
miR-206	OE_3636	346	352
miR-206	OE_69165	770	776
miR-206	OE_1437	69	75
miR-206	OE_81226	163	169
miR-206	OE_30528	599	605
miR-206	OE_30514	357	363
miR-206	OE_30513	357	363
miR-206	OE_16236	685	691
miR-206	OE_8458	615	621
miR-206	OE_37530	226	232
miR-206	OE_58892	93	99
miR-206	OE_23392	390	396
miR-206	OE_17956	657	663
miR-206	OE_23356	219	225
miR-206	OE_56667	953	959
miR-206	OE_56666	1162	1168
miR-206	OE_70904	436	442
miR-206	OE_46843	1048	1054
miR-206	OE_5784	1225	1231
miR-206	OE_5784	1306	1312
miR-206	OE_21112	244	250
miR-206	OE_83380	420	426
miR-206	OE_95330	88	94
miR-206	OE_7927	143	149
miR-206	OE_3559	569	575
miR-206	OE_83336	588	594
miR-206	OE_83336	698	704
miR-206	OE_83336	808	814
miR-206	OE_85505	426	432
miR-206	OE_59296	123	129
miR-206	OE_3523	21	27
miR-206	OE_71341	446	452
miR-206	OE_71340	332	338
miR-206	OE_3504	1501	1507
miR-206	OE_1328	65	71
miR-206	OE_1328	252	258
miR-206	OE_59269	37	43
miR-206	OE_59268	37	43
miR-206	OE_1305	331	337
miR-206	OE_1300	394	400
miR-206	OE_1300	529	535
miR-206	OE_47233	1142	1148
miR-206	OE_47231	567	573
miR-206	OE_8352	1418	1424
miR-206	OE_8341	91	97
miR-206	OE_35263	336	342
miR-206	OE_8305	857	863
miR-206	OE_6121	78	84
miR-206	OE_70835	31	37
miR-206	OE_13482	398	404
miR-206	OE_35211	518	524
miR-206	OE_13476	77	83
miR-206	OE_21054	550	556
miR-206	OE_21054	1117	1123
miR-206	OE_58728	94	100
miR-206	OE_21045	961	967
miR-206	OE_21032	476	482
miR-206	OE_7860	86	92
miR-206	OE_36961	11	17
miR-206	OE_7850	51	57
miR-206	OE_3477	557	563
miR-206	OE_30391	540	546
miR-206	OE_30391	1625	1631
miR-206	OE_30384	739	745
miR-206	OE_28085	378	384
miR-206	OE_30377	1400	1406
miR-206	OE_3428	4	10
miR-206	OE_12967	772	778
miR-206	OE_3417	265	271
miR-206	OE_1221	476	482
miR-206	OE_30311	1203	1209
miR-206	OE_41887	166	172
miR-206	OE_12917	462	468
miR-206	OE_12916	571	577
miR-206	OE_2997	46	52
miR-206	OE_18208	229	235
miR-206	OE_8276	1264	1270
miR-206	OE_2971	47	53
miR-206	OE_8263	182	188
miR-206	OE_35157	622	628
miR-206	OE_35157	743	749
miR-206	OE_58681	361	367
miR-206	OE_35139	113	119
miR-206	OE_8201	918	924
miR-206	OE_46699	233	239
miR-206	OE_46692	262	268
miR-206	OE_7767	7	13
miR-206	OE_5571	982	988
miR-206	OE_95133	594	600
miR-206	OE_87500	555	561
miR-206	OE_3356	141	147
miR-206	OE_1178	722	728
miR-206	OE_55992	369	375
miR-206	OE_18165	378	384
miR-206	OE_1134	72	78
miR-206	OE_18157	56	62
miR-206	OE_3306	15	21
miR-206	OE_3305	15	21
miR-206	OE_94678	619	625
miR-206	OE_10634	37	43
miR-206	OE_29650	232	238
miR-206	OE_25285	449	455
miR-206	OE_68371	268	274
miR-206	OE_58598	56	62
miR-206	OE_27459	1703	1709
miR-206	OE_58592	98	104
miR-206	OE_2829	184	190
miR-206	OE_8120	49	55
miR-206	OE_68319	239	245
miR-206	OE_23017	415	421
miR-206	OE_46550	664	670
miR-206	OE_95053	40	46
miR-206	OE_7651	26	32
miR-206	OE_32396	752	758
miR-206	OE_38927	106	112
miR-206	OE_95030	720	726
miR-206	OE_46508	1070	1076
miR-206	OE_46506	647	653
miR-206	OE_7620	18	24
miR-206	OE_3261	285	291
miR-206	OE_3259	161	167
miR-206	OE_3238	456	462
miR-206	OE_1059	1075	1081
miR-206	OE_75425	1231	1237
miR-206	OE_12765	1004	1010
miR-206	OE_86992	84	90
miR-206	OE_71003	56	62
miR-206	OE_10526	1327	1333
miR-206	OE_41662	304	310
miR-206	OE_94522	485	491
miR-206	OE_8056	1073	1079
miR-206	OE_68292	203	209
miR-206	OE_39324	104	110
miR-206	OE_41605	982	988
miR-206	OE_39302	389	395
miR-206	OE_39302	598	604
miR-206	OE_2723	375	381
miR-206	OE_72737	180	186
miR-206	OE_13199	685	691
miR-206	OE_87392	1002	1008
miR-206	OE_97168	57	63
miR-206	OE_7584	224	230
miR-206	OE_13137	1369	1375
miR-206	OE_34494	135	141
miR-206	OE_15307	88	94
miR-206	OE_3187	284	290
miR-206	OE_7534	469	475
miR-206	OE_22494	354	360
miR-206	OE_26849	614	620
miR-206	OE_30066	749	755
miR-206	OE_96679	12	18
miR-206	OE_96678	12	18
miR-206	OE_12660	481	487
miR-206	OE_12660	625	631
miR-206	OE_3106	821	827
miR-206	OE_12644	1057	1063
miR-206	OE_4858	245	251
miR-206	OE_10408	729	735
miR-206	OE_37069	269	275
miR-206	OE_4831	603	609
miR-206	OE_2644	135	141
miR-206	OE_15294	84	90
miR-206	OE_2606	145	151
miR-206	OE_46393	242	248
miR-206	OE_13072	62	68
miR-206	OE_68106	187	193
miR-206	OE_13044	87	93
miR-190-3p	OE_46334	134	140
miR-190-3p	OE_46334	158	164
miR-190-3p	OE_26779	608	614
miR-190-3p	OE_28911	104	110
miR-190-3p	OE_28910	104	110
miR-190-3p	OE_12598	86	92
miR-190-3p	OE_12598	755	761
miR-190-3p	OE_12598	1397	1403
miR-190-3p	OE_14770	3	9
miR-190-3p	OE_45898	179	185
miR-190-3p	OE_14754	303	309
miR-190-3p	OE_4769	11	17
miR-190-3p	OE_10311	349	355
miR-190-3p	OE_31638	31	37
miR-190-3p	OE_21831	194	200
miR-190-3p	OE_34276	72	78
miR-190-3p	OE_7347	709	715
miR-190-3p	OE_46216	200	206
miR-190-3p	OE_81828	65	71
miR-190-3p	OE_14694	443	449
miR-190-3p	OE_28818	125	131
miR-190-3p	OE_32044	430	436
miR-190-3p	OE_96463	22	28
miR-190-3p	OE_10268	90	96
miR-190-3p	OE_76887	217	223
miR-190-3p	OE_96417	377	383
miR-190-3p	OE_4653	64	70
miR-190-3p	OE_2464	577	583
miR-190-3p	OE_4634	453	459
miR-190-3p	OE_2455	71	77
miR-190-3p	OE_39008	18	24
miR-190-3p	OE_9496	222	228
miR-190-3p	OE_1986	1438	1444
miR-190-3p	OE_95902	738	744
miR-190-3p	OE_602	981	987
miR-190-3p	OE_1952	67	73
miR-190-3p	OE_1949	200	206
miR-190-3p	OE_1948	200	206
miR-190-3p	OE_16764	1263	1269
miR-190-3p	OE_1900	31	37
miR-190-3p	OE_55486	339	345
miR-190-3p	OE_10184	375	381
miR-190-3p	OE_14531	711	717
miR-190-3p	OE_4594	108	114
miR-190-3p	OE_45614	315	321
miR-190-3p	OE_94128	143	149
miR-190-3p	OE_2371	296	302
miR-190-3p	OE_19352	914	920
miR-190-3p	OE_2303	343	349
miR-190-3p	OE_54942	280	286
miR-190-3p	OE_29100	1247	1253
miR-190-3p	OE_83897	137	143
miR-190-3p	OE_529	631	637
miR-190-3p	OE_26491	419	425
miR-190-3p	OE_71863	236	242
miR-190-3p	OE_36237	563	569
miR-190-3p	OE_36237	969	975
miR-190-3p	OE_14475	89	95
miR-190-3p	OE_8899	214	220
miR-190-3p	OE_8899	292	298
miR-190-3p	OE_14442	1	7
miR-190-3p	OE_86482	241	247
miR-190-3p	OE_45552	72	78
miR-190-3p	OE_55320	135	141
miR-190-3p	OE_4488	28	34
miR-190-3p	OE_8831	981	987
miR-190-3p	OE_8813	51	57
miR-190-3p	OE_45507	362	368
miR-190-3p	OE_4445	833	839
miR-190-3p	OE_33538	487	493
miR-190-3p	OE_2232	217	223
miR-190-3p	OE_2213	348	354
miR-190-3p	OE_71796	215	221
miR-190-3p	OE_3953	73	79
miR-190-3p	OE_36170	11	17
miR-190-3p	OE_81543	917	923
miR-190-3p	OE_28553	902	908
miR-190-3p	OE_36135	10	16
miR-190-3p	OE_14397	68	74
miR-190-3p	OE_18738	171	177
miR-190-3p	OE_7003	655	661
miR-190-3p	OE_57452	155	161
miR-190-3p	OE_14359	84	90
miR-190-3p	OE_47651	206	212
miR-190-3p	OE_8749	103	109
miR-190-3p	OE_25883	24	30
miR-190-3p	OE_43253	171	177
miR-190-3p	OE_43252	171	177
miR-190-3p	OE_6548	23	29
miR-190-3p	OE_8703	250	256
miR-190-3p	OE_2166	208	214
miR-190-3p	OE_2166	640	646
miR-190-3p	OE_13871	188	194
miR-190-3p	OE_95618	185	191
miR-190-3p	OE_95618	193	199
miR-190-3p	OE_28482	635	641
miR-190-3p	OE_48030	487	493
miR-190-3p	OE_44904	92	98
miR-190-3p	OE_59566	297	303
miR-190-3p	OE_28428	692	698
miR-190-3p	OE_28428	716	722
miR-190-3p	OE_14263	692	698
miR-190-3p	OE_14263	716	722
miR-190-3p	OE_14262	692	698
miR-190-3p	OE_14262	716	722
miR-190-3p	OE_45379	233	239
miR-190-3p	OE_45378	233	239
miR-190-3p	OE_84099	370	376
miR-190-3p	OE_37745	16	22
miR-190-3p	OE_39903	37	43
miR-190-3p	OE_86236	23	29
miR-190-3p	OE_2088	134	140
miR-190-3p	OE_2088	158	164
miR-190-3p	OE_33357	755	761
miR-190-3p	OE_2069	76	82
miR-190-3p	OE_2068	1508	1514
miR-190-3p	OE_2058	148	154
miR-190-3p	OE_33330	55	61
miR-190-3p	OE_44899	69	75
miR-190-3p	OE_21310	342	348
miR-190-3p	OE_9095	1533	1539
miR-190-3p	OE_9068	123	129
miR-190-3p	OE_30683	225	231
miR-190-3p	OE_3733	857	863
miR-190-3p	OE_9027	131	137
miR-190-3p	OE_1541	816	822
miR-190-3p	OE_81334	1393	1399
miR-190-3p	OE_28307	128	134
miR-190-3p	OE_30602	145	151
miR-190-3p	OE_71512	245	251
miR-190-3p	OE_59408	1121	1127
miR-190-3p	OE_8544	96	102
miR-190-3p	OE_14102	30	36
miR-190-3p	OE_11480	1104	1110
miR-190-3p	OE_11480	1305	1311
miR-190-3p	OE_11474	11	17
miR-190-3p	OE_33202	636	642
miR-190-3p	OE_34997	70	76
miR-190-3p	OE_23406	215	221
miR-190-3p	OE_3675	1415	1421
miR-190-3p	OE_87812	47	53
miR-190-3p	OE_87812	220	226
miR-190-3p	OE_32765	171	177
miR-190-3p	OE_32764	74	80
miR-190-3p	OE_32763	74	80
miR-190-3p	OE_5835	27	33
miR-190-3p	OE_83442	280	286
miR-190-3p	OE_83442	1178	1184
miR-190-3p	OE_3636	1263	1269
miR-190-3p	OE_3628	563	569
miR-190-3p	OE_59359	6	12
miR-190-3p	OE_57164	33	39
miR-190-3p	OE_47384	1110	1116
miR-190-3p	OE_8479	273	279
miR-190-3p	OE_45175	76	82
miR-190-3p	OE_70970	1016	1022
miR-190-3p	OE_13597	816	822
miR-190-3p	OE_21191	494	500
miR-190-3p	OE_56656	27	33
miR-190-3p	OE_56656	268	274
miR-190-3p	OE_54470	655	661
miR-190-3p	OE_13539	75	81
miR-190-3p	OE_13539	95	101
miR-190-3p	OE_56603	121	127
miR-190-3p	OE_95331	355	361
miR-190-3p	OE_1395	117	123
miR-190-3p	OE_5739	28	34
miR-190-3p	OE_22861	154	160
miR-190-3p	OE_59286	116	122
miR-190-3p	OE_1327	693	699
miR-190-3p	OE_20646	655	661
miR-190-3p	OE_1300	776	782
miR-190-3p	OE_8354	4	10
miR-190-3p	OE_35271	8	14
miR-190-3p	OE_41923	541	547
miR-190-3p	OE_29843	385	391
miR-190-3p	OE_29843	725	731
miR-190-3p	OE_68576	197	203
miR-190-3p	OE_15635	167	173
miR-190-3p	OE_68500	122	128
miR-190-3p	OE_21054	749	755
miR-190-3p	OE_21050	89	95
miR-190-3p	OE_13445	143	149
miR-190-3p	OE_85480	742	748
miR-190-3p	OE_85479	742	748
miR-190-3p	OE_36950	1032	1038
miR-190-3p	OE_40199	214	220
miR-190-3p	OE_12977	90	96
miR-190-3p	OE_96977	50	56
miR-190-3p	OE_18223	96	102
miR-190-3p	OE_10748	257	263
miR-190-3p	OE_2975	215	221
miR-190-3p	OE_35191	76	82
miR-190-3p	OE_41842	686	692
miR-190-3p	OE_41839	245	251
miR-190-3p	OE_68496	1403	1409
miR-190-3p	OE_2923	920	926
miR-190-3p	OE_8220	516	522
miR-190-3p	OE_8219	516	522
miR-190-3p	OE_17760	655	661
miR-190-3p	OE_2912	506	512
miR-190-3p	OE_2912	519	525
miR-190-3p	OE_35139	153	159
miR-190-3p	OE_70735	803	809
miR-190-3p	OE_68427	1054	1060
miR-190-3p	OE_13374	124	130
miR-190-3p	OE_97334	324	330
miR-190-3p	OE_13321	91	97
miR-190-3p	OE_85358	50	56
miR-190-3p	OE_7732	102	108
miR-190-3p	OE_1165	1093	1099
miR-190-3p	OE_12882	57	63
miR-190-3p	OE_12876	128	134
miR-190-3p	OE_55959	6	12
miR-190-3p	OE_55937	36	42
miR-190-3p	OE_96848	1415	1421
miR-190-3p	OE_12826	153	159
miR-190-3p	OE_10634	58	64
miR-190-3p	OE_29650	325	331
miR-190-3p	OE_25290	210	216
miR-190-3p	OE_2829	211	217
miR-190-3p	OE_13297	122	128
miR-190-3p	OE_70632	60	66
miR-190-3p	OE_58503	516	522
miR-190-3p	OE_34563	562	568
miR-190-3p	OE_38908	615	621
miR-190-3p	OE_3268	375	381
miR-190-3p	OE_12767	258	264
miR-190-3p	OE_10584	58	64
miR-190-3p	OE_41658	206	212
miR-190-3p	OE_4958	159	165
miR-190-3p	OE_8054	42	48
miR-190-3p	OE_29549	200	206
miR-190-3p	OE_8003	73	79
miR-190-3p	OE_13170	542	548
miR-190-3p	OE_948	1101	1107
miR-190-3p	OE_13138	48	54
miR-190-3p	OE_13129	212	218
miR-190-3p	OE_44243	70	76
miR-190-3p	OE_34468	738	744
miR-190-3p	OE_34455	1192	1198
miR-190-3p	OE_26832	682	688
miR-190-3p	OE_22459	13	19
miR-190-3p	OE_34405	1165	1171
miR-190-3p	OE_34405	1175	1181
miR-190-3p	OE_94491	419	425
miR-190-3p	OE_39286	200	206
miR-190-3p	OE_96629	137	143
miR-190-3p	OE_41563	339	345
miR-190-3p	OE_2677	1345	1351
miR-190-3p	OE_2675	104	110
miR-190-3p	OE_2674	104	110
miR-190-3p	OE_2673	57	63
miR-190-3p	OE_31745	953	959
miR-190-3p	OE_39215	161	167
miR-190-3p	OE_2615	194	200
miR-190-3p	OE_15221	808	814
miR-745-3p	OE_26750	182	188
miR-745-3p	OE_7422	594	600
miR-745-3p	OE_7413	78	84
miR-745-3p	OE_12598	137	143
miR-745-3p	OE_57817	420	426
miR-745-3p	OE_55630	46	52
miR-745-3p	OE_94361	40	46
miR-745-3p	OE_45835	50	56
miR-745-3p	OE_84563	143	149
miR-745-3p	OE_86721	303	309
miR-745-3p	OE_2577	19	25
miR-745-3p	OE_19590	101	107
miR-745-3p	OE_27162	397	403
miR-745-3p	OE_29337	22	28
miR-745-3p	OE_27155	287	293
miR-745-3p	OE_2523	6	12
miR-745-3p	OE_15156	150	156
miR-745-3p	OE_58241	6	12
miR-745-3p	OE_46263	73	79
miR-745-3p	OE_28813	74	80
miR-745-3p	OE_10283	599	605
miR-745-3p	OE_6894	6	12
miR-745-3p	OE_14620	270	276
miR-745-3p	OE_45743	330	336
miR-745-3p	OE_96431	670	676
miR-745-3p	OE_12413	150	156
miR-745-3p	OE_21784	914	920
miR-745-3p	OE_4634	1183	1189
miR-745-3p	OE_2455	155	161
miR-745-3p	OE_17293	1295	1301
miR-745-3p	OE_19459	74	80
miR-745-3p	OE_72448	151	157
miR-745-3p	OE_2423	264	270
miR-745-3p	OE_93798	502	508
miR-745-3p	OE_72402	412	418
miR-745-3p	OE_46180	1140	1146
miR-745-3p	OE_5074	380	386
miR-745-3p	OE_81744	671	677
miR-745-3p	OE_77263	76	82
miR-745-3p	OE_77262	76	82
miR-745-3p	OE_81732	58	64
miR-745-3p	OE_26541	290	296
miR-745-3p	OE_16764	493	499
miR-745-3p	OE_77211	742	748
miR-745-3p	OE_12387	747	753
miR-745-3p	OE_5001	1205	1211
miR-745-3p	OE_8984	282	288
miR-745-3p	OE_47825	222	228
miR-745-3p	OE_82141	839	845
miR-745-3p	OE_19341	26	32
miR-745-3p	OE_48271	1229	1235
miR-745-3p	OE_26491	487	493
miR-745-3p	OE_1867	465	471
miR-745-3p	OE_28657	473	479
miR-745-3p	OE_36237	493	499
miR-745-3p	OE_22082	313	319
miR-745-3p	OE_22082	424	430
miR-745-3p	OE_30913	130	136
miR-745-3p	OE_4470	293	299
miR-745-3p	OE_4469	51	57
miR-745-3p	OE_13991	52	58
miR-745-3p	OE_4445	702	708
miR-745-3p	OE_25939	1121	1127
miR-745-3p	OE_76612	1071	1077
miR-745-3p	OE_29040	183	189
miR-745-3p	OE_72240	263	269
miR-745-3p	OE_2226	151	157
miR-745-3p	OE_2225	151	157
miR-745-3p	OE_2213	27	33
miR-745-3p	OE_29014	148	154
miR-745-3p	OE_72209	76	82
miR-745-3p	OE_36196	122	128
miR-745-3p	OE_81572	92	98
miR-745-3p	OE_30871	78	84
miR-745-3p	OE_81543	603	609
miR-745-3p	OE_81543	1635	1641
miR-745-3p	OE_1735	1411	1417
miR-745-3p	OE_7031	1149	1155
miR-745-3p	OE_1729	196	202
miR-745-3p	OE_26343	166	172
miR-745-3p	OE_77001	329	335
miR-745-3p	OE_8779	801	807
miR-745-3p	OE_57423	83	89
miR-745-3p	OE_86384	53	59
miR-745-3p	OE_6562	1100	1106
miR-745-3p	OE_33453	104	110
miR-745-3p	OE_21498	58	64
miR-745-3p	OE_25833	240	246
miR-745-3p	OE_60198	4	10
miR-745-3p	OE_72135	174	180
miR-745-3p	OE_72134	174	180
miR-745-3p	OE_13844	148	154
miR-745-3p	OE_85899	253	259
miR-745-3p	OE_13839	341	347
miR-745-3p	OE_11650	179	185
miR-745-3p	OE_95644	173	179
miR-745-3p	OE_28482	432	438
miR-745-3p	OE_9139	91	97
miR-745-3p	OE_16493	507	513
miR-745-3p	OE_9102	661	667
miR-745-3p	OE_81400	934	940
miR-745-3p	OE_26231	557	563
miR-745-3p	OE_26210	178	184
miR-745-3p	OE_26205	968	974
miR-745-3p	OE_26203	162	168
miR-745-3p	OE_14240	1411	1417
miR-745-3p	OE_96061	407	413
miR-745-3p	OE_96061	922	928
miR-745-3p	OE_8656	536	542
miR-745-3p	OE_86266	815	821
miR-745-3p	OE_84086	183	189
miR-745-3p	OE_14205	128	134
miR-745-3p	OE_8613	649	655
miR-745-3p	OE_72094	265	271
miR-745-3p	OE_72093	265	271
miR-745-3p	OE_4254	437	443
miR-745-3p	OE_25759	1136	1142
miR-745-3p	OE_37707	239	245
miR-745-3p	OE_2040	1123	1129
miR-745-3p	OE_3790	123	129
miR-745-3p	OE_20884	279	285
miR-745-3p	OE_38132	169	175
miR-745-3p	OE_81320	815	821
miR-745-3p	OE_8577	10	16
miR-745-3p	OE_25687	1477	1483
miR-745-3p	OE_92800	1016	1022
miR-745-3p	OE_25678	106	112
miR-745-3p	OE_4151	672	678
miR-745-3p	OE_25651	100	106
miR-745-3p	OE_8502	838	844
miR-745-3p	OE_35423	50	56
miR-745-3p	OE_35420	22	28
miR-745-3p	OE_4135	514	520
miR-745-3p	OE_68721	392	398
miR-745-3p	OE_21273	763	769
miR-745-3p	OE_3693	462	468
miR-745-3p	OE_83451	867	873
miR-745-3p	OE_69192	822	828
miR-745-3p	OE_3636	493	499
miR-745-3p	OE_69167	28	34
miR-745-3p	OE_3619	58	64
miR-745-3p	OE_3611	680	686
miR-745-3p	OE_30532	31	37
miR-745-3p	OE_30528	199	205
miR-745-3p	OE_94960	208	214
miR-745-3p	OE_69116	798	804
miR-745-3p	OE_16236	109	115
miR-745-3p	OE_8479	477	483
miR-745-3p	OE_37541	1796	1802
miR-745-3p	OE_8426	103	109
miR-745-3p	OE_56698	426	432
miR-745-3p	OE_8408	642	648
miR-745-3p	OE_8408	943	949
miR-745-3p	OE_8408	1012	1018
miR-745-3p	OE_17932	846	852
miR-745-3p	OE_46890	31	37
miR-745-3p	OE_56661	15	21
miR-745-3p	OE_17921	83	89
miR-745-3p	OE_7997	1408	1414
miR-745-3p	OE_13543	20	26
miR-745-3p	OE_11356	373	379
miR-745-3p	OE_56626	406	412
miR-745-3p	OE_46834	55	61
miR-745-3p	OE_75770	154	160
miR-745-3p	OE_75770	267	273
miR-745-3p	OE_75770	752	758
miR-745-3p	OE_22894	103	109
miR-745-3p	OE_7913	407	413
miR-745-3p	OE_75731	17	23
miR-745-3p	OE_22838	741	747
miR-745-3p	OE_81127	485	491
miR-745-3p	OE_69013	154	160
miR-745-3p	OE_69013	268	274
miR-745-3p	OE_8366	706	712
miR-745-3p	OE_17884	175	181
miR-745-3p	OE_58783	54	60
miR-745-3p	OE_58782	54	60
miR-745-3p	OE_68557	251	257
miR-745-3p	OE_8315	566	572
miR-745-3p	OE_8314	566	572
miR-745-3p	OE_76149	851	857
miR-745-3p	OE_56585	279	285
miR-745-3p	OE_68535	35	41
miR-745-3p	OE_33016	229	235
miR-745-3p	OE_11282	107	113
miR-745-3p	OE_21049	920	926
miR-745-3p	OE_44574	16	22
miR-745-3p	OE_21003	398	404
miR-745-3p	OE_46718	6	12
miR-745-3p	OE_83275	740	746
miR-745-3p	OE_3470	422	428
miR-745-3p	OE_30391	383	389
miR-745-3p	OE_30391	973	979
miR-745-3p	OE_30377	826	832
miR-745-3p	OE_3443	26	32
miR-745-3p	OE_3443	1145	1151
miR-745-3p	OE_96962	356	362
miR-745-3p	OE_30312	266	272
miR-745-3p	OE_2950	194	200
miR-745-3p	OE_2950	622	628
miR-745-3p	OE_35141	1095	1101
miR-745-3p	OE_35141	1206	1212
miR-745-3p	OE_8205	27	33
miR-745-3p	OE_8201	8	14
miR-745-3p	OE_68430	409	415
miR-745-3p	OE_25325	335	341
miR-745-3p	OE_13361	98	104
miR-745-3p	OE_25308	940	946
miR-745-3p	OE_13325	263	269
miR-745-3p	OE_34676	79	85
miR-745-3p	OE_7740	535	541
miR-745-3p	OE_7735	58	64
miR-745-3p	OE_7734	1033	1039
miR-745-3p	OE_30285	710	716
miR-745-3p	OE_71180	239	245
miR-745-3p	OE_71179	239	245
miR-745-3p	OE_22652	173	179
miR-745-3p	OE_40023	122	128
miR-745-3p	OE_71115	59	65
miR-745-3p	OE_12822	132	138
miR-745-3p	OE_2873	339	345
miR-745-3p	OE_29648	53	59
miR-745-3p	OE_27460	1392	1398
miR-745-3p	OE_31917	193	199
miR-745-3p	OE_2800	76	82
miR-745-3p	OE_58562	320	326
miR-745-3p	OE_68330	729	735
miR-745-3p	OE_23037	1796	1802
miR-745-3p	OE_5474	145	151
miR-745-3p	OE_38927	850	856
miR-745-3p	OE_14995	91	97
miR-745-3p	OE_3261	1109	1115
miR-745-3p	OE_3236	91	97
miR-745-3p	OE_3234	1097	1103
miR-745-3p	OE_12778	259	265
miR-745-3p	OE_34501	198	204
miR-745-3p	OE_41662	460	466
miR-745-3p	OE_2789	454	460
miR-745-3p	OE_2788	1150	1156
miR-745-3p	OE_37176	1575	1581
miR-745-3p	OE_2760	343	349
miR-745-3p	OE_8056	336	342
miR-745-3p	OE_68290	68	74
miR-745-3p	OE_70557	937	943
miR-745-3p	OE_68259	412	418
miR-745-3p	OE_68245	261	267
miR-745-3p	OE_13199	109	115
miR-745-3p	OE_978	378	384
miR-745-3p	OE_978	1766	1772
miR-745-3p	OE_56270	175	181
miR-745-3p	OE_97168	114	120
miR-745-3p	OE_38849	620	626
miR-745-3p	OE_34455	394	400
miR-745-3p	OE_34432	135	141
miR-745-3p	OE_12648	187	193
miR-745-3p	OE_10461	158	164
miR-745-3p	OE_4890	156	162
miR-745-3p	OE_31761	83	89
miR-745-3p	OE_4836	356	362
miR-745-3p	OE_31747	319	325
miR-745-3p	OE_37037	412	418
miR-745-3p	OE_25050	955	961
miR-745-3p	OE_7481	392	398
miR-745-3p	OE_7480	392	398
miR-143-3p	OE_15214	53	59
miR-143-3p	OE_13027	39	45
miR-143-3p	OE_7454	942	948
miR-143-3p	OE_26768	180	186
miR-143-3p	OE_5221	305	311
miR-143-3p	OE_12524	270	276
miR-143-3p	OE_2584	550	556
miR-143-3p	OE_96501	83	89
miR-143-3p	OE_93840	57	63
miR-143-3p	OE_7387	141	147
miR-143-3p	OE_5168	532	538
miR-143-3p	OE_5168	827	833
miR-143-3p	OE_14695	254	260
miR-143-3p	OE_57767	117	123
miR-143-3p	OE_12473	12	18
miR-143-3p	OE_10283	519	525
miR-143-3p	OE_16807	318	324
miR-143-3p	OE_10267	501	507
miR-143-3p	OE_96435	101	107
miR-143-3p	OE_2468	832	838
miR-143-3p	OE_76806	538	544
miR-143-3p	OE_695	562	568
miR-143-3p	OE_15077	257	263
miR-143-3p	OE_70236	57	63
miR-143-3p	OE_5091	382	388
miR-143-3p	OE_9440	21	27
miR-143-3p	OE_36358	784	790
miR-143-3p	OE_5027	609	615
miR-143-3p	OE_5001	709	715
miR-143-3p	OE_5001	761	767
miR-143-3p	OE_14531	118	124
miR-143-3p	OE_14531	352	358
miR-143-3p	OE_8952	113	119
miR-143-3p	OE_86567	564	570
miR-143-3p	OE_8916	666	672
miR-143-3p	OE_31464	323	329
miR-143-3p	OE_29161	1347	1353
miR-143-3p	OE_6710	1182	1188
miR-143-3p	OE_2301	200	206
miR-143-3p	OE_70109	1240	1246
miR-143-3p	OE_1896	8	14
miR-143-3p	OE_9344	17	23
miR-143-3p	OE_1867	59	65
miR-143-3p	OE_83822	199	205
miR-143-3p	OE_1846	574	580
miR-143-3p	OE_71855	101	107
miR-143-3p	OE_9319	221	227
miR-143-3p	OE_1832	710	716
miR-143-3p	OE_16652	336	342
miR-143-3p	OE_8834	938	944
miR-143-3p	OE_8818	1334	1340
miR-143-3p	OE_25939	1239	1245
miR-143-3p	OE_95	616	622
miR-143-3p	OE_76601	268	274
miR-143-3p	OE_29011	715	721
miR-143-3p	OE_93570	135	141
miR-143-3p	OE_404	236	242
miR-143-3p	OE_28545	87	93
miR-143-3p	OE_4393	7	13
miR-143-3p	OE_86348	290	296
miR-143-3p	OE_33469	4	10
miR-143-3p	OE_2187	41	47
miR-143-3p	OE_8703	839	845
miR-143-3p	OE_4302	287	293
miR-143-3p	OE_83694	51	57
miR-143-3p	OE_9193	1045	1051
miR-143-3p	OE_36099	287	293
miR-143-3p	OE_83661	498	504
miR-143-3p	OE_3843	7	13
miR-143-3p	OE_9129	13	19
miR-143-3p	OE_69360	119	125
miR-143-3p	OE_3820	118	124
miR-143-3p	OE_59566	751	757
miR-143-3p	OE_12084	134	140
miR-143-3p	OE_8673	28	34
miR-143-3p	OE_14225	724	730
miR-143-3p	OE_84086	33	39
miR-143-3p	OE_4257	206	212
miR-143-3p	OE_37707	488	494
miR-143-3p	OE_56877	286	292
miR-143-3p	OE_4209	1266	1272
miR-143-3p	OE_2020	416	422
miR-143-3p	OE_13731	687	693
miR-143-3p	OE_13728	62	68
miR-143-3p	OE_9095	1159	1165
miR-143-3p	OE_9093	872	878
miR-143-3p	OE_9093	1113	1119
miR-143-3p	OE_3775	82	88
miR-143-3p	OE_20884	434	440
miR-143-3p	OE_1527	53	59
miR-143-3p	OE_39830	99	105
miR-143-3p	OE_80866	817	823
miR-143-3p	OE_4160	144	150
miR-143-3p	OE_8516	30	36
miR-143-3p	OE_25652	236	242
miR-143-3p	OE_4143	644	650
miR-143-3p	OE_6315	313	319
miR-143-3p	OE_25632	231	237
miR-143-3p	OE_95474	1106	1112
miR-143-3p	OE_13642	531	537
miR-143-3p	OE_21224	274	280
miR-143-3p	OE_13627	24	30
miR-143-3p	OE_11433	1546	1552
miR-143-3p	OE_83451	511	517
miR-143-3p	OE_3641	20	26
miR-143-3p	OE_83429	172	178
miR-143-3p	OE_30528	305	311
miR-143-3p	OE_22923	35	41
miR-143-3p	OE_57185	1120	1126
miR-143-3p	OE_59359	717	723
miR-143-3p	OE_69116	953	959
miR-143-3p	OE_47368	22	28
miR-143-3p	OE_57137	100	106
miR-143-3p	OE_14027	467	473
miR-143-3p	OE_8458	215	221
miR-143-3p	OE_4070	29	35
miR-143-3p	OE_4069	29	35
miR-143-3p	OE_58876	119	125
miR-143-3p	OE_17957	286	292
miR-143-3p	OE_25540	540	546
miR-143-3p	OE_27716	256	262
miR-143-3p	OE_13566	128	134
miR-143-3p	OE_58834	8	14
miR-143-3p	OE_15712	62	68
miR-143-3p	OE_13530	55	61
miR-143-3p	OE_46843	1305	1311
miR-143-3p	OE_1398	784	790
miR-143-3p	OE_3504	76	82
miR-143-3p	OE_39667	317	323
miR-143-3p	OE_47247	23	29
miR-143-3p	OE_37462	43	49
miR-143-3p	OE_37461	43	49
miR-143-3p	OE_8350	29	35
miR-143-3p	OE_35278	104	110
miR-143-3p	OE_8349	29	35
miR-143-3p	OE_25479	459	465
miR-143-3p	OE_45000	1049	1055
miR-143-3p	OE_45000	1094	1100
miR-143-3p	OE_56585	434	440
miR-143-3p	OE_21083	61	67
miR-143-3p	OE_11298	2	8
miR-143-3p	OE_46789	138	144
miR-143-3p	OE_21054	738	744
miR-143-3p	OE_21054	1629	1635
miR-143-3p	OE_7894	33	39
miR-143-3p	OE_36969	550	556
miR-143-3p	OE_7861	209	215
miR-143-3p	OE_7861	336	342
miR-143-3p	OE_46722	497	503
miR-143-3p	OE_24979	350	356
miR-143-3p	OE_30391	89	95
miR-143-3p	OE_1287	927	933
miR-143-3p	OE_30311	226	232
miR-143-3p	OE_12933	626	632
miR-143-3p	OE_59106	273	279
miR-143-3p	OE_47142	183	189
miR-143-3p	OE_2950	328	334
miR-143-3p	OE_68488	68	74
miR-143-3p	OE_27566	64	70
miR-143-3p	OE_25377	25	31
miR-143-3p	OE_23165	111	117
miR-143-3p	OE_13330	2	8
miR-143-3p	OE_56412	127	133
miR-143-3p	OE_13319	142	148
miR-143-3p	OE_40086	1685	1691
miR-143-3p	OE_71180	488	494
miR-143-3p	OE_1165	32	38
miR-143-3p	OE_71179	488	494
miR-143-3p	OE_83125	358	364
miR-143-3p	OE_67921	246	252
miR-143-3p	OE_1134	535	541
miR-143-3p	OE_94620	87	93
miR-143-3p	OE_10613	142	148
miR-143-3p	OE_8167	142	148
miR-143-3p	OE_58560	156	162
miR-143-3p	OE_95052	973	979
miR-143-3p	OE_7640	1082	1088
miR-143-3p	OE_26968	58	64
miR-143-3p	OE_24770	377	383
miR-143-3p	OE_1073	121	127
miR-143-3p	OE_1062	1346	1352
miR-143-3p	OE_96798	607	613
miR-143-3p	OE_42118	119	125
miR-143-3p	OE_96779	274	280
miR-143-3p	OE_3204	531	537
miR-143-3p	OE_96754	168	174
miR-143-3p	OE_10565	218	224
miR-143-3p	OE_2798	397	403
miR-143-3p	OE_8097	449	455
miR-143-3p	OE_10526	262	268
miR-143-3p	OE_37176	1593	1599
miR-143-3p	OE_82564	76	82
miR-143-3p	OE_8033	254	260
miR-143-3p	OE_2722	26	32
miR-143-3p	OE_8021	655	661
miR-143-3p	OE_72737	1358	1364
miR-143-3p	OE_68245	146	152
miR-143-3p	OE_13198	24	30
miR-143-3p	OE_15335	7	13
miR-143-3p	OE_13149	73	79
miR-143-3p	OE_26849	594	600
miR-143-3p	OE_7508	928	934
miR-143-3p	OE_12696	353	359
miR-143-3p	OE_12696	1055	1061
miR-143-3p	OE_30065	52	58
miR-143-3p	OE_22459	903	909
miR-143-3p	OE_5306	14	20
miR-143-3p	OE_12660	858	864
miR-143-3p	OE_55735	59	65
miR-143-3p	OE_84692	812	818
miR-143-3p	OE_12624	1089	1095
miR-143-3p	OE_10429	209	215
miR-143-3p	OE_10429	336	342
miR-143-3p	OE_4863	19	25
miR-143-3p	OE_2686	47	53
miR-143-3p	OE_39243	1546	1552
miR-143-3p	OE_31745	1194	1200
miR-143-3p	OE_70457	49	55
miR-143-3p	OE_72630	709	715
miR-143-3p	OE_68155	770	776
miR-143-3p	OE_17450	1117	1123
miR-8	OE_56128	57	63
miR-8	OE_46334	96	102
miR-8	OE_5279	195	201
miR-8	OE_3094	190	196
miR-8	OE_5231	1584	1590
miR-8	OE_57859	81	87
miR-8	OE_45887	692	698
miR-8	OE_14745	475	481
miR-8	OE_10378	442	448
miR-8	OE_20137	369	375
miR-8	OE_4795	14	20
miR-8	OE_14704	46	52
miR-8	OE_45835	170	176
miR-8	OE_31681	305	311
miR-8	OE_31681	802	808
miR-8	OE_4740	116	122
miR-8	OE_4740	453	459
miR-8	OE_2556	171	177
miR-8	OE_2552	368	374
miR-8	OE_2547	232	238
miR-8	OE_72555	141	147
miR-8	OE_4712	13	19
miR-8	OE_4700	678	684
miR-8	OE_27141	514	520
miR-8	OE_9585	495	501
miR-8	OE_46263	141	147
miR-8	OE_7387	491	497
miR-8	OE_81860	89	95
miR-8	OE_81819	608	614
miR-8	OE_77301	251	257
miR-8	OE_77301	643	649
miR-8	OE_16830	834	840
miR-8	OE_22244	529	535
miR-8	OE_2493	767	773
miR-8	OE_31576	64	70
miR-8	OE_6829	912	918
miR-8	OE_10209	358	364
miR-8	OE_2468	520	526
miR-8	OE_6819	1339	1345
miR-8	OE_27032	102	108
miR-8	OE_83991	184	190
miR-8	OE_58132	319	325
miR-8	OE_60428	249	255
miR-8	OE_7299	1714	1720
miR-8	OE_9461	320	326
miR-8	OE_81766	260	266
miR-8	OE_602	1136	1142
miR-8	OE_83925	1288	1294
miR-8	OE_34177	242	248
miR-8	OE_26561	116	122
miR-8	OE_1929	1216	1222
miR-8	OE_26541	101	107
miR-8	OE_5027	650	656
miR-8	OE_86586	364	370
miR-8	OE_8943	230	236
miR-8	OE_2383	286	292
miR-8	OE_2383	320	326
miR-8	OE_45610	260	266
miR-8	OE_2371	286	292
miR-8	OE_6710	761	767
miR-8	OE_4535	751	757
miR-8	OE_4531	336	342
miR-8	OE_2354	80	86
miR-8	OE_95886	123	129
miR-8	OE_2327	512	518
miR-8	OE_19341	457	463
miR-8	OE_2301	391	397
miR-8	OE_70109	825	831
miR-8	OE_42955	860	866
miR-8	OE_48246	1060	1066
miR-8	OE_36242	428	434
miR-8	OE_9302	616	622
miR-8	OE_9302	1251	1257
miR-8	OE_16621	1279	1285
miR-8	OE_57507	448	454
miR-8	OE_4497	60	66
miR-8	OE_8844	141	147
miR-8	OE_4470	1019	1025
miR-8	OE_29094	7	13
miR-8	OE_29088	59	65
miR-8	OE_21583	433	439
miR-8	OE_76614	89	95
miR-8	OE_29038	117	123
miR-8	OE_29037	117	123
miR-8	OE_33509	576	582
miR-8	OE_89	1672	1678
miR-8	OE_2220	10	16
miR-8	OE_2218	130	136
miR-8	OE_484	66	72
miR-8	OE_11713	237	243
miR-8	OE_85943	1099	1105
miR-8	OE_3942	376	382
miR-8	OE_1761	274	280
miR-8	OE_24188	842	848
miR-8	OE_3919	91	97
miR-8	OE_9206	91	97
miR-8	OE_36112	19	25
miR-8	OE_26318	56	62
miR-8	OE_8764	16	22
miR-8	OE_25897	604	610
miR-8	OE_47624	129	135
miR-8	OE_45445	1208	1214
miR-8	OE_6509	143	149
miR-8	OE_41019	269	275
miR-8	OE_95693	1260	1266
miR-8	OE_2138	845	851
miR-8	OE_2138	1449	1455
miR-8	OE_4304	942	948
miR-8	OE_2123	101	107
miR-8	OE_72135	385	391
miR-8	OE_72134	385	391
miR-8	OE_95673	30	36
miR-8	OE_23616	120	126
miR-8	OE_13835	91	97
miR-8	OE_366	127	133
miR-8	OE_9158	89	95
miR-8	OE_3848	472	478
miR-8	OE_26286	93	99
miR-8	OE_20973	65	71
miR-8	OE_32928	369	375
miR-8	OE_69347	94	100
miR-8	OE_69347	608	614
miR-8	OE_9100	321	327
miR-8	OE_9100	353	359
miR-8	OE_1611	692	698
miR-8	OE_81400	539	545
miR-8	OE_8693	132	138
miR-8	OE_26203	53	59
miR-8	OE_8651	325	331
miR-8	OE_86266	1063	1069
miR-8	OE_4286	47	53
miR-8	OE_47511	1385	1391
miR-8	OE_2088	96	102
miR-8	OE_33357	1456	1462
miR-8	OE_37705	453	459
miR-8	OE_97799	4	10
miR-8	OE_2054	190	196
miR-8	OE_13743	219	225
miR-8	OE_95573	240	246
miR-8	OE_2010	313	319
miR-8	OE_11541	109	115
miR-8	OE_75992	141	147
miR-8	OE_13710	95	101
miR-8	OE_9093	1027	1033
miR-8	OE_44845	1107	1113
miR-8	OE_1592	1586	1592
miR-8	OE_9061	80	86
miR-8	OE_30680	208	214
miR-8	OE_28383	4	10
miR-8	OE_9051	656	662
miR-8	OE_9051	1154	1160
miR-8	OE_5928	43	49
miR-8	OE_3733	897	903
miR-8	OE_30652	931	937
miR-8	OE_81320	1063	1069
miR-8	OE_71545	165	171
miR-8	OE_20840	352	358
miR-8	OE_71512	231	237
miR-8	OE_26114	338	344
miR-8	OE_71507	10	16
miR-8	OE_33289	393	399
miR-8	OE_55016	238	244
miR-8	OE_45205	212	218
miR-8	OE_13698	13	19
miR-8	OE_25632	1235	1241
miR-8	OE_4125	141	147
miR-8	OE_56765	78	84
miR-8	OE_95490	234	240
miR-8	OE_44791	141	147
miR-8	OE_25607	692	698
miR-8	OE_13631	1313	1319
miR-8	OE_83497	320	326
miR-8	OE_3693	30	36
miR-8	OE_3693	176	182
miR-8	OE_85660	734	740
miR-8	OE_93255	126	132
miR-8	OE_87821	51	57
miR-8	OE_5835	552	558
miR-8	OE_71468	14	20
miR-8	OE_69167	1223	1229
miR-8	OE_1445	783	789
miR-8	OE_1445	1280	1286
miR-8	OE_81226	145	151
miR-8	OE_57185	256	262
miR-8	OE_16236	353	359
miR-8	OE_8479	305	311
miR-8	OE_8479	346	352
miR-8	OE_8479	470	476
miR-8	OE_16209	742	748
miR-8	OE_8444	153	159
miR-8	OE_17984	982	988
miR-8	OE_23398	28	34
miR-8	OE_4035	397	403
miR-8	OE_17925	915	921
miR-8	OE_68614	41	47
miR-8	OE_15747	85	91
miR-8	OE_21152	10	16
miR-8	OE_13550	397	403
miR-8	OE_7965	92	98
miR-8	OE_3593	483	489
miR-8	OE_34856	993	999
miR-8	OE_7903	41	47
miR-8	OE_71386	136	142
miR-8	OE_5712	1584	1590
miR-8	OE_3523	456	462
miR-8	OE_59286	724	730
miR-8	OE_1334	229	235
miR-8	OE_3504	1625	1631
miR-8	OE_3502	358	364
miR-8	OE_1328	1701	1707
miR-8	OE_18342	854	860
miR-8	OE_22809	747	753
miR-8	OE_41977	23	29
miR-8	OE_8398	127	133
miR-8	OE_37494	136	142
miR-8	OE_16118	284	290
miR-8	OE_47231	483	489
miR-8	OE_8353	549	555
miR-8	OE_15697	1090	1096
miR-8	OE_8315	614	620
miR-8	OE_8314	614	620
miR-8	OE_23221	148	154
miR-8	OE_36984	328	334
miR-8	OE_13441	26	32
miR-8	OE_44573	133	139
miR-8	OE_7861	728	734
miR-8	OE_42370	142	148
miR-8	OE_24995	149	155
miR-8	OE_3470	1386	1392
miR-8	OE_87612	514	520
miR-8	OE_5631	13	19
miR-8	OE_1276	33	39
miR-8	OE_3449	131	137
miR-8	OE_24908	408	414
miR-8	OE_12925	252	258
miR-8	OE_53821	105	111
miR-8	OE_2986	538	544
miR-8	OE_16004	80	86
miR-8	OE_8263	111	117
miR-8	OE_2927	255	261
miR-8	OE_2923	1685	1691
miR-8	OE_35141	315	321
miR-8	OE_68422	479	485
miR-8	OE_56469	626	632
miR-8	OE_7754	665	671
miR-8	OE_87539	84	90
miR-8	OE_87538	84	90
miR-8	OE_5557	150	156
miR-8	OE_3376	46	52
miR-8	OE_7703	241	247
miR-8	OE_67921	677	683
miR-8	OE_18175	156	162
miR-8	OE_75510	67	73
miR-8	OE_3309	94	100
miR-8	OE_94674	266	272
miR-8	OE_55936	711	717
miR-8	OE_84880	66	72
miR-8	OE_96822	481	487
miR-8	OE_41753	734	740
miR-8	OE_70695	328	334
miR-8	OE_5	993	999
miR-8	OE_2852	518	524
miR-8	OE_31951	468	474
miR-8	OE_2840	283	289
miR-8	OE_29642	482	488
miR-8	OE_29642	496	502
miR-8	OE_2839	231	237
miR-8	OE_58592	27	33
miR-8	OE_68358	209	215
miR-8	OE_29619	85	91
miR-8	OE_70632	120	126
miR-8	OE_54162	760	766
miR-8	OE_42193	13	19
miR-8	OE_26994	110	116
miR-8	OE_13209	468	474
miR-8	OE_13203	58	64
miR-8	OE_7634	941	947
miR-8	OE_87426	253	259
miR-8	OE_85242	605	611
miR-8	OE_3261	22	28
miR-8	OE_3245	796	802
miR-8	OE_26921	70	76
miR-8	OE_1052	156	162
miR-8	OE_1050	42	48
miR-8	OE_96789	31	37
miR-8	OE_26905	246	252
miR-8	OE_12767	244	250
miR-8	OE_3204	219	225
miR-8	OE_1024	933	939
miR-8	OE_55841	526	532
miR-8	OE_39381	366	372
miR-8	OE_41666	107	113
miR-8	OE_2787	132	138
miR-8	OE_4957	1071	1077
miR-8	OE_10500	4	10
miR-8	OE_4937	530	536
miR-8	OE_8023	478	484
miR-8	OE_68245	329	335
miR-8	OE_13199	353	359
miR-8	OE_13192	31	37
miR-8	OE_48663	529	535
miR-8	OE_56257	107	113
miR-8	OE_7584	182	188
miR-8	OE_15307	561	567
miR-8	OE_34488	94	100
miR-8	OE_56216	742	748
miR-8	OE_3187	214	220
miR-8	OE_5341	515	521
miR-8	OE_26815	70	76
miR-8	OE_3134	84	90
miR-8	OE_34405	860	866
miR-8	OE_96679	20	26
miR-8	OE_96678	20	26
miR-8	OE_12658	230	236
miR-8	OE_12658	647	653
miR-8	OE_12617	68	74
miR-8	OE_10429	728	734
miR-8	OE_29472	77	83
miR-8	OE_37069	281	287
miR-8	OE_2647	262	268
miR-8	OE_31745	1200	1206
miR-8	OE_29439	648	654
miR-8	OE_31710	121	127
miR-8	OE_27222	99	105
miR-8	OE_25040	21	27
miR-8	OE_13087	997	1003
miR-8	OE_9672	39	45
miR-3960	OE_5267	11	17
miR-3960	OE_45894	168	174
miR-3960	OE_10315	93	99
miR-3960	OE_2565	1436	1442
miR-3960	OE_31665	212	218
miR-3960	OE_31665	517	523
miR-3960	OE_7368	689	695
miR-3960	OE_5187	761	767
miR-3960	OE_57745	488	494
miR-3960	OE_43556	47	53
miR-3960	OE_2497	1320	1326
miR-3960	OE_2493	88	94
miR-3960	OE_76826	40	46
miR-3960	OE_1973	953	959
miR-3960	OE_1969	330	336
miR-3960	OE_87032	127	133
miR-3960	OE_1918	36	42
miR-3960	OE_26530	631	637
miR-3960	OE_14503	909	915
miR-3960	OE_86544	435	441
miR-3960	OE_70183	63	69
miR-3960	OE_4515	6	12
miR-3960	OE_4515	45	51
miR-3960	OE_48271	284	290
miR-3960	OE_48271	549	555
miR-3960	OE_81645	1436	1442
miR-3960	OE_69563	162	168
miR-3960	OE_12245	11	17
miR-3960	OE_19263	17	23
miR-3960	OE_14397	186	192
miR-3960	OE_68970	68	74
miR-3960	OE_6548	59	65
miR-3960	OE_76553	136	142
miR-3960	OE_21452	8	14
miR-3960	OE_9193	114	120
miR-3960	OE_21402	145	151
miR-3960	OE_3850	112	118
miR-3960	OE_36055	1077	1083
miR-3960	OE_26270	237	243
miR-3960	OE_57386	968	974
miR-3960	OE_14280	209	215
miR-3960	OE_57333	1057	1063
miR-3960	OE_25743	425	431
miR-3960	OE_25743	428	434
miR-3960	OE_4209	721	727
miR-3960	OE_3758	1248	1254
miR-3960	OE_16396	169	175
miR-3960	OE_1541	9	15
miR-3960	OE_16365	109	115
miR-3960	OE_8563	1041	1047
miR-3960	OE_76393	590	596
miR-3960	OE_76393	820	826
miR-3960	OE_44756	3	9
miR-3960	OE_1445	133	139
miR-3960	OE_75807	180	186
miR-3960	OE_86080	315	321
miR-3960	OE_33154	207	213
miR-3960	OE_70944	48	54
miR-3960	OE_13597	9	15
miR-3960	OE_21160	335	341
miR-3960	OE_21160	866	872
miR-3960	OE_21160	869	875
miR-3960	OE_83331	301	307
miR-3960	OE_1353	11	17
miR-3960	OE_16108	232	238
miR-3960	OE_29851	263	269
miR-3960	OE_35231	51	57
miR-3960	OE_45000	461	467
miR-3960	OE_15641	239	245
miR-3960	OE_23203	277	283
miR-3960	OE_85457	1127	1133
miR-3960	OE_3453	71	77
miR-3960	OE_30377	752	758
miR-3960	OE_83208	243	249
miR-3960	OE_8240	143	149
miR-3960	OE_35121	331	337
miR-3960	OE_34618	279	285
miR-3960	OE_67921	146	152
miR-3960	OE_1119	25	31
miR-3960	OE_55928	278	284
miR-3960	OE_10609	144	150
miR-3960	OE_2847	991	997
miR-3960	OE_68360	103	109
miR-3960	OE_23017	216	222
miR-3960	OE_3203	529	535
miR-3960	OE_3203	1060	1066
miR-3960	OE_3203	1063	1069
miR-3960	OE_3202	335	341
miR-3960	OE_3202	866	872
miR-3960	OE_3202	869	875
miR-3960	OE_25187	1514	1520
miR-3960	OE_56216	1688	1694
miR-3960	OE_25050	124	130
miR-3960	OE_25050	1206	1212
miR-3960	OE_15221	927	933
miR-125a-5p	OE_26768	264	270
miR-125a-5p	OE_3015	608	614
miR-125a-5p	OE_96568	971	977
miR-125a-5p	OE_55622	655	661
miR-125a-5p	OE_2583	474	480
miR-125a-5p	OE_2583	516	522
miR-125a-5p	OE_45806	53	59
miR-125a-5p	OE_45804	56	62
miR-125a-5p	OE_781	75	81
miR-125a-5p	OE_7347	402	408
miR-125a-5p	OE_59974	557	563
miR-125a-5p	OE_14695	275	281
miR-125a-5p	OE_57714	66	72
miR-125a-5p	OE_43558	575	581
miR-125a-5p	OE_76806	177	183
miR-125a-5p	OE_15077	16	22
miR-125a-5p	OE_659	59	65
miR-125a-5p	OE_27002	26	32
miR-125a-5p	OE_1952	42	48
miR-125a-5p	OE_5042	65	71
miR-125a-5p	OE_87010	226	232
miR-125a-5p	OE_26541	160	166
miR-125a-5p	OE_71929	220	226
miR-125a-5p	OE_4549	202	208
miR-125a-5p	OE_94111	335	341
miR-125a-5p	OE_2337	43	49
miR-125a-5p	OE_70109	14	20
miR-125a-5p	OE_81645	1257	1263
miR-125a-5p	OE_46027	990	996
miR-125a-5p	OE_34044	1533	1539
miR-125a-5p	OE_16621	1519	1525
miR-125a-5p	OE_22040	371	377
miR-125a-5p	OE_86458	17	23
miR-125a-5p	OE_82032	762	768
miR-125a-5p	OE_3990	106	112
miR-125a-5p	OE_3966	284	290
miR-125a-5p	OE_416	1373	1379
miR-125a-5p	OE_30833	334	340
miR-125a-5p	OE_71685	212	218
miR-125a-5p	OE_71685	811	817
miR-125a-5p	OE_9145	261	267
miR-125a-5p	OE_3825	94	100
miR-125a-5p	OE_4266	892	898
miR-125a-5p	OE_21382	35	41
miR-125a-5p	OE_13731	191	197
miR-125a-5p	OE_87950	157	163
miR-125a-5p	OE_95508	155	161
miR-125a-5p	OE_8563	862	868
miR-125a-5p	OE_25678	745	751
miR-125a-5p	OE_4160	448	454
miR-125a-5p	OE_198	91	97
miR-125a-5p	OE_95474	1245	1251
miR-125a-5p	OE_69192	86	92
miR-125a-5p	OE_69192	1221	1227
miR-125a-5p	OE_22923	575	581
miR-125a-5p	OE_59323	214	220
miR-125a-5p	OE_8472	274	280
miR-125a-5p	OE_14022	54	60
miR-125a-5p	OE_45142	322	328
miR-125a-5p	OE_8444	516	522
miR-125a-5p	OE_4014	1347	1353
miR-125a-5p	OE_3580	725	731
miR-125a-5p	OE_75770	708	714
miR-125a-5p	OE_3559	838	844
miR-125a-5p	OE_75731	859	865
miR-125a-5p	OE_10885	136	142
miR-125a-5p	OE_37494	3	9
miR-125a-5p	OE_15697	1373	1379
miR-125a-5p	OE_25463	867	873
miR-125a-5p	OE_25462	703	709
miR-125a-5p	OE_21055	739	745
miR-125a-5p	OE_21055	881	887
miR-125a-5p	OE_85477	298	304
miR-125a-5p	OE_13407	123	129
miR-125a-5p	OE_13406	123	129
miR-125a-5p	OE_42305	223	229
miR-125a-5p	OE_96952	839	845
miR-125a-5p	OE_47142	372	378
miR-125a-5p	OE_56416	579	585
miR-125a-5p	OE_7740	970	976
miR-125a-5p	OE_40086	155	161
miR-125a-5p	OE_3346	20	26
miR-125a-5p	OE_18139	818	824
miR-125a-5p	OE_29608	28	34
miR-125a-5p	OE_29608	824	830
miR-125a-5p	OE_5412	172	178
miR-125a-5p	OE_37196	103	109
miR-125a-5p	OE_2785	177	183
miR-125a-5p	OE_2783	121	127
miR-125a-5p	OE_86909	303	309
miR-125a-5p	OE_2716	406	412
miR-125a-5p	OE_13138	99	105
miR-125a-5p	OE_912	41	47
miR-125a-5p	OE_26886	91	97
miR-125a-5p	OE_26881	327	333
miR-125a-5p	OE_42021	129	135
miR-125a-5p	OE_22459	662	668
miR-125a-5p	OE_84692	816	822
miR-125a-5p	OE_31783	16	22
miR-125a-5p	OE_94417	507	513
miR-30d-5p	OE_56115	18	24
miR-30d-5p	OE_12585	327	333
miR-30d-5p	OE_45894	425	431
miR-30d-5p	OE_10378	120	126
miR-30d-5p	OE_2599	17	23
miR-30d-5p	OE_10328	272	278
miR-30d-5p	OE_2583	1438	1444
miR-30d-5p	OE_2570	31	37
miR-30d-5p	OE_64977	2	8
miR-30d-5p	OE_29316	447	453
miR-30d-5p	OE_29305	1113	1119
miR-30d-5p	OE_9578	768	774
miR-30d-5p	OE_59984	7	13
miR-30d-5p	OE_7331	37	43
miR-30d-5p	OE_5156	1611	1617
miR-30d-5p	OE_14662	163	169
miR-30d-5p	OE_57745	925	931
miR-30d-5p	OE_86691	370	376
miR-30d-5p	OE_12437	55	61
miR-30d-5p	OE_4675	44	50
miR-30d-5p	OE_4675	904	910
miR-30d-5p	OE_55504	47	53
miR-30d-5p	OE_55503	47	53
miR-30d-5p	OE_2490	643	649
miR-30d-5p	OE_76858	15	21
miR-30d-5p	OE_39054	172	178
miR-30d-5p	OE_39054	189	195
miR-30d-5p	OE_4645	433	439
miR-30d-5p	OE_2463	111	117
miR-30d-5p	OE_29266	66	72
miR-30d-5p	OE_27084	96	102
miR-30d-5p	OE_29257	585	591
miR-30d-5p	OE_27062	744	750
miR-30d-5p	OE_4616	584	590
miR-30d-5p	OE_4616	811	817
miR-30d-5p	OE_2426	925	931
miR-30d-5p	OE_2426	1313	1319
miR-30d-5p	OE_27031	158	164
miR-30d-5p	OE_21726	448	454
miR-30d-5p	OE_83980	282	288
miR-30d-5p	OE_28793	5	11
miR-30d-5p	OE_95902	848	854
miR-30d-5p	OE_95902	928	934
miR-30d-5p	OE_81732	934	940
miR-30d-5p	OE_1929	1149	1155
miR-30d-5p	OE_36327	169	175
miR-30d-5p	OE_87014	410	416
miR-30d-5p	OE_1915	210	216
miR-30d-5p	OE_18910	232	238
miR-30d-5p	OE_14541	19	25
miR-30d-5p	OE_24314	188	194
miR-30d-5p	OE_14503	1011	1017
miR-30d-5p	OE_10127	226	232
miR-30d-5p	OE_6730	365	371
miR-30d-5p	OE_31464	220	226
miR-30d-5p	OE_29161	1783	1789
miR-30d-5p	OE_72365	864	870
miR-30d-5p	OE_536	1065	1071
miR-30d-5p	OE_48247	170	176
miR-30d-5p	OE_9334	1322	1328
miR-30d-5p	OE_1845	420	426
miR-30d-5p	OE_1822	1656	1662
miR-30d-5p	OE_7103	261	267
miR-30d-5p	OE_14476	160	166
miR-30d-5p	OE_96265	1329	1335
miR-30d-5p	OE_10061	57	63
miR-30d-5p	OE_57501	67	73
miR-30d-5p	OE_4485	262	268
miR-30d-5p	OE_4482	491	497
miR-30d-5p	OE_47715	296	302
miR-30d-5p	OE_29097	673	679
miR-30d-5p	OE_45527	650	656
miR-30d-5p	OE_2272	554	560
miR-30d-5p	OE_72282	510	516
miR-30d-5p	OE_82052	1272	1278
miR-30d-5p	OE_4433	31	37
miR-30d-5p	OE_97978	140	146
miR-30d-5p	OE_2226	1087	1093
miR-30d-5p	OE_2225	1087	1093
miR-30d-5p	OE_89	1034	1040
miR-30d-5p	OE_95744	63	69
miR-30d-5p	OE_95743	481	487
miR-30d-5p	OE_36196	85	91
miR-30d-5p	OE_81574	105	111
miR-30d-5p	OE_71786	159	165
miR-30d-5p	OE_71775	93	99
miR-30d-5p	OE_85907	198	204
miR-30d-5p	OE_30857	148	154
miR-30d-5p	OE_30857	565	571
miR-30d-5p	OE_1729	249	255
miR-30d-5p	OE_7003	1267	1273
miR-30d-5p	OE_76595	65	71
miR-30d-5p	OE_25897	93	99
miR-30d-5p	OE_25894	510	516
miR-30d-5p	OE_6562	1420	1426
miR-30d-5p	OE_25867	112	118
miR-30d-5p	OE_2186	279	285
miR-30d-5p	OE_45417	113	119
miR-30d-5p	OE_45417	540	546
miR-30d-5p	OE_13863	110	116
miR-30d-5p	OE_2138	770	776
miR-30d-5p	OE_4301	112	118
miR-30d-5p	OE_72135	158	164
miR-30d-5p	OE_72134	158	164
miR-30d-5p	OE_11665	167	173
miR-30d-5p	OE_11635	35	41
miR-30d-5p	OE_11635	43	49
miR-30d-5p	OE_44934	135	141
miR-30d-5p	OE_1679	689	695
miR-30d-5p	OE_48012	1411	1417
miR-30d-5p	OE_26276	36	42
miR-30d-5p	OE_20973	101	107
miR-30d-5p	OE_20971	215	221
miR-30d-5p	OE_14290	707	713
miR-30d-5p	OE_57386	1081	1087
miR-30d-5p	OE_98292	164	170
miR-30d-5p	OE_16453	455	461
miR-30d-5p	OE_71609	654	660
miR-30d-5p	OE_71608	844	850
miR-30d-5p	OE_71607	654	660
miR-30d-5p	OE_69306	102	108
miR-30d-5p	OE_14253	1	7
miR-30d-5p	OE_16408	210	216
miR-30d-5p	OE_8667	835	841
miR-30d-5p	OE_25769	8	14
miR-30d-5p	OE_25769	114	120
miR-30d-5p	OE_2084	1243	1249
miR-30d-5p	OE_33357	619	625
miR-30d-5p	OE_33357	827	833
miR-30d-5p	OE_37707	546	552
miR-30d-5p	OE_2054	169	175
miR-30d-5p	OE_87997	82	88
miR-30d-5p	OE_9095	517	523
miR-30d-5p	OE_9093	10	16
miR-30d-5p	OE_44839	642	648
miR-30d-5p	OE_44838	612	618
miR-30d-5p	OE_9051	1408	1414
miR-30d-5p	OE_69278	76	82
miR-30d-5p	OE_9001	107	113
miR-30d-5p	OE_8539	57	63
miR-30d-5p	OE_4163	13	19
miR-30d-5p	OE_4163	85	91
miR-30d-5p	OE_76336	475	481
miR-30d-5p	OE_13666	1050	1056
miR-30d-5p	OE_46976	776	782
miR-30d-5p	OE_23425	271	277
miR-30d-5p	OE_173	59	65
miR-30d-5p	OE_83496	41	47
miR-30d-5p	OE_3693	482	488
miR-30d-5p	OE_3693	644	650
miR-30d-5p	OE_81291	46	52
miR-30d-5p	OE_87829	237	243
miR-30d-5p	OE_83461	296	302
miR-30d-5p	OE_83461	814	820
miR-30d-5p	OE_1486	96	102
miR-30d-5p	OE_28252	1570	1576
miR-30d-5p	OE_71463	145	151
miR-30d-5p	OE_20754	47	53
miR-30d-5p	OE_81203	131	137
miR-30d-5p	OE_47389	45	51
miR-30d-5p	OE_8455	139	145
miR-30d-5p	OE_6272	175	181
miR-30d-5p	OE_25580	485	491
miR-30d-5p	OE_4052	1061	1067
miR-30d-5p	OE_8407	129	135
miR-30d-5p	OE_23365	89	95
miR-30d-5p	OE_13570	902	908
miR-30d-5p	OE_17925	786	792
miR-30d-5p	OE_13566	12	18
miR-30d-5p	OE_4012	60	66
miR-30d-5p	OE_54470	1267	1273
miR-30d-5p	OE_11370	427	433
miR-30d-5p	OE_13549	90	96
miR-30d-5p	OE_7965	2	8
miR-30d-5p	OE_13525	93	99
miR-30d-5p	OE_11336	86	92
miR-30d-5p	OE_11332	608	614
miR-30d-5p	OE_56603	172	178
miR-30d-5p	OE_22894	54	60
miR-30d-5p	OE_3559	129	135
miR-30d-5p	OE_3554	13	19
miR-30d-5p	OE_3532	837	843
miR-30d-5p	OE_1347	440	446
miR-30d-5p	OE_59285	612	618
miR-30d-5p	OE_30431	74	80
miR-30d-5p	OE_3504	1618	1624
miR-30d-5p	OE_20646	1267	1273
miR-30d-5p	OE_1300	1228	1234
miR-30d-5p	OE_41958	21	27
miR-30d-5p	OE_8328	18	24
miR-30d-5p	OE_35246	111	117
miR-30d-5p	OE_6140	559	565
miR-30d-5p	OE_35228	111	117
miR-30d-5p	OE_6121	123	129
miR-30d-5p	OE_27619	37	43
miR-30d-5p	OE_15634	520	526
miR-30d-5p	OE_11278	203	209
miR-30d-5p	OE_56544	65	71
miR-30d-5p	OE_21032	227	233
miR-30d-5p	OE_87640	643	649
miR-30d-5p	OE_5669	1104	1110
miR-30d-5p	OE_3470	1235	1241
miR-30d-5p	OE_3470	1460	1466
miR-30d-5p	OE_1284	172	178
miR-30d-5p	OE_1284	189	195
miR-30d-5p	OE_28085	858	864
miR-30d-5p	OE_30377	1362	1368
miR-30d-5p	OE_20588	122	128
miR-30d-5p	OE_12984	856	862
miR-30d-5p	OE_12978	440	446
miR-30d-5p	OE_12967	913	919
miR-30d-5p	OE_3410	92	98
miR-30d-5p	OE_1221	227	233
miR-30d-5p	OE_1221	654	660
miR-30d-5p	OE_20544	92	98
miR-30d-5p	OE_71234	126	132
miR-30d-5p	OE_30312	88	94
miR-30d-5p	OE_2997	339	345
miR-30d-5p	OE_37392	41	47
miR-30d-5p	OE_41842	52	58
miR-30d-5p	OE_6088	200	206
miR-30d-5p	OE_2953	495	501
miR-30d-5p	OE_29748	29	35
miR-30d-5p	OE_17760	1267	1273
miR-30d-5p	OE_8201	739	745
miR-30d-5p	OE_97334	50	56
miR-30d-5p	OE_97334	61	67
miR-30d-5p	OE_7752	13	19
miR-30d-5p	OE_13301	23	29
miR-30d-5p	OE_7740	224	230
miR-30d-5p	OE_7734	307	313
miR-30d-5p	OE_3378	577	583
miR-30d-5p	OE_7720	395	401
miR-30d-5p	OE_42226	835	841
miR-30d-5p	OE_71180	546	552
miR-30d-5p	OE_71179	546	552
miR-30d-5p	OE_67921	812	818
miR-30d-5p	OE_71165	18	24
miR-30d-5p	OE_71128	327	333
miR-30d-5p	OE_12837	94	100
miR-30d-5p	OE_71113	285	291
miR-30d-5p	OE_84846	475	481
miR-30d-5p	OE_59007	1213	1219
miR-30d-5p	OE_82668	45	51
miR-30d-5p	OE_37270	519	525
miR-30d-5p	OE_29650	392	398
miR-30d-5p	OE_2811	776	782
miR-30d-5p	OE_8100	146	152
miR-30d-5p	OE_95099	206	212
miR-30d-5p	OE_25210	280	286
miR-30d-5p	OE_23017	1032	1038
miR-30d-5p	OE_38927	672	678
miR-30d-5p	OE_7640	1030	1036
miR-30d-5p	OE_85242	1487	1493
miR-30d-5p	OE_5443	614	620
miR-30d-5p	OE_7606	854	860
miR-30d-5p	OE_42112	335	341
miR-30d-5p	OE_3238	101	107
miR-30d-5p	OE_18035	56	62
miR-30d-5p	OE_8097	1669	1675
miR-30d-5p	OE_8095	197	203
miR-30d-5p	OE_29560	98	104
miR-30d-5p	OE_2752	150	156
miR-30d-5p	OE_25162	81	87
miR-30d-5p	OE_2703	389	395
miR-30d-5p	OE_56283	87	93
miR-30d-5p	OE_7588	254	260
miR-30d-5p	OE_7552	171	177
miR-30d-5p	OE_7527	14	20
miR-30d-5p	OE_26845	94	100
miR-30d-5p	OE_7513	981	987
miR-30d-5p	OE_94491	242	248
miR-30d-5p	OE_96654	47	53
miR-30d-5p	OE_57916	44	50
miR-30d-5p	OE_84692	686	692
miR-30d-5p	OE_2693	204	210
miR-30d-5p	OE_2663	730	736
miR-30d-5p	OE_31733	17	23
miR-30d-5p	OE_19642	260	266
miR-30d-5p	OE_25040	238	244
miR-30d-5p	OE_93971	152	158
miR-30d-5p	OE_93952	404	410
miR-122-5p	OE_5275	1162	1168
miR-122-5p	OE_28946	1	7
miR-122-5p	OE_16978	120	126
miR-122-5p	OE_14796	75	81
miR-122-5p	OE_5231	919	925
miR-122-5p	OE_5227	249	255
miR-122-5p	OE_10362	117	123
miR-122-5p	OE_14704	856	862
miR-122-5p	OE_28881	386	392
miR-122-5p	OE_7347	617	623
miR-122-5p	OE_6853	1356	1362
miR-122-5p	OE_94233	17	23
miR-122-5p	OE_39054	6	12
miR-122-5p	OE_21726	388	394
miR-122-5p	OE_46115	715	721
miR-122-5p	OE_87010	359	365
miR-122-5p	OE_59815	94	100
miR-122-5p	OE_14524	872	878
miR-122-5p	OE_8940	720	726
miR-122-5p	OE_82141	759	765
miR-122-5p	OE_29138	187	193
miR-122-5p	OE_2311	12	18
miR-122-5p	OE_2310	36	42
miR-122-5p	OE_70112	305	311
miR-122-5p	OE_70109	741	747
miR-122-5p	OE_83856	82	88
miR-122-5p	OE_34081	405	411
miR-122-5p	OE_46027	1123	1129
miR-122-5p	OE_9329	564	570
miR-122-5p	OE_1830	118	124
miR-122-5p	OE_30912	79	85
miR-122-5p	OE_14467	37	43
miR-122-5p	OE_22021	233	239
miR-122-5p	OE_8862	190	196
miR-122-5p	OE_29088	178	184
miR-122-5p	OE_8816	829	835
miR-122-5p	OE_45507	587	593
miR-122-5p	OE_35722	8	14
miR-122-5p	OE_33522	217	223
miR-122-5p	OE_76612	1316	1322
miR-122-5p	OE_2213	1195	1201
miR-122-5p	OE_11733	1378	1384
miR-122-5p	OE_9297	1377	1383
miR-122-5p	OE_1755	150	156
miR-122-5p	OE_28553	467	473
miR-122-5p	OE_26373	172	178
miR-122-5p	OE_24188	961	967
miR-122-5p	OE_86381	792	798
miR-122-5p	OE_14320	88	94
miR-122-5p	OE_25865	51	57
miR-122-5p	OE_95686	369	375
miR-122-5p	OE_11649	31	37
miR-122-5p	OE_1631	1042	1048
miR-122-5p	OE_16445	31	37
miR-122-5p	OE_8661	155	161
miR-122-5p	OE_47500	806	812
miR-122-5p	OE_47500	1095	1101
miR-122-5p	OE_19074	119	125
miR-122-5p	OE_19046	364	370
miR-122-5p	OE_11560	354	360
miR-122-5p	OE_13738	202	208
miR-122-5p	OE_56823	915	921
miR-122-5p	OE_81341	282	288
miR-122-5p	OE_9029	84	90
miR-122-5p	OE_26169	141	147
miR-122-5p	OE_45275	182	188
miR-122-5p	OE_43078	285	291
miR-122-5p	OE_43031	31	37
miR-122-5p	OE_43031	402	408
miR-122-5p	OE_21273	727	733
miR-122-5p	OE_56727	1460	1466
miR-122-5p	OE_95442	111	117
miR-122-5p	OE_95431	328	334
miR-122-5p	OE_3673	70	76
miR-122-5p	OE_69192	562	568
miR-122-5p	OE_69167	505	511
miR-122-5p	OE_45187	718	724
miR-122-5p	OE_45170	7	13
miR-122-5p	OE_14027	287	293
miR-122-5p	OE_7997	975	981
miR-122-5p	OE_11369	95	101
miR-122-5p	OE_11349	715	721
miR-122-5p	OE_1398	925	931
miR-122-5p	OE_1300	915	921
miR-122-5p	OE_35278	69	75
[truncated: 30,270 more rows]

## Sheet: miRanda
Table S9. Prediction of Ornithodoros erraticus target mRNAs by each algorithm: seed2-8, miRanda,TargetSpy and PITA.
microRNA	mRNA	energy	targetStart	targetEnd	score
miR-206	OE_13038	-9.91	9	30	140
miR-206	OE_81966	-17.09	163	184	148
miR-206	OE_56123	-12.48	78	97	147
miR-206	OE_56115	-16.46	1222	1242	142
miR-206	OE_5279	-22.46	633	658	151
miR-206	OE_5275	-20.89	101	122	140
miR-206	OE_3099	-13.58	644	664	151
miR-206	OE_32198	-21.64	1	22	146
miR-206	OE_97015	-11.92	187	208	140
miR-206	OE_97013	-12.65	1	22	154
miR-206	OE_3080	-14.4	27	47	142
miR-206	OE_16978	-12.05	168	189	144
miR-206	OE_5231	-11.13	878	901	147
miR-206	OE_3056	-18.31	1050	1077	147
miR-206	OE_3052	-18.93	1465	1485	147
miR-206	OE_3052	-16.08	969	990	144
miR-206	OE_12593	-19.02	32	53	140
miR-206	OE_12581	-25.45	105	126	147
miR-206	OE_45894	-15.45	878	900	146
miR-206	OE_3025	-14.2	12	32	142
miR-206	OE_45887	-17.2	104	124	143
miR-206	OE_3015	-18.72	790	812	151
miR-206	OE_10387	-14.44	64	84	141
miR-206	OE_96568	-18.32	304	326	143
miR-206	OE_96566	-10.62	143	164	140
miR-206	OE_12553	-15.73	81	102	140
miR-206	OE_12552	-15.73	86	107	140
miR-206	OE_12541	-24.49	1694	1716	151
miR-206	OE_84599	-12.33	1122	1142	142
miR-206	OE_39193	-14.02	31	52	140
miR-206	OE_14707	-18.72	199	221	147
miR-206	OE_14704	-11.16	954	975	142
miR-206	OE_45830	-21.97	183	202	157
miR-206	OE_39179	-21.08	108	134	140
miR-206	OE_2590	-17.53	914	935	151
miR-206	OE_4769	-16.1	131	152	146
miR-206	OE_2583	-17.6	658	679	142
miR-206	OE_2565	-11.8	275	296	145
miR-206	OE_31665	-18.2	292	314	153
miR-206	OE_2562	-25.95	307	329	147
miR-206	OE_2562	-12.69	108	128	140
miR-206	OE_2561	-25.95	307	329	147
miR-206	OE_2561	-12.69	108	128	140
miR-206	OE_2557	-12.16	24	45	140
miR-206	OE_2556	-12.6	42	63	140
miR-206	OE_2556	-13.47	73	94	140
miR-206	OE_2552	-25.58	345	369	155
miR-206	OE_4724	-16.73	111	132	140
miR-206	OE_2547	-18.89	24	43	151
miR-206	OE_84505	-12.53	792	813	144
miR-206	OE_72543	-13.48	238	259	144
miR-206	OE_4703	-13.53	122	146	144
miR-206	OE_4700	-14.13	1032	1053	140
miR-206	OE_29316	-15.4	640	660	141
miR-206	OE_29313	-17.56	81	102	145
miR-206	OE_780	-14.62	1016	1039	140
miR-206	OE_27130	-13.49	444	465	140
miR-206	OE_2500	-18.7	221	241	146
miR-206	OE_58255	-18.92	146	167	147
miR-206	OE_58254	-17.94	180	201	144
miR-206	OE_60505	-21.11	188	209	147
miR-206	OE_81867	-15.37	54	75	142
miR-206	OE_7359	-16.25	445	467	153
miR-206	OE_81845	-19.72	1113	1135	147
miR-206	OE_7347	-12.39	110	131	142
miR-206	OE_87139	-13.63	193	214	140
miR-206	OE_5168	-13.98	417	438	144
miR-206	OE_5168	-22.3	195	219	142
miR-206	OE_87135	-9.93	450	471	145
miR-206	OE_87134	-9.93	450	471	145
miR-206	OE_36434	-14.22	120	142	143
miR-206	OE_28837	-15.49	114	135	140
miR-206	OE_87116	-8.09	1	8	140
miR-206	OE_59936	-18.73	132	152	153
miR-206	OE_14655	-15.32	135	156	145
miR-206	OE_94294	-8.98	81	102	140
miR-206	OE_10283	-18.5	1077	1100	150
miR-206	OE_10283	-20.02	1433	1454	143
miR-206	OE_14632	-15.83	73	95	143
miR-206	OE_12440	-14.69	525	552	147
miR-206	OE_12439	-14.69	525	552	147
miR-206	OE_10250	-24.67	951	972	142
miR-206	OE_45749	-18.26	263	283	147
miR-206	OE_14600	-14.08	222	243	141
miR-206	OE_2497	-21.09	464	486	155
miR-206	OE_2492	-16.13	220	240	153
miR-206	OE_2491	-16.13	220	240	153
miR-206	OE_10221	-13.55	64	88	142
miR-206	OE_6829	-11.73	877	898	140
miR-206	OE_19493	-16	43	64	140
miR-206	OE_2466	-21.3	87	110	158
miR-206	OE_29257	-16.58	59	81	151
miR-206	OE_39029	-13.77	242	262	141
miR-206	OE_27069	-18.75	173	194	140
miR-206	OE_76806	-11.47	598	619	140
miR-206	OE_2426	-12.86	507	526	141
miR-206	OE_2426	-8.49	1	9	140
miR-206	OE_2423	-23.72	303	325	141
miR-206	OE_695	-16.36	579	599	142
miR-206	OE_2410	-15.82	39	60	144
miR-206	OE_29208	-12.27	113	134	140
miR-206	OE_83994	-15.87	190	213	151
miR-206	OE_83993	-16.37	89	109	145
miR-206	OE_21715	-15.83	335	356	150
miR-206	OE_87091	-14.75	89	110	140
miR-206	OE_1995	-19.85	370	396	141
miR-206	OE_1995	-16.55	584	605	140
miR-206	OE_87081	-22.05	471	492	160
miR-206	OE_87081	-15.46	170	189	144
miR-206	OE_81766	-20.97	831	851	154
miR-206	OE_610	-20.24	345	366	142
miR-206	OE_5091	-13.92	560	581	140
miR-206	OE_26597	-17.95	35	57	155
miR-206	OE_9447	-15.63	527	548	145
miR-206	OE_77278	-14.21	413	431	149
miR-206	OE_77278	-16.1	709	730	148
miR-206	OE_83925	-15.81	412	433	140
miR-206	OE_1953	-14.88	447	468	154
miR-206	OE_5074	-12.26	201	222	142
miR-206	OE_46116	-17.85	68	89	144
miR-206	OE_46115	-17.42	737	758	156
miR-206	OE_1929	-18.07	172	197	152
miR-206	OE_36327	-16.31	229	249	148
miR-206	OE_87018	-8.48	1	11	140
miR-206	OE_36322	-19.52	11	32	144
miR-206	OE_81713	-20.63	1103	1125	149
miR-206	OE_5041	-23.95	3	24	140
miR-206	OE_26545	-14.12	247	268	150
miR-206	OE_16764	-18.34	334	353	149
miR-206	OE_16760	-11.33	989	1010	140
miR-206	OE_5027	-21.82	497	519	147
miR-206	OE_26528	-14.74	733	756	154
miR-206	OE_8990	-11.28	396	419	143
miR-206	OE_10184	-14.4	400	421	140
miR-206	OE_94185	-9.88	130	151	140
miR-206	OE_8952	-20.25	810	831	162
miR-206	OE_35875	-11.89	133	154	140
miR-206	OE_8940	-16.2	537	557	141
miR-206	OE_8937	-20.02	1	24	153
miR-206	OE_12319	-14.26	516	537	146
miR-206	OE_29198	-15.18	38	59	140
miR-206	OE_2384	-17.01	729	749	142
miR-206	OE_2383	-26.86	835	856	156
miR-206	OE_2383	-15.9	1378	1399	143
miR-206	OE_45614	-25.92	125	148	158
miR-206	OE_8916	-14.99	262	283	148
miR-206	OE_4550	-18.73	79	100	140
miR-206	OE_31464	-13.65	852	874	147
miR-206	OE_6710	-16.87	599	622	145
miR-206	OE_2354	-16.73	12	33	140
miR-206	OE_72365	-22.46	448	470	142
miR-206	OE_70184	-15.12	127	148	152
miR-206	OE_2329	-11.22	102	122	142
miR-206	OE_2327	-22.09	668	688	166
miR-206	OE_2327	-19.03	530	550	157
miR-206	OE_2327	-16.79	1523	1544	148
miR-206	OE_2313	-17.73	28	49	142
miR-206	OE_2311	-12.31	651	671	150
miR-206	OE_2310	-12.31	651	671	150
miR-206	OE_574	-20.17	232	254	143
miR-206	OE_48260	-17.45	21	43	147
miR-206	OE_70112	-12.05	353	374	144
miR-206	OE_7197	-14.88	991	1013	149
miR-206	OE_7191	-19.93	250	273	151
miR-206	OE_1890	-10.92	689	710	142
miR-206	OE_28694	-16.82	138	158	142
miR-206	OE_48246	-14.65	656	678	146
miR-206	OE_95810	-16.42	1783	1804	145
miR-206	OE_95810	-13.33	1555	1577	142
miR-206	OE_7180	-17.78	471	493	142
miR-206	OE_7180	-12.98	147	168	140
miR-206	OE_28661	-18.25	833	858	152
miR-206	OE_81645	-13.34	1259	1280	140
miR-206	OE_77169	-16	322	343	140
miR-206	OE_77168	-16	43	64	140
miR-206	OE_71863	-13.09	213	234	144
miR-206	OE_1846	-17.96	173	194	141
miR-206	OE_9302	-17.08	1182	1204	151
miR-206	OE_1822	-11.64	259	280	146
miR-206	OE_71828	-11.85	19	41	147
miR-206	OE_1807	-19.05	1	18	150
miR-206	OE_1805	-19.05	1	18	150
miR-206	OE_16621	-11.91	195	216	140
miR-206	OE_8878	-14.06	263	284	144
miR-206	OE_8874	-24.34	1683	1708	154
miR-206	OE_8874	-19.75	1003	1027	142
miR-206	OE_86482	-16.31	187	208	140
miR-206	OE_10066	-18.85	25	45	141
miR-206	OE_45551	-13.81	353	376	153
miR-206	OE_86465	-18.73	467	487	153
miR-206	OE_4487	-13.2	9	30	144
miR-206	OE_4482	-13.12	188	209	140
miR-206	OE_55310	-24.67	409	430	142
miR-206	OE_4470	-23.7	1099	1121	154
miR-206	OE_4470	-15.76	61	85	145
miR-206	OE_72294	-12.74	45	66	140
miR-206	OE_25952	-16.12	62	82	158
miR-206	OE_45507	-13.23	263	284	146
miR-206	OE_4445	-19.75	420	440	142
miR-206	OE_33541	-11.92	43	64	140
miR-206	OE_25939	-20.3	1282	1303	140
miR-206	OE_17091	-19.79	132	154	142
miR-206	OE_33522	-12.08	472	493	140
miR-206	OE_25923	-21.08	223	249	140
miR-206	OE_17085	-13.45	20	41	143
miR-206	OE_29038	-20.61	187	208	160
miR-206	OE_29037	-20.61	187	208	160
miR-206	OE_96	-20.72	188	209	140
miR-206	OE_19252	-22.53	124	145	160
miR-206	OE_72240	-18.35	562	582	141
miR-206	OE_25903	-15.85	47	68	143
miR-206	OE_89	-13.27	466	488	143
miR-206	OE_2221	-23.66	53	74	147
miR-206	OE_2213	-19.08	156	177	156
miR-206	OE_29008	-17.15	141	163	150
miR-206	OE_29007	-17.15	141	163	150
miR-206	OE_11743	-16.98	3	24	153
miR-206	OE_85966	-19.48	699	719	156
miR-206	OE_3984	-14.4	238	260	142
miR-206	OE_85943	-18.7	223	247	150
miR-206	OE_36199	-10.01	1014	1035	140
miR-206	OE_81583	-14.46	619	637	147
miR-206	OE_3965	-14.71	720	741	145
miR-206	OE_36186	-14.05	1	13	140
miR-206	OE_81578	-18.29	253	274	144
miR-206	OE_9257	-19.75	26	48	159
miR-206	OE_36171	-14.12	714	736	143
miR-206	OE_36171	-9.38	688	709	140
miR-206	OE_3942	-19.14	343	364	145
miR-206	OE_404	-11.17	1	9	140
miR-206	OE_81543	-17.06	736	755	141
miR-206	OE_24199	-13.53	1284	1305	140
miR-206	OE_24198	-13.53	1055	1076	140
miR-206	OE_81529	-15.39	544	565	152
miR-206	OE_81529	-15.39	632	653	152
miR-206	OE_26358	-16.27	150	172	152
miR-206	OE_16572	-18.98	142	166	154
miR-206	OE_57462	-17.63	1	14	144
miR-206	OE_8798	-15.76	224	245	140
miR-206	OE_57434	-12.71	7	28	140
miR-206	OE_16507	-17.69	266	285	157
miR-206	OE_14326	-15.39	100	121	148
miR-206	OE_47624	-14.79	73	94	143
miR-206	OE_76587	-14.31	20	41	144
miR-206	OE_76578	-13.14	18	40	147
miR-206	OE_6548	-17.42	422	444	147
miR-206	OE_45417	-15.42	345	369	148
miR-206	OE_25852	-20.47	607	625	152
miR-206	OE_76546	-12.65	98	119	140
miR-206	OE_8709	-17.19	460	481	143
miR-206	OE_8701	-13.54	104	125	144
miR-206	OE_25839	-16	817	838	146
miR-206	OE_76526	-16.93	726	747	144
miR-206	OE_2146	-13.08	118	139	140
miR-206	OE_13869	-16	249	272	146
miR-206	OE_72147	-13.03	51	72	141
miR-206	OE_2129	-21.66	219	241	143
miR-206	OE_4302	-15.52	342	363	143
miR-206	OE_25809	-18.34	239	262	141
miR-206	OE_23620	-21.28	126	147	151
miR-206	OE_2105	-22.09	47	69	147
miR-206	OE_2105	-18.6	414	436	147
miR-206	OE_2105	-15.38	325	348	146
miR-206	OE_56900	-21.97	16	35	157
miR-206	OE_85854	-15.42	71	95	148
miR-206	OE_36099	-15.52	342	363	143
miR-206	OE_1684	-22.51	345	365	142
miR-206	OE_3837	-21.93	262	284	147
miR-206	OE_3836	-16.63	210	230	141
miR-206	OE_20973	-13.02	77	98	147
miR-206	OE_9123	-17.7	75	96	143
miR-206	OE_9102	-19	163	187	148
miR-206	OE_28428	-14.08	27	48	140
miR-206	OE_57384	-19.03	1024	1050	158
miR-206	OE_30716	-19.4	431	450	157
miR-206	OE_1611	-17.2	104	124	143
miR-206	OE_81400	-17.35	510	534	152
miR-206	OE_14263	-14.08	27	48	140
miR-206	OE_14262	-14.08	27	48	140
miR-206	OE_71609	-18.66	645	669	147
miR-206	OE_71608	-18.66	835	859	147
miR-206	OE_71607	-18.66	645	669	147
miR-206	OE_45390	-24.67	53	74	142
miR-206	OE_57343	-12.54	536	557	140
miR-206	OE_57343	-13.37	583	604	140
miR-206	OE_12070	-19.1	317	337	166
miR-206	OE_26205	-21.24	1009	1028	148
miR-206	OE_20904	-18.23	12	35	147
miR-206	OE_45388	-24.67	213	234	142
miR-206	OE_45379	-18.9	689	712	151
miR-206	OE_45378	-18.9	689	712	151
miR-206	OE_37773	-17.39	205	230	151
miR-206	OE_57326	-15.76	51	72	148
miR-206	OE_57326	-12.34	233	259	142
miR-206	OE_37767	-20.5	6	26	154
miR-206	OE_96055	-15.58	164	185	144
miR-206	OE_8661	-15.74	197	218	140
miR-206	OE_84099	-11.28	154	175	140
miR-206	OE_45359	-16.45	711	729	151
miR-206	OE_45358	-16.45	711	729	151
miR-206	OE_4290	-8.98	113	134	140
miR-206	OE_8644	-18.1	1112	1133	144
miR-206	OE_8644	-13.23	13	34	140
miR-206	OE_47511	-26.79	225	247	155
miR-206	OE_45321	-13.5	94	115	156
miR-206	OE_45321	-13.5	546	567	156
miR-206	OE_12006	-13.28	1107	1126	153
miR-206	OE_12006	-20.41	1314	1333	141
miR-206	OE_15991	-14.07	38	59	142
miR-206	OE_8613	-18.4	432	455	146
miR-206	OE_33357	-23.88	1045	1069	147
miR-206	OE_25759	-12.37	944	965	140
miR-206	OE_76446	-22.25	525	547	151
miR-206	OE_2068	-9.82	1356	1377	140
miR-206	OE_56878	-17.4	704	725	148
miR-206	OE_56877	-17.4	1008	1029	148
miR-206	OE_76423	-11.17	487	508	140
miR-206	OE_23550	-12.43	1013	1034	140
miR-206	OE_15954	-17.24	169	191	147
miR-206	OE_4227	-15.51	1321	1342	147
miR-206	OE_4227	-17.45	1414	1435	141
miR-206	OE_2039	-16.17	129	150	164
miR-206	OE_76405	-15.39	87	108	148
miR-206	OE_13750	-16.21	15	38	140
miR-206	OE_2009	-12.31	588	609	145
miR-206	OE_97720	-19.96	420	439	145
miR-206	OE_3798	-21.48	308	328	142
miR-206	OE_9093	-12.15	1222	1243	142
miR-206	OE_9091	-11.79	142	164	143
miR-206	OE_13709	-18.22	91	111	150
miR-206	OE_44845	-18.7	231	255	150
miR-206	OE_13708	-20.97	161	181	164
miR-206	OE_13707	-20.97	161	181	164
miR-206	OE_9083	-13.66	211	230	140
miR-206	OE_9083	-13.66	252	271	140
miR-206	OE_9062	-18.34	263	283	152
miR-206	OE_9051	-25.82	1720	1745	160
miR-206	OE_9027	-20.04	31	51	145
miR-206	OE_1544	-14.19	843	864	144
miR-206	OE_38117	-14.55	192	213	140
miR-206	OE_16379	-22.23	531	552	143
miR-206	OE_20817	-22.53	171	192	160
miR-206	OE_26114	-17.68	674	698	143
miR-206	OE_59424	-13.76	1048	1069	144
miR-206	OE_27894	-22.02	382	407	148
miR-206	OE_45261	-20.11	51	71	146
miR-206	OE_37666	-15.82	380	403	150
miR-206	OE_8563	-16.3	1097	1118	148
miR-206	OE_45260	-20.11	51	71	146
miR-206	OE_88358	-12.14	19	42	154
miR-206	OE_8551	-20.37	1666	1687	143
miR-206	OE_4191	-15.75	744	764	146
miR-206	OE_4191	-16	1208	1227	144
miR-206	OE_25678	-22.8	79	99	150
miR-206	OE_39801	-13.52	47	68	152
miR-206	OE_39801	-13.7	144	165	143
miR-206	OE_4160	-15.76	34	55	140
miR-206	OE_23485	-18.88	847	869	156
miR-206	OE_45205	-9.28	21	42	140
miR-206	OE_8502	-18.4	715	736	142
miR-206	OE_33241	-22.49	1370	1388	144
miR-206	OE_21286	-15.61	641	662	141
miR-206	OE_21284	-20.38	195	216	168
miR-206	OE_6315	-18.3	39	62	148
miR-206	OE_56778	-11.51	48	69	144
miR-206	OE_56778	-12.93	72	93	140
miR-206	OE_46999	-13.67	905	926	145
miR-206	OE_46999	-23.72	597	620	140
miR-206	OE_68721	-17.58	192	215	143
miR-206	OE_58943	-8.98	30	51	140
miR-206	OE_4108	-22.62	62	83	148
miR-206	OE_87888	-18.25	22	44	155
miR-206	OE_13650	-14.12	203	224	148
miR-206	OE_25607	-17.2	104	124	143
miR-206	OE_33201	-13.03	136	157	144
miR-206	OE_21243	-12.63	594	617	142
miR-206	OE_46954	-25.16	803	825	142
miR-206	OE_13631	-26.79	153	175	155
miR-206	OE_13623	-15.4	52	74	147
miR-206	OE_46936	-13.01	223	248	146
miR-206	OE_44756	-15.81	363	385	156
miR-206	OE_11438	-17.79	143	166	148
miR-206	OE_85660	-20.1	181	204	154
miR-206	OE_13609	-15.76	785	807	141
miR-206	OE_3683	-15.52	565	587	147
miR-206	OE_87829	-14.58	395	416	145
miR-206	OE_87829	-11.67	836	857	140
miR-206	OE_81283	-10.01	1237	1258	140
miR-206	OE_5835	-19.99	457	477	150
miR-206	OE_69195	-12.76	44	64	154
miR-206	OE_1463	-17.8	175	196	163
miR-206	OE_3636	-18.34	334	353	149
miR-206	OE_69167	-18.82	56	77	150
miR-206	OE_69165	-23.77	750	777	153
miR-206	OE_81233	-16.43	473	494	144
miR-206	OE_1437	-11.2	57	76	147
miR-206	OE_81226	-17.42	148	170	152
miR-206	OE_30528	-17.85	585	606	156
miR-206	OE_30528	-12.18	676	698	143
miR-206	OE_22923	-15.02	144	165	144
miR-206	OE_30514	-13.55	343	364	140
miR-206	OE_30513	-13.55	343	364	140
miR-206	OE_39784	-16.84	425	446	152
miR-206	OE_16236	-16.14	671	692	144
miR-206	OE_16214	-20.11	51	71	146
miR-206	OE_88262	-22.47	107	128	156
miR-206	OE_8458	-13.29	601	622	148
miR-206	OE_17984	-15.75	807	827	146
miR-206	OE_37530	-14.2	212	233	140
miR-206	OE_58892	-17.56	79	100	145
miR-206	OE_23392	-16.75	27	48	151
miR-206	OE_23392	-12.69	376	397	142
miR-206	OE_4052	-14.42	156	179	142
miR-206	OE_17957	-17.4	1010	1031	148
miR-206	OE_17956	-13.58	644	664	151
miR-206	OE_4039	-18.13	1277	1298	141
miR-206	OE_4033	-14.59	502	523	146
miR-206	OE_23356	-13.4	205	226	152
miR-206	OE_17932	-21.24	887	906	148
miR-206	OE_56667	-15.87	939	960	152
miR-206	OE_56666	-15.87	1148	1169	152
miR-206	OE_11386	-17.4	706	727	148
miR-206	OE_70904	-15.82	420	443	150
miR-206	OE_93186	-18.58	813	836	148
miR-206	OE_56626	-21.24	447	466	148
miR-206	OE_46843	-8.49	1034	1055	144
miR-206	OE_15706	-14.25	690	712	143
miR-206	OE_15705	-23.02	909	929	142
miR-206	OE_11349	-17.42	737	758	156
miR-206	OE_5784	-15.46	1210	1232	147
miR-206	OE_5784	-12.09	1292	1313	142
miR-206	OE_21112	-15.93	230	251	145
miR-206	OE_56607	-18.26	144	164	142
miR-206	OE_83380	-15.23	405	427	151
miR-206	OE_95330	-11.51	74	95	144
miR-206	OE_1393	-15.82	167	189	143
miR-206	OE_7927	-16.17	129	150	164
miR-206	OE_3559	-14.34	555	576	162
miR-206	OE_3559	-18.4	51	73	143
miR-206	OE_83336	-8.98	574	595	140
miR-206	OE_83336	-8.98	684	705	140
miR-206	OE_83336	-8.98	794	815	140
miR-206	OE_85505	-11.25	412	433	145
miR-206	OE_3532	-19.51	199	218	145
miR-206	OE_59296	-15.14	109	130	144
miR-206	OE_3523	-14.2	7	28	140
miR-206	OE_30446	-17.52	118	139	148
miR-206	OE_10885	-11.68	962	986	142
miR-206	OE_20657	-11.92	153	175	143
miR-206	OE_71341	-12.67	432	453	142
miR-206	OE_71340	-12.67	318	339	142
miR-206	OE_3504	-13.67	1487	1508	144
miR-206	OE_1328	-15.76	51	72	148
miR-206	OE_1328	-12.34	233	259	142
miR-206	OE_59269	-14.48	22	44	147
miR-206	OE_59268	-14.48	22	44	147
miR-206	OE_1308	-15.71	249	270	142
miR-206	OE_1305	-14.92	317	338	157
miR-206	OE_1305	-20.4	626	650	155
miR-206	OE_1300	-18.05	514	536	150
miR-206	OE_1300	-14.7	380	401	140
miR-206	OE_94824	-17.26	197	217	148
miR-206	OE_16108	-22.96	171	192	164
miR-206	OE_8366	-17.32	705	725	142
miR-206	OE_47233	-20.66	1129	1149	165
miR-206	OE_47231	-20.61	553	574	160
miR-206	OE_8352	-19.16	1405	1425	150
miR-206	OE_27679	-15.71	278	301	140
miR-206	OE_68585	-18.54	128	151	142
miR-206	OE_8341	-13.38	77	98	149
miR-206	OE_35263	-13.01	318	343	146
miR-206	OE_70879	-17.82	83	104	148
miR-206	OE_33074	-24.67	926	947	142
miR-206	OE_29822	-13.45	402	423	143
miR-206	OE_6140	-11.44	405	427	145
miR-206	OE_8305	-9.93	843	864	145
miR-206	OE_6121	-13.5	64	85	140
miR-206	OE_70835	-16.96	17	38	144
miR-206	OE_23264	-19.02	32	53	140
miR-206	OE_13482	-11.52	384	405	140
miR-206	OE_35211	-13.42	504	525	140
miR-206	OE_13476	-15.45	61	84	147
miR-206	OE_33016	-16.58	949	970	144
miR-206	OE_21054	-18.16	535	557	155
miR-206	OE_21054	-13.34	1103	1124	140
miR-206	OE_58728	-10.83	79	101	143
miR-206	OE_97458	-18.34	254	274	152
miR-206	OE_21045	-13.4	947	968	140
miR-206	OE_21032	-15.42	459	483	148
miR-206	OE_44574	-13.39	410	431	140
miR-206	OE_7860	-11.67	71	93	143
miR-206	OE_36961	-13.55	1	18	141
miR-206	OE_7850	-13.4	37	58	140
miR-206	OE_85457	-15.61	976	997	140
miR-206	OE_3477	-14.84	543	564	140
miR-206	OE_3470	-19.59	150	171	143
miR-206	OE_30391	-19.47	526	547	172
miR-206	OE_30391	-13.83	1611	1632	140
miR-206	OE_30384	-18.23	753	776	147
miR-206	OE_30384	-15.61	725	746	142
miR-206	OE_28085	-14.57	362	385	150
miR-206	OE_30377	-14.13	1386	1407	156
miR-206	OE_30377	-15.49	1526	1547	140
miR-206	OE_3434	-13.59	93	114	140
miR-206	OE_3428	-9.38	1	11	143
miR-206	OE_20563	-18.34	321	344	141
miR-206	OE_12967	-8.98	758	779	140
miR-206	OE_3417	-13.68	251	272	145
miR-206	OE_1221	-15.42	459	483	148
miR-206	OE_30311	-12.18	1189	1210	140
miR-206	OE_41887	-19.15	150	173	154
miR-206	OE_12917	-14.82	448	469	145
miR-206	OE_12916	-14.82	557	578	145
miR-206	OE_8298	-11.24	1121	1142	148
miR-206	OE_8298	-21.3	759	780	141
miR-206	OE_2997	-14.73	32	53	140
miR-206	OE_53827	-18.96	10	31	144
miR-206	OE_18208	-13.29	215	236	148
miR-206	OE_2988	-13.25	823	844	143
miR-206	OE_94724	-18.9	97	120	151
miR-206	OE_8276	-8.98	1250	1271	142
miR-206	OE_2975	-21.99	1406	1431	145
miR-206	OE_2971	-18	35	54	161
miR-206	OE_41842	-18.52	76	99	142
miR-206	OE_41842	-22.6	1574	1597	142
miR-206	OE_8263	-13.25	168	189	140
miR-206	OE_88031	-15.98	965	985	149
miR-206	OE_35157	-19.6	608	629	146
miR-206	OE_35157	-19.6	729	750	146
miR-206	OE_58687	-17.26	103	123	148
miR-206	OE_35141	-17.65	482	503	140
miR-206	OE_58681	-9.93	347	368	145
miR-206	OE_35139	-16.31	99	120	140
miR-206	OE_8201	-12.01	904	925	140
miR-206	OE_13398	-12.74	48	69	140
miR-206	OE_13396	-17.79	283	304	148
miR-206	OE_70735	-16.02	1222	1244	143
miR-206	OE_68433	-23.97	288	310	155
miR-206	OE_46699	-16.13	220	240	153
miR-206	OE_97387	-17.71	12	32	150
miR-206	OE_46692	-17.48	245	269	149
miR-206	OE_13366	-13.14	242	263	140
miR-206	OE_13366	-16.81	265	283	140
miR-206	OE_7767	-17.63	1	14	144
miR-206	OE_13325	-18.35	562	582	141
miR-206	OE_5571	-18.97	969	989	149
miR-206	OE_3394	-18.13	94	115	151
miR-206	OE_3393	-18.13	49	70	151
miR-206	OE_95133	-12.24	580	601	140
miR-206	OE_3383	-17.21	45	67	150
miR-206	OE_87527	-14.89	1338	1359	140
miR-206	OE_3378	-16.91	1171	1193	142
miR-206	OE_7720	-11.26	333	354	144
miR-206	OE_22686	-15.01	37	58	152
miR-206	OE_87500	-14.49	539	562	155
miR-206	OE_3356	-14.5	127	148	158
miR-206	OE_1178	-16.45	711	729	151
miR-206	OE_55992	-21.3	353	376	158
miR-206	OE_7703	-24.26	838	859	159
miR-206	OE_12893	-20.5	6	26	154
miR-206	OE_5518	-23.07	103	124	159
miR-206	OE_34618	-13.4	53	74	141
miR-206	OE_22652	-19.87	962	985	147
miR-206	OE_12867	-9.9	530	551	142
miR-206	OE_18165	-12.31	364	385	145
miR-206	OE_71152	-19.02	32	53	140
miR-206	OE_71151	-19.02	32	53	140
miR-206	OE_1134	-15.34	59	79	146
miR-206	OE_18157	-9.55	41	63	147
miR-206	OE_3306	-14.17	1	22	150
miR-206	OE_3305	-14.17	1	22	150
miR-206	OE_1124	-20.11	257	277	146
miR-206	OE_94678	-12.91	603	626	154
miR-206	OE_1119	-14.18	187	208	146
miR-206	OE_55936	-20.31	340	363	150
miR-206	OE_55928	-25.02	130	149	145
miR-206	OE_10634	-14.15	23	44	140
miR-206	OE_94636	-21.33	529	550	152
miR-206	OE_2887	-17.63	390	411	140
miR-206	OE_82668	-20.43	121	142	144
miR-206	OE_8169	-17.53	522	543	144
miR-206	OE_39441	-15.79	184	205	149
miR-206	OE_29650	-12.63	214	239	143
miR-206	OE_25285	-9.88	434	456	141
miR-206	OE_25285	-13.52	786	807	140
miR-206	OE_68371	-15.33	254	275	140
miR-206	OE_58598	-9.55	41	63	147
miR-206	OE_27459	-13.56	1689	1710	155
miR-206	OE_58592	-13.25	84	105	140
miR-206	OE_2829	-18.93	170	191	156
miR-206	OE_2829	-14.17	23	44	141
miR-206	OE_8124	-15.75	16	36	146
miR-206	OE_8124	-16	480	499	144
miR-206	OE_8120	-25.51	31	56	157
miR-206	OE_8114	-21.32	130	151	144
miR-206	OE_2810	-16.36	392	417	145
miR-206	OE_97290	-16.37	22	44	147
miR-206	OE_13278	-21.2	981	1003	143
miR-206	OE_68319	-18.71	230	246	142
miR-206	OE_54162	-17.5	197	219	147
miR-206	OE_46560	-11.22	83	103	142
miR-206	OE_23017	-10.83	401	422	145
miR-206	OE_46550	-12.31	651	671	150
miR-206	OE_26992	-15.85	53	75	145
miR-206	OE_95053	-15.99	26	47	153
miR-206	OE_7651	-17.52	11	33	162
miR-206	OE_32396	-14.89	738	759	145
miR-206	OE_38927	-15.5	92	113	156
miR-206	OE_7640	-21.07	1265	1287	143
miR-206	OE_95030	-16	706	727	146
miR-206	OE_46508	-13.42	1056	1077	140
miR-206	OE_46506	-13.42	633	654	140
miR-206	OE_7620	-20.88	2	25	155
miR-206	OE_5443	-12.41	1473	1495	145
miR-206	OE_3261	-15.51	268	292	146
miR-206	OE_3259	-18.58	144	168	158
miR-206	OE_5415	-14.8	88	109	140
miR-206	OE_3238	-11.75	442	463	149
miR-206	OE_1059	-24.09	1053	1082	147
miR-206	OE_75425	-14.98	1217	1238	140
miR-206	OE_26908	-12.78	326	347	144
miR-206	OE_96779	-14.71	127	148	140
miR-206	OE_12765	-18.71	995	1011	142
miR-206	OE_12765	-14.21	75	96	140
miR-206	OE_86992	-15.42	70	91	151
miR-206	OE_71003	-9.55	41	63	147
miR-206	OE_12707	-19.91	70	92	154
miR-206	OE_10526	-12.57	1315	1334	149
miR-206	OE_10526	-21.01	789	811	147
miR-206	OE_41662	-16.24	290	311	143
miR-206	OE_2787	-16.96	90	110	141
miR-206	OE_94522	-15.17	471	492	156
miR-206	OE_94522	-25.04	23	45	143
miR-206	OE_19787	-21.32	100	121	144
miR-206	OE_39335	-24.26	11	32	159
miR-206	OE_8056	-15.96	1059	1080	144
miR-206	OE_68292	-14.27	189	210	147
miR-206	OE_82545	-15.82	395	417	146
miR-206	OE_39324	-15.76	90	111	140
miR-206	OE_37147	-11.81	190	211	140
miR-206	OE_25187	-13.4	1288	1309	141
miR-206	OE_41605	-18.97	969	989	149
miR-206	OE_39302	-19.85	370	396	141
miR-206	OE_39302	-16.55	584	605	140
miR-206	OE_2723	-13.64	361	382	140
miR-206	OE_72737	-21	166	187	162
miR-206	OE_72737	-17.31	711	732	140
miR-206	OE_25162	-15.79	707	728	143
miR-206	OE_13199	-16.14	671	692	144
miR-206	OE_13188	-26.87	78	99	143
miR-206	OE_15354	-12.74	48	69	140
miR-206	OE_87392	-16.89	989	1009	154
miR-206	OE_97168	-17.96	43	64	156
miR-206	OE_60723	-14.45	41	62	144
miR-206	OE_7584	-16.76	205	231	146
miR-206	OE_7584	-17.38	668	688	145
miR-206	OE_87371	-19.54	46	67	156
miR-206	OE_13137	-19.02	1354	1376	143
miR-206	OE_34494	-16.37	122	142	145
miR-206	OE_26893	-16.36	392	417	145
miR-206	OE_15307	-22.86	70	95	161
miR-206	OE_34488	-20.63	1137	1158	140
miR-206	OE_7548	-17.4	705	726	148
miR-206	OE_7544	-16.67	786	807	141
miR-206	OE_5360	-15.61	47	68	142
miR-206	OE_3187	-14.51	269	291	148
miR-206	OE_7534	-17.22	454	476	146
miR-206	OE_7534	-22.99	556	578	143
miR-206	OE_22494	-19.22	339	361	148
miR-206	OE_26849	-18.16	599	621	156
miR-206	OE_26849	-16.73	1061	1082	140
miR-206	OE_30066	-18.83	735	756	145
miR-206	OE_96679	-14.26	1	19	149
miR-206	OE_96678	-14.26	1	19	149
miR-206	OE_12660	-21.07	612	632	150
miR-206	OE_12660	-11.09	467	488	140
miR-206	OE_3106	-17.7	807	828	142
miR-206	OE_12644	-19.01	1045	1064	147
miR-206	OE_84692	-19.39	360	381	140
miR-206	OE_94467	-13.85	393	413	142
miR-206	OE_2685	-15.54	11	32	141
miR-206	OE_31783	-14.01	604	627	143
miR-206	OE_41559	-14.88	257	279	149
miR-206	OE_4858	-14.27	232	252	152
miR-206	OE_45902	-21.08	35	61	140
miR-206	OE_10408	-13.42	715	736	140
miR-206	OE_37069	-12.97	255	276	140
miR-206	OE_4831	-14.48	589	610	145
miR-206	OE_4831	-18.09	986	1008	143
miR-206	OE_2644	-15.71	118	142	147
miR-206	OE_31745	-22.86	1104	1125	140
miR-206	OE_2630	-15.03	1378	1399	143
miR-206	OE_4807	-19.54	550	571	156
miR-206	OE_4806	-12.6	109	130	141
miR-206	OE_15294	-17.04	67	91	155
miR-206	OE_2617	-12.37	14	36	147
miR-206	OE_2615	-13.19	13	34	143
miR-206	OE_25050	-18.93	712	732	142
miR-206	OE_2606	-14.85	131	152	156
miR-206	OE_13099	-14.93	21	44	144
miR-206	OE_56182	-19.65	135	157	154
miR-206	OE_93978	-15.37	49	70	144
miR-206	OE_46393	-14.93	226	249	145
miR-206	OE_13072	-15.5	48	69	151
miR-206	OE_68106	-10.6	173	194	140
miR-206	OE_87289	-12.22	68	89	142
miR-206	OE_7485	-21.47	222	243	156
miR-206	OE_13044	-16.28	75	94	148
miR-206	OE_7481	-21.24	433	452	148
miR-206	OE_7480	-21.24	433	452	148
miR-190-3p	OE_28974	-25.19	2	29	147
miR-190-3p	OE_28973	-11.95	15	37	143
miR-190-3p	OE_46334	-13.57	141	165	148
miR-190-3p	OE_46334	-10.96	118	141	144
miR-190-3p	OE_26779	-19.01	592	615	148
miR-190-3p	OE_87231	-14.9	33	56	148
miR-190-3p	OE_73097	-9.79	136	158	147
miR-190-3p	OE_28911	-21.67	89	111	173
miR-190-3p	OE_28910	-21.67	89	111	173
miR-190-3p	OE_12598	-15.72	741	762	150
miR-190-3p	OE_12598	-15.72	1383	1404	150
miR-190-3p	OE_12598	-12.89	75	93	146
miR-190-3p	OE_14770	-10.15	1	10	145
miR-190-3p	OE_5220	-16.61	574	601	142
miR-190-3p	OE_45898	-17.22	135	157	152
miR-190-3p	OE_45898	-14.88	161	186	149
miR-190-3p	OE_14754	-14.37	288	310	148
miR-190-3p	OE_45887	-13.72	832	853	140
miR-190-3p	OE_12551	-15.64	395	418	143
miR-190-3p	OE_55622	-10.92	295	319	140
miR-190-3p	OE_45835	-18.34	627	652	140
miR-190-3p	OE_4769	-10.29	1	18	149
miR-190-3p	OE_10311	-14.35	334	356	153
miR-190-3p	OE_19590	-10.8	54	78	141
miR-190-3p	OE_2565	-12.13	299	322	141
miR-190-3p	OE_68075	-12.94	756	779	141
miR-190-3p	OE_31638	-10.47	16	38	146
miR-190-3p	OE_4700	-12.27	448	469	141
miR-190-3p	OE_58281	-13.76	100	122	145
miR-190-3p	OE_58280	-13.76	100	122	145
miR-190-3p	OE_2510	-12.5	92	118	140
miR-190-3p	OE_21831	-14.68	179	201	143
miR-190-3p	OE_58260	-13.49	85	106	142
miR-190-3p	OE_27108	-18.62	83	104	151
miR-190-3p	OE_81891	-14.43	262	285	145
miR-190-3p	OE_93842	-10.5	8	30	140
miR-190-3p	OE_5190	-10.62	459	480	143
miR-190-3p	OE_7368	-14.58	118	143	143
miR-190-3p	OE_38640	-20.93	365	389	147
miR-190-3p	OE_5187	-7.29	714	736	140
miR-190-3p	OE_7359	-14.86	71	93	142
miR-190-3p	OE_34276	-10.89	60	79	145
miR-190-3p	OE_7347	-10.62	694	716	141
miR-190-3p	OE_5165	-15.11	11	35	145
miR-190-3p	OE_46216	-11.27	185	207	149
miR-190-3p	OE_81828	-14.01	50	72	151
miR-190-3p	OE_5156	-10.21	1445	1466	142
miR-190-3p	OE_14694	-10.29	428	450	140
miR-190-3p	OE_28818	-11.62	107	132	147
miR-190-3p	OE_28814	-16.04	1	22	145
miR-190-3p	OE_32044	-8.07	415	437	140
miR-190-3p	OE_57750	-10.4	277	300	143
miR-190-3p	OE_57745	-11.41	1484	1506	141
miR-190-3p	OE_22244	-18.26	163	185	142
miR-190-3p	OE_10283	-22.2	650	673	145
miR-190-3p	OE_96463	-17.08	4	29	163
miR-190-3p	OE_16807	-16.18	573	596	148
miR-190-3p	OE_14627	-15.73	2	26	141
miR-190-3p	OE_14620	-14.34	78	99	140
miR-190-3p	OE_10268	-11.71	76	97	148
miR-190-3p	OE_76887	-11.81	202	224	149
miR-190-3p	OE_12426	-12.03	320	343	141
miR-190-3p	OE_96417	-23.6	361	384	167
miR-190-3p	OE_4653	-24.05	48	71	160
miR-190-3p	OE_2464	-12.92	562	584	151
miR-190-3p	OE_4634	-12.91	438	460	140
miR-190-3p	OE_2455	-13.57	56	78	151
miR-190-3p	OE_39008	-16.67	2	25	150
miR-190-3p	OE_2426	-14.99	710	732	146
miR-190-3p	OE_2422	-11.22	1062	1084	143
miR-190-3p	OE_9496	-15.35	207	229	148
miR-190-3p	OE_58132	-21.83	838	861	152
miR-190-3p	OE_58132	-10.44	1488	1513	142
miR-190-3p	OE_40869	-13.72	125	146	140
miR-190-3p	OE_1986	-10.93	1422	1445	144
miR-190-3p	OE_95902	-16.34	722	745	159
miR-190-3p	OE_602	-18.95	966	988	164
miR-190-3p	OE_1952	-15.44	50	74	160
miR-190-3p	OE_1949	-11.27	185	207	149
miR-190-3p	OE_1948	-11.27	185	207	149
miR-190-3p	OE_1929	-14.97	832	855	147
miR-190-3p	OE_87014	-15.45	273	299	143
miR-190-3p	OE_16764	-22.22	1246	1270	171
miR-190-3p	OE_16760	-15.38	216	239	142
miR-190-3p	OE_36309	-14.39	199	219	144
miR-190-3p	OE_1900	-20.19	14	38	159
miR-190-3p	OE_55486	-12.88	324	346	149
miR-190-3p	OE_5019	-12.91	354	379	142
miR-190-3p	OE_8990	-18.2	409	432	142
miR-190-3p	OE_8989	-14.06	311	335	145
miR-190-3p	OE_10184	-10.04	360	382	140
miR-190-3p	OE_14531	-16.1	694	718	147
miR-190-3p	OE_4594	-13	94	115	146
miR-190-3p	OE_14503	-10.11	1094	1114	141
miR-190-3p	OE_12319	-15.09	134	157	140
miR-190-3p	OE_45614	-14.37	298	322	154
miR-190-3p	OE_94128	-13.9	129	150	159
miR-190-3p	OE_2371	-14.14	282	303	157
miR-190-3p	OE_10105	-16.63	972	992	149
miR-190-3p	OE_10105	-24.87	705	732	147
miR-190-3p	OE_19352	-16.1	898	921	152
miR-190-3p	OE_2303	-23.6	327	350	167
miR-190-3p	OE_54942	-11.56	269	287	142
miR-190-3p	OE_29100	-16.96	1229	1254	153
miR-190-3p	OE_83897	-11.86	123	144	150
miR-190-3p	OE_48271	-7.68	1161	1183	141
miR-190-3p	OE_58046	-22.4	1035	1058	160
miR-190-3p	OE_1889	-11.36	15	41	142
miR-190-3p	OE_529	-15.13	618	638	155
miR-190-3p	OE_26492	-10.53	220	243	144
miR-190-3p	OE_26491	-13.47	405	426	157
miR-190-3p	OE_1862	-12.36	39	59	140
miR-190-3p	OE_9334	-14.56	1280	1300	141
miR-190-3p	OE_81645	-13	1333	1355	146
miR-190-3p	OE_77163	-13.97	260	282	142
miR-190-3p	OE_71863	-12.4	222	243	149
miR-190-3p	OE_36237	-15.59	547	570	150
miR-190-3p	OE_36237	-11.41	955	976	146
miR-190-3p	OE_1832	-12.51	2	22	144
miR-190-3p	OE_1822	-25.8	786	810	143
miR-190-3p	OE_30913	-21.73	82	104	144
miR-190-3p	OE_16652	-20.32	386	408	146
miR-190-3p	OE_14475	-9.88	72	96	144
miR-190-3p	OE_8899	-17.78	279	299	156
miR-190-3p	OE_8899	-14.09	196	221	142
miR-190-3p	OE_14442	-7.85	1	8	140
miR-190-3p	OE_86482	-12.08	227	248	141
miR-190-3p	OE_22021	-12.45	209	233	148
miR-190-3p	OE_6684	-13.59	63	86	144
miR-190-3p	OE_45552	-11.71	58	79	148
miR-190-3p	OE_55320	-15.72	121	142	150
miR-190-3p	OE_4488	-16.44	13	35	144
miR-190-3p	OE_4482	-16.91	57	80	146
miR-190-3p	OE_8831	-14.93	962	988	155
miR-190-3p	OE_2299	-15.87	47	69	148
miR-190-3p	OE_8813	-12.71	35	58	148
miR-190-3p	OE_94028	-17.08	982	1003	142
miR-190-3p	OE_45507	-10.88	349	369	144
miR-190-3p	OE_4445	-14.22	818	840	154
miR-190-3p	OE_33538	-14.44	470	494	156
miR-190-3p	OE_4433	-11.89	12	34	145
miR-190-3p	OE_2232	-18.92	204	224	166
miR-190-3p	OE_2213	-14.39	332	355	152
miR-190-3p	OE_484	-10.44	461	484	140
miR-190-3p	OE_3984	-14.28	420	438	140
miR-190-3p	OE_3965	-10.15	1098	1120	141
miR-190-3p	OE_71796	-12.13	200	222	143
miR-190-3p	OE_3953	-14.54	58	80	152
miR-190-3p	OE_416	-13.8	622	644	151
miR-190-3p	OE_416	-14.86	847	869	141
miR-190-3p	OE_36170	-11.54	1	18	144
miR-190-3p	OE_81543	-13.02	901	924	149
miR-190-3p	OE_28553	-12.15	886	909	144
miR-190-3p	OE_36135	-9.93	1	17	143
miR-190-3p	OE_9200	-14.36	319	342	150
miR-190-3p	OE_14397	-22.21	46	75	152
miR-190-3p	OE_18738	-10.14	157	178	143
miR-190-3p	OE_7003	-17.23	641	662	155
miR-190-3p	OE_96192	-14.11	1	18	144
miR-190-3p	OE_12185	-15.94	68	90	147
miR-190-3p	OE_57452	-10.95	142	162	145
miR-190-3p	OE_26310	-19.24	112	135	140
miR-190-3p	OE_14359	-22.02	68	91	164
miR-190-3p	OE_47651	-11.74	191	213	150
miR-190-3p	OE_8778	-9.41	38	60	143
miR-190-3p	OE_96168	-16.79	423	444	143
miR-190-3p	OE_57416	-12.42	220	242	143
miR-190-3p	OE_25894	-16.57	870	893	151
miR-190-3p	OE_8749	-18.05	88	110	154
miR-190-3p	OE_25883	-11.56	8	31	141
miR-190-3p	OE_43253	-10.14	157	178	143
miR-190-3p	OE_43252	-10.14	157	178	143
miR-190-3p	OE_25874	-15.84	197	221	142
miR-190-3p	OE_6548	-10.88	4	30	141
miR-190-3p	OE_8703	-15.31	235	257	160
miR-190-3p	OE_13896	-14.13	549	570	147
miR-190-3p	OE_2166	-10.26	194	215	151
miR-190-3p	OE_2166	-10.31	625	647	145
miR-190-3p	OE_13871	-15.31	171	195	154
miR-190-3p	OE_13846	-20.13	64	84	142
miR-190-3p	OE_23616	-15.83	128	150	141
miR-190-3p	OE_11635	-18.71	264	286	147
miR-190-3p	OE_11635	-10.53	559	582	144
miR-190-3p	OE_32999	-11.33	48	71	144
miR-190-3p	OE_95618	-13.8	175	200	154
miR-190-3p	OE_28482	-16	619	642	159
miR-190-3p	OE_48030	-14.44	470	494	156
miR-190-3p	OE_44904	-15.72	78	99	150
miR-190-3p	OE_30765	-12.85	236	256	145
miR-190-3p	OE_3837	-11.57	65	86	142
miR-190-3p	OE_3820	-16.18	373	396	148
miR-190-3p	OE_26257	-21.56	494	517	140
miR-190-3p	OE_3800	-13.38	510	535	144
miR-190-3p	OE_59566	-19.44	282	304	162
miR-190-3p	OE_28428	-17.68	676	699	148
miR-190-3p	OE_28428	-13	701	723	144
miR-190-3p	OE_57384	-15.64	763	787	152
miR-190-3p	OE_1611	-13.72	832	853	140
miR-190-3p	OE_14263	-17.68	676	699	148
miR-190-3p	OE_14263	-13	701	723	144
miR-190-3p	OE_14262	-17.68	676	699	148
miR-190-3p	OE_14262	-13	701	723	144
miR-190-3p	OE_57333	-12.5	460	482	148
miR-190-3p	OE_45379	-14.15	214	240	154
miR-190-3p	OE_45378	-14.15	214	240	154
miR-190-3p	OE_84099	-15.66	356	377	149
miR-190-3p	OE_33396	-14.37	907	932	146
miR-190-3p	OE_37745	-13.05	3	23	147
miR-190-3p	OE_39903	-18.5	23	44	156
miR-190-3p	OE_86236	-14.36	8	30	152
miR-190-3p	OE_2088	-13.57	141	165	148
miR-190-3p	OE_2088	-10.96	118	141	144
miR-190-3p	OE_33357	-15.3	742	762	148
miR-190-3p	OE_37709	-21.56	564	587	140
miR-190-3p	OE_2069	-11.81	61	83	156
miR-190-3p	OE_2068	-11.81	1493	1515	156
miR-190-3p	OE_2058	-13.3	133	155	154
miR-190-3p	OE_33330	-20.21	33	62	149
miR-190-3p	OE_15954	-12.59	273	296	144
miR-190-3p	OE_2040	-11.26	43	66	140
miR-190-3p	OE_2039	-10.3	178	200	149
miR-190-3p	OE_44899	-11.37	54	76	154
miR-190-3p	OE_19029	-18.64	623	646	144
miR-190-3p	OE_21310	-14.51	323	349	146
miR-190-3p	OE_9095	-17.48	1519	1540	147
miR-190-3p	OE_28394	-17.08	982	1003	142
miR-190-3p	OE_9068	-14.56	106	130	155
miR-190-3p	OE_30683	-18.63	211	232	143
miR-190-3p	OE_5914	-12.78	54	75	146
miR-190-3p	OE_3733	-14.35	843	864	143
miR-190-3p	OE_1556	-11.23	236	260	141
miR-190-3p	OE_9027	-16.55	115	138	156
miR-190-3p	OE_38123	-10.5	269	291	140
miR-190-3p	OE_1541	-10.06	801	823	141
miR-190-3p	OE_81334	-15.15	1378	1400	150
miR-190-3p	OE_3718	-22.33	184	205	143
miR-190-3p	OE_20831	-9.85	97	119	142
miR-190-3p	OE_28307	-10.34	113	135	142
miR-190-3p	OE_30602	-12.33	130	152	141
miR-190-3p	OE_71512	-17.13	230	252	162
miR-190-3p	OE_59408	-14.98	1107	1128	149
miR-190-3p	OE_59408	-18.23	263	285	140
miR-190-3p	OE_8544	-19.25	82	103	163
miR-190-3p	OE_14102	-15.86	14	37	154
miR-190-3p	OE_55016	-11.93	83	105	142
miR-190-3p	OE_58971	-15.61	434	459	146
miR-190-3p	OE_4143	-11.68	651	675	143
miR-190-3p	OE_21284	-16.79	386	407	143
miR-190-3p	OE_46999	-9.01	674	696	144
miR-190-3p	OE_4125	-11.28	276	297	141
miR-190-3p	OE_87895	-18.06	1	17	148
miR-190-3p	OE_11480	-13.12	1290	1312	154
miR-190-3p	OE_11480	-17.76	1089	1111	148
miR-190-3p	OE_11474	-11.54	1	18	144
miR-190-3p	OE_33202	-12.31	621	643	153
miR-190-3p	OE_25607	-13.72	832	853	140
miR-190-3p	OE_33201	-12.89	166	189	146
miR-190-3p	OE_34997	-17.61	48	77	145
miR-190-3p	OE_23406	-12.13	200	222	143
miR-190-3p	OE_164	-12.87	139	161	141
miR-190-3p	OE_81296	-11.77	112	132	146
miR-190-3p	OE_3675	-13.03	1400	1422	145
miR-190-3p	OE_87812	-11.32	29	54	147
miR-190-3p	OE_87812	-11.32	202	227	147
miR-190-3p	OE_32765	-10.14	157	178	143
miR-190-3p	OE_32764	-10.14	60	81	143
miR-190-3p	OE_32763	-10.14	60	81	143
miR-190-3p	OE_5835	-15.01	12	34	148
miR-190-3p	OE_69192	-11.3	1408	1429	144
miR-190-3p	OE_83442	-11.18	263	287	149
miR-190-3p	OE_83442	-14.74	1163	1185	146
miR-190-3p	OE_1469	-14.79	421	445	140
miR-190-3p	OE_1461	-24.14	107	129	143
miR-190-3p	OE_71476	-14.4	64	86	140
miR-190-3p	OE_71475	-14.4	64	86	140
miR-190-3p	OE_3636	-22.22	1246	1270	171
miR-190-3p	OE_3628	-15.37	548	570	142
miR-190-3p	OE_59359	-11.29	1	13	144
miR-190-3p	OE_94960	-14.19	30	50	142
miR-190-3p	OE_57164	-16.44	18	40	144
miR-190-3p	OE_47384	-14.46	1094	1117	160
miR-190-3p	OE_8479	-16.54	255	280	158
miR-190-3p	OE_45175	-19.56	58	83	155
miR-190-3p	OE_16209	-11.93	587	609	142
miR-190-3p	OE_35382	-13.76	38	60	145
miR-190-3p	OE_37541	-16.42	1557	1581	143
miR-190-3p	OE_70970	-16.67	1000	1023	150
miR-190-3p	OE_23398	-10.62	80	101	141
miR-190-3p	OE_25562	-16.22	665	688	140
miR-190-3p	OE_13597	-10.06	801	823	141
miR-190-3p	OE_21191	-9.89	479	501	145
miR-190-3p	OE_33142	-13.07	532	555	146
miR-190-3p	OE_33142	-15.73	556	580	141
miR-190-3p	OE_4039	-16.28	823	846	149
miR-190-3p	OE_13582	-16.37	124	146	158
miR-190-3p	OE_4032	-11.34	79	101	141
miR-190-3p	OE_21179	-16.17	566	585	140
miR-190-3p	OE_4012	-18.75	274	296	141
miR-190-3p	OE_56656	-14.76	10	34	156
miR-190-3p	OE_56656	-17.25	248	275	148
miR-190-3p	OE_54470	-17.23	641	662	155
miR-190-3p	OE_13539	-19.94	79	102	160
miR-190-3p	OE_13539	-15.53	56	82	152
miR-190-3p	OE_56603	-12.83	109	128	147
miR-190-3p	OE_95331	-11.32	340	362	145
miR-190-3p	OE_1395	-17.25	97	124	148
miR-190-3p	OE_7927	-10.3	178	200	149
miR-190-3p	OE_85530	-13.56	382	405	144
miR-190-3p	OE_5739	-13.54	13	35	145
miR-190-3p	OE_3558	-12.94	211	235	143
miR-190-3p	OE_7903	-10.75	40	61	143
miR-190-3p	OE_83334	-14.52	373	395	142
miR-190-3p	OE_83334	-15.75	818	840	142
miR-190-3p	OE_75731	-20	186	208	161
miR-190-3p	OE_22861	-11.26	139	161	141
miR-190-3p	OE_59286	-11.56	99	123	147
miR-190-3p	OE_30442	-15.59	73	95	149
miR-190-3p	OE_1328	-12.06	1174	1195	143
miR-190-3p	OE_1327	-11.71	679	700	148
miR-190-3p	OE_30426	-16.79	35	56	143
miR-190-3p	OE_20646	-17.23	641	662	155
miR-190-3p	OE_1300	-14.73	762	783	149
miR-190-3p	OE_41969	-14.64	56	79	152
miR-190-3p	OE_8354	-8.07	1	11	140
miR-190-3p	OE_37452	-15.73	2	26	141
miR-190-3p	OE_35271	-10.78	1	15	143
miR-190-3p	OE_41923	-15.52	526	548	149
miR-190-3p	OE_39620	-16.04	1496	1523	141
miR-190-3p	OE_29843	-17.43	372	392	159
miR-190-3p	OE_29843	-14.42	709	732	159
miR-190-3p	OE_68576	-12.74	183	204	143
miR-190-3p	OE_25421	-11.77	115	135	146
miR-190-3p	OE_56555	-10.79	159	180	140
miR-190-3p	OE_15635	-13.7	152	174	145
miR-190-3p	OE_68500	-15.9	106	129	152
miR-190-3p	OE_21054	-12.06	732	756	151
miR-190-3p	OE_21050	-24.51	74	96	164
miR-190-3p	OE_21049	-11.84	247	268	141
miR-190-3p	OE_21045	-10.38	441	460	140
miR-190-3p	OE_13445	-11.74	128	150	150
miR-190-3p	OE_13441	-15.02	113	137	141
miR-190-3p	OE_85480	-11.09	727	749	149
miR-190-3p	OE_97431	-16.12	438	460	141
miR-190-3p	OE_85479	-11.09	727	749	149
miR-190-3p	OE_36950	-13.29	1016	1039	150
miR-190-3p	OE_40199	-17.29	201	221	147
miR-190-3p	OE_83275	-17.88	486	508	145
miR-190-3p	OE_44509	-17.6	155	176	143
miR-190-3p	OE_12977	-15.33	76	97	153
miR-190-3p	OE_96977	-18.16	34	57	158
miR-190-3p	OE_32504	-10.11	1	23	145
miR-190-3p	OE_30319	-13.99	852	874	149
miR-190-3p	OE_59154	-16.85	942	965	148
miR-190-3p	OE_18223	-19.25	82	103	163
miR-190-3p	OE_10748	-11.86	243	264	150
miR-190-3p	OE_47179	-11.53	284	305	141
miR-190-3p	OE_2994	-13.45	1145	1168	144
miR-190-3p	OE_2994	-11.32	987	1009	141
miR-190-3p	OE_2988	-14.18	254	276	147
miR-190-3p	OE_8286	-18.62	255	279	140
miR-190-3p	OE_8276	-20.96	185	208	148
miR-190-3p	OE_2975	-12.54	201	222	142
miR-190-3p	OE_35191	-11.81	61	83	156
miR-190-3p	OE_41842	-17.04	674	693	151
miR-190-3p	OE_2967	-13.67	1	21	140
miR-190-3p	OE_41839	-16.16	227	252	154
miR-190-3p	OE_68496	-14.51	1388	1410	145
miR-190-3p	OE_2953	-17.09	157	178	146
miR-190-3p	OE_76083	-10.74	388	410	143
miR-190-3p	OE_8247	-12.87	518	540	140
miR-190-3p	OE_2945	-16.5	46	68	141
miR-190-3p	OE_88031	-15.25	627	649	144
miR-190-3p	OE_88031	-15.36	272	293	141
miR-190-3p	OE_2923	-11.31	905	927	141
miR-190-3p	OE_8220	-13.98	503	523	151
miR-190-3p	OE_6040	-11.19	157	181	140
miR-190-3p	OE_8219	-13.98	503	523	151
miR-190-3p	OE_17760	-17.23	641	662	155
miR-190-3p	OE_2912	-14.49	489	513	150
miR-190-3p	OE_2912	-14.28	504	526	147
miR-190-3p	OE_35139	-12.08	139	160	141
miR-190-3p	OE_2900	-15	222	246	143
miR-190-3p	OE_25348	-11.34	1116	1137	145
miR-190-3p	OE_70735	-13.5	787	810	145
miR-190-3p	OE_68427	-16.08	1042	1061	152
miR-190-3p	OE_13374	-14.25	106	131	159
miR-190-3p	OE_13345	-21.14	466	489	143
miR-190-3p	OE_13340	-19.59	306	330	152
miR-190-3p	OE_13331	-8.48	22	45	140
miR-190-3p	OE_97334	-17.47	63	84	153
miR-190-3p	OE_97334	-13.55	309	331	152
miR-190-3p	OE_13321	-16.71	75	98	152
miR-190-3p	OE_7754	-19.06	823	846	140
miR-190-3p	OE_3391	-12.8	34	56	147
miR-190-3p	OE_46622	-14.1	2	24	149
miR-190-3p	OE_85358	-13.11	35	57	153
miR-190-3p	OE_7732	-9.31	87	109	140
miR-190-3p	OE_87527	-11.54	1744	1766	141
miR-190-3p	OE_30285	-14.17	1902	1922	140
miR-190-3p	OE_22686	-13.38	46	67	141
miR-190-3p	OE_7710	-17.21	5	29	148
miR-190-3p	OE_1165	-14.36	1078	1100	152
miR-190-3p	OE_12882	-11.11	42	64	146
miR-190-3p	OE_22651	-17.9	272	294	148
miR-190-3p	OE_12876	-14.07	110	135	149
miR-190-3p	OE_55959	-10.02	1	13	145
miR-190-3p	OE_3307	-18.76	1685	1706	155
miR-190-3p	OE_22621	-11.7	37	60	140
miR-190-3p	OE_18142	-13.82	355	378	149
miR-190-3p	OE_55937	-16.61	18	43	159
miR-190-3p	OE_96848	-13.03	1400	1422	145
miR-190-3p	OE_84880	-10.44	461	484	140
miR-190-3p	OE_12826	-13.59	140	160	155
miR-190-3p	OE_12821	-11.44	1488	1509	140
miR-190-3p	OE_18117	-10.7	49	71	141
miR-190-3p	OE_10634	-12	46	65	147
miR-190-3p	OE_41753	-11.44	1172	1194	140
miR-190-3p	OE_84846	-9.21	85	108	140
miR-190-3p	OE_10609	-18.12	742	765	140
miR-190-3p	OE_29650	-16.41	309	332	158
miR-190-3p	OE_25290	-10.6	198	217	141
miR-190-3p	OE_29642	-17.82	9	31	152
miR-190-3p	OE_2829	-10.93	197	218	141
miR-190-3p	OE_68360	-12.96	724	746	141
miR-190-3p	OE_8116	-20.05	121	144	147
miR-190-3p	OE_13297	-15.9	106	129	152
miR-190-3p	OE_70632	-9.32	45	67	147
miR-190-3p	OE_68330	-15	868	892	142
miR-190-3p	OE_23037	-16.42	1557	1581	143
miR-190-3p	OE_58503	-13.98	503	523	151
miR-190-3p	OE_9826	-15.48	132	155	142
miR-190-3p	OE_7640	-17.63	1363	1386	146
miR-190-3p	OE_34563	-12.17	545	569	142
miR-190-3p	OE_26967	-15.12	61	83	140
miR-190-3p	OE_26966	-15.12	61	83	140
miR-190-3p	OE_26958	-18.71	119	141	142
miR-190-3p	OE_38908	-15.72	601	622	150
miR-190-3p	OE_24770	-13.14	384	408	143
miR-190-3p	OE_24770	-15.09	134	157	140
miR-190-3p	OE_3268	-21.43	359	382	175
miR-190-3p	OE_1062	-16.38	675	698	148
miR-190-3p	OE_96798	-11.83	217	237	142
miR-190-3p	OE_3234	-10.79	1613	1634	140
miR-190-3p	OE_12767	-17.13	243	265	162
miR-190-3p	OE_10584	-12.81	43	65	150
miR-190-3p	OE_75403	-14.9	1414	1436	143
miR-190-3p	OE_71048	-15.64	395	418	143
miR-190-3p	OE_4984	-11.77	171	196	144
miR-190-3p	OE_41658	-10.14	192	213	143
miR-190-3p	OE_4958	-11.93	139	166	143
miR-190-3p	OE_37179	-8.48	696	719	140
miR-190-3p	OE_2764	-15.15	41	64	148
miR-190-3p	OE_86909	-25.42	177	200	143
miR-190-3p	OE_8056	-13.35	1143	1163	142
miR-190-3p	OE_8054	-14.76	29	49	157
miR-190-3p	OE_27373	-21.9	126	153	147
miR-190-3p	OE_29549	-10.88	184	207	143
miR-190-3p	OE_58477	-12.2	66	88	147
miR-190-3p	OE_8003	-10.93	58	80	140
miR-190-3p	OE_13170	-15.74	528	549	155
miR-190-3p	OE_13170	-13.82	355	378	149
miR-190-3p	OE_13170	-12.98	563	584	147
miR-190-3p	OE_13170	-10.37	906	930	143
miR-190-3p	OE_948	-10.96	1088	1108	153
miR-190-3p	OE_948	-17.02	675	697	141
miR-190-3p	OE_85196	-16.37	242	264	158
miR-190-3p	OE_13138	-13.41	32	55	149
miR-190-3p	OE_13129	-16.41	196	219	162
miR-190-3p	OE_34488	-15.61	109	131	147
miR-190-3p	OE_26881	-11.29	1045	1068	141
miR-190-3p	OE_44243	-17.61	48	77	145
miR-190-3p	OE_34468	-19.01	722	745	148
miR-190-3p	OE_34455	-16.72	1178	1199	168
miR-190-3p	OE_7513	-10.52	1130	1152	145
miR-190-3p	OE_87302	-14.39	253	273	144
miR-190-3p	OE_26832	-14.95	274	297	140
miR-190-3p	OE_26832	-15.72	667	689	140
miR-190-3p	OE_22459	-14.12	1	20	153
miR-190-3p	OE_22450	-15.1	360	382	144
miR-190-3p	OE_34405	-12.7	1157	1182	149
miR-190-3p	OE_75315	-11.55	759	781	157
miR-190-3p	OE_94491	-20.58	403	426	164
miR-190-3p	OE_86881	-11.44	276	298	140
miR-190-3p	OE_57905	-14.59	212	235	143
miR-190-3p	OE_12632	-11.44	399	421	140
miR-190-3p	OE_39286	-11.27	185	207	149
miR-190-3p	OE_96629	-21.83	121	144	160
miR-190-3p	OE_41563	-12.88	324	346	149
miR-190-3p	OE_2677	-14.2	1330	1352	141
miR-190-3p	OE_2675	-12.37	89	111	141
miR-190-3p	OE_2674	-12.37	89	111	141
miR-190-3p	OE_2673	-15.66	41	64	154
miR-190-3p	OE_2665	-13.98	31	53	141
miR-190-3p	OE_4829	-14.85	702	724	141
miR-190-3p	OE_31745	-14.41	940	960	153
miR-190-3p	OE_39215	-11.81	146	168	149
miR-190-3p	OE_29439	-18.75	281	303	148
miR-190-3p	OE_2615	-14.03	182	201	152
miR-190-3p	OE_17450	-15.12	1192	1214	140
miR-190-3p	OE_46393	-11.05	651	674	148
miR-190-3p	OE_13059	-11.81	365	387	140
miR-190-3p	OE_15221	-15.04	794	815	149
miR-745-3p	OE_7478	-22.78	530	549	146
miR-745-3p	OE_7478	-21.24	253	273	141
miR-745-3p	OE_3099	-27.05	1514	1534	151
miR-745-3p	OE_26750	-24.54	168	189	147
miR-745-3p	OE_7422	-14.92	582	601	150
miR-745-3p	OE_7413	-23.95	66	85	146
miR-745-3p	OE_12598	-22.72	120	144	151
miR-745-3p	OE_57817	-19.41	403	427	149
miR-745-3p	OE_55630	-20.87	34	53	143
miR-745-3p	OE_94361	-15.52	27	47	145
miR-745-3p	OE_55622	-15.69	197	217	142
miR-745-3p	OE_45848	-25.92	453	473	161
miR-745-3p	OE_45835	-13.96	36	57	142
miR-745-3p	OE_84563	-17.82	129	150	143
miR-745-3p	OE_2590	-20.89	399	420	144
miR-745-3p	OE_10325	-28.15	1073	1093	159
miR-745-3p	OE_2583	-19.91	1559	1579	144
miR-745-3p	OE_86721	-15.2	290	310	141
miR-745-3p	OE_2577	-16.66	6	26	140
miR-745-3p	OE_19590	-17.06	88	108	153
miR-745-3p	OE_2565	-20.6	607	627	140
miR-745-3p	OE_27162	-16.38	385	404	143
miR-745-3p	OE_29337	-17.53	9	29	140
miR-745-3p	OE_27155	-21.73	274	294	148
miR-745-3p	OE_2523	-16.87	1	13	140
miR-745-3p	OE_29305	-23.48	1211	1231	141
miR-745-3p	OE_15156	-24.18	136	157	148
miR-745-3p	OE_58241	-20.74	1	13	155
miR-745-3p	OE_93842	-16.15	309	329	143
miR-745-3p	OE_46263	-22.17	63	80	149
miR-745-3p	OE_28813	-19.22	60	81	142
miR-745-3p	OE_28803	-22.01	253	272	142
miR-745-3p	OE_10283	-21.26	588	606	142
miR-745-3p	OE_6894	-12.15	1	13	141
miR-745-3p	OE_14620	-23.89	258	277	152
miR-745-3p	OE_45743	-26.34	317	337	156
miR-745-3p	OE_96431	-24.76	653	677	141
miR-745-3p	OE_14600	-27.65	1346	1365	140
miR-745-3p	OE_43558	-18.33	567	587	143
miR-745-3p	OE_12413	-13.33	137	157	140
miR-745-3p	OE_2493	-26.61	319	339	150
miR-745-3p	OE_2481	-23.23	142	164	144
miR-745-3p	OE_21784	-19.95	901	921	145
miR-745-3p	OE_4634	-15.75	1170	1190	159
miR-745-3p	OE_2455	-20.51	142	162	160
miR-745-3p	OE_29257	-25.94	430	453	142
miR-745-3p	OE_17293	-16.84	1284	1302	147
miR-745-3p	OE_19459	-18.6	61	81	150
miR-745-3p	OE_72448	-21.73	138	158	148
miR-745-3p	OE_2423	-18.16	252	271	141
miR-745-3p	OE_2422	-22.85	765	787	146
miR-745-3p	OE_93798	-25.64	488	509	146
miR-745-3p	OE_93798	-20.35	725	744	140
miR-745-3p	OE_72402	-14.33	399	419	142
miR-745-3p	OE_46180	-18.61	1126	1147	156
miR-745-3p	OE_5074	-20.05	367	387	163
miR-745-3p	OE_81744	-17.99	656	678	148
miR-745-3p	OE_77263	-26.08	60	83	154
miR-745-3p	OE_77262	-26.08	60	83	154
miR-745-3p	OE_81732	-23.65	49	65	150
miR-745-3p	OE_87012	-16.15	68	88	143
miR-745-3p	OE_26541	-20.19	276	297	155
miR-745-3p	OE_16764	-13.03	480	500	140
miR-745-3p	OE_77211	-22.32	730	749	161
miR-745-3p	OE_12387	-19.09	734	754	163
miR-745-3p	OE_5001	-26.94	1191	1212	153
miR-745-3p	OE_8984	-17.3	269	289	147
miR-745-3p	OE_10184	-25.22	818	838	146
miR-745-3p	OE_35875	-19.18	124	147	141
miR-745-3p	OE_47825	-15.39	207	229	141
miR-745-3p	OE_12319	-21.2	917	938	146
miR-745-3p	OE_84337	-15.97	194	215	142
miR-745-3p	OE_82141	-22.65	826	846	150
miR-745-3p	OE_19341	-14.54	13	33	140
miR-745-3p	OE_48271	-18.73	1216	1236	148
miR-745-3p	OE_26491	-17.33	473	494	145
miR-745-3p	OE_1867	-16.3	451	472	145
miR-745-3p	OE_28657	-22.77	460	480	158
miR-745-3p	OE_71863	-22.07	326	348	141
miR-745-3p	OE_36248	-22.91	105	126	147
miR-745-3p	OE_36237	-24.94	480	500	151
miR-745-3p	OE_26449	-24.56	76	95	140
miR-745-3p	OE_22082	-20.91	298	320	153
miR-745-3p	OE_22082	-21.59	411	431	151
miR-745-3p	OE_30913	-22.21	116	137	146
miR-745-3p	OE_14425	-15	297	317	142
miR-745-3p	OE_33590	-20.71	104	123	140
miR-745-3p	OE_4470	-14.61	280	300	140
miR-745-3p	OE_4469	-14.61	38	58	140
miR-745-3p	OE_13991	-14.63	39	59	140
miR-745-3p	OE_4445	-20.97	690	709	148
miR-745-3p	OE_94003	-21.07	300	319	141
miR-745-3p	OE_25939	-20.62	1111	1128	143
miR-745-3p	OE_25939	-20.17	552	573	140
miR-745-3p	OE_76612	-14.89	1058	1078	140
miR-745-3p	OE_29040	-20.12	169	190	156
miR-745-3p	OE_72240	-17.77	250	270	152
miR-745-3p	OE_2226	-26.27	135	158	156
miR-745-3p	OE_2225	-26.27	135	158	156
miR-745-3p	OE_2213	-27.17	13	34	153
miR-745-3p	OE_29014	-15.14	134	155	142
miR-745-3p	OE_72209	-20.66	64	83	147
miR-745-3p	OE_36196	-22.16	111	129	151
miR-745-3p	OE_3966	-24.51	565	586	146
miR-745-3p	OE_81572	-21.41	78	99	148
miR-745-3p	OE_30871	-12.36	65	85	140
miR-745-3p	OE_81543	-26.6	590	610	160
miR-745-3p	OE_81543	-22.84	1622	1642	140
miR-745-3p	OE_3911	-20.85	117	137	146
miR-745-3p	OE_1735	-19.27	1396	1418	147
miR-745-3p	OE_1735	-19.47	1138	1157	141
miR-745-3p	OE_7031	-18.7	1136	1156	156
miR-745-3p	OE_1729	-17.57	184	203	143
miR-745-3p	OE_26343	-23.36	153	173	150
miR-745-3p	OE_55286	-22.36	25	45	143
miR-745-3p	OE_14360	-18.8	50	68	144
miR-745-3p	OE_77001	-22.77	316	336	158
miR-745-3p	OE_8779	-16.79	789	808	148
miR-745-3p	OE_57423	-18.36	70	90	154
miR-745-3p	OE_86384	-20.2	38	60	149
miR-745-3p	OE_8747	-18.21	50	71	141
miR-745-3p	OE_6562	-13.99	1087	1107	149
miR-745-3p	OE_25867	-16.2	57	78	142
miR-745-3p	OE_33453	-16.3	91	111	153
miR-745-3p	OE_21498	-18.82	46	65	155
miR-745-3p	OE_25833	-21.41	226	247	148
miR-745-3p	OE_60198	-17.45	1	11	140
miR-745-3p	OE_72135	-19.98	154	181	141
miR-745-3p	OE_72134	-19.98	154	181	141
miR-745-3p	OE_13844	-27.56	135	155	161
miR-745-3p	OE_85899	-27.32	239	260	152
miR-745-3p	OE_13839	-22.84	329	348	158
miR-745-3p	OE_11650	-14.35	166	186	140
miR-745-3p	OE_95644	-19.07	157	180	150
miR-745-3p	OE_28482	-15.28	419	439	152
miR-745-3p	OE_9148	-17.37	248	268	142
miR-745-3p	OE_30765	-20.93	111	129	140
miR-745-3p	OE_9139	-13.33	78	98	140
miR-745-3p	OE_16493	-25.13	494	514	175
miR-745-3p	OE_57390	-23.43	2	22	151
miR-745-3p	OE_9102	-23.73	648	668	159
miR-745-3p	OE_81400	-16.3	921	941	153
miR-745-3p	OE_26231	-28.68	544	564	159
miR-745-3p	OE_26210	-22.27	100	120	149
miR-745-3p	OE_26210	-19.54	163	185	147
miR-745-3p	OE_26205	-14	955	975	140
miR-745-3p	OE_26203	-15.53	147	169	146
miR-745-3p	OE_8680	-21.72	118	138	142
miR-745-3p	OE_14240	-19.27	1396	1418	147
miR-745-3p	OE_14240	-19.47	1138	1157	141
miR-745-3p	OE_96061	-20.12	908	929	156
miR-745-3p	OE_96061	-14.66	394	414	141
miR-745-3p	OE_45359	-29.09	174	194	143
miR-745-3p	OE_45358	-29.09	174	194	143
miR-745-3p	OE_8656	-17.12	523	543	146
miR-745-3p	OE_86266	-20.57	799	822	153
miR-745-3p	OE_84086	-24.58	169	190	161
miR-745-3p	OE_14205	-27.26	113	135	157
miR-745-3p	OE_8626	-20.46	317	338	144
miR-745-3p	OE_8613	-34.08	166	188	158
miR-745-3p	OE_8613	-24.26	636	656	145
miR-745-3p	OE_72094	-16.21	251	272	153
miR-745-3p	OE_72093	-16.21	251	272	153
miR-745-3p	OE_4254	-20.55	422	444	155
miR-745-3p	OE_25759	-19.61	1122	1143	150
miR-745-3p	OE_37707	-28.91	226	246	166
miR-745-3p	OE_72082	-27.33	49	72	142
miR-745-3p	OE_21382	-24.25	140	161	152
miR-745-3p	OE_2040	-26.5	1112	1130	152
miR-745-3p	OE_95592	-15.59	6	26	143
miR-745-3p	OE_3790	-16.55	111	130	147
miR-745-3p	OE_20884	-15.95	268	286	150
miR-745-3p	OE_38132	-22.49	155	176	153
miR-745-3p	OE_38123	-16.15	570	590	143
miR-745-3p	OE_81320	-20.57	799	822	153
miR-745-3p	OE_8577	-21.01	1	17	163
miR-745-3p	OE_25687	-17.14	1464	1484	143
miR-745-3p	OE_92800	-13.96	1002	1023	141
miR-745-3p	OE_25678	-25.35	93	113	154
miR-745-3p	OE_43031	-24.65	55	77	140
miR-745-3p	OE_43031	-24.65	426	448	140
miR-745-3p	OE_4151	-20.1	659	679	149
miR-745-3p	OE_25651	-19.3	89	107	146
miR-745-3p	OE_8502	-25.55	826	845	143
miR-745-3p	OE_35423	-21.38	37	57	146
miR-745-3p	OE_35420	-24.48	9	29	155
miR-745-3p	OE_4135	-17.14	500	521	150
miR-745-3p	OE_68721	-15.11	379	399	152
miR-745-3p	OE_21273	-25.78	750	770	145
miR-745-3p	OE_58930	-20.93	95	113	140
miR-745-3p	OE_3693	-22.01	449	469	145
miR-745-3p	OE_95431	-29.55	259	279	151
miR-745-3p	OE_3687	-24.56	76	95	140
miR-745-3p	OE_5858	-25.67	321	342	141
miR-745-3p	OE_83451	-18.15	855	874	155
miR-745-3p	OE_69192	-18.45	809	829	140
miR-745-3p	OE_3636	-13.03	480	500	140
miR-745-3p	OE_69167	-23.93	14	35	160
miR-745-3p	OE_3619	-14.99	45	65	146
miR-745-3p	OE_3611	-18.79	666	687	146
miR-745-3p	OE_30532	-25.55	19	38	143
miR-745-3p	OE_30528	-15.14	186	206	142
miR-745-3p	OE_69133	-24.63	19	39	144
miR-745-3p	OE_94960	-15.78	195	215	143
miR-745-3p	OE_69116	-15.95	787	805	150
miR-745-3p	OE_16236	-22.35	97	116	148
miR-745-3p	OE_8479	-21.78	465	484	143
miR-745-3p	OE_8456	-15.73	288	308	140
miR-745-3p	OE_4097	-22.72	43	62	141
miR-745-3p	OE_37541	-22.94	576	596	143
miR-745-3p	OE_37541	-20.59	131	151	142
miR-745-3p	OE_37541	-15.95	1784	1803	141
miR-745-3p	OE_8426	-20.19	90	110	155
miR-745-3p	OE_56698	-18.59	416	433	142
miR-745-3p	OE_17956	-27.05	1514	1534	151
miR-745-3p	OE_8408	-24.53	628	649	153
miR-745-3p	OE_8408	-22.58	929	950	147
miR-745-3p	OE_8408	-13.6	1000	1019	145
miR-745-3p	OE_17932	-14	833	853	140
miR-745-3p	OE_46890	-25.55	19	38	143
miR-745-3p	OE_11391	-18.8	376	394	144
miR-745-3p	OE_11391	-18.8	453	471	144
miR-745-3p	OE_56661	-25.13	2	22	175
miR-745-3p	OE_17921	-20.93	70	90	147
miR-745-3p	OE_7997	-17.4	1395	1415	144
miR-745-3p	OE_7997	-19.45	242	262	143
miR-745-3p	OE_13543	-20.68	8	27	151
miR-745-3p	OE_11369	-21.2	269	291	141
miR-745-3p	OE_11356	-19.22	360	380	156
miR-745-3p	OE_56626	-14	393	413	140
miR-745-3p	OE_46834	-28.14	43	62	164
miR-745-3p	OE_83380	-33.67	394	414	147
miR-745-3p	OE_75770	-20.99	141	161	147
miR-745-3p	OE_75770	-16.68	735	759	141
miR-745-3p	OE_75770	-14	254	274	140
miR-745-3p	OE_22894	-26.85	90	110	156
miR-745-3p	OE_11300	-31.71	182	204	145
miR-745-3p	OE_7913	-17.41	395	414	156
miR-745-3p	OE_75731	-24.16	4	24	145
miR-745-3p	OE_22838	-19.31	729	748	149
miR-745-3p	OE_81127	-20.87	473	492	143
miR-745-3p	OE_69013	-20.99	141	161	147
miR-745-3p	OE_69013	-14	255	275	140
miR-745-3p	OE_41977	-23.58	43	62	141
miR-745-3p	OE_47273	-26.13	71	93	145
miR-745-3p	OE_8366	-22.69	694	713	159
miR-745-3p	OE_29851	-24.23	120	141	141
miR-745-3p	OE_17884	-17.23	162	182	151
miR-745-3p	OE_41904	-20.29	535	555	140
miR-745-3p	OE_58783	-17.53	41	61	140
miR-745-3p	OE_58782	-17.53	41	61	140
miR-745-3p	OE_68557	-18.72	238	258	140
miR-745-3p	OE_8315	-13.65	554	573	143
miR-745-3p	OE_8314	-13.65	554	573	143
miR-745-3p	OE_76149	-19.31	839	858	149
miR-745-3p	OE_56585	-15.95	268	286	150
miR-745-3p	OE_68535	-18.6	22	42	150
miR-745-3p	OE_13482	-22.02	340	360	145
miR-745-3p	OE_33016	-25.65	216	236	156
miR-745-3p	OE_11282	-19.69	94	114	145
miR-745-3p	OE_21049	-15.53	907	927	159
miR-745-3p	OE_21049	-18.13	1213	1233	142
miR-745-3p	OE_21049	-26.23	288	309	141
miR-745-3p	OE_11267	-24.65	1229	1251	140
miR-745-3p	OE_44574	-19.91	4	23	151
miR-745-3p	OE_21003	-18.05	384	405	153
miR-745-3p	OE_46718	-16.87	1	13	140
miR-745-3p	OE_83275	-23.95	728	747	146
miR-745-3p	OE_3470	-17.89	404	429	144
miR-745-3p	OE_30391	-20.18	370	390	147
miR-745-3p	OE_30391	-23.85	961	980	147
miR-745-3p	OE_30391	-22.93	251	271	141
miR-745-3p	OE_30377	-15.88	813	833	140
miR-745-3p	OE_3443	-19.02	10	33	144
miR-745-3p	OE_3443	-14.54	1132	1152	140
miR-745-3p	OE_83208	-23.23	62	82	142
miR-745-3p	OE_96962	-17.19	345	363	144
miR-745-3p	OE_30312	-22.13	255	273	143
miR-745-3p	OE_8276	-29.17	607	628	146
miR-745-3p	OE_19997	-20.93	111	129	140
miR-745-3p	OE_2953	-23.88	222	243	146
miR-745-3p	OE_2950	-17.57	609	629	141
miR-745-3p	OE_2950	-16.75	181	201	140
miR-745-3p	OE_35167	-23.3	1	22	142
miR-745-3p	OE_88031	-21.83	587	607	140
miR-745-3p	OE_35141	-25.26	73	93	158
miR-745-3p	OE_35141	-20.91	1080	1102	153
miR-745-3p	OE_35141	-21.59	1193	1213	151
miR-745-3p	OE_8205	-23.41	10	34	145
miR-745-3p	OE_8201	-13.03	1	15	140
miR-745-3p	OE_68430	-20.03	396	416	145
miR-745-3p	OE_25325	-22.77	322	342	158
miR-745-3p	OE_13361	-12.45	85	105	144
miR-745-3p	OE_25308	-25.13	927	947	175
miR-745-3p	OE_13344	-19.01	107	129	141
miR-745-3p	OE_97334	-21.48	317	337	142
miR-745-3p	OE_13325	-17.77	250	270	152
miR-745-3p	OE_34676	-15.78	66	86	148
miR-745-3p	OE_7740	-19.43	521	542	142
miR-745-3p	OE_7735	-22.49	44	65	153
miR-745-3p	OE_7734	-22.49	1019	1040	153
miR-745-3p	OE_1190	-17.29	26	45	141
miR-745-3p	OE_3362	-22.65	3	23	146
miR-745-3p	OE_30285	-19.91	698	717	151
miR-745-3p	OE_30285	-31.71	1827	1849	145
miR-745-3p	OE_1178	-29.09	174	194	143
miR-745-3p	OE_71180	-28.91	226	246	166
miR-745-3p	OE_12890	-27.05	151	171	151
miR-745-3p	OE_30262	-24.65	423	445	140
miR-745-3p	OE_71179	-28.91	226	246	166
miR-745-3p	OE_22652	-25.36	157	180	149
miR-745-3p	OE_40023	-21.38	109	129	146
miR-745-3p	OE_71115	-25.64	45	66	146
miR-745-3p	OE_12822	-19.5	116	139	151
miR-745-3p	OE_2887	-23.87	14	34	146
miR-745-3p	OE_2873	-15.94	327	346	141
miR-745-3p	OE_39441	-22.28	788	810	142
miR-745-3p	OE_29648	-13.03	40	60	140
miR-745-3p	OE_27460	-17.25	1377	1399	154
miR-745-3p	OE_8114	-20.6	452	473	146
miR-745-3p	OE_31917	-12.45	180	200	144
miR-745-3p	OE_2810	-17.45	575	596	142
miR-745-3p	OE_2800	-18.11	63	83	142
miR-745-3p	OE_58562	-16.46	305	327	142
miR-745-3p	OE_19829	-17.29	689	708	141
miR-745-3p	OE_68330	-22.41	713	736	150
miR-745-3p	OE_25229	-24.65	37	59	140
miR-745-3p	OE_23037	-22.94	576	596	143
miR-745-3p	OE_23037	-20.59	131	151	142
miR-745-3p	OE_23037	-15.95	1784	1803	141
miR-745-3p	OE_7677	-25.92	453	473	161
miR-745-3p	OE_5474	-18.66	131	152	148
miR-745-3p	OE_38927	-22.13	839	857	143
miR-745-3p	OE_13202	-27.33	49	72	142
miR-745-3p	OE_34563	-21.94	463	484	153
miR-745-3p	OE_95029	-22.4	16	38	141
miR-745-3p	OE_14995	-19.09	78	98	163
miR-745-3p	OE_3261	-15.18	1096	1116	143
miR-745-3p	OE_3236	-18.49	78	98	141
miR-745-3p	OE_3234	-25.29	1083	1104	158
miR-745-3p	OE_12778	-22.96	245	266	153
miR-745-3p	OE_34501	-25.67	185	205	145
miR-745-3p	OE_10533	-23.23	228	249	142
miR-745-3p	OE_41662	-23.48	446	467	156
miR-745-3p	OE_2789	-21.98	440	461	158
miR-745-3p	OE_2788	-14.96	1138	1157	145
miR-745-3p	OE_61205	-18.81	73	95	146
miR-745-3p	OE_37176	-17.02	1564	1582	148
miR-745-3p	OE_2760	-19.25	329	350	153
miR-745-3p	OE_19787	-20.6	422	443	146
miR-745-3p	OE_8056	-25.18	321	343	143
miR-745-3p	OE_68290	-25.18	56	75	159
miR-745-3p	OE_70557	-15.13	924	944	144
miR-745-3p	OE_68259	-18.61	398	419	156
miR-745-3p	OE_68245	-22.17	251	268	149
miR-745-3p	OE_13199	-22.35	97	116	148
miR-745-3p	OE_978	-21.07	1100	1119	141
miR-745-3p	OE_978	-22.15	365	385	140
miR-745-3p	OE_978	-17.45	1753	1773	140
miR-745-3p	OE_56270	-17.23	162	182	151
miR-745-3p	OE_959	-21.2	269	291	141
miR-745-3p	OE_97168	-15.6	101	121	140
miR-745-3p	OE_26893	-17.45	575	596	142
miR-745-3p	OE_38849	-19.91	608	627	151
miR-745-3p	OE_34455	-16.87	382	401	145
miR-745-3p	OE_34432	-23.58	121	142	166
miR-745-3p	OE_14839	-24.81	107	124	143
miR-745-3p	OE_12648	-16.04	174	194	140
miR-745-3p	OE_10461	-19.82	145	165	143
miR-745-3p	OE_4890	-14.35	143	163	140
miR-745-3p	OE_45946	-24.46	330	349	144
miR-745-3p	OE_31761	-22.91	67	90	150
miR-745-3p	OE_29464	-17.19	1060	1080	141
miR-745-3p	OE_4836	-12.94	343	363	142
miR-745-3p	OE_31747	-15.77	306	326	152
miR-745-3p	OE_37037	-18.61	398	419	156
miR-745-3p	OE_25050	-23.34	942	962	143
miR-745-3p	OE_7481	-14	379	399	140
miR-745-3p	OE_7480	-14	379	399	140
miR-143-3p	OE_9659	-20.09	86	106	154
miR-143-3p	OE_15214	-13.75	42	60	148
miR-143-3p	OE_13027	-16.95	24	46	159
miR-143-3p	OE_28965	-27.79	175	196	158
miR-143-3p	OE_56115	-11.26	1331	1351	143
miR-143-3p	OE_7454	-13.38	929	949	151
miR-143-3p	OE_5279	-21.84	1171	1191	140
miR-143-3p	OE_3099	-15.64	1365	1385	141
miR-143-3p	OE_5262	-14.49	96	116	150
miR-143-3p	OE_26768	-15.52	167	187	143
miR-143-3p	OE_5221	-19.39	290	312	148
miR-143-3p	OE_32133	-18.54	69	90	145
miR-143-3p	OE_12524	-13.16	257	277	147
miR-143-3p	OE_2584	-14.81	538	557	155
miR-143-3p	OE_31681	-12.96	729	749	144
miR-143-3p	OE_96501	-14.92	70	90	142
miR-143-3p	OE_76920	-14.38	113	133	144
miR-143-3p	OE_4728	-21.53	67	89	149
miR-143-3p	OE_4710	-20.17	156	179	141
miR-143-3p	OE_4708	-16.84	593	613	143
miR-143-3p	OE_27141	-17.39	1401	1422	143
miR-143-3p	OE_15186	-17.1	205	226	141
miR-143-3p	OE_29316	-12.5	643	665	141
miR-143-3p	OE_2509	-17.69	619	638	147
miR-143-3p	OE_2509	-18.13	480	500	140
miR-143-3p	OE_93840	-12.93	44	64	152
miR-143-3p	OE_7387	-11.22	126	148	149
miR-143-3p	OE_7371	-18	97	117	147
miR-143-3p	OE_56027	-17.92	17	38	145
miR-143-3p	OE_5168	-14.49	518	539	152
miR-143-3p	OE_5168	-17.22	815	834	149
miR-143-3p	OE_14695	-12.32	242	261	148
miR-143-3p	OE_57767	-16.65	105	124	152
miR-143-3p	OE_14668	-15.98	106	127	142
miR-143-3p	OE_14660	-19.7	159	178	144
miR-143-3p	OE_12473	-18.79	1	19	147
miR-143-3p	OE_10283	-13.26	506	526	152
miR-143-3p	OE_10279	-14.13	618	637	141
miR-143-3p	OE_16807	-17.62	305	325	156
miR-143-3p	OE_10267	-16.03	490	508	152
miR-143-3p	OE_12438	-15.31	310	330	143
miR-143-3p	OE_96435	-18.84	87	108	157
miR-143-3p	OE_12428	-20.57	18	37	149
miR-143-3p	OE_12417	-20.55	159	181	153
miR-143-3p	OE_4675	-9.86	662	683	142
miR-143-3p	OE_4672	-24.5	1	20	146
miR-143-3p	OE_2468	-16.24	818	839	149
miR-143-3p	OE_2459	-15.3	443	463	140
miR-143-3p	OE_17293	-23.22	1018	1038	151
miR-143-3p	OE_39014	-12.36	56	76	141
miR-143-3p	OE_76806	-9.69	524	545	141
miR-143-3p	OE_19459	-20.76	299	322	141
miR-143-3p	OE_695	-9.83	549	569	140
miR-143-3p	OE_2406	-20.09	86	106	154
miR-143-3p	OE_15077	-16.83	244	264	166
miR-143-3p	OE_70236	-9.57	44	64	142
miR-143-3p	OE_95927	-20.53	666	688	148
miR-143-3p	OE_60428	-24.93	243	263	151
miR-143-3p	OE_28786	-18.72	42	63	143
miR-143-3p	OE_46159	-18	228	248	141
miR-143-3p	OE_87067	-16.9	7	27	141
miR-143-3p	OE_5091	-10.03	369	389	142
miR-143-3p	OE_26593	-20	21	41	147
miR-143-3p	OE_9440	-16.9	6	28	150
miR-143-3p	OE_602	-21.49	22	42	158
miR-143-3p	OE_46139	-12.64	182	201	144
miR-143-3p	OE_36358	-16.59	771	791	151
miR-143-3p	OE_81732	-20.1	51	72	145
miR-143-3p	OE_16764	-16.23	1355	1375	151
miR-143-3p	OE_16764	-20.73	437	460	141
miR-143-3p	OE_5027	-13.36	597	616	149
miR-143-3p	OE_14556	-14.81	1324	1344	140
miR-143-3p	OE_5001	-16.27	746	768	157
miR-143-3p	OE_5001	-14.75	699	716	142
miR-143-3p	OE_8981	-13.45	62	83	145
miR-143-3p	OE_14532	-14.58	129	149	151
miR-143-3p	OE_14531	-19.05	338	359	153
miR-143-3p	OE_14531	-16.54	105	125	150
miR-143-3p	OE_8964	-22.93	297	317	156
miR-143-3p	OE_8952	-13.15	100	120	142
miR-143-3p	OE_86567	-20.27	552	571	157
miR-143-3p	OE_8916	-16.18	654	673	157
miR-143-3p	OE_94128	-20.09	435	455	154
miR-143-3p	OE_31464	-13.22	311	330	154
miR-143-3p	OE_29161	-12.63	1334	1354	142
miR-143-3p	OE_6710	-15.33	1171	1189	150
miR-143-3p	OE_82141	-26.43	659	678	157
miR-143-3p	OE_72365	-16.33	150	170	145
miR-143-3p	OE_82138	-11.67	1466	1485	140
miR-143-3p	OE_11889	-12.18	502	523	141
miR-143-3p	OE_19352	-15.32	833	853	141
miR-143-3p	OE_2301	-17.88	188	207	156
miR-143-3p	OE_95849	-10.92	7	28	140
miR-143-3p	OE_70109	-20.72	751	770	149
miR-143-3p	OE_70109	-15.52	1180	1200	147
miR-143-3p	OE_70109	-13.09	1227	1247	142
miR-143-3p	OE_70109	-12.57	848	870	141
miR-143-3p	OE_1896	-12.31	1	15	141
miR-143-3p	OE_536	-15.28	493	514	143
miR-143-3p	OE_536	-14.4	1582	1602	142
miR-143-3p	OE_26491	-17.86	37	55	147
miR-143-3p	OE_9344	-10.95	6	24	146
miR-143-3p	OE_1867	-14.95	46	66	150
miR-143-3p	OE_9334	-13.21	1042	1062	141
miR-143-3p	OE_83822	-13.19	187	206	148
miR-143-3p	OE_81645	-14.38	113	133	144
miR-143-3p	OE_1846	-14.08	563	581	152
miR-143-3p	OE_1845	-15.04	98	120	145
miR-143-3p	OE_71855	-13.19	89	108	148
miR-143-3p	OE_9319	-15.54	207	228	142
miR-143-3p	OE_1832	-15.54	697	717	144
miR-143-3p	OE_9302	-13.96	828	846	140
miR-143-3p	OE_14490	-13.45	281	303	142
miR-143-3p	OE_16652	-12.04	322	343	150
miR-143-3p	OE_10088	-15.52	43	63	142
miR-143-3p	OE_96265	-15.48	61	82	146
miR-143-3p	OE_96265	-15.56	845	866	142
miR-143-3p	OE_14423	-14.82	6	26	140
miR-143-3p	OE_6684	-17.71	260	281	142
miR-143-3p	OE_45551	-16.87	370	390	147
miR-143-3p	OE_8834	-13.32	925	945	147
miR-143-3p	OE_8818	-13.2	1320	1341	153
miR-143-3p	OE_8816	-14.1	824	845	145
miR-143-3p	OE_2272	-17.65	618	640	145
miR-143-3p	OE_72282	-11.34	797	816	141
miR-143-3p	OE_13991	-14.99	92	112	141
miR-143-3p	OE_4445	-18.59	95	114	145
miR-143-3p	OE_25939	-14.64	1227	1246	152
miR-143-3p	OE_25939	-16.76	25	44	140
miR-143-3p	OE_70088	-20.5	182	201	147
miR-143-3p	OE_2249	-18.23	207	230	140
miR-143-3p	OE_76612	-21.61	1094	1114	147
miR-143-3p	OE_95	-14.14	604	623	145
miR-143-3p	OE_76601	-18.63	253	275	149
miR-143-3p	OE_29011	-14.32	703	722	153
miR-143-3p	OE_29004	-12.41	988	1008	147
miR-143-3p	OE_93570	-9.03	122	142	150
miR-143-3p	OE_36196	-13.38	234	254	143
miR-143-3p	OE_7081	-14.39	275	296	141
miR-143-3p	OE_404	-19.99	223	243	154
miR-143-3p	OE_30857	-27.1	319	338	160
miR-143-3p	OE_28545	-17.6	74	94	147
miR-143-3p	OE_1713	-16.57	1019	1039	146
miR-143-3p	OE_16514	-15.68	19	39	140
miR-143-3p	OE_8764	-15.09	10	29	142
miR-143-3p	OE_6584	-19.86	919	940	154
miR-143-3p	OE_4393	-14.84	1	14	144
miR-143-3p	OE_86348	-17.2	274	297	148
miR-143-3p	OE_33469	-12.47	1	11	145
miR-143-3p	OE_2187	-17.28	28	48	152
miR-143-3p	OE_4352	-20.3	279	299	154
miR-143-3p	OE_76546	-18.35	57	78	140
miR-143-3p	OE_8703	-13.84	826	846	140
miR-143-3p	OE_4304	-14.91	936	955	144
miR-143-3p	OE_4302	-16.84	275	294	148
miR-143-3p	OE_72139	-12.99	42	63	141
miR-143-3p	OE_83694	-22.18	34	58	154
miR-143-3p	OE_366	-17.25	363	384	145
miR-143-3p	OE_9193	-20.11	1030	1052	165
miR-143-3p	OE_36099	-16.84	275	294	148
miR-143-3p	OE_83661	-12.67	485	505	150
miR-143-3p	OE_44913	-13.91	448	468	142
miR-143-3p	OE_3843	-12.47	1	14	145
miR-143-3p	OE_26283	-22.1	50	70	149
miR-143-3p	OE_26283	-17.69	1507	1527	147
miR-143-3p	OE_26282	-22.1	50	70	149
miR-143-3p	OE_26282	-17.69	1507	1527	147
miR-143-3p	OE_48012	-21.43	573	593	147
miR-143-3p	OE_9129	-16.47	1	20	151
miR-143-3p	OE_69360	-11.87	106	126	140
miR-143-3p	OE_3820	-17.62	105	125	156
miR-143-3p	OE_69353	-26.62	454	481	141
miR-143-3p	OE_9102	-16.99	566	589	147
miR-143-3p	OE_3800	-14.67	403	423	140
miR-143-3p	OE_59566	-14.92	738	758	142
miR-143-3p	OE_28402	-16.87	148	170	140
miR-143-3p	OE_12084	-12.89	120	141	149
miR-143-3p	OE_26203	-12.63	164	185	142
miR-143-3p	OE_8673	-11.99	12	35	141
miR-143-3p	OE_14225	-14.46	713	731	143
miR-143-3p	OE_96055	-20.52	119	142	148
miR-143-3p	OE_84086	-13.93	20	40	144
miR-143-3p	OE_84086	-13.72	390	410	142
miR-143-3p	OE_12006	-19.26	1128	1151	143
miR-143-3p	OE_4257	-11.08	193	213	142
miR-143-3p	OE_37707	-10.44	475	495	140
miR-143-3p	OE_56877	-18.16	272	293	157
miR-143-3p	OE_4209	-13.98	1252	1273	158
miR-143-3p	OE_2020	-13.38	402	423	151
miR-143-3p	OE_2020	-14.48	885	906	145
miR-143-3p	OE_23520	-20.61	119	141	149
miR-143-3p	OE_2010	-12.07	118	137	144
miR-143-3p	OE_13731	-10.63	674	694	143
miR-143-3p	OE_2009	-18.03	372	391	149
miR-143-3p	OE_21329	-21.27	77	98	146
miR-143-3p	OE_13728	-17.2	48	69	153
miR-143-3p	OE_9096	-15.8	281	301	141
miR-143-3p	OE_9095	-9.77	1145	1166	149
miR-143-3p	OE_9093	-18.89	1100	1120	154
miR-143-3p	OE_9093	-14.89	860	879	149
miR-143-3p	OE_3775	-11.11	69	89	144
miR-143-3p	OE_9068	-22.45	107	126	153
miR-143-3p	OE_9068	-17.97	239	260	148
miR-143-3p	OE_95508	-18.52	797	819	141
miR-143-3p	OE_95505	-14.09	17	38	142
miR-143-3p	OE_20884	-14.77	420	441	152
miR-143-3p	OE_69279	-13.48	148	168	147
miR-143-3p	OE_1542	-10.92	7	28	140
miR-143-3p	OE_81335	-14.01	789	808	147
miR-143-3p	OE_16379	-17.64	231	252	145
miR-143-3p	OE_1527	-23.39	38	60	158
miR-143-3p	OE_14196	-10.89	199	219	143
miR-143-3p	OE_47493	-22.73	39	57	152
miR-143-3p	OE_37665	-16.2	1025	1044	140
miR-143-3p	OE_39830	-11.11	86	106	144
miR-143-3p	OE_80866	-12.17	804	824	154
miR-143-3p	OE_39822	-14.38	223	244	142
miR-143-3p	OE_25687	-11.25	604	624	141
miR-143-3p	OE_55004	-21.7	184	205	149
miR-143-3p	OE_23491	-11.86	19	38	140
miR-143-3p	OE_4160	-15.06	130	151	146
miR-143-3p	OE_8516	-12.78	17	37	145
miR-143-3p	OE_25652	-15.74	223	243	160
miR-143-3p	OE_13698	-18.82	93	114	142
miR-143-3p	OE_4143	-14.89	631	651	140
miR-143-3p	OE_6315	-11.62	300	320	142
miR-143-3p	OE_33233	-21.71	1444	1467	141
miR-143-3p	OE_25632	-16.02	217	238	151
miR-143-3p	OE_46976	-13.46	452	471	141
miR-143-3p	OE_95474	-25.15	1091	1113	170
miR-143-3p	OE_13642	-12.34	518	538	140
miR-143-3p	OE_11467	-13.12	202	222	140
miR-143-3p	OE_46954	-15.85	882	904	146
miR-143-3p	OE_21224	-17.16	259	281	148
miR-143-3p	OE_13627	-14.94	10	31	145
miR-143-3p	OE_11438	-21	383	404	144
miR-143-3p	OE_11433	-13.28	1532	1553	154
miR-143-3p	OE_54528	-20.39	815	836	142
miR-143-3p	OE_3675	-16.98	664	683	147
miR-143-3p	OE_81283	-19.51	923	944	142
miR-143-3p	OE_3667	-18.44	381	402	154
miR-143-3p	OE_1486	-11	1682	1702	140
miR-143-3p	OE_127	-17.24	678	698	151
miR-143-3p	OE_83451	-15.62	498	518	140
miR-143-3p	OE_95401	-19.7	85	104	144
miR-143-3p	OE_83442	-14.13	20	40	142
miR-143-3p	OE_3641	-12.97	7	27	152
miR-143-3p	OE_3636	-16.23	1355	1375	151
miR-143-3p	OE_3636	-20.73	437	460	141
miR-143-3p	OE_3633	-12.51	29	51	140
miR-143-3p	OE_83429	-11.92	158	179	143
miR-143-3p	OE_28252	-14.81	622	643	140
miR-143-3p	OE_1445	-12.96	1207	1227	144
miR-143-3p	OE_1437	-19.78	379	398	140
miR-143-3p	OE_30528	-17.48	293	312	149
miR-143-3p	OE_22923	-13.96	22	42	150
miR-143-3p	OE_57185	-19.57	1107	1127	159
miR-143-3p	OE_59359	-13.74	703	724	146
miR-143-3p	OE_14077	-19.02	30	50	147
miR-143-3p	OE_69116	-14.77	939	960	152
miR-143-3p	OE_47368	-12.88	9	29	140
miR-143-3p	OE_57137	-21.77	84	107	156
miR-143-3p	OE_14027	-11.85	452	474	146
miR-143-3p	OE_8461	-17.17	140	159	141
miR-143-3p	OE_8458	-18.47	201	222	151
miR-143-3p	OE_45142	-22.21	397	417	140
miR-143-3p	OE_17987	-14.04	15	36	141
miR-143-3p	OE_39713	-10.99	206	226	140
miR-143-3p	OE_4070	-26.67	295	315	143
miR-143-3p	OE_4070	-14.14	19	36	142
miR-143-3p	OE_4069	-26.67	295	315	143
miR-143-3p	OE_4069	-14.14	19	36	142
miR-143-3p	OE_58876	-9.57	106	126	143
miR-143-3p	OE_17957	-18.16	272	293	157
miR-143-3p	OE_17956	-15.64	1365	1385	141
miR-143-3p	OE_25540	-14.38	527	547	140
miR-143-3p	OE_27716	-11.75	243	263	140
miR-143-3p	OE_13566	-15.64	115	135	144
miR-143-3p	OE_58834	-15.55	1	15	150
miR-143-3p	OE_87796	-24.12	100	120	165
miR-143-3p	OE_7997	-17.62	258	278	150
miR-143-3p	OE_13552	-11.34	45	65	142
miR-143-3p	OE_25509	-19.32	962	983	142
miR-143-3p	OE_33101	-14.33	194	215	146
miR-143-3p	OE_11369	-20.51	215	237	149
miR-143-3p	OE_15712	-17.2	50	69	149
miR-143-3p	OE_13530	-18.4	39	62	153
miR-143-3p	OE_11356	-17.73	1629	1649	142
miR-143-3p	OE_46843	-13.9	1292	1312	140
miR-143-3p	OE_95331	-22.87	731	751	156
miR-143-3p	OE_95329	-21.34	98	118	155
miR-143-3p	OE_1398	-19.59	770	791	149
miR-143-3p	OE_85530	-21.55	132	154	143
miR-143-3p	OE_85526	-15.8	84	104	140
miR-143-3p	OE_85526	-15.8	433	453	140
miR-143-3p	OE_83334	-16.94	1290	1309	144
miR-143-3p	OE_1347	-11.48	133	152	140
miR-143-3p	OE_59286	-13.46	546	566	143
miR-143-3p	OE_30442	-15.98	373	394	142
miR-143-3p	OE_3504	-10.39	61	83	148
miR-143-3p	OE_3502	-19.63	167	186	145
miR-143-3p	OE_1300	-18.25	1009	1029	150
miR-143-3p	OE_39667	-13.63	304	324	140
miR-143-3p	OE_39663	-12.52	139	160	146
miR-143-3p	OE_47247	-13.18	10	30	140
miR-143-3p	OE_37462	-14.76	30	50	150
miR-143-3p	OE_37461	-14.76	30	50	150
miR-143-3p	OE_8350	-21.75	16	36	175
miR-143-3p	OE_35278	-16.21	90	111	152
miR-143-3p	OE_8349	-21.75	16	36	175
miR-143-3p	OE_39620	-17.48	611	631	144
miR-143-3p	OE_37434	-26.43	87	106	157
miR-143-3p	OE_25479	-9.48	447	466	148
miR-143-3p	OE_58783	-18.16	348	370	149
miR-143-3p	OE_58782	-18.16	348	370	149
miR-143-3p	OE_45000	-18.5	1294	1314	147
miR-143-3p	OE_45000	-15.59	1079	1101	145
miR-143-3p	OE_45000	-12.31	1037	1056	144
miR-143-3p	OE_56585	-14.77	420	441	152
miR-143-3p	OE_21083	-11.77	48	68	145
miR-143-3p	OE_13472	-10.99	100	120	140
miR-143-3p	OE_11298	-11.75	1	9	140
miR-143-3p	OE_46789	-9.68	126	145	144
miR-143-3p	OE_21054	-14.21	726	745	149
miR-143-3p	OE_21054	-17.68	1618	1636	143
miR-143-3p	OE_7894	-16.65	21	40	152
miR-143-3p	OE_46762	-15.21	107	128	142
miR-143-3p	OE_36969	-12.66	537	557	145
miR-143-3p	OE_7861	-14.71	196	216	151
miR-143-3p	OE_7861	-11.08	323	343	145
miR-143-3p	OE_36950	-14.39	395	416	141
miR-143-3p	OE_3493	-15.43	37	57	142
miR-143-3p	OE_46722	-15.22	326	347	144
miR-143-3p	OE_46722	-11.58	484	504	142
miR-143-3p	OE_24979	-14.49	339	357	145
miR-143-3p	OE_81088	-15.18	82	103	142
miR-143-3p	OE_30391	-13.58	77	96	146
miR-143-3p	OE_1287	-12.66	914	934	145
miR-143-3p	OE_71273	-17.58	12	32	150
miR-143-3p	OE_12978	-17.26	84	104	148
miR-143-3p	OE_30311	-12.66	213	233	145
miR-143-3p	OE_12933	-15.81	613	633	150
miR-143-3p	OE_12925	-13.95	208	228	143
miR-143-3p	OE_2975	-19.81	853	873	145
miR-143-3p	OE_59106	-21.92	261	280	157
miR-143-3p	OE_35190	-14.04	14	34	147
miR-143-3p	OE_47142	-12.11	170	190	147
miR-143-3p	OE_35188	-16.88	605	629	141
miR-143-3p	OE_2950	-22.16	315	335	164
miR-143-3p	OE_68488	-9.57	55	75	143
miR-143-3p	OE_37349	-14.1	792	812	146
miR-143-3p	OE_27566	-18.58	51	71	152
miR-143-3p	OE_27566	-14.41	28	47	141
miR-143-3p	OE_25377	-12.09	12	32	154
miR-143-3p	OE_13392	-13.63	280	300	143
miR-143-3p	OE_25348	-18.59	1281	1303	142
miR-143-3p	OE_48881	-12.03	382	402	142
miR-143-3p	OE_23165	-11.1	98	118	140
miR-143-3p	OE_7788	-13.87	226	246	145
miR-143-3p	OE_13330	-11.75	1	9	140
miR-143-3p	OE_56412	-9.08	114	134	140
miR-143-3p	OE_13319	-15.44	129	149	152
miR-143-3p	OE_87539	-14.71	133	153	140
miR-143-3p	OE_87538	-14.71	133	153	140
miR-143-3p	OE_40086	-12.27	1673	1692	152
miR-143-3p	OE_3378	-15.04	723	743	140
miR-143-3p	OE_3362	-14.07	40	60	146
miR-143-3p	OE_42234	-21.02	91	111	151
miR-143-3p	OE_34621	-22.93	224	244	156
miR-143-3p	OE_71180	-10.44	475	495	140
miR-143-3p	OE_12890	-15.64	2	22	141
miR-143-3p	OE_1165	-10.87	19	39	142
miR-143-3p	OE_71179	-10.44	475	495	140
miR-143-3p	OE_3332	-11.43	209	230	140
miR-143-3p	OE_3331	-11.43	1181	1202	140
miR-143-3p	OE_83125	-18.63	343	365	149
miR-143-3p	OE_22652	-15.76	1204	1224	142
miR-143-3p	OE_67921	-16.38	233	253	148
miR-143-3p	OE_1134	-16.4	522	542	148
miR-143-3p	OE_3301	-17.64	384	405	141
miR-143-3p	OE_94678	-12.7	914	933	141
miR-143-3p	OE_18142	-15.27	325	345	142
miR-143-3p	OE_96848	-16.98	664	683	147
miR-143-3p	OE_30209	-15.18	76	97	142
miR-143-3p	OE_96829	-19.29	265	285	140
miR-143-3p	OE_94620	-17.6	74	94	147
miR-143-3p	OE_10613	-15.44	129	149	152
miR-143-3p	OE_8171	-16.37	2	23	141
miR-143-3p	OE_8170	-14.33	1	12	140
miR-143-3p	OE_8167	-15.44	129	149	152
miR-143-3p	OE_27481	-16.72	115	137	143
miR-143-3p	OE_8142	-14.04	97	117	140
miR-143-3p	OE_68371	-15.68	837	857	140
miR-143-3p	OE_68353	-17.64	340	361	141
miR-143-3p	OE_2811	-13.46	452	471	141
miR-143-3p	OE_58560	-18.53	140	163	153
miR-143-3p	OE_70627	-20.57	23	42	149
miR-143-3p	OE_17630	-16.87	308	330	140
miR-143-3p	OE_58527	-17.15	307	327	150
miR-143-3p	OE_58527	-14.61	262	282	147
miR-143-3p	OE_11064	-21.25	630	648	143
miR-143-3p	OE_26993	-18.54	1	22	145
miR-143-3p	OE_95052	-24.21	960	980	159
miR-143-3p	OE_7647	-16.15	196	217	144
miR-143-3p	OE_7640	-12.93	1068	1089	141
miR-143-3p	OE_26968	-16.34	41	65	141
miR-143-3p	OE_3285	-13.47	1209	1229	144
[truncated: 60,587 more rows]

## Sheet: TargetSpy
Table S9. Prediction of Ornithodoros erraticus target mRNAs by each algorithm: seed2-8, miRanda,TargetSpy and PITA.
microRNA	mRNA	energy	targetStart	targetEnd	score
miR-206	OE_9659	-10.06	520	559	0.998783
miR-206	OE_15214	-11.03	31	60	0.99216
miR-206	OE_15211	-15.8	548	572	0.9964
miR-206	OE_15208	-13.3	303	320	0.992836
miR-206	OE_56115	-11.62	1054	1074	0.996205
miR-206	OE_56115	-16.9	1223	1241	0.998891
miR-206	OE_56115	-19.2	1341	1372	0.992764
miR-206	OE_3099	-10.4	941	981	0.998406
miR-206	OE_26779	-10.7	819	840	0.998589
miR-206	OE_44147	-13.35	63	104	0.998969
miR-206	OE_97013	-13.3	5	21	0.998327
miR-206	OE_87235	-14.3	317	344	0.993112
miR-206	OE_3080	-15.6	17	46	0.999902
miR-206	OE_7436	-13.9	3	16	0.999062
miR-206	OE_28933	-12.69	840	878	0.996775
miR-206	OE_3053	-13.3	395	431	0.9964
miR-206	OE_3052	-16.55	972	1017	0.999436
miR-206	OE_3052	-17.6	1465	1485	0.996631
miR-206	OE_14773	-10.11	196	248	0.997976
miR-206	OE_12598	-11.01	1087	1129	0.999557
miR-206	OE_14761	-15.1	118	142	0.999436
miR-206	OE_85000	-9.9	492	518	0.993112
miR-206	OE_85000	-13	1353	1375	0.999849
miR-206	OE_14754	-12.9	212	255	0.999537
miR-206	OE_12576	-12.9	2	24	0.995548
miR-206	OE_12574	-11.86	9	43	0.996205
miR-206	OE_14745	-13.86	169	216	0.999308
miR-206	OE_3015	-11.6	352	374	0.995629
miR-206	OE_10387	-9.8	68	83	0.991861
miR-206	OE_6994	-14.5	19	37	0.996081
miR-206	OE_94373	-12.87	7	51	0.999153
miR-206	OE_84599	-10.15	129	171	0.996307
miR-206	OE_84599	-10.2	1251	1271	0.99831
miR-206	OE_20137	-13.7	498	518	0.993582
miR-206	OE_10357	-14.25	39	89	0.999308
miR-206	OE_39193	-16.5	18	51	0.998273
miR-206	OE_45848	-13.14	982	1005	0.999513
miR-206	OE_14704	-14.5	723	741	0.994572
miR-206	OE_12524	-13.41	227	260	0.999554
miR-206	OE_4769	-10.1	611	643	0.991558
miR-206	OE_2583	-17.94	655	679	0.995434
miR-206	OE_2583	-10.4	778	797	0.993112
miR-206	OE_76954	-12.53	57	103	0.991357
miR-206	OE_31681	-18.14	199	262	0.999689
miR-206	OE_31681	-12.96	866	892	0.991212
miR-206	OE_2557	-13.13	24	44	0.993002
miR-206	OE_2557	-14.51	702	753	0.998193
miR-206	OE_2556	-13.5	60	94	0.995434
miR-206	OE_4724	-16.8	5	30	0.996283
miR-206	OE_2547	-16.25	0	43	0.999823
miR-206	OE_4710	-14.01	105	155	0.996308
miR-206	OE_31638	-14.64	357	378	0.999308
miR-206	OE_2535	-14.2	269	309	0.999603
miR-206	OE_29335	-12.51	525	578	0.999106
miR-206	OE_19555	-18.02	2	36	0.998427
miR-206	OE_4703	-15	111	145	0.999827
miR-206	OE_2525	-17.6	417	437	0.992614
miR-206	OE_29328	-14.3	89	111	0.999308
miR-206	OE_27130	-14.01	418	464	0.999393
miR-206	OE_29309	-15.03	81	120	0.993112
miR-206	OE_2500	-14.2	12	34	0.999689
miR-206	OE_58255	-17.2	148	166	0.997067
miR-206	OE_58254	-19.31	155	201	0.991338
miR-206	OE_93865	-11.9	81	100	0.992304
miR-206	OE_9585	-11.9	1463	1480	0.997804
miR-206	OE_93845	-16.52	180	251	0.999241
miR-206	OE_732	-14.42	13	56	0.994866
miR-206	OE_87183	-11.6	5	41	0.999677
miR-206	OE_87183	-11.5	771	789	0.998899
miR-206	OE_46262	-12.9	497	509	0.991718
miR-206	OE_60505	-11.2	76	112	0.998755
miR-206	OE_60505	-13.2	162	189	0.995548
miR-206	OE_46247	-10.45	100	147	0.998565
miR-206	OE_7359	-15.91	415	466	0.999689
miR-206	OE_81845	-15.3	484	507	0.993112
miR-206	OE_87139	-19.09	154	213	0.999937
miR-206	OE_7332	-11.1	17	39	0.999399
miR-206	OE_57782	-10.1	154	178	0.990976
miR-206	OE_7319	-12.11	1281	1333	0.998188
miR-206	OE_28813	-11.24	375	423	0.994998
miR-206	OE_14678	-16.7	136	155	0.998261
miR-206	OE_32044	-11.45	151	205	0.996769
miR-206	OE_14662	-16.4	6	45	0.999241
miR-206	OE_88881	-14.3	72	101	0.994637
miR-206	OE_10283	-11.9	145	170	0.995542
miR-206	OE_10279	-13.67	487	528	0.99216
miR-206	OE_12448	-10.26	157	194	0.998427
miR-206	OE_57714	-13.43	100	140	0.994381
miR-206	OE_6877	-13.51	11	59	0.997955
miR-206	OE_12438	-11.35	312	355	0.999372
miR-206	OE_41399	-16.3	35	59	0.995264
miR-206	OE_39086	-11.32	115	150	0.992252
miR-206	OE_43558	-15.5	632	661	0.991313
miR-206	OE_6858	-12.42	244	271	0.999613
miR-206	OE_39071	-13.7	136	154	0.994023
miR-206	OE_39070	-13.7	69	87	0.994023
miR-206	OE_2495	-12.44	1	47	0.994998
miR-206	OE_2493	-12.46	244	279	0.994381
miR-206	OE_2493	-13	826	848	0.993112
miR-206	OE_2492	-16.9	208	239	0.995434
miR-206	OE_2491	-16.9	208	239	0.995434
miR-206	OE_29294	-12.1	38	57	0.991313
miR-206	OE_19493	-14.9	42	64	0.999542
miR-206	OE_39046	-10.7	102	133	0.994381
miR-206	OE_39046	-11.6	189	205	0.995853
miR-206	OE_2466	-19.2	87	110	0.996404
miR-206	OE_2464	-10.72	43	73	0.995542
miR-206	OE_4634	-17.1	1421	1442	0.991313
miR-206	OE_27069	-16.51	155	193	0.999988
miR-206	OE_2426	-13.8	307	329	0.998273
miR-206	OE_2426	-12	504	526	0.994698
miR-206	OE_2422	-14.71	594	637	0.998337
miR-206	OE_60487	-11.8	199	239	0.999308
miR-206	OE_15088	-11.9	373	392	0.995049
miR-206	OE_2406	-10.06	520	559	0.998783
miR-206	OE_2405	-19.04	143	174	0.995434
miR-206	OE_15074	-12.9	587	609	0.99714
miR-206	OE_29208	-10.2	126	133	0.999902
miR-206	OE_29205	-13.92	37	76	0.990976
miR-206	OE_58164	-13.77	38	81	0.995132
miR-206	OE_83993	-15.4	90	108	0.998273
miR-206	OE_641	-11.25	182	231	0.999241
miR-206	OE_87091	-18.45	67	110	0.999176
miR-206	OE_46177	-11.5	291	336	0.99929
miR-206	OE_7299	-12.2	151	173	0.997159
miR-206	OE_9461	-15.3	1203	1219	0.991313
miR-206	OE_5099	-12.3	354	379	0.990976
miR-206	OE_5099	-10.2	754	783	0.994193
miR-206	OE_81766	-12.3	277	309	0.995548
miR-206	OE_610	-16.7	345	366	0.996921
miR-206	OE_5091	-13.42	1256	1294	0.991693
miR-206	OE_26597	-16.5	34	57	0.993602
miR-206	OE_9440	-12.7	64	86	0.997177
miR-206	OE_77278	-14.5	19	37	0.996279
miR-206	OE_77278	-12.5	925	950	0.992932
miR-206	OE_36358	-11.3	5	25	0.998551
miR-206	OE_83925	-11.61	1502	1554	0.997114
miR-206	OE_1953	-17.21	412	467	0.993098
miR-206	OE_26561	-10.87	27	64	0.994381
miR-206	OE_46115	-14.2	377	396	0.999642
miR-206	OE_46115	-19.77	712	759	0.991313
miR-206	OE_57699	-15.5	817	838	0.995994
miR-206	OE_28730	-11	162	189	0.996785
miR-206	OE_77242	-11.7	35	60	0.993112
miR-206	OE_1929	-18.9	168	196	0.991402
miR-206	OE_87018	-18.56	266	306	0.995548
miR-206	OE_81713	-13.5	308	335	0.993112
miR-206	OE_87010	-14.4	328	351	0.994572
miR-206	OE_26545	-14.5	1137	1162	0.9999
miR-206	OE_26545	-16	1175	1194	0.998849
miR-206	OE_1915	-14.49	191	227	0.999671
miR-206	OE_16760	-10.6	155	184	0.994124
miR-206	OE_1911	-16.52	161	232	0.999241
miR-206	OE_26537	-11.6	49	84	0.99886
miR-206	OE_26537	-11.25	1090	1130	0.999615
miR-206	OE_71929	-12.71	51	89	0.999186
miR-206	OE_1900	-11	83	124	0.997971
miR-206	OE_57668	-10.9	353	375	0.995629
miR-206	OE_26528	-15.48	904	953	0.991313
miR-206	OE_14556	-17.73	676	724	0.998565
miR-206	OE_8990	-12.8	401	418	0.999121
miR-206	OE_5001	-15.1	1438	1460	0.997804
miR-206	OE_16721	-14.9	369	399	0.993607
miR-206	OE_8985	-13.48	50	92	0.999463
miR-206	OE_88779	-15.66	2	35	0.998972
miR-206	OE_96374	-14.3	35	51	0.995058
miR-206	OE_10189	-14.76	27	67	0.997224
miR-206	OE_24304	-12.3	1465	1491	0.999849
miR-206	OE_45667	-10.5	20	38	0.996283
miR-206	OE_8964	-13.79	6	54	0.999754
miR-206	OE_8964	-10.2	260	286	0.999308
miR-206	OE_14523	-13.83	125	149	0.999051
miR-206	OE_35875	-17.51	106	154	0.999176
miR-206	OE_8937	-17.8	1	23	0.99902
miR-206	OE_29187	-16.9	13	34	0.991313
miR-206	OE_96309	-11.4	139	160	0.994572
miR-206	OE_45614	-24.2	124	148	0.996325
miR-206	OE_2374	-16.79	51	101	0.995058
miR-206	OE_94111	-16.3	48	89	0.998427
miR-206	OE_4545	-16.9	177	208	0.996085
miR-206	OE_4544	-12.5	38	58	0.994239
miR-206	OE_10105	-14.89	1502	1553	0.9972
miR-206	OE_10105	-11.12	1660	1708	0.996785
miR-206	OE_82159	-14.92	269	298	0.998547
miR-206	OE_31464	-17.51	861	914	0.99699
miR-206	OE_6710	-16.29	769	809	0.999308
miR-206	OE_2354	-14	4	32	0.992942
miR-206	OE_82141	-13.2	132	152	0.996085
miR-206	OE_82141	-13.98	356	403	0.999511
miR-206	OE_2345	-11.9	0	12	0.996279
miR-206	OE_82138	-11.52	623	654	0.999308
miR-206	OE_2316	-16.4	371	396	0.996297
miR-206	OE_93691	-11.2	11	21	0.999607
miR-206	OE_2311	-14.3	650	670	0.998891
miR-206	OE_2310	-14.3	650	670	0.998891
miR-206	OE_574	-11.2	8	35	0.991913
miR-206	OE_72315	-11.8	84	107	0.995289
miR-206	OE_569	-14.25	90	130	0.99992
miR-206	OE_70112	-10.35	153	186	0.996857
miR-206	OE_9380	-12.95	81	129	0.992732
miR-206	OE_9377	-14.3	14	43	0.994908
miR-206	OE_9374	-12.7	134	160	0.995703
miR-206	OE_536	-12.92	1683	1720	0.998188
miR-206	OE_7191	-12.6	884	904	0.997802
miR-206	OE_1890	-15.35	796	839	0.99949
miR-206	OE_28690	-15.11	33	91	0.998731
miR-206	OE_48246	-15.55	4	56	0.999299
miR-206	OE_95810	-21.15	1757	1804	0.999062
miR-206	OE_77183	-11.85	12	56	0.999082
miR-206	OE_93614	-19.4	430	450	0.99441
miR-206	OE_28661	-18.37	812	858	0.997766
miR-206	OE_77169	-14.9	321	343	0.999542
miR-206	OE_77168	-14.9	42	64	0.999542
miR-206	OE_46027	-17.31	707	752	0.999542
miR-206	OE_46027	-14.4	1092	1115	0.994572
miR-206	OE_36242	-9.9	497	516	0.997224
miR-206	OE_9319	-11.2	656	675	0.994957
miR-206	OE_1839	-12.86	1514	1561	0.998878
miR-206	OE_36237	-14.2	723	743	0.995434
miR-206	OE_1832	-13.3	77	99	0.996808
miR-206	OE_9302	-15	1185	1203	0.998273
miR-206	OE_1822	-17.7	271	302	0.993152
miR-206	OE_28624	-12.9	284	313	0.99441
miR-206	OE_24263	-11.9	912	931	0.994316
miR-206	OE_24261	-11.9	880	899	0.994316
miR-206	OE_71828	-18.59	5	40	0.999451
miR-206	OE_36202	-10.5	6	22	0.996283
miR-206	OE_96299	-11.02	270	298	0.995629
miR-206	OE_14452	-11.13	29	71	0.997177
miR-206	OE_59723	-12.8	6	36	0.998608
miR-206	OE_24223	-14.2	21	44	0.999308
miR-206	OE_24220	-15.15	480	533	0.999126
miR-206	OE_8873	-10.83	51	94	0.997953
miR-206	OE_96265	-15.2	687	716	0.991313
miR-206	OE_86483	-9.73	31	100	0.995942
miR-206	OE_6689	-20.2	112	140	0.994637
miR-206	OE_10053	-13.71	613	665	0.999912
miR-206	OE_55320	-11.01	784	826	0.999615
miR-206	OE_55319	-14.8	619	637	0.992732
miR-206	OE_55310	-14.2	36	57	0.995058
miR-206	OE_4470	-15.1	62	84	0.99263
miR-206	OE_45527	-14.6	663	690	0.998163
miR-206	OE_45527	-12.7	1680	1710	0.99929
miR-206	OE_94028	-13.6	1079	1121	0.998739
miR-206	OE_25952	-19.2	60	81	0.998273
miR-206	OE_82052	-15.5	1092	1117	0.998942
miR-206	OE_21581	-12.85	848	900	0.998163
miR-206	OE_94003	-13.52	799	847	0.991618
miR-206	OE_6611	-13.68	565	618	0.995856
miR-206	OE_4433	-13.7	199	221	0.997192
miR-206	OE_25939	-12	874	900	0.990976
miR-206	OE_25939	-19.8	1283	1302	0.994914
miR-206	OE_25928	-11.7	81	109	0.999091
miR-206	OE_25928	-11.8	1340	1361	0.997079
miR-206	OE_82038	-10.2	1	23	0.995611
miR-206	OE_82032	-12.6	459	483	0.997224
miR-206	OE_29038	-19.5	190	207	0.996424
miR-206	OE_29037	-19.5	190	207	0.996424
miR-206	OE_82025	-13.9	252	276	0.995571
miR-206	OE_76601	-12.2	628	650	0.995571
miR-206	OE_25903	-16.95	22	67	0.999416
miR-206	OE_25903	-18.8	828	859	0.998513
miR-206	OE_2221	-15.7	789	816	0.996424
miR-206	OE_2213	-16.93	789	835	0.996972
miR-206	OE_29019	-11.55	14	52	0.998333
miR-206	OE_484	-15.91	339	377	0.995856
miR-206	OE_72216	-12.9	385	428	0.999597
miR-206	OE_11743	-16.4	1	24	0.997913
miR-206	OE_72209	-11.6	461	506	0.992732
miR-206	OE_36199	-13.05	996	1034	0.999889
miR-206	OE_81578	-11.4	165	180	0.996189
miR-206	OE_9257	-20	22	48	0.996404
miR-206	OE_30879	-11.2	47	93	0.99768
miR-206	OE_416	-11.3	1559	1580	0.999391
miR-206	OE_36171	-10.14	655	708	0.999909
miR-206	OE_30871	-11.9	360	389	0.996913
miR-206	OE_71787	-11.39	1000	1035	0.993304
miR-206	OE_71786	-11.39	1890	1925	0.997367
miR-206	OE_409	-12.97	83	123	0.999809
miR-206	OE_77072	-10.43	14	44	0.999399
miR-206	OE_30857	-13.1	65	86	0.996727
miR-206	OE_30857	-13.1	583	608	0.999308
miR-206	OE_81543	-17.69	1735	1782	0.99672
miR-206	OE_28553	-11	91	116	0.999608
miR-206	OE_36144	-10.7	14	48	0.99216
miR-206	OE_3911	-14.56	1181	1231	0.999615
miR-206	OE_7031	-12.2	263	283	0.993112
miR-206	OE_59673	-15.81	729	775	0.999638
miR-206	OE_3903	-10.6	349	396	0.993688
miR-206	OE_9200	-11.4	77	96	0.999722
miR-206	OE_9200	-13.8	128	148	0.995548
miR-206	OE_16572	-18.7	142	165	0.994986
miR-206	OE_1713	-13.16	115	156	0.99921
miR-206	OE_57452	-12.67	743	792	0.999822
miR-206	OE_14359	-11.7	194	216	0.999416
miR-206	OE_57434	-14.3	0	28	0.99974
miR-206	OE_86381	-12.42	180	200	0.999308
miR-206	OE_57400	-14.73	229	267	0.999642
miR-206	OE_25894	-12.3	1308	1326	0.997183
miR-206	OE_14309	-14.1	1401	1431	0.995748
miR-206	OE_6562	-13.9	1566	1587	0.995571
miR-206	OE_8734	-11.1	528	543	0.991219
miR-206	OE_25874	-14.6	9	41	0.991313
miR-206	OE_76567	-12.59	18	63	0.999537
miR-206	OE_96119	-12.5	120	151	0.995542
miR-206	OE_96119	-13.4	652	674	0.994239
miR-206	OE_4367	-10.8	49	80	0.996205
miR-206	OE_45417	-18.76	334	369	0.999542
miR-206	OE_96103	-14.4	1485	1509	0.998583
miR-206	OE_76546	-17.7	91	118	0.999827
miR-206	OE_8703	-12.4	813	858	0.999557
miR-206	OE_8701	-13.6	102	126	0.998083
miR-206	OE_4338	-9.8	1629	1650	0.999859
miR-206	OE_86307	-12.35	301	355	0.996533
miR-206	OE_25839	-15.84	1272	1303	0.99949
miR-206	OE_13872	-16.3	111	138	0.991313
miR-206	OE_13871	-16	27	51	0.991913
miR-206	OE_2146	-13.03	115	139	0.999874
miR-206	OE_13868	-17.9	617	638	0.998083
miR-206	OE_13868	-18.53	707	754	0.9993
miR-206	OE_60191	-9.83	155	185	0.999495
miR-206	OE_33402	-13.53	8	42	0.999308
miR-206	OE_21449	-14.1	633	655	0.994998
miR-206	OE_72139	-14.23	565	602	0.991313
miR-206	OE_13843	-13.49	89	126	0.994239
miR-206	OE_95671	-12.83	8	42	0.996413
miR-206	OE_85895	-12.41	50	84	0.995629
miR-206	OE_85895	-12.54	127	151	0.998083
miR-206	OE_2113	-10.9	0	16	0.996534
miR-206	OE_23616	-13.96	80	121	0.995548
miR-206	OE_366	-10.6	83	99	0.999689
miR-206	OE_60151	-14.5	288	308	0.993112
miR-206	OE_72105	-10.7	127	153	0.993112
miR-206	OE_11635	-11.5	234	249	0.993112
miR-206	OE_3891	-15.26	409	457	0.997192
miR-206	OE_48067	-16.2	92	115	0.998849
miR-206	OE_85854	-18.76	60	95	0.999542
miR-206	OE_85841	-12.2	142	164	0.994998
miR-206	OE_83661	-11.5	48	67	0.99968
miR-206	OE_83661	-14.4	546	577	0.994199
miR-206	OE_81487	-14.3	707	729	0.998726
miR-206	OE_81486	-14.3	707	729	0.998726
miR-206	OE_30761	-12.91	496	538	0.996857
miR-206	OE_48012	-11.88	879	929	0.994998
miR-206	OE_3836	-14.51	20	66	0.998858
miR-206	OE_3836	-11	619	641	0.998261
miR-206	OE_9132	-14.31	1144	1192	0.999603
miR-206	OE_9129	-11.2	18	44	0.995629
miR-206	OE_26270	-11.8	376	403	0.998511
miR-206	OE_24095	-14.71	60	98	0.998969
miR-206	OE_9123	-16.5	77	95	0.993112
miR-206	OE_71654	-14.3	351	375	0.998261
miR-206	OE_9114	-15.9	1	20	0.995308
miR-206	OE_20957	-11.68	37	101	0.999642
miR-206	OE_57390	-11.82	64	99	0.991442
miR-206	OE_57390	-16.3	208	238	0.991313
miR-206	OE_26252	-11	1	23	0.997518
miR-206	OE_1628	-10.84	443	468	0.993537
miR-206	OE_9100	-17.8	66	89	0.994986
miR-206	OE_36024	-12.8	453	472	0.993112
miR-206	OE_16461	-12.4	83	110	0.999308
miR-206	OE_81400	-16.46	355	386	0.999126
miR-206	OE_81400	-14.8	511	534	0.998545
miR-206	OE_81400	-12.11	1030	1063	0.999542
miR-206	OE_71626	-17.67	73	121	0.999608
miR-206	OE_71609	-16.81	76	103	0.99902
miR-206	OE_71609	-12.7	403	423	0.997224
miR-206	OE_71609	-17.3	646	668	0.995099
miR-206	OE_71608	-17.3	836	858	0.995099
miR-206	OE_71607	-16.81	76	103	0.99902
miR-206	OE_71607	-12.7	403	423	0.997224
miR-206	OE_71607	-17.3	646	668	0.995099
miR-206	OE_26211	-12.05	40	90	0.997982
miR-206	OE_69306	-16.77	287	334	0.999584
miR-206	OE_57343	-14.7	532	556	0.999051
miR-206	OE_57343	-15.73	650	697	0.999909
miR-206	OE_57343	-14.9	792	808	0.99589
miR-206	OE_12070	-16.1	131	153	0.991313
miR-206	OE_12070	-11.05	600	636	0.994824
miR-206	OE_45379	-16.89	533	599	0.994239
miR-206	OE_45379	-11.8	767	793	0.997387
miR-206	OE_45378	-16.89	533	599	0.994239
miR-206	OE_45378	-11.8	767	793	0.997387
miR-206	OE_96066	-13.17	108	140	0.999978
miR-206	OE_57326	-14.46	227	258	0.999952
miR-206	OE_16408	-14.49	191	227	0.999671
miR-206	OE_8661	-20.6	186	218	0.994991
miR-206	OE_84099	-13.75	356	401	0.998565
miR-206	OE_84086	-11.3	834	862	0.999858
miR-206	OE_8646	-13.9	913	939	0.999447
miR-206	OE_8644	-16.9	8	33	0.999919
miR-206	OE_8644	-11.8	656	687	0.990976
miR-206	OE_8636	-10.8	62	97	0.994239
miR-206	OE_86243	-13.05	279	323	0.993874
miR-206	OE_96016	-12.43	149	178	0.993688
miR-206	OE_12006	-14.3	1106	1125	0.998886
miR-206	OE_15991	-14.41	146	184	0.993688
miR-206	OE_4266	-12.69	252	303	0.99216
miR-206	OE_4260	-11.4	314	337	0.990976
miR-206	OE_72094	-15.9	377	402	0.991313
miR-206	OE_72093	-15.9	377	402	0.991313
miR-206	OE_2076	-10.8	12	31	0.993229
miR-206	OE_23576	-14.79	75	126	0.995326
miR-206	OE_37707	-11.85	1	50	0.998216
miR-206	OE_97799	-16.05	51	91	0.9918
miR-206	OE_56878	-12.98	759	816	0.998427
miR-206	OE_56877	-12.98	1063	1120	0.998427
miR-206	OE_15954	-12.47	275	310	0.998406
miR-206	OE_4227	-14.2	1121	1159	0.999554
miR-206	OE_2049	-16.92	30	58	0.990976
miR-206	OE_2045	-12.4	244	262	0.998261
miR-206	OE_4209	-13.85	393	436	0.999603
miR-206	OE_4205	-13.76	422	456	0.999241
miR-206	OE_56830	-11.59	608	644	0.999875
miR-206	OE_2010	-13.92	427	456	0.999604
miR-206	OE_19014	-14.84	234	277	0.999671
miR-206	OE_9096	-11.2	86	102	0.99496
miR-206	OE_9095	-14.9	155	193	0.999638
miR-206	OE_9095	-11.55	258	289	0.996857
miR-206	OE_9093	-13.17	1203	1243	0.999917
miR-206	OE_9091	-13.32	116	163	0.999873
miR-206	OE_253	-12	222	247	0.993874
miR-206	OE_1592	-15.3	312	335	0.998513
miR-206	OE_1592	-15.55	1224	1264	0.997685
miR-206	OE_28394	-13.6	1079	1121	0.998739
miR-206	OE_9068	-12.89	116	151	0.99521
miR-206	OE_9062	-19.09	241	283	0.9918
miR-206	OE_28383	-11.3	293	310	0.99992
miR-206	OE_71599	-14.77	101	145	0.999176
miR-206	OE_69292	-10.43	14	44	0.999399
miR-206	OE_1578	-11.9	15	33	0.992675
miR-206	OE_5928	-12.3	549	594	0.995548
miR-206	OE_1565	-11.3	57	91	0.995981
miR-206	OE_26189	-11.3	442	465	0.994186
miR-206	OE_69277	-11.7	917	949	0.998645
miR-206	OE_81335	-12.1	1027	1048	0.991313
miR-206	OE_16381	-10.42	347	385	0.998163
miR-206	OE_16381	-17.78	869	920	0.997224
miR-206	OE_14196	-16.54	29	69	0.995841
miR-206	OE_14195	-14.5	114	136	0.998583
miR-206	OE_16362	-12.35	87	141	0.995302
miR-206	OE_14188	-17.37	136	182	0.990976
miR-206	OE_55082	-11.5	22	49	0.991313
miR-206	OE_55081	-11.5	22	49	0.991313
miR-206	OE_14163	-14.77	101	145	0.999176
miR-206	OE_26114	-14.81	719	767	0.999557
miR-206	OE_8597	-15.65	219	268	0.999399
miR-206	OE_20807	-13.23	12	45	0.996727
miR-206	OE_39840	-15.66	2	35	0.998972
miR-206	OE_8563	-15.54	1096	1118	0.999811
miR-206	OE_88358	-13.59	0	41	0.999689
miR-206	OE_57215	-13.6	533	552	0.999642
miR-206	OE_4191	-17.01	1240	1304	0.999318
miR-206	OE_25687	-11.26	426	457	0.998609
miR-206	OE_25678	-12.6	599	633	0.999603
miR-206	OE_25670	-10.7	138	169	0.994381
miR-206	OE_25670	-11.6	225	241	0.995853
miR-206	OE_39801	-17	37	67	0.99974
miR-206	OE_8521	-14.11	23	60	0.999542
miR-206	OE_86135	-16.2	218	241	0.993112
miR-206	OE_25656	-9.9	26	48	0.995856
miR-206	OE_6315	-19.3	29	61	0.991289
miR-206	OE_56778	-12.1	48	68	0.999958
miR-206	OE_25632	-12.5	1399	1416	0.991668
miR-206	OE_21273	-13.7	117	145	0.999824
miR-206	OE_35404	-16.7	231	252	0.993112
miR-206	OE_13666	-10.88	16	71	0.999433
miR-206	OE_95485	-14.77	88	132	0.999176
miR-206	OE_11470	-10.23	388	419	0.999781
miR-206	OE_23425	-10.7	1	48	0.994866
miR-206	OE_13632	-12.7	683	709	0.991313
miR-206	OE_56727	-11.1	674	695	0.990976
miR-206	OE_56727	-14.9	1700	1725	0.998261
miR-206	OE_13623	-13.39	544	573	0.999126
miR-206	OE_75895	-14.5	106	128	0.998583
miR-206	OE_44756	-15.6	362	384	0.998533
miR-206	OE_54528	-10.5	481	496	0.995971
miR-206	OE_13609	-12.88	1129	1180	0.992841
miR-206	OE_95431	-14.01	323	373	0.999399
miR-206	OE_93255	-11.95	476	516	0.998406
miR-206	OE_87829	-13.7	808	840	0.994914
miR-206	OE_5858	-12.02	131	150	0.99985
miR-206	OE_69195	-15.61	28	63	0.999176
miR-206	OE_1463	-16.4	177	195	0.999595
miR-206	OE_1461	-11.4	89	117	0.995596
miR-206	OE_32730	-15.72	105	166	0.998755
miR-206	OE_28252	-16.61	379	433	0.998427
miR-206	OE_3628	-17.32	410	449	0.998565
miR-206	OE_69165	-21.9	733	777	0.999851
miR-206	OE_71460	-14.97	61	107	0.99216
miR-206	OE_1449	-14.6	477	510	0.994998
miR-206	OE_1449	-11.79	616	637	0.99216
miR-206	OE_1445	-18.14	677	740	0.999689
miR-206	OE_1445	-12.96	1344	1370	0.992343
miR-206	OE_75807	-19.9	590	617	0.998107
miR-206	OE_83400	-11.83	10	56	0.993503
miR-206	OE_30528	-18.1	585	606	0.995434
miR-206	OE_1421	-13.3	455	478	0.996297
miR-206	OE_59363	-14.87	240	266	0.998755
miR-206	OE_22923	-12.15	855	891	0.992025
miR-206	OE_30514	-16.58	6	57	0.991109
miR-206	OE_30513	-16.58	6	57	0.991109
miR-206	OE_1410	-14.43	7	52	0.99978
miR-206	OE_47389	-10.65	227	264	0.998819
miR-206	OE_88298	-13	47	73	0.998565
miR-206	OE_82987	-11.9	7	36	0.99933
miR-206	OE_82987	-11.7	405	438	0.999642
miR-206	OE_88281	-10.4	161	190	0.997563
miR-206	OE_47368	-11.3	193	216	0.997802
miR-206	OE_47368	-10.5	252	271	0.996205
miR-206	OE_47368	-12.92	349	375	0.999126
miR-206	OE_45187	-17.5	1483	1521	0.999706
miR-206	OE_39760	-11.1	122	147	0.999826
miR-206	OE_8479	-13.8	796	827	0.99441
miR-206	OE_88263	-13.46	12	43	0.993688
miR-206	OE_86080	-15.1	598	621	0.993582
miR-206	OE_45160	-10.56	8	38	0.99755
miR-206	OE_14022	-10.7	1100	1136	0.998878
miR-206	OE_86079	-15.1	598	621	0.993582
miR-206	OE_76287	-14.5	2	46	0.993112
miR-206	OE_14005	-11.8	3	38	0.995308
miR-206	OE_8432	-18	320	342	0.993112
miR-206	OE_23398	-10.7	258	277	0.993333
miR-206	OE_23392	-12.4	381	396	0.998273
miR-206	OE_25562	-14.5	158	180	0.999241
miR-206	OE_58879	-11.92	2	46	0.998333
miR-206	OE_17957	-12.98	1065	1122	0.998427
miR-206	OE_17956	-10.4	941	981	0.998406
miR-206	OE_8408	-13.66	319	367	0.996205
miR-206	OE_8408	-11.23	525	556	0.993688
miR-206	OE_4046	-10.39	46	88	0.999308
miR-206	OE_13591	-11.62	70	120	0.996922
miR-206	OE_6218	-10.5	4	17	0.999826
miR-206	OE_86009	-18.01	475	515	0.994381
miR-206	OE_86008	-18.01	475	515	0.994381
miR-206	OE_4033	-15.8	502	522	0.999399
miR-206	OE_4031	-11.7	70	87	0.998565
miR-206	OE_13579	-16	371	392	0.993582
miR-206	OE_13570	-16	810	832	0.996851
miR-206	OE_56666	-11.1	81	107	0.99728
miR-206	OE_95393	-15.3	24	45	0.993112
miR-206	OE_87796	-14.3	113	141	0.994381
miR-206	OE_11386	-12.98	761	818	0.998427
miR-206	OE_4012	-11.66	115	182	0.999818
miR-206	OE_4009	-16.77	181	228	0.999436
miR-206	OE_11370	-15.45	484	535	0.998899
miR-206	OE_7986	-11.47	15	67	0.998969
miR-206	OE_85593	-9.93	3	37	0.998216
miR-206	OE_85593	-12.21	102	151	0.998969
miR-206	OE_13534	-17.2	42	69	0.998545
miR-206	OE_13533	-17.2	42	69	0.998545
miR-206	OE_5797	-14.8	41	66	0.992321
miR-206	OE_7967	-10.1	376	398	0.995629
miR-206	OE_11349	-14.2	377	396	0.999642
miR-206	OE_11349	-19.77	712	759	0.991313
miR-206	OE_83397	-15.82	233	271	0.996639
miR-206	OE_7943	-14.3	35	51	0.995058
miR-206	OE_3587	-10.9	52	66	0.994239
miR-206	OE_3586	-14.7	2	19	0.998436
miR-206	OE_1398	-16.6	343	375	0.994381
miR-206	OE_81189	-12.2	142	164	0.994998
miR-206	OE_7929	-15.22	1199	1243	0.999391
miR-206	OE_22894	-12.9	328	352	0.998942
miR-206	OE_11300	-10.7	201	226	0.99949
miR-206	OE_3559	-15.23	533	575	0.999874
miR-206	OE_3556	-11	137	170	0.997846
miR-206	OE_3556	-13.3	646	669	0.993112
miR-206	OE_1379	-16.4	150	172	0.999556
miR-206	OE_83334	-15.1	1208	1230	0.998798
miR-206	OE_1360	-14.35	678	717	0.999126
miR-206	OE_75731	-11.02	1173	1243	0.990971
miR-206	OE_5712	-12.4	1162	1178	0.993112
miR-206	OE_59296	-20.39	96	129	0.999827
miR-206	OE_83314	-16.3	393	422	0.994914
miR-206	OE_59286	-12.91	134	162	0.993112
miR-206	OE_10885	-12.45	738	780	0.996769
miR-206	OE_71341	-12.75	455	498	0.999355
miR-206	OE_71340	-12.75	341	384	0.999126
miR-206	OE_3504	-14.1	1492	1508	0.997067
miR-206	OE_1328	-14.46	227	258	0.999973
miR-206	OE_1328	-12.1	1293	1315	0.991212
miR-206	OE_1321	-13.7	173	191	0.994023
miR-206	OE_18342	-14.5	480	500	0.993112
miR-206	OE_1300	-11.7	899	922	0.998608
miR-206	OE_47273	-11.3	23	48	0.995629
miR-206	OE_8393	-14.91	36	83	0.999814
miR-206	OE_39667	-11.17	62	100	0.999659
miR-206	OE_39667	-14.02	144	195	0.998755
miR-206	OE_39663	-15.65	171	206	0.997991
miR-206	OE_10820	-17.3	4	21	0.994381
miR-206	OE_94824	-16.66	167	216	0.999874
miR-206	OE_8366	-16.5	1539	1572	0.99441
miR-206	OE_47233	-15.21	564	638	0.999603
miR-206	OE_47233	-19.26	1101	1149	0.999763
miR-206	OE_47231	-19.5	556	573	0.997362
miR-206	OE_8353	-14.43	101	146	0.999902
miR-206	OE_8352	-19.84	762	796	0.993112
miR-206	OE_8352	-13.6	1516	1542	0.99441
miR-206	OE_76187	-13.7	171	189	0.994023
miR-206	OE_76187	-13.7	420	438	0.994023
miR-206	OE_41921	-10.23	388	419	0.999781
miR-206	OE_8341	-13	85	98	0.999632
miR-206	OE_35263	-12.67	89	128	0.998565
miR-206	OE_25489	-12	99	122	0.994239
miR-206	OE_68576	-12.67	158	228	0.992638
miR-206	OE_37431	-13	110	139	0.99468
miR-206	OE_37431	-15.49	169	215	0.996205
miR-206	OE_33078	-15.39	28	81	0.994381
miR-206	OE_33077	-15.39	28	81	0.994381
miR-206	OE_33076	-15.39	28	81	0.994381
miR-206	OE_33074	-14.2	428	449	0.991313
miR-206	OE_33074	-14.2	546	567	0.991313
miR-206	OE_15697	-17.86	661	708	0.999126
miR-206	OE_29822	-17.5	872	891	0.993934
miR-206	OE_58783	-17.3	1296	1322	0.9964
miR-206	OE_58782	-17.3	1296	1322	0.9964
miR-206	OE_23281	-12.01	104	136	0.996621
miR-206	OE_35231	-14.98	459	511	0.998942
miR-206	OE_68533	-16.3	97	117	0.998273
miR-206	OE_13482	-12	1382	1421	0.995629
miR-206	OE_46790	-10.85	398	439	0.993207
miR-206	OE_13476	-13.8	62	83	0.999827
miR-206	OE_13468	-11.4	0	15	0.997405
miR-206	OE_33016	-11.3	336	366	0.990976
miR-206	OE_33016	-13.73	733	783	0.999399
miR-206	OE_11286	-11.8	2	11	0.998994
miR-206	OE_21055	-13.43	915	955	0.995853
miR-206	OE_17808	-16.3	264	293	0.993112
miR-206	OE_46769	-13.26	543	576	0.999556
miR-206	OE_21049	-10.9	7	29	0.995845
miR-206	OE_97458	-19.09	232	274	0.9918
miR-206	OE_21045	-16.2	940	967	0.997703
miR-206	OE_21032	-18.76	448	483	0.999662
miR-206	OE_44574	-18.41	397	430	0.995434
miR-206	OE_93080	-11.02	215	270	0.999875
miR-206	OE_85480	-14.89	756	801	0.999209
miR-206	OE_7861	-11	711	729	0.995748
miR-206	OE_93079	-11.02	279	334	0.999875
miR-206	OE_85479	-14.89	756	801	0.997982
miR-206	OE_83291	-12.7	343	359	0.994186
miR-206	OE_36955	-21.26	1736	1766	0.998035
miR-206	OE_7850	-16.2	30	57	0.996424
miR-206	OE_3499	-10.46	141	178	0.991583
miR-206	OE_46722	-12.1	822	859	0.997506
miR-206	OE_21003	-19.21	278	322	0.999126
miR-206	OE_5669	-11.48	1109	1176	0.997459
miR-206	OE_85457	-15.4	970	996	0.993489
miR-206	OE_3481	-12.22	5	30	0.996893
miR-206	OE_3477	-13.75	514	564	0.999318
miR-206	OE_81088	-10.9	643	660	0.990976
miR-206	OE_87612	-17.53	495	540	0.998188
miR-206	OE_24961	-14.7	108	137	0.991313
miR-206	OE_5631	-11.57	979	1016	0.999557
miR-206	OE_3458	-11.3	2	22	0.996085
miR-206	OE_81069	-13.1	53	75	0.999556
miR-206	OE_71273	-11.52	21	48	0.99976
miR-206	OE_3432	-11.1	125	150	0.999826
miR-206	OE_12975	-11.2	21	49	0.998033
miR-206	OE_1243	-11.84	384	440	0.999671
miR-206	OE_53885	-10.15	25	59	0.996714
miR-206	OE_20563	-14.25	10	60	0.999952
miR-206	OE_3417	-12.81	223	272	0.997371
miR-206	OE_3410	-14.2	62	91	0.997802
miR-206	OE_16074	-15.3	251	274	0.994998
miR-206	OE_1221	-18.76	448	483	0.999542
miR-206	OE_96952	-19.72	197	251	0.999797
miR-206	OE_59154	-15.2	178	200	0.996863
miR-206	OE_12933	-15.56	838	881	0.998583
miR-206	OE_12929	-12.1	255	275	0.996785
miR-206	OE_12917	-15.89	203	223	0.999542
miR-206	OE_47179	-12.92	190	225	0.997715
miR-206	OE_12916	-15.89	312	332	0.999542
miR-206	OE_71204	-9.9	271	292	0.99836
miR-206	OE_94743	-18.6	129	151	0.991695
miR-206	OE_2997	-14.77	21	53	0.999943
miR-206	OE_2994	-12.2	1155	1173	0.998163
miR-206	OE_8291	-10.7	219	235	0.994572
miR-206	OE_2988	-14.4	736	757	0.991313
miR-206	OE_41855	-14.73	229	267	0.999642
miR-206	OE_41854	-14.73	229	267	0.999642
miR-206	OE_8276	-18.19	1223	1270	0.999062
miR-206	OE_2975	-13.5	367	397	0.994381
miR-206	OE_59106	-14.3	36	62	0.999718
miR-206	OE_2972	-13.9	59	85	0.998753
miR-206	OE_2972	-12.8	918	941	0.999126
miR-206	OE_2971	-17.5	36	53	0.993925
miR-206	OE_2971	-12.96	899	945	0.993606
miR-206	OE_2971	-13.19	1120	1149	0.995856
miR-206	OE_2970	-14	15	56	0.994998
miR-206	OE_41842	-11.71	968	996	0.999399
miR-206	OE_8263	-16.3	159	188	0.996404
miR-206	OE_82753	-16.41	2	49	0.999938
miR-206	OE_8247	-19.1	520	548	0.993489
miR-206	OE_8244	-12.04	31	85	0.99871
miR-206	OE_70775	-13.8	656	675	0.996631
miR-206	OE_2937	-13.17	108	140	0.999978
miR-206	OE_68464	-10.7	127	153	0.993112
miR-206	OE_58687	-16.66	73	122	0.999928
miR-206	OE_23171	-13.8	6	50	0.996205
miR-206	OE_8201	-15.99	885	924	0.999642
miR-206	OE_25346	-18.01	475	515	0.994381
miR-206	OE_70735	-13.11	27	51	0.992321
miR-206	OE_70735	-12.2	338	358	0.991313
miR-206	OE_68430	-12.11	170	214	0.99477
miR-206	OE_68430	-11.1	429	454	0.993112
miR-206	OE_46699	-16.9	208	239	0.995434
miR-206	OE_76012	-13.32	612	649	0.995455
miR-206	OE_68416	-15.2	256	290	0.994381
miR-206	OE_87595	-9.8	309	341	0.996857
miR-206	OE_25308	-10.89	69	115	0.999294
miR-206	OE_7772	-15.11	211	255	0.999308
miR-206	OE_56422	-9.8	29	50	0.996283
miR-206	OE_56422	-10.5	568	596	0.998083
miR-206	OE_56422	-12.5	678	697	0.990976
miR-206	OE_97334	-10.4	235	267	0.99978
miR-206	OE_75598	-12.4	199	227	0.995629
miR-206	OE_5571	-15.1	971	989	0.995434
miR-206	OE_67989	-14.8	870	888	0.995326
miR-206	OE_5564	-14.6	42	66	0.991313
miR-206	OE_40086	-15.42	1200	1219	0.998427
miR-206	OE_95124	-12.1	5	17	0.999882
miR-206	OE_7732	-11.24	127	159	0.996676
miR-206	OE_7731	-14.73	229	267	0.999642
miR-206	OE_95123	-12.1	5	17	0.999882
miR-206	OE_7730	-14.73	229	267	0.999642
miR-206	OE_87527	-11.21	813	865	0.99989
miR-206	OE_3378	-15.9	48	67	0.995308
miR-206	OE_3374	-14.9	369	399	0.993607
miR-206	OE_30285	-12.15	185	235	0.999294
miR-206	OE_7719	-11.9	6	23	0.997579
miR-206	OE_95107	-13.3	1	19	0.995868
miR-206	OE_87500	-16.72	515	561	0.997067
miR-206	OE_3356	-13.4	131	147	0.995956
miR-206	OE_3350	-15.55	582	627	0.999399
miR-206	OE_55992	-19.2	353	376	0.996404
miR-206	OE_3346	-13.1	145	167	0.993112
miR-206	OE_34621	-10.2	187	213	0.999308
miR-206	OE_34621	-11.02	502	538	0.995629
miR-206	OE_34621	-11.8	761	783	0.992343
miR-206	OE_71180	-13.55	1	50	0.998216
miR-206	OE_71180	-12.8	551	572	0.994914
miR-206	OE_30269	-12.54	48	72	0.998083
miR-206	OE_1165	-17.86	205	227	0.99263
miR-206	OE_1165	-12	413	441	0.999554
miR-206	OE_71179	-13.55	1	50	0.998216
miR-206	OE_71179	-12.8	551	572	0.994914
miR-206	OE_83125	-12.2	718	740	0.995571
miR-206	OE_22652	-11.65	111	157	0.998849
miR-206	OE_22652	-12.33	558	593	0.995921
miR-206	OE_22652	-10.99	1260	1308	0.99899
miR-206	OE_18165	-16.61	357	384	0.999706
miR-206	OE_3319	-12.9	113	152	0.998398
miR-206	OE_3318	-14.11	170	200	0.998261
miR-206	OE_1134	-17.75	36	79	0.99176
miR-206	OE_12858	-14.8	84	108	0.997472
miR-206	OE_3306	-13.5	10	22	0.999589
miR-206	OE_3305	-13.5	10	22	0.999589
miR-206	OE_24806	-10.2	76	96	0.995058
miR-206	OE_94674	-13.59	66	114	0.999814
miR-206	OE_22617	-16.91	62	93	0.991313
miR-206	OE_30209	-10.9	614	631	0.990976
miR-206	OE_84880	-15.91	339	377	0.995856
miR-206	OE_12816	-10.9	1	24	0.997224
miR-206	OE_71102	-12.9	2	24	0.995548
miR-206	OE_2899	-13.1	478	497	0.997802
miR-206	OE_94636	-20.3	528	550	0.993112
miR-206	OE_29683	-11.5	28	47	0.997802
miR-206	OE_10609	-14.54	1053	1073	0.999826
miR-206	OE_8169	-13.02	316	354	0.99755
miR-206	OE_29665	-12.7	3	13	0.998708
miR-206	OE_29650	-14.65	205	238	0.999176
miR-206	OE_29648	-10.94	4	36	0.994239
miR-206	OE_25285	-14.4	333	357	0.993112
miR-206	OE_27459	-13.3	1686	1710	0.999193
miR-206	OE_58592	-16.3	75	104	0.996404
miR-206	OE_8124	-17.01	512	576	0.999318
miR-206	OE_8120	-22.1	31	56	0.998164
miR-206	OE_35046	-14.76	27	67	0.997224
miR-206	OE_68358	-10.61	317	346	0.995724
miR-206	OE_2810	-17.2	394	416	0.995732
miR-206	OE_58573	-11.46	60	95	0.994239
miR-206	OE_37200	-10.5	35	58	0.998608
miR-206	OE_27404	-10.8	1236	1262	0.998826
miR-206	OE_68319	-17.01	232	246	0.991695
miR-206	OE_23039	-16.52	7	78	0.999241
miR-206	OE_7698	-12.41	212	250	0.996278
miR-206	OE_54161	-15.29	273	317	0.999361
miR-206	OE_54161	-17.65	1054	1110	0.99299
miR-206	OE_15423	-14.58	168	230	0.999692
miR-206	OE_23017	-17.45	453	497	0.999827
miR-206	OE_46550	-14.3	650	670	0.998891
miR-206	OE_7677	-13.14	982	1005	0.999513
miR-206	OE_54142	-12	42	68	0.995629
miR-206	OE_13226	-19.1	128	150	0.998849
miR-206	OE_42187	-14.8	7	33	0.993602
miR-206	OE_95053	-13.9	32	47	0.996379
miR-206	OE_5474	-12.2	49	75	0.996917
miR-206	OE_5474	-11.9	343	358	0.994572
miR-206	OE_32396	-21.47	716	758	0.999393
miR-206	OE_38927	-14.75	78	113	0.999918
miR-206	OE_95030	-15.84	1161	1192	0.99949
miR-206	OE_34562	-13.5	97	121	0.998891
miR-206	OE_95029	-12.9	1099	1142	0.999842
miR-206	OE_7635	-12.2	19	43	0.993112
miR-206	OE_7634	-13.05	242	286	0.993874
miR-206	OE_26956	-11.69	101	149	0.993654
miR-206	OE_85242	-11.8	1646	1678	0.994193
miR-206	OE_85242	-10.3	1739	1761	0.997563
miR-206	OE_7628	-16.46	168	203	0.991313
miR-206	OE_42147	-11.7	36	56	0.998589
miR-206	OE_3261	-16.5	250	272	0.993112
miR-206	OE_34536	-12.9	30	54	0.998565
miR-206	OE_1073	-11.9	8	28	0.99377
miR-206	OE_3245	-10.96	18	46	0.99976
miR-206	OE_3245	-13.5	136	156	0.991313
miR-206	OE_3238	-12.19	413	462	0.99972
miR-206	OE_3232	-10.4	14	39	0.998292
miR-206	OE_1059	-21.3	1053	1082	0.992764
miR-206	OE_3231	-10.4	14	39	0.998292
miR-206	OE_3230	-10.4	14	39	0.998292
miR-206	OE_1052	-17.63	272	314	0.999441
miR-206	OE_75425	-12.9	1219	1238	0.999873
miR-206	OE_12778	-13.6	1118	1145	0.99441
miR-206	OE_26903	-13.09	15	47	0.99728
miR-206	OE_12765	-17.01	997	1011	0.991695
miR-206	OE_1024	-14.3	252	272	0.993112
miR-206	OE_96731	-12.9	131	156	0.991186
miR-206	OE_8097	-16.72	463	501	0.993112
miR-206	OE_8095	-16.4	120	147	0.993112
miR-206	OE_2788	-14	28	50	0.995308
miR-206	OE_37182	-17.46	160	208	0.99216
miR-206	OE_94522	-16.2	470	491	0.998891
miR-206	OE_29560	-10.5	39	63	0.990963
miR-206	OE_37155	-18.9	261	297	0.992775
miR-206	OE_4924	-10.3	221	249	0.995629
miR-206	OE_31832	-12.72	20	51	0.999201
miR-206	OE_41605	-15.1	971	989	0.996631
miR-206	OE_25171	-12.94	97	146	0.998565
miR-206	OE_8021	-12.5	9	29	0.996283
miR-206	OE_72737	-21.1	148	187	0.999076
miR-206	OE_25162	-14.1	131	158	0.991913
miR-206	OE_978	-13.52	1599	1647	0.991618
miR-206	OE_29503	-11.2	4	42	0.998913
miR-206	OE_15369	-11.6	49	84	0.99886
miR-206	OE_13188	-10.05	446	484	0.998849
miR-206	OE_13188	-13.41	719	752	0.999308
miR-206	OE_97168	-17	43	63	0.994185
miR-206	OE_7584	-15.9	206	231	0.998545
miR-206	OE_85196	-11.5	199	228	0.992372
miR-206	OE_46454	-14.6	769	796	0.997067
miR-206	OE_46453	-14.6	769	796	0.997067
miR-206	OE_13137	-13.4	678	700	0.994239
miR-206	OE_34494	-15.4	123	141	0.998273
miR-206	OE_34494	-14.4	214	250	0.995596
miR-206	OE_26893	-17.2	394	416	0.995732
miR-206	OE_38849	-12.15	97	147	0.999294
miR-206	OE_13117	-12.8	153	174	0.991313
miR-206	OE_56204	-11.27	20	57	0.99795
miR-206	OE_56204	-10.53	86	125	0.998163
miR-206	OE_3195	-10	7	29	0.992968
miR-206	OE_7548	-12.98	760	817	0.998427
miR-206	OE_34468	-14.11	847	884	0.994957
miR-206	OE_3185	-15.3	55	79	0.998664
miR-206	OE_7531	-10.63	458	498	0.999503
miR-206	OE_69941	-14.8	619	637	0.994633
miR-206	OE_26849	-14.4	599	620	0.99864
miR-206	OE_26849	-10.8	689	715	0.991313
miR-206	OE_26849	-12.61	1452	1481	0.991758
miR-206	OE_7513	-15.35	178	225	0.999126
miR-206	OE_87308	-12.05	198	248	0.999209
miR-206	OE_57976	-10.7	51	72	0.997802
miR-206	OE_57968	-16.3	54	74	0.998273
miR-206	OE_26814	-13.9	252	276	0.995571
miR-206	OE_26803	-10.8	173	193	0.993112
miR-206	OE_3107	-11.9	77	101	0.995548
miR-206	OE_3106	-15.51	865	899	0.994591
miR-206	OE_14825	-15.4	7	22	0.994632
miR-206	OE_12648	-11.52	320	347	0.999554
miR-206	OE_22419	-9.76	131	174	0.996981
miR-206	OE_94463	-12.69	10	50	0.999308
miR-206	OE_94463	-11.8	118	141	0.995289
miR-206	OE_92270	-11.3	79	100	0.997579
miR-206	OE_96623	-12.1	1139	1160	0.998589
miR-206	OE_96623	-14.77	1210	1246	0.999604
miR-206	OE_37092	-14.2	483	523	0.992841
miR-206	OE_2690	-11.98	854	908	0.993688
miR-206	OE_37090	-14.2	166	206	0.992841
miR-206	OE_41567	-15.6	1050	1072	0.997804
miR-206	OE_10429	-11	711	729	0.995748
miR-206	OE_31783	-13.84	561	583	0.999513
miR-206	OE_4858	-17.63	216	251	0.99991
miR-206	OE_39258	-12.3	33	55	0.992675
miR-206	OE_2678	-13.9	69	92	0.998698
miR-206	OE_2677	-17.46	134	174	0.997332
miR-206	OE_2673	-15.41	627	678	0.997685
miR-206	OE_2671	-11.7	10	32	0.999308
miR-206	OE_94417	-13.1	632	654	0.998261
miR-206	OE_31767	-11.5	0	28	0.996205
miR-206	OE_31766	-11.5	0	28	0.996205
miR-206	OE_2663	-14.45	308	347	0.999308
miR-206	OE_4831	-15.8	1268	1291	0.997347
miR-206	OE_82442	-11.3	243	265	0.997192
miR-206	OE_2647	-11.6	450	471	0.998565
miR-206	OE_29439	-10.92	679	706	0.993112
miR-206	OE_29438	-14.2	411	428	0.993112
miR-206	OE_2630	-11.3	1370	1400	0.994186
miR-206	OE_68167	-11.3	56	78	0.993112
miR-206	OE_15294	-16.2	68	90	0.999647
miR-206	OE_29426	-19.17	45	82	0.991109
miR-206	OE_27240	-12.4	177	202	0.993688
miR-206	OE_27240	-12.22	478	511	0.993688
miR-206	OE_72630	-10.4	176	202	0.999608
miR-206	OE_2614	-11.9	630	663	0.994239
miR-206	OE_2606	-17.01	97	152	0.998513
miR-206	OE_17450	-17.1	503	538	0.995434
miR-206	OE_17450	-13.45	873	922	0.993688
miR-206	OE_15275	-14.5	486	516	0.995434
miR-206	OE_15275	-14.84	566	587	0.999051
miR-206	OE_13072	-18	31	69	0.9997
miR-206	OE_81999	-13.73	64	107	0.994107
miR-206	OE_13060	-16.27	57	93	0.995434
miR-206	OE_56156	-11.6	4	26	0.997518
miR-206	OE_68106	-11.7	804	824	0.998289
miR-206	OE_7486	-16.59	209	243	0.999241
miR-190-3p	OE_9659	-12.4	267	294	0.999808
miR-190-3p	OE_58305	-13.66	171	205	0.996465
miR-190-3p	OE_7454	-12.35	1481	1501	0.993678
miR-190-3p	OE_5279	-11.26	160	198	0.993235
miR-190-3p	OE_3099	-11.9	1193	1213	0.990976
miR-190-3p	OE_28920	-13.52	46	74	0.991219
miR-190-3p	OE_28911	-25.16	65	110	0.996625
miR-190-3p	OE_28910	-25.16	65	110	0.996625
miR-190-3p	OE_12598	-16	1385	1403	0.995439
miR-190-3p	OE_26723	-9.82	139	166	0.997976
miR-190-3p	OE_5217	-12.21	3	54	0.993503
miR-190-3p	OE_45898	-16.46	135	185	0.99977
miR-190-3p	OE_12551	-13	273	297	0.990976
miR-190-3p	OE_55645	-11.7	634	660	0.993678
miR-190-3p	OE_96554	-11.05	123	171	0.999842
miR-190-3p	OE_96553	-11.05	123	171	0.999842
miR-190-3p	OE_14720	-12.99	167	208	0.999261
miR-190-3p	OE_45857	-13.71	6	54	0.990976
miR-190-3p	OE_94361	-11.75	90	133	0.998755
miR-190-3p	OE_45848	-13.69	544	580	0.999659
miR-190-3p	OE_10346	-11.01	453	506	0.998755
miR-190-3p	OE_10325	-11.54	27	68	0.997647
miR-190-3p	OE_10325	-12.45	223	270	0.997991
miR-190-3p	OE_10325	-14.4	881	902	0.996857
miR-190-3p	OE_2580	-11.89	43	97	0.998244
miR-190-3p	OE_10311	-16.59	324	356	0.999176
miR-190-3p	OE_10311	-13	641	656	0.991804
miR-190-3p	OE_45804	-11.73	90	134	0.991442
miR-190-3p	OE_21894	-11.9	305	329	0.995629
miR-190-3p	OE_4731	-10.3	6	27	0.994845
miR-190-3p	OE_2541	-13.41	18	76	0.998969
miR-190-3p	OE_31638	-13	9	37	0.999807
miR-190-3p	OE_29316	-11.72	15	60	0.991913
miR-190-3p	OE_93878	-13.3	20	37	0.999355
miR-190-3p	OE_9585	-12.11	1090	1135	0.996555
miR-190-3p	OE_28896	-17.9	12	50	0.999722
miR-190-3p	OE_87183	-11.81	154	210	0.99521
miR-190-3p	OE_7384	-12.1	307	324	0.993333
miR-190-3p	OE_5187	-11.7	808	836	0.997224
miR-190-3p	OE_7359	-10.32	946	969	0.993841
miR-190-3p	OE_7359	-10.76	1538	1568	0.997901
miR-190-3p	OE_5168	-14	254	281	0.998565
miR-190-3p	OE_77358	-11.82	15	41	0.995132
miR-190-3p	OE_46216	-13.97	177	206	0.999318
miR-190-3p	OE_7328	-15.35	112	163	0.999126
miR-190-3p	OE_14694	-13.12	402	449	0.999633
miR-190-3p	OE_28818	-16.2	101	131	0.999148
miR-190-3p	OE_28813	-11.8	665	687	0.990976
miR-190-3p	OE_14662	-11.4	114	138	0.990976
miR-190-3p	OE_26611	-9.75	96	141	0.999005
miR-190-3p	OE_57745	-10.35	989	1037	0.993503
miR-190-3p	OE_10289	-13.1	193	213	0.994535
miR-190-3p	OE_10283	-10.2	962	1002	0.993503
miR-190-3p	OE_10267	-15.27	429	473	0.998427
miR-190-3p	OE_10263	-10.1	398	416	0.998873
miR-190-3p	OE_76887	-12.9	202	223	0.999771
miR-190-3p	OE_2497	-12.55	519	570	0.998755
miR-190-3p	OE_2468	-11.4	975	1002	0.999126
miR-190-3p	OE_6819	-13.61	908	942	0.998968
miR-190-3p	OE_72459	-12.91	157	193	0.991694
miR-190-3p	OE_2422	-12.96	423	460	0.998244
miR-190-3p	OE_2422	-12.89	1601	1645	0.999604
miR-190-3p	OE_60487	-13.9	315	337	0.999849
miR-190-3p	OE_29224	-14.65	18	58	0.998565
miR-190-3p	OE_2416	-10.6	33	64	0.995616
miR-190-3p	OE_2406	-12.4	267	294	0.999808
miR-190-3p	OE_15074	-11.34	279	329	0.99521
miR-190-3p	OE_72402	-12.21	365	399	0.995841
miR-190-3p	OE_72402	-13.3	614	635	0.996505
miR-190-3p	OE_72400	-11.61	180	212	0.994866
miR-190-3p	OE_72400	-12.2	1451	1482	0.999639
miR-190-3p	OE_17235	-11.31	88	140	0.998449
miR-190-3p	OE_9496	-10.79	441	484	0.992372
miR-190-3p	OE_83982	-15.4	80	101	0.995264
miR-190-3p	OE_7299	-14.4	214	243	0.996085
miR-190-3p	OE_1986	-15.8	156	176	0.991913
miR-190-3p	OE_1986	-12.2	1402	1444	0.99924
miR-190-3p	OE_5091	-17.96	615	648	0.996702
miR-190-3p	OE_26597	-10.26	2	37	0.993857
miR-190-3p	OE_81758	-11.4	69	93	0.996205
miR-190-3p	OE_602	-11.54	13	43	0.99933
miR-190-3p	OE_1952	-18.3	45	73	0.991187
miR-190-3p	OE_5074	-17	405	423	0.994914
miR-190-3p	OE_34177	-13.65	624	676	0.995841
miR-190-3p	OE_1949	-13.97	177	206	0.999318
miR-190-3p	OE_1948	-13.97	177	206	0.999318
miR-190-3p	OE_28742	-13.37	147	217	0.993489
miR-190-3p	OE_46115	-11.01	1246	1299	0.999201
miR-190-3p	OE_87019	-14.7	617	663	0.998755
miR-190-3p	OE_87014	-10.49	388	435	0.992732
miR-190-3p	OE_5041	-18.6	0	31	0.995058
miR-190-3p	OE_1914	-12.1	72	102	0.997579
miR-190-3p	OE_71921	-12.2	174	208	0.993333
miR-190-3p	OE_1903	-16.55	62	104	0.998942
miR-190-3p	OE_12387	-14.77	660	702	0.99924
miR-190-3p	OE_71907	-11.8	31	52	0.996591
miR-190-3p	OE_18910	-11.92	199	234	0.998565
miR-190-3p	OE_86586	-18.1	222	268	0.998755
miR-190-3p	OE_8964	-12.9	733	753	0.998564
miR-190-3p	OE_14523	-10.96	178	201	0.997387
miR-190-3p	OE_14521	-11.1	39	70	0.990976
miR-190-3p	OE_86567	-12.9	707	726	0.993333
miR-190-3p	OE_4594	-13.85	62	114	0.999743
miR-190-3p	OE_8943	-11.91	238	283	0.992111
miR-190-3p	OE_8927	-13.05	1239	1285	0.99421
miR-190-3p	OE_10127	-11.92	193	228	0.998565
miR-190-3p	OE_2384	-15.4	260	284	0.998863
miR-190-3p	OE_2381	-11.4	1600	1623	0.992741
miR-190-3p	OE_72399	-11.61	180	212	0.994866
miR-190-3p	OE_72399	-12.2	1451	1482	0.999639
miR-190-3p	OE_94128	-16.6	120	149	0.996424
miR-190-3p	OE_94128	-12.4	616	643	0.999859
miR-190-3p	OE_2371	-14.4	286	302	0.996512
miR-190-3p	OE_29174	-13.62	105	131	0.993333
miR-190-3p	OE_72365	-17.36	860	896	0.998755
miR-190-3p	OE_11889	-10.01	551	599	0.99969
miR-190-3p	OE_2311	-11.3	704	731	0.9964
miR-190-3p	OE_2310	-11.3	704	731	0.9964
miR-190-3p	OE_95865	-16.56	13	62	0.998565
miR-190-3p	OE_93683	-14	463	481	0.996595
miR-190-3p	OE_54942	-19	256	287	0.99764
miR-190-3p	OE_83897	-11.93	110	143	0.999689
miR-190-3p	OE_95849	-11.9	456	470	0.99927
miR-190-3p	OE_48271	-10.29	1524	1560	0.99342
miR-190-3p	OE_1890	-15	670	694	0.993112
miR-190-3p	OE_529	-15.9	617	637	0.996424
miR-190-3p	OE_26492	-12.7	27	48	0.996085
miR-190-3p	OE_7163	-11.5	505	542	0.998664
miR-190-3p	OE_28661	-14.2	186	203	0.998565
miR-190-3p	OE_26485	-11.72	121	149	0.99216
miR-190-3p	OE_81645	-12.4	1341	1355	0.998822
miR-190-3p	OE_1844	-11.01	453	506	0.998755
miR-190-3p	OE_1843	-11.01	453	506	0.998755
miR-190-3p	OE_1842	-11.01	453	506	0.998755
miR-190-3p	OE_1822	-14.75	446	485	0.998427
miR-190-3p	OE_57584	-14.94	242	264	0.994998
miR-190-3p	OE_81608	-12.7	1119	1152	0.999241
miR-190-3p	OE_1807	-12.56	232	277	0.999338
miR-190-3p	OE_1805	-12.56	232	277	0.999338
miR-190-3p	OE_14463	-9.74	73	101	0.99421
miR-190-3p	OE_12245	-10.5	391	408	0.990976
miR-190-3p	OE_57507	-12.36	553	584	0.994193
miR-190-3p	OE_25978	-12.25	365	407	0.998969
miR-190-3p	OE_4468	-10.54	172	192	0.99421
miR-190-3p	OE_8818	-16.32	294	324	0.990976
miR-190-3p	OE_25955	-13.49	469	511	0.994239
miR-190-3p	OE_35722	-13.09	158	193	0.990976
miR-190-3p	OE_4445	-14.86	802	839	0.999082
miR-190-3p	OE_29063	-12.95	112	165	0.994239
miR-190-3p	OE_29063	-11.1	341	362	0.993582
miR-190-3p	OE_33538	-14.8	469	493	0.998891
miR-190-3p	OE_25939	-11.2	1411	1442	0.996785
miR-190-3p	OE_82032	-12.15	196	244	0.994239
miR-190-3p	OE_2232	-20.1	191	223	0.998954
miR-190-3p	OE_72240	-11.2	772	796	0.994914
miR-190-3p	OE_25903	-15.7	1120	1165	0.997813
miR-190-3p	OE_29011	-18.01	284	331	0.991442
miR-190-3p	OE_484	-11.9	134	157	0.996085
miR-190-3p	OE_93570	-10.41	362	397	0.993503
miR-190-3p	OE_85943	-14.41	649	694	0.99477
miR-190-3p	OE_11706	-11.61	489	541	0.992791
miR-190-3p	OE_3953	-13.7	66	80	0.999767
miR-190-3p	OE_28579	-13	117	140	0.999749
miR-190-3p	OE_71786	-15.09	828	868	0.998969
miR-190-3p	OE_3942	-10.53	147	188	0.998969
miR-190-3p	OE_1761	-12.5	188	219	0.995629
miR-190-3p	OE_1756	-12.95	31	72	0.999503
miR-190-3p	OE_81543	-14.14	895	923	0.999642
miR-190-3p	OE_3911	-12	1137	1161	0.994193
miR-190-3p	OE_24174	-12.4	43	72	0.991313
miR-190-3p	OE_9200	-10.9	324	341	0.996487
miR-190-3p	OE_14389	-12.7	803	824	0.99421
miR-190-3p	OE_1713	-10.7	713	732	0.990976
miR-190-3p	OE_77027	-11.43	52	88	0.992732
miR-190-3p	OE_30803	-11.79	292	364	0.998565
miR-190-3p	OE_30803	-10.2	802	826	0.994914
miR-190-3p	OE_57467	-11	42	60	0.993112
miR-190-3p	OE_14363	-10.1	168	186	0.998873
miR-190-3p	OE_57452	-12.1	139	161	0.999743
miR-190-3p	OE_26310	-16	1526	1547	0.9964
miR-190-3p	OE_47651	-17.87	145	212	0.999952
miR-190-3p	OE_86384	-10.9	101	128	0.991913
miR-190-3p	OE_12140	-12.2	622	665	0.995203
miR-190-3p	OE_8749	-17.07	87	110	0.999279
miR-190-3p	OE_14309	-13.25	1025	1077	0.998565
miR-190-3p	OE_37843	-13.91	137	194	0.999834
miR-190-3p	OE_25888	-15.65	56	107	0.998755
miR-190-3p	OE_8734	-12.93	260	289	0.993207
miR-190-3p	OE_96119	-10.66	1067	1096	0.999044
miR-190-3p	OE_4367	-12.46	100	137	0.999604
miR-190-3p	OE_86336	-13.43	150	201	0.998514
miR-190-3p	OE_96103	-12.89	1449	1479	0.99699
miR-190-3p	OE_25852	-12.5	654	696	0.990976
miR-190-3p	OE_37807	-14.25	497	518	0.999503
miR-190-3p	OE_2166	-13.09	174	214	0.999743
miR-190-3p	OE_2166	-15.2	615	646	0.998726
miR-190-3p	OE_95693	-10.6	153	184	0.993235
miR-190-3p	OE_72147	-12.33	25	63	0.997154
miR-190-3p	OE_13855	-15.9	90	111	0.991668
miR-190-3p	OE_2126	-11.5	740	764	0.990976
miR-190-3p	OE_13843	-14.8	38	58	0.991313
miR-190-3p	OE_95666	-13.8	34	68	0.990976
miR-190-3p	OE_13827	-12	2	17	0.993581
miR-190-3p	OE_11632	-15.33	55	114	0.999308
miR-190-3p	OE_85854	-10.61	2	43	0.996194
miR-190-3p	OE_85841	-14.4	205	234	0.993112
miR-190-3p	OE_60116	-13.1	150	198	0.995841
miR-190-3p	OE_48030	-14.8	469	493	0.998891
miR-190-3p	OE_69390	-13.52	47	75	0.991219
miR-190-3p	OE_9148	-14.26	224	256	0.998127
miR-190-3p	OE_3848	-15.7	0	21	0.992321
miR-190-3p	OE_30765	-12.3	237	257	0.993152
miR-190-3p	OE_30761	-11.7	44	56	0.993227
miR-190-3p	OE_1655	-16.3	160	181	0.998565
miR-190-3p	OE_36055	-16.39	1300	1343	0.998755
miR-190-3p	OE_1651	-11.5	417	444	0.99421
miR-190-3p	OE_81440	-11.6	202	225	0.99216
miR-190-3p	OE_83610	-10.46	79	108	0.994957
miR-190-3p	OE_26257	-11.9	621	636	0.999013
miR-190-3p	OE_9102	-14.76	940	990	0.999604
miR-190-3p	OE_28428	-17.4	670	699	0.998553
miR-190-3p	OE_1608	-13.61	104	154	0.998969
miR-190-3p	OE_14263	-17.4	670	699	0.997746
miR-190-3p	OE_14262	-17.4	670	699	0.997746
miR-190-3p	OE_16439	-18.21	344	423	0.996465
miR-190-3p	OE_88487	-10.9	0	19	0.991897
miR-190-3p	OE_20904	-12	112	139	0.999418
miR-190-3p	OE_26203	-14.09	20	77	0.999262
miR-190-3p	OE_26203	-12.8	161	190	0.999308
miR-190-3p	OE_45379	-14.93	185	239	0.999689
miR-190-3p	OE_45378	-14.93	185	239	0.999689
miR-190-3p	OE_8651	-16.37	923	974	0.993355
miR-190-3p	OE_84086	-14.91	865	907	0.99871
miR-190-3p	OE_8644	-14.53	635	673	0.991313
miR-190-3p	OE_86243	-13.2	132	153	0.995702
miR-190-3p	OE_76463	-13.05	84	127	0.999399
miR-190-3p	OE_39903	-16.7	26	43	0.997362
miR-190-3p	OE_15991	-11.93	31	81	0.997991
miR-190-3p	OE_86236	-14.6	11	29	0.999867
miR-190-3p	OE_8618	-10.81	1415	1456	0.993678
miR-190-3p	OE_8618	-14.12	1536	1569	0.9992
miR-190-3p	OE_8613	-13.12	1416	1480	0.99216
miR-190-3p	OE_33357	-18.1	1314	1360	0.999082
miR-190-3p	OE_4253	-12	477	497	0.995393
miR-190-3p	OE_76446	-12	73	91	0.991796
miR-190-3p	OE_37709	-11.9	691	706	0.999013
miR-190-3p	OE_37705	-10.1	227	248	0.992732
miR-190-3p	OE_80913	-11.72	15	49	0.998398
miR-190-3p	OE_25748	-12.3	4	31	0.993112
miR-190-3p	OE_2056	-18.21	168	247	0.99521
miR-190-3p	OE_33330	-19.6	32	61	0.99797
miR-190-3p	OE_13777	-14.3	137	175	0.997007
miR-190-3p	OE_68805	-11.66	172	228	0.99235
miR-190-3p	OE_72043	-13.25	109	151	0.994239
miR-190-3p	OE_2020	-13.16	637	675	0.998565
miR-190-3p	OE_19046	-12.69	636	681	0.998969
miR-190-3p	OE_11560	-13.97	136	174	0.994998
miR-190-3p	OE_23513	-14.27	28	84	0.998188
miR-190-3p	OE_19029	-13.79	423	469	0.995856
miR-190-3p	OE_3792	-13.48	243	309	0.999795
miR-190-3p	OE_44845	-14.41	657	702	0.99477
miR-190-3p	OE_44839	-14.95	680	733	0.999687
miR-190-3p	OE_44838	-14.95	650	703	0.999687
miR-190-3p	OE_81390	-10	136	166	0.998565
miR-190-3p	OE_30676	-15.3	707	749	0.991442
miR-190-3p	OE_38148	-11.43	50	86	0.992732
miR-190-3p	OE_5914	-11.7	56	74	0.993548
miR-190-3p	OE_81341	-10.51	868	900	0.999639
miR-190-3p	OE_1542	-11.9	456	470	0.99927
miR-190-3p	OE_20830	-13.46	519	550	0.998969
miR-190-3p	OE_1503	-11.46	88	138	0.998664
miR-190-3p	OE_69218	-13.25	188	230	0.994239
miR-190-3p	OE_71512	-18.2	228	251	0.997362
miR-190-3p	OE_59408	-12.1	142	165	0.996085
miR-190-3p	OE_57223	-11.39	260	299	0.99216
miR-190-3p	OE_8544	-18.3	83	102	0.991187
miR-190-3p	OE_33289	-12	135	164	0.997154
miR-190-3p	OE_25671	-14.39	679	719	0.995629
miR-190-3p	OE_33241	-13.6	496	515	0.990976
miR-190-3p	OE_11480	-12.01	1265	1311	0.999771
miR-190-3p	OE_95474	-10.35	730	791	0.99216
miR-190-3p	OE_11467	-14.84	196	224	0.99979
miR-190-3p	OE_13632	-11.1	915	937	0.995596
miR-190-3p	OE_34997	-15.5	47	76	0.996424
miR-190-3p	OE_11438	-12.06	769	810	0.999735
miR-190-3p	OE_30528	-11.8	659	678	0.999355
miR-190-3p	OE_45172	-11.8	71	86	0.998564
miR-190-3p	OE_86081	-11.09	635	680	0.993503
miR-190-3p	OE_16209	-14.02	0	41	0.999108
miR-190-3p	OE_39731	-14.03	54	89	0.999608
miR-190-3p	OE_8444	-13.85	641	677	0.993606
miR-190-3p	OE_33174	-16.51	7	27	0.998564
miR-190-3p	OE_68666	-12.4	8	20	0.999355
miR-190-3p	OE_58880	-13.9	42	78	0.991996
miR-190-3p	OE_25560	-16.17	512	559	0.998565
miR-190-3p	OE_17962	-15.23	35	82	0.999355
miR-190-3p	OE_4052	-14.55	867	906	0.999241
miR-190-3p	OE_17956	-11.9	1193	1213	0.990976
miR-190-3p	OE_8409	-13.9	57	93	0.991996
miR-190-3p	OE_8408	-10.65	1164	1211	0.999741
miR-190-3p	OE_33139	-10.65	15	61	0.996205
miR-190-3p	OE_21179	-12.86	133	165	0.998791
miR-190-3p	OE_15749	-12.41	202	224	0.993503
miR-190-3p	OE_56656	-15.2	244	274	0.991187
miR-190-3p	OE_15738	-12.41	15	70	0.994998
miR-190-3p	OE_25509	-14.02	960	990	0.999604
miR-190-3p	OE_44674	-15.1	798	819	0.993772
miR-190-3p	OE_11349	-11.01	1246	1299	0.998755
miR-190-3p	OE_5784	-14.13	1802	1831	0.999741
miR-190-3p	OE_11341	-11.5	76	102	0.993217
miR-190-3p	OE_11341	-12.68	487	547	0.992548
miR-190-3p	OE_56603	-13.9	104	127	0.999051
miR-190-3p	OE_13507	-10.99	185	205	0.993489
miR-190-3p	OE_95331	-10.99	329	362	0.997823
miR-190-3p	OE_1398	-10.6	1010	1036	0.991012
miR-190-3p	OE_1395	-15.2	93	123	0.991187
miR-190-3p	OE_81189	-14.4	205	234	0.993112
miR-190-3p	OE_85529	-15.86	257	294	0.990976
miR-190-3p	OE_22861	-13.91	125	160	0.999542
miR-190-3p	OE_22861	-11.61	807	859	0.992791
miR-190-3p	OE_22852	-12.2	123	166	0.993503
miR-190-3p	OE_59286	-11.72	479	513	0.994239
miR-190-3p	OE_71341	-12.82	0	36	0.991467
miR-190-3p	OE_3504	-12.01	1565	1596	0.99235
miR-190-3p	OE_18347	-11.4	244	267	0.995981
miR-190-3p	OE_1305	-11.6	268	295	0.994239
miR-190-3p	OE_1300	-15.5	742	782	0.999827
miR-190-3p	OE_8398	-14.8	145	168	0.993112
miR-190-3p	OE_8393	-13.56	1021	1043	0.998406
miR-190-3p	OE_16118	-11.82	1097	1121	0.998172
miR-190-3p	OE_37460	-10.9	17	66	0.995629
miR-190-3p	OE_29851	-11.8	87	103	0.993227
miR-190-3p	OE_29843	-14.9	368	391	0.998273
miR-190-3p	OE_29843	-15.8	711	731	0.993934
miR-190-3p	OE_25483	-13.43	150	201	0.998514
miR-190-3p	OE_29822	-12.76	929	956	0.99699
miR-190-3p	OE_35226	-12.2	272	315	0.993503
miR-190-3p	OE_13482	-17.31	1069	1120	0.990976
miR-190-3p	OE_68512	-13.95	25	76	0.998969
miR-190-3p	OE_68500	-14.8	110	129	0.996379
miR-190-3p	OE_68500	-12.6	187	198	0.9964
miR-190-3p	OE_25401	-10.2	4	22	0.991313
miR-190-3p	OE_13445	-17.87	82	149	0.999952
miR-190-3p	OE_36955	-17.58	1840	1889	0.998793
miR-190-3p	OE_36950	-12.83	444	476	0.991442
miR-190-3p	OE_3499	-11.5	1376	1407	0.991477
miR-190-3p	OE_21003	-13.35	196	240	0.998753
miR-190-3p	OE_3474	-14.97	214	258	0.999399
miR-190-3p	OE_7827	-10.5	83	114	0.997802
miR-190-3p	OE_30384	-12	853	880	0.999418
miR-190-3p	OE_95205	-11.43	547	583	0.998165
miR-190-3p	OE_7811	-11.02	25	85	0.994998
miR-190-3p	OE_95203	-11.43	435	471	0.998165
miR-190-3p	OE_12984	-9.99	502	521	0.999128
miR-190-3p	OE_42305	-12.95	842	890	0.99216
miR-190-3p	OE_12978	-9.8	540	562	0.993207
miR-190-3p	OE_12977	-13.8	79	96	0.995434
miR-190-3p	OE_18250	-12.5	314	345	0.991313
miR-190-3p	OE_3402	-12.4	1	33	0.993112
miR-190-3p	OE_24908	-11.82	862	886	0.998172
miR-190-3p	OE_30319	-14.2	1113	1155	0.994914
miR-190-3p	OE_28013	-12.82	495	563	0.99924
miR-190-3p	OE_12925	-13.5	34	45	0.996139
miR-190-3p	OE_18223	-18.3	83	102	0.991187
miR-190-3p	OE_41887	-15.8	42	67	0.999842
miR-190-3p	OE_10748	-11.93	230	263	0.999689
miR-190-3p	OE_12909	-11.6	290	309	0.990976
miR-190-3p	OE_18208	-11.08	319	368	0.995203
miR-190-3p	OE_94733	-13.1	2	19	0.993235
miR-190-3p	OE_88070	-12.2	112	155	0.993503
miR-190-3p	OE_2975	-14.5	193	222	0.994637
miR-190-3p	OE_35190	-13.4	441	468	0.990976
miR-190-3p	OE_2962	-11.79	149	206	0.999503
miR-190-3p	OE_41839	-16.9	229	251	0.993489
miR-190-3p	OE_2912	-15.6	493	512	0.991187
miR-190-3p	OE_25348	-13.47	1529	1552	0.998019
miR-190-3p	OE_68430	-14.9	562	580	0.999555
miR-190-3p	OE_6012	-13.9	207	229	0.994695
miR-190-3p	OE_35114	-15.3	892	934	0.991442
miR-190-3p	OE_68427	-16.1	1042	1060	0.997703
miR-190-3p	OE_13374	-14.4	107	130	0.994434
miR-190-3p	OE_56469	-14.41	176	221	0.99477
miR-190-3p	OE_68415	-12.2	174	208	0.993333
miR-190-3p	OE_13366	-11.4	1348	1371	0.99421
miR-190-3p	OE_87595	-12.6	29	74	0.991467
miR-190-3p	OE_7788	-12.3	433	454	0.991442
miR-190-3p	OE_46656	-14.61	1	46	0.998427
miR-190-3p	OE_13325	-11.2	772	796	0.994914
miR-190-3p	OE_7758	-14.21	177	237	0.998293
miR-190-3p	OE_85358	-13.21	1	57	0.998538
miR-190-3p	OE_5557	-17.4	47	74	0.990976
miR-190-3p	OE_3378	-11.55	709	763	0.99216
miR-190-3p	OE_30285	-10.85	883	924	0.993503
miR-190-3p	OE_7703	-11.3	157	182	0.996917
miR-190-3p	OE_1165	-14.6	1081	1099	0.999754
miR-190-3p	OE_67921	-14.39	786	828	0.997718
miR-190-3p	OE_59078	-13.25	343	385	0.994239
miR-190-3p	OE_12854	-12.51	87	114	0.996085
miR-190-3p	OE_1120	-12.25	4	39	0.999415
miR-190-3p	OE_22617	-11.25	60	104	0.990976
miR-190-3p	OE_55926	-11.56	109	139	0.993781
miR-190-3p	OE_84880	-11.9	134	157	0.996085
miR-190-3p	OE_39480	-11	153	174	0.995856
miR-190-3p	OE_96829	-11.21	113	162	0.991442
miR-190-3p	OE_96822	-13.8	423	462	0.995702
miR-190-3p	OE_55906	-14.26	332	376	0.998755
miR-190-3p	OE_41753	-12.55	692	745	0.998755
miR-190-3p	OE_59007	-13.93	498	536	0.998427
miR-190-3p	OE_37270	-13.39	764	808	0.998899
miR-190-3p	OE_1	-10.41	856	901	0.999687
miR-190-3p	OE_2840	-11.49	109	148	0.998565
miR-190-3p	OE_25285	-12.95	1217	1270	0.995748
miR-190-3p	OE_25285	-11.1	1446	1467	0.99441
miR-190-3p	OE_2839	-11.49	57	96	0.998565
miR-190-3p	OE_27459	-10.6	230	303	0.999704
miR-190-3p	OE_2829	-12.06	173	217	0.999926
miR-190-3p	OE_27443	-12.24	92	130	0.997387
miR-190-3p	OE_8116	-15.12	730	762	0.998565
miR-190-3p	OE_58573	-10.67	72	108	0.993503
miR-190-3p	OE_13297	-14.8	110	129	0.996379
miR-190-3p	OE_13297	-12.6	187	198	0.9964
miR-190-3p	OE_27404	-12.55	1005	1046	0.998188
miR-190-3p	OE_25212	-11.5	556	593	0.998664
miR-190-3p	OE_25210	-14.95	318	371	0.999201
miR-190-3p	OE_13258	-13.4	24	59	0.990976
miR-190-3p	OE_54161	-10.7	716	752	0.999308
miR-190-3p	OE_11064	-16.51	2	22	0.999227
miR-190-3p	OE_23017	-14.21	864	920	0.999082
miR-190-3p	OE_7677	-13.69	544	580	0.999659
miR-190-3p	OE_56325	-11	264	291	0.991442
miR-190-3p	OE_9848	-13.3	48	75	0.994866
miR-190-3p	OE_7640	-15.1	150	169	0.991913
miR-190-3p	OE_34563	-10.95	534	568	0.993385
miR-190-3p	OE_95029	-16.6	970	987	0.991668
miR-190-3p	OE_7634	-13.2	95	116	0.99756
miR-190-3p	OE_42147	-12.9	1	19	0.993112
miR-190-3p	OE_3268	-21	361	381	0.991187
miR-190-3p	OE_18091	-12.65	38	77	0.998427
miR-190-3p	OE_1062	-12.9	41	75	0.993227
miR-190-3p	OE_5415	-11.86	195	233	0.99216
miR-190-3p	OE_5412	-12.5	447	471	0.997488
miR-190-3p	OE_71062	-11.4	88	112	0.996205
miR-190-3p	OE_71061	-11.4	23	47	0.996205
miR-190-3p	OE_71060	-11.4	88	112	0.996205
miR-190-3p	OE_26906	-14.26	51	84	0.99521
miR-190-3p	OE_12767	-18.2	241	264	0.997362
miR-190-3p	OE_18062	-12.68	77	136	0.998969
miR-190-3p	OE_1039	-12.95	144	167	0.997954
miR-190-3p	OE_71048	-13	273	297	0.990976
miR-190-3p	OE_8094	-11.7	36	49	0.991804
miR-190-3p	OE_10526	-10.29	454	485	0.998406
miR-190-3p	OE_2783	-11.4	152	181	0.993235
miR-190-3p	OE_41658	-12.41	165	212	0.994151
miR-190-3p	OE_4958	-14.44	134	165	0.999689
miR-190-3p	OE_8054	-14.95	4	48	0.999051
miR-190-3p	OE_4922	-11.1	631	653	0.998188
miR-190-3p	OE_37147	-17.21	154	198	0.991442
miR-190-3p	OE_31845	-10.3	258	273	0.994845
miR-190-3p	OE_2737	-11.65	160	212	0.999865
miR-190-3p	OE_2723	-10.6	986	1008	0.998942
miR-190-3p	OE_25169	-14.81	36	62	0.995058
miR-190-3p	OE_70557	-12.68	898	947	0.995942
miR-190-3p	OE_25162	-15.73	12	34	0.992908
miR-190-3p	OE_2714	-12.19	109	157	0.993503
miR-190-3p	OE_8003	-11.75	35	80	0.999176
miR-190-3p	OE_13188	-11.5	661	701	0.990976
miR-190-3p	OE_13170	-11.3	978	998	0.991668
miR-190-3p	OE_948	-13.1	401	430	0.99216
miR-190-3p	OE_948	-13.33	1052	1089	0.996564
miR-190-3p	OE_15335	-16.67	1444	1488	0.99899
miR-190-3p	OE_7588	-12.2	97	120	0.994866
miR-190-3p	OE_26890	-13.9	26	48	0.999399
miR-190-3p	OE_13129	-16.6	200	218	0.997746
miR-190-3p	OE_26883	-13.21	49	99	0.99795
miR-190-3p	OE_7552	-12.4	1144	1175	0.991219
miR-190-3p	OE_77566	-13	247	275	0.99216
miR-190-3p	OE_26870	-11.8	1116	1131	0.999078
miR-190-3p	OE_44243	-15.5	47	76	0.996424
miR-190-3p	OE_34455	-13.6	674	701	0.993112
miR-190-3p	OE_22494	-9.9	1500	1521	0.992343
miR-190-3p	OE_26832	-15.3	673	688	0.997362
miR-190-3p	OE_34416	-11	42	60	0.993112
miR-190-3p	OE_34405	-15.46	1147	1171	0.99595
miR-190-3p	OE_34405	-14.09	1140	1181	0.992889
miR-190-3p	OE_26809	-11.82	15	44	0.999108
miR-190-3p	OE_22430	-11.09	554	599	0.993503
miR-190-3p	OE_3106	-10.6	225	249	0.993112
miR-190-3p	OE_39286	-13.97	177	206	0.999318
miR-190-3p	OE_12618	-12.79	807	852	0.998753
miR-190-3p	OE_92260	-16.2	511	536	0.998755
miR-190-3p	OE_10429	-13.8	889	924	0.999639
miR-190-3p	OE_2675	-12.55	68	111	0.998538
miR-190-3p	OE_2674	-12.55	68	111	0.998538
miR-190-3p	OE_2673	-16.4	38	63	0.998073
miR-190-3p	OE_2673	-12.5	873	896	0.996595
miR-190-3p	OE_2663	-10.8	4	25	0.996893
miR-190-3p	OE_2660	-16.05	294	345	0.993503
miR-190-3p	OE_39215	-12.9	146	167	0.999771
miR-190-3p	OE_2637	-11.74	1013	1042	0.99836
miR-190-3p	OE_4800	-12.34	744	766	0.994957
miR-190-3p	OE_2615	-12.7	184	200	0.991695
miR-190-3p	OE_60671	-10.6	142	165	0.996318
miR-190-3p	OE_13087	-12.5	733	744	0.999524
miR-190-3p	OE_857	-12.28	83	135	0.999399
miR-190-3p	OE_852	-12.87	410	454	0.999009
miR-190-3p	OE_81987	-13.65	142	185	0.999126
miR-190-3p	OE_15221	-15	800	815	0.999347
miR-745-3p	OE_7478	-20.6	149	172	0.995548
miR-745-3p	OE_13038	-14.05	27	74	0.99868
miR-745-3p	OE_5298	-13.9	97	117	0.997177
miR-745-3p	OE_81966	-13.25	142	175	0.997971
miR-745-3p	OE_56115	-17.23	865	907	0.997971
miR-745-3p	OE_13017	-11.9	16	45	0.995548
miR-745-3p	OE_5279	-13.96	73	124	0.993755
miR-745-3p	OE_26776	-16.61	680	730	0.999638
miR-745-3p	OE_38721	-12.7	131	170	0.995921
miR-745-3p	OE_87235	-19.06	765	804	0.997616
miR-745-3p	OE_7434	-14.1	382	401	0.991141
miR-745-3p	OE_7422	-18.62	543	600	0.999903
miR-745-3p	OE_14781	-14.9	66	113	0.997254
miR-745-3p	OE_28911	-13.79	78	125	0.991141
miR-745-3p	OE_28910	-13.79	78	125	0.991141
miR-745-3p	OE_3055	-12.21	46	83	0.998427
miR-745-3p	OE_3040	-15.65	31	67	0.997177
miR-745-3p	OE_32132	-13.37	1	38	0.99755
miR-745-3p	OE_14755	-17.85	69	108	0.997324
miR-745-3p	OE_3015	-15.71	498	540	0.997971
miR-745-3p	OE_14739	-11.81	84	114	0.999494
miR-745-3p	OE_57817	-17.04	305	344	0.997971
miR-745-3p	OE_57817	-20.2	404	426	0.997244
miR-745-3p	OE_45835	-14.8	16	56	0.999368
miR-745-3p	OE_84563	-17.5	106	149	0.995944
miR-745-3p	OE_31694	-17.1	681	709	0.996715
miR-745-3p	OE_10328	-16.6	218	243	0.996715
miR-745-3p	OE_2583	-18.76	1056	1095	0.998727
miR-745-3p	OE_76954	-16.45	188	240	0.995921
miR-745-3p	OE_94329	-14.04	89	129	0.99861
miR-745-3p	OE_45809	-12.8	139	177	0.996278
miR-745-3p	OE_45809	-19.31	206	243	0.994269
miR-745-3p	OE_45806	-12.18	103	162	0.995899
miR-745-3p	OE_19590	-21.41	62	107	0.999903
miR-745-3p	OE_27162	-16.6	383	403	0.994362
miR-745-3p	OE_68075	-15.13	56	90	0.998849
miR-745-3p	OE_68075	-15.5	290	337	0.997971
miR-745-3p	OE_84505	-13.39	1487	1520	0.998193
miR-745-3p	OE_2535	-20.36	462	507	0.994381
miR-745-3p	OE_29335	-17.41	91	135	0.999613
miR-745-3p	OE_19555	-17.09	80	127	0.999613
miR-745-3p	OE_4708	-17.78	1271	1337	0.999701
miR-745-3p	OE_2523	-16.33	139	176	0.999638
miR-745-3p	OE_27144	-19.7	179	200	0.991901
miR-745-3p	OE_27143	-19.7	179	200	0.991901
miR-745-3p	OE_27141	-17.84	531	572	0.99755
miR-745-3p	OE_29316	-19.21	594	639	0.998427
miR-745-3p	OE_93865	-13.4	2	25	0.995624
miR-745-3p	OE_15153	-13.7	158	179	0.996715
miR-745-3p	OE_58223	-26.56	38	85	0.999511
miR-745-3p	OE_46263	-24.35	23	80	0.998264
miR-745-3p	OE_28877	-12.8	218	230	0.991772
miR-745-3p	OE_58200	-12.16	5	50	0.999446
miR-745-3p	OE_46247	-14.17	79	126	0.99755
miR-745-3p	OE_81850	-17.15	88	125	0.996769
miR-745-3p	OE_7359	-20.55	63	100	0.998166
miR-745-3p	OE_7347	-16.76	126	159	0.996808
miR-745-3p	OE_5156	-14.21	94	146	0.998482
miR-745-3p	OE_5153	-14.96	45	68	0.996769
miR-745-3p	OE_7319	-20.29	695	735	0.994381
miR-745-3p	OE_12494	-15.91	14	69	0.99755
miR-745-3p	OE_28802	-15.91	49	104	0.99755
miR-745-3p	OE_47980	-15.3	27	44	0.991901
miR-745-3p	OE_14643	-12.7	138	171	0.997177
miR-745-3p	OE_35995	-16.73	336	379	0.998427
miR-745-3p	OE_10279	-16.44	57	100	0.996375
miR-745-3p	OE_12448	-19.93	380	450	0.995071
miR-745-3p	OE_14620	-23.5	238	276	0.994362
miR-745-3p	OE_6877	-13.25	1279	1326	0.998193
miR-745-3p	OE_94262	-13.8	99	129	0.994477
miR-745-3p	OE_10250	-15.4	1235	1268	0.99714
miR-745-3p	OE_55521	-13.81	445	483	0.997324
miR-745-3p	OE_55510	-19.91	12	76	0.996278
miR-745-3p	OE_96424	-17.4	273	307	0.995853
miR-745-3p	OE_12414	-12.6	15	45	0.996278
miR-745-3p	OE_12413	-20.41	117	156	0.993724
miR-745-3p	OE_12403	-20.2	281	304	0.996497
miR-745-3p	OE_12402	-20.2	192	215	0.991101
miR-745-3p	OE_10222	-12.51	138	175	0.99755
miR-745-3p	OE_84447	-18.5	16	41	0.999747
miR-745-3p	OE_6829	-18.16	843	889	0.995747
miR-745-3p	OE_19493	-16	267	292	0.992304
miR-745-3p	OE_4647	-15.55	322	368	0.99755
miR-745-3p	OE_21784	-14.46	605	652	0.999679
miR-745-3p	OE_21784	-22.25	868	920	0.999705
miR-745-3p	OE_4634	-23	1157	1189	0.998886
miR-745-3p	OE_17293	-17.4	591	633	0.999511
miR-745-3p	OE_17293	-19.6	969	1005	0.995302
miR-745-3p	OE_17293	-21.49	1262	1301	0.999889
miR-745-3p	OE_4620	-15.19	186	227	0.99755
miR-745-3p	OE_27062	-14.21	792	835	0.999968
miR-745-3p	OE_2422	-11.6	250	293	0.99755
miR-745-3p	OE_695	-11.9	944	975	0.994381
miR-745-3p	OE_19424	-18.15	216	251	0.998188
miR-745-3p	OE_21715	-20.54	923	967	0.99714
miR-745-3p	OE_72402	-20.23	384	418	0.991282
miR-745-3p	OE_72400	-16.56	709	747	0.994381
miR-745-3p	OE_17235	-15.31	175	224	0.997324
miR-745-3p	OE_17235	-12.8	763	778	0.992932
miR-745-3p	OE_46180	-19.4	1129	1146	0.999178
miR-745-3p	OE_58133	-15.81	0	48	0.993622
miR-745-3p	OE_641	-20.2	666	686	0.994381
miR-745-3p	OE_95926	-18.1	35	62	0.995548
miR-745-3p	OE_46177	-12.8	6	27	0.99496
miR-745-3p	OE_15034	-12.85	240	283	0.997971
miR-745-3p	OE_7299	-17.56	450	497	0.99755
miR-745-3p	OE_87071	-14.85	446	509	0.999613
miR-745-3p	OE_615	-16.6	132	157	0.995548
miR-745-3p	OE_60401	-12.52	223	268	0.995747
miR-745-3p	OE_5091	-14.52	1448	1494	0.999714
miR-745-3p	OE_5091	-14.12	1639	1668	0.998188
miR-745-3p	OE_5091	-18	1794	1824	0.999638
miR-745-3p	OE_15003	-20.2	268	291	0.996497
miR-745-3p	OE_71971	-20.51	171	211	0.997616
miR-745-3p	OE_83925	-11.95	180	209	0.99918
miR-745-3p	OE_83925	-12.4	1216	1233	0.991744
miR-745-3p	OE_1953	-13.45	411	448	0.999269
miR-745-3p	OE_5074	-15.91	13	65	0.997887
miR-745-3p	OE_5074	-19.5	296	314	0.994381
miR-745-3p	OE_5074	-21.5	365	386	0.997244
miR-745-3p	OE_34177	-22.9	276	303	0.995548
miR-745-3p	OE_34177	-14.51	916	951	0.991141
miR-745-3p	OE_1929	-13.2	5	41	0.998908
miR-745-3p	OE_26545	-21.3	132	173	0.991583
miR-745-3p	OE_16764	-20.2	1134	1175	0.999584
miR-745-3p	OE_1915	-13.2	772	796	0.996389
miR-745-3p	OE_16760	-22.34	1260	1298	0.995396
miR-745-3p	OE_28718	-16.12	185	214	0.992932
miR-745-3p	OE_12396	-15.05	45	66	0.999679
miR-745-3p	OE_12396	-18.8	153	197	0.998188
miR-745-3p	OE_26528	-14.16	615	665	0.991141
miR-745-3p	OE_26528	-16.16	1155	1198	0.999679
miR-745-3p	OE_12387	-21.15	711	753	0.991646
miR-745-3p	OE_18918	-13.4	512	547	0.994629
miR-745-3p	OE_14557	-14.7	83	103	0.996278
miR-745-3p	OE_16721	-14.35	607	653	0.996769
miR-745-3p	OE_16721	-13.6	1394	1408	0.99714
miR-745-3p	OE_88779	-20.6	216	242	0.994381
miR-745-3p	OE_10189	-13.7	0	24	0.993884
miR-745-3p	OE_10184	-15.5	469	513	0.992304
miR-745-3p	OE_35875	-17.71	174	224	0.996769
miR-745-3p	OE_29199	-11.62	1	46	0.998407
miR-745-3p	OE_2384	-16.16	792	836	0.999764
miR-745-3p	OE_2381	-18.17	380	413	0.999613
miR-745-3p	OE_72399	-16.56	709	747	0.994381
miR-745-3p	OE_76747	-15.99	4	46	0.999554
miR-745-3p	OE_72382	-14.95	81	118	0.997971
miR-745-3p	OE_4545	-13.5	592	634	0.999679
miR-745-3p	OE_31464	-15.45	304	353	0.998608
miR-745-3p	OE_4531	-15.73	335	374	0.99714
miR-745-3p	OE_29151	-18.71	30	93	0.999511
miR-745-3p	OE_72365	-16	50	104	0.997887
miR-745-3p	OE_2345	-14.95	369	421	0.99755
miR-745-3p	OE_11889	-17.31	734	769	0.999554
miR-745-3p	OE_4510	-16.8	525	552	0.997177
miR-745-3p	OE_4510	-13.09	630	673	0.999511
miR-745-3p	OE_2334	-12.85	170	233	0.995387
miR-745-3p	OE_83897	-23.21	87	117	0.994381
miR-745-3p	OE_95849	-18.15	61	105	0.999595
miR-745-3p	OE_48271	-21.81	1190	1236	0.997825
miR-745-3p	OE_70109	-18.22	527	572	0.996769
miR-745-3p	OE_70109	-14.33	1371	1407	0.999638
miR-745-3p	OE_1897	-15.56	210	243	0.994299
miR-745-3p	OE_532	-21.7	207	244	0.996278
miR-745-3p	OE_46063	-13.8	32	55	0.999613
miR-745-3p	OE_81663	-14.25	1211	1279	0.996278
miR-745-3p	OE_81663	-14.55	1574	1614	0.997181
miR-745-3p	OE_26497	-17.7	38	67	0.995548
miR-745-3p	OE_26491	-13.8	255	289	0.995548
miR-745-3p	OE_1867	-19.68	423	471	0.999903
miR-745-3p	OE_1867	-15.72	1120	1173	0.999063
miR-745-3p	OE_28663	-14.16	138	172	0.99755
miR-745-3p	OE_9334	-12.67	396	424	0.999679
miR-745-3p	OE_9334	-16.46	551	587	0.997177
miR-745-3p	OE_9334	-15.9	808	838	0.999554
miR-745-3p	OE_77169	-16	546	571	0.995049
miR-745-3p	OE_77168	-16	267	292	0.994316
miR-745-3p	OE_46027	-21.8	1218	1241	0.991901
miR-745-3p	OE_71865	-14.04	631	665	0.998188
miR-745-3p	OE_16699	-13.7	158	179	0.995548
miR-745-3p	OE_7143	-11.65	89	132	0.995899
miR-745-3p	OE_89113	-14.15	141	192	0.99755
miR-745-3p	OE_46013	-15.6	4	30	0.997887
miR-745-3p	OE_71842	-15.9	23	40	0.996274
miR-745-3p	OE_9302	-11.9	1596	1621	0.992932
miR-745-3p	OE_14495	-13.4	2	25	0.995624
miR-745-3p	OE_14490	-18.41	171	235	0.996278
miR-745-3p	OE_57587	-13.6	374	393	0.993681
miR-745-3p	OE_24238	-13.8	57	78	0.994316
miR-745-3p	OE_8899	-21.44	755	798	0.999436
miR-745-3p	OE_8874	-20.9	28	59	0.9976
miR-745-3p	OE_96265	-15.4	212	239	0.997887
miR-745-3p	OE_96265	-16.36	576	612	0.991282
miR-745-3p	OE_47731	-15.5	47	65	0.999671
miR-745-3p	OE_4482	-16.91	346	383	0.996769
miR-745-3p	OE_4470	-18.45	251	299	0.999903
miR-745-3p	OE_29097	-20.31	161	209	0.99978
miR-745-3p	OE_37926	-15.35	23	72	0.997472
miR-745-3p	OE_4469	-18.45	9	57	0.999929
miR-745-3p	OE_8816	-21.45	892	930	0.992838
miR-745-3p	OE_25955	-13.48	132	182	0.997971
miR-745-3p	OE_13991	-17.05	29	58	0.995944
miR-745-3p	OE_2263	-12.93	28	59	0.992304
miR-745-3p	OE_82052	-18.46	620	669	0.997324
miR-745-3p	OE_25939	-22.6	1091	1128	0.999705
miR-745-3p	OE_82038	-13.46	15	46	0.992304
miR-745-3p	OE_76612	-14.76	548	593	0.999511
miR-745-3p	OE_97978	-13.85	145	213	0.997971
miR-745-3p	OE_2232	-15.5	200	229	0.992932
miR-745-3p	OE_33509	-16.1	680	707	0.996278
miR-745-3p	OE_72240	-19.8	249	269	0.994362
miR-745-3p	OE_2213	-21.9	1512	1535	0.997225
miR-745-3p	OE_29014	-17.9	129	154	0.999889
miR-745-3p	OE_11743	-13.2	70	85	0.992304
miR-745-3p	OE_72209	-19.83	41	83	0.99988
miR-745-3p	OE_72209	-15.41	613	666	0.999919
miR-745-3p	OE_9299	-20.91	46	108	0.999436
miR-745-3p	OE_11733	-17.65	773	818	0.999613
miR-745-3p	OE_9297	-17.69	773	817	0.999613
miR-745-3p	OE_3985	-14.21	18	77	0.999613
miR-745-3p	OE_3985	-15.51	187	231	0.997616
miR-745-3p	OE_85943	-15.1	757	782	0.999693
miR-745-3p	OE_36196	-19.45	977	1022	0.999554
miR-745-3p	OE_3966	-16.3	233	254	0.999612
miR-745-3p	OE_10	-15.25	14	50	0.998482
miR-745-3p	OE_95709	-14.31	227	265	0.996389
miR-745-3p	OE_9257	-14.22	33	52	0.997324
miR-745-3p	OE_30871	-20.11	40	84	0.999903
miR-745-3p	OE_26397	-17.55	72	111	0.99755
miR-745-3p	OE_26396	-17.55	72	111	0.99755
miR-745-3p	OE_85907	-20.77	477	532	0.997224
miR-745-3p	OE_28553	-16.2	1214	1238	0.997254
miR-745-3p	OE_28553	-15.07	1467	1502	0.999714
miR-745-3p	OE_3911	-16.3	37	65	0.995215
miR-745-3p	OE_59677	-18.49	4	47	0.999613
miR-745-3p	OE_7031	-14.7	459	480	0.996278
miR-745-3p	OE_1731	-14.69	1	36	0.997177
miR-745-3p	OE_59673	-14.9	506	549	0.999613
miR-745-3p	OE_16572	-16.06	534	578	0.999679
miR-745-3p	OE_1720	-15.6	4	30	0.997887
miR-745-3p	OE_24168	-13.3	37	97	0.995841
miR-745-3p	OE_77031	-16.29	20	80	0.999679
miR-745-3p	OE_16527	-14.31	227	265	0.994381
miR-745-3p	OE_86384	-17.85	468	523	0.996769
miR-745-3p	OE_25894	-20	1172	1226	0.999638
miR-745-3p	OE_6562	-17.8	1085	1106	0.997244
miR-745-3p	OE_86336	-12.35	113	156	0.99755
miR-745-3p	OE_76552	-14.88	160	203	0.997324
miR-745-3p	OE_96102	-13.67	44	85	0.996666
miR-745-3p	OE_33453	-19.67	71	110	0.997697
miR-745-3p	OE_33453	-16.8	579	599	0.996715
miR-745-3p	OE_8703	-16.53	336	355	0.999679
miR-745-3p	OE_25846	-13.7	22	44	0.999121
miR-745-3p	OE_33439	-16.55	942	974	0.999794
miR-745-3p	OE_13871	-15.41	332	385	0.999903
miR-745-3p	OE_60191	-15.1	37	76	0.999679
miR-745-3p	OE_21452	-14	912	925	0.999702
miR-745-3p	OE_33407	-14.7	302	340	0.999906
miR-745-3p	OE_4302	-11.73	435	505	0.999613
miR-745-3p	OE_25809	-15.83	248	289	0.999764
miR-745-3p	OE_2126	-18.3	473	510	0.995548
miR-745-3p	OE_2124	-15.31	69	118	0.993622
miR-745-3p	OE_2124	-15.1	138	161	0.997177
miR-745-3p	OE_21449	-13.55	1609	1645	0.99949
miR-745-3p	OE_95677	-16.71	21	72	0.999554
miR-745-3p	OE_95666	-14.4	130	154	0.999554
miR-745-3p	OE_2105	-17	53	75	0.997472
miR-745-3p	OE_11650	-16.9	157	185	0.999178
miR-745-3p	OE_13828	-17.5	27	47	0.99213
miR-745-3p	OE_60151	-20.55	292	334	0.999436
miR-745-3p	OE_60151	-20.17	1885	1926	0.999903
miR-745-3p	OE_95644	-20.5	158	179	0.995323
miR-745-3p	OE_9199	-15.6	146	176	0.996808
miR-745-3p	OE_9195	-13.3	2	17	0.99496
miR-745-3p	OE_56900	-15.1	38	57	0.996769
miR-745-3p	OE_9185	-14.6	5	32	0.995548
miR-745-3p	OE_11614	-15.17	68	115	0.999613
miR-745-3p	OE_3878	-13.82	230	261	0.998427
miR-745-3p	OE_85841	-17.56	441	488	0.99755
miR-745-3p	OE_36099	-11.73	435	505	0.999613
miR-745-3p	OE_28497	-18.75	122	156	0.999595
miR-745-3p	OE_81487	-15.89	59	103	0.99861
miR-745-3p	OE_81487	-13.11	595	631	0.999554
miR-745-3p	OE_81487	-15.4	863	896	0.999063
miR-745-3p	OE_81486	-15.89	59	103	0.99861
miR-745-3p	OE_81486	-13.11	595	631	0.999554
miR-745-3p	OE_81486	-15.4	863	896	0.999063
miR-745-3p	OE_1684	-18.1	440	463	0.996715
miR-745-3p	OE_1682	-13.8	82	100	0.996278
miR-745-3p	OE_1681	-13.8	82	100	0.996278
miR-745-3p	OE_69398	-15.1	155	182	0.991141
miR-745-3p	OE_3856	-13.51	41	70	0.997177
miR-745-3p	OE_1679	-19	582	616	0.995548
miR-745-3p	OE_20999	-14.4	683	711	0.995548
miR-745-3p	OE_36064	-12.8	74	111	0.99755
miR-745-3p	OE_9123	-13.6	8	26	0.995548
miR-745-3p	OE_1633	-14.23	50	104	0.992304
miR-745-3p	OE_1631	-16.19	661	700	0.999613
miR-745-3p	OE_1630	-15.01	46	103	0.999613
miR-745-3p	OE_9102	-25.1	630	668	0.999057
miR-745-3p	OE_59566	-17.7	229	252	0.995548
miR-745-3p	OE_14290	-20.15	31	87	0.999153
miR-745-3p	OE_81400	-19.67	901	940	0.995944
miR-745-3p	OE_71609	-17.55	775	827	0.999511
miR-745-3p	OE_71608	-17.55	965	1017	0.999639
miR-745-3p	OE_71607	-17.55	775	827	0.999511
miR-745-3p	OE_71605	-20.1	203	252	0.999638
miR-745-3p	OE_69306	-11.8	127	150	0.992304
miR-745-3p	OE_45390	-15.4	337	370	0.996715
miR-745-3p	OE_59525	-12.74	40	99	0.999928
miR-745-3p	OE_26205	-19.82	934	974	0.999285
miR-745-3p	OE_45388	-15.4	497	530	0.99714
miR-745-3p	OE_8685	-13.67	36	77	0.996666
miR-745-3p	OE_57333	-12.8	590	604	0.991141
miR-745-3p	OE_45379	-16.5	772	791	0.998878
miR-745-3p	OE_45378	-16.5	772	791	0.998878
miR-745-3p	OE_14232	-13.42	17	52	0.998992
miR-745-3p	OE_57326	-13.5	858	891	0.998193
miR-745-3p	OE_16408	-13.2	772	796	0.996389
miR-745-3p	OE_8667	-15.73	290	344	0.999554
miR-745-3p	OE_86252	-14.65	57	98	0.997971
miR-745-3p	OE_86251	-14.65	57	98	0.997971
miR-745-3p	OE_86250	-14.65	57	98	0.997971
miR-745-3p	OE_86249	-14.65	57	98	0.997971
miR-745-3p	OE_86245	-14.65	57	98	0.997971
miR-745-3p	OE_86244	-14.65	57	98	0.997971
miR-745-3p	OE_33374	-16.13	725	794	0.998427
miR-745-3p	OE_86236	-16.15	2	46	0.996375
miR-745-3p	OE_4254	-20.52	404	443	0.998886
miR-745-3p	OE_37709	-17.03	31	62	0.998166
miR-745-3p	OE_2061	-13.5	65	88	0.991141
miR-745-3p	OE_4223	-18	89	118	0.996808
miR-745-3p	OE_4223	-13.45	889	933	0.999733
miR-745-3p	OE_84014	-14.16	34	69	0.999554
miR-745-3p	OE_2033	-17.55	3	39	0.99364
miR-745-3p	OE_4205	-18.68	445	495	0.995302
miR-745-3p	OE_13748	-12.39	61	105	0.99868
miR-745-3p	OE_2010	-13.95	56	104	0.998927
miR-745-3p	OE_56823	-16.8	21	50	0.9976
miR-745-3p	OE_56823	-15.3	155	178	0.996278
miR-745-3p	OE_3790	-22.61	88	129	0.995694
miR-745-3p	OE_3790	-13.93	786	818	0.998427
miR-745-3p	OE_253	-20.2	8	52	0.996808
miR-745-3p	OE_253	-13.2	300	319	0.995548
miR-745-3p	OE_44845	-15.1	765	790	0.999693
miR-745-3p	OE_44843	-14.8	0	23	0.997177
miR-745-3p	OE_11525	-14.79	122	157	0.996769
miR-745-3p	OE_44839	-16.51	493	524	0.991141
miR-745-3p	OE_44838	-16.51	463	494	0.991141
miR-745-3p	OE_81384	-15.57	73	125	0.999595
miR-745-3p	OE_9068	-15.83	204	250	0.999919
miR-745-3p	OE_30683	-13.23	974	1020	0.997329
miR-745-3p	OE_3755	-14.41	556	589	0.998188
miR-745-3p	OE_30676	-16.1	45	62	0.99976
miR-745-3p	OE_81351	-22.1	220	260	0.996715
miR-745-3p	OE_1542	-18.15	61	105	0.999595
miR-745-3p	OE_26154	-17.69	40	76	0.996278
miR-745-3p	OE_3707	-14.1	0	21	0.998058
miR-745-3p	OE_20830	-21.09	358	401	0.994381
miR-745-3p	OE_20825	-20.95	199	252	0.999639
miR-745-3p	OE_16348	-12.8	0	13	0.998325
miR-745-3p	OE_39885	-18.26	93	148	0.99714
miR-745-3p	OE_26114	-19.15	55	98	0.999153
miR-745-3p	OE_20807	-12.8	415	430	0.994381
miR-745-3p	OE_20807	-15.16	539	578	0.999714
miR-745-3p	OE_37686	-14.8	1086	1124	0.994269
miR-745-3p	OE_59408	-12.9	541	564	0.99755
miR-745-3p	OE_39840	-20.6	216	242	0.994381
miR-745-3p	OE_37666	-17	186	206	0.994381
miR-745-3p	OE_8563	-18.4	1340	1362	0.996389
miR-745-3p	OE_8551	-21.1	247	268	0.991505
miR-745-3p	OE_25687	-19.85	1439	1483	0.993402
miR-745-3p	OE_92800	-17.05	1256	1293	0.997177
miR-745-3p	OE_25678	-18.4	1702	1738	0.999063
miR-745-3p	OE_8529	-13.06	165	207	0.996769
miR-745-3p	OE_39804	-15.86	143	175	0.996278
miR-745-3p	OE_39801	-16.2	986	1021	0.994299
miR-745-3p	OE_4163	-20.16	1138	1174	0.996533
miR-745-3p	OE_23485	-16.4	584	616	0.999554
miR-745-3p	OE_35423	-21.28	10	56	0.994166
miR-745-3p	OE_21289	-14.6	12	32	0.997177
miR-745-3p	OE_4135	-21.41	474	520	0.995104
miR-745-3p	OE_4132	-18.52	269	306	0.995071
miR-745-3p	OE_33233	-13.86	2	25	0.998858
miR-745-3p	OE_6302	-12.95	463	512	0.999613
miR-745-3p	OE_87899	-14.19	97	134	0.999554
miR-745-3p	OE_87899	-16.39	157	184	0.998427
miR-745-3p	OE_95490	-14.44	21	60	0.999818
miR-745-3p	OE_44791	-18.18	872	922	0.999877
miR-745-3p	OE_83497	-14.96	401	446	0.999919
miR-745-3p	OE_56700	-14.91	254	280	0.996389
miR-745-3p	OE_11413	-14.7	11	39	0.998398
miR-745-3p	OE_11404	-13.5	3	26	0.997049
miR-745-3p	OE_127	-16.3	766	788	0.995548
miR-745-3p	OE_127	-14	844	869	0.996278
miR-745-3p	OE_83451	-17.9	858	873	0.99823
miR-745-3p	OE_69199	-16.4	137	154	0.994381
miR-745-3p	OE_81252	-17.4	1542	1560	0.992944
miR-745-3p	OE_81252	-13.73	1628	1661	0.99929
miR-745-3p	OE_3636	-20.2	1134	1175	0.999584
miR-745-3p	OE_3633	-14.84	380	429	0.99355
miR-745-3p	OE_28252	-15.9	40	65	0.99697
miR-745-3p	OE_69167	-13.7	347	368	0.991141
miR-745-3p	OE_1449	-14.4	1465	1490	0.998878
miR-745-3p	OE_3619	-16.4	38	64	0.999889
miR-745-3p	OE_30528	-15.41	723	758	0.991108
miR-745-3p	OE_59359	-15.15	522	560	0.998704
miR-745-3p	OE_30514	-18.56	87	140	0.999436
miR-745-3p	OE_30513	-18.56	87	140	0.999436
miR-745-3p	OE_81203	-20.77	410	465	0.997224
miR-745-3p	OE_1409	-19.11	444	492	0.999511
miR-745-3p	OE_47389	-17.11	38	90	0.999436
miR-745-3p	OE_57154	-14.37	666	711	0.998188
miR-745-3p	OE_26013	-14.25	1211	1279	0.996278
miR-745-3p	OE_26013	-14.55	1574	1614	0.997181
miR-745-3p	OE_16238	-22.1	106	146	0.996715
miR-745-3p	OE_16236	-16.86	595	632	0.99755
miR-745-3p	OE_47368	-14.47	490	520	0.995291
miR-745-3p	OE_45187	-22.52	1080	1130	0.999554
miR-745-3p	OE_8460	-14.67	417	481	0.999919
miR-745-3p	OE_8455	-18.61	525	576	0.999327
miR-745-3p	OE_39731	-21.55	376	425	0.995921
miR-745-3p	OE_39731	-12.75	1202	1221	0.999764
miR-745-3p	OE_57108	-13.8	174	195	0.992304
miR-745-3p	OE_57108	-13.8	298	319	0.995049
miR-745-3p	OE_57107	-13.8	174	195	0.992304
miR-745-3p	OE_57107	-13.8	298	319	0.995049
miR-745-3p	OE_37541	-14.4	1654	1680	0.99714
miR-745-3p	OE_25580	-20.1	328	353	0.994381
miR-745-3p	OE_39713	-11.5	118	134	0.994939
miR-745-3p	OE_4051	-14.72	788	805	0.999751
miR-745-3p	OE_8408	-13.6	266	292	0.996278
miR-745-3p	OE_8408	-21.73	918	950	0.999293
miR-745-3p	OE_8408	-17.82	1119	1156	0.998427
miR-745-3p	OE_13595	-16.1	322	363	0.99755
miR-745-3p	OE_4042	-19.71	47	74	0.994381
miR-745-3p	OE_33139	-13.1	191	229	0.999919
miR-745-3p	OE_33134	-15	184	216	0.994381
miR-745-3p	OE_33134	-12.8	347	385	0.997254
miR-745-3p	OE_33134	-19.31	414	451	0.997748
miR-745-3p	OE_17932	-19.82	812	852	0.999178
miR-745-3p	OE_11393	-15.9	360	390	0.991141
miR-745-3p	OE_76217	-18	17	44	0.996808
miR-745-3p	OE_76217	-13.3	349	409	0.995841
miR-745-3p	OE_13566	-14.91	3	50	0.999889
miR-745-3p	OE_70904	-17	226	246	0.994381
miR-745-3p	OE_7997	-14.45	1533	1581	0.999044
miR-745-3p	OE_4009	-11.8	21	44	0.995624
miR-745-3p	OE_4006	-22.49	50	91	0.994381
miR-745-3p	OE_4000	-18.02	95	132	0.996278
miR-745-3p	OE_87781	-14.69	0	46	0.99978
miR-745-3p	OE_33101	-14.99	237	271	0.999671
miR-745-3p	OE_15720	-12.9	0	21	0.99755
miR-745-3p	OE_5797	-13.8	1233	1253	0.998188
miR-745-3p	OE_11356	-15.4	215	242	0.993761
miR-745-3p	OE_11356	-22.9	356	379	0.997051
miR-745-3p	OE_11356	-14.95	996	1044	0.999554
miR-745-3p	OE_56626	-19.82	372	412	0.998886
miR-745-3p	OE_15706	-18.9	99	138	0.999554
miR-745-3p	OE_13519	-12.2	285	302	0.997225
miR-745-3p	OE_13514	-19.02	209	242	0.994381
miR-745-3p	OE_56603	-15.22	235	283	0.998947
miR-745-3p	OE_3595	-20.4	85	108	0.994381
miR-745-3p	OE_21106	-15.8	36	92	0.999913
miR-745-3p	OE_3586	-14.4	61	79	0.999554
miR-745-3p	OE_1398	-15.7	645	677	0.999904
miR-745-3p	OE_81189	-17.56	441	488	0.99755
miR-745-3p	OE_22899	-14.7	83	103	0.997254
miR-745-3p	OE_3559	-17.52	1162	1197	0.994617
miR-745-3p	OE_3558	-16.2	432	449	0.996278
miR-745-3p	OE_3556	-14.12	1231	1265	0.995899
miR-745-3p	OE_1379	-16.9	96	130	0.999554
miR-745-3p	OE_1361	-13.8	688	716	0.999362
miR-745-3p	OE_5712	-17.42	956	1007	0.997177
miR-745-3p	OE_1353	-17.97	339	380	0.999511
miR-745-3p	OE_1344	-18.2	861	878	0.991901
miR-745-3p	OE_59286	-14	3	24	0.999315
miR-745-3p	OE_59286	-20.06	479	525	0.999436
miR-745-3p	OE_59283	-14.7	67	92	0.997609
miR-745-3p	OE_10885	-16.7	751	775	0.996278
miR-745-3p	OE_10885	-18.76	1304	1347	0.997254
miR-745-3p	OE_3504	-17.96	722	756	0.995548
miR-745-3p	OE_1328	-13.5	858	891	0.99755
miR-745-3p	OE_1326	-19.03	48	91	0.99978
miR-745-3p	OE_18342	-20.55	484	526	0.999436
miR-745-3p	OE_1308	-17.55	110	149	0.997324
miR-745-3p	OE_1306	-18.68	263	304	0.999671
miR-745-3p	OE_1305	-18.68	1181	1222	0.999714
miR-745-3p	OE_18315	-18.86	651	698	0.994381
miR-745-3p	OE_37494	-21.06	50	90	0.995548
miR-745-3p	OE_8382	-14.98	107	160	0.99755
miR-745-3p	OE_35296	-13.13	0	31	0.99738
miR-745-3p	OE_57008	-13.1	0	23	0.998531
miR-745-3p	OE_57007	-13.1	0	23	0.998531
miR-745-3p	OE_39620	-15.48	555	603	0.997971
miR-745-3p	OE_39620	-20.62	1154	1192	0.992304
miR-745-3p	OE_35263	-17.3	41	72	0.991141
miR-745-3p	OE_25484	-22.1	114	154	0.996715
miR-745-3p	OE_25483	-12.35	113	156	0.99755
miR-745-3p	OE_8338	-14.3	32	51	0.992304
miR-745-3p	OE_33074	-15.4	1210	1243	0.99714
miR-745-3p	OE_17879	-16.55	169	201	0.999679
miR-745-3p	OE_41904	-19.83	13	44	0.999747
miR-745-3p	OE_76164	-14.61	499	553	0.997971
miR-745-3p	OE_6140	-12.6	1520	1538	0.996389
miR-745-3p	OE_58783	-20.96	23	61	0.998722
miR-745-3p	OE_58782	-20.96	23	61	0.998722
miR-745-3p	OE_8315	-19.87	537	572	0.999889
miR-745-3p	OE_8314	-19.87	537	572	0.999889
miR-745-3p	OE_58774	-17.1	15	52	0.997177
miR-745-3p	OE_35211	-18.08	638	685	0.993681
miR-745-3p	OE_68522	-21.4	347	391	0.999511
miR-745-3p	OE_13470	-12.84	119	146	0.994148
miR-745-3p	OE_13467	-14.95	81	118	0.997971
miR-745-3p	OE_13465	-13.6	12	31	0.999554
miR-745-3p	OE_11283	-13.76	174	202	0.997177
miR-745-3p	OE_25418	-13.2	3	17	0.995215
miR-745-3p	OE_7899	-15.45	184	217	0.99755
miR-745-3p	OE_7896	-16.36	670	711	0.996278
miR-745-3p	OE_58728	-13.8	509	536	0.994088
miR-745-3p	OE_15627	-13.42	17	52	0.998992
miR-745-3p	OE_21049	-17.55	893	926	0.999744
miR-745-3p	OE_44574	-18.9	125	158	0.995548
miR-745-3p	OE_83291	-13.42	174	220	0.995302
miR-745-3p	OE_3499	-18.25	414	472	0.999613
miR-745-3p	OE_3493	-15.5	102	121	0.997177
miR-745-3p	OE_21003	-12.99	130	167	0.996769
miR-745-3p	OE_21003	-21.57	363	404	0.999949
miR-745-3p	OE_93055	-19.73	1	43	0.991141
miR-745-3p	OE_93055	-15.04	178	218	0.998193
miR-745-3p	OE_93054	-19.73	1	43	0.991141
miR-745-3p	OE_93054	-15.04	178	218	0.998193
miR-745-3p	OE_93053	-19.73	1	43	0.991141
miR-745-3p	OE_93053	-15.04	178	218	0.998193
miR-745-3p	OE_3481	-17.1	663	691	0.996715
miR-745-3p	OE_46718	-16.33	139	176	0.999638
miR-745-3p	OE_7837	-14.01	170	196	0.991141
miR-745-3p	OE_3474	-15.18	165	224	0.996278
miR-745-3p	OE_3470	-17.3	406	428	0.998886
miR-745-3p	OE_81088	-17.3	61	84	0.997887
miR-745-3p	OE_30391	-22.6	947	980	0.997051
miR-745-3p	OE_30391	-14.09	1774	1807	0.999063
miR-745-3p	OE_3465	-16.33	16	53	0.997177
miR-745-3p	OE_30384	-16.79	599	633	0.997324
miR-745-3p	OE_24960	-14.51	33	86	0.999613
miR-745-3p	OE_95207	-13.21	363	382	0.999764
miR-745-3p	OE_95205	-16.23	94	126	0.99755
miR-745-3p	OE_30355	-14.65	57	98	0.997971
miR-745-3p	OE_1243	-14.8	443	464	0.997395
miR-745-3p	OE_18267	-15.76	310	335	0.999613
miR-745-3p	OE_18267	-15	1411	1430	0.994088
miR-745-3p	OE_96962	-20.75	319	362	0.999918
miR-745-3p	OE_3402	-15.45	83	134	0.998026
miR-745-3p	OE_16074	-15.9	132	172	0.99755
miR-745-3p	OE_12933	-19.13	559	595	0.997177
miR-745-3p	OE_10748	-23.21	207	237	0.994381
miR-745-3p	OE_8298	-13.35	887	937	0.997971
miR-745-3p	OE_37392	-12.76	12	59	0.995302
miR-745-3p	OE_8286	-12.94	1047	1092	0.99755
miR-745-3p	OE_8286	-19.41	1220	1270	0.995868
miR-745-3p	OE_2983	-17.81	432	480	0.999436
miR-745-3p	OE_2982	-17.81	432	480	0.999436
miR-745-3p	OE_2981	-17.81	433	481	0.999436
miR-745-3p	OE_2975	-23.45	604	652	0.995921
miR-745-3p	OE_2972	-12.8	1292	1304	0.996762
miR-745-3p	OE_2971	-18.64	858	933	0.993622
miR-745-3p	OE_2971	-13.4	1163	1185	0.992696
[truncated: 123,819 more rows]

## Sheet: PITA
Table S9. Prediction of Ornithodoros erraticus target mRNAs by each algorithm: seed2-8, miRanda,TargetSpy and PITA.
microRNA	mRNA	energy	targetStart	targetEnd
miR-206	OE_13631	-25.6	167	175
miR-206	OE_47511	-25.6	239	247
miR-206	OE_2383	-24.3	848	856
miR-206	OE_46999	-23.7	614	620
miR-206	OE_69165	-21.4	770	777
miR-206	OE_55004	-21.7	68	76
miR-206	OE_58246	-20.75	158	164
miR-206	OE_71572	-24.1	116	122
miR-206	OE_4470	-21.8	1113	1121
miR-206	OE_9578	-19.5	411	419
miR-206	OE_9051	-22.2	1738	1745
miR-206	OE_57384	-18.8	1042	1050
miR-206	OE_69223	-20.9	675	683
miR-206	OE_37767	-20	18	26
miR-206	OE_4470	-19.6	988	996
miR-206	OE_13738	-18.5	232	238
miR-206	OE_1731	-19.71	48	56
miR-206	OE_26491	-21.4	666	674
miR-206	OE_14220	-21.7	190	198
miR-206	OE_95810	-20.3	1570	1577
miR-206	OE_13607	-23.5	156	162
miR-206	OE_6689	-19.7	133	140
miR-206	OE_4254	-18.15	275	281
miR-206	OE_5279	-22.7	650	658
miR-206	OE_12070	-20.1	330	337
miR-206	OE_76526	-19.69	739	747
miR-206	OE_28337	-21.3	22	30
miR-206	OE_1929	-18.9	189	197
miR-206	OE_76612	-20.66	902	910
miR-206	OE_4209	-18.2	1367	1373
miR-206	OE_58246	-21.4	139	146
miR-206	OE_27069	-16.51	187	194
miR-206	OE_33357	-20	1062	1069
miR-206	OE_5231	-17.76	767	775
miR-206	OE_10221	-18.1	100	108
miR-206	OE_81713	-22.2	1117	1125
miR-206	OE_2327	-19	543	550
miR-206	OE_55310	-20.3	736	744
miR-206	OE_55319	-20.7	415	423
miR-206	OE_46115	-19.77	750	758
miR-206	OE_72240	-16.1	574	582
miR-206	OE_33374	-17.9	505	513
miR-206	OE_33241	-20.9	1381	1388
miR-206	OE_11706	-15.8	16	24
miR-206	OE_11480	-18.2	56	64
miR-206	OE_28402	-20	67	75
miR-206	OE_13709	-17.5	103	111
miR-206	OE_2024	-20.1	213	221
miR-206	OE_23550	-18	407	415
miR-206	OE_20904	-18	27	35
miR-206	OE_8937	-17.8	17	24
miR-206	OE_28863	-16.2	96	104
miR-206	OE_95615	-16.2	96	104
miR-206	OE_2327	-19.1	680	688
miR-206	OE_6666	-16.46	86	94
miR-206	OE_68721	-17.6	615	623
miR-206	OE_25678	-23.2	91	99
miR-206	OE_13731	-19.8	645	653
miR-206	OE_87139	-18.1	207	214
miR-206	OE_2561	-23.9	321	329
miR-206	OE_2562	-23.9	321	329
miR-206	OE_76546	-17.7	112	119
miR-206	OE_2068	-17.5	1266	1274
miR-206	OE_25759	-18.6	604	612
miR-206	OE_2571	-23.14	75	82
miR-206	OE_1544	-17.8	909	917
miR-206	OE_96	-20.1	202	209
miR-206	OE_10325	-16.6	769	777
miR-206	OE_81226	-16	174	180
miR-206	OE_15032	-19.8	670	678
miR-206	OE_29313	-21	94	102
miR-206	OE_58892	-21	92	100
miR-206	OE_4163	-19.7	1133	1141
miR-206	OE_71828	-18.59	34	41
miR-206	OE_10250	-20.3	1278	1286
miR-206	OE_1463	-16.4	189	196
miR-206	OE_45388	-20.3	540	548
miR-206	OE_45390	-20.3	380	388
miR-206	OE_2552	-24	361	369
miR-206	OE_45358	-20.53	721	729
miR-206	OE_45359	-20.53	721	729
miR-206	OE_2225	-18	996	1004
miR-206	OE_2226	-18	996	1004
miR-206	OE_5027	-21.5	511	519
miR-206	OE_6315	-19.3	54	62
miR-206	OE_1867	-21.05	603	609
miR-206	OE_36099	-18.81	355	363
miR-206	OE_4302	-18.81	355	363
miR-206	OE_36434	-14.6	134	142
miR-206	OE_8661	-20.2	211	218
miR-206	OE_29007	-16.01	155	163
miR-206	OE_29008	-16.01	155	163
miR-206	OE_8874	-19.1	1019	1027
miR-206	OE_41019	-14.9	471	477
miR-206	OE_81608	-16.99	1016	1023
miR-206	OE_16381	-14.8	914	920
miR-206	OE_2005	-15.3	15	23
miR-206	OE_95810	-20.45	1796	1804
miR-206	OE_4191	-15	1220	1227
miR-206	OE_25839	-19.39	831	838
miR-206	OE_25852	-19.9	618	625
miR-206	OE_28661	-17.87	850	858
miR-206	OE_39801	-17	60	68
miR-206	OE_58254	-18.91	194	201
miR-206	OE_38128	-15.15	310	318
miR-206	OE_780	-15.3	1031	1039
miR-206	OE_13839	-17.4	224	232
miR-206	OE_5168	-22.2	320	327
miR-206	OE_81226	-16.2	163	170
miR-206	OE_8529	-16.1	177	185
miR-206	OE_8703	-14.75	64	72
miR-206	OE_3644	-15.12	17	25
miR-206	OE_6994	-15.9	29	37
miR-206	OE_77278	-15.9	29	37
miR-206	OE_4487	-15.7	22	30
miR-206	OE_16764	-16.8	346	353
miR-206	OE_3636	-16.8	346	353
miR-206	OE_96061	-20.6	628	636
miR-206	OE_2583	-17.24	672	679
miR-206	OE_76612	-17.2	108	116
miR-206	OE_29037	-19.5	201	208
miR-206	OE_29038	-19.5	201	208
miR-206	OE_14704	-16.1	855	863
miR-206	OE_4338	-15.93	1064	1072
miR-206	OE_5109	-17.4	144	152
miR-206	OE_95431	-20.7	25	33
miR-206	OE_4039	-17.06	1290	1298
miR-206	OE_33383	-15.7	708	714
miR-206	OE_71607	-17.3	663	669
miR-206	OE_71608	-17.3	853	859
miR-206	OE_71609	-17.3	663	669
miR-206	OE_12552	-15.9	99	107
miR-206	OE_12553	-15.9	94	102
miR-206	OE_58255	-17.2	160	167
miR-206	OE_87134	-16.65	463	471
miR-206	OE_87135	-16.65	463	471
miR-206	OE_13632	-15.2	701	709
miR-206	OE_5168	-17.5	430	438
miR-206	OE_29257	-18.02	74	81
miR-206	OE_95780	-14.29	305	313
miR-206	OE_780	-15.1	902	910
miR-206	OE_81766	-18.8	844	851
miR-206	OE_5168	-19.9	211	219
miR-206	OE_14707	-17.5	214	221
miR-206	OE_8701	-13.9	118	125
miR-206	OE_13624	-13.5	19	27
miR-206	OE_14232	-19	116	124
miR-206	OE_4370	-15.7	190	198
miR-206	OE_5019	-14.56	207	215
miR-206	OE_2213	-18	170	177
miR-206	OE_8644	-18.4	1126	1133
miR-206	OE_1684	-19.8	358	365
miR-206	OE_83982	-18.2	40	46
miR-206	OE_12581	-20.6	118	126
miR-206	OE_9062	-19.59	275	283
miR-206	OE_45187	-16.8	1515	1521
miR-206	OE_70297	-18.3	135	143
miR-206	OE_37530	-22.56	226	233
miR-206	OE_9621	-17.91	53	61
miR-206	OE_2405	-18.54	168	174
miR-206	OE_35303	-18.5	35	43
miR-206	OE_81966	-16.5	177	184
miR-206	OE_2166	-15.6	304	311
miR-206	OE_25769	-14	24	32
miR-206	OE_8516	-15.7	281	288
miR-206	OE_4191	-17.6	1232	1239
miR-206	OE_8878	-18.22	297	305
miR-206	OE_8778	-17.9	28	36
miR-206	OE_30716	-19.3	443	450
miR-206	OE_28252	-14.67	47	55
miR-206	OE_87018	-18.56	301	307
miR-206	OE_45614	-23.5	141	148
miR-206	OE_28475	-15.9	144	152
miR-206	OE_72282	-16.8	808	816
miR-206	OE_93840	-16.9	199	206
miR-206	OE_4227	-14.2	1154	1160
miR-206	OE_76526	-13.4	677	685
miR-206	OE_16507	-15.36	277	285
miR-206	OE_32928	-20.4	173	181
miR-206	OE_23485	-17.1	862	869
miR-206	OE_45445	-15.3	393	401
miR-206	OE_86307	-18.9	19	27
miR-206	OE_12431	-15.9	314	322
miR-206	OE_19352	-15.1	29	37
miR-206	OE_9123	-16.5	88	96
miR-206	OE_569	-14.25	124	131
miR-206	OE_76386	-17.4	279	287
miR-206	OE_24589	-17.9	30	38
miR-206	OE_3790	-18.93	52	58
miR-206	OE_6584	-14.9	698	706
miR-206	OE_14196	-16.54	62	70
miR-206	OE_28759	-15.87	317	323
miR-206	OE_8554	-16	121	129
miR-206	OE_72294	-15.26	59	66
miR-206	OE_24198	-17.2	281	287
miR-206	OE_24199	-17.2	510	516
miR-206	OE_25553	-20.7	49	57
miR-206	OE_1445	-17.6	735	741
miR-206	OE_1544	-12.8	914	922
miR-206	OE_31681	-17.6	257	263
miR-206	OE_2123	-18.2	717	725
miR-206	OE_21284	-18.5	208	216
miR-206	OE_81766	-18.9	84	91
miR-206	OE_1929	-17.3	951	959
miR-206	OE_32039	-15.2	16	23
miR-206	OE_19250	-19.6	86	94
miR-206	OE_2039	-16.7	142	150
miR-206	OE_89396	-18.23	99	107
miR-206	OE_2565	-17.45	288	296
miR-206	OE_13869	-14.8	25	33
miR-206	OE_3693	-18.7	379	387
miR-206	OE_76446	-22.1	539	547
miR-206	OE_10283	-14.53	1705	1713
miR-206	OE_3807	-17.6	17	25
miR-206	OE_5168	-18.3	909	917
miR-206	OE_29037	-17.2	296	304
miR-206	OE_29038	-17.2	296	304
miR-206	OE_3837	-21.3	276	284
miR-206	OE_25809	-14.1	255	262
miR-206	OE_13720	-14.2	66	74
miR-206	OE_41019	-13.2	401	409
miR-206	OE_2068	-18.4	1236	1244
miR-206	OE_25632	-19.85	1289	1295
miR-206	OE_11743	-16.2	16	24
miR-206	OE_36322	-14.6	25	32
miR-206	OE_13869	-16.6	283	289
miR-206	OE_36242	-15.4	260	266
miR-206	OE_57326	-14.46	252	259
miR-206	OE_9102	-16.6	179	187
miR-206	OE_17984	-17.5	819	827
miR-206	OE_3675	-17.6	496	502
miR-206	OE_3683	-15.1	580	587
miR-206	OE_8448	-18.8	135	143
miR-206	OE_25950	-13.8	71	79
miR-206	OE_25951	-13.8	71	79
miR-206	OE_37773	-17.22	222	230
miR-206	OE_86243	-13.3	183	191
miR-206	OE_13631	-16.8	123	131
miR-206	OE_44756	-15.6	378	385
miR-206	OE_5275	-21.4	116	122
miR-206	OE_25759	-19.6	1121	1127
miR-206	OE_36024	-19.2	340	348
miR-206	OE_47511	-16.8	195	203
miR-206	OE_3056	-20.51	200	208
miR-206	OE_19443	-15.7	155	162
miR-206	OE_26545	-16.46	790	798
miR-206	OE_39070	-13.7	80	88
miR-206	OE_75807	-19.5	611	617
miR-206	OE_36242	-16.42	676	683
miR-206	OE_39071	-13.7	147	155
miR-206	OE_25923	-17.9	241	249
miR-206	OE_39179	-17.9	126	134
miR-206	OE_26597	-16.1	50	57
miR-206	OE_26165	-16.5	65	73
miR-206	OE_3965	-20.2	194	202
miR-206	OE_83994	-15.7	206	213
miR-206	OE_10066	-15.7	38	45
miR-206	OE_45390	-21.6	66	74
miR-206	OE_7191	-17.8	265	273
miR-206	OE_55310	-21.6	422	430
miR-206	OE_21452	-16.6	29	37
miR-206	OE_83497	-14.9	308	316
miR-206	OE_7454	-18.6	1360	1366
miR-206	OE_81438	-14.11	379	387
miR-206	OE_1832	-17.6	488	494
miR-206	OE_26310	-14.2	948	956
miR-206	OE_28657	-20.06	662	668
miR-206	OE_77001	-20.06	518	524
miR-206	OE_16715	-11.09	22	30
miR-206	OE_9257	-19.3	41	48
miR-206	OE_81543	-17.69	1777	1783
miR-206	OE_15923	-14.42	312	318
miR-206	OE_5156	-17.5	305	313
miR-206	OE_2105	-16.9	428	436
miR-206	OE_12541	-21.1	1708	1716
miR-206	OE_2590	-16.4	676	684
miR-206	OE_21301	-14.89	261	269
miR-206	OE_2493	-18.1	1048	1056
miR-206	OE_33393	-14.32	90	98
miR-206	OE_69167	-20	69	77
miR-206	OE_8472	-17.2	482	489
miR-206	OE_1672	-15.5	297	305
miR-206	OE_70184	-15.7	1051	1057
miR-206	OE_16475	-17.21	506	514
miR-206	OE_8899	-15.1	822	830
miR-206	OE_3052	-17.1	1478	1485
miR-206	OE_20977	-16.8	127	135
miR-206	OE_7180	-17.1	486	493
miR-206	OE_1808	-12.4	20	28
miR-206	OE_9093	-15.8	757	764
miR-206	OE_659	-15.72	604	612
miR-206	OE_93517	-14.9	62	69
miR-206	OE_56115	-18.8	1366	1372
miR-206	OE_72555	-14.5	210	218
miR-206	OE_8844	-14.5	210	218
miR-206	OE_4108	-21.6	76	83
miR-206	OE_86081	-15.4	840	848
miR-206	OE_46954	-14.93	1298	1304
miR-206	OE_3703	-16.2	376	383
miR-206	OE_3056	-11.4	163	171
miR-206	OE_9083	-12.5	223	230
miR-206	OE_2547	-11.51	40	48
miR-206	OE_14148	-23.4	215	223
miR-206	OE_81233	-14.6	486	494
miR-206	OE_95902	-13.6	663	671
miR-206	OE_463	-12.5	618	626
miR-206	OE_7347	-15.2	123	131
miR-206	OE_10250	-21.6	964	972
miR-206	OE_45388	-21.6	226	234
miR-206	OE_19494	-13.03	154	162
miR-206	OE_3015	-16.5	804	812
miR-206	OE_8444	-17.11	699	707
miR-206	OE_10283	-16.2	1093	1100
miR-206	OE_1973	-16.65	362	370
miR-206	OE_4470	-14.5	524	530
miR-206	OE_5835	-18.3	469	477
miR-206	OE_26528	-16.74	1852	1860
miR-206	OE_71971	-19.31	105	113
miR-206	OE_29356	-15.4	86	94
miR-206	OE_41019	-13.73	452	458
miR-206	OE_81320	-17.56	118	125
miR-206	OE_86266	-17.56	118	125
miR-206	OE_12070	-15.7	145	153
miR-206	OE_17932	-18.7	912	920
miR-206	OE_26205	-18.7	1034	1042
miR-206	OE_28694	-16.7	151	158
miR-206	OE_47444	-17.3	247	255
miR-206	OE_86004	-16	238	246
miR-206	OE_77288	-17.4	66	74
miR-206	OE_16721	-13.12	392	400
miR-206	OE_3965	-13.85	768	776
miR-206	OE_45894	-14.9	893	900
miR-206	OE_86666	-16.65	130	138
miR-206	OE_11635	-11.44	821	829
miR-206	OE_2500	-20.9	89	97
miR-206	OE_26492	-11.44	482	490
miR-206	OE_21784	-14.71	1225	1233
miR-206	OE_3836	-16.69	223	230
miR-206	OE_47651	-17.9	231	239
miR-206	OE_7347	-15.83	751	759
miR-206	OE_83925	-19.6	426	433
miR-206	OE_12551	-13.8	1061	1069
miR-206	OE_17984	-16	828	836
miR-206	OE_72345	-18.89	334	342
miR-206	OE_45275	-18.46	355	363
miR-206	OE_3911	-17.8	839	845
miR-206	OE_83723	-16.8	237	244
miR-206	OE_13868	-17.83	748	754
miR-206	OE_2213	-16.43	827	835
miR-206	OE_5190	-16.1	367	375
miR-206	OE_9585	-19.4	1228	1236
miR-206	OE_28383	-22.2	185	192
miR-206	OE_11467	-16.51	27	35
miR-206	OE_19494	-16.51	27	35
miR-206	OE_25681	-18.14	1585	1593
miR-206	OE_46011	-14.2	304	311
miR-206	OE_87237	-14.2	388	395
miR-206	OE_5091	-19.2	574	581
miR-206	OE_87081	-20.7	484	492
miR-206	OE_94028	-15.4	933	939
miR-206	OE_20973	-12.81	90	98
miR-206	OE_76446	-12.3	968	976
miR-206	OE_14655	-15.5	148	156
miR-206	OE_58305	-17.8	25	31
miR-206	OE_26545	-16.72	261	268
miR-206	OE_2491	-16.9	232	240
miR-206	OE_2492	-16.9	232	240
miR-206	OE_36099	-19.02	592	598
miR-206	OE_4302	-19.02	592	598
miR-206	OE_8916	-16.7	496	504
miR-206	OE_76546	-15.47	126	134
miR-206	OE_23620	-20.9	139	147
miR-206	OE_45378	-17.5	320	328
miR-206	OE_45379	-17.5	320	328
miR-206	OE_69563	-20.1	262	270
miR-206	OE_45417	-18.36	362	369
miR-206	OE_85854	-18.36	88	95
miR-206	OE_1890	-14.65	831	839
miR-206	OE_22082	-17.19	328	335
miR-206	OE_1611	-13.35	83	91
miR-206	OE_25607	-13.35	83	91
miR-206	OE_38117	-14.4	206	213
miR-206	OE_45887	-13.35	83	91
miR-206	OE_2547	-16.05	36	43
miR-206	OE_7347	-18.6	677	684
miR-206	OE_8646	-13.9	932	940
miR-206	OE_25903	-16.95	62	68
miR-206	OE_366	-19	402	410
miR-206	OE_57384	-14.79	483	489
miR-206	OE_32970	-15.1	15	23
miR-206	OE_95672	-17.6	32	39
miR-206	OE_10346	-15.39	47	55
miR-206	OE_1842	-15.39	47	55
miR-206	OE_1843	-15.39	47	55
miR-206	OE_1844	-15.39	47	55
miR-206	OE_21449	-15.8	777	785
miR-206	OE_29007	-12.4	144	152
miR-206	OE_29008	-12.4	144	152
miR-206	OE_9083	-12.5	264	271
miR-206	OE_3689	-17.2	497	505
miR-206	OE_59622	-17.2	429	437
miR-206	OE_9502	-16.6	137	145
miR-206	OE_33509	-17.6	461	468
miR-206	OE_37541	-12	108	116
miR-206	OE_46115	-15.39	840	848
miR-206	OE_8529	-14.92	382	390
miR-206	OE_8703	-15.5	686	693
miR-206	OE_20817	-20.26	184	192
miR-206	OE_96568	-16.16	319	326
miR-206	OE_28252	-13.75	1727	1735
miR-206	OE_7281	-12.8	40	48
miR-206	OE_28394	-15.4	933	939
miR-206	OE_13738	-14.14	255	263
miR-206	OE_27892	-16.19	353	361
miR-206	OE_4160	-16.19	1393	1401
miR-206	OE_68641	-16.19	151	159
miR-206	OE_2466	-18.8	103	110
miR-206	OE_11733	-16.5	1387	1395
miR-206	OE_9297	-16.5	1386	1394
miR-206	OE_3703	-17.8	357	365
miR-206	OE_3633	-14.6	63	71
miR-206	OE_574	-15.9	246	254
miR-206	OE_14748	-17.1	75	83
miR-206	OE_56900	-18.6	28	35
miR-206	OE_8862	-13.7	68	76
miR-206	OE_17091	-16.9	146	154
miR-206	OE_4259	-14.3	20	28
miR-206	OE_26276	-15.81	62	70
miR-206	OE_36171	-15.6	728	736
miR-206	OE_82300	-15.1	1203	1211
miR-206	OE_12438	-16.2	17	25
miR-206	OE_27151	-16.6	346	354
miR-206	OE_33423	-11.44	86	94
miR-206	OE_5187	-13.8	602	610
miR-206	OE_2475	-16.1	50	58
miR-206	OE_70184	-15.16	141	148
miR-206	OE_80866	-17.4	364	372
miR-206	OE_72294	-12	23	31
miR-206	OE_29316	-9.9	657	665
miR-206	OE_2422	-14.1	643	651
miR-206	OE_13010	-16.2	20	28
miR-206	OE_25897	-14.47	438	446
miR-206	OE_12593	-14.8	66	74
miR-206	OE_7422	-10.3	171	179
miR-206	OE_71626	-16.5	823	831
miR-206	OE_93614	-17.7	444	452
miR-206	OE_48012	-13.33	694	702
miR-206	OE_13743	-13.9	268	276
miR-206	OE_26013	-15.15	440	447
miR-206	OE_45417	-14.34	427	435
miR-206	OE_57817	-14.8	500	508
miR-206	OE_81663	-15.15	440	447
miR-206	OE_85854	-14.34	153	161
miR-206	OE_46027	-16.61	746	752
miR-206	OE_24266	-12.65	167	175
miR-206	OE_77301	-16.77	457	465
miR-206	OE_84086	-14.8	876	884
miR-206	OE_59936	-20.4	144	152
miR-206	OE_86465	-20.4	479	487
miR-206	OE_35454	-19.2	269	275
miR-206	OE_7347	-17.3	1028	1036
miR-206	OE_31504	-16.86	682	690
miR-206	OE_16541	-16.86	682	690
miR-206	OE_27894	-19.8	399	407
miR-206	OE_9461	-16.8	425	433
miR-206	OE_25721	-12.95	60	68
miR-206	OE_3956	-14.2	113	121
miR-206	OE_15077	-14.14	341	347
miR-206	OE_15208	-18.4	166	173
miR-206	OE_87019	-18.89	299	307
miR-206	OE_2464	-14.55	247	254
miR-206	OE_3708	-15.1	316	323
miR-206	OE_12585	-12.45	254	262
miR-206	OE_14552	-17.11	441	447
miR-206	OE_16453	-12.45	382	390
miR-206	OE_1995	-16.9	90	98
miR-206	OE_14326	-15.21	114	121
miR-206	OE_42513	-13.4	296	304
miR-206	OE_56115	-16.9	1236	1242
miR-206	OE_61011	-13.4	296	304
miR-206	OE_76405	-15.21	101	108
miR-206	OE_12524	-11.11	254	262
miR-206	OE_14668	-16	132	140
miR-206	OE_25671	-10.7	528	536
miR-206	OE_25809	-14.16	245	251
miR-206	OE_47511	-13.8	231	238
miR-206	OE_13631	-13.8	159	166
miR-206	OE_14556	-11.8	1342	1350
miR-206	OE_25939	-19.8	1297	1303
miR-206	OE_4769	-15.4	1294	1302
miR-206	OE_2565	-12.9	476	482
miR-206	OE_29316	-14.5	431	439
miR-206	OE_6562	-11.84	22	30
miR-206	OE_9062	-18	267	274
miR-206	OE_10161	-15.3	287	295
miR-206	OE_16236	-13.25	915	923
miR-206	OE_5001	-17.7	1238	1246
miR-206	OE_55310	-15.71	178	186
miR-206	OE_2525	-20.9	430	438
miR-206	OE_36202	-11.55	259	267
miR-206	OE_3950	-11.55	98	106
miR-206	OE_4204	-10.8	1462	1470
miR-206	OE_8843	-19.5	113	121
miR-206	OE_27192	-15.89	59	65
miR-206	OE_88380	-15.89	59	65
miR-206	OE_95693	-18.5	56	62
miR-206	OE_97799	-15.35	83	91
miR-206	OE_15954	-14.2	114	122
miR-206	OE_30803	-19.05	42	50
miR-206	OE_46027	-14.4	1108	1116
miR-206	OE_87010	-14.4	344	352
miR-206	OE_13632	-14.5	520	528
miR-206	OE_58046	-19.4	877	884
miR-206	OE_86482	-15.26	287	295
miR-206	OE_35404	-16.7	247	253
miR-206	OE_36327	-15.3	242	249
miR-206	OE_37666	-17.23	395	403
miR-206	OE_82300	-15.2	57	64
miR-206	OE_31464	-13.6	867	874
miR-206	OE_5168	-15.3	869	877
miR-206	OE_7371	-14.5	153	161
miR-206	OE_96568	-17.25	1195	1202
miR-206	OE_4253	-16.5	150	157
miR-206	OE_17293	-14.29	311	318
miR-206	OE_23480	-12.7	670	678
miR-206	OE_2374	-16.6	94	102
miR-206	OE_8449	-12.7	538	546
miR-206	OE_96374	-13.9	45	51
miR-206	OE_13586	-12.2	86	94
miR-206	OE_1799	-13.2	65	72
miR-206	OE_2327	-17	1537	1544
miR-206	OE_12319	-12	993	1001
miR-206	OE_38132	-14.5	92	100
miR-206	OE_70088	-16	608	616
miR-206	OE_8618	-13.51	1327	1335
miR-206	OE_14704	-13.93	968	975
miR-206	OE_16572	-13.4	44	52
miR-206	OE_76806	-12.3	1000	1008
miR-206	OE_4338	-12.9	1643	1651
miR-206	OE_46027	-18.6	1398	1406
miR-206	OE_87010	-18.6	634	642
miR-206	OE_11467	-13.03	154	162
miR-206	OE_2410	-16.3	52	60
miR-206	OE_26114	-14.51	690	698
miR-206	OE_35875	-16.81	147	154
miR-206	OE_8989	-14.5	155	163
miR-206	OE_19046	-17.8	1079	1087
miR-206	OE_46954	-24	819	825
miR-206	OE_14662	-15.9	39	45
miR-206	OE_24266	-11.7	52	60
miR-206	OE_7184	-14.51	473	481
miR-206	OE_19046	-17.4	187	195
miR-206	OE_8874	-20.4	1700	1708
miR-206	OE_14632	-14.6	87	95
miR-206	OE_27026	-14.6	1676	1684
miR-206	OE_26341	-14.7	169	177
miR-206	OE_4227	-18	1335	1342
miR-206	OE_5156	-13.28	298	305
miR-206	OE_5835	-16.71	19	27
miR-206	OE_8964	-13.09	48	54
miR-206	OE_19252	-20.26	137	145
miR-206	OE_2406	-16.4	540	548
miR-206	OE_72134	-12.79	235	243
miR-206	OE_72135	-12.79	235	243
miR-206	OE_9659	-16.4	540	548
miR-206	OE_16527	-13.2	640	648
miR-206	OE_94329	-14.76	158	166
miR-206	OE_641	-14.4	61	69
miR-206	OE_77211	-14.3	378	386
miR-206	OE_13601	-12.8	144	152
miR-206	OE_14655	-15.4	264	272
miR-206	OE_48152	-15.73	30	37
miR-206	OE_14678	-14.01	148	156
miR-206	OE_16764	-15.26	825	832
miR-206	OE_3636	-15.26	825	832
miR-206	OE_4052	-15.43	172	179
miR-206	OE_14761	-14.4	136	142
miR-206	OE_45830	-18.6	195	202
miR-206	OE_8408	-16.1	1201	1209
miR-206	OE_16572	-18.7	159	166
miR-206	OE_20830	-15.63	841	849
miR-206	OE_29012	-13.63	250	258
miR-206	OE_44845	-19	248	255
miR-206	OE_81584	-15.63	199	207
miR-206	OE_85943	-19	240	247
miR-206	OE_1761	-15	95	103
miR-206	OE_8644	-16.9	27	34
miR-206	OE_2046	-11.5	276	284
miR-206	OE_8432	-15.5	334	342
miR-206	OE_13650	-13.5	216	224
miR-206	OE_69306	-16.37	328	334
miR-206	OE_10267	-17.7	625	633
miR-206	OE_14503	-19.07	327	333
miR-206	OE_69306	-12.4	63	70
miR-206	OE_88262	-18	121	128
miR-206	OE_3052	-15.7	983	990
miR-206	OE_4152	-12.6	41	49
miR-206	OE_81320	-16.22	144	152
miR-206	OE_86266	-16.22	144	152
miR-206	OE_1651	-16	400	408
miR-206	OE_17956	-12.1	676	684
miR-206	OE_3099	-12.1	676	684
miR-206	OE_14463	-16.86	48	56
miR-206	OE_33139	-15.8	205	213
miR-206	OE_8644	-14.4	157	165
miR-206	OE_13586	-14.16	61	69
miR-206	OE_71626	-17.67	114	122
miR-206	OE_8903	-14.4	30	38
miR-206	OE_9100	-17.8	84	90
miR-206	OE_28553	-18.2	326	333
miR-206	OE_56790	-15.1	98	105
miR-206	OE_2497	-18.6	478	486
miR-206	OE_86465	-16.5	246	253
miR-206	OE_33154	-14.9	67	74
miR-206	OE_3942	-16.4	356	364
miR-206	OE_43031	-13.32	224	231
miR-206	OE_71863	-20.52	227	234
miR-206	OE_77278	-17.2	723	730
miR-206	OE_82300	-14.1	374	382
miR-206	OE_25852	-17.6	757	765
miR-206	OE_4052	-16.43	100	108
miR-206	OE_35404	-13.2	297	305
miR-206	OE_76612	-14.7	867	874
miR-206	OE_83980	-17.2	374	382
miR-206	OE_28553	-11.9	129	137
miR-206	OE_446	-13.9	301	309
miR-206	OE_46976	-14.5	741	749
miR-206	OE_7371	-13.5	109	117
miR-206	OE_27894	-18.1	53	59
miR-206	OE_28252	-12.91	427	433
miR-206	OE_33201	-17.8	159	167
miR-206	OE_84595	-15.81	135	141
miR-206	OE_76567	-12.09	55	63
miR-206	OE_77278	-15.4	424	431
miR-206	OE_16760	-13.46	1003	1010
miR-206	OE_8551	-17.2	1680	1687
miR-206	OE_9132	-14.1	111	119
miR-206	OE_10053	-13.61	658	666
miR-206	OE_11889	-14.03	44	52
miR-206	OE_7461	-13.7	46	52
miR-206	OE_1544	-15.51	857	864
miR-206	OE_46152	-13.91	94	102
miR-206	OE_55291	-18.95	57	65
miR-206	OE_14425	-15.2	416	422
miR-206	OE_2010	-13.4	377	385
miR-206	OE_33499	-14.2	252	260
miR-206	OE_8940	-16.1	550	557
miR-206	OE_82159	-13.3	217	225
miR-206	OE_81713	-25.3	586	594
miR-206	OE_84344	-15.8	668	676
miR-206	OE_16652	-12.7	499	507
miR-206	OE_38123	-16.46	222	230
miR-206	OE_2583	-14.7	881	889
miR-206	OE_57667	-17.21	154	162
miR-206	OE_6562	-12.1	17	25
miR-206	OE_45667	-17.35	564	570
miR-206	OE_12319	-15.2	529	537
miR-206	OE_14290	-12.39	55	63
miR-206	OE_26491	-11.8	953	961
miR-206	OE_84505	-11.6	1894	1902
miR-206	OE_34041	-13.75	418	426
miR-206	OE_13595	-12.2	130	138
miR-206	OE_16621	-14.8	209	216
miR-206	OE_26358	-16.8	165	172
miR-206	OE_8831	-11.02	351	359
miR-206	OE_4515	-10.82	672	680
miR-206	OE_4545	-12.5	1373	1381
miR-206	OE_10105	-18.2	888	896
miR-206	OE_81659	-12.75	128	136
miR-206	OE_16432	-16.6	1185	1193
miR-206	OE_2105	-20	61	69
miR-206	OE_28252	-13.6	1425	1433
miR-206	OE_82063	-14	39	47
miR-206	OE_3020	-14.5	139	147
miR-206	OE_1953	-14.9	460	468
miR-206	OE_2218	-14.6	106	114
miR-206	OE_45275	-16.3	365	372
miR-206	OE_6666	-15.91	99	107
miR-206	OE_23742	-13.5	289	297
miR-206	OE_25952	-19.2	75	82
miR-206	OE_1631	-12.4	558	566
miR-206	OE_9093	-14.12	527	535
miR-206	OE_2035	-15.8	403	409
miR-206	OE_2535	-16.71	446	452
miR-206	OE_11649	-12.6	511	518
miR-206	OE_21243	-17.9	610	617
miR-206	OE_45392	-17.1	70	78
miR-206	OE_19555	-17.32	30	36
miR-206	OE_2213	-14.9	272	280
miR-206	OE_23481	-12.4	56	64
miR-206	OE_71607	-12.2	415	423
miR-206	OE_71608	-12.2	605	613
miR-206	OE_71609	-12.2	415	423
miR-206	OE_76714	-16.8	39	47
miR-206	OE_76806	-10.85	364	372
miR-206	OE_48246	-20.1	686	692
miR-206	OE_8472	-18.1	177	183
miR-206	OE_8862	-13.28	189	197
miR-206	OE_9461	-17.6	437	445
miR-206	OE_1592	-14.6	327	335
miR-206	OE_45644	-14.7	140	148
miR-206	OE_12439	-15.1	544	552
miR-206	OE_12440	-15.1	544	552
miR-206	OE_25939	-17.4	255	263
miR-206	OE_4545	-13.1	1309	1317
miR-206	OE_6877	-13.07	949	957
miR-206	OE_1611	-18.65	116	124
miR-206	OE_25607	-18.65	116	124
miR-206	OE_27978	-12.5	157	165
miR-206	OE_45887	-18.65	116	124
miR-206	OE_45667	-17.35	725	731
miR-206	OE_81486	-12.55	264	272
miR-206	OE_81487	-12.55	264	272
miR-206	OE_57400	-14.73	261	268
miR-206	OE_57714	-15.7	193	201
miR-206	OE_70292	-15.1	25	33
miR-206	OE_25687	-15.7	1228	1236
miR-206	OE_10283	-16.1	1446	1454
miR-206	OE_6315	-15	349	357
miR-206	OE_4135	-17.8	401	409
miR-206	OE_9095	-14.9	186	194
miR-206	OE_2301	-14.2	327	335
miR-206	OE_2503	-13.4	292	300
miR-206	OE_11523	-13.5	41	49
miR-206	OE_12140	-13.4	466	473
miR-206	OE_16663	-13.4	49	57
miR-206	OE_35303	-13.4	109	117
miR-206	OE_407	-14.6	56	64
miR-206	OE_55319	-17.21	1414	1420
miR-206	OE_29037	-15.3	91	99
miR-206	OE_29038	-15.3	91	99
miR-206	OE_28497	-12.4	180	188
miR-206	OE_21784	-11.7	215	223
miR-206	OE_26125	-11.5	297	304
miR-206	OE_86081	-16.8	207	213
miR-206	OE_9027	-15.9	44	51
miR-206	OE_9051	-12.2	168	176
miR-206	OE_25939	-13.1	962	970
miR-206	OE_27141	-14.3	387	394
miR-206	OE_83401	-16.14	296	304
miR-206	OE_9585	-19.8	319	327
miR-206	OE_11438	-17.1	172	180
miR-206	OE_14556	-17.03	716	724
miR-206	OE_14735	-16.86	102	110
miR-206	OE_5190	-14.6	212	219
miR-206	OE_68721	-14.2	208	215
miR-206	OE_16445	-11.1	30	38
miR-206	OE_26020	-14.8	463	470
miR-206	OE_69588	-15.8	230	238
miR-206	OE_781	-12.9	233	240
miR-206	OE_57343	-15.73	692	698
miR-206	OE_21273	-14.36	922	929
miR-206	OE_45378	-16	374	381
miR-206	OE_45379	-16	374	381
miR-206	OE_3767	-12.31	178	186
miR-206	OE_72399	-12.7	663	671
miR-206	OE_72400	-12.7	663	671
miR-206	OE_8921	-17	195	202
miR-206	OE_16924	-14.16	33	41
miR-206	OE_26310	-11.6	969	977
miR-206	OE_28497	-13.9	141	149
miR-206	OE_83661	-10.7	143	151
miR-206	OE_1611	-16.4	902	910
miR-206	OE_25607	-16.4	902	910
miR-206	OE_35404	-10.7	286	294
miR-206	OE_38721	-11.9	148	156
miR-206	OE_40869	-16.4	195	203
miR-206	OE_43108	-11.9	96	104
miR-206	OE_45887	-16.4	902	910
miR-206	OE_69167	-15.1	1173	1180
miR-206	OE_8990	-14.85	121	129
miR-206	OE_5187	-15.9	1115	1122
miR-206	OE_14524	-16.3	890	898
miR-206	OE_6819	-15.07	155	161
miR-206	OE_70203	-11.2	141	149
miR-206	OE_85673	-18.5	137	145
miR-206	OE_1908	-14.2	155	163
miR-206	OE_2510	-14.59	256	264
miR-206	OE_32928	-14.33	36	42
miR-206	OE_76954	-14.2	679	687
miR-206	OE_55319	-13.92	383	391
miR-206	OE_8838	-14.3	320	328
miR-206	OE_8952	-18.4	824	831
miR-206	OE_15954	-16.2	184	191
miR-206	OE_6548	-14.9	211	218
miR-206	OE_6548	-15.8	437	444
miR-206	OE_76612	-14.8	53	61
miR-206	OE_14708	-11.63	233	241
miR-206	OE_72139	-15.18	103	111
miR-206	OE_21456	-17.2	52	59
miR-206	OE_33144	-14.5	58	66
miR-206	OE_4545	-14.8	953	961
miR-206	OE_30614	-12.1	549	557
miR-206	OE_4163	-17.8	864	870
miR-206	OE_6689	-14.1	1144	1152
miR-206	OE_7319	-11.06	442	449
miR-206	OE_87829	-13.05	850	857
miR-206	OE_22954	-13.6	20	28
miR-206	OE_24314	-13.04	473	481
miR-206	OE_3633	-13.7	43	51
miR-206	OE_10333	-13.4	814	822
miR-206	OE_26451	-14.05	29	37
miR-206	OE_9074	-11.1	349	357
miR-206	OE_25932	-16.1	183	191
miR-206	OE_9334	-14.02	892	900
miR-206	OE_36248	-11.5	172	180
miR-206	OE_11433	-20.2	760	768
miR-206	OE_12524	-13.8	239	247
miR-206	OE_16432	-13.2	420	428
miR-206	OE_33330	-19.17	224	230
miR-206	OE_1862	-13.9	23	31
miR-206	OE_7003	-14.87	1321	1329
miR-206	OE_71607	-11.6	420	428
miR-206	OE_71608	-11.6	610	618
miR-206	OE_71609	-11.6	420	428
miR-206	OE_9003	-9	67	75
miR-206	OE_15211	-15.1	564	572
miR-206	OE_2228	-16.4	86	92
miR-206	OE_28818	-14.8	18	26
miR-206	OE_16507	-15.3	460	467
miR-206	OE_48271	-15.7	1330	1337
miR-206	OE_780	-13.87	1175	1182
miR-206	OE_8555	-17.5	132	140
miR-206	OE_10289	-15.7	102	110
miR-206	OE_26636	-15.12	232	239
miR-206	OE_30716	-15	320	328
miR-206	OE_35404	-12.8	188	196
miR-206	OE_39840	-14.96	29	35
miR-206	OE_57434	-14.1	21	28
miR-206	OE_88779	-14.96	29	35
miR-206	OE_14172	-9.4	168	176
miR-206	OE_37667	-13.3	78	86
miR-206	OE_69139	-11.2	389	397
miR-206	OE_72282	-15.4	1212	1220
miR-206	OE_13871	-13.4	43	51
miR-206	OE_23550	-16.3	865	873
miR-206	OE_2487	-13.9	346	354
miR-206	OE_34276	-14.9	369	376
miR-206	OE_28951	-15.2	239	246
miR-206	OE_6829	-15.86	300	308
miR-206	OE_8952	-12.5	124	132
miR-206	OE_4712	-16.03	1088	1096
miR-206	OE_16214	-19.4	63	71
miR-206	OE_1727	-9.6	17	25
miR-206	OE_24220	-14.6	1052	1060
miR-206	OE_45260	-19.4	63	71
miR-206	OE_45261	-19.4	63	71
miR-206	OE_7422	-16.5	17	25
miR-206	OE_16541	-12.85	696	704
miR-206	OE_4209	-13.85	429	437
miR-206	OE_81867	-13.77	68	75
miR-206	OE_11598	-15.51	224	231
miR-206	OE_26318	-15.4	452	458
miR-206	OE_28553	-13.2	114	121
miR-206	OE_27978	-11.94	248	256
miR-206	OE_7359	-12.7	662	670
miR-206	OE_16760	-14.9	891	899
miR-206	OE_8909	-12.99	114	121
miR-206	OE_96285	-12.99	195	202
miR-206	OE_1839	-14.4	980	987
miR-206	OE_37778	-17.8	330	338
miR-206	OE_45848	-13.9	351	359
miR-206	OE_12006	-19.4	1327	1333
miR-206	OE_27026	-15.7	1124	1132
miR-206	OE_29007	-11	138	146
miR-206	OE_29008	-11	138	146
miR-206	OE_11713	-13.35	171	178
miR-206	OE_2146	-12.33	132	139
miR-206	OE_57817	-14	365	372
miR-206	OE_81645	-13.3	259	267
miR-206	OE_11438	-14.3	159	166
miR-206	OE_59673	-15.41	769	775
miR-206	OE_16395	-13.1	162	169
miR-206	OE_21273	-13.2	100	106
miR-206	OE_2423	-12.38	926	934
miR-206	OE_28431	-16.9	186	194
miR-206	OE_15991	-15.26	51	59
miR-206	OE_17932	-19.7	899	906
miR-206	OE_25614	-16.1	163	171
miR-206	OE_25615	-16.1	163	171
miR-206	OE_26205	-19.7	1021	1028
miR-206	OE_11690	-14.32	497	505
miR-206	OE_8685	-11.12	194	202
miR-206	OE_87081	-13.42	182	189
miR-206	OE_71863	-15.84	231	239
miR-206	OE_3009	-13.6	50	57
miR-206	OE_7202	-17.6	103	111
miR-206	OE_2225	-13.9	1589	1597
miR-206	OE_2226	-13.9	1590	1598
miR-206	OE_4304	-11.7	200	207
miR-206	OE_25839	-13.5	709	717
miR-206	OE_59723	-12.8	29	37
miR-206	OE_93516	-14.9	709	716
miR-206	OE_95505	-11.4	208	215
miR-206	OE_31504	-12.85	696	704
miR-206	OE_8539	-16.4	61	69
miR-206	OE_13658	-15.42	260	268
miR-206	OE_2227	-16.4	87	93
miR-206	OE_21382	-12.6	181	189
miR-206	OE_2500	-18.9	233	241
miR-206	OE_81732	-11.7	1262	1270
miR-206	OE_7436	-12.7	411	419
miR-206	OE_83925	-10.5	1523	1531
miR-206	OE_33499	-14.1	43	51
miR-206	OE_7359	-14.8	460	467
miR-206	OE_4712	-15.1	1141	1149
miR-206	OE_48260	-17.5	36	43
miR-206	OE_71999	-14.5	527	535
miR-206	OE_10333	-13	466	473
miR-206	OE_45388	-10.6	408	416
miR-206	OE_45390	-10.6	248	256
miR-206	OE_14556	-10.57	1563	1571
miR-206	OE_2005	-12.05	947	955
miR-206	OE_4152	-11.15	60	68
miR-206	OE_10250	-15.67	720	728
miR-206	OE_4463	-13.2	134	141
miR-206	OE_4485	-12.59	426	434
miR-206	OE_8821	-13.6	42	50
miR-206	OE_8877	-13.7	226	232
miR-206	OE_97610	-15.43	821	827
miR-206	OE_33596	-12.6	68	76
miR-206	OE_8949	-17	106	114
miR-206	OE_2552	-15.2	152	160
miR-206	OE_4032	-11.6	72	80
miR-206	OE_14463	-12.85	62	70
miR-206	OE_21228	-12	99	107
miR-206	OE_25955	-16.25	289	297
miR-206	OE_9461	-15.3	1212	1220
miR-206	OE_20830	-14.1	927	935
miR-206	OE_81584	-14.1	285	293
miR-206	OE_21191	-17	756	764
miR-206	OE_3911	-12.36	1224	1232
miR-206	OE_25670	-13.2	161	169
miR-206	OE_25671	-13.2	848	856
miR-206	OE_39046	-13.2	125	133
miR-206	OE_8779	-16.8	1191	1197
miR-206	OE_21179	-14.6	65	72
miR-206	OE_26395	-13.4	113	121
miR-206	OE_3911	-11.4	915	923
miR-206	OE_43046	-11.83	1037	1045
miR-206	OE_602	-15.61	324	330
miR-206	OE_13631	-16.6	1118	1126
miR-206	OE_47511	-16.6	1190	1198
miR-206	OE_5267	-12.85	687	695
miR-206	OE_82081	-11.5	19	25
miR-206	OE_47330	-17.9	151	157
miR-206	OE_71607	-16.81	98	104
miR-206	OE_71608	-16.81	288	294
miR-206	OE_71609	-16.81	98	104
miR-206	OE_81335	-9.63	793	801
miR-206	OE_17293	-14.7	1630	1638
miR-206	OE_14022	-13.96	815	822
miR-206	OE_57863	-15.49	381	389
miR-206	OE_8903	-14.6	243	251
miR-206	OE_8862	-9.6	48	56
miR-206	OE_10184	-15.93	414	421
miR-206	OE_16408	-12.5	905	913
miR-206	OE_1915	-12.5	905	913
miR-206	OE_5231	-8.01	1153	1161
miR-206	OE_57783	-9.8	19	27
miR-206	OE_17293	-11.9	1625	1633
miR-206	OE_44838	-16.2	410	418
miR-206	OE_44839	-16.2	440	448
miR-206	OE_20754	-12.91	34	42
miR-206	OE_2422	-15.98	771	779
miR-206	OE_26013	-14	228	236
miR-206	OE_55503	-12.91	34	42
miR-206	OE_55504	-12.91	34	42
miR-206	OE_695	-15.3	601	609
miR-206	OE_81663	-14	228	236
miR-206	OE_11456	-14.91	74	81
miR-206	OE_2565	-12.4	1580	1588
miR-206	OE_30614	-12.7	618	626
miR-206	OE_2468	-11.1	1082	1090
miR-206	OE_4266	-9.7	509	517
miR-206	OE_60505	-12.9	182	190
miR-206	OE_5002	-14.9	29	37
miR-206	OE_37727	-11.91	169	177
miR-206	OE_81400	-14.1	527	534
miR-206	OE_82141	-13.98	396	404
miR-206	OE_484	-11.8	32	40
miR-206	OE_95693	-12.8	927	935
miR-206	OE_29316	-12	652	660
miR-206	OE_3689	-14.7	203	211
miR-206	OE_59622	-14.7	135	143
miR-206	OE_81486	-14.3	724	730
miR-206	OE_81487	-14.3	724	730
miR-206	OE_21449	-12.9	1006	1014
miR-206	OE_26528	-17.4	1776	1784
miR-206	OE_5227	-11.74	248	256
miR-206	OE_81583	-16.6	630	637
miR-206	OE_1592	-15.55	1255	1263
miR-206	OE_34041	-16.2	401	409
miR-206	OE_3675	-12.7	531	539
miR-206	OE_70184	-12.95	631	639
miR-206	OE_94962	-17.9	317	323
miR-206	OE_94963	-17.9	317	323
miR-206	OE_83495	-13.6	386	394
miR-206	OE_8420	-10.2	56	64
miR-206	OE_76639	-13.7	49	57
miR-206	OE_81384	-12.9	111	118
miR-206	OE_14010	-10.5	48	56
miR-206	OE_14240	-13.5	1209	1217
miR-206	OE_14495	-17.1	48	56
miR-206	OE_1735	-13.5	1209	1217
miR-206	OE_25678	-15.63	895	903
miR-206	OE_93865	-17.1	48	56
miR-206	OE_16461	-12.4	103	111
miR-206	OE_2583	-12.1	909	917
miR-206	OE_4510	-16.6	943	951
miR-206	OE_4634	-12.7	1194	1202
miR-206	OE_72189	-13.6	466	474
miR-206	OE_57185	-15.4	224	230
miR-206	OE_366	-15.8	305	313
miR-206	OE_69195	-15.61	56	64
miR-206	OE_3080	-15.6	40	47
miR-206	OE_1556	-12.4	86	93
miR-206	OE_58876	-12.81	177	184
miR-206	OE_1952	-13.13	307	315
miR-206	OE_1911	-14.04	226	232
miR-206	OE_32044	-10.5	150	158
miR-206	OE_83993	-15.4	102	109
miR-206	OE_93845	-14.04	245	251
miR-206	OE_57386	-15.61	919	927
miR-206	OE_9123	-13.2	27	35
miR-206	OE_25897	-12.8	234	242
miR-206	OE_416	-13.8	1572	1580
miR-206	OE_2225	-11.45	1897	1905
miR-206	OE_2226	-11.45	1898	1906
miR-206	OE_5190	-13.15	405	413
miR-206	OE_7347	-16.8	616	624
miR-206	OE_75992	-15	395	402
miR-206	OE_89	-18.1	480	488
miR-206	OE_3667	-12.9	394	402
miR-206	OE_1995	-12.4	263	271
miR-206	OE_2557	-13.7	392	400
miR-206	OE_72315	-12.2	99	107
miR-206	OE_2384	-12.7	742	749
miR-206	OE_81828	-13.84	52	60
miR-206	OE_83430	-12.15	482	489
miR-206	OE_86008	-14.4	677	685
miR-206	OE_86009	-14.4	677	685
miR-206	OE_39731	-13.5	844	852
miR-206	OE_4151	-16.1	146	152
miR-206	OE_9329	-13.6	581	589
miR-206	OE_15029	-11.2	1051	1059
miR-206	OE_1832	-13.3	94	100
miR-206	OE_3965	-16.01	733	741
miR-206	OE_461	-13.9	339	347
miR-206	OE_72341	-15.3	91	99
miR-206	OE_83442	-10.5	32	40
miR-206	OE_17956	-12.9	656	664
miR-206	OE_3099	-12.9	656	664
miR-206	OE_58100	-16.1	53	61
miR-206	OE_14717	-14.1	32	38
miR-206	OE_14718	-14.1	32	38
miR-206	OE_22923	-15.74	158	165
miR-206	OE_5179	-12.98	40	48
miR-206	OE_32179	-16.4	158	166
miR-206	OE_14195	-14.1	128	136
miR-206	OE_2126	-15.4	1323	1331
miR-206	OE_30803	-13.2	806	813
miR-206	OE_45256	-15.2	108	116
miR-206	OE_56727	-13.47	370	378
miR-206	OE_75895	-14.1	120	128
miR-206	OE_93614	-13.8	272	280
miR-206	OE_2221	-12.1	538	545
miR-206	OE_4445	-14.7	423	431
miR-206	OE_9176	-14.8	660	668
miR-206	OE_95846	-11.66	36	44
miR-206	OE_16507	-13.7	286	293
miR-206	OE_29011	-10.86	673	681
miR-206	OE_32928	-10.84	154	162
miR-206	OE_3859	-15.9	276	282
miR-206	OE_97847	-13.83	72	80
miR-206	OE_13750	-11.3	18	26
miR-206	OE_2045	-15.15	153	161
miR-206	OE_3052	-12.46	806	812
miR-206	OE_4535	-13.5	762	770
miR-206	OE_93675	-12.5	70	78
miR-206	OE_14531	-14	430	438
miR-206	OE_45378	-13.79	345	353
miR-206	OE_45379	-13.79	345	353
miR-206	OE_70970	-13.09	55	63
miR-206	OE_81334	-13.09	432	440
miR-206	OE_11787	-10.7	90	98
miR-206	OE_12541	-16.3	1375	1383
miR-206	OE_2105	-15.63	341	348
miR-206	OE_33541	-15.2	57	64
miR-206	OE_36112	-13.67	198	206
miR-206	OE_14773	-16.76	76	84
miR-206	OE_416	-13	551	558
miR-206	OE_45304	-10.81	418	426
miR-206	OE_76612	-13.19	872	880
miR-206	OE_84595	-14.9	127	135
miR-206	OE_8973	-12.74	97	105
miR-206	OE_94111	-16.3	82	90
miR-206	OE_11433	-12.17	608	615
miR-206	OE_7197	-13.4	645	653
miR-206	OE_29161	-14.5	306	314
miR-206	OE_23485	-16.76	556	564
miR-206	OE_33453	-12.82	444	452
miR-206	OE_81400	-12.82	1274	1282
miR-206	OE_8650	-11.94	28	35
miR-206	OE_2040	-10.5	321	329
miR-206	OE_25687	-10.46	451	457
miR-206	OE_45551	-16.91	368	376
miR-206	OE_57390	-16.3	229	237
miR-206	OE_47384	-20.2	1033	1041
miR-206	OE_8551	-14.4	552	560
miR-206	OE_87019	-9.9	33	41
miR-206	OE_14022	-16.17	180	186
miR-206	OE_26297	-10.85	145	153
miR-206	OE_1409	-11.16	993	999
miR-206	OE_34276	-11.51	57	65
miR-206	OE_57840	-13.6	664	672
miR-206	OE_6710	-17.4	614	622
miR-206	OE_7478	-11.39	531	539
miR-206	OE_8791	-15.6	253	261
miR-206	OE_4205	-12.16	1256	1264
miR-206	OE_29198	-14.2	98	106
miR-206	OE_3780	-12	41	49
miR-206	OE_7197	-10.75	82	88
miR-206	OE_1713	-10.7	1010	1018
miR-206	OE_2556	-11.86	56	63
miR-206	OE_2561	-14.1	279	286
miR-206	OE_2562	-14.1	279	286
miR-206	OE_8512	-12.4	169	177
miR-206	OE_13582	-12.1	19	27
miR-206	OE_13623	-13.4	497	505
miR-206	OE_25769	-14.4	76	84
miR-206	OE_33233	-13.9	1164	1172
miR-206	OE_77069	-16.2	30	38
miR-206	OE_2374	-11	61	69
miR-206	OE_4769	-13.9	723	730
miR-206	OE_13695	-20.1	75	81
miR-206	OE_35404	-13.59	134	140
miR-206	OE_8502	-16.5	728	736
miR-206	OE_4209	-10.8	710	718
miR-206	OE_95431	-11.7	137	145
miR-206	OE_2018	-11.25	1097	1105
miR-206	OE_4709	-12.65	231	239
miR-206	OE_96103	-13.7	1501	1509
miR-206	OE_10279	-12.72	273	281
miR-206	OE_10387	-13.1	76	84
miR-206	OE_21715	-14.8	348	356
miR-206	OE_26545	-15.3	1188	1194
miR-206	OE_4160	-11.5	290	297
miR-206	OE_45835	-10.7	704	712
miR-206	OE_8818	-11.5	496	504
miR-206	OE_14262	-13.2	41	48
miR-206	OE_14263	-13.2	41	48
miR-206	OE_28428	-13.2	41	48
miR-206	OE_1445	-8	1219	1227
miR-206	OE_19590	-10.06	454	462
miR-206	OE_2493	-12.6	840	848
miR-206	OE_31681	-8	741	749
miR-206	OE_33144	-15.3	32	39
miR-206	OE_36202	-14.9	168	176
miR-206	OE_3848	-10.8	490	498
miR-206	OE_610	-16.3	359	366
miR-206	OE_3780	-13.1	179	187
miR-206	OE_57507	-15.11	401	409
miR-206	OE_16507	-12.8	297	305
miR-206	OE_8502	-12.35	995	1002
miR-206	OE_14556	-13.04	1478	1486
miR-206	OE_23480	-11.2	242	250
miR-206	OE_8449	-11.2	110	118
miR-206	OE_5208	-11.9	282	288
miR-206	OE_2058	-12.8	259	266
miR-206	OE_72543	-13.5	251	259
miR-206	OE_19341	-14.9	298	306
miR-206	OE_21216	-14.4	334	342
miR-206	OE_29097	-11	500	508
miR-206	OE_13872	-16.3	133	139
miR-206	OE_27162	-10.34	207	215
miR-206	OE_88327	-12.7	39	47
miR-206	OE_96325	-12.9	172	180
miR-206	OE_1839	-11.7	857	865
miR-206	OE_30528	-17.4	599	606
miR-206	OE_37665	-12.1	822	829
miR-206	OE_55016	-13.8	64	72
miR-206	OE_96055	-14.1	178	185
miR-206	OE_12006	-14.3	1119	1126
miR-206	OE_33374	-12.11	149	157
miR-206	OE_12439	-12.33	267	275
miR-206	OE_12440	-12.33	267	275
miR-206	OE_15088	-17.1	340	348
miR-206	OE_24261	-17.1	847	855
miR-206	OE_24263	-17.1	879	887
miR-206	OE_2313	-17.6	41	49
miR-206	OE_9132	-13.61	1186	1192
miR-206	OE_13789	-14.21	137	143
miR-206	OE_2179	-10.3	269	276
miR-206	OE_2354	-14	26	33
miR-206	OE_3634	-17.6	655	661
miR-206	OE_13579	-15.3	384	392
miR-206	OE_23392	-16.4	40	48
miR-206	OE_14027	-14.71	118	124
miR-206	OE_17987	-9.4	234	242
miR-206	OE_3052	-11.82	987	995
miR-206	OE_3733	-12.9	365	371
miR-206	OE_5187	-13.2	17	25
miR-206	OE_26491	-10.71	128	136
miR-206	OE_46890	-12.35	188	195
miR-206	OE_6994	-12.51	234	241
miR-206	OE_77278	-12.51	234	241
miR-206	OE_94373	-16.3	152	158
miR-206	OE_13869	-14	265	272
miR-206	OE_24223	-14.2	39	45
miR-206	OE_27026	-13.7	1574	1582
miR-206	OE_30532	-12.35	188	195
miR-206	OE_3025	-15.7	25	32
miR-206	OE_4531	-13.2	150	158
miR-206	OE_81608	-11.6	1107	1114
miR-206	OE_4033	-15.8	517	523
miR-206	OE_4191	-16.8	758	764
miR-206	OE_46255	-13.61	173	181
miR-206	OE_8516	-11.26	170	178
miR-206	OE_5017	-11.03	48	56
miR-206	OE_2018	-11.1	1022	1030
miR-206	OE_16386	-15.77	590	598
miR-206	OE_77197	-16.86	79	86
miR-206	OE_82141	-12.7	144	152
miR-206	OE_9447	-15.7	540	548
miR-206	OE_23485	-18.23	521	528
miR-206	OE_26528	-13.3	769	777
miR-206	OE_33374	-10.5	304	311
miR-206	OE_4524	-12.1	29	37
miR-206	OE_83864	-11.9	128	136
miR-206	OE_10279	-13.7	622	630
miR-206	OE_2313	-14.1	227	234
miR-206	OE_3736	-13.8	192	199
miR-206	OE_1562	-10.1	52	60
miR-206	OE_2422	-10.9	1351	1359
miR-206	OE_81283	-16.2	678	685
miR-206	OE_9302	-15	1197	1204
miR-206	OE_29100	-15.33	689	697
miR-206	OE_8644	-14.2	64	72
miR-206	OE_2040	-12.72	473	480
miR-206	OE_24174	-9.5	123	131
miR-206	OE_27978	-10	885	893
miR-206	OE_14309	-13.39	1484	1492
miR-206	OE_33139	-14.5	48	56
miR-206	OE_3800	-12.4	64	71
miR-206	OE_44756	-13.74	238	246
miR-206	OE_24360	-13.7	42	50
miR-206	OE_72365	-14.5	252	260
miR-206	OE_44732	-16.9	938	944
miR-206	OE_9061	-13.56	329	337
miR-206	OE_95508	-11.4	700	708
miR-206	OE_44732	-16.9	291	297
miR-206	OE_8407	-9.35	64	71
miR-206	OE_3850	-10.9	360	368
miR-206	OE_16395	-10.07	194	202
miR-206	OE_28383	-16.5	174	180
miR-206	OE_29249	-9.8	70	77
miR-206	OE_33596	-9.4	143	150
miR-206	OE_21449	-12.4	751	759
miR-206	OE_28517	-13	74	81
miR-206	OE_31647	-13	74	81
miR-206	OE_7368	-13.03	333	341
miR-206	OE_8613	-16	448	455
miR-206	OE_22927	-11.7	26	34
miR-206	OE_39725	-11.7	26	34
miR-206	OE_60205	-12.87	237	245
miR-206	OE_8444	-12.4	31	38
miR-206	OE_3675	-16.34	1466	1474
miR-206	OE_84599	-13.45	1134	1142
miR-206	OE_88358	-14.09	35	42
miR-206	OE_14469	-11.1	105	113
miR-206	OE_28592	-11.2	97	105
miR-206	OE_2590	-15.4	928	935
miR-206	OE_84337	-14.8	524	531
miR-206	OE_11733	-13.1	1377	1385
miR-206	OE_20807	-11.7	673	680
miR-206	OE_24220	-10.6	1084	1092
miR-206	OE_4221	-16.6	140	148
miR-206	OE_82052	-8.7	1144	1152
miR-206	OE_8816	-20.1	828	836
miR-206	OE_9297	-13.1	1376	1384
miR-206	OE_39166	-10.1	86	94
miR-206	OE_4290	-9.6	127	134
miR-206	OE_529	-14.32	202	209
miR-206	OE_26470	-13	35	43
miR-206	OE_57584	-13.3	110	118
miR-206	OE_95927	-12.96	275	283
miR-206	OE_26537	-14.3	253	261
miR-206	OE_3689	-11.55	168	176
miR-206	OE_59622	-11.55	100	108
miR-206	OE_9302	-15.8	852	860
miR-206	OE_16711	-13.7	202	209
miR-206	OE_16978	-14.9	182	189
miR-206	OE_20787	-9.5	257	264
miR-206	OE_26491	-12.23	107	115
miR-206	OE_29137	-14.1	109	117
miR-206	OE_70112	-14.9	367	374
miR-206	OE_72345	-12.9	401	409
miR-206	OE_8555	-11.58	101	109
miR-206	OE_13623	-13.6	67	74
miR-206	OE_2225	-14.1	803	811
miR-206	OE_2226	-14.1	803	811
miR-206	OE_2384	-15.5	501	509
miR-206	OE_3798	-10.7	16	24
miR-206	OE_47624	-15.8	86	94
miR-206	OE_70088	-10.63	348	355
miR-206	OE_2406	-13	405	412
miR-206	OE_33135	-13.4	1005	1011
miR-206	OE_43046	-11.4	133	141
miR-206	OE_9659	-13	405	412
miR-206	OE_25903	-18.1	853	859
miR-206	OE_8444	-13.8	692	699
miR-206	OE_36242	-11	399	407
miR-206	OE_21243	-11.3	693	701
miR-206	OE_72124	-15.1	76	84
miR-206	OE_23550	-14.9	662	670
miR-206	OE_30513	-16	51	58
miR-206	OE_30514	-16	51	58
miR-206	OE_695	-18.29	1425	1433
miR-206	OE_8813	-15.55	86	93
miR-206	OE_9377	-17.17	697	703
miR-206	OE_14552	-16.8	310	318
miR-206	OE_1869	-12.9	204	212
miR-206	OE_45492	-15.5	62	68
miR-206	OE_7279	-15.5	62	70
miR-206	OE_4205	-12.2	629	637
miR-206	OE_83925	-17.05	1118	1125
miR-206	OE_8905	-12.1	285	293
miR-206	OE_33205	-13.61	129	137
miR-206	OE_77436	-12.71	69	77
miR-206	OE_88881	-14.4	628	635
miR-206	OE_96265	-15.41	599	607
miR-206	OE_24198	-15.56	906	914
miR-206	OE_46936	-11.1	241	248
miR-206	OE_86135	-16.2	234	242
miR-206	OE_33357	-12.91	817	823
miR-206	OE_9302	-11.71	939	946
miR-206	OE_1804	-10.52	161	169
miR-206	OE_4724	-15.21	125	132
miR-206	OE_4769	-14.2	145	152
miR-206	OE_25562	-14.1	174	180
miR-206	OE_89	-11.84	438	446
miR-206	OE_15029	-10.1	1057	1065
miR-206	OE_33601	-10.8	270	278
miR-206	OE_20941	-9.72	74	81
miR-206	OE_23425	-13.93	181	189
miR-206	OE_2426	-13.21	53	61
miR-206	OE_3875	-11.8	22	30
miR-206	OE_57863	-14.6	438	446
miR-206	OE_83510	-12.32	298	306
miR-206	OE_87821	-14.6	344	350
miR-206	OE_10289	-13.62	322	330
miR-206	OE_46116	-13.4	81	89
miR-206	OE_23356	-14.2	219	226
miR-206	OE_36099	-14.9	945	953
miR-206	OE_7103	-12.2	113	121
miR-206	OE_81400	-15.2	357	365
miR-206	OE_9621	-12.5	134	140
miR-206	OE_13750	-12.1	185	193
miR-206	OE_16386	-12.9	934	942
miR-206	OE_4213	-17.36	817	824
miR-206	OE_57799	-10.32	29	37
miR-206	OE_83582	-14.81	270	277
miR-206	OE_83583	-14.81	386	393
miR-206	OE_36358	-10.8	19	25
miR-206	OE_6704	-11.69	375	383
miR-206	OE_25670	-11.6	234	242
miR-206	OE_25671	-11.6	921	929
miR-206	OE_4701	-14.2	47	55
miR-206	OE_57384	-11.9	406	414
miR-206	OE_81283	-12.6	15	23
miR-206	OE_56778	-12.1	62	69
miR-206	OE_69223	-15.6	707	715
miR-206	OE_86081	-17.3	748	756
miR-206	OE_3758	-12.7	1202	1210
miR-206	OE_58132	-12.9	1493	1501
miR-206	OE_2213	-12.4	1248	1254
miR-206	OE_39046	-11.6	198	206
miR-206	OE_42955	-11.2	37	45
miR-206	OE_3758	-10.2	374	382
miR-206	OE_45507	-14	522	528
miR-206	OE_59408	-9	956	964
miR-206	OE_35404	-10.15	65	73
miR-206	OE_76777	-13.5	76	84
miR-206	OE_9350	-13.5	76	84
miR-206	OE_16379	-13.6	544	552
miR-206	OE_3646	-11.01	710	717
miR-206	OE_77197	-13.4	1597	1605
miR-206	OE_19443	-12.3	701	709
miR-206	OE_3995	-13.2	68	76
miR-206	OE_81204	-7	22	30
miR-206	OE_81732	-11.6	1377	1385
miR-206	OE_82138	-20.5	814	822
miR-206	OE_1592	-14.5	1783	1790
miR-206	OE_5118	-11.35	169	177
miR-206	OE_57326	-17.9	64	72
miR-206	OE_7087	-9.99	971	978
miR-206	OE_81645	-14.2	1273	1280
miR-206	OE_97015	-10.79	552	560
miR-206	OE_28657	-14.11	514	522
miR-206	OE_29040	-14.2	175	183
miR-206	OE_29257	-14.7	671	677
miR-206	OE_4039	-15.1	695	702
miR-206	OE_484	-12	808	816
miR-206	OE_57400	-10.7	399	407
miR-206	OE_77001	-14.11	370	378
miR-206	OE_96061	-14.2	914	922
miR-206	OE_4616	-8.2	551	559
miR-206	OE_59820	-13.2	120	128
miR-206	OE_8981	-12.37	75	83
miR-206	OE_9200	-11.1	101	109
miR-206	OE_30528	-10.3	54	62
miR-206	OE_33453	-11.11	481	488
miR-206	OE_57384	-13.9	751	759
miR-206	OE_81400	-11.11	1311	1318
miR-206	OE_16774	-11.7	528	534
miR-206	OE_2455	-16.5	19	27
miR-206	OE_34041	-13.92	39	47
miR-206	OE_3699	-11.7	528	534
miR-206	OE_4614	-9.96	335	343
miR-206	OE_56823	-11.11	445	453
miR-206	OE_6203	-14.75	39	47
miR-206	OE_30568	-15.56	60	68
miR-206	OE_39801	-13.85	158	165
miR-206	OE_15896	-10	561	569
miR-206	OE_33142	-14.6	146	153
miR-206	OE_5220	-14	590	598
miR-206	OE_54528	-9.53	102	110
miR-206	OE_20830	-9.2	72	80
miR-206	OE_416	-12.7	1117	1124
miR-206	OE_8529	-10.6	220	228
miR-206	OE_4302	-14.9	945	953
miR-206	OE_615	-16.4	213	221
miR-206	OE_81486	-10.22	329	337
miR-206	OE_81487	-10.22	329	337
miR-206	OE_13642	-13	650	658
miR-206	OE_1911	-10.1	243	251
miR-206	OE_20137	-13.7	513	519
miR-206	OE_27141	-12.74	267	275
miR-206	OE_57154	-12.19	146	154
miR-206	OE_93845	-10.1	262	270
miR-206	OE_14163	-14.77	138	146
miR-206	OE_2225	-13.1	1745	1753
miR-206	OE_2226	-13.1	1746	1754
miR-206	OE_46238	-14.8	57	65
miR-206	OE_60428	-12.25	156	163
miR-206	OE_71654	-11.8	367	375
miR-206	OE_3859	-15.71	165	173
miR-206	OE_4470	-10.71	1044	1052
miR-206	OE_9445	-14.3	92	100
miR-206	OE_46214	-11.5	108	116
miR-206	OE_2426	-16.6	211	219
miR-206	OE_2561	-12.5	223	231
miR-206	OE_2562	-12.5	223	231
miR-206	OE_54528	-11.23	889	897
miR-206	OE_6689	-13.2	1060	1068
miR-206	OE_46954	-13.44	1635	1641
miR-206	OE_76268	-9.5	39	47
miR-206	OE_83980	-9.5	107	115
miR-206	OE_85621	-11.5	561	569
miR-206	OE_82300	-11.6	236	244
miR-206	OE_27154	-15.02	66	73
miR-206	OE_5267	-13.55	677	685
miR-206	OE_70184	-11.2	839	847
miR-206	OE_8521	-13.41	54	60
miR-206	OE_1839	-9.8	819	827
miR-206	OE_21496	-17.5	638	646
miR-206	OE_2272	-11.95	995	1002
miR-206	OE_28577	-11.52	210	217
miR-206	OE_3867	-12.6	99	107
miR-206	OE_72139	-14	1126	1134
miR-206	OE_8618	-13.89	1382	1388
miR-206	OE_21207	-11.64	132	139
miR-206	OE_36135	-9.68	43	51
miR-206	OE_87829	-12.4	218	224
miR-206	OE_48067	-15.5	108	115
miR-206	OE_3633	-9.3	315	323
miR-206	OE_14005	-12.72	17	25
miR-206	OE_14467	-12.7	630	638
miR-206	OE_21543	-13.43	30	38
miR-206	OE_39784	-9.97	256	264
miR-206	OE_12437	-10.7	553	561
miR-206	OE_1890	-12.9	703	710
miR-206	OE_26715	-12.61	250	258
miR-206	OE_32928	-11.65	71	78
miR-206	OE_33541	-10.79	408	416
miR-206	OE_21243	-11.31	698	706
miR-206	OE_4304	-13	412	420
miR-206	OE_71608	-13	78	86
miR-206	OE_4143	-13	376	384
miR-206	OE_13750	-11.85	169	177
miR-206	OE_30676	-11.26	652	660
miR-206	OE_4485	-8.2	21	29
miR-206	OE_69165	-9.45	876	884
miR-206	OE_25759	-16	958	965
miR-206	OE_2583	-14.4	790	798
miR-206	OE_26125	-9.9	567	575
miR-206	OE_33374	-12.9	573	581
miR-206	OE_4646	-13.04	108	116
miR-206	OE_69133	-11.2	80	88
miR-206	OE_83495	-13.9	63	69
miR-206	OE_8905	-11.03	225	232
miR-206	OE_23491	-11.6	727	735
miR-206	OE_34177	-10.21	1023	1031
miR-206	OE_4700	-13.7	991	999
miR-206	OE_2423	-15.25	435	441
miR-206	OE_33402	-9.61	160	168
miR-206	OE_37541	-13.9	774	782
miR-206	OE_38117	-11.1	270	278
miR-206	OE_1496	-12.52	44	51
miR-206	OE_21191	-9.7	1095	1103
miR-206	OE_3798	-11.6	51	59
miR-206	OE_71599	-14.77	138	146
miR-206	OE_95485	-14.77	125	133
miR-206	OE_36099	-13.9	193	201
miR-206	OE_4209	-9.8	69	77
miR-206	OE_4302	-13.9	193	201
miR-206	OE_69167	-14.79	629	637
miR-206	OE_8646	-18.5	647	653
miR-206	OE_8906	-10.44	89	97
miR-206	OE_9621	-9.9	165	173
miR-206	OE_4379	-12.2	30	38
miR-206	OE_6584	-12.7	63	71
miR-206	OE_9074	-14.4	643	650
miR-206	OE_37842	-16	115	123
miR-206	OE_56727	-14.3	423	429
miR-206	OE_8861	-11.8	27	35
miR-206	OE_1631	-12.3	741	749
miR-206	OE_29198	-12.1	52	59
miR-206	OE_70184	-11.8	366	374
miR-206	OE_86336	-16	128	135
miR-206	OE_93917	-15.7	33	41
miR-206	OE_70236	-10.64	203	211
miR-206	OE_35303	-17.32	145	153
miR-206	OE_10362	-12.53	116	124
miR-206	OE_12438	-17.1	1064	1071
miR-206	OE_59754	-13.4	214	222
miR-206	OE_8928	-13.4	214	222
miR-206	OE_1437	-12.5	69	76
miR-206	OE_21179	-13.4	203	211
miR-206	OE_6819	-12.2	791	799
miR-206	OE_8964	-16.3	602	610
miR-206	OE_1544	-14	1291	1299
miR-206	OE_2544	-15.1	103	111
miR-206	OE_27143	-12.2	143	151
miR-206	OE_27144	-12.2	143	151
miR-206	OE_33383	-15.2	644	651
miR-206	OE_59408	-14	606	613
miR-206	OE_7184	-16.13	216	223
miR-206	OE_8984	-16.6	137	143
miR-206	OE_3758	-12.32	318	325
miR-206	OE_57215	-13.6	547	553
miR-206	OE_12541	-16.3	1332	1340
miR-206	OE_15034	-9.3	342	350
miR-206	OE_35454	-14.4	40	47
miR-206	OE_3965	-15.7	1645	1653
miR-206	OE_81341	-13.36	888	896
miR-206	OE_11560	-11.62	353	361
miR-206	OE_24199	-15.56	1135	1143
miR-206	OE_36055	-14.06	440	448
miR-206	OE_77169	-14.2	336	343
miR-206	OE_19493	-14.2	57	64
miR-206	OE_30516	-17	87	95
miR-206	OE_77168	-14.2	57	64
miR-206	OE_87829	-14.7	409	416
miR-206	OE_13896	-16.2	374	380
miR-206	OE_2459	-12.6	15	23
miR-206	OE_71775	-13.31	102	108
miR-206	OE_5187	-13.81	528	536
miR-206	OE_82138	-13.6	293	301
miR-206	OE_26067	-12.15	128	136
miR-206	OE_9145	-14.9	168	176
miR-206	OE_2406	-11.8	81	89
miR-206	OE_9659	-11.8	81	89
miR-206	OE_2584	-12.91	100	107
miR-206	OE_34081	-11.4	265	272
miR-206	OE_39008	-14.4	427	435
miR-206	OE_39008	-14.4	666	674
miR-206	OE_21452	-10.82	734	742
miR-206	OE_76660	-8.8	107	115
miR-206	OE_76661	-8.8	107	115
miR-206	OE_2561	-12.5	120	128
miR-206	OE_2562	-12.5	120	128
miR-206	OE_57745	-14.04	541	548
miR-206	OE_8563	-11.17	728	736
miR-206	OE_94128	-11.8	430	438
miR-206	OE_6829	-14.06	891	898
miR-206	OE_8452	-14.3	107	114
miR-206	OE_86776	-15.31	112	120
miR-206	OE_14745	-12.02	358	365
miR-206	OE_8916	-15.9	145	151
miR-206	OE_33241	-17.2	690	698
miR-206	OE_8479	-10.6	268	276
miR-206	OE_94373	-12	19	27
miR-206	OE_12576	-12.9	17	25
miR-206	OE_28330	-10.33	214	221
miR-206	OE_3015	-11.71	746	754
miR-206	OE_4675	-9.9	1215	1223
miR-206	OE_71626	-10.6	1019	1027
miR-206	OE_81259	-10.33	510	517
miR-206	OE_81259	-14.5	54	61
miR-206	OE_8563	-11.3	87	94
miR-206	OE_14005	-12.3	30	38
miR-206	OE_32044	-10.2	214	222
miR-206	OE_36237	-14.5	901	908
miR-206	OE_484	-14.2	282	290
miR-206	OE_83661	-14.4	570	578
miR-206	OE_12428	-11.4	83	91
miR-206	OE_1845	-14	340	348
miR-206	OE_81283	-11.7	1492	1500
miR-206	OE_8798	-16.62	238	245
miR-206	OE_97015	-15.2	201	208
miR-206	OE_17957	-10.8	544	552
miR-206	OE_56877	-10.8	544	552
miR-206	OE_56878	-10.8	240	248
miR-206	OE_39801	-10.8	266	274
miR-206	OE_44791	-12.8	310	318
miR-206	OE_7255	-9.16	163	171
miR-206	OE_11889	-12.8	436	444
miR-206	OE_4205	-13.06	450	456
miR-206	OE_8989	-10.9	57	65
miR-206	OE_21284	-14.9	269	276
miR-206	OE_26204	-13.8	47	55
miR-206	OE_57343	-14.9	803	809
miR-206	OE_8709	-14.11	474	481
miR-206	OE_35551	-11.5	31	39
miR-206	OE_95632	-14.9	28	36
miR-206	OE_16756	-9.91	57	64
miR-206	OE_81766	-10.25	216	224
miR-206	OE_8834	-18.9	680	688
miR-206	OE_36202	-11.85	327	335
miR-206	OE_3950	-11.85	166	174
miR-206	OE_4545	-11.5	1268	1276
miR-206	OE_59527	-12.7	161	167
miR-206	OE_16598	-9.97	91	99
miR-206	OE_1832	-13.9	595	602
miR-206	OE_39784	-16.1	438	446
miR-206	OE_57195	-14.3	74	82
miR-206	OE_71605	-12.1	96	104
miR-206	OE_3864	-11.71	60	68
miR-206	OE_77167	-14.9	216	224
miR-206	OE_77260	-12	72	80
miR-206	OE_77261	-12	72	80
miR-206	OE_20137	-13.4	592	600
miR-206	OE_3056	-12.9	366	372
miR-206	OE_57326	-13.7	621	629
miR-206	OE_4710	-12.13	171	179
miR-206	OE_56765	-11.8	307	315
miR-206	OE_76288	-8.84	916	924
miR-206	OE_96059	-13.21	68	76
miR-206	OE_127	-12.2	226	234
miR-206	OE_94128	-13	754	761
miR-206	OE_95431	-13.11	365	373
miR-206	OE_69306	-19.11	177	183
miR-206	OE_13000	-14.3	288	296
miR-206	OE_23480	-10.65	337	344
miR-206	OE_3015	-11.6	367	375
miR-206	OE_34276	-15.5	476	482
miR-206	OE_8449	-10.65	205	212
miR-206	OE_95755	-17.4	121	129
miR-206	OE_2561	-14.6	310	318
miR-206	OE_2562	-14.6	310	318
miR-206	OE_3056	-16.1	1070	1077
miR-206	OE_44934	-11.5	529	537
miR-206	OE_72543	-11.3	439	447
miR-206	OE_24168	-12.3	138	145
miR-206	OE_25681	-14.1	1241	1247
miR-206	OE_82138	-12.3	671	679
miR-206	OE_96568	-11.7	917	924
miR-206	OE_14188	-12.5	313	321
miR-206	OE_16760	-14.2	1589	1597
miR-206	OE_2301	-11.1	177	185
miR-206	OE_3996	-13.2	57	65
miR-206	OE_46999	-11.56	918	926
miR-206	OE_5254	-12.36	394	402
miR-206	OE_56727	-14.5	1717	1725
miR-206	OE_9093	-12.47	1236	1243
miR-206	OE_1822	-10.1	273	280
miR-206	OE_23550	-12.5	1027	1034
miR-206	OE_4338	-14	67	75
miR-206	OE_11594	-13.07	127	135
miR-206	OE_21449	-12.21	885	893
miR-206	OE_25632	-14.95	1278	1286
miR-206	OE_33201	-12.5	150	157
miR-206	OE_5275	-12.09	638	646
miR-206	OE_14600	-14.45	235	243
miR-206	OE_2061	-10.01	126	134
miR-206	OE_35420	-16.11	71	79
miR-206	OE_95693	-12.7	940	948
miR-206	OE_11635	-11.5	242	250
miR-206	OE_76777	-18	90	98
miR-206	OE_9350	-18	90	98
miR-206	OE_26257	-15.5	388	396
miR-206	OE_28869	-9.43	208	216
miR-206	OE_34308	-17.1	23	31
miR-206	OE_36199	-13.05	1028	1035
miR-206	OE_37709	-15.5	458	466
miR-206	OE_54501	-12.8	265	273
miR-206	OE_16396	-10.7	39	45
miR-206	OE_16507	-13	509	517
miR-206	OE_4700	-11.5	1046	1053
miR-206	OE_5135	-15.3	229	237
miR-206	OE_11460	-10.5	134	142
miR-206	OE_1578	-11.9	26	34
miR-206	OE_9585	-11.9	1473	1481
miR-206	OE_14556	-14.7	734	742
miR-206	OE_43558	-15.3	652	660
miR-206	OE_7299	-9.74	1277	1285
miR-206	OE_35875	-13.13	314	322
miR-206	OE_94962	-15	68	74
miR-206	OE_94963	-15	68	74
miR-206	OE_4724	-12.79	610	618
miR-206	OE_14735	-11.4	413	421
miR-206	OE_1655	-13.2	419	427
miR-206	OE_95602	-11.7	19	27
miR-206	OE_5097	-17.4	465	473
miR-206	OE_57386	-12.52	151	159
miR-206	OE_8964	-12.7	1121	1129
miR-206	OE_12361	-14.4	150	158
miR-206	OE_43628	-10.6	258	266
miR-206	OE_46115	-14.2	391	397
miR-206	OE_58132	-17.3	961	969
miR-206	OE_81761	-11.6	96	104
miR-206	OE_26485	-12.4	438	446
miR-206	OE_33433	-12	104	112
miR-206	OE_3668	-11	335	342
miR-206	OE_45142	-10.6	401	409
miR-206	OE_2383	-8.6	61	69
miR-206	OE_32044	-11.14	195	203
miR-206	OE_36237	-13.7	737	743
miR-206	OE_8746	-7.9	84	92
miR-206	OE_1986	-13.8	670	678
miR-206	OE_14416	-12.7	192	199
miR-206	OE_2561	-6.4	167	175
miR-206	OE_2562	-6.4	167	175
miR-206	OE_30912	-12.5	27	35
miR-206	OE_31594	-9.7	96	104
miR-206	OE_33358	-14.81	56	64
miR-206	OE_45614	-12.2	547	555
miR-206	OE_8561	-10.11	52	60
miR-206	OE_780	-10.5	203	211
miR-206	OE_17091	-18.5	91	99
miR-206	OE_25687	-14.9	780	786
miR-206	OE_8488	-8.61	261	269
miR-206	OE_85966	-18.8	711	719
miR-206	OE_87018	-12.8	68	76
miR-206	OE_2547	-10.7	260	268
miR-206	OE_36167	-9.3	249	257
miR-206	OE_82987	-9.1	365	373
miR-206	OE_12426	-17	381	387
miR-206	OE_3942	-13	265	273
miR-206	OE_4097	-9.26	169	177
miR-206	OE_7371	-12.04	82	89
miR-206	OE_8927	-11.79	1275	1283
miR-206	OE_93351	-14.5	20	27
miR-206	OE_13609	-14.3	799	807
miR-206	OE_23550	-14.5	213	221
miR-206	OE_25687	-9.6	616	624
miR-206	OE_21301	-13.27	124	131
miR-206	OE_69133	-15.84	129	135
miR-206	OE_21543	-12	375	383
miR-206	OE_71786	-10	1459	1467
miR-206	OE_71787	-10	569	577
miR-206	OE_14290	-13.41	217	225
miR-206	OE_1503	-9.9	126	134
miR-206	OE_19553	-9.5	19	27
miR-206	OE_23491	-9.07	1100	1108
miR-206	OE_26013	-10.6	1359	1367
miR-206	OE_5091	-11.33	218	226
miR-206	OE_81663	-10.6	1359	1367
miR-206	OE_86080	-12.5	226	234
miR-206	OE_8831	-12.71	1396	1404
miR-206	OE_13707	-10.2	102	110
miR-206	OE_13708	-10.2	102	110
miR-206	OE_25894	-9.2	1387	1395
miR-206	OE_4653	-14.25	37	45
miR-206	OE_72399	-13.85	1124	1132
miR-206	OE_72400	-13.85	1124	1132
miR-206	OE_93683	-11.2	217	225
miR-206	OE_13818	-14.4	501	509
miR-206	OE_3800	-10.8	68	76
miR-206	OE_1995	-18.16	389	396
miR-206	OE_20951	-14.5	437	443
miR-206	OE_4160	-14.2	48	55
miR-206	OE_6584	-11.1	771	779
miR-206	OE_81341	-15.41	577	585
miR-206	OE_26203	-11.61	235	243
miR-206	OE_29210	-14.1	304	312
miR-206	OE_29316	-13.6	556	564
miR-206	OE_5074	-12.9	214	222
miR-206	OE_70203	-12.5	32	39
miR-206	OE_9100	-10.7	280	287
miR-206	OE_92800	-9.95	362	369
miR-206	OE_21344	-10.8	195	203
miR-206	OE_26545	-14.03	509	516
miR-206	OE_30680	-14.7	38	46
miR-206	OE_83544	-11.91	523	531
miR-206	OE_28786	-12.5	55	63
miR-206	OE_4550	-11.69	81	88
miR-206	OE_409	-11.25	114	122
miR-206	OE_77444	-9.5	1262	1270
miR-206	OE_2547	-10.6	355	363
miR-206	OE_83925	-11.8	1037	1045
miR-206	OE_9051	-11.41	1701	1709
miR-206	OE_17957	-13.2	836	844
miR-206	OE_23491	-7.9	732	740
miR-206	OE_5968	-13	19	27
miR-206	OE_8516	-11.1	210	218
miR-206	OE_25903	-10.59	439	446
miR-206	OE_4160	-10.01	384	392
miR-206	OE_45275	-14.5	181	189
miR-206	OE_2492	-10.6	844	852
miR-206	OE_12319	-11.2	159	166
miR-206	OE_2046	-10.71	230	238
miR-206	OE_2084	-9.7	718	726
miR-206	OE_26310	-10.4	711	719
miR-206	OE_6943	-9.8	43	50
miR-206	OE_81224	-13.15	112	120
miR-206	OE_87071	-12	292	300
miR-206	OE_9374	-8.29	136	144
miR-206	OE_93746	-16.4	520	528
miR-206	OE_2302	-12.7	258	266
miR-206	OE_55081	-11.1	41	49
miR-206	OE_55082	-11.1	41	49
miR-206	OE_8449	-10	786	792
miR-206	OE_10378	-15.9	98	106
miR-206	OE_24261	-17.6	401	408
miR-206	OE_24263	-17.6	433	440
miR-206	OE_366	-10.6	287	295
miR-206	OE_81608	-13.1	1284	1292
miR-206	OE_94244	-9.1	240	248
miR-206	OE_59886	-7.7	35	43
miR-206	OE_14027	-13.61	326	334
miR-206	OE_17235	-12.75	371	377
miR-206	OE_5231	-17.4	894	901
miR-206	OE_55541	-12	22	29
miR-206	OE_47651	-9.2	201	209
miR-206	OE_8563	-15.04	1111	1118
miR-206	OE_2010	-13.42	450	456
miR-206	OE_2054	-12.38	163	171
miR-206	OE_4151	-12.8	185	193
miR-206	OE_2565	-12.8	1800	1808
miR-206	OE_44860	-14.02	85	93
miR-206	OE_7319	-9.7	972	980
miR-206	OE_8627	-14.59	875	883
miR-206	OE_97012	-13.5	172	180
miR-206	OE_14027	-14.8	1123	1131
miR-206	OE_1542	-13.61	146	154
miR-206	OE_8551	-11.4	103	110
miR-206	OE_9068	-12.89	144	152
miR-206	OE_9578	-11.8	314	322
miR-206	OE_95849	-13.61	146	154
miR-206	OE_11889	-13.2	1488	1496
miR-206	OE_2493	-14.65	1085	1093
miR-206	OE_56123	-14.4	89	97
miR-206	OE_7376	-13.69	258	264
miR-206	OE_82138	-16.9	1231	1239
miR-206	OE_16236	-18.1	685	692
miR-206	OE_26748	-16.49	89	96
miR-206	OE_56823	-13.5	679	687
miR-206	OE_85621	-8.2	700	708
miR-206	OE_28974	-14	608	616
miR-206	OE_4634	-14	1433	1441
miR-206	OE_59424	-14.3	1061	1069
miR-206	OE_96374	-11.2	241	249
miR-206	OE_21216	-9.7	425	433
miR-206	OE_26483	-14.1	82	90
miR-206	OE_46078	-15.3	231	239
miR-206	OE_69165	-13.4	802	808
miR-206	OE_96016	-7.55	201	209
miR-206	OE_1946	-9.9	39	47
miR-206	OE_26507	-9.2	252	260
miR-206	OE_31600	-9.2	233	241
miR-206	OE_81252	-13.1	1044	1052
miR-206	OE_30528	-13.95	690	698
miR-206	OE_36196	-15.61	971	979
miR-206	OE_3803	-8.1	19	27
miR-206	OE_5112	-15.9	270	278
miR-206	OE_81514	-11.6	690	698
miR-206	OE_2423	-12.02	779	787
miR-206	OE_25540	-8.74	76	84
miR-206	OE_25540	-14.8	924	932
miR-206	OE_25846	-7.9	78	86
miR-206	OE_86578	-11.79	72	80
miR-206	OE_37643	-11.4	206	214
miR-206	OE_3848	-10.95	477	485
miR-206	OE_9176	-14.8	444	450
miR-206	OE_29316	-11.4	408	416
miR-206	OE_8578	-8.71	27	35
miR-206	OE_95693	-10.5	1578	1586
miR-206	OE_3053	-12.46	194	202
miR-206	OE_35985	-11.86	41	48
miR-206	OE_36270	-10.21	410	418
miR-206	OE_47389	-14.91	49	57
miR-206	OE_8571	-10.21	199	207
miR-206	OE_16408	-14.09	221	227
miR-206	OE_1915	-14.09	221	227
miR-206	OE_2410	-8.12	88	96
miR-206	OE_35551	-11.85	75	83
miR-206	OE_1672	-16.9	534	540
miR-206	OE_25894	-12.65	1383	1390
miR-206	OE_26013	-12.5	1506	1514
miR-206	OE_72365	-13.5	170	178
miR-206	OE_81663	-12.5	1506	1514
miR-206	OE_93696	-12.85	227	235
miR-206	OE_34177	-14.34	851	858
miR-206	OE_8896	-9.8	342	350
miR-206	OE_9377	-14.4	769	776
miR-206	OE_12431	-7.9	224	231
miR-206	OE_16572	-13.9	472	480
miR-206	OE_2583	-10.8	549	557
miR-206	OE_28252	-11.8	1623	1631
miR-206	OE_82097	-14.4	121	129
miR-206	OE_25562	-16.4	66	73
miR-206	OE_3942	-15	166	172
miR-206	OE_6272	-9.8	129	137
miR-206	OE_83627	-9.3	532	540
miR-206	OE_25560	-12.81	488	495
miR-206	OE_45667	-8.6	75	82
miR-206	OE_59974	-15.09	405	411
miR-206	OE_8651	-14.7	716	724
miR-206	OE_9319	-9.8	576	584
miR-206	OE_11480	-11.43	1317	1325
miR-206	OE_35337	-14.7	28	36
miR-206	OE_8989	-13.4	627	635
miR-206	OE_96	-15.2	83	91
miR-206	OE_72109	-11.8	18	26
miR-206	OE_127	-8.3	286	294
miR-206	OE_1535	-11.26	42	50
miR-206	OE_29297	-7.4	29	37
miR-206	OE_37655	-13.83	597	605
miR-206	OE_4708	-12.1	879	887
miR-206	OE_7347	-11.29	770	778
miR-206	OE_7197	-14.4	1006	1013
miR-206	OE_2333	-12.9	97	105
miR-206	OE_25743	-13.69	855	861
miR-206	OE_28432	-10	25	33
miR-206	OE_28970	-10.2	117	125
miR-206	OE_4634	-11.99	1156	1164
miR-206	OE_8964	-8.6	242	250
miR-206	OE_13664	-16.3	38	44
miR-206	OE_16507	-11.5	539	547
miR-206	OE_77413	-10.9	22	30
miR-206	OE_19555	-10.22	47	54
miR-206	OE_48273	-12.28	405	412
miR-206	OE_5847	-13.6	297	304
miR-206	OE_84086	-16.62	353	361
miR-206	OE_26257	-9.27	209	217
miR-206	OE_37709	-9.27	279	287
miR-206	OE_45187	-11.8	799	807
miR-206	OE_83429	-16	367	375
miR-206	OE_9585	-11.5	698	706
miR-206	OE_10351	-11	34	42
miR-206	OE_23406	-15.8	534	540
miR-206	OE_3050	-16.11	122	130
miR-206	OE_641	-10.25	699	707
miR-206	OE_71796	-15.8	534	540
miR-206	OE_9200	-10.9	90	96
miR-206	OE_23480	-10	918	924
miR-206	OE_57817	-10.37	150	158
miR-206	OE_59701	-10.4	36	44
miR-206	OE_69167	-12.2	1049	1057
miR-206	OE_4404	-11	43	51
miR-206	OE_47419	-10.65	210	217
miR-206	OE_84086	-10.8	854	862
miR-206	OE_1852	-8.8	70	78
miR-206	OE_2329	-11.4	114	122
miR-206	OE_70184	-13.21	55	61
miR-206	OE_1672	-11.9	635	643
miR-206	OE_32730	-11.3	304	312
miR-206	OE_33590	-12.1	27	33
miR-206	OE_69353	-11.9	353	361
miR-206	OE_81335	-12.4	1039	1047
miR-206	OE_31464	-10.1	933	941
miR-206	OE_37842	-10.8	120	128
miR-206	OE_47438	-14.87	347	355
miR-206	OE_60205	-12.5	232	240
miR-206	OE_25678	-12.1	627	633
miR-206	OE_29257	-15.59	839	847
miR-206	OE_38132	-12.7	646	654
miR-206	OE_3965	-10.2	1444	1452
miR-206	OE_5279	-12.18	57	65
miR-206	OE_10209	-13.92	222	229
miR-206	OE_2169	-12.5	40	47
miR-206	OE_33330	-7.67	341	349
miR-206	OE_13698	-8.3	141	149
miR-206	OE_45113	-14.2	25	33
miR-206	OE_86482	-14.2	201	208
miR-206	OE_10283	-11.1	1451	1459
miR-206	OE_14022	-19.3	157	165
miR-206	OE_20830	-8	143	151
miR-206	OE_2123	-11.1	540	548
miR-206	OE_29138	-11.7	53	59
miR-206	OE_25928	-8.86	1201	1209
miR-206	OE_4221	-10.2	95	102
miR-206	OE_101944	-9.14	33	40
miR-206	OE_2493	-10.2	1237	1245
miR-206	OE_25835	-12	298	306
[truncated: 670,809+ more rows]
